# Supplementary material for: Similarity of Center of Pressure Progression during Walking and Jogging of Anterior Cruciate Ligament Deficient Patients
Source: PLoS One. 2017 Jan 10;12(1):e0169421. doi: 10.1371/journal.pone.0169421 (PMC5224873; doi:10.1371/journal.pone.0169421)
Supplement: S1 Dataset — (ZIP) [file pone.0169421.s001.zip]

Archive with 166 entries (133 files):
- partial plantar pressure data sent to PLOS-remove name and data/01. Part of the 64 unilateral ACLD subjects/jog/04/04 - run_4'  - Dyna.txt
- partial plantar pressure data sent to PLOS-remove name and data/01. Part of the 64 unilateral ACLD subjects/jog/04/04 - run_2'  - Dyna.txt
- partial plantar pressure data sent to PLOS-remove name and data/01. Part of the 64 unilateral ACLD subjects/jog/04/04 - run_1' -  - Dyna.txt
- partial plantar pressure data sent to PLOS-remove name and data/01. Part of the 64 unilateral ACLD subjects/jog/02/02 - run_1'  - Dyn.txt
- partial plantar pressure data sent to PLOS-remove name and data/02. Part of the 32 healthy volunteers/walk/10/10 - walk_5 .txt
- partial plantar pressure data sent to PLOS-remove name and data/02. Part of the 32 healthy volunteers/walk/10/10 - walk_4 .txt
- partial plantar pressure data sent to PLOS-remove name and data/02. Part of the 32 healthy volunteers/walk/10/10 - walk_3.txt
- partial plantar pressure data sent to PLOS-remove name and data/02. Part of the 32 healthy volunteers/walk/10/10 - walk_2 .txt
- partial plantar pressure data sent to PLOS-remove name and data/02. Part of the 32 healthy volunteers/walk/10/10 - walk_1 .txt
- partial plantar pressure data sent to PLOS-remove name and data/02. Part of the 32 healthy volunteers/walk/09/09 - walk_4 .txt
- partial plantar pressure data sent to PLOS-remove name and data/02. Part of the 32 healthy volunteers/walk/09/09 - walk_3.txt
- partial plantar pressure data sent to PLOS-remove name and data/02. Part of the 32 healthy volunteers/walk/09/09 - walk_1.txt
- partial plantar pressure data sent to PLOS-remove name and data/02. Part of the 32 healthy volunteers/walk/09/09  - walk_5.txt
- partial plantar pressure data sent to PLOS-remove name and data/02. Part of the 32 healthy volunteers/walk/09/09  - walk_2 .txt
- partial plantar pressure data sent to PLOS-remove name and data/02. Part of the 32 healthy volunteers/walk/08/08- walk_2 .txt
- partial plantar pressure data sent to PLOS-remove name and data/02. Part of the 32 healthy volunteers/walk/08/08- walk_1 .txt
- partial plantar pressure data sent to PLOS-remove name and data/02. Part of the 32 healthy volunteers/walk/08/08 - walk_5.txt
- partial plantar pressure data sent to PLOS-remove name and data/02. Part of the 32 healthy volunteers/walk/08/08 - walk_4 .txt
- partial plantar pressure data sent to PLOS-remove name and data/02. Part of the 32 healthy volunteers/walk/08/08 - walk_3 .txt
- partial plantar pressure data sent to PLOS-remove name and data/02. Part of the 32 healthy volunteers/walk/07/07- walk_6.txt
- partial plantar pressure data sent to PLOS-remove name and data/02. Part of the 32 healthy volunteers/walk/07/07- walk_5.txt
- partial plantar pressure data sent to PLOS-remove name and data/02. Part of the 32 healthy volunteers/walk/07/07- walk_2.txt
- partial plantar pressure data sent to PLOS-remove name and data/02. Part of the 32 healthy volunteers/walk/07/07 - walk_4 .txt
- partial plantar pressure data sent to PLOS-remove name and data/02. Part of the 32 healthy volunteers/walk/07/07 - walk_1.txt
- partial plantar pressure data sent to PLOS-remove name and data/02. Part of the 32 healthy volunteers/walk/05/05- walk_5.txt
- partial plantar pressure data sent to PLOS-remove name and data/02. Part of the 32 healthy volunteers/walk/05/05 - walk_4 .txt
- partial plantar pressure data sent to PLOS-remove name and data/02. Part of the 32 healthy volunteers/walk/05/05 - walk_3.txt
- partial plantar pressure data sent to PLOS-remove name and data/02. Part of the 32 healthy volunteers/walk/05/05 - walk_2.txt
- partial plantar pressure data sent to PLOS-remove name and data/02. Part of the 32 healthy volunteers/walk/05/05 - walk_1 .txt
- partial plantar pressure data sent to PLOS-remove name and data/02. Part of the 32 healthy volunteers/walk/02/02 - walk_5.txt
- partial plantar pressure data sent to PLOS-remove name and data/02. Part of the 32 healthy volunteers/walk/02/02 - walk_4 .txt
- partial plantar pressure data sent to PLOS-remove name and data/02. Part of the 32 healthy volunteers/walk/02/02 - walk_3 .txt
- partial plantar pressure data sent to PLOS-remove name and data/02. Part of the 32 healthy volunteers/walk/02/02 - walk_2.txt
- partial plantar pressure data sent to PLOS-remove name and data/02. Part of the 32 healthy volunteers/walk/02/02 - walk_1 .txt
- partial plantar pressure data sent to PLOS-remove name and data/02. Part of the 32 healthy volunteers/walk/01/01- walk_4 .txt
- partial plantar pressure data sent to PLOS-remove name and data/02. Part of the 32 healthy volunteers/walk/01/01- walk_2.txt
- partial plantar pressure data sent to PLOS-remove name and data/02. Part of the 32 healthy volunteers/walk/01/01 - walk_3 .txt
- partial plantar pressure data sent to PLOS-remove name and data/02. Part of the 32 healthy volunteers/walk/01/01 - walk_1.txt
- partial plantar pressure data sent to PLOS-remove name and data/02. Part of the 32 healthy volunteers/walk/01/01 - walk _5 .txt
- partial plantar pressure data sent to PLOS-remove name and data/02. Part of the 32 healthy volunteers/jog/10/10 - run_5 .txt
- partial plantar pressure data sent to PLOS-remove name and data/02. Part of the 32 healthy volunteers/jog/10/10 - run_4.txt
- partial plantar pressure data sent to PLOS-remove name and data/02. Part of the 32 healthy volunteers/jog/10/10 - run_3.txt
- partial plantar pressure data sent to PLOS-remove name and data/02. Part of the 32 healthy volunteers/jog/10/10 - run_2.txt
- partial plantar pressure data sent to PLOS-remove name and data/02. Part of the 32 healthy volunteers/jog/10/10 - run_1 .txt
- partial plantar pressure data sent to PLOS-remove name and data/02. Part of the 32 healthy volunteers/jog/09/09 - run_6.txt
- partial plantar pressure data sent to PLOS-remove name and data/02. Part of the 32 healthy volunteers/jog/09/09 - run_5.txt
- partial plantar pressure data sent to PLOS-remove name and data/02. Part of the 32 healthy volunteers/jog/09/09 - run_4 .txt
- partial plantar pressure data sent to PLOS-remove name and data/02. Part of the 32 healthy volunteers/jog/09/09 - run_3.txt
- partial plantar pressure data sent to PLOS-remove name and data/02. Part of the 32 healthy volunteers/jog/09/09 - run_2.txt
- partial plantar pressure data sent to PLOS-remove name and data/02. Part of the 32 healthy volunteers/jog/09/09 - run_1.txt
- partial plantar pressure data sent to PLOS-remove name and data/02. Part of the 32 healthy volunteers/jog/08/08 - run_5 .txt
- partial plantar pressure data sent to PLOS-remove name and data/02. Part of the 32 healthy volunteers/jog/08/08 - run_4.txt
- partial plantar pressure data sent to PLOS-remove name and data/02. Part of the 32 healthy volunteers/jog/08/08 - run_3.txt
- partial plantar pressure data sent to PLOS-remove name and data/02. Part of the 32 healthy volunteers/jog/08/08 - run_2.txt
- partial plantar pressure data sent to PLOS-remove name and data/02. Part of the 32 healthy volunteers/jog/08/08 - run_1.txt
- partial plantar pressure data sent to PLOS-remove name and data/02. Part of the 32 healthy volunteers/jog/07/07 - run_5.txt
- partial plantar pressure data sent to PLOS-remove name and data/02. Part of the 32 healthy volunteers/jog/07/07 - run_4 .txt
- partial plantar pressure data sent to PLOS-remove name and data/02. Part of the 32 healthy volunteers/jog/07/07 - run_3.txt
- partial plantar pressure data sent to PLOS-remove name and data/02. Part of the 32 healthy volunteers/jog/07/07 - run_2.txt
- partial plantar pressure data sent to PLOS-remove name and data/02. Part of the 32 healthy volunteers/jog/07/07 - run_1 .txt
- partial plantar pressure data sent to PLOS-remove name and data/02. Part of the 32 healthy volunteers/jog/05/05 - run_6.txt
- partial plantar pressure data sent to PLOS-remove name and data/02. Part of the 32 healthy volunteers/jog/05/05 - run_5 .txt
- partial plantar pressure data sent to PLOS-remove name and data/02. Part of the 32 healthy volunteers/jog/05/05 - run_4 .txt
- partial plantar pressure data sent to PLOS-remove name and data/02. Part of the 32 healthy volunteers/jog/05/05 - run_3.txt
- partial plantar pressure data sent to PLOS-remove name and data/02. Part of the 32 healthy volunteers/jog/05/05 - run_2.txt
- partial plantar pressure data sent to PLOS-remove name and data/02. Part of the 32 healthy volunteers/jog/05/05 - run_1.txt
- partial plantar pressure data sent to PLOS-remove name and data/02. Part of the 32 healthy volunteers/jog/02/02- run_1.txt
- partial plantar pressure data sent to PLOS-remove name and data/02. Part of the 32 healthy volunteers/jog/02/02 - run_5 .txt
- partial plantar pressure data sent to PLOS-remove name and data/02. Part of the 32 healthy volunteers/jog/02/02 - run_4 .txt
- partial plantar pressure data sent to PLOS-remove name and data/02. Part of the 32 healthy volunteers/jog/02/02 - run_3 .txt
- partial plantar pressure data sent to PLOS-remove name and data/02. Part of the 32 healthy volunteers/jog/02/02 - run_2.txt
- partial plantar pressure data sent to PLOS-remove name and data/02. Part of the 32 healthy volunteers/jog/01/01- run_6.txt
- partial plantar pressure data sent to PLOS-remove name and data/02. Part of the 32 healthy volunteers/jog/01/01- run_5.txt
- partial plantar pressure data sent to PLOS-remove name and data/02. Part of the 32 healthy volunteers/jog/01/01 - run_4.txt
- partial plantar pressure data sent to PLOS-remove name and data/02. Part of the 32 healthy volunteers/jog/01/01 - run_3.txt
- partial plantar pressure data sent to PLOS-remove name and data/02. Part of the 32 healthy volunteers/jog/01/01 - run_2 .txt
- partial plantar pressure data sent to PLOS-remove name and data/02. Part of the 32 healthy volunteers/jog/01/01 - run_1 .txt
- partial plantar pressure data sent to PLOS-remove name and data/01. Part of the 64 unilateral ACLD subjects/walk/09/09 - walk_5' - Dy.txt
- partial plantar pressure data sent to PLOS-remove name and data/01. Part of the 64 unilateral ACLD subjects/walk/09/09 - walk_4'  - Dy.txt
- partial plantar pressure data sent to PLOS-remove name and data/01. Part of the 64 unilateral ACLD subjects/walk/09/09 - walk_3' - Dy.txt
- partial plantar pressure data sent to PLOS-remove name and data/01. Part of the 64 unilateral ACLD subjects/walk/09/09 - walk_2' - Dy.txt
- partial plantar pressure data sent to PLOS-remove name and data/01. Part of the 64 unilateral ACLD subjects/walk/09/09 - walk_1'  - Dy.txt
- partial plantar pressure data sent to PLOS-remove name and data/01. Part of the 64 unilateral ACLD subjects/walk/07/07- walk_4' - Dyn.txt
- partial plantar pressure data sent to PLOS-remove name and data/01. Part of the 64 unilateral ACLD subjects/walk/07/07- walk_2' - Dyn.txt
- partial plantar pressure data sent to PLOS-remove name and data/01. Part of the 64 unilateral ACLD subjects/walk/07/07 - walk_5' - Dyn.txt
- partial plantar pressure data sent to PLOS-remove name and data/01. Part of the 64 unilateral ACLD subjects/walk/07/07 - walk_3' - Dyn.txt
- partial plantar pressure data sent to PLOS-remove name and data/01. Part of the 64 unilateral ACLD subjects/walk/07/07 - walk_1'- Dyn.txt
- partial plantar pressure data sent to PLOS-remove name and data/01. Part of the 64 unilateral ACLD subjects/walk/06/06- walk_2'- Dy.txt
- partial plantar pressure data sent to PLOS-remove name and data/01. Part of the 64 unilateral ACLD subjects/walk/06/06- walk_1' - Dy.txt
- partial plantar pressure data sent to PLOS-remove name and data/01. Part of the 64 unilateral ACLD subjects/walk/06/06 - walk_5' - - Dy.txt
- partial plantar pressure data sent to PLOS-remove name and data/01. Part of the 64 unilateral ACLD subjects/walk/06/06 - walk_4' - - Dy.txt
- partial plantar pressure data sent to PLOS-remove name and data/01. Part of the 64 unilateral ACLD subjects/walk/06/06 - walk_3'  - Dy.txt
- partial plantar pressure data sent to PLOS-remove name and data/01. Part of the 64 unilateral ACLD subjects/walk/05/05- walk_3' - Dy.txt
- partial plantar pressure data sent to PLOS-remove name and data/01. Part of the 64 unilateral ACLD subjects/walk/05/05- walk_1'  - Dy.txt
- partial plantar pressure data sent to PLOS-remove name and data/01. Part of the 64 unilateral ACLD subjects/walk/05/05 - walk_5'- Dy.txt
- partial plantar pressure data sent to PLOS-remove name and data/01. Part of the 64 unilateral ACLD subjects/walk/05/05 - walk_4'  - Dy.txt
- partial plantar pressure data sent to PLOS-remove name and data/01. Part of the 64 unilateral ACLD subjects/walk/05/05 - walk_2' - Dy.txt
- partial plantar pressure data sent to PLOS-remove name and data/01. Part of the 64 unilateral ACLD subjects/walk/04/04- walk_3'  - Dy.txt
- partial plantar pressure data sent to PLOS-remove name and data/01. Part of the 64 unilateral ACLD subjects/walk/04/04- walk_4' - Dy.txt
- partial plantar pressure data sent to PLOS-remove name and data/01. Part of the 64 unilateral ACLD subjects/walk/04/04- walk_2' - Dy.txt
- partial plantar pressure data sent to PLOS-remove name and data/01. Part of the 64 unilateral ACLD subjects/walk/04/04 - walk_5'  - Dy.txt
- partial plantar pressure data sent to PLOS-remove name and data/01. Part of the 64 unilateral ACLD subjects/walk/04/04 - walk_1' - Dy.txt
- partial plantar pressure data sent to PLOS-remove name and data/01. Part of the 64 unilateral ACLD subjects/walk/02/02- walk_4' - Dy.txt
- partial plantar pressure data sent to PLOS-remove name and data/01. Part of the 64 unilateral ACLD subjects/walk/02/02 - walk_5'  - Dy.txt
- partial plantar pressure data sent to PLOS-remove name and data/01. Part of the 64 unilateral ACLD subjects/walk/02/02 - walk_3' - Dy.txt
- partial plantar pressure data sent to PLOS-remove name and data/01. Part of the 64 unilateral ACLD subjects/walk/02/02 - walk_2'  - Dy.txt
- partial plantar pressure data sent to PLOS-remove name and data/01. Part of the 64 unilateral ACLD subjects/walk/02/02 - walk_1' - Dy.txt
- partial plantar pressure data sent to PLOS-remove name and data/01. Part of the 64 unilateral ACLD subjects/jog/09/09- run_3'  -.txt
- partial plantar pressure data sent to PLOS-remove name and data/01. Part of the 64 unilateral ACLD subjects/jog/09/09- run_1'  -.txt
- partial plantar pressure data sent to PLOS-remove name and data/01. Part of the 64 unilateral ACLD subjects/jog/09/09 - run_5'  -.txt
- partial plantar pressure data sent to PLOS-remove name and data/01. Part of the 64 unilateral ACLD subjects/jog/09/09 - run_4'  -.txt
- partial plantar pressure data sent to PLOS-remove name and data/01. Part of the 64 unilateral ACLD subjects/jog/09/09 - run_2'  -.txt
- partial plantar pressure data sent to PLOS-remove name and data/01. Part of the 64 unilateral ACLD subjects/jog/07/07 - run_5' -- Dyn.txt
- partial plantar pressure data sent to PLOS-remove name and data/01. Part of the 64 unilateral ACLD subjects/jog/07/07 - run_4'  - Dyn.txt
- partial plantar pressure data sent to PLOS-remove name and data/01. Part of the 64 unilateral ACLD subjects/jog/07/07 - run_3'  - Dyn.txt
- partial plantar pressure data sent to PLOS-remove name and data/01. Part of the 64 unilateral ACLD subjects/jog/07/07 - run_2' - Dyn.txt
- partial plantar pressure data sent to PLOS-remove name and data/01. Part of the 64 unilateral ACLD subjects/jog/07/07 - run_1' - Dyn.txt
- partial plantar pressure data sent to PLOS-remove name and data/01. Part of the 64 unilateral ACLD subjects/jog/06/06- run_4' - Dyn.txt
- partial plantar pressure data sent to PLOS-remove name and data/01. Part of the 64 unilateral ACLD subjects/jog/06/06- run_3'  - Dyn.txt
- partial plantar pressure data sent to PLOS-remove name and data/01. Part of the 64 unilateral ACLD subjects/jog/06/06- run_2' - Dyn.txt
- partial plantar pressure data sent to PLOS-remove name and data/01. Part of the 64 unilateral ACLD subjects/jog/06/06 - run_5' - Dyn.txt
- partial plantar pressure data sent to PLOS-remove name and data/01. Part of the 64 unilateral ACLD subjects/jog/06/06 - run_1' - Dyn.txt
- partial plantar pressure data sent to PLOS-remove name and data/01. Part of the 64 unilateral ACLD subjects/jog/05/05 - run_5'  - Dyn.txt
- partial plantar pressure data sent to PLOS-remove name and data/01. Part of the 64 unilateral ACLD subjects/jog/05/05 - run_4'  - Dyn.txt
- partial plantar pressure data sent to PLOS-remove name and data/01. Part of the 64 unilateral ACLD subjects/jog/05/05 - run_3' - Dyn.txt
- partial plantar pressure data sent to PLOS-remove name and data/01. Part of the 64 unilateral ACLD subjects/jog/05/05 - run_2'  - Dyn.txt
- partial plantar pressure data sent to PLOS-remove name and data/01. Part of the 64 unilateral ACLD subjects/jog/05/05 - run_1' - Dyn.txt
- partial plantar pressure data sent to PLOS-remove name and data/01. Part of the 64 unilateral ACLD subjects/jog/04/04 - run_5' - Dyna.txt
- partial plantar pressure data sent to PLOS-remove name and data/01. Part of the 64 unilateral ACLD subjects/jog/04/04 - run_3' - Dyna.txt
- partial plantar pressure data sent to PLOS-remove name and data/01. Part of the 64 unilateral ACLD subjects/jog/02/02 - run_2'  - Dyna.txt
- partial plantar pressure data sent to PLOS-remove name and data/01. Part of the 64 unilateral ACLD subjects/jog/02/02 - run_3' - Dyna.txt
- partial plantar pressure data sent to PLOS-remove name and data/01. Part of the 64 unilateral ACLD subjects/jog/02/02 - run_4'  - Dyna.txt
- partial plantar pressure data sent to PLOS-remove name and data/01. Part of the 64 unilateral ACLD subjects/jog/02/02 - run_5' - Dyna.txt
- partial plantar pressure data sent to PLOS-remove name and data/
- partial plantar pressure data sent to PLOS-remove name and data/01. Part of the 64 unilateral ACLD subjects/
- partial plantar pressure data sent to PLOS-remove name and data/01. Part of the 64 unilateral ACLD subjects/jog/
- partial plantar pressure data sent to PLOS-remove name and data/01. Part of the 64 unilateral ACLD subjects/jog/02/
- partial plantar pressure data sent to PLOS-remove name and data/01. Part of the 64 unilateral ACLD subjects/jog/04/
- partial plantar pressure data sent to PLOS-remove name and data/01. Part of the 64 unilateral ACLD subjects/jog/05/
- partial plantar pressure data sent to PLOS-remove name and data/01. Part of the 64 unilateral ACLD subjects/jog/06/
- partial plantar pressure data sent to PLOS-remove name and data/01. Part of the 64 unilateral ACLD subjects/jog/07/
- partial plantar pressure data sent to PLOS-remove name and data/01. Part of the 64 unilateral ACLD subjects/jog/09/
- partial plantar pressure data sent to PLOS-remove name and data/01. Part of the 64 unilateral ACLD subjects/walk/
- partial plantar pressure data sent to PLOS-remove name and data/01. Part of the 64 unilateral ACLD subjects/walk/02/
- partial plantar pressure data sent to PLOS-remove name and data/01. Part of the 64 unilateral ACLD subjects/walk/04/
- partial plantar pressure data sent to PLOS-remove name and data/01. Part of the 64 unilateral ACLD subjects/walk/05/
- partial plantar pressure data sent to PLOS-remove name and data/01. Part of the 64 unilateral ACLD subjects/walk/06/
- partial plantar pressure data sent to PLOS-remove name and data/01. Part of the 64 unilateral ACLD subjects/walk/07/
- partial plantar pressure data sent to PLOS-remove name and data/01. Part of the 64 unilateral ACLD subjects/walk/09/
- partial plantar pressure data sent to PLOS-remove name and data/02. Part of the 32 healthy volunteers/
- partial plantar pressure data sent to PLOS-remove name and data/02. Part of the 32 healthy volunteers/jog/
- partial plantar pressure data sent to PLOS-remove name and data/02. Part of the 32 healthy volunteers/jog/01/
- partial plantar pressure data sent to PLOS-remove name and data/02. Part of the 32 healthy volunteers/jog/02/
- partial plantar pressure data sent to PLOS-remove name and data/02. Part of the 32 healthy volunteers/jog/05/
- partial plantar pressure data sent to PLOS-remove name and data/02. Part of the 32 healthy volunteers/jog/07/
- partial plantar pressure data sent to PLOS-remove name and data/02. Part of the 32 healthy volunteers/jog/08/
- partial plantar pressure data sent to PLOS-remove name and data/02. Part of the 32 healthy volunteers/jog/09/
- partial plantar pressure data sent to PLOS-remove name and data/02. Part of the 32 healthy volunteers/jog/10/
- partial plantar pressure data sent to PLOS-remove name and data/02. Part of the 32 healthy volunteers/walk/
- partial plantar pressure data sent to PLOS-remove name and data/02. Part of the 32 healthy volunteers/walk/01/
- partial plantar pressure data sent to PLOS-remove name and data/02. Part of the 32 healthy volunteers/walk/02/
- partial plantar pressure data sent to PLOS-remove name and data/02. Part of the 32 healthy volunteers/walk/05/
- partial plantar pressure data sent to PLOS-remove name and data/02. Part of the 32 healthy volunteers/walk/07/
- partial plantar pressure data sent to PLOS-remove name and data/02. Part of the 32 healthy volunteers/walk/08/
- partial plantar pressure data sent to PLOS-remove name and data/02. Part of the 32 healthy volunteers/walk/09/
- partial plantar pressure data sent to PLOS-remove name and data/02. Part of the 32 healthy volunteers/walk/10/
