# Supplementary material for: Similarity of Center of Pressure Progression during Walking and Jogging of Anterior Cruciate Ligament Deficient Patients
Source: PLoS One. 2017 Jan 10;12(1):e0169421. doi: 10.1371/journal.pone.0169421 (PMC5224873; doi:10.1371/journal.pone.0169421)
Supplement: S1 Dataset — (ZIP) [file pone.0169421.s001.zip › partial plantar pressure data sent to PLOS-remove name and data/01. Part of the 64 unilateral ACLD subjects/jog/04/04 - run_4' - Dyna.txt]

Scanning speed; for the left foot: 500.00 Hertz, for the right foot: 500.00 Hertz
Left foot data
Left rectangle position
Rectangle bottom
52
Rectangle left
18
Rectangle width
21
Rectangle height
38
Frame 0 (0.00 ms)
0	0	0	0	0	0	0	0	0	0	0	0	0	0	0	0	0	0	0	0	0
0	0	0	0	0	0	0	0	0	0	0	0.3	0.3	0	0	0	0	0	0	0	0
0	0	0	0	0	0	0	0	0	0	0.3	0	0.3	0	0	0	0	0	0	0	0
0	0	0	0	0	0	0	0	0	0	0.3	0	0	0	0	0	0	0	0	0	0
0	0	0	0	0	0	0	0	0	0	0.3	0	0	0	0	0	0	0	0	0	0
0	0	0	0	0	0	0	0	0	0	0	0	0	0	0	0	0	0	0	0	0
0	0	0	0	0	0	0	0	0	0	0	0	0	0	0	0	0	0	0	0	0
0	0	0	0	0	0	0	0	0	0	0	0	0	0	0	0	0	0	0	0	0
0	0	0	0	0	0	0	0	0	0	0	0	0	0	0	0	0	0	0	0	0
0	0	0	0	0	0	0	0	0	0	0	0	0	0	0	0	0	0	0	0	0
0	0	0	0	0	0	0	0	0	0	0	0	0	0	0	0	0	0	0	0	0
0	0	0	0	0	0	0	0	0	0	0	0	0	0	0	0	0	0	0	0	0
0	0	0	0	0	0	0	0	0	0	0	0	0	0	0	0	0	0	0	0	0
0	0	0	0	0	0	0	0	0	0	0	0	0	0	0	0	0	0	0	0	0
0	0	0	0	0	0	0	0	0	0	0	0	0	0	0	0	0	0	0	0	0
0	0	0	0	0	0	0	0	0	0	0	0	0	0	0	0	0	0	0	0	0
0	0	0	0	0	0	0	0	0	0	0	0	0	0	0	0	0	0	0	0	0
0	0	0	0	0	0	0	0	0	0	0	0	0	0	0	0	0	0	0	0	0
0	0	0	0	0	0	0	0	0	0	0	0	0	0	0	0	0	0	0	0	0
0	0	0	0	0	0	0	0	0	0	0	0	0	0	0	0	0	0	0	0	0
0	0	0	0	0	0	0	0	0	0	0	0	0	0	0	0	0	0	0	0	0
0	0	0	0	0	0	0	0	0	0	0	0	0	0	0	0	0	0	0	0	0
0	0	0	0	0	0	0	0	0	0	0	0	0	0	0	0	0	0	0	0	0
0	0	0	0	0	0	0	0	0	0	0	0	0	0	0	0	0	0	0	0	0
0	0	0	0	0	0	0	0	0	0	0	0	0	0	0	0	0	0	0	0	0
0	0	0	0	0	0	0	0	0	0	0	0	0	0	0	0	0	0	0	0	0
0	0	0	0	0	0	0	0	0	0	0	0	0	0	0	0	0	0	0	0	0
0	0	0	0	0	0	0	0	0	0	0	0	0	0	0	0	0	0	0	0	0
0	0	0	0	0	0	0	0	0	0	0	0	0	0	0	0	0	0	0	0	0
0	0	0	0	0	0	0	0	0	0	0	0	0	0	0	0	0	0	0	0	0
0	0	0	0	0	0	0	0	0	0	0	0	0	0	0	0	0	0	0	0	0
0	0	0	0	0	0	0	0	0	0	0	0	0	0	0	0	0	0	0	0	0
0	0	0	0	0	0	0	0	0	0	0	0	0	0	0	0	0	0	0	0	0
0	0	0	0	0	0	0	0	0	0	0	0	0	0	0	0	0	0	0	0	0
0	0	0	0	0	0	0	0	0	0	0	0	0	0	0	0	0	0	0	0	0
0	0	0	0	0	0	0	0	0	0	0	0	0	0	0	0	0	0	0	0	0
0	0	0	0	0	0	0	0	0	0	0	0	0	0	0	0	0	0	0	0	0
0	0	0	0	0	0	0	0	0	0	0	0	0	0	0	0	0	0	0	0	0
Frame 1 (2.00 ms)
0	0	0	0	0	0	0	0	0	0	0	0	0	0	0	0	0	0	0	0	0
0	0	0	0	0	0	0	0	0	0	0	0.3	0.3	0	0	0	0	0	0	0	0
0	0	0	0	0	0	0	0	0	0.3	0.3	0.7	0.7	0.3	0	0	0	0	0	0	0
0	0	0	0	0	0	0	0	0.3	0.7	0.7	0.7	0.3	0.3	0	0	0	0	0	0	0
0	0	0	0	0	0	0	0	0.3	0.3	0.7	0.3	0.3	0	0	0	0	0	0	0	0
0	0	0	0	0	0	0	0	0	0	0	0.3	0	0	0	0	0	0	0	0	0
0	0	0	0	0	0	0	0	0	0	0	0	0	0	0	0	0	0	0	0	0
0	0	0	0	0	0	0	0	0	0	0	0	0	0	0	0	0	0	0	0	0
0	0	0	0	0	0	0	0	0	0	0	0	0	0	0	0	0	0	0	0	0
0	0	0	0	0	0	0	0	0	0	0	0	0	0	0	0	0	0	0	0	0
0	0	0	0	0	0	0	0	0	0	0	0	0	0	0	0	0	0	0	0	0
0	0	0	0	0	0	0	0	0	0	0	0	0	0	0	0	0	0	0	0	0
0	0	0	0	0	0	0	0	0	0	0	0	0	0	0	0	0	0	0	0	0
0	0	0	0	0	0	0	0	0	0	0	0	0	0	0	0	0	0	0	0	0
0	0	0	0	0	0	0	0	0	0	0	0	0	0	0	0	0	0	0	0	0
0	0	0	0	0	0	0	0	0	0	0	0	0	0	0	0	0	0	0	0	0
0	0	0	0	0	0	0	0	0	0	0	0	0	0	0	0	0	0	0	0	0
0	0	0	0	0	0	0	0	0	0	0	0	0	0	0	0	0	0	0	0	0
0	0	0	0	0	0	0	0	0	0	0	0	0	0	0	0	0	0	0	0	0
0	0	0	0	0	0	0	0	0	0	0	0	0	0	0	0	0	0	0	0	0
0	0	0	0	0	0	0	0	0	0	0	0	0	0	0	0	0	0	0	0	0
0	0	0	0	0	0	0	0	0	0	0	0	0	0	0	0	0	0	0	0	0
0	0	0	0	0	0	0	0	0	0	0	0	0	0	0	0	0	0	0	0	0
0	0	0	0	0	0	0	0	0	0	0	0	0	0	0	0	0	0	0	0	0
0	0	0	0	0	0	0	0	0	0	0	0	0	0	0	0	0	0	0	0	0
0	0	0	0	0	0	0	0	0	0	0	0	0	0	0	0	0	0	0	0	0
0	0	0	0	0	0	0	0	0	0	0	0	0	0	0	0	0	0	0	0	0
0	0	0	0	0	0	0	0	0	0	0	0	0	0	0	0	0	0	0	0	0
0	0	0	0	0	0	0	0	0	0	0	0	0	0	0	0	0	0	0	0	0
0	0	0	0	0	0	0	0	0	0	0	0	0	0	0	0	0	0	0	0	0
0	0	0	0	0	0	0	0	0	0	0	0	0	0	0	0	0	0	0	0	0
0	0	0	0	0	0	0	0	0	0	0	0	0	0	0	0	0	0	0	0	0
0	0	0	0	0	0	0	0	0	0	0	0	0	0	0	0	0	0	0	0	0
0	0	0	0	0	0	0	0	0	0	0	0	0	0	0	0	0	0	0	0	0
0	0	0	0	0	0	0	0	0	0	0	0	0	0	0	0	0	0	0	0	0
0	0	0	0	0	0	0	0	0	0	0	0	0	0	0	0	0	0	0	0	0
0	0	0	0	0	0	0	0	0	0	0	0	0	0	0	0	0	0	0	0	0
0	0	0	0	0	0	0	0	0	0	0	0	0	0	0	0	0	0	0	0	0
Frame 2 (4.00 ms)
0	0	0	0	0	0	0	0	0	0	0	0	0.3	0	0	0	0	0	0	0	0
0	0	0	0	0	0	0	0	0	0.3	0.7	1	1.3	0.3	0	0	0	0	0	0	0
0	0	0	0	0	0	0	0	0.7	1	1.6	2	2.3	1.3	0.3	0	0	0	0	0	0
0	0	0	0	0	0	0	0.7	2.3	3	2.6	2.3	2	1.3	0.3	0	0	0	0	0	0
0	0	0	0	0	0	0	0.7	1.6	1.6	2	2	2	1	0.3	0	0	0	0	0	0
0	0	0	0	0	0	0	0.3	0.7	0.3	0.3	1	1	0.3	0	0	0	0	0	0	0
0	0	0	0	0	0	0	0	0	0	0.3	0.3	0	0	0	0	0	0	0	0	0
0	0	0	0	0	0	0	0	0	0	0	0	0	0	0	0	0	0	0	0	0
0	0	0	0	0	0	0	0	0	0	0	0	0	0	0	0	0	0	0	0	0
0	0	0	0	0	0	0	0	0	0	0	0	0	0	0	0	0	0	0	0	0
0	0	0	0	0	0	0	0	0	0	0	0	0	0	0	0	0	0	0	0	0
0	0	0	0	0	0	0	0	0	0	0	0	0	0	0	0	0	0	0	0	0
0	0	0	0	0	0	0	0	0	0	0	0	0	0	0	0	0	0	0	0	0
0	0	0	0	0	0	0	0	0	0	0	0	0	0	0	0	0	0	0	0	0
0	0	0	0	0	0	0	0	0	0	0	0	0	0	0	0	0	0	0	0	0
0	0	0	0	0	0	0	0	0	0	0	0	0	0	0	0	0	0	0	0	0
0	0	0	0	0	0	0	0	0	0	0	0	0	0	0	0	0	0	0	0	0
0	0	0	0	0	0	0	0	0	0	0	0	0	0	0	0	0	0	0	0	0
0	0	0	0	0	0	0	0	0	0	0	0	0	0	0	0	0	0	0	0	0
0	0	0	0	0	0	0	0	0	0	0	0	0	0	0	0	0	0	0	0	0
0	0	0	0	0	0	0	0	0	0	0	0	0	0	0	0	0	0	0	0	0
0	0	0	0	0	0	0	0	0	0	0	0	0	0	0	0	0	0	0	0	0
0	0	0	0	0	0	0	0	0	0	0	0	0	0	0	0	0	0	0	0	0
0	0	0	0	0	0	0	0	0	0	0	0	0	0	0	0	0	0	0	0	0
0	0	0	0	0	0	0	0	0	0	0	0	0	0	0	0	0	0	0	0	0
0	0	0	0	0	0	0	0	0	0	0	0	0	0	0	0	0	0	0	0	0
0	0	0	0	0	0	0	0	0	0	0	0	0	0	0	0	0	0	0	0	0
0	0	0	0	0	0	0	0	0	0	0	0	0	0	0	0	0	0	0	0	0
0	0	0	0	0	0	0	0	0	0	0	0	0	0	0	0	0	0	0	0	0
0	0	0	0	0	0	0	0	0	0	0	0	0	0	0	0	0	0	0	0	0
0	0	0	0	0	0	0	0	0	0	0	0	0	0	0	0	0	0	0	0	0
0	0	0	0	0	0	0	0	0	0	0	0	0	0	0	0	0	0	0	0	0
0	0	0	0	0	0	0	0	0	0	0	0	0	0	0	0	0	0	0	0	0
0	0	0	0	0	0	0	0	0	0	0	0	0	0	0	0	0	0	0	0	0
0	0	0	0	0	0	0	0	0	0	0	0	0	0	0	0	0	0	0	0	0
0	0	0	0	0	0	0	0	0	0	0	0	0	0	0	0	0	0	0	0	0
0	0	0	0	0	0	0	0	0	0	0	0	0	0	0	0	0	0	0	0	0
0	0	0	0	0	0	0	0	0	0	0	0	0	0	0	0	0	0	0	0	0
Frame 3 (6.00 ms)
0	0	0	0	0	0	0	0	0	0	0	0.3	0.3	0	0	0	0	0	0	0	0
0	0	0	0	0	0	0	0	0.3	0.7	1.6	3	3	1.3	0.3	0	0	0	0	0	0
0	0	0	0	0	0	0	0.7	2.6	4.6	6.9	7.6	7.6	4.9	2	0.3	0	0	0	0	0
0	0	0	0	0	0	0.3	3	8.6	10.2	11.2	10.2	7.6	4.6	2.3	0.7	0	0	0	0	0
0	0	0	0	0	0	0.7	2.6	5.9	5.9	7.3	7.9	7.3	4.3	2	0.7	0	0	0	0	0
0	0	0	0	0	0	0.3	1.6	2.6	2.3	2.6	4.9	4.6	2.6	1	0.3	0	0	0	0	0
0	0	0	0	0	0	0.3	0.7	1	1	1.3	2.3	1.6	0.7	0.3	0	0	0	0	0	0
0	0	0	0	0	0	0	0	0.3	0.3	0.3	0.7	0.3	0	0	0	0	0	0	0	0
0	0	0	0	0	0	0	0	0	0	0	0	0	0	0	0	0	0	0	0	0
0	0	0	0	0	0	0	0	0	0	0	0	0	0	0	0	0	0	0	0	0
0	0	0	0	0	0	0	0	0	0	0	0	0	0	0	0	0	0	0	0	0
0	0	0	0	0	0	0	0	0	0	0	0	0	0	0	0	0	0	0	0	0
0	0	0	0	0	0	0	0	0	0	0	0	0	0	0	0	0	0	0	0	0
0	0	0	0	0	0	0	0	0	0	0	0	0	0	0	0	0	0	0	0	0
0	0	0	0	0	0	0	0	0	0	0	0	0	0	0	0	0	0	0	0	0
0	0	0	0	0	0	0	0	0	0	0	0	0	0	0	0	0	0	0	0	0
0	0	0	0	0	0	0	0	0	0	0	0	0	0	0	0	0	0	0	0	0
0	0	0	0	0	0	0	0	0	0	0	0	0	0	0	0	0	0	0	0	0
0	0	0	0	0	0	0	0	0	0	0	0	0	0	0	0	0	0	0	0	0
0	0	0	0	0	0	0	0	0	0	0	0	0	0	0	0	0	0	0	0	0
0	0	0	0	0	0	0	0	0	0	0	0	0	0	0	0	0	0	0	0	0
0	0	0	0	0	0	0	0	0	0	0	0	0	0	0	0	0	0	0	0	0
0	0	0	0	0	0	0	0	0	0	0	0	0	0	0	0	0	0	0	0	0
0	0	0	0	0	0	0	0	0	0	0	0	0	0	0	0	0	0	0	0	0
0	0	0	0	0	0	0	0	0	0	0	0	0	0	0	0	0	0	0	0	0
0	0	0	0	0	0	0	0	0	0	0	0	0	0	0	0	0	0	0	0	0
0	0	0	0	0	0	0	0	0	0	0	0	0	0	0	0	0	0	0	0	0
0	0	0	0	0	0	0	0	0	0	0	0	0	0	0	0	0	0	0	0	0
0	0	0	0	0	0	0	0	0	0	0	0	0	0	0	0	0	0	0	0	0
0	0	0	0	0	0	0	0	0	0	0	0	0	0	0	0	0	0	0	0	0
0	0	0	0	0	0	0	0	0	0	0	0	0	0	0	0	0	0	0	0	0
0	0	0	0	0	0	0	0	0	0	0	0	0	0	0	0	0	0	0	0	0
0	0	0	0	0	0	0	0	0	0	0	0	0	0	0	0	0	0	0	0	0
0	0	0	0	0	0	0	0	0	0	0	0	0	0	0	0	0	0	0	0	0
0	0	0	0	0	0	0	0	0	0	0	0	0	0	0	0	0	0	0	0	0
0	0	0	0	0	0	0	0	0	0	0	0	0	0	0	0	0	0	0	0	0
0	0	0	0	0	0	0	0	0	0	0	0	0	0	0	0	0	0	0	0	0
0	0	0	0	0	0	0	0	0	0	0	0	0	0	0	0	0	0	0	0	0
Frame 4 (8.00 ms)
0	0	0	0	0	0	0	0	0	0	0.3	0.7	0.7	0	0	0	0	0	0	0	0
0	0	0	0	0	0	0	0	0.7	1.6	3.6	5.6	5.6	3	1	0.3	0	0	0	0	0
0	0	0	0	0	0	0.3	2	6.9	11.5	17.2	18.8	18.5	12.2	5.9	1.3	0	0	0	0	0
0	0	0	0	0	0	1.3	8.9	22.4	26.4	29.4	29	21.8	12.9	8.2	2.3	0.3	0	0	0	0
0	0	0	0	0	0	2	8.9	15.5	14.8	18.1	21.8	20.5	13.2	7.9	2.3	0.3	0	0	0	0
0	0	0	0	0	0.3	2	5.9	7.6	6.6	7.9	14.2	15.2	10.9	4.9	1	0	0	0	0	0
0	0	0	0	0	0.3	1	2.6	3.3	3.3	4.9	8.9	6.9	3.6	1.3	0.3	0	0	0	0	0
0	0	0	0	0	0	0.7	1	1.3	1.3	1.6	2.6	1.6	0.7	0	0	0	0	0	0	0
0	0	0	0	0	0	0	0	0	0.3	0.3	0.3	0	0	0	0	0	0	0	0	0
0	0	0	0	0	0	0	0	0	0	0	0	0	0	0	0	0	0	0	0	0
0	0	0	0	0	0	0	0	0	0	0	0	0	0	0	0	0	0	0	0	0
0	0	0	0	0	0	0	0	0	0	0	0	0	0	0	0	0	0	0	0	0
0	0	0	0	0	0	0	0	0	0	0	0	0	0	0	0	0	0	0	0	0
0	0	0	0	0	0	0	0	0	0	0	0	0	0	0	0	0	0	0	0	0
0	0	0	0	0	0	0	0	0	0	0	0	0	0	0	0	0	0	0	0	0
0	0	0	0	0	0	0	0	0	0	0	0	0	0	0	0	0	0	0	0	0
0	0	0	0	0	0	0	0	0	0	0	0	0	0	0	0	0	0	0	0	0
0	0	0	0	0	0	0	0	0	0	0	0	0	0	0	0	0	0	0	0	0
0	0	0	0	0	0	0	0	0	0	0	0	0	0	0	0	0	0	0	0	0
0	0	0	0	0	0	0	0	0	0	0	0	0	0	0	0	0	0	0	0	0
0	0	0	0	0	0	0	0	0	0	0	0	0	0	0	0	0	0	0	0	0
0	0	0	0	0	0	0	0	0	0	0	0	0	0	0	0	0	0	0	0	0
0	0	0	0	0	0	0	0	0	0	0	0	0	0	0	0	0	0	0	0	0
0	0	0	0	0	0	0	0	0	0	0	0	0	0	0	0	0	0	0	0	0
0	0	0	0	0	0	0	0	0	0	0	0	0	0	0	0	0	0	0	0	0
0	0	0	0	0	0	0	0	0	0	0	0	0	0	0	0	0	0	0	0	0
0	0	0	0	0	0	0	0	0	0	0	0	0	0	0	0	0	0	0	0	0
0	0	0	0	0	0	0	0	0	0	0	0	0	0	0	0	0	0	0	0	0
0	0	0	0	0	0	0	0	0	0	0	0	0	0	0	0	0	0	0	0	0
0	0	0	0	0	0	0	0	0	0	0	0	0	0	0	0	0	0	0	0	0
0	0	0	0	0	0	0	0	0	0	0	0	0	0	0	0	0	0	0	0	0
0	0	0	0	0	0	0	0	0	0	0	0	0	0	0	0	0	0	0	0	0
0	0	0	0	0	0	0	0	0	0	0	0	0	0	0	0	0	0	0	0	0
0	0	0	0	0	0	0	0	0	0	0	0	0	0	0	0	0	0	0	0	0
0	0	0	0	0	0	0	0	0	0	0	0	0	0	0	0	0	0	0	0	0
0	0	0	0	0	0	0	0	0	0	0	0	0	0	0	0	0	0	0	0	0
0	0	0	0	0	0	0	0	0	0	0	0	0	0	0	0	0	0	0	0	0
0	0	0	0	0	0	0	0	0	0	0	0	0	0	0	0	0	0	0	0	0
Frame 5 (10.00 ms)
0	0	0	0	0	0	0	0	0	0	0	0.3	0.3	0	0	0	0	0	0	0	0
0	0	0	0	0	0	0	0	0.7	2	4.3	6.3	6.6	4.3	1.6	0.3	0	0	0	0	0
0	0	0	0	0	0	0.3	2.6	8.9	16.8	26.4	28.7	28.7	20.1	9.9	2.6	0.3	0	0	0	0
0	0	0	0	0	0	1.6	12.5	34.6	42.6	48.2	48.2	37.6	22.8	15.5	6.6	1	0	0	0	0
0	0	0	0	0	0.3	4	15.8	26.4	25.7	31.3	38.3	36.6	25.1	15.5	5.9	1	0	0	0	0
0	0	0	0	0	0.7	4.6	10.9	14.2	12.5	15.2	26.4	30.4	23.1	12.9	4	0.3	0	0	0	0
0	0	0	0	0	0.7	3.6	5.9	6.9	7.3	9.9	17.5	16.5	10.6	4.9	1.3	0	0	0	0	0
0	0	0	0	0	0.3	2.3	3	3.6	4	5.3	7.6	5.9	2.3	0.7	0	0	0	0	0	0
0	0	0	0	0	0	0.7	1	1.3	1	1.3	1.3	0.7	0.3	0	0	0	0	0	0	0
0	0	0	0	0	0	0	0	0	0	0	0	0	0	0	0	0	0	0	0	0
0	0	0	0	0	0	0	0	0	0	0	0	0	0	0	0	0	0	0	0	0
0	0	0	0	0	0	0	0	0	0	0	0	0	0	0	0	0	0	0	0	0
0	0	0	0	0	0	0	0	0	0	0	0	0	0	0	0	0	0	0	0	0
0	0	0	0	0	0	0	0	0	0	0	0	0	0	0	0	0	0	0	0	0
0	0	0	0	0	0	0	0	0	0	0	0	0	0	0	0	0	0	0	0	0
0	0	0	0	0	0	0	0	0	0	0	0	0	0	0	0	0	0	0	0	0
0	0	0	0	0	0	0	0	0	0	0	0	0	0	0	0	0	0	0	0	0
0	0	0	0	0	0	0	0	0	0	0	0	0	0	0	0	0	0	0	0	0
0	0	0	0	0	0	0	0	0	0	0	0	0	0	0	0	0	0	0	0	0
0	0	0	0	0	0	0	0	0	0	0	0	0	0	0	0	0	0	0	0	0
0	0	0	0	0	0	0	0	0	0	0	0	0	0	0	0	0	0	0	0	0
0	0	0	0	0	0	0	0	0	0	0	0	0	0	0	0	0	0	0	0	0
0	0	0	0	0	0	0	0	0	0	0	0	0	0	0	0	0	0	0	0	0
0	0	0	0	0	0	0	0	0	0	0	0	0	0	0	0	0	0	0	0	0
0	0	0	0	0	0	0	0	0	0	0	0	0	0	0	0	0	0	0	0	0
0	0	0	0	0	0	0	0	0	0	0	0	0	0	0	0	0	0	0	0	0
0	0	0	0	0	0	0	0	0	0	0	0	0	0	0	0	0	0	0	0	0
0	0	0	0	0	0	0	0	0	0	0	0	0	0	0	0	0	0	0	0	0
0	0	0	0	0	0	0	0	0	0	0	0	0	0	0	0	0	0	0	0	0
0	0	0	0	0	0	0	0	0	0	0	0	0	0	0	0	0	0	0	0	0
0	0	0	0	0	0	0	0	0	0	0	0	0	0	0	0	0	0	0	0	0
0	0	0	0	0	0	0	0	0	0	0	0	0	0	0	0	0	0	0	0	0
0	0	0	0	0	0	0	0	0	0	0	0	0	0	0	0	0	0	0	0	0
0	0	0	0	0	0	0	0	0	0	0	0	0	0	0	0	0	0	0	0	0
0	0	0	0	0	0	0	0	0	0	0	0	0	0	0	0	0	0	0	0	0
0	0	0	0	0	0	0	0	0	0	0	0	0	0	0	0	0	0	0	0	0
0	0	0	0	0	0	0	0	0	0	0	0	0	0	0	0	0	0	0	0	0
0	0	0	0	0	0	0	0	0	0	0	0	0	0	0	0	0	0	0	0	0
Frame 6 (12.00 ms)
0	0	0	0	0	0	0	0	0	0	0	0	0	0	0	0	0	0	0	0	0
0	0	0	0	0	0	0	0	0.3	1.6	4	5.3	5.9	4.3	1.6	0.3	0	0	0	0	0
0	0	0	0	0	0	0	2	8.2	16.5	27.4	31.7	32.7	23.1	11.2	3.3	0.3	0	0	0	0
0	0	0	0	0	0	1.3	11.2	36.6	48.8	55.4	56.1	45.2	27.4	19.5	9.2	1.6	0	0	0	0
0	0	0	0	0	0.3	3.6	17.2	31	31	37.6	46.5	45.5	31.7	20.1	8.9	1.6	0	0	0	0
0	0	0	0	0	0.7	5.3	13.9	18.1	15.8	19.1	33.7	39.6	30	18.1	7.6	1.3	0	0	0	0
0	0	0	0	0	1	5.6	8.2	9.6	9.9	13.9	24.1	23.1	14.8	8.6	2.6	0.3	0	0	0	0
0	0	0	0	0	0.7	4.3	5.3	5.6	5.9	7.9	11.2	9.9	4.9	2	0.3	0	0	0	0	0
0	0	0	0	0	0.3	1.6	3.6	3.6	2.6	2.6	2.6	1.6	0.7	0	0	0	0	0	0	0
0	0	0	0	0	0	0.3	1	0.7	0.3	0.3	0.3	0	0	0	0	0	0	0	0	0
0	0	0	0	0	0	0	0	0	0	0	0	0	0	0	0	0	0	0	0	0
0	0	0	0	0	0	0	0	0	0	0	0	0	0	0	0	0	0	0	0	0
0	0	0	0	0	0	0	0	0	0	0	0	0	0	0	0	0	0	0	0	0
0	0	0	0	0	0	0.3	0	0	0	0	0	0	0	0	0	0	0	0	0	0
0	0	0	0	0	0.3	0.3	0	0	0	0	0	0	0	0	0	0	0	0	0	0
0	0	0	0	0	0.3	0	0	0	0	0	0	0	0	0	0	0	0	0	0	0
0	0	0	0	0	0	0	0	0	0	0	0	0	0	0	0	0	0	0	0	0
0	0	0	0	0	0	0	0	0	0	0	0	0	0	0	0	0	0	0	0	0
0	0	0	0	0	0	0	0	0	0	0	0	0	0	0	0	0	0	0	0	0
0	0	0	0	0	0	0	0	0	0	0	0	0	0	0	0	0	0	0	0	0
0	0	0	0.3	0.3	0	0	0	0	0	0	0	0	0	0	0	0	0	0	0	0
0	0	0	0.3	0.3	0	0	0	0	0	0	0	0	0	0	0	0	0	0	0	0
0	0	0	0	0	0	0	0	0	0	0	0	0	0	0	0	0	0	0	0	0
0	0	0	0	0	0	0	0	0	0	0	0	0	0	0	0	0	0	0	0	0
0	0	0	0	0	0	0	0	0	0	0	0	0	0	0	0	0	0	0	0	0
0	0	0	0	0	0	0	0	0	0	0	0	0	0	0	0	0	0	0	0	0
0	0	0	0	0	0	0	0	0	0	0	0	0	0	0	0	0	0	0	0	0
0	0	0	0	0	0	0	0	0	0	0	0	0	0	0	0	0	0	0	0	0
0	0	0	0	0	0	0	0	0	0	0	0	0	0	0	0	0	0	0	0	0
0	0	0	0	0	0	0	0	0	0	0	0	0	0	0	0	0	0	0	0	0
0	0	0	0	0	0	0	0	0	0	0	0	0	0	0	0	0	0	0	0	0
0	0	0	0	0	0	0	0	0	0	0	0	0	0	0	0	0	0	0	0	0
0	0	0	0	0	0	0	0	0	0	0	0	0	0	0	0	0	0	0	0	0
0	0	0	0	0	0	0	0	0	0	0	0	0	0	0	0	0	0	0	0	0
0	0	0	0	0	0	0	0	0	0	0	0	0	0	0	0	0	0	0	0	0
0	0	0	0	0	0	0	0	0	0	0	0	0	0	0	0	0	0	0	0	0
0	0	0	0	0	0	0	0	0	0	0	0	0	0	0	0	0	0	0	0	0
0	0	0	0	0	0	0	0	0	0	0	0	0	0	0	0	0	0	0	0	0
Frame 7 (14.00 ms)
0	0	0	0	0	0	0	0	0	0	0	0	0	0	0	0	0	0	0	0	0
0	0	0	0	0	0	0	0	0	1	3	4.6	5.6	4	1.6	0.3	0	0	0	0	0
0	0	0	0	0	0	0	1	5.6	13.5	23.8	30	32.3	22.4	11.2	3.3	0.3	0	0	0	0
0	0	0	0	0	0	0.7	7.3	27.7	46.9	55.1	56.8	46.5	28.7	20.5	10.2	2	0	0	0	0
0	0	0	0	0	0	3	15.2	29.7	31.7	38.9	48.2	47.5	33.7	21.8	9.9	2.3	0.3	0	0	0
0	0	0	0	0	0.7	4.9	14.2	19.1	17.2	20.5	35.3	41.9	32.3	20.1	8.9	2	0.3	0	0	0
0	0	0	0	0	1	5.9	9.2	10.6	11.2	15.2	26.7	26.1	16.8	10.2	4	0.7	0	0	0	0
0	0	0	0	0	1	4.9	6.3	6.9	7.3	9.2	13.2	12.2	7.3	3.3	0.7	0	0	0	0	0
0	0	0	0	0	0.3	2.6	5.3	5.6	4.6	4.6	4.9	3	1.3	0.3	0	0	0	0	0	0
0	0	0	0	0	0	1	2	1.6	1	0.7	0.7	0.3	0	0	0	0	0	0	0	0
0	0	0	0	0	0	0.3	0.3	0	0	0	0	0	0	0	0	0	0	0	0	0
0	0	0	0	0	0	0	0	0	0	0	0	0	0	0	0	0	0	0	0	0
0	0	0	0	0	0.3	0.3	0	0	0	0	0	0	0	0	0	0	0	0	0	0
0	0	0	0	0.3	1	1	0.3	0	0	0	0	0	0	0	0	0	0	0	0	0
0	0	0	0	0.7	1	1	0.3	0	0	0	0	0	0	0	0	0	0	0	0	0
0	0	0	0	0.7	1	1	0.3	0	0	0	0	0	0	0	0	0	0	0	0	0
0	0	0	0.3	0.7	0.7	0.3	0	0	0	0	0	0	0	0	0	0	0	0	0	0
0	0	0	0	0.3	0.3	0	0	0	0	0	0	0	0	0	0	0	0	0	0	0
0	0	0	0.3	0.3	0	0	0	0	0	0	0	0	0	0	0	0	0	0	0	0
0	0	0	0.3	0.7	0	0	0	0	0	0	0	0	0	0	0	0	0	0	0	0
0	0	0.3	1	1	0.3	0	0	0	0	0	0	0	0	0	0	0	0	0	0	0
0	0	0.3	1	1	0.3	0	0	0	0	0	0	0	0	0	0	0	0	0	0	0
0	0	0.3	0.3	0.3	0.3	0	0	0	0	0	0	0	0	0	0	0	0	0	0	0
0	0	0.3	0.3	0.3	0.3	0.3	0	0	0	0	0	0	0	0	0	0	0	0	0	0
0	0	0	0	0	0	0	0	0	0	0	0	0	0	0	0	0	0	0	0	0
0	0	0	0	0	0	0	0	0	0	0	0	0	0	0	0	0	0	0	0	0
0	0	0	0	0	0	0	0	0	0	0	0	0	0	0	0	0	0	0	0	0
0	0	0	0	0	0	0	0	0	0	0	0	0	0	0	0	0	0	0	0	0
0	0	0	0	0	0	0	0	0	0	0	0	0	0	0	0	0	0	0	0	0
0	0	0	0	0	0	0	0	0	0	0	0	0	0	0	0	0	0	0	0	0
0	0	0	0	0	0	0	0	0	0	0	0	0	0	0	0	0	0	0	0	0
0	0	0	0	0	0	0	0	0	0	0	0	0	0	0	0	0	0	0	0	0
0	0	0	0	0	0	0	0	0	0	0	0	0	0	0	0	0	0	0	0	0
0	0	0	0	0	0	0	0	0	0	0	0	0	0	0	0	0	0	0	0	0
0	0	0	0	0	0	0	0	0	0	0	0	0	0	0	0	0	0	0	0	0
0	0	0	0	0	0	0	0	0	0	0	0	0	0	0	0	0	0	0	0	0
0	0	0	0	0	0	0	0	0	0	0	0	0	0	0	0	0	0	0	0	0
0	0	0	0	0	0	0	0	0	0	0	0	0	0	0	0	0	0	0	0	0
Frame 8 (16.00 ms)
0	0	0	0	0	0	0	0	0	0	0	0	0	0	0	0	0	0	0	0	0
0	0	0	0	0	0	0	0	0	0.7	2.6	4.3	5.6	4	1.6	0.3	0	0	0	0	0
0	0	0	0	0	0	0	1	4.9	12.5	22.4	29.4	31.7	22.4	11.2	3.6	0.7	0	0	0	0
0	0	0	0	0	0	0.7	6.3	25.1	45.9	54.8	56.8	46.9	29	20.8	11.2	2.3	0	0	0	0
0	0	0	0	0	0	2.6	13.9	27.4	31	39.3	48.8	47.8	34.3	22.4	10.6	3	0.3	0	0	0
0	0	0	0	0	0.7	4.6	13.9	18.8	17.2	20.8	36.3	42.6	33	20.8	9.9	3	0.3	0	0	0
0	0	0	0	0	1	5.6	9.2	10.9	11.5	16.2	28	27.4	17.8	11.2	4.9	1	0	0	0	0
0	0	0	0	0	1	4.9	6.6	7.3	7.6	10.2	14.5	13.5	8.6	4.6	1.3	0	0	0	0	0
0	0	0	0	0	0.3	3	5.9	6.3	5.3	5.6	6.3	4.3	1.6	0.7	0	0	0	0	0	0
0	0	0	0	0	0	1.3	3	2.6	1.6	1.3	1	0.7	0	0	0	0	0	0	0	0
0	0	0	0	0	0	0.7	1	0.7	0.3	0	0	0	0	0	0	0	0	0	0	0
0	0	0	0	0	0	0.3	0.3	0	0	0	0	0	0	0	0	0	0	0	0	0
0	0	0	0	0.3	1	1.3	0.7	0	0	0	0	0	0	0	0	0	0	0	0	0
0	0	0	0.3	1.3	3.3	4	1.3	0	0	0	0	0	0	0	0	0	0	0	0	0
0	0	0	0.7	2.6	4.6	4.9	1.6	0.3	0	0	0	0	0	0	0	0	0	0	0	0
0	0	0	1	3	4.9	4.3	1.6	0.3	0	0	0	0	0	0	0	0	0	0	0	0
0	0	0	1	3	3	2.3	0.7	0	0	0	0	0	0	0	0	0	0	0	0	0
0	0	0	0.7	1.6	2	1	0.3	0	0	0	0	0	0	0	0	0	0	0	0	0
0	0	0.3	1	1.3	1	0.7	0.3	0	0	0	0	0	0	0	0	0	0	0	0	0
0	0	0.3	1	1.6	1	0.3	0	0	0	0	0	0	0	0	0	0	0	0	0	0
0	0	1	2.6	2.6	1	0.3	0	0	0	0	0	0	0	0	0	0	0	0	0	0
0	0	1	3.3	2.6	1	0.7	0.3	0	0	0	0	0	0	0	0	0	0	0	0	0
0	0	1	2	2.3	1.3	1	0.7	0.3	0	0	0	0	0	0	0	0	0	0	0	0
0	0	1	1.3	1.6	1.6	2.3	1.3	0.7	0	0	0	0	0	0	0	0	0	0	0	0
0	0	0.3	0.3	0.7	0.7	1	0.7	0.3	0	0	0	0	0	0	0	0	0	0	0	0
0	0	0	0	0	0	0.3	0.3	0	0	0	0	0	0	0	0	0	0	0	0	0
0	0	0	0	0	0	0	0	0	0	0	0	0	0	0	0	0	0	0	0	0
0	0	0	0	0	0	0	0	0	0	0	0	0	0	0	0	0	0	0	0	0
0	0	0	0	0	0	0	0	0	0	0	0	0	0	0	0	0	0	0	0	0
0	0	0	0	0	0	0	0	0	0	0	0	0	0	0	0	0	0	0	0	0
0	0	0	0	0	0	0	0	0	0	0	0	0	0	0	0	0	0	0	0	0
0	0	0	0	0	0	0	0	0	0	0	0	0	0	0	0	0	0	0	0	0
0	0	0	0	0	0	0	0	0	0	0	0	0	0	0	0	0	0	0	0	0
0	0	0	0	0	0	0	0	0	0	0	0	0	0	0	0	0	0	0	0	0
0	0	0	0	0	0	0	0	0	0	0	0	0	0	0	0	0	0	0	0	0
0	0	0	0	0	0	0	0	0	0	0	0	0	0	0	0	0	0	0	0	0
0	0	0	0	0	0	0	0	0	0	0	0	0	0	0	0	0	0	0	0	0
0	0	0	0	0	0	0	0	0	0	0	0	0	0	0	0	0	0	0	0	0
Frame 9 (18.00 ms)
0	0	0	0	0	0	0	0	0	0	0	0	0	0	0	0	0	0	0	0	0
0	0	0	0	0	0	0	0	0	1	3	4.6	5.9	4.3	2	0.3	0	0	0	0	0
0	0	0	0	0	0	0	1	5.3	12.9	23.8	30	32.3	23.1	12.2	4	0.7	0	0	0	0
0	0	0	0	0	0	0.7	6.9	25.7	43.6	54.8	57.1	47.5	29.4	21.8	11.9	3	0.3	0	0	0
0	0	0	0	0	0	2.6	14.8	29	31	39.6	49.5	49.2	35.3	23.1	10.9	3.3	0.3	0	0	0
0	0	0	0	0	0.7	4.6	14.2	19.5	17.5	21.4	37.6	44.2	34.3	21.8	10.9	4	0.7	0	0	0
0	0	0	0	0	1	5.6	9.2	11.2	11.9	16.5	29	28.7	18.8	12.2	5.6	1.3	0	0	0	0
0	0	0	0	0	1	5.3	6.6	7.6	7.9	10.9	15.5	14.8	9.6	5.9	1.6	0.3	0	0	0	0
0	0	0	0	0	0.7	3.6	6.3	6.9	5.6	5.9	7.3	5.6	2.3	1	0.3	0	0	0	0	0
0	0	0	0	0	0.3	1.6	3.3	3.6	3	1.6	1.3	0.7	0.3	0	0	0	0	0	0	0
0	0	0	0	0	0	0.7	1.3	1	0.7	0	0	0	0	0	0	0	0	0	0	0
0	0	0	0	0	0.7	1	0.7	0.3	0	0	0	0	0	0	0	0	0	0	0	0
0	0	0	0	0.7	2.3	2.6	1.3	0.3	0	0	0	0	0	0	0	0	0	0	0	0
0	0	0	0.7	3	5.9	6.6	3	0.3	0	0	0	0	0	0	0	0	0	0	0	0
0	0	0	1.6	5.6	7.9	9.2	4.6	0.7	0	0	0	0	0	0	0	0	0	0	0	0
0	0	0.3	2	5.9	9.2	8.9	5.3	1	0	0	0	0	0	0	0	0	0	0	0	0
0	0	0.3	2	5.3	5.9	5.3	2.3	0.3	0	0	0	0	0	0	0	0	0	0	0	0
0	0	0	1	2.6	4	2.6	0.7	0	0	0	0	0	0	0	0	0	0	0	0	0
0	0	0.3	1.3	2	2	1.6	0.3	0	0	0	0	0	0	0	0	0	0	0	0	0
0	0	0.7	1.6	2.6	1.6	1	0.3	0	0	0	0	0	0	0	0	0	0	0	0	0
0	0.3	2	3.3	3.6	2	1	0.3	0	0	0	0	0	0	0	0	0	0	0	0	0
0	0.7	2.6	4.6	4.3	2.6	1.6	1	0.3	0	0	0	0	0	0	0	0	0	0	0	0
0	1	3.6	6.3	6.9	5.3	3.6	2.3	1.3	0.3	0	0	0	0	0	0	0	0	0	0	0
0	0.7	3	5.6	6.3	7.3	9.2	5.6	3	1.3	0.3	0	0	0	0	0	0	0	0	0	0
0	0	0.7	1.6	2.3	3	3.6	2.6	2	1	0.3	0	0	0	0	0	0	0	0	0	0
0	0	0	0	0.3	0.7	1.3	1	0.7	0.3	0	0	0	0	0	0	0	0	0	0	0
0	0	0	0	0	0	0.3	0.3	0	0	0	0	0	0	0	0	0	0	0	0	0
0	0	0	0	0	0	0	0	0	0	0	0	0	0	0	0	0	0	0	0	0
0	0	0	0	0	0	0	0	0	0	0	0	0	0	0	0	0	0	0	0	0
0	0	0	0	0	0	0	0	0	0	0	0	0	0	0	0	0	0	0	0	0
0	0	0	0	0	0	0	0	0	0	0	0	0	0	0	0	0	0	0	0	0
0	0	0	0	0	0	0	0	0	0	0	0	0	0	0	0	0	0	0	0	0
0	0	0	0	0	0	0	0	0	0	0	0	0	0	0	0	0	0	0	0	0
0	0	0	0	0	0	0	0	0	0	0	0	0	0	0	0	0	0	0	0	0
0	0	0	0	0	0	0	0	0	0	0	0	0	0	0	0	0	0	0	0	0
0	0	0	0	0	0	0	0	0	0	0	0	0	0	0	0	0	0	0	0	0
0	0	0	0	0	0	0	0	0	0	0	0	0	0	0	0	0	0	0	0	0
0	0	0	0	0	0	0	0	0	0	0	0	0	0	0	0	0	0	0	0	0
Frame 10 (20.00 ms)
0	0	0	0	0	0	0	0	0	0	0	0.3	0.3	0	0	0	0	0	0	0	0
0	0	0	0	0	0	0	0	0.3	1.3	3.3	5.6	7.3	4.9	2.3	0.7	0	0	0	0	0
0	0	0	0	0	0	0	1.3	6.9	15.2	24.7	31.7	34.3	25.1	13.9	4.9	1	0	0	0	0
0	0	0	0	0	0	1	9.2	32.3	48.5	55.8	57.7	49.2	31	23.1	13.2	4	0.3	0	0	0
0	0	0	0	0	0	3.3	16.2	31.3	33	41.2	51.5	51.5	36.6	24.4	11.9	4	0.7	0	0	0
0	0	0	0	0	0.7	4.9	14.8	20.1	18.1	22.4	39.3	46.2	36	23.1	11.5	4.6	0.7	0	0	0
0	0	0	0	0	1	5.6	9.6	11.5	12.5	17.5	30.7	30.4	20.1	12.9	6.3	1.6	0.3	0	0	0
0	0	0	0	0	1	5.3	6.9	7.9	8.2	11.2	16.5	16.2	10.6	7.3	2	0.3	0	0	0	0
0	0	0	0	0	0.7	3.6	6.3	6.9	5.9	6.3	7.9	6.6	3	1.3	0.3	0	0	0	0	0
0	0	0	0	0	0.3	1.6	3.3	4	3.6	2.3	1.6	1.3	0.3	0	0	0	0	0	0	0
0	0	0	0	0	0	0.7	1.3	1.3	1	0.3	0	0	0	0	0	0	0	0	0	0
0	0	0	0	0.3	0.7	1	1	0.3	0	0	0	0	0	0	0	0	0	0	0	0
0	0	0	0.3	1.3	3.3	3.6	2.3	0.7	0	0	0	0	0	0	0	0	0	0	0	0
0	0	0	1.3	4.6	7.6	8.2	4.6	1	0	0	0	0	0	0	0	0	0	0	0	0
0	0	0.3	2.6	7.3	9.9	11.9	6.6	1	0	0	0	0	0	0	0	0	0	0	0	0
0	0	0.3	3.3	7.6	11.2	11.2	6.9	1	0	0	0	0	0	0	0	0	0	0	0	0
0	0	0.3	2.6	6.3	7.3	6.6	3.3	0.7	0	0	0	0	0	0	0	0	0	0	0	0
0	0	0.3	1.3	3.3	4.6	3.3	1	0	0	0	0	0	0	0	0	0	0	0	0	0
0	0	0.3	2	2.3	2.3	2	0.7	0	0	0	0	0	0	0	0	0	0	0	0	0
0	0	1	2	2.6	2	1	0.3	0	0	0	0	0	0	0	0	0	0	0	0	0
0	0.7	2.6	3.6	3.6	2	1	0.3	0	0	0	0	0	0	0	0	0	0	0	0	0
0	1	4	5.6	4.6	3	1.6	1.3	0.7	0	0	0	0	0	0	0	0	0	0	0	0
0.3	1.6	5.6	8.6	8.9	6.9	5.6	4.3	3.3	1.3	0.3	0	0	0	0	0	0	0	0	0	0
0	1	4.3	7.6	9.2	11.9	15.8	11.5	8.9	4.6	1	0	0	0	0	0	0	0	0	0	0
0	0.3	1	2.6	4.6	6.6	8.6	7.3	6.9	3.6	1	0	0	0	0	0	0	0	0	0	0
0	0	0	0.3	0.7	1.6	3.3	3	2.3	1.3	0.3	0	0	0	0	0	0	0	0	0	0
0	0	0	0	0	0	0.7	0.7	0.3	0.3	0	0	0	0	0	0	0	0	0	0	0
0	0	0	0	0	0	0	0	0	0	0	0	0	0	0	0	0	0	0	0	0
0	0	0	0	0	0	0	0	0	0	0	0	0	0	0	0	0	0	0	0	0
0	0	0	0	0	0	0	0	0	0	0	0	0	0	0	0	0	0	0	0	0
0	0	0	0	0	0	0	0	0	0	0	0	0	0	0	0	0	0	0	0	0
0	0	0	0	0	0	0	0	0	0	0	0	0	0	0	0	0	0	0	0	0
0	0	0	0	0	0	0	0	0	0	0	0	0	0	0	0	0	0	0	0	0
0	0	0	0	0	0	0	0	0	0	0	0	0	0	0	0	0	0	0	0	0
0	0	0	0	0	0	0	0	0	0	0	0	0	0	0	0	0	0	0	0	0
0	0	0	0	0	0	0	0	0	0	0	0	0	0	0	0	0	0	0	0	0
0	0	0	0	0	0	0	0	0	0	0	0	0	0	0	0	0	0	0	0	0
0	0	0	0	0	0	0	0	0	0	0	0	0	0	0	0	0	0	0	0	0
Frame 11 (22.00 ms)
0	0	0	0	0	0	0	0	0	0	0	0.7	1	0.3	0	0	0	0	0	0	0
0	0	0	0	0	0	0	0	0.3	1.6	4.6	8.2	10.6	6.6	3	1	0	0	0	0	0
0	0	0	0	0	0	0	2	8.6	17.2	28.4	34	36.3	27.1	15.5	6.6	1.6	0	0	0	0
0	0	0	0	0	0	1	10.9	37.6	50.5	56.8	58.4	50.2	32.3	24.4	15.5	5.6	0.7	0	0	0
0	0	0	0	0	0	3.3	17.2	32.7	33.7	41.6	52.5	52.8	38.6	25.4	13.2	5.3	0.7	0	0	0
0	0	0	0	0	0.7	4.9	14.8	20.5	18.8	23.1	40.6	48.5	37.9	24.1	12.5	5.9	1	0	0	0
0	0	0	0	0	1	5.6	9.6	11.9	12.9	18.5	32	31.7	21.1	13.9	7.3	2.3	0.3	0	0	0
0	0	0	0	0	1	4.9	6.9	7.9	8.6	11.9	17.5	17.5	11.5	7.9	2.6	0.3	0	0	0	0
0	0	0	0	0	0.7	3.3	6.6	7.3	5.9	6.9	8.6	7.6	3.6	1.6	0.3	0	0	0	0	0
0	0	0	0	0	0.3	1.3	3.6	4.3	4	3	2	1.6	0.3	0	0	0	0	0	0	0
0	0	0	0	0	0	0.7	1.6	1.6	1	0.3	0.3	0	0	0	0	0	0	0	0	0
0	0	0	0	0.3	0.7	1	1	0.7	0	0	0	0	0	0	0	0	0	0	0	0
0	0	0	0.3	1.3	3.3	3.6	2.3	0.7	0	0	0	0	0	0	0	0	0	0	0	0
0	0	0	1.3	4.6	7.9	8.6	4.6	1	0	0	0	0	0	0	0	0	0	0	0	0
0	0	0.3	2.6	7.3	10.2	12.2	7.3	1.3	0	0	0	0	0	0	0	0	0	0	0	0
0	0	0.7	3.3	7.6	11.5	11.5	6.9	1.3	0	0	0	0	0	0	0	0	0	0	0	0
0	0	0.3	2.6	6.6	7.6	6.9	3.3	0.7	0	0	0	0	0	0	0	0	0	0	0	0
0	0	0.3	1.6	3.3	4.6	3.3	1	0	0	0	0	0	0	0	0	0	0	0	0	0
0	0	0.3	1.6	2	2.3	1.6	0.7	0	0	0	0	0	0	0	0	0	0	0	0	0
0	0.3	1	2	2.6	1.6	0.7	0	0	0	0	0	0	0	0	0	0	0	0	0	0
0	0.7	3	3.6	3.6	1.6	0.7	0.3	0	0	0	0	0	0	0	0	0	0	0	0	0
0.3	1.6	4.6	5.6	4.6	2.6	1.6	1.3	0.3	0	0	0	0	0	0	0	0	0	0	0	0
0.3	2.6	6.9	8.9	8.6	7.3	6.3	4.9	4	1.6	0.3	0	0	0	0	0	0	0	0	0	0
0.3	1.6	5.3	8.2	9.6	13.5	18.1	13.9	11.9	7.3	2	0.3	0	0	0	0	0	0	0	0	0
0	0.3	1	3	5.3	8.6	10.2	9.6	9.6	6.3	2.3	0.3	0	0	0	0	0	0	0	0	0
0	0	0	0.3	1	2	4	4.3	3.3	2.3	0.7	0	0	0	0	0	0	0	0	0	0
0	0	0	0	0	0	0.7	0.7	0.7	0.3	0	0	0	0	0	0	0	0	0	0	0
0	0	0	0	0	0	0	0	0	0	0	0	0	0	0	0	0	0	0	0	0
0	0	0	0	0	0	0	0	0	0	0	0	0	0	0	0	0	0	0	0	0
0	0	0	0	0	0	0	0	0	0	0	0	0	0	0	0	0	0	0	0	0
0	0	0	0	0	0	0	0	0	0	0	0	0	0	0	0	0	0	0	0	0
0	0	0	0	0	0	0	0	0	0	0	0	0	0	0	0	0	0	0	0	0
0	0	0	0	0	0	0	0	0	0	0	0	0	0	0	0	0	0	0	0	0
0	0	0	0	0	0	0	0	0	0	0	0	0	0	0	0	0	0	0	0	0
0	0	0	0	0	0	0	0	0	0	0	0	0	0	0	0	0	0	0	0	0
0	0	0	0	0	0	0	0	0	0	0	0	0	0	0	0	0	0	0	0	0
0	0	0	0	0	0	0	0	0	0	0	0	0	0	0	0	0	0	0	0	0
0	0	0	0	0	0	0	0	0	0	0	0	0	0	0	0	0	0	0	0	0
Frame 12 (24.00 ms)
0	0	0	0	0	0	0	0	0	0	0.3	1	2	0.7	0	0	0	0	0	0	0
0	0	0	0	0	0	0	0	0.3	2	5.3	10.6	14.5	8.2	3.6	1.3	0	0	0	0	0
0	0	0	0	0	0	0	2	9.2	18.5	29.4	35	38.3	28.7	17.5	8.2	2.3	0.3	0	0	0
0	0	0	0	0	0	1	11.2	37.9	50.8	57.1	58.7	50.8	33	25.7	17.8	8.9	1.3	0	0	0
0	0	0	0	0	0	3	16.8	32.7	33.7	41.9	52.8	53.1	39.6	26.7	14.5	7.6	1.3	0	0	0
0	0	0	0	0	0.3	4.6	14.5	20.5	19.1	23.4	40.9	49.5	38.9	25.1	13.5	7.6	1.3	0	0	0
0	0	0	0	0	0.7	4.9	9.2	11.9	13.2	18.8	33	33	22.4	14.8	7.9	3	0.3	0	0	0
0	0	0	0	0	0.7	4.6	6.6	7.9	8.6	12.5	18.8	18.5	12.9	8.9	3.3	0.7	0	0	0	0
0	0	0	0	0	0.3	3	6.3	7.3	6.3	7.3	9.2	8.2	4.3	2.3	0.7	0	0	0	0	0
0	0	0	0	0	0	1.3	3.6	4.3	4	3	2.3	1.6	0.7	0	0	0	0	0	0	0
0	0	0	0	0	0	0.7	1.6	1.6	1.3	0.7	0.3	0	0	0	0	0	0	0	0	0
0	0	0	0	0.3	0.7	1	1	0.7	0.3	0	0	0	0	0	0	0	0	0	0	0
0	0	0	0.3	1.3	3.3	3.6	2.6	1	0	0	0	0	0	0	0	0	0	0	0	0
0	0	0	1.3	4.6	7.6	8.6	4.6	1.3	0	0	0	0	0	0	0	0	0	0	0	0
0	0	0.3	2.6	7.3	9.9	11.9	7.3	1.3	0	0	0	0	0	0	0	0	0	0	0	0
0	0	0.7	3.3	7.6	11.2	11.2	6.9	1.3	0	0	0	0	0	0	0	0	0	0	0	0
0	0	0.3	2.6	6.3	7.3	6.6	3.3	0.3	0	0	0	0	0	0	0	0	0	0	0	0
0	0	0.3	1.3	3.3	4.6	3	1	0	0	0	0	0	0	0	0	0	0	0	0	0
0	0	0.3	1.6	2	2	1.6	0.3	0	0	0	0	0	0	0	0	0	0	0	0	0
0	0.3	1	1.6	2.3	1.6	0.7	0	0	0	0	0	0	0	0	0	0	0	0	0	0
0	1	3	3.3	3.3	1.6	0.7	0	0	0	0	0	0	0	0	0	0	0	0	0	0
0.3	2.6	5.3	5.6	4.3	2.6	1.3	1	0.3	0	0	0	0	0	0	0	0	0	0	0	0
0.7	3.6	7.3	8.2	7.6	6.9	5.9	4.9	4	1.6	0.3	0	0	0	0	0	0	0	0	0	0
0.3	2	5.3	7.6	8.9	13.5	18.8	14.5	12.5	7.6	2	0.3	0	0	0	0	0	0	0	0	0
0	0.3	1.3	3	5.9	9.2	10.9	9.9	10.6	6.6	2.3	0.3	0	0	0	0	0	0	0	0	0
0	0	0	0.3	1	2.3	4.3	4.6	3.6	2.3	0.7	0	0	0	0	0	0	0	0	0	0
0	0	0	0	0	0	0.7	0.7	0.3	0.3	0	0.3	0	0	0	0	0	0	0	0	0
0	0	0	0	0	0	0	0	0	0	0	0	0	0	0	0	0	0	0	0	0
0	0	0	0	0	0	0	0	0	0	0	0	0	0	0	0	0	0	0	0	0
0	0	0	0	0	0	0	0	0	0	0	0	0	0	0	0	0	0	0	0	0
0	0	0	0	0	0	0	0	0	0	0	0	0	0	0	0	0	0	0	0	0
0	0	0	0	0	0	0	0	0	0	0	0	0	0	0	0	0	0	0	0	0
0	0	0	0	0	0	0	0	0	0	0	0	0	0	0	0	0	0	0	0	0
0	0	0	0	0	0	0	0	0	0	0	0	0	0	0	0	0	0	0	0	0
0	0	0	0	0	0	0	0	0	0	0	0	0	0	0	0	0	0	0	0	0
0	0	0	0	0	0	0	0	0	0	0	0	0	0	0	0	0	0	0	0	0
0	0	0	0	0	0	0	0	0	0	0	0	0	0	0	0	0	0	0	0	0
0	0	0	0	0	0	0	0	0	0	0	0	0	0	0	0	0	0	0	0	0
Frame 13 (26.00 ms)
0	0	0	0	0	0	0	0	0	0	0.3	1.6	2.6	1	0.3	0	0	0	0	0	0
0	0	0	0	0	0	0	0	0.3	2.3	5.9	12.5	18.1	10.6	4.6	1.6	0.3	0	0	0	0
0	0	0	0	0	0	0	2	9.2	18.8	29.4	35.6	39.3	29.7	19.1	10.6	3.6	0.3	0	0	0
0	0	0	0	0	0	1	10.6	37.9	50.8	57.1	58.7	50.8	33.3	27.1	20.8	12.9	2.3	0	0	0
0	0	0	0	0	0	2.6	15.5	32.3	33.7	41.9	52.8	53.5	39.9	27.4	16.2	9.6	2	0	0	0
0	0	0	0	0	0.3	3.6	13.9	20.1	19.1	23.8	41.2	49.5	39.9	26.1	14.8	9.2	2	0	0	0
0	0	0	0	0	0.7	4.3	8.9	11.9	13.2	19.1	33.3	33.3	23.1	15.5	9.2	4	0.7	0	0	0
0	0	0	0	0	0.7	4	6.3	7.9	8.9	12.9	19.5	19.5	13.5	9.9	4.3	1	0	0	0	0
0	0	0	0	0	0.3	2.6	6.3	7.3	6.6	7.6	9.6	8.6	4.9	2.6	0.7	0	0	0	0	0
0	0	0	0	0	0	1.3	3.6	4.3	4.3	3.3	2.6	2	0.7	0.3	0	0	0	0	0	0
0	0	0	0	0	0	0.7	1.6	2	1.3	0.7	0.3	0	0	0	0	0	0	0	0	0
0	0	0	0	0.3	0.7	1	1	0.7	0.3	0	0	0	0	0	0	0	0	0	0	0
0	0	0	0.3	1.3	3	3.6	2.6	1	0	0	0	0	0	0	0	0	0	0	0	0
0	0	0	1	4.3	7.3	8.6	4.9	1.6	0.3	0	0	0	0	0	0	0	0	0	0	0
0	0	0.3	2.3	6.9	9.9	12.2	7.6	1.6	0	0	0	0	0	0	0	0	0	0	0	0
0	0	0.7	3.3	7.3	11.2	11.2	7.3	1.3	0	0	0	0	0	0	0	0	0	0	0	0
0	0	0.3	2.6	5.9	7.3	6.6	3.3	0.7	0	0	0	0	0	0	0	0	0	0	0	0
0	0	0.3	1.3	3	4.3	3	1	0	0	0	0	0	0	0	0	0	0	0	0	0
0	0	0.3	1.3	1.6	2	1.6	0.3	0	0	0	0	0	0	0	0	0	0	0	0	0
0	0.3	1	1.6	2	1.3	0.7	0	0	0	0	0	0	0	0	0	0	0	0	0	0
0	1.3	3.3	3.3	3	1.3	0.7	0	0	0	0	0	0	0	0	0	0	0	0	0	0
0.7	3.3	5.9	5.6	4	2.3	1.6	1	0.3	0	0	0	0	0	0	0	0	0	0	0	0
0.7	3.6	6.9	7.3	7.3	6.9	6.3	4.9	4.3	2	0.3	0	0	0	0	0	0	0	0	0	0
0.3	2	4.9	6.6	8.6	13.9	19.8	15.2	13.2	8.2	2.3	0.3	0	0	0	0	0	0	0	0	0
0	0.3	1	3	5.9	9.9	11.5	10.6	11.2	6.9	2.3	0.7	0	0	0	0	0	0	0	0	0
0	0	0	0.3	1	2.3	4.3	4.6	3.3	2	0.7	0.3	0	0	0	0	0	0	0	0	0
0	0	0	0	0	0	0.7	0.7	0.3	0.3	0	0	0	0	0	0	0	0	0	0	0
0	0	0	0	0	0	0	0	0	0	0	0	0	0	0	0	0	0	0	0	0
0	0	0	0	0	0	0	0	0	0	0	0	0	0	0	0	0	0	0	0	0
0	0	0	0	0	0	0	0	0	0	0	0	0	0	0	0	0	0	0	0	0
0	0	0	0	0	0	0	0	0	0	0	0	0	0	0	0	0	0	0	0	0
0	0	0	0	0	0	0	0	0	0	0	0	0	0	0	0	0	0	0	0	0
0	0	0	0	0	0	0	0	0	0	0	0	0	0	0	0	0	0	0	0	0
0	0	0	0	0	0	0	0	0	0	0	0	0	0	0	0	0	0	0	0	0
0	0	0	0	0	0	0	0	0	0	0	0	0	0	0	0	0	0	0	0	0
0	0	0	0	0	0	0	0	0	0	0	0	0	0	0	0	0	0	0	0	0
0	0	0	0	0	0	0	0	0	0	0	0	0	0	0	0	0	0	0	0	0
0	0	0	0	0	0	0	0	0	0	0	0	0	0	0	0	0	0	0	0	0
Frame 14 (28.00 ms)
0	0	0	0	0	0	0	0	0	0	0.7	2	3.3	1.6	0.7	0	0	0	0	0	0
0	0	0	0	0	0	0	0	0.3	2.3	6.6	14.2	21.4	12.5	5.9	2.6	0.3	0	0	0	0
0	0	0	0	0	0	0	2	9.2	19.1	29.7	36	39.9	30.7	20.5	13.2	5.3	0.7	0	0	0
0	0	0	0	0	0	0.7	9.9	37.6	51.1	57.1	58.7	50.8	33.7	28	23.4	16.8	3.3	0	0	0
0	0	0	0	0	0	2	14.2	32	33.7	41.9	52.8	53.5	40.3	28.4	17.5	11.9	2.6	0	0	0
0	0	0	0	0	0.3	3	12.9	19.8	18.8	23.8	41.2	49.8	40.3	27.1	16.2	11.2	3	0.3	0	0
0	0	0	0	0	0.3	3.3	8.2	11.5	13.2	19.1	33.7	34	23.8	16.5	10.6	5.3	1	0	0	0
0	0	0	0	0	0.7	3.3	6.3	7.9	8.9	13.2	20.1	20.8	14.8	10.9	5.3	1.3	0	0	0	0
0	0	0	0	0	0.3	2	5.9	7.6	6.9	7.9	9.9	9.2	5.6	3.3	1	0	0	0	0	0
0	0	0	0	0	0	1	3.3	4.3	4.6	3.6	2.6	2	1	0.3	0	0	0	0	0	0
0	0	0	0	0	0	0.7	1.6	2	1.3	0.7	0.3	0	0	0	0	0	0	0	0	0
0	0	0	0	0	0.3	1	1	0.7	0.3	0	0	0	0	0	0	0	0	0	0	0
0	0	0	0.3	1	3	3.6	2.6	1.3	0.3	0	0	0	0	0	0	0	0	0	0	0
0	0	0	1	4.3	7.6	8.9	4.9	1.6	0.3	0	0	0	0	0	0	0	0	0	0	0
0	0	0.3	2.3	7.3	9.9	12.9	7.9	1.6	0	0	0	0	0	0	0	0	0	0	0	0
0	0	0.3	3	7.3	11.5	11.9	7.9	1.6	0	0	0	0	0	0	0	0	0	0	0	0
0	0	0.3	2.3	5.9	7.3	6.9	3.6	0.7	0	0	0	0	0	0	0	0	0	0	0	0
0	0	0	1.3	3	4.3	3.3	1.3	0	0	0	0	0	0	0	0	0	0	0	0	0
0	0	0.3	1.3	1.6	2	1.6	0.7	0	0	0	0	0	0	0	0	0	0	0	0	0
0	0.3	1	1.6	2	1.3	0.7	0	0	0	0	0	0	0	0	0	0	0	0	0	0
0.3	1.3	3.3	3.3	3	1.3	0.7	0.3	0	0	0	0	0	0	0	0	0	0	0	0	0
0.7	3.6	6.3	5.6	4	2.3	1.6	1.3	0.7	0.3	0	0	0	0	0	0	0	0	0	0	0
0.7	3.6	6.3	6.6	6.9	6.9	6.6	5.6	5.3	2.6	0.7	0	0	0	0	0	0	0	0	0	0
0.3	2	4.3	5.9	7.9	13.5	20.1	15.8	14.5	9.6	3.3	0.3	0	0	0	0	0	0	0	0	0
0	0.3	1	2.6	5.9	9.6	11.5	10.6	11.9	7.6	3	0.7	0	0	0	0	0	0	0	0	0
0	0	0	0.3	1	2	3.3	3.6	3.3	2	1	0.3	0	0	0	0	0	0	0	0	0
0	0	0	0	0	0	0.3	0.3	0.3	0.3	0	0	0	0	0	0	0	0	0	0	0
0	0	0	0	0	0	0	0	0	0	0	0	0	0	0	0	0	0	0	0	0
0	0	0	0	0	0	0	0	0	0	0	0	0	0	0	0	0	0	0	0	0
0	0	0	0	0	0	0	0	0	0	0	0	0	0	0	0	0	0	0	0	0
0	0	0	0	0	0	0	0	0	0	0	0	0	0	0	0	0	0	0	0	0
0	0	0	0	0	0	0	0	0	0	0	0	0	0	0	0	0	0	0	0	0
0	0	0	0	0	0	0	0	0	0	0	0	0	0	0	0	0	0	0	0	0
0	0	0	0	0	0	0	0	0	0	0	0	0	0	0	0	0	0	0	0	0
0	0	0	0	0	0	0	0	0	0	0	0	0	0	0	0	0	0	0	0	0
0	0	0	0	0	0	0	0	0	0	0	0	0	0	0	0	0	0	0	0	0
0	0	0	0	0	0	0	0	0	0	0	0	0	0	0	0	0	0	0	0	0
0	0	0	0	0	0	0	0	0	0	0	0	0	0	0	0	0	0	0	0	0
Frame 15 (30.00 ms)
0	0	0	0	0	0	0	0	0	0	0.7	2.3	3.6	2	0.7	0	0	0	0	0	0
0	0	0	0	0	0	0	0	0.3	2.3	6.9	15.5	23.1	13.5	6.9	3	0.7	0	0	0	0
0	0	0	0	0	0	0	1.6	8.2	18.8	29.7	36.3	40.3	31	21.8	15.2	6.3	1	0	0	0
0	0	0	0	0	0	0.7	8.2	34.3	50.2	57.1	58.7	50.8	33.7	28.7	24.4	18.1	3.6	0	0	0
0	0	0	0	0	0	1.6	12.5	30.7	33.3	41.9	52.8	53.5	39.9	28.4	18.1	12.9	4	0.3	0	0
0	0	0	0	0	0	2.3	11.5	19.5	18.8	23.4	41.2	49.8	40.3	27.7	17.5	12.9	4	0.3	0	0
0	0	0	0	0	0.3	2.3	7.6	11.5	13.2	19.5	34	34.6	24.4	17.5	11.5	6.6	1.3	0	0	0
0	0	0	0	0	0.3	2.3	5.9	8.2	9.2	13.5	20.8	21.8	16.2	12.2	5.9	1.6	0	0	0	0
0	0	0	0	0	0	1.6	5.9	7.6	6.9	8.2	10.6	9.9	6.6	4	1.3	0	0	0	0	0
0	0	0	0	0	0	1	3.3	4.3	4.6	4	3.3	2.3	1	0.3	0	0	0	0	0	0
0	0	0	0	0	0	0.7	1.3	2	1.3	1	0.3	0.3	0	0	0	0	0	0	0	0
0	0	0	0	0	0.3	1	1	1	0.3	0	0	0	0	0	0	0	0	0	0	0
0	0	0	0.3	1	3	3.6	3	1.3	0.3	0	0	0	0	0	0	0	0	0	0	0
0	0	0	1	4.3	7.6	9.2	5.6	2.3	0.3	0	0	0	0	0	0	0	0	0	0	0
0	0	0	2	7.3	10.2	13.2	8.2	2	0	0	0	0	0	0	0	0	0	0	0	0
0	0	0.3	2.6	7.6	11.5	12.2	8.2	1.6	0	0	0	0	0	0	0	0	0	0	0	0
0	0	0.3	2.3	5.9	7.3	6.9	4	0.7	0	0	0	0	0	0	0	0	0	0	0	0
0	0	0	1	2.6	4.3	3.3	1.3	0	0	0	0	0	0	0	0	0	0	0	0	0
0	0	0.3	1	1.6	1.6	1.3	0.7	0	0	0	0	0	0	0	0	0	0	0	0	0
0	0.3	1	1.3	1.6	1	0.7	0	0	0	0	0	0	0	0	0	0	0	0	0	0
0.3	1.3	3.3	3	2.6	1.3	0.7	0.3	0	0	0	0	0	0	0	0	0	0	0	0	0
0.7	3.3	5.9	5.3	4	2.3	1.6	1.6	1	0.3	0	0	0	0	0	0	0	0	0	0	0
0.7	3.3	5.6	5.9	6.6	6.9	6.9	6.3	5.9	3	1	0	0	0	0	0	0	0	0	0	0
0.3	1.6	4	5.6	7.6	13.2	20.5	16.5	15.5	10.6	4.3	1	0	0	0	0	0	0	0	0	0
0	0.3	1	2.3	5.6	9.2	11.2	10.6	12.2	8.2	4	1.3	0.3	0	0	0	0	0	0	0	0
0	0	0	0.3	1	1.6	2.6	2.6	2.6	2	1	0.7	0.3	0	0	0	0	0	0	0	0
0	0	0	0	0	0	0.3	0.3	0	0.3	0	0.3	0	0	0	0	0	0	0	0	0
0	0	0	0	0	0	0	0	0	0	0	0	0	0	0	0	0	0	0	0	0
0	0	0	0	0	0	0	0	0	0	0	0	0	0	0	0	0	0	0	0	0
0	0	0	0	0	0	0	0	0	0	0	0	0	0	0	0	0	0	0	0	0
0	0	0	0	0	0	0	0	0	0	0	0	0	0	0	0	0	0	0	0	0
0	0	0	0	0	0	0	0	0	0	0	0	0	0	0	0	0	0	0	0	0
0	0	0	0	0	0	0	0	0	0	0	0	0	0	0	0	0	0	0	0	0
0	0	0	0	0	0	0	0	0	0	0	0	0	0	0	0	0	0	0	0	0
0	0	0	0	0	0	0	0	0	0	0	0	0	0	0	0	0	0	0	0	0
0	0	0	0	0	0	0	0	0	0	0	0	0	0	0	0	0	0	0	0	0
0	0	0	0	0	0	0	0	0	0	0	0	0	0	0	0	0	0	0	0	0
0	0	0	0	0	0	0	0	0	0	0	0	0	0	0	0	0	0	0	0	0
Frame 16 (32.00 ms)
0	0	0	0	0	0	0	0	0	0	0.7	2.3	4	2	1	0.3	0	0	0	0	0
0	0	0	0	0	0	0	0	0.3	2	6.6	15.8	23.4	14.2	7.6	3.6	0.7	0	0	0	0
0	0	0	0	0	0	0	1	6.9	17.8	29.7	36.3	40.6	31.3	22.4	16.5	6.9	1	0	0	0
0	0	0	0	0	0	0.3	6.3	29	48.8	57.1	58.7	50.8	33.7	28.7	25.1	18.8	4.3	0.3	0	0
0	0	0	0	0	0	1.3	9.9	25.7	32.3	41.6	52.5	53.5	40.3	28.7	18.8	13.9	4.6	0.7	0	0
0	0	0	0	0	0	2	10.6	18.1	18.1	23.4	40.9	49.8	40.6	28	18.1	14.2	4.9	0.7	0	0
0	0	0	0	0	0	2	7.3	11.2	12.9	19.1	34.3	35.3	24.7	18.1	12.2	7.6	1.6	0	0	0
0	0	0	0	0	0	1.6	5.6	8.2	9.2	13.5	21.4	22.8	16.8	13.2	6.9	2	0.3	0	0	0
0	0	0	0	0	0	1.3	5.6	7.6	6.9	8.6	10.9	10.6	6.9	4.6	1.6	0	0	0	0	0
0	0	0	0	0	0	0.7	3.3	4.3	4.6	4	3.3	2.6	1	0.7	0	0	0	0	0	0
0	0	0	0	0	0	0.7	1.6	2	1.3	1	0.3	0.3	0	0	0	0	0	0	0	0
0	0	0	0	0	0.3	1	1.3	1	0.3	0	0	0	0	0	0	0	0	0	0	0
0	0	0	0	1	3	4	3	1.6	0.3	0	0	0	0	0	0	0	0	0	0	0
0	0	0	1	4	7.3	9.2	5.6	2.6	0.3	0	0	0	0	0	0	0	0	0	0	0
0	0	0	1.6	6.9	9.9	13.2	8.2	2.3	0.3	0	0	0	0	0	0	0	0	0	0	0
0	0	0.3	2.3	7.3	11.5	12.2	8.2	2	0	0	0	0	0	0	0	0	0	0	0	0
0	0	0.3	2	5.6	6.9	6.9	4	1	0	0	0	0	0	0	0	0	0	0	0	0
0	0	0	1	2.6	4	3	1.3	0.3	0	0	0	0	0	0	0	0	0	0	0	0
0	0	0.3	1	1.3	1.6	1.3	0.7	0	0	0	0	0	0	0	0	0	0	0	0	0
0	0.3	1	1.3	1.6	1	0.7	0.3	0	0	0	0	0	0	0	0	0	0	0	0	0
0	1.3	3	2.6	2.3	1.3	0.7	0.3	0	0	0	0	0	0	0	0	0	0	0	0	0
0.3	3	5.3	4.9	3.6	2.3	1.6	1.6	1.3	0.3	0	0	0	0	0	0	0	0	0	0	0
0.3	3	4.9	5.6	6.3	6.6	6.9	6.3	6.3	3.6	1.3	0.3	0	0	0	0	0	0	0	0	0
0.3	1.3	4	5.3	7.3	12.9	20.5	17.2	16.2	11.5	5.6	1.3	0.3	0	0	0	0	0	0	0	0
0	0.3	1	2.3	5.3	9.2	11.2	10.6	12.5	8.6	5.3	2.3	0.7	0	0	0	0	0	0	0	0
0	0	0	0.3	1	1.6	2.3	2.3	2.6	2.3	1.6	1.3	0.7	0	0	0	0	0	0	0	0
0	0	0	0	0	0	0	0	0	0.3	0.3	0.7	0.3	0	0	0	0	0	0	0	0
0	0	0	0	0	0	0	0	0	0	0	0	0	0	0	0	0	0	0	0	0
0	0	0	0	0	0	0	0	0	0	0	0	0	0	0	0	0	0	0	0	0
0	0	0	0	0	0	0	0	0	0	0	0	0	0	0	0	0	0	0	0	0
0	0	0	0	0	0	0	0	0	0	0	0	0	0	0	0	0	0	0	0	0
0	0	0	0	0	0	0	0	0	0	0	0	0	0	0	0	0	0	0	0	0
0	0	0	0	0	0	0	0	0	0	0	0	0	0	0	0	0	0	0	0	0
0	0	0	0	0	0	0	0	0	0	0	0	0	0	0	0	0	0	0	0	0
0	0	0	0	0	0	0	0	0	0	0	0	0	0	0	0	0	0	0	0	0
0	0	0	0	0	0	0	0	0	0	0	0	0	0	0	0	0	0	0	0	0
0	0	0	0	0	0	0	0	0	0	0	0	0	0	0	0	0	0	0	0	0
0	0	0	0	0	0	0	0	0	0	0	0	0	0	0	0	0	0	0	0	0
Frame 17 (34.00 ms)
0	0	0	0	0	0	0	0	0	0	0.3	2	3.6	2	1	0.3	0	0	0	0	0
0	0	0	0	0	0	0	0	0.3	1.6	5.9	14.8	22.8	13.9	7.6	3.6	1	0	0	0	0
0	0	0	0	0	0	0	0.7	5.6	16.5	29	36	40.3	31	22.4	16.8	7.3	1.3	0	0	0
0	0	0	0	0	0	0.3	4.3	23.4	46.9	56.1	58.4	50.5	33.3	28.7	25.4	19.1	4.6	0.3	0	0
0	0	0	0	0	0	1	7.6	22.1	29.4	37.9	51.1	52.8	39.9	28.7	18.8	14.5	5.3	0.7	0	0
0	0	0	0	0	0	1.3	8.9	16.8	17.2	22.1	40.6	49.2	39.9	28	18.8	14.8	5.6	0.7	0	0
0	0	0	0	0	0	1.3	6.6	10.9	12.9	19.1	34.3	35	25.1	18.5	13.2	8.2	2	0	0	0
0	0	0	0	0	0	1.3	5.6	8.2	9.2	13.5	21.8	23.1	17.5	13.9	7.6	2.3	0.3	0	0	0
0	0	0	0	0	0	1	5.6	7.9	7.3	8.9	11.2	10.9	7.6	5.3	1.6	0.3	0	0	0	0
0	0	0	0	0	0	0.7	3.3	4.6	4.6	4	3.6	3	1.3	0.7	0	0	0	0	0	0
0	0	0	0	0	0	0.7	1.6	2	1.6	1	0.3	0.3	0	0	0	0	0	0	0	0
0	0	0	0	0	0.3	1	1.3	1	0.3	0	0	0	0	0	0	0	0	0	0	0
0	0	0	0	0.7	2.6	4	3	2	0.3	0	0	0	0	0	0	0	0	0	0	0
0	0	0	0.7	3.6	7.3	9.6	5.9	3	0.3	0	0	0	0	0	0	0	0	0	0	0
0	0	0	1.6	6.6	9.9	13.5	8.6	2.6	0.3	0	0	0	0	0	0	0	0	0	0	0
0	0	0.3	2	7.3	11.5	12.2	8.9	2.3	0.3	0	0	0	0	0	0	0	0	0	0	0
0	0	0	1.6	5.6	6.9	7.3	4.3	1	0	0	0	0	0	0	0	0	0	0	0	0
0	0	0	0.7	2.6	4	3.3	1.3	0.3	0	0	0	0	0	0	0	0	0	0	0	0
0	0	0.3	1	1.3	1.6	1.3	0.7	0	0	0	0	0	0	0	0	0	0	0	0	0
0	0.3	1	1.3	1.6	1	0.7	0.3	0	0	0	0	0	0	0	0	0	0	0	0	0
0	1	2.6	2.6	2.3	1.3	0.7	0.3	0	0	0	0	0	0	0	0	0	0	0	0	0
0.3	2.3	4.6	4.9	3.6	2.3	1.6	1.6	1.3	0.3	0	0	0	0	0	0	0	0	0	0	0
0.3	2.3	4.6	5.6	6.3	6.3	6.6	6.3	6.6	4	1.3	0.3	0	0	0	0	0	0	0	0	0
0	1.3	4	5.3	7.3	12.9	20.5	17.5	16.2	11.9	6.3	2	0.7	0	0	0	0	0	0	0	0
0	0.3	1	2.3	5.6	9.2	11.2	10.9	12.5	9.2	6.6	3.6	1.3	0.3	0	0	0	0	0	0	0
0	0	0	0.3	1	1.6	2.3	2.3	3	3	2.3	2	1	0.3	0	0	0	0	0	0	0
0	0	0	0	0	0	0	0	0	0.3	0.7	0.7	0.3	0	0	0	0	0	0	0	0
0	0	0	0	0	0	0	0	0	0	0	0	0	0	0	0	0	0	0	0	0
0	0	0	0	0	0	0	0	0	0	0	0	0	0	0	0	0	0	0	0	0
0	0	0	0	0	0	0	0	0	0	0	0	0	0	0	0	0	0	0	0	0
0	0	0	0	0	0	0	0	0	0	0	0	0	0	0	0	0	0	0	0	0
0	0	0	0	0	0	0	0	0	0	0	0	0	0	0	0	0	0	0	0	0
0	0	0	0	0	0	0	0	0	0	0	0	0	0	0	0	0	0	0	0	0
0	0	0	0	0	0	0	0	0	0	0	0	0	0	0	0	0	0	0	0	0
0	0	0	0	0	0	0	0	0	0	0	0	0	0	0	0	0	0	0	0	0
0	0	0	0	0	0	0	0	0	0	0	0	0	0	0	0	0	0	0	0	0
0	0	0	0	0	0	0	0	0	0	0	0	0	0	0	0	0	0	0	0	0
0	0	0	0	0	0	0	0	0	0	0	0	0	0	0	0	0	0	0	0	0
Frame 18 (36.00 ms)
0	0	0	0	0	0	0	0	0	0	0.3	1.6	3.3	1.6	0.7	0.3	0	0	0	0	0
0	0	0	0	0	0	0	0	0	1.3	5.3	12.9	20.5	12.9	6.9	3.3	1	0	0	0	0
0	0	0	0	0	0	0	0.7	4	13.9	28	35	38.3	30	21.8	16.2	7.3	1.3	0	0	0
0	0	0	0	0	0	0	3.3	18.1	40.3	54.1	56.1	45.2	30.7	28	25.1	18.8	4.6	0.3	0	0
0	0	0	0	0	0	0.7	6.3	18.8	26.1	35	45.2	48.8	38.3	28.4	18.8	14.5	5.6	0.7	0	0
0	0	0	0	0	0	1.3	7.9	16.2	16.5	20.5	35.3	43.2	38.6	28	18.8	15.2	5.9	0.7	0	0
0	0	0	0	0	0	1.3	5.9	10.6	12.5	18.1	31.3	33.3	24.7	18.5	13.2	8.6	2	0	0	0
0	0	0	0	0	0	1	5.3	8.2	9.2	13.5	21.4	23.4	17.8	14.5	8.2	2.3	0.3	0	0	0
0	0	0	0	0	0	1	5.6	7.9	7.3	8.9	11.5	11.2	7.9	5.6	2	0.3	0	0	0	0
0	0	0	0	0	0	0.7	3.6	4.9	4.9	4.3	4	3	1.6	0.7	0	0	0	0	0	0
0	0	0	0	0	0	0.7	1.6	2	1.6	1	0.7	0.3	0	0	0	0	0	0	0	0
0	0	0	0	0	0.3	1	1.3	1	0.3	0	0	0	0	0	0	0	0	0	0	0
0	0	0	0	0.7	2.3	4	3.3	2.3	0.3	0	0	0	0	0	0	0	0	0	0	0
0	0	0	0.7	3.3	7.3	9.6	6.3	3.3	0.7	0	0	0	0	0	0	0	0	0	0	0
0	0	0	1.3	6.3	9.9	13.5	8.9	2.6	0.3	0	0	0	0	0	0	0	0	0	0	0
0	0	0.3	2	6.9	11.5	12.5	9.2	2.6	0.3	0	0	0	0	0	0	0	0	0	0	0
0	0	0	1.6	5.6	7.3	7.3	4.6	1	0	0	0	0	0	0	0	0	0	0	0	0
0	0	0	0.7	2.6	4	3.3	1.6	0.3	0	0	0	0	0	0	0	0	0	0	0	0
0	0	0.3	1	1.3	1.6	1.6	1	0	0	0	0	0	0	0	0	0	0	0	0	0
0	0.3	1	1	1.3	1	0.7	0.3	0	0	0	0	0	0	0	0	0	0	0	0	0
0	1	2.6	2.6	2.3	1.3	0.7	0.3	0	0	0	0	0	0	0	0	0	0	0	0	0
0.3	2	4.3	4.6	3.6	2	1.6	1.6	1.3	0.3	0	0	0	0	0	0	0	0	0	0	0
0.3	2.3	4.6	5.6	6.3	6.3	6.6	6.3	6.6	4	1.6	0.3	0	0	0	0	0	0	0	0	0
0.3	1.3	4	5.6	7.3	12.9	20.8	17.8	16.5	12.2	7.3	2.6	1	0.3	0	0	0	0	0	0	0
0	0.3	1	2.6	5.6	9.9	11.9	11.2	12.9	9.9	7.9	5.3	2.3	0.7	0	0	0	0	0	0	0
0	0	0	0.3	1	2	2.6	2.6	3.6	4.3	3.6	3.6	2	0.3	0	0	0	0	0	0	0
0	0	0	0	0	0	0.3	0.3	0.3	1	1	1.6	0.7	0	0	0	0	0	0	0	0
0	0	0	0	0	0	0	0	0	0	0	0.3	0	0	0	0	0	0	0	0	0
0	0	0	0	0	0	0	0	0	0	0	0	0	0	0	0	0	0	0	0	0
0	0	0	0	0	0	0	0	0	0	0	0	0	0	0	0	0	0	0	0	0
0	0	0	0	0	0	0	0	0	0	0	0	0	0	0	0	0	0	0	0	0
0	0	0	0	0	0	0	0	0	0	0	0	0	0	0	0	0	0	0	0	0
0	0	0	0	0	0	0	0	0	0	0	0	0	0	0	0	0	0	0	0	0
0	0	0	0	0	0	0	0	0	0	0	0	0	0	0	0	0	0	0	0	0
0	0	0	0	0	0	0	0	0	0	0	0	0	0	0	0	0	0	0	0	0
0	0	0	0	0	0	0	0	0	0	0	0	0	0	0	0	0	0	0	0	0
0	0	0	0	0	0	0	0	0	0	0	0	0	0	0	0	0	0	0	0	0
0	0	0	0	0	0	0	0	0	0	0	0	0	0	0	0	0	0	0	0	0
Frame 19 (38.00 ms)
0	0	0	0	0	0	0	0	0	0	0.3	1.3	2.3	1.3	0.7	0	0	0	0	0	0
0	0	0	0	0	0	0	0	0	1	4	9.9	16.2	10.6	5.9	3	0.7	0	0	0	0
0	0	0	0	0	0	0	0.3	3.3	11.5	24.1	29.7	32.3	26.4	19.8	14.8	6.6	1	0	0	0
0	0	0	0	0	0	0	2.6	14.8	36	52.1	54.1	40.6	26.7	25.4	24.1	18.5	4.6	0.3	0	0
0	0	0	0	0	0	0.7	4.9	16.5	23.4	32.3	40.9	41.2	32	26.4	18.5	14.2	5.3	0.7	0	0
0	0	0	0	0	0	1	7.3	15.2	15.5	18.8	31.3	38.3	33.7	27.1	18.5	15.2	5.9	0.7	0	0
0	0	0	0	0	0	1	5.6	10.6	12.5	17.5	29	30.7	23.4	18.5	13.2	8.6	2	0	0	0
0	0	0	0	0	0	1	5.3	8.2	9.6	13.5	21.1	23.1	17.8	14.8	8.2	2.6	0.3	0	0	0
0	0	0	0	0	0	1	5.6	8.2	7.6	8.9	11.5	11.5	8.2	5.9	2.3	0.3	0	0	0	0
0	0	0	0	0	0	0.7	3.6	5.3	5.3	4.6	4.3	3.3	1.6	0.7	0.3	0	0	0	0	0
0	0	0	0	0	0	0.7	2	2.3	2	1.3	0.7	0.3	0	0	0	0	0	0	0	0
0	0	0	0	0	0.3	1	1.3	1.3	0.7	0.3	0	0	0	0	0	0	0	0	0	0
0	0	0	0	0.7	2.6	4	3.3	2.3	0.3	0	0	0	0	0	0	0	0	0	0	0
0	0	0	0.3	3.3	7.6	10.2	6.3	3.3	0.7	0	0	0	0	0	0	0	0	0	0	0
0	0	0	1.3	6.3	10.2	14.5	9.6	3	0.3	0	0	0	0	0	0	0	0	0	0	0
0	0	0	1.6	6.9	11.9	13.2	9.9	3	0.3	0	0	0	0	0	0	0	0	0	0	0
0	0	0	1.6	5.6	7.6	7.9	4.9	1.3	0	0	0	0	0	0	0	0	0	0	0	0
0	0	0	0.7	2.6	4.3	3.6	1.6	0.3	0	0	0	0	0	0	0	0	0	0	0	0
0	0	0.3	1	1.3	1.6	1.6	1	0	0	0	0	0	0	0	0	0	0	0	0	0
0	0	0.7	1.3	1.6	1	0.7	0.3	0	0	0	0	0	0	0	0	0	0	0	0	0
0	0.7	2.3	2.6	2.3	1.3	0.7	0.3	0	0	0	0	0	0	0	0	0	0	0	0	0
0.3	2	4.3	4.6	3.3	2	1.3	1.3	1.3	0.3	0	0	0	0	0	0	0	0	0	0	0
0.3	2.6	4.9	5.6	5.9	5.9	6.3	5.9	6.6	4	1.6	0.3	0.3	0	0	0	0	0	0	0	0
0.3	1.6	4.3	5.9	7.3	12.9	20.8	17.8	16.8	12.5	7.9	3.3	1.6	0.7	0	0	0	0	0	0	0
0	0.3	1	2.6	6.3	10.2	12.2	11.5	13.2	10.6	9.6	6.9	3.3	1.3	0.3	0	0	0	0	0	0
0	0	0	0.3	1	2	3.3	3.6	4.3	5.6	5.6	5.3	3.6	1	0	0	0	0	0	0	0
0	0	0	0	0	0	0.3	0.3	0.7	1.6	2.3	3	1.3	0.3	0	0	0	0	0	0	0
0	0	0	0	0	0	0	0	0	0.3	0.3	0.3	0	0	0	0	0	0	0	0	0
0	0	0	0	0	0	0	0	0	0	0	0	0	0	0	0	0	0	0	0	0
0	0	0	0	0	0	0	0	0	0	0	0	0	0	0	0	0	0	0	0	0
0	0	0	0	0	0	0	0	0	0	0	0	0	0	0	0	0	0	0	0	0
0	0	0	0	0	0	0	0	0	0	0	0	0	0	0	0	0	0	0	0	0
0	0	0	0	0	0	0	0	0	0	0	0	0	0	0	0	0	0	0	0	0
0	0	0	0	0	0	0	0	0	0	0	0	0	0	0	0	0	0	0	0	0
0	0	0	0	0	0	0	0	0	0	0	0	0	0	0	0	0	0	0	0	0
0	0	0	0	0	0	0	0	0	0	0	0	0	0	0	0	0	0	0	0	0
0	0	0	0	0	0	0	0	0	0	0	0	0	0	0	0	0	0	0	0	0
0	0	0	0	0	0	0	0	0	0	0	0	0	0	0	0	0	0	0	0	0
Frame 20 (40.00 ms)
0	0	0	0	0	0	0	0	0	0	0	1	1.6	1	0.3	0	0	0	0	0	0
0	0	0	0	0	0	0	0	0	0.7	3	7.6	12.2	8.2	4.6	2.3	0.7	0	0	0	0
0	0	0	0	0	0	0	0.3	2.3	9.2	19.8	26.1	28.4	22.8	18.1	13.2	5.9	1	0	0	0
0	0	0	0	0	0	0	2	11.9	31.7	46.9	48.5	36	23.8	22.8	23.1	18.1	4	0.3	0	0
0	0	0	0	0	0	0.3	4.3	14.5	21.4	29.7	37.3	37.3	28.7	22.8	17.5	13.9	4.6	0.7	0	0
0	0	0	0	0	0	1	6.6	14.5	15.2	17.8	29.4	35.6	30.7	23.8	17.5	14.8	5.6	0.7	0	0
0	0	0	0	0	0	1	5.6	10.6	12.2	16.8	27.7	29.4	22.8	17.8	13.2	8.6	2	0	0	0
0	0	0	0	0	0	1	5.3	8.6	9.6	13.5	21.1	23.1	18.1	14.8	8.6	2.6	0.3	0	0	0
0	0	0	0	0	0	1	5.9	8.6	7.9	8.9	11.9	11.5	8.6	6.3	2.3	0.3	0	0	0	0
0	0	0	0	0	0	0.7	4	5.6	5.6	4.9	4.6	4	2	1	0.3	0	0	0	0	0
0	0	0	0	0	0	1	2.3	2.6	2.3	1.6	1	0.7	0	0	0	0	0	0	0	0
0	0	0	0	0	0.3	1.3	1.6	1.3	0.7	0.3	0	0	0	0	0	0	0	0	0	0
0	0	0	0	0.7	2.6	4.3	3.6	2.6	0.7	0	0	0	0	0	0	0	0	0	0	0
0	0	0	0.3	3.3	7.6	10.6	6.6	4	1	0	0	0	0	0	0	0	0	0	0	0
0	0	0	1.3	6.3	10.6	14.8	10.2	3.6	0.3	0	0	0	0	0	0	0	0	0	0	0
0	0	0	1.6	7.3	12.2	13.9	10.6	3.6	0.3	0	0	0	0	0	0	0	0	0	0	0
0	0	0	1.6	5.6	7.6	8.2	5.6	1.6	0	0	0	0	0	0	0	0	0	0	0	0
0	0	0	0.7	2.6	4.3	4	2	0.3	0	0	0	0	0	0	0	0	0	0	0	0
0	0	0.3	1	1.6	2	1.6	1	0	0	0	0	0	0	0	0	0	0	0	0	0
0	0	0.7	1.3	1.6	1.3	0.7	0.3	0	0	0	0	0	0	0	0	0	0	0	0	0
0	0.7	2.3	2.6	2.3	1.3	0.7	0.3	0	0	0	0	0	0	0	0	0	0	0	0	0
0.3	2	4.3	4.6	3.3	2	1.3	1.3	1.3	0.3	0	0	0	0	0	0	0	0	0	0	0
0.3	2.6	5.3	5.9	6.3	5.9	6.3	5.9	6.6	4	1.6	0.7	0.3	0	0	0	0	0	0	0	0
0.3	2	4.9	6.3	7.6	13.2	20.8	17.8	16.8	12.5	8.2	4	2.3	1	0.3	0	0	0	0	0	0
0	0.3	1.3	3.3	6.9	10.9	12.9	12.2	13.9	11.5	10.9	8.2	4.6	2.3	0.7	0.3	0.3	0	0	0	0
0	0	0	0.7	1.3	2.6	4.6	5.3	5.9	7.9	7.9	7.3	5.6	2	0.7	0.3	0	0	0	0	0
0	0	0	0	0	0	0.7	1	1.6	3.3	4	4.3	2.3	0.7	0	0	0	0	0	0	0
0	0	0	0	0	0	0	0	0.3	0.3	0.7	0.7	0.3	0	0	0	0	0	0	0	0
0	0	0	0	0	0	0	0	0	0	0	0	0	0	0	0	0	0	0	0	0
0	0	0	0	0	0	0	0	0	0	0	0	0	0	0	0	0	0	0	0	0
0	0	0	0	0	0	0	0	0	0	0	0	0	0	0	0	0	0	0	0	0
0	0	0	0	0	0	0	0	0	0	0	0	0	0	0	0	0	0	0	0	0
0	0	0	0	0	0	0	0	0	0	0	0	0	0	0	0	0	0	0	0	0
0	0	0	0	0	0	0	0	0	0	0	0	0	0	0	0	0	0	0	0	0
0	0	0	0	0	0	0	0	0	0	0	0	0	0	0	0	0	0	0	0	0
0	0	0	0	0	0	0	0	0	0	0	0	0	0	0	0	0	0	0	0	0
0	0	0	0	0	0	0	0	0	0	0	0	0	0	0	0	0	0	0	0	0
0	0	0	0	0	0	0	0	0	0	0	0	0	0	0	0	0	0	0	0	0
Frame 21 (42.00 ms)
0	0	0	0	0	0	0	0	0	0	0	0.3	1	0.7	0.3	0	0	0	0	0	0
0	0	0	0	0	0	0	0	0	0.7	2	5.3	8.9	6.3	3.6	1.6	0.3	0	0	0	0
0	0	0	0	0	0	0	0.3	2	8.2	17.2	23.4	25.7	20.5	16.5	11.9	5.3	0.7	0	0	0
0	0	0	0	0	0	0	1.3	10.2	29.4	45.5	47.5	34	21.8	21.4	22.4	17.5	3.6	0	0	0
0	0	0	0	0	0	0.3	3.6	13.5	20.5	28.7	35.6	34.6	27.1	21.4	16.8	13.5	4.3	0.3	0	0
0	0	0	0	0	0	1	6.3	14.2	14.8	17.2	27.7	33.7	29.7	22.8	17.2	14.5	5.3	0.7	0	0
0	0	0	0	0	0	1	5.6	10.2	12.2	16.5	27.1	28	22.4	17.5	12.9	8.6	2	0	0	0
0	0	0	0	0	0	1	5.6	8.6	9.6	13.2	20.8	22.8	18.1	14.8	8.6	2.6	0.3	0	0	0
0	0	0	0	0	0	1.3	6.3	8.6	7.9	9.2	11.9	11.5	8.6	6.6	2.3	0.3	0	0	0	0
0	0	0	0	0	0	1	4.3	5.9	5.9	5.3	4.9	4	2	1	0.3	0	0	0	0	0
0	0	0	0	0	0	1	2.6	3	2.3	1.6	1.3	0.7	0	0	0	0	0	0	0	0
0	0	0	0	0	0.3	1.3	2	1.6	0.7	0.3	0	0	0	0	0	0	0	0	0	0
0	0	0	0	0.7	3	4.6	4	3	0.7	0	0	0	0	0	0	0	0	0	0	0
0	0	0	0.3	3.3	7.9	10.9	6.9	4	1	0	0	0	0	0	0	0	0	0	0	0
0	0	0	1.3	6.6	10.9	15.8	10.9	4	0.7	0	0	0	0	0	0	0	0	0	0	0
0	0	0.3	2	7.3	12.9	14.8	11.2	4.3	0.7	0	0	0	0	0	0	0	0	0	0	0
0	0	0	1.6	5.9	8.2	8.9	5.9	1.6	0.3	0	0	0	0	0	0	0	0	0	0	0
0	0	0	1	3	4.6	4.3	2.3	0.3	0	0	0	0	0	0	0	0	0	0	0	0
0	0	0.3	1	1.6	2	2	1.3	0.3	0	0	0	0	0	0	0	0	0	0	0	0
0	0	0.7	1.3	1.6	1.3	1	0.3	0	0	0	0	0	0	0	0	0	0	0	0	0
0	0.7	2.3	3	2.6	1.3	0.7	0.3	0	0	0	0	0	0	0	0	0	0	0	0	0
0.3	2	4.3	4.6	3.6	2.3	1.3	1.3	1	0.3	0	0	0	0	0	0	0	0	0	0	0
0.3	3	5.6	5.9	6.3	6.3	6.3	5.6	6.3	3.6	1.6	0.7	0.3	0.3	0	0	0	0	0	0	0
0.3	2.6	5.3	6.9	8.2	13.5	20.8	17.5	16.8	12.5	8.6	4.6	3	1.3	0.7	0.7	0.3	0	0	0	0
0	0.3	1.3	4	7.6	11.9	13.5	12.5	14.2	12.2	12.2	9.6	5.6	3.3	1.6	1	0.7	0	0	0	0
0	0	0	0.7	1.6	3.3	5.6	6.3	7.6	10.2	10.6	9.6	7.6	3.6	1.6	0.7	0.7	0.3	0	0	0
0	0	0	0	0	0.3	1	2	3.6	5.3	5.6	5.9	4.3	2	0.7	0	0	0	0	0	0
0	0	0	0	0	0	0	0.3	0.7	0.7	1	1	0.7	0.3	0	0	0	0	0	0	0
0	0	0	0	0	0	0	0	0	0	0	0	0	0	0	0	0	0	0	0	0
0	0	0	0	0	0	0	0	0	0	0	0	0	0	0	0	0	0	0	0	0
0	0	0	0	0	0	0	0	0	0	0	0	0	0	0	0	0	0	0	0	0
0	0	0	0	0	0	0	0	0	0	0	0	0	0	0	0	0	0	0	0	0
0	0	0	0	0	0	0	0	0	0	0	0	0	0	0	0	0	0	0	0	0
0	0	0	0	0	0	0	0	0	0	0	0	0	0	0	0	0	0	0	0	0
0	0	0	0	0	0	0	0	0	0	0	0	0	0	0	0	0	0	0	0	0
0	0	0	0	0	0	0	0	0	0	0	0	0	0	0	0	0	0	0	0	0
0	0	0	0	0	0	0	0	0	0	0	0	0	0	0	0	0	0	0	0	0
0	0	0	0	0	0	0	0	0	0	0	0	0	0	0	0	0	0	0	0	0
Frame 22 (44.00 ms)
0	0	0	0	0	0	0	0	0	0	0	0.3	0.7	0.3	0	0	0	0	0	0	0
0	0	0	0	0	0	0	0	0	0.3	1.6	3.6	6.3	4.6	3	1.3	0.3	0	0	0	0
0	0	0	0	0	0	0	0	1.6	6.6	14.5	20.5	22.4	18.5	15.2	9.9	4.3	0.7	0	0	0
0	0	0	0	0	0	0	1.3	8.9	26.1	41.6	44.2	32	20.8	20.1	18.8	15.2	3	0	0	0
0	0	0	0	0	0	0.3	3.6	12.9	19.1	27.1	33.7	32.7	25.7	20.5	15.5	12.5	3.6	0.3	0	0
0	0	0	0	0	0	1	6.3	14.2	14.5	16.5	26.4	31.7	28.7	22.1	16.5	14.2	4.9	0.7	0	0
0	0	0	0	0	0	1	5.6	10.6	11.9	16.2	26.1	27.4	22.1	17.5	12.9	8.6	2	0	0	0
0	0	0	0	0	0	1.3	5.6	8.6	9.6	13.2	20.8	22.8	18.1	14.8	8.9	3	0.3	0	0	0
0	0	0	0	0	0	1.3	6.9	9.2	8.2	9.2	12.2	11.9	8.9	6.6	2.3	0.3	0	0	0	0
0	0	0	0	0	0	1	4.9	6.6	6.3	5.6	5.6	4.3	2.3	1	0.3	0	0	0	0	0
0	0	0	0	0	0	1.3	3	3.3	2.6	2	1.3	0.7	0.3	0	0	0	0	0	0	0
0	0	0	0	0	0.7	1.6	2	2	1	0.3	0	0	0	0	0	0	0	0	0	0
0	0	0	0	0.7	3	4.9	4.3	3	0.7	0	0	0	0	0	0	0	0	0	0	0
0	0	0	0.3	3.3	8.2	11.5	7.3	4.3	1	0	0	0	0	0	0	0	0	0	0	0
0	0	0	1.3	6.6	11.5	16.5	11.2	4.6	1	0	0	0	0	0	0	0	0	0	0	0
0	0	0.3	2	7.6	13.5	15.8	12.2	4.6	0.7	0	0	0	0	0	0	0	0	0	0	0
0	0	0	1.6	6.6	8.6	9.6	6.6	2	0.3	0	0	0	0	0	0	0	0	0	0	0
0	0	0	1	3	5.3	4.6	2.6	0.7	0	0	0	0	0	0	0	0	0	0	0	0
0	0	0.3	1	2	2.3	2.3	1.3	0.3	0	0	0	0	0	0	0	0	0	0	0	0
0	0	0.7	1.3	2	1.6	1	0.3	0	0	0	0	0	0	0	0	0	0	0	0	0
0	0.7	2.3	3	2.6	1.6	0.7	0.3	0	0	0	0	0	0	0	0	0	0	0	0	0
0.3	2	4.6	4.6	3.6	2.3	1.3	1.3	1	0.3	0	0	0	0	0	0	0	0	0	0	0
0.7	3.3	5.9	6.3	6.6	6.3	6.3	5.6	5.9	3.6	1.6	0.7	0.7	0.3	0	0	0	0	0	0	0
0.7	3.3	6.3	7.3	8.9	13.9	20.8	17.5	16.5	12.5	8.6	4.6	3.3	1.6	1	1	0.3	0	0	0	0
0	0.7	2	4.6	8.6	12.9	14.2	12.9	14.5	12.9	13.2	10.2	6.3	3.6	2.3	1.6	1.3	0.3	0	0	0
0	0	0	1	2.6	4.6	6.6	7.6	9.2	12.9	13.2	11.2	9.6	4.9	3	1.6	1	0.7	0	0	0
0	0	0	0	0.3	0.7	1.6	4	6.3	7.6	7.6	7.6	6.9	4.3	1.3	0.7	0.3	0	0	0	0
0	0	0	0	0	0	0	0.7	1.3	1.3	1.3	2	1.3	0.7	0.3	0	0	0	0	0	0
0	0	0	0	0	0	0	0	0	0	0	0	0	0	0	0	0	0	0	0	0
0	0	0	0	0	0	0	0	0	0	0	0	0	0	0	0	0	0	0	0	0
0	0	0	0	0	0	0	0	0	0	0	0	0	0	0	0	0	0	0	0	0
0	0	0	0	0	0	0	0	0	0	0	0	0	0	0	0	0	0	0	0	0
0	0	0	0	0	0	0	0	0	0	0	0	0	0	0	0	0	0	0	0	0
0	0	0	0	0	0	0	0	0	0	0	0	0	0	0	0	0	0	0	0	0
0	0	0	0	0	0	0	0	0	0	0	0	0	0	0	0	0	0	0	0	0
0	0	0	0	0	0	0	0	0	0	0	0	0	0	0	0	0	0	0	0	0
0	0	0	0	0	0	0	0	0	0	0	0	0	0	0	0	0	0	0	0	0
0	0	0	0	0	0	0	0	0	0	0	0	0	0	0	0	0	0	0	0	0
Frame 23 (46.00 ms)
0	0	0	0	0	0	0	0	0	0	0	0	0.3	0	0	0	0	0	0	0	0
0	0	0	0	0	0	0	0	0	0.3	1	2.6	4.3	3.6	2.6	1	0.3	0	0	0	0
0	0	0	0	0	0	0	0	1.3	5.6	12.2	18.1	20.5	16.8	13.5	7.9	3	0.3	0	0	0
0	0	0	0	0	0	0	1	7.3	23.4	38.9	42.6	31.3	19.8	18.8	16.2	11.2	2	0	0	0
0	0	0	0	0	0	0.3	3.3	11.9	18.1	26.4	33.3	32.3	24.7	19.8	14.8	11.2	3	0.3	0	0
0	0	0	0	0	0	1	5.9	13.5	14.2	16.5	25.7	31	27.4	21.4	16.5	13.9	4.6	0.3	0	0
0	0	0	0	0	0	1	5.6	10.2	11.9	16.2	25.7	26.7	21.8	17.2	12.9	8.6	2	0	0	0
0	0	0	0	0	0	1.3	5.9	8.9	9.6	13.2	20.5	21.4	17.8	15.2	8.9	3	0.3	0	0	0
0	0	0	0	0	0	1.6	7.3	9.6	8.2	9.6	12.2	11.9	8.9	6.9	2.6	0.3	0	0	0	0
0	0	0	0	0	0	1.3	5.3	6.9	6.6	6.3	5.9	4.6	2.3	1	0.3	0	0	0	0	0
0	0	0	0	0	0.3	1.3	3.3	4	3	2.3	1.6	1	0.3	0	0	0	0	0	0	0
0	0	0	0	0	0.7	2	2.3	2.3	1	0.3	0.3	0	0	0	0	0	0	0	0	0
0	0	0	0	0.7	3.3	5.3	4.6	3.3	1	0	0	0	0	0	0	0	0	0	0	0
0	0	0	0.7	3.3	8.6	11.9	7.6	4.6	1.3	0	0	0	0	0	0	0	0	0	0	0
0	0	0	1.3	6.9	11.9	17.2	11.9	4.9	1	0	0	0	0	0	0	0	0	0	0	0
0	0	0.3	2	8.2	14.2	16.5	12.9	5.3	1	0	0	0	0	0	0	0	0	0	0	0
0	0	0.3	2	6.9	9.2	10.2	7.3	2.3	0.3	0	0	0	0	0	0	0	0	0	0	0
0	0	0	1.3	3.3	5.6	5.3	3	0.7	0	0	0	0	0	0	0	0	0	0	0	0
0	0	0.3	1.3	2	2.6	2.6	1.6	0.3	0	0	0	0	0	0	0	0	0	0	0	0
0	0.3	1	1.6	2.3	1.6	1	0.7	0	0	0	0	0	0	0	0	0	0	0	0	0
0	1	2.6	3.3	3	1.6	0.7	0.3	0	0	0	0	0	0	0	0	0	0	0	0	0
0.3	2.3	4.6	4.9	3.6	2.3	1.3	1	1	0.3	0	0	0	0	0	0	0	0	0	0	0
0.7	4	6.3	6.3	6.6	6.3	6.3	5.3	5.6	3.3	1.3	0.7	0.3	0.3	0	0	0	0	0	0	0
1	4.3	6.9	7.9	9.2	14.2	20.8	17.2	16.2	12.2	8.2	4.3	2.6	1.6	0.7	0.7	0.3	0	0	0	0
0.3	1.3	2.3	5.3	9.6	14.2	14.5	13.2	14.8	13.5	13.5	10.6	6.3	4	2.6	2	1.3	0.7	0	0	0
0	0	0.3	1.3	4.3	6.3	7.6	8.6	10.9	15.2	15.5	12.5	10.6	5.9	3.6	2.3	1.6	1	0	0	0
0	0	0	0	0.7	1.3	2.6	5.9	8.6	9.6	9.6	9.2	8.9	6.3	2.3	1	0.7	0.3	0	0	0
0	0	0	0	0	0	0.3	1.3	2.3	2.6	3	3.6	3	1.6	0.3	0	0	0	0	0	0
0	0	0	0	0	0	0	0	0.3	0.3	0.3	0.7	0.3	0	0	0	0	0	0	0	0
0	0	0	0	0	0	0	0	0	0	0	0	0	0	0	0	0	0	0	0	0
0	0	0	0	0	0	0	0	0	0	0	0	0	0	0	0	0	0	0	0	0
0	0	0	0	0	0	0	0	0	0	0	0	0	0	0	0	0	0	0	0	0
0	0	0	0	0	0	0	0	0	0	0	0	0	0	0	0	0	0	0	0	0
0	0	0	0	0	0	0	0	0	0	0	0	0	0	0	0	0	0	0	0	0
0	0	0	0	0	0	0	0	0	0	0	0	0	0	0	0	0	0	0	0	0
0	0	0	0	0	0	0	0	0	0	0	0	0	0	0	0	0	0	0	0	0
0	0	0	0	0	0	0	0	0	0	0	0	0	0	0	0	0	0	0	0	0
0	0	0	0	0	0	0	0	0	0	0	0	0	0	0	0	0	0	0	0	0
Frame 24 (48.00 ms)
0	0	0	0	0	0	0	0	0	0	0	0	0	0	0	0	0	0	0	0	0
0	0	0	0	0	0	0	0	0	0.3	0.7	2	3	2.6	2	0.7	0	0	0	0	0
0	0	0	0	0	0	0	0	1	4.6	10.2	15.8	18.1	14.8	11.9	6.3	2	0.3	0	0	0
0	0	0	0	0	0	0	1	6.3	20.5	36	40.9	30.7	19.5	18.1	14.5	8.2	1.3	0	0	0
0	0	0	0	0	0	0.3	3.3	10.9	17.5	25.7	32.3	31.7	24.1	19.1	14.5	10.2	2.6	0.3	0	0
0	0	0	0	0	0	1	5.9	13.5	14.2	16.5	25.4	30.4	26.7	20.8	16.2	13.5	4.3	0.3	0	0
0	0	0	0	0	0	1	5.6	10.2	11.9	16.2	25.7	26.7	21.4	17.2	12.9	8.6	2	0	0	0
0	0	0	0	0	0	1.3	6.3	8.9	9.6	13.2	20.5	21.4	17.8	15.2	8.9	3	0.3	0	0	0
0	0	0	0	0	0	1.6	7.9	9.9	8.6	9.6	12.5	11.9	9.2	7.3	2.6	0.3	0	0	0	0
0	0	0	0	0	0	1.3	5.6	7.3	6.9	6.6	6.3	4.6	2.6	1.3	0.3	0	0	0	0	0
0	0	0	0	0	0.3	1.6	3.6	4.3	3.3	2.6	2	1	0.3	0	0	0	0	0	0	0
0	0	0	0	0	0.7	2	2.6	2.3	1.3	0.3	0.3	0	0	0	0	0	0	0	0	0
0	0	0	0	1	3.6	5.3	4.6	3.6	1	0	0	0	0	0	0	0	0	0	0	0
0	0	0	0.7	3.6	8.9	12.2	7.9	4.9	1.3	0	0	0	0	0	0	0	0	0	0	0
0	0	0	1.6	7.3	12.5	17.8	12.5	5.3	1	0	0	0	0	0	0	0	0	0	0	0
0	0	0.3	2.3	8.6	14.8	17.5	13.5	5.9	1	0	0	0	0	0	0	0	0	0	0	0
0	0	0.3	2	7.3	9.9	10.9	7.6	2.3	0.3	0	0	0	0	0	0	0	0	0	0	0
0	0	0	1.3	3.6	6.3	5.6	3	0.7	0	0	0	0	0	0	0	0	0	0	0	0
0	0	0.3	1.3	2.3	3	3	1.6	0.3	0	0	0	0	0	0	0	0	0	0	0	0
0	0.3	1	1.6	2.6	2	1.3	0.7	0	0	0	0	0	0	0	0	0	0	0	0	0
0	1	3	3.3	3.3	1.6	1	0.3	0	0	0	0	0	0	0	0	0	0	0	0	0
0.3	2.6	4.9	4.9	4	2.3	1.6	1	0.7	0.3	0	0	0	0	0	0	0	0	0	0	0
1	4.6	6.9	6.6	6.6	6.6	6.3	5.3	5.3	3	1.3	0.7	0.3	0.3	0	0	0	0	0	0	0
1.3	5.3	7.9	8.2	9.6	14.8	20.8	17.2	15.8	11.5	7.9	4	2.3	1.3	0.7	0.7	0.3	0	0	0	0
0.3	1.6	3	5.9	10.6	15.5	15.2	13.5	15.5	13.5	13.5	10.2	6.3	3.6	2.6	2	1.3	0.7	0	0	0
0	0.3	0.3	2	6.3	7.9	8.6	9.6	12.5	16.8	16.8	13.5	11.5	6.6	4	2.3	2	1.3	0.3	0	0
0	0	0	0.3	1.3	2.6	4.3	8.2	10.9	12.2	11.9	11.5	11.2	7.9	3	1.3	1	0.3	0	0	0
0	0	0	0	0	0.3	1	2.6	4.6	5.9	6.9	7.6	5.6	2.6	0.7	0.3	0	0	0	0	0
0	0	0	0	0	0	0	0.3	0.7	1	1.6	1.6	1	0.3	0	0	0	0	0	0	0
0	0	0	0	0	0	0	0	0	0	0	0	0	0	0	0	0	0	0	0	0
0	0	0	0	0	0	0	0	0	0	0	0	0	0	0	0	0	0	0	0	0
0	0	0	0	0	0	0	0	0	0	0	0	0	0	0	0	0	0	0	0	0
0	0	0	0	0	0	0	0	0	0	0	0	0	0	0	0	0	0	0	0	0
0	0	0	0	0	0	0	0	0	0	0	0	0	0	0	0	0	0	0	0	0
0	0	0	0	0	0	0	0	0	0	0	0	0	0	0	0	0	0	0	0	0
0	0	0	0	0	0	0	0	0	0	0	0	0	0	0	0	0	0	0	0	0
0	0	0	0	0	0	0	0	0	0	0	0	0	0	0	0	0	0	0	0	0
0	0	0	0	0	0	0	0	0	0	0	0	0	0	0	0	0	0	0	0	0
Frame 25 (50.00 ms)
0	0	0	0	0	0	0	0	0	0	0	0	0	0	0	0	0	0	0	0	0
0	0	0	0	0	0	0	0	0	0	0.3	1.3	2.3	2	1.6	0.7	0	0	0	0	0
0	0	0	0	0	0	0	0	1	3.6	8.2	12.9	15.5	12.5	9.9	4.9	1.3	0	0	0	0
0	0	0	0	0	0	0	0.7	5.3	17.5	32.3	38.3	29.7	18.8	17.2	12.9	6.3	1	0	0	0
0	0	0	0	0	0	0.3	2.6	10.2	16.2	24.4	32	31.3	23.8	18.8	13.9	9.6	2.3	0	0	0
0	0	0	0	0	0	0.7	5.9	13.2	13.9	16.2	25.4	30	26.1	20.8	16.2	13.5	4	0.3	0	0
0	0	0	0	0	0	1	5.6	10.2	11.9	16.2	25.7	26.1	21.4	17.2	12.9	8.6	1.6	0	0	0
0	0	0	0	0	0	1.6	6.3	9.2	9.9	13.2	20.5	21.1	17.8	15.5	9.2	3	0.3	0	0	0
0	0	0	0	0	0	2	8.2	10.2	8.9	9.6	12.5	11.9	9.2	7.6	3	0.7	0	0	0	0
0	0	0	0	0	0	1.6	5.9	7.9	7.6	6.9	6.6	4.9	3	1.3	0.3	0	0	0	0	0
0	0	0	0	0	0.3	1.6	4	4.6	3.6	3	2.3	1.3	0.3	0	0	0	0	0	0	0
0	0	0	0	0	1	2.3	3	2.6	1.3	0.7	0.3	0	0	0	0	0	0	0	0	0
0	0	0	0	1	4	5.9	4.9	3.6	1.3	0	0	0	0	0	0	0	0	0	0	0
0	0	0	0.7	4	9.9	13.2	8.2	5.3	1.3	0	0	0	0	0	0	0	0	0	0	0
0	0	0	1.6	7.9	12.9	18.8	13.2	5.6	1	0	0	0	0	0	0	0	0	0	0	0
0	0	0.3	2.3	8.9	15.5	18.5	14.2	6.3	1.3	0	0	0	0	0	0	0	0	0	0	0
0	0	0.3	2.3	7.6	10.2	11.5	8.2	2.6	0.3	0	0	0	0	0	0	0	0	0	0	0
0	0	0	1.3	4	6.6	6.3	3.6	0.7	0	0	0	0	0	0	0	0	0	0	0	0
0	0	0.3	1.6	2.6	3.3	3.3	2	0.3	0	0	0	0	0	0	0	0	0	0	0	0
0	0.3	1	2	3	2.3	1.3	0.7	0	0	0	0	0	0	0	0	0	0	0	0	0
0	1	3.3	3.6	3.6	2	1	0.3	0	0	0	0	0	0	0	0	0	0	0	0	0
0.7	3	5.3	5.3	4.3	2.6	1.6	1	0.7	0	0	0	0	0	0	0	0	0	0	0	0
1.3	5.3	7.6	6.9	6.9	6.9	6.3	5.3	4.9	2.6	1.3	0.3	0.3	0	0	0	0	0	0	0	0
1.6	6.6	9.2	9.2	10.2	15.5	21.4	17.2	15.8	11.2	6.9	3.3	2	1	0.7	0.7	0.3	0	0	0	0
0.7	3	4	6.9	11.9	16.8	16.2	13.9	15.8	13.5	13.2	9.9	5.9	3.6	2.3	2	1	0.7	0	0	0
0	0.3	1	3	8.2	9.6	9.6	10.6	14.2	18.8	17.5	13.9	11.9	6.9	4	2.6	2	1.3	0.3	0	0
0	0	0	0.7	2.3	4.6	5.9	9.9	13.5	15.2	14.5	13.2	12.9	9.2	3.6	1.6	1	0.7	0	0	0
0	0	0	0	0.3	0.7	2	4.9	7.3	9.9	10.9	10.2	7.9	3.6	1.3	0.7	0.3	0.3	0	0	0
0	0	0	0	0	0	0.3	0.7	1.3	2.3	3.3	3	2	0.7	0.3	0	0	0	0	0	0
0	0	0	0	0	0	0	0	0	0	0.3	0.3	0	0	0	0	0	0	0	0	0
0	0	0	0	0	0	0	0	0	0	0	0	0	0	0	0	0	0	0	0	0
0	0	0	0	0	0	0	0	0	0	0	0	0	0	0	0	0	0	0	0	0
0	0	0	0	0	0	0	0	0	0	0	0	0	0	0	0	0	0	0	0	0
0	0	0	0	0	0	0	0	0	0	0	0	0	0	0	0	0	0	0	0	0
0	0	0	0	0	0	0	0	0	0	0	0	0	0	0	0	0	0	0	0	0
0	0	0	0	0	0	0	0	0	0	0	0	0	0	0	0	0	0	0	0	0
0	0	0	0	0	0	0	0	0	0	0	0	0	0	0	0	0	0	0	0	0
0	0	0	0	0	0	0	0	0	0	0	0	0	0	0	0	0	0	0	0	0
Frame 26 (52.00 ms)
0	0	0	0	0	0	0	0	0	0	0	0	0	0	0	0	0	0	0	0	0
0	0	0	0	0	0	0	0	0	0	0.3	1	1.6	1.6	1.3	0.3	0	0	0	0	0
0	0	0	0	0	0	0	0	0.7	3	6.9	10.6	12.2	9.9	8.2	3.6	1	0	0	0	0
0	0	0	0	0	0	0	0.7	4.3	14.8	29	36	27.7	17.8	16.2	11.5	4.9	0.7	0	0	0
0	0	0	0	0	0	0.3	2.6	9.2	15.2	23.8	30.7	30.4	23.4	18.5	13.2	8.9	2	0	0	0
0	0	0	0	0	0	0.7	5.6	12.9	13.9	16.2	24.7	29.7	26.1	20.5	15.8	13.2	3.6	0.3	0	0
0	0	0	0	0	0	1	5.6	10.2	11.9	15.8	25.1	26.1	21.4	17.2	12.9	8.2	1.6	0	0	0
0	0	0	0	0	0	1.6	6.6	9.2	9.9	13.2	20.8	22.8	18.5	15.5	9.2	3	0.3	0	0	0
0	0	0	0	0	0	2	8.2	10.6	8.9	9.9	12.9	12.5	9.6	7.6	3	0.7	0	0	0	0
0	0	0	0	0	0	1.6	6.3	7.9	7.9	7.3	6.9	5.3	3	1.3	0.3	0	0	0	0	0
0	0	0	0	0	0.3	2	4	4.6	4	3	2.6	1.6	0.3	0	0	0	0	0	0	0
0	0	0	0	0	1	2.6	3	3	1.3	0.7	0.3	0.3	0	0	0	0	0	0	0	0
0	0	0	0	1	4.3	6.6	5.3	4	1.3	0	0	0	0	0	0	0	0	0	0	0
0	0	0	0.7	4.3	10.2	13.9	8.9	5.6	1.3	0	0	0	0	0	0	0	0	0	0	0
0	0	0	1.6	8.2	13.9	20.1	13.9	5.9	1	0	0	0	0	0	0	0	0	0	0	0
0	0	0.3	2.6	9.6	16.5	19.8	15.2	6.6	1.3	0	0	0	0	0	0	0	0	0	0	0
0	0	0.3	2.6	8.2	11.2	12.5	8.9	2.6	0.3	0	0	0	0	0	0	0	0	0	0	0
0	0	0.3	1.6	4.6	6.9	6.6	4	1	0	0	0	0	0	0	0	0	0	0	0	0
0	0	0.3	2	3	3.6	3.6	2.3	0.3	0	0	0	0	0	0	0	0	0	0	0	0
0	0.3	1.3	2.6	3.6	2.6	1.6	0.7	0	0	0	0	0	0	0	0	0	0	0	0	0
0.3	1.3	3.6	4	4	2.3	1.3	0.3	0	0	0	0	0	0	0	0	0	0	0	0	0
0.7	3.6	5.9	5.6	4.3	3	2	1	0.7	0	0	0	0	0	0	0	0	0	0	0	0
1.6	6.3	8.2	7.3	7.3	7.3	6.6	5.3	4.6	2.3	1	0.3	0.3	0	0	0	0	0	0	0	0
2.6	7.6	10.2	9.9	10.9	16.2	22.1	17.5	15.5	10.6	6.6	3.3	2	1	0.3	0.7	0.3	0	0	0	0
1.3	4	5.3	8.2	13.2	18.1	17.2	14.5	16.2	13.5	12.9	9.6	5.6	3.3	2.3	2	1.3	0.3	0	0	0
0	0.7	1.6	4.3	9.9	11.2	10.6	11.5	15.8	19.8	18.1	14.5	12.2	6.9	4.3	3	2.3	1.3	0.3	0	0
0	0	0.3	1	3.3	6.3	7.6	11.9	16.5	18.1	16.8	14.5	14.5	10.2	4.3	2	1.3	1	0	0	0
0	0	0	0	0.3	1.3	3.3	6.9	9.6	13.9	14.8	12.5	10.2	4.9	2	1	0.7	0.3	0	0	0
0	0	0	0	0	0	0.7	1.3	2.3	4.3	5.3	4.6	2.6	1	0.7	0.3	0	0	0	0	0
0	0	0	0	0	0	0	0	0.3	0.3	0.7	0.7	0.3	0	0	0	0	0	0	0	0
0	0	0	0	0	0	0	0	0	0	0	0	0	0	0	0	0	0	0	0	0
0	0	0	0	0	0	0	0	0	0	0	0	0	0	0	0	0	0	0	0	0
0	0	0	0	0	0	0	0	0	0	0	0	0	0	0	0	0	0	0	0	0
0	0	0	0	0	0	0	0	0	0	0	0	0	0	0	0	0	0	0	0	0
0	0	0	0	0	0	0	0	0	0	0	0	0	0	0	0	0	0	0	0	0
0	0	0	0	0	0	0	0	0	0	0	0	0	0	0	0	0	0	0	0	0
0	0	0	0	0	0	0	0	0	0	0	0	0	0	0	0	0	0	0	0	0
0	0	0	0	0	0	0	0	0	0	0	0	0	0	0	0	0	0	0	0	0
Frame 27 (54.00 ms)
0	0	0	0	0	0	0	0	0	0	0	0	0	0	0	0	0	0	0	0	0
0	0	0	0	0	0	0	0	0	0	0.3	0.7	1	1	1	0.3	0	0	0	0	0
0	0	0	0	0	0	0	0	0.7	2.3	5.6	8.6	9.6	7.6	6.6	3	0.7	0	0	0	0
0	0	0	0	0	0	0	0.7	4.3	12.2	25.4	32	25.7	16.8	15.2	9.9	3.6	0.7	0	0	0
0	0	0	0	0	0	0.3	2.3	8.6	13.9	21.8	28.7	28.7	22.1	17.2	12.5	8.2	1.6	0	0	0
0	0	0	0	0	0	0.7	5.3	12.2	13.2	15.5	23.4	28	24.7	19.1	15.5	12.9	3.3	0.3	0	0
0	0	0	0	0	0	1	5.6	10.2	11.5	15.5	24.4	25.1	20.8	16.8	12.9	8.2	1.6	0	0	0
0	0	0	0	0	0	1.6	6.6	9.2	9.9	13.2	20.5	21.1	17.8	15.5	9.2	3	0.3	0	0	0
0	0	0	0	0	0	2.3	8.6	10.6	9.2	10.2	12.9	12.2	9.6	7.9	3	0.7	0	0	0	0
0	0	0	0	0	0	1.6	6.3	8.2	7.9	7.6	6.9	5.3	3.3	1.6	0.3	0	0	0	0	0
0	0	0	0	0	0.3	2	4.3	4.9	4	3.3	2.6	1.6	0.7	0	0	0	0	0	0	0
0	0	0	0	0	1	2.6	3.3	3	1.6	0.7	0.3	0.3	0	0	0	0	0	0	0	0
0	0	0	0	1	4.6	6.9	5.6	4	1.3	0	0	0	0	0	0	0	0	0	0	0
0	0	0	1	4.6	10.9	14.5	8.9	5.6	1.3	0	0	0	0	0	0	0	0	0	0	0
0	0	0	2.3	8.9	14.5	21.1	14.5	6.3	1.3	0	0	0	0	0	0	0	0	0	0	0
0	0	0.3	3	10.2	17.5	21.1	15.8	6.9	1.3	0	0	0	0	0	0	0	0	0	0	0
0	0	0.3	3	9.2	11.9	13.5	9.2	3	0.3	0	0	0	0	0	0	0	0	0	0	0
0	0	0.3	2	4.9	7.6	7.3	4.3	1	0	0	0	0	0	0	0	0	0	0	0	0
0	0	0.7	2.6	3.6	4	4	2.3	0.3	0	0	0	0	0	0	0	0	0	0	0	0
0	0.3	1.3	3	4	3	2	0.7	0	0	0	0	0	0	0	0	0	0	0	0	0
0.3	1.6	4	4.6	4.6	2.6	1.3	0.3	0	0	0	0	0	0	0	0	0	0	0	0	0
1	4.3	6.3	5.9	4.6	3.3	2	1	0.3	0	0	0	0	0	0	0	0	0	0	0	0
2.3	6.9	8.6	7.6	7.6	7.6	6.9	5.6	4.3	2	1	0.3	0.3	0	0	0	0	0	0	0	0
4	9.2	11.2	10.6	11.5	16.8	22.4	17.8	15.5	10.2	5.9	3	1.6	1	0.7	0.7	0.3	0	0	0	0
1.6	4.9	6.3	9.2	14.5	19.8	18.1	14.8	16.5	13.5	12.5	9.6	5.6	3.3	2.6	2.3	1.3	0.3	0	0	0
0.3	1	2.3	5.6	11.2	12.5	11.5	12.9	17.2	20.8	18.8	14.8	12.5	6.9	4.6	3.3	2.6	1.6	0.3	0	0
0	0	0.3	1.6	4.3	7.6	8.9	13.5	18.8	20.5	19.1	16.2	16.2	10.9	4.6	2.3	1.6	1	0	0	0
0	0	0	0.3	0.7	2.3	4.9	8.9	12.2	17.5	18.5	14.8	12.2	5.9	2.6	1.3	1	0.3	0	0	0
0	0	0	0	0	0.3	1	2.3	4	6.3	6.9	5.6	3.6	1.6	1	0.7	0.3	0	0	0	0
0	0	0	0	0	0	0	0.3	0.3	0.7	0.7	0.7	0.3	0	0	0	0	0	0	0	0
0	0	0	0	0	0	0	0	0	0	0	0	0	0	0	0	0	0	0	0	0
0	0	0	0	0	0	0	0	0	0	0	0	0	0	0	0	0	0	0	0	0
0	0	0	0	0	0	0	0	0	0	0	0	0	0	0	0	0	0	0	0	0
0	0	0	0	0	0	0	0	0	0	0	0	0	0	0	0	0	0	0	0	0
0	0	0	0	0	0	0	0	0	0	0	0	0	0	0	0	0	0	0	0	0
0	0	0	0	0	0	0	0	0	0	0	0	0	0	0	0	0	0	0	0	0
0	0	0	0	0	0	0	0	0	0	0	0	0	0	0	0	0	0	0	0	0
0	0	0	0	0	0	0	0	0	0	0	0	0	0	0	0	0	0	0	0	0
Frame 28 (56.00 ms)
0	0	0	0	0	0	0	0	0	0	0	0	0	0	0	0	0	0	0	0	0
0	0	0	0	0	0	0	0	0	0	0.3	0.3	0.7	0.7	0.7	0.3	0	0	0	0	0
0	0	0	0	0	0	0	0	0.7	2	5.3	7.6	7.6	5.6	4.9	2.3	0.3	0	0	0	0
0	0	0	0	0	0	0	0.7	3.6	10.6	22.8	29.4	23.4	15.2	13.5	8.6	3	0.3	0	0	0
0	0	0	0	0	0	0.3	2	7.9	12.9	20.5	26.4	26.7	20.8	16.2	11.5	7.3	1.3	0	0	0
0	0	0	0	0	0	0.7	4.9	11.5	12.9	14.5	21.8	26.1	23.1	18.1	14.8	11.9	3	0	0	0
0	0	0	0	0	0	1	5.6	10.2	11.5	14.8	22.8	23.4	20.1	16.5	12.5	7.9	1.6	0	0	0
0	0	0	0	0	0	1.6	6.6	9.2	9.9	12.9	19.1	20.8	17.8	15.5	9.2	3	0.3	0	0	0
0	0	0	0	0	0.3	2.3	8.6	10.6	9.2	9.9	12.5	12.2	9.6	7.9	3	0.7	0	0	0	0
0	0	0	0	0	0.3	2	6.6	8.6	8.2	7.9	7.3	5.6	3.3	1.6	0.3	0	0	0	0	0
0	0	0	0	0	0.3	2	4.6	4.9	4.3	3.3	3	1.6	0.7	0	0	0	0	0	0	0
0	0	0	0	0	1	2.6	3.3	3	1.6	0.7	0.3	0.3	0	0	0	0	0	0	0	0
0	0	0	0	1.3	4.9	7.3	5.6	4	1.3	0	0	0	0	0	0	0	0	0	0	0
0	0	0	1	5.3	11.5	15.2	9.6	5.9	1.3	0	0	0	0	0	0	0	0	0	0	0
0	0	0	2.3	9.6	15.2	22.1	15.2	6.3	1.3	0	0	0	0	0	0	0	0	0	0	0
0	0	0.3	3.6	10.9	18.8	22.4	16.8	7.3	1.3	0	0	0	0	0	0	0	0	0	0	0
0	0	0.3	3.3	9.6	12.9	14.5	9.9	3.3	0.3	0	0	0	0	0	0	0	0	0	0	0
0	0	0.3	2.3	5.3	7.9	7.9	4.6	1	0	0	0	0	0	0	0	0	0	0	0	0
0	0	0.7	3	4	4.3	4.3	2.3	0.3	0	0	0	0	0	0	0	0	0	0	0	0
0	0.3	1.6	3.3	4.3	3.3	2	0.7	0	0	0	0	0	0	0	0	0	0	0	0	0
0.3	2	4.3	4.9	4.6	3	1.6	0.3	0	0	0	0	0	0	0	0	0	0	0	0	0
1	4.9	6.9	6.3	4.9	3.6	2.3	1	0.3	0	0	0	0	0	0	0	0	0	0	0	0
2.6	7.9	9.6	7.9	7.9	7.9	7.3	5.6	4	2	1	0.3	0.3	0	0	0	0	0	0	0	0
4.6	10.2	12.2	11.5	12.5	17.8	22.8	17.8	15.2	9.9	5.6	3	1.6	1.3	0.7	0.7	0.3	0	0	0	0
2	6.3	7.3	9.9	15.8	21.1	18.5	15.2	16.8	13.5	12.2	9.2	5.3	3.6	3	2.6	1.3	0.3	0	0	0
0.3	1.3	3	6.6	12.9	13.9	12.5	13.9	18.5	21.4	19.1	15.2	12.9	7.3	4.9	3.6	3	1.6	0.3	0	0
0	0	0.7	2.3	5.3	8.9	10.2	15.2	21.1	22.8	21.1	17.5	17.5	11.5	5.3	3	2	1	0	0	0
0	0	0	0.3	1	3	6.3	10.6	14.5	20.8	22.1	17.2	13.9	6.9	3.3	2	1.3	0.7	0	0	0
0	0	0	0	0	0.3	1.3	3.6	5.6	8.2	8.6	6.6	4.3	2	1.3	1	0.7	0.3	0	0	0
0	0	0	0	0	0	0	0.3	0.7	1	1	0.7	0.3	0.3	0.3	0	0	0	0	0	0
0	0	0	0	0	0	0	0	0	0	0	0	0	0	0	0	0	0	0	0	0
0	0	0	0	0	0	0	0	0	0	0	0	0	0	0	0	0	0	0	0	0
0	0	0	0	0	0	0	0	0	0	0	0	0	0	0	0	0	0	0	0	0
0	0	0	0	0	0	0	0	0	0	0	0	0	0	0	0	0	0	0	0	0
0	0	0	0	0	0	0	0	0	0	0	0	0	0	0	0	0	0	0	0	0
0	0	0	0	0	0	0	0	0	0	0	0	0	0	0	0	0	0	0	0	0
0	0	0	0	0	0	0	0	0	0	0	0	0	0	0	0	0	0	0	0	0
0	0	0	0	0	0	0	0	0	0	0	0	0	0	0	0	0	0	0	0	0
Frame 29 (58.00 ms)
0	0	0	0	0	0	0	0	0	0	0	0	0	0	0	0	0	0	0	0	0
0	0	0	0	0	0	0	0	0	0	0.3	0.3	0.7	0.7	0.3	0	0	0	0	0	0
0	0	0	0	0	0	0	0	0.7	3	4.9	6.6	6.3	4.6	4	1.6	0.3	0	0	0	0
0	0	0	0	0	0	0	0.3	4.3	14.5	21.8	26.4	21.8	13.9	12.2	7.3	2.3	0.3	0	0	0
0	0	0	0	0	0	0.3	2	7.6	13.2	19.5	25.1	25.1	19.1	14.8	10.9	6.3	1.3	0	0	0
0	0	0	0	0	0	0.7	4.9	11.2	12.2	13.9	20.5	24.4	21.4	17.2	13.9	11.2	2.6	0	0	0
0	0	0	0	0	0	1	5.6	9.9	11.2	14.2	21.4	22.1	19.1	15.8	11.9	7.6	1.3	0	0	0
0	0	0	0	0	0	1.6	6.6	9.2	9.6	12.5	17.8	19.1	17.2	15.2	9.2	3	0.3	0	0	0
0	0	0	0	0	0.3	2.3	8.6	10.6	9.2	9.9	12.5	11.9	9.6	7.9	3	0.7	0	0	0	0
0	0	0	0	0	0.3	2	6.6	8.6	8.2	7.9	7.6	5.6	3.3	1.6	0.3	0	0	0	0	0
0	0	0	0	0	0.3	2	4.6	5.3	4.3	3.6	3	2	0.7	0	0	0	0	0	0	0
0	0	0	0	0	1	3	3.3	3.3	1.6	0.7	0.3	0.3	0	0	0	0	0	0	0	0
0	0	0	0	1.3	4.9	7.6	5.6	4.3	1.3	0	0	0	0	0	0	0	0	0	0	0
0	0	0	1	5.3	11.9	15.8	9.6	5.9	1.3	0	0	0	0	0	0	0	0	0	0	0
0	0	0	2.3	9.9	15.8	22.8	15.8	6.6	1.3	0	0	0	0	0	0	0	0	0	0	0
0	0	0.3	3.6	11.2	19.8	23.4	17.5	7.6	1.3	0	0	0	0	0	0	0	0	0	0	0
0	0	0.3	3.6	10.2	13.5	15.5	10.2	3.3	0.3	0	0	0	0	0	0	0	0	0	0	0
0	0	0.3	2.6	5.9	8.6	8.6	4.6	1	0	0	0	0	0	0	0	0	0	0	0	0
0	0	0.7	3.3	4.3	4.9	4.6	2.3	0.3	0	0	0	0	0	0	0	0	0	0	0	0
0	0.3	2	4	4.9	3.6	2.3	0.7	0	0	0	0	0	0	0	0	0	0	0	0	0
0.3	2	4.6	5.3	4.9	3	1.6	0.3	0	0	0	0	0	0	0	0	0	0	0	0	0
1	5.3	7.3	6.6	5.3	3.6	2.3	1	0.3	0	0	0	0	0	0	0	0	0	0	0	0
3	8.2	9.9	8.2	8.2	7.9	7.3	5.6	4	2	1	0.3	0.3	0	0	0	0	0	0	0	0
5.3	11.2	12.9	11.9	13.2	18.1	22.8	18.1	15.2	9.9	5.6	3	1.6	1.3	0.7	0.7	0.3	0	0	0	0
2.3	6.9	8.2	10.9	16.8	21.8	18.8	15.5	17.2	13.9	12.5	9.2	5.6	3.6	3.3	3	1.6	0.7	0	0	0
0.3	1.6	4	7.3	13.9	14.8	12.9	14.5	19.8	22.4	19.8	16.2	13.5	7.6	5.6	4.3	3.3	2	0.3	0	0
0	0	1	3	6.3	9.9	11.2	16.8	23.4	25.1	23.4	19.5	19.5	12.9	6.3	3.3	2.6	1.3	0.3	0	0
0	0	0	0.3	1.3	4	7.3	11.9	16.5	23.8	25.4	19.5	16.2	8.2	4	2.3	1.6	0.7	0	0	0
0	0	0	0	0	0.7	2	4.6	7.3	9.9	9.9	7.9	5.3	2.6	1.6	1	0.7	0.3	0	0	0
0	0	0	0	0	0	0.3	0.7	1	1.6	1.3	1	0.7	0.3	0.3	0.3	0	0	0	0	0
0	0	0	0	0	0	0	0	0	0	0	0	0	0	0	0	0	0	0	0	0
0	0	0	0	0	0	0	0	0	0	0	0	0	0	0	0	0	0	0	0	0
0	0	0	0	0	0	0	0	0	0	0	0	0	0	0	0	0	0	0	0	0
0	0	0	0	0	0	0	0	0	0	0	0	0	0	0	0	0	0	0	0	0
0	0	0	0	0	0	0	0	0	0	0	0	0	0	0	0	0	0	0	0	0
0	0	0	0	0	0	0	0	0	0	0	0	0	0	0	0	0	0	0	0	0
0	0	0	0	0	0	0	0	0	0	0	0	0	0	0	0	0	0	0	0	0
0	0	0	0	0	0	0	0	0	0	0	0	0	0	0	0	0	0	0	0	0
Frame 30 (60.00 ms)
0	0	0	0	0	0	0	0	0	0	0	0	0	0	0	0	0	0	0	0	0
0	0	0	0	0	0	0	0	0	0	0.3	0.3	0.3	0.3	0.3	0	0	0	0	0	0
0	0	0	0	0	0	0	0	0.7	3	4.6	5.9	5.6	4	3.3	1.3	0.3	0	0	0	0
0	0	0	0	0	0	0	0.3	4	13.9	20.1	24.4	20.1	12.5	10.9	5.9	1.6	0.3	0	0	0
0	0	0	0	0	0	0.3	2	7.3	12.5	18.1	23.4	23.8	18.1	13.9	9.9	5.6	1	0	0	0
0	0	0	0	0	0	0.7	4.9	10.9	11.9	13.2	19.5	23.1	20.5	16.2	13.2	10.2	2.3	0	0	0
0	0	0	0	0	0	1	5.6	9.6	10.9	13.9	20.5	21.1	18.5	15.5	11.5	6.9	1.3	0	0	0
0	0	0	0	0	0	1.6	6.6	9.2	9.6	12.5	17.5	18.8	17.2	15.2	8.9	2.6	0.3	0	0	0
0	0	0	0	0	0.3	2.3	8.6	10.6	9.2	9.9	12.5	11.9	9.6	7.9	3	0.3	0	0	0	0
0	0	0	0	0	0.3	2	6.6	8.6	8.6	8.2	7.6	5.9	3.6	1.6	0.3	0	0	0	0	0
0	0	0	0	0	0.3	2.3	4.6	5.3	4.6	4	3.3	2	0.7	0	0	0	0	0	0	0
0	0	0	0	0.3	1	3	3.6	3.3	2	0.7	0.3	0.3	0	0	0	0	0	0	0	0
0	0	0	0.3	1.6	5.3	7.6	5.9	4.3	1.6	0.3	0	0	0	0	0	0	0	0	0	0
0	0	0	1	5.9	12.5	16.5	9.9	6.3	1.6	0	0	0	0	0	0	0	0	0	0	0
0	0	0.3	2.6	10.6	16.5	23.4	16.2	6.9	1.3	0	0	0	0	0	0	0	0	0	0	0
0	0	0.7	4	12.2	20.8	24.7	18.5	7.9	1.3	0	0	0	0	0	0	0	0	0	0	0
0	0	0.3	4	10.9	14.2	16.2	10.9	3.3	0.3	0	0	0	0	0	0	0	0	0	0	0
0	0	0.3	2.6	6.3	8.9	8.9	4.9	1	0	0	0	0	0	0	0	0	0	0	0	0
0	0	1	3.6	4.6	4.9	4.6	2.6	0.3	0	0	0	0	0	0	0	0	0	0	0	0
0	0.3	2	4	4.9	4	2.3	0.7	0	0	0	0	0	0	0	0	0	0	0	0	0
0.3	2	4.6	5.3	5.3	3.3	2	0.3	0	0	0	0	0	0	0	0	0	0	0	0	0
1.3	5.6	7.3	6.6	5.6	4	2.6	1.3	0.3	0	0	0	0	0	0	0	0	0	0	0	0
3	8.6	10.2	8.2	8.6	8.2	7.6	5.9	4	2	1	0.3	0.3	0.3	0	0	0	0	0	0	0
5.6	11.9	13.9	12.5	13.5	18.5	23.4	18.5	15.2	10.2	5.9	3	2	1.6	1	0.7	0.3	0	0	0	0
2.6	7.6	8.9	11.5	17.8	22.4	19.1	15.8	17.5	14.2	12.9	9.9	5.9	4	4	3.3	1.6	0.7	0	0	0
0.3	2	4.3	8.2	14.8	15.5	13.2	15.2	20.5	23.4	21.1	17.5	14.5	8.6	6.6	4.9	4	2.3	0.3	0	0
0	0.3	1	3.6	6.9	10.6	11.9	17.8	25.1	27.4	25.7	21.1	21.4	14.5	6.9	4	3	1.6	0.3	0	0
0	0	0	0.7	1.6	4.6	7.9	13.2	18.1	26.4	29	21.4	18.1	9.9	4.9	3	2.3	1	0	0	0
0	0	0	0	0.3	1	2.3	5.6	8.6	11.5	11.5	8.9	6.3	3	2	1.3	1	0.3	0	0	0
0	0	0	0	0	0	0.3	0.7	1.3	1.6	1.6	1.3	0.7	0.3	0.3	0.3	0	0	0	0	0
0	0	0	0	0	0	0	0	0	0	0	0	0	0	0	0	0	0	0	0	0
0	0	0	0	0	0	0	0	0	0	0	0	0	0	0	0	0	0	0	0	0
0	0	0	0	0	0	0	0	0	0	0	0	0	0	0	0	0	0	0	0	0
0	0	0	0	0	0	0	0	0	0	0	0	0	0	0	0	0	0	0	0	0
0	0	0	0	0	0	0	0	0	0	0	0	0	0	0	0	0	0	0	0	0
0	0	0	0	0	0	0	0	0	0	0	0	0	0	0	0	0	0	0	0	0
0	0	0	0	0	0	0	0	0	0	0	0	0	0	0	0	0	0	0	0	0
0	0	0	0	0	0	0	0	0	0	0	0	0	0	0	0	0	0	0	0	0
Frame 31 (62.00 ms)
0	0	0	0	0	0	0	0	0	0	0	0	0	0	0	0	0	0	0	0	0
0	0	0	0	0	0	0	0	0	0	0.3	0.3	1	0.3	0.3	0	0	0	0	0	0
0	0	0	0	0	0	0	0	0.7	2.6	4.3	5.9	7.3	4	3	1	0	0	0	0	0
0	0	0	0	0	0	0	0.3	4	13.5	18.8	22.8	19.5	11.9	9.9	5.3	1.3	0	0	0	0
0	0	0	0	0	0	0.3	2	7.3	11.9	17.2	22.1	22.1	17.2	13.2	9.2	4.9	1	0	0	0
0	0	0	0	0	0	0.7	4.9	10.6	11.2	12.5	18.5	21.8	19.1	15.2	12.5	9.6	2	0	0	0
0	0	0	0	0	0	1.3	5.6	9.6	10.6	13.5	19.5	19.8	17.5	14.8	10.9	6.3	1	0	0	0
0	0	0	0	0	0.3	2	6.6	9.2	9.6	12.2	17.2	18.1	16.5	14.5	8.6	2.3	0.3	0	0	0
0	0	0	0	0	0.3	2.6	8.9	10.9	9.2	10.2	12.5	11.5	9.2	7.9	3	0.3	0	0	0	0
0	0	0	0	0	0.3	2	6.9	8.9	8.6	8.2	7.6	5.9	3.6	1.6	0.3	0	0	0	0	0
0	0	0	0	0	0.3	2.3	4.9	5.9	4.6	4	3.3	2	0.7	0	0	0	0	0	0	0
0	0	0	0	0.3	1.3	3	3.6	3.6	2	1	0.7	0.3	0	0	0	0	0	0	0	0
0	0	0	0.3	1.6	5.3	8.2	6.3	4.6	1.6	0.3	0	0	0	0	0	0	0	0	0	0
0	0	0	1	5.9	13.2	17.2	10.2	6.3	1.6	0	0	0	0	0	0	0	0	0	0	0
0	0	0.3	3	10.9	17.2	25.1	17.2	7.3	1.6	0	0	0	0	0	0	0	0	0	0	0
0	0	0.7	4.3	12.9	22.1	26.4	19.5	8.6	1.6	0	0	0	0	0	0	0	0	0	0	0
0	0	0.7	4.3	11.2	15.2	17.5	11.5	4	0.7	0	0	0	0	0	0	0	0	0	0	0
0	0	0.3	3	6.6	9.6	9.2	5.3	1.3	0	0	0	0	0	0	0	0	0	0	0	0
0	0	1	4	4.9	5.3	4.9	2.6	0.3	0	0	0	0	0	0	0	0	0	0	0	0
0	0.3	2.3	4.3	5.3	4	2.3	1	0	0	0	0	0	0	0	0	0	0	0	0	0
0.3	2.3	4.9	5.6	5.6	3.6	2	0.3	0	0	0	0	0	0	0	0	0	0	0	0	0
1.3	5.9	7.6	6.9	5.9	4.3	2.6	1.3	0.3	0	0	0	0	0	0	0	0	0	0	0	0
3	8.9	10.6	8.6	8.9	8.6	7.6	5.9	4.3	2	1	0.3	0.3	0.3	0	0	0	0	0	0	0
5.6	12.2	14.5	12.9	13.9	18.8	23.8	18.5	15.5	10.6	5.9	3	2.3	1.6	1	0.7	0.3	0	0	0	0
3	7.9	9.6	11.9	18.1	23.1	19.5	16.2	17.8	14.5	13.2	10.2	6.3	4.3	4.3	3.6	2.3	1	0	0	0
0.7	2.3	4.6	8.6	15.2	15.8	13.5	15.5	21.1	24.4	22.4	18.5	15.8	9.6	7.3	5.3	4.3	3	0.7	0	0
0	0.3	1	4	7.3	10.9	12.2	18.5	26.4	29.7	28	22.8	23.4	16.5	8.2	4.6	3.6	2.3	0.3	0	0
0	0	0	0.7	1.6	4.9	8.2	14.2	19.8	29	32	24.1	20.8	11.5	5.6	3.3	2.6	1.3	0.3	0	0
0	0	0	0	0.3	1	2.6	5.9	9.2	12.9	12.9	10.2	7.6	4	2.3	1.6	1.3	0.3	0	0	0
0	0	0	0	0	0	0.3	1	1.3	2	2	1.6	1	0.3	0.3	0.3	0.3	0	0	0	0
0	0	0	0	0	0	0	0	0	0	0	0	0	0	0	0	0	0	0	0	0
0	0	0	0	0	0	0	0	0	0	0	0	0	0	0	0	0	0	0	0	0
0	0	0	0	0	0	0	0	0	0	0	0	0	0	0	0	0	0	0	0	0
0	0	0	0	0	0	0	0	0	0	0	0	0	0	0	0	0	0	0	0	0
0	0	0	0	0	0	0	0	0	0	0	0	0	0	0	0	0	0	0	0	0
0	0	0	0	0	0	0	0	0	0	0	0	0	0	0	0	0	0	0	0	0
0	0	0	0	0	0	0	0	0	0	0	0	0	0	0	0	0	0	0	0	0
0	0	0	0	0	0	0	0	0	0	0	0	0	0	0	0	0	0	0	0	0
Frame 32 (64.00 ms)
0	0	0	0	0	0	0	0	0	0	0	0	0	0	0	0	0	0	0	0	0
0	0	0	0	0	0	0	0	0	0	0.3	0.3	1	0.3	0.3	0	0	0	0	0	0
0	0	0	0	0	0	0	0	0.7	3	4.6	5.9	6.9	3.6	2.6	1	0	0	0	0	0
0	0	0	0	0	0	0	0.7	4.3	13.5	18.5	21.8	18.5	10.9	8.9	4.6	1.3	0	0	0	0
0	0	0	0	0	0	0.3	2	7.3	11.5	16.5	21.1	20.8	15.8	12.2	8.6	4.6	0.7	0	0	0
0	0	0	0	0	0	0.7	4.9	10.6	11.2	12.2	17.5	20.8	18.1	14.5	11.9	8.9	1.6	0	0	0
0	0	0	0	0	0	1.3	5.6	9.2	10.6	13.2	18.8	19.1	17.2	14.2	10.6	5.6	1	0	0	0
0	0	0	0	0	0.3	2	6.6	9.2	9.6	12.2	16.5	17.5	16.2	14.2	7.9	2.3	0.3	0	0	0
0	0	0	0	0	0.3	2.6	8.9	10.9	9.2	9.9	12.2	11.5	9.2	7.6	2.6	0.3	0	0	0	0
0	0	0	0	0	0.3	2	6.9	9.2	8.6	8.6	7.9	5.9	3.6	1.6	0.3	0	0	0	0	0
0	0	0	0	0	0.3	2.3	4.9	5.9	4.9	4.3	3.6	2.3	0.7	0	0	0	0	0	0	0
0	0	0	0	0.3	1.3	3.3	4	3.6	2	1	0.7	0.3	0	0	0	0	0	0	0	0
0	0	0	0.3	1.6	5.6	8.2	6.6	4.9	1.6	0.3	0	0	0	0	0	0	0	0	0	0
0	0	0	1.3	6.3	13.9	17.8	10.9	6.6	2	0	0	0	0	0	0	0	0	0	0	0
0	0	0.3	3	11.5	17.8	25.7	17.8	7.9	1.6	0	0	0	0	0	0	0	0	0	0	0
0	0	0.7	4.6	13.5	23.1	27.7	20.8	9.6	1.6	0	0	0	0	0	0	0	0	0	0	0
0	0	0.7	4.6	12.2	15.8	18.5	12.5	4.3	0.7	0	0	0	0	0	0	0	0	0	0	0
0	0	0.7	3.3	7.3	10.2	9.9	5.9	1.3	0	0	0	0	0	0	0	0	0	0	0	0
0	0	1	4	5.3	5.9	5.6	3	0.7	0	0	0	0	0	0	0	0	0	0	0	0
0	0.3	2.3	4.6	5.6	4.3	2.6	1	0	0	0	0	0	0	0	0	0	0	0	0	0
0.3	2.3	5.3	5.6	5.9	3.6	2	0.7	0	0	0	0	0	0	0	0	0	0	0	0	0
1.3	6.3	7.9	6.9	5.9	4.3	2.6	1.6	0.7	0	0	0	0	0	0	0	0	0	0	0	0
3	9.2	11.2	8.9	8.9	8.6	7.9	6.3	4.6	2.3	1	0.3	0.3	0.3	0	0	0	0	0	0	0
5.6	12.5	15.2	13.2	14.2	18.8	23.8	18.8	15.8	10.6	6.6	3.3	2.3	1.6	1.3	1	0.3	0	0	0	0
3	8.2	9.9	12.5	18.5	23.1	19.8	16.5	18.1	14.8	14.2	11.2	6.9	4.9	4.6	4.3	2.6	1.3	0.3	0	0
0.7	2.3	4.9	8.9	15.5	16.2	13.9	15.8	21.4	25.7	24.4	20.1	17.5	10.9	8.2	5.9	4.9	3.6	1	0	0
0	0.3	1.3	4	7.6	11.2	12.9	19.1	27.4	31.3	30.4	24.4	26.1	19.1	9.2	4.9	4	3	1	0	0
0	0	0	0.7	1.6	5.3	8.6	14.5	20.8	31	34.6	26.1	23.1	13.5	6.3	3.6	3	2	0.3	0	0
0	0	0	0	0.3	1	2.6	6.3	10.2	13.9	13.9	11.2	8.6	4.3	2.6	2	1.6	0.7	0	0	0
0	0	0	0	0	0	0.3	1	1.6	2.3	2.3	2	1.3	0.7	0.3	0.3	0.3	0	0	0	0
0	0	0	0	0	0	0	0	0	0	0	0	0	0	0	0	0	0	0	0	0
0	0	0	0	0	0	0	0	0	0	0	0	0	0	0	0	0	0	0	0	0
0	0	0	0	0	0	0	0	0	0	0	0	0	0	0	0	0	0	0	0	0
0	0	0	0	0	0	0	0	0	0	0	0	0	0	0	0	0	0	0	0	0
0	0	0	0	0	0	0	0	0	0	0	0	0	0	0	0	0	0	0	0	0
0	0	0	0	0	0	0	0	0	0	0	0	0	0	0	0	0	0	0	0	0
0	0	0	0	0	0	0	0	0	0	0	0	0	0	0	0	0	0	0	0	0
0	0	0	0	0	0	0	0	0	0	0	0	0	0	0	0	0	0	0	0	0
Frame 33 (66.00 ms)
0	0	0	0	0	0	0	0	0	0	0	0	0	0	0	0	0	0	0	0	0
0	0	0	0	0	0	0	0	0	0	0.3	0.3	1	0.7	0.3	0	0	0	0	0	0
0	0	0	0	0	0	0	0	0.7	3	4.3	5.6	7.3	4.9	2.6	0.7	0	0	0	0	0
0	0	0	0	0	0	0	0.7	4.6	13.9	17.8	20.8	17.5	10.6	8.6	4.3	1.3	0	0	0	0
0	0	0	0	0	0	0.3	2.3	7.3	11.2	15.8	20.1	20.1	15.2	11.9	8.2	4	0.7	0	0	0
0	0	0	0	0	0	0.7	4.9	10.2	10.9	11.9	16.8	19.8	17.8	14.2	11.5	8.2	1.3	0	0	0
0	0	0	0	0	0	1.3	5.6	8.9	10.2	12.9	18.1	18.5	16.5	14.2	10.2	5.3	1	0	0	0
0	0	0	0	0	0.3	2.3	6.6	8.9	9.2	11.9	15.8	16.8	15.8	14.2	7.9	2	0	0	0	0
0	0	0	0	0	0.3	3	8.9	10.9	9.2	9.9	12.2	11.5	9.2	7.6	2.6	0.3	0	0	0	0
0	0	0	0	0	0.3	2.3	6.9	9.2	8.9	8.6	7.9	5.9	3.6	1.6	0.3	0	0	0	0	0
0	0	0	0	0	0.3	2.6	5.3	6.3	4.9	4.3	4	2.3	0.7	0	0	0	0	0	0	0
0	0	0	0	0.3	1.3	3.3	4.3	4	2.3	1	0.7	0.3	0	0	0	0	0	0	0	0
0	0	0	0.3	1.6	5.9	8.6	6.9	5.3	2	0.3	0	0	0	0	0	0	0	0	0	0
0	0	0	1.3	6.6	14.5	18.5	11.2	6.9	2	0	0	0	0	0	0	0	0	0	0	0
0	0	0.3	3.3	12.2	18.8	27.1	18.8	8.2	1.6	0	0	0	0	0	0	0	0	0	0	0
0	0	0.7	4.9	14.2	24.4	29.7	22.1	10.2	2	0	0	0	0	0	0	0	0	0	0	0
0	0	0.7	4.6	12.9	17.2	20.1	13.2	4.6	0.7	0	0	0	0	0	0	0	0	0	0	0
0	0	0.7	3.6	7.6	10.6	10.6	6.3	1.6	0	0	0	0	0	0	0	0	0	0	0	0
0	0	1	4.3	5.6	5.9	5.6	3.3	0.7	0	0	0	0	0	0	0	0	0	0	0	0
0	0.7	2.3	4.6	5.9	4.3	3	1.3	0	0	0	0	0	0	0	0	0	0	0	0	0
0.3	2.3	5.3	5.9	5.9	4	2.3	0.7	0	0	0	0	0	0	0	0	0	0	0	0	0
1.3	6.3	8.2	7.3	5.9	4.6	3	2	0.7	0	0	0	0	0	0	0	0	0	0	0	0
3	9.2	11.5	9.2	8.9	8.9	7.9	6.3	4.9	2.6	1	0.3	0.3	0.3	0	0	0	0	0	0	0
5.9	12.9	15.8	13.9	14.5	19.1	24.1	18.8	16.2	10.9	6.9	3.6	2.6	2	1.3	1.3	0.7	0.3	0	0	0
3	8.2	10.2	12.9	18.8	23.4	20.1	16.8	18.5	15.5	14.8	11.5	7.3	5.3	5.3	4.6	3.3	1.6	0.3	0	0
0.7	2.3	4.9	9.2	15.8	16.5	14.2	16.2	22.4	27.4	26.1	21.1	18.8	12.2	9.2	6.6	5.9	4.6	1.3	0	0
0	0.3	1.3	4	7.6	11.5	13.2	19.8	28.7	33.7	32.3	26.1	28.4	21.4	10.6	5.6	4.6	3.6	1.3	0	0
0	0	0	0.7	1.6	5.3	8.9	15.2	22.1	33.3	37.6	28	25.7	15.8	7.6	4.3	3.6	2.3	0.7	0	0
0	0	0	0	0.3	1	3	6.6	10.9	14.8	15.2	12.5	9.6	5.3	3	2	2	0.7	0	0	0
0	0	0	0	0	0	0.3	1	1.6	2.3	2.6	2.3	1.3	0.7	0.3	0.3	0.3	0	0	0	0
0	0	0	0	0	0	0	0	0	0	0	0	0	0	0	0	0	0	0	0	0
0	0	0	0	0	0	0	0	0	0	0	0	0	0	0	0	0	0	0	0	0
0	0	0	0	0	0	0	0	0	0	0	0	0	0	0	0	0	0.3	0	0	0
0	0	0	0	0	0	0	0	0	0	0	0	0	0	0	0	0	0	0	0	0
0	0	0	0	0	0	0	0	0	0	0	0	0	0	0	0	0	0	0	0	0
0	0	0	0	0	0	0	0	0	0	0	0	0	0	0	0	0	0	0	0	0
0	0	0	0	0	0	0	0	0	0	0	0	0	0	0	0	0	0	0	0	0
0	0	0	0	0	0	0	0	0	0	0	0	0	0	0	0	0	0	0	0	0
Frame 34 (68.00 ms)
0	0	0	0	0	0	0	0	0	0	0	0	0	0	0	0	0	0	0	0	0
0	0	0	0	0	0	0	0	0	0	0.3	0.3	1	0.7	0.3	0	0	0	0	0	0
0	0	0	0	0	0	0	0	1	3	4.6	5.6	7.3	4.9	2.6	1.3	0.3	0	0	0	0
0	0	0	0	0	0	0	0.7	4.9	14.2	17.5	20.1	17.5	10.6	8.6	5.6	1.6	0	0	0	0
0	0	0	0	0	0	0.3	2.3	7.6	11.5	15.5	19.8	19.8	15.2	11.5	8.2	4	0.7	0	0	0
0	0	0	0	0	0	0.7	5.3	10.6	10.6	11.5	16.8	19.5	17.5	13.5	11.2	7.6	1.3	0	0	0
0	0	0	0	0	0	1.3	5.6	8.9	9.9	12.5	17.8	18.1	16.5	13.9	9.9	4.9	0.7	0	0	0
0	0	0	0	0	0.3	2.3	6.6	9.2	9.2	11.9	15.8	16.8	15.5	13.9	7.6	2	0	0	0	0
0	0	0	0	0	0.3	3.3	9.2	10.9	9.2	9.9	12.2	11.5	9.2	7.6	2.6	0.3	0	0	0	0
0	0	0	0	0	0.3	2.6	7.3	9.2	8.9	8.9	8.2	6.3	3.6	1.6	0.3	0	0	0	0	0
0	0	0	0	0	0.7	2.6	5.6	6.6	5.3	4.6	4.3	2.6	0.7	0	0	0	0	0	0	0
0	0	0	0	0.3	1.6	3.6	4.6	4.3	2.6	1	0.7	0.3	0	0	0	0	0	0	0	0
0	0	0	0.3	1.6	6.3	9.2	6.9	5.3	2	0.3	0	0	0	0	0	0	0	0	0	0
0	0	0	1.3	6.9	15.2	19.5	11.5	7.3	2	0.3	0	0	0	0	0	0	0	0	0	0
0	0	0.3	3.6	13.2	19.8	28.7	19.8	8.9	2	0.3	0	0	0	0	0	0	0	0	0	0
0	0	0.7	5.3	15.2	26.1	31.7	23.1	11.2	2.3	0.3	0	0	0	0	0	0	0	0	0	0
0	0	0.7	5.3	13.9	18.1	21.4	14.2	4.9	0.7	0	0	0	0	0	0	0	0	0	0	0
0	0	0.7	3.6	7.9	11.2	11.5	6.6	1.6	0	0	0	0	0	0	0	0	0	0	0	0
0	0	1	4.3	5.6	6.3	6.3	3.6	0.7	0	0	0	0	0	0	0	0	0	0	0	0
0	0.7	2.3	4.9	5.9	4.6	3	1.3	0.3	0	0	0	0	0	0	0	0	0	0	0	0
0.3	2.3	5.6	6.3	6.3	4	2.3	1	0.3	0	0	0	0	0	0	0	0	0	0	0	0
1.3	6.3	8.2	7.3	6.3	4.6	3	2	1	0.3	0	0	0	0	0	0	0	0	0	0	0
3.3	9.6	11.9	9.2	9.2	8.9	8.2	6.6	5.3	2.6	1	0.3	0.3	0.3	0.3	0	0	0	0	0	0
5.9	12.9	16.2	14.2	14.5	19.5	24.7	19.5	16.8	11.5	7.3	4	3	2	1.6	1.6	1	0.3	0	0	0
3	8.6	10.6	13.2	19.1	23.4	20.5	17.2	18.8	15.8	15.8	12.5	8.2	5.9	5.9	5.3	4	2.3	0.7	0	0
0.7	2.3	5.3	9.6	16.2	16.8	14.8	16.8	22.8	28.4	27.7	22.8	20.8	13.5	10.6	7.3	6.3	4.9	1.6	0.3	0
0	0.3	1.3	4.3	7.6	11.9	13.5	20.1	29.7	35.3	34.3	27.7	30.7	24.4	11.9	6.3	4.9	4	1.6	0.3	0
0	0	0	0.7	1.6	5.6	9.2	15.8	23.1	35	39.9	29.4	27.7	17.8	8.2	4.6	4	3	1	0	0
0	0	0	0	0.3	1	3	7.3	11.5	15.8	16.2	13.2	10.2	5.9	3.3	2.3	2.3	1	0.3	0	0
0	0	0	0	0	0	0.3	1	2	2.6	3	2.6	1.6	0.7	0.3	0.3	0.3	0	0	0	0
0	0	0	0	0	0	0	0	0	0	0.3	0.3	0	0	0	0	0	0	0	0	0
0	0	0	0	0	0	0	0	0	0	0	0	0	0	0	0	0	0.3	0	0	0
0	0	0	0	0	0	0	0	0	0	0	0	0	0	0	0	0	0.3	0	0	0
0	0	0	0	0	0	0	0	0	0	0	0	0	0	0	0	0	0	0	0	0
0	0	0	0	0	0	0	0	0	0	0	0	0	0	0	0	0	0	0	0	0
0	0	0	0	0	0	0	0	0	0	0	0	0	0	0	0	0	0	0	0	0
0	0	0	0	0	0	0	0	0	0	0	0	0	0	0	0	0	0	0	0	0
0	0	0	0	0	0	0	0	0	0	0	0	0	0	0	0	0	0	0	0	0
Frame 35 (70.00 ms)
0	0	0	0	0	0	0	0	0	0	0	0	0	0	0	0	0	0	0	0	0
0	0	0	0	0	0	0	0	0	0	0.3	0.3	1	0.7	0.3	0	0	0	0	0	0
0	0	0	0	0	0	0	0	1	3.3	4.6	5.6	7.3	4.9	2.6	1	0.3	0	0	0	0
0	0	0	0	0	0	0	0.7	5.3	14.8	17.8	19.8	16.8	10.6	8.6	5.6	1.3	0	0	0	0
0	0	0	0	0	0	0.3	2.6	7.9	11.5	15.2	19.5	19.5	14.8	11.2	8.2	3.6	0.7	0	0	0
0	0	0	0	0	0	1	5.6	10.6	10.6	11.5	16.5	19.1	17.5	13.5	10.9	7.3	1.3	0	0	0
0	0	0	0	0	0	1.6	5.9	9.2	9.9	12.5	17.8	18.1	16.5	13.9	9.6	4.6	0.7	0	0	0
0	0	0	0	0	0.3	2.6	6.9	9.2	9.2	11.9	15.8	16.8	15.5	13.9	7.6	1.6	0	0	0	0
0	0	0	0	0	0.3	3.6	9.6	11.2	9.6	10.2	12.2	11.5	9.2	7.6	2.6	0.3	0	0	0	0
0	0	0	0	0	0.3	2.6	7.6	9.6	9.2	9.2	8.2	6.3	3.6	1.6	0.3	0	0	0	0	0
0	0	0	0	0	0.7	3	5.6	6.6	5.6	4.9	4.3	3	1	0	0	0	0	0	0	0
0	0	0	0	0.3	1.6	4	4.6	4.6	2.6	1.3	0.7	0.3	0	0	0	0	0	0	0	0
0	0	0	0.3	2	6.6	9.6	7.6	5.6	2.3	0.3	0	0	0	0	0	0	0	0	0	0
0	0	0	1.6	7.6	16.2	20.5	12.2	7.6	2.3	0.3	0	0	0	0	0	0	0	0	0	0
0	0	0.3	4	14.2	20.8	30	20.5	9.2	2.3	0.3	0	0	0	0	0	0	0	0	0	0
0	0	0.7	5.9	16.5	27.4	33.3	24.1	11.9	2.6	0.3	0	0	0	0	0	0	0	0	0	0
0	0	0.7	5.6	14.8	19.5	22.8	14.8	5.6	1	0	0	0	0	0	0	0	0	0	0	0
0	0	0.7	4	8.2	11.5	11.9	7.3	2	0.3	0	0	0	0	0	0	0	0	0	0	0
0	0	1.3	4.6	5.9	6.3	6.6	4	0.7	0	0	0	0	0	0	0	0	0	0	0	0
0	0.7	2.3	4.9	5.9	4.6	3.3	1.6	0.3	0	0	0	0	0	0	0	0	0	0	0	0
0.3	2.6	5.6	6.3	6.3	4.3	2.6	1	0.3	0	0	0	0	0	0	0	0	0	0	0	0
1.3	6.6	8.6	7.6	6.3	4.6	3.3	2.3	1	0.3	0	0	0	0	0	0	0	0	0	0	0
3.3	9.6	12.2	9.6	9.6	8.9	8.2	6.9	5.6	3	1.3	0.7	0.7	0.3	0.3	0.3	0	0	0	0	0
5.9	13.2	16.8	14.8	14.8	19.8	25.1	19.8	17.2	11.5	7.6	4.3	3.3	2.3	2	2	1	0.3	0	0	0
3	8.6	10.9	13.5	19.1	24.1	21.1	17.8	19.5	16.5	16.5	13.2	8.6	6.3	6.6	5.9	4.6	2.6	0.7	0	0
0.7	2.6	5.6	9.6	16.5	17.5	15.2	17.2	23.4	29.7	29	24.1	21.8	14.5	11.9	8.2	6.9	5.6	2	0.3	0
0	0.3	1.3	4.3	7.9	12.2	14.2	21.1	30.7	37	36	28.7	32	26.4	13.2	6.9	5.3	4.6	2.3	0.3	0
0	0	0	0.7	2	5.6	9.9	16.5	24.1	37	42.6	31.3	29.7	19.8	9.2	4.9	4.3	3.3	1.3	0	0
0	0	0	0	0.3	1	3.3	7.6	12.5	16.8	17.2	14.2	11.2	6.6	3.6	2.3	2.6	1.3	0.3	0	0
0	0	0	0	0	0	0.3	1	2.3	3	3	2.6	1.6	1	0.3	0.3	0.3	0	0	0	0
0	0	0	0	0	0	0	0	0	0	0.3	0.3	0	0	0	0	0	0	0	0	0
0	0	0	0	0	0	0	0	0	0	0	0	0	0	0	0	0	0.3	0	0	0
0	0	0	0	0	0	0	0	0	0	0	0	0	0	0	0	0	0.7	0	0	0
0	0	0	0	0	0	0	0	0	0	0	0	0	0	0	0	0	0	0	0	0
0	0	0	0	0	0	0	0	0	0	0	0	0	0	0	0	0	0	0	0	0
0	0	0	0	0	0	0	0	0	0	0	0	0	0	0	0	0	0	0	0	0
0	0	0	0	0	0	0	0	0	0	0	0	0	0	0	0	0	0	0	0	0
0	0	0	0	0	0	0	0	0	0	0	0	0	0	0	0	0	0	0	0	0
Frame 36 (72.00 ms)
0	0	0	0	0	0	0	0	0	0	0	0	0	0	0	0	0	0	0	0	0
0	0	0	0	0	0	0	0	0	0	0.3	0.3	1	0.7	0.3	0	0	0	0	0	0
0	0	0	0	0	0	0	0	1	3.3	4.6	5.6	7.3	4.9	2.6	1	0.3	0	0	0	0
0	0	0	0	0	0	0	1	5.6	14.8	17.8	19.8	16.8	10.6	8.2	5.6	1.3	0	0	0	0
0	0	0	0	0	0	0.3	2.6	7.9	11.5	14.8	19.1	19.5	14.8	11.2	8.2	3.6	0.7	0	0	0
0	0	0	0	0	0	1	5.6	10.6	10.2	11.2	16.2	19.1	17.2	13.5	10.9	7.3	1.3	0	0	0
0	0	0	0	0	0	1.6	5.9	9.2	9.9	12.5	17.5	17.8	16.2	13.9	9.6	4.6	0.7	0	0	0
0	0	0	0	0	0.3	3	6.9	9.2	9.2	11.9	15.5	16.8	15.5	13.9	7.6	1.6	0	0	0	0
0	0	0	0	0	0.7	4	9.6	11.2	9.6	10.2	12.2	11.5	9.2	7.6	2.6	0.3	0	0	0	0
0	0	0	0	0	0.3	3	7.6	9.9	9.6	9.2	8.6	6.6	4	2	0.3	0	0	0	0	0
0	0	0	0	0	0.7	3	5.6	6.9	5.9	5.3	4.6	3	1	0	0	0	0	0	0	0
0	0	0	0	0.3	2	4	4.6	4.6	3	1.3	0.7	0.3	0	0	0	0	0	0	0	0
0	0	0	0.3	2.3	6.9	9.9	7.6	5.9	2.3	0.3	0	0	0	0	0	0	0	0	0	0
0	0	0	1.6	7.9	16.8	21.4	12.5	7.9	2.6	0.3	0	0	0	0	0	0	0	0	0	0
0	0	0.3	4.3	14.8	21.8	31.3	21.4	9.9	2.3	0.3	0	0	0	0	0	0	0	0	0	0
0	0	0.7	6.3	17.2	29	35	25.4	12.9	3	0.3	0	0	0	0	0	0	0	0	0	0
0	0	0.7	5.9	15.5	20.8	24.1	15.8	5.9	1	0	0	0	0	0	0	0	0	0	0	0
0	0	1	4.3	8.9	12.5	12.9	7.6	2.3	0.3	0	0	0	0	0	0	0	0	0	0	0
0	0	1.3	4.9	6.3	6.9	6.9	4.3	1	0	0	0	0	0	0	0	0	0	0	0	0
0	0.7	2.6	5.3	6.3	4.9	4	1.6	0.3	0	0	0	0	0	0	0	0	0	0	0	0
0.3	2.6	5.9	6.6	6.6	4.3	3	1	0.3	0	0	0	0	0	0	0	0	0	0	0	0
1.3	6.6	8.9	7.9	6.6	4.9	3.3	2.3	1.3	0.3	0	0	0	0	0	0	0	0	0	0	0
3.3	9.9	12.9	10.2	9.6	9.2	8.6	6.9	5.6	3	1.3	0.7	0.7	0.3	0.3	0.3	0	0	0	0	0
5.9	13.5	17.2	15.2	15.2	20.1	25.4	20.1	16.8	11.9	7.9	4.6	3.6	2.6	2.3	2	1	0.3	0	0	0
3	8.9	11.5	13.9	19.8	24.7	21.8	18.1	19.8	16.8	17.2	13.5	8.9	6.6	7.3	6.6	4.9	3.3	0.7	0	0
0.7	2.6	5.6	9.9	16.8	18.1	15.8	17.8	24.4	30.7	30	25.1	23.1	15.8	12.9	8.9	7.3	6.3	2.3	0.3	0
0	0.3	1.3	4.6	8.2	12.5	14.8	22.1	32	38.3	37.3	29.7	33.7	28	14.2	7.6	5.9	4.9	2.6	0.3	0
0	0	0	0.7	2	5.9	10.2	17.5	25.4	38.9	44.9	32.3	31	21.1	9.9	5.6	4.6	3.6	1.3	0.3	0
0	0	0	0	0.3	1.3	3.3	7.9	13.2	17.8	18.1	14.8	11.9	6.9	4	3	3	1.3	0.3	0	0
0	0	0	0	0	0	0.3	1.3	2.3	3	3.3	3	2	1	0.7	0.7	0.7	0.3	0	0	0
0	0	0	0	0	0	0	0	0	0	0.3	0.3	0	0	0	0	0	0	0	0	0
0	0	0	0	0	0	0	0	0	0	0	0	0	0	0	0	0	0.3	0	0	0
0	0	0	0	0	0	0	0	0	0	0	0	0	0	0	0	0	0.7	0.3	0	0
0	0	0	0	0	0	0	0	0	0	0	0	0	0	0	0	0	0	0	0	0
0	0	0	0	0	0	0	0	0	0	0	0	0	0	0	0	0	0	0	0	0
0	0	0	0	0	0	0	0	0	0	0	0	0	0	0	0	0	0	0	0	0
0	0	0	0	0	0	0	0	0	0	0	0	0	0	0	0	0	0	0	0	0
0	0	0	0	0	0	0	0	0	0	0	0	0	0	0	0	0	0	0	0	0
Frame 37 (74.00 ms)
0	0	0	0	0	0	0	0	0	0	0	0	0	0	0	0	0	0	0	0	0
0	0	0	0	0	0	0	0	0	0	0.3	0.3	1	0.7	0.3	0	0	0	0	0	0
0	0	0	0	0	0	0	0	1	3.3	4.9	5.9	7.6	4.9	2.6	1	0.3	0	0	0	0
0	0	0	0	0	0	0	1	5.6	15.2	17.8	19.8	16.8	10.2	8.2	5.6	1.3	0	0	0	0
0	0	0	0	0	0	0.3	3	8.2	11.5	14.8	18.8	19.1	14.5	11.2	8.2	3.6	0.7	0	0	0
0	0	0	0	0	0	1	5.9	10.6	10.2	11.2	16.2	19.1	17.2	13.5	10.9	7.3	1.3	0	0	0
0	0	0	0	0	0	1.6	5.9	9.2	9.9	12.5	17.5	17.8	16.2	13.9	9.6	4.9	0.7	0	0	0
0	0	0	0	0	0.3	3.3	7.3	9.2	9.2	11.9	15.8	17.2	15.8	13.9	7.6	2	0	0	0	0
0	0	0	0	0	0.7	4.3	9.9	11.5	9.6	10.2	12.5	11.5	9.6	7.9	2.6	0.3	0	0	0	0
0	0	0	0	0	0.3	3	7.6	9.9	9.6	9.6	8.9	6.6	4	2	0.3	0	0	0	0	0
0	0	0	0	0	0.7	3.3	5.9	6.9	5.9	5.3	4.9	3.3	1	0	0	0	0	0	0	0
0	0	0	0	0.3	2	4.3	4.9	4.9	3	1.6	1	0.7	0	0	0	0	0	0	0	0
0	0	0	0.3	2.6	7.3	10.6	7.9	6.3	2.6	0.7	0	0	0	0	0	0	0	0	0	0
0	0	0	1.6	8.6	17.5	22.8	13.5	8.6	2.6	0.3	0	0	0	0	0	0	0	0	0	0
0	0	0.3	4.6	15.8	23.1	33	22.4	10.6	2.6	0.3	0	0	0	0	0	0	0	0	0	0
0	0	1	6.9	18.5	30.4	37.3	26.4	13.5	3.3	0.3	0	0	0	0	0	0	0	0	0	0
0	0	1	6.3	16.5	21.8	25.4	16.8	6.3	1.3	0	0	0	0	0	0	0	0	0	0	0
0	0	1	4.9	9.6	13.2	13.5	7.9	2.3	0.3	0	0	0	0	0	0	0	0	0	0	0
0	0	1.3	5.3	6.6	7.3	7.3	4.3	1	0	0	0	0	0	0	0	0	0	0	0	0
0	0.7	2.6	5.3	6.6	5.3	4.3	1.6	0.3	0	0	0	0	0	0	0	0	0	0	0	0
0.3	3	5.9	6.6	6.9	4.6	3.3	1.3	0.3	0	0	0	0	0	0	0	0	0	0	0	0
1.6	7.3	9.2	8.2	6.9	4.9	3.6	2.6	1.3	0.3	0	0	0	0	0	0	0	0	0	0	0
3.6	10.2	13.2	10.6	9.9	9.6	8.9	7.3	5.9	3	1.3	0.7	0.7	0.3	0.3	0.3	0	0	0	0	0
6.3	14.2	18.1	15.8	15.8	20.8	26.1	20.8	17.2	12.2	8.2	4.6	3.6	2.6	2.6	2.3	1.3	0.7	0	0	0
3.3	9.2	11.9	14.2	20.5	25.7	22.4	18.8	20.5	17.2	17.8	14.2	9.2	6.9	8.2	6.9	5.3	3.3	0.7	0	0
0.7	2.6	5.9	10.2	17.5	18.8	16.2	18.5	25.4	31.3	30.7	25.7	23.8	16.2	13.9	9.6	7.9	6.6	2.6	0.3	0
0	0.3	1.6	4.6	8.6	13.2	15.2	22.8	33.3	39.9	38.6	30.7	35	28.7	14.8	8.2	5.9	5.3	3	0.3	0
0	0	0	0.7	2.3	6.3	10.6	18.1	26.7	40.6	47.2	34	32.7	22.1	10.6	5.9	4.9	4	1.6	0.3	0
0	0	0	0	0.3	1.3	3.6	8.9	14.5	19.5	19.5	15.8	12.5	7.6	4.3	3	3.3	1.6	0.3	0	0
0	0	0	0	0	0	0.3	1.3	2.6	3.3	3.6	3.3	2	1	0.7	0.7	0.7	0.3	0	0	0
0	0	0	0	0	0	0	0	0	0.3	0.3	0.3	0	0	0	0	0	0	0	0	0
0	0	0	0	0	0	0	0	0	0	0	0	0	0	0	0	0.3	0.7	0.3	0	0
0	0	0	0	0	0	0	0	0	0	0	0	0	0	0	0	0.3	1	0.3	0	0
0	0	0	0	0	0	0	0	0	0	0	0	0	0	0	0	0.3	0.3	0	0	0
0	0	0	0	0	0	0	0	0	0	0	0	0	0	0	0	0	0	0	0	0
0	0	0	0	0	0	0	0	0	0	0	0	0	0	0	0	0	0	0	0	0
0	0	0	0	0	0	0	0	0	0	0	0	0	0	0	0	0	0	0	0	0
0	0	0	0	0	0	0	0	0	0	0	0	0	0	0	0	0	0	0	0	0
Frame 38 (76.00 ms)
0	0	0	0	0	0	0	0	0	0	0	0	0	0	0	0	0	0	0	0	0
0	0	0	0	0	0	0	0	0	0	0.3	0.3	1	0.7	0.3	0	0	0	0	0	0
0	0	0	0	0	0	0	0	1	3.3	4.9	5.9	7.6	4.9	2.6	1.3	0.3	0	0	0	0
0	0	0	0	0	0	0	1	5.9	15.2	17.8	19.8	16.8	10.2	8.2	5.6	1.6	0	0	0	0
0	0	0	0	0	0	0.3	3	8.2	11.5	14.8	18.8	19.1	14.5	11.2	8.2	4	0.7	0	0	0
0	0	0	0	0	0	1	5.9	10.6	10.2	11.2	16.2	19.1	17.2	13.5	10.9	7.3	1.3	0	0	0
0	0	0	0	0	0	1.6	5.9	9.2	9.9	12.5	17.5	17.8	16.2	13.9	9.9	4.9	0.7	0	0	0
0	0	0	0	0	0.3	3.3	7.3	9.2	9.2	12.2	16.2	17.2	15.8	14.2	7.9	2	0	0	0	0
0	0	0	0	0	0.7	4.3	9.9	11.5	9.6	10.6	12.5	11.9	9.6	7.9	2.6	0.3	0	0	0	0
0	0	0	0	0	0.3	3.3	7.9	10.2	9.9	9.6	9.2	6.6	4	2	0.3	0	0	0	0	0
0	0	0	0	0	1	3.3	6.3	7.3	6.3	5.6	4.9	3.3	1	0	0	0	0	0	0	0
0	0	0	0	0.3	2.3	4.3	5.3	5.3	3.3	1.6	1	0.7	0	0	0	0	0	0	0	0
0	0	0	0.3	2.6	7.6	10.9	8.2	6.6	2.6	0.7	0	0	0	0	0	0	0	0	0	0
0	0	0	2	9.2	18.5	23.4	13.9	8.9	2.6	0.3	0	0	0	0	0	0	0	0	0	0
0	0	0.7	5.3	16.8	23.8	34	23.4	11.2	2.6	0.3	0	0	0	0	0	0	0	0	0	0
0	0	1	7.6	19.5	32	38.9	27.7	14.5	3.6	0.3	0	0	0	0	0	0	0	0	0	0
0	0	1	6.9	17.5	23.1	27.1	17.8	6.9	1.3	0	0	0	0	0	0	0	0	0	0	0
0	0	1	5.3	10.2	13.9	14.2	8.6	2.6	0.3	0	0	0	0	0	0	0	0	0	0	0
0	0	1.3	5.6	6.9	7.9	7.6	4.6	1	0	0	0	0	0	0	0	0	0	0	0	0
0	0.7	3	5.6	6.9	5.6	4.3	2	0.3	0	0	0	0	0	0	0	0	0	0	0	0
0.3	3	6.3	6.9	6.9	4.9	3.3	1.3	0.3	0	0	0	0	0	0	0	0	0	0	0	0
1.6	7.6	9.6	8.2	6.9	4.9	3.6	2.6	1.3	0.3	0	0	0	0	0	0	0	0	0	0	0
4	11.2	14.2	10.9	10.2	9.9	9.2	7.6	5.9	3	1.3	0.7	0.7	0.3	0.3	0.3	0	0	0	0	0
6.9	15.2	18.8	16.5	16.5	21.4	27.1	21.1	17.5	12.5	8.6	4.9	4	3	3	2.3	1.3	0.7	0	0	0
3.6	9.9	12.5	14.8	21.4	27.1	23.1	19.1	20.8	17.8	18.1	14.5	9.6	7.6	8.9	7.6	5.9	3.6	1	0	0
0.7	3	6.3	10.9	18.1	19.8	16.8	19.5	26.7	32.3	31.7	26.4	24.7	17.2	14.8	10.2	8.2	6.9	2.6	0.3	0
0	0.3	1.6	4.9	8.9	13.9	16.2	24.1	35	41.6	39.9	32	36.3	30	15.5	8.9	6.6	5.6	3	0.3	0
0	0	0	0.7	2.3	6.6	11.2	19.1	28	42.2	48.8	35.6	34	23.1	11.2	6.6	5.6	4.3	1.6	0.3	0
0	0	0	0	0.3	1.3	4	9.2	15.2	20.5	20.5	16.8	13.2	7.9	4.6	3.6	3.6	2	0.3	0	0
0	0	0	0	0	0	0.3	1.3	3	4	4	3.6	2	1	1	0.7	0.7	0.3	0	0	0
0	0	0	0	0	0	0	0	0	0.3	0.3	0.3	0	0	0	0	0	0	0	0	0
0	0	0	0	0	0	0	0	0	0	0	0	0	0	0	0	0.3	1	0.3	0	0
0	0	0	0	0	0	0	0	0	0	0	0	0	0	0	0.3	0.7	1.6	0.7	0	0
0	0	0	0	0	0	0	0	0	0	0	0	0	0	0	0.3	0.3	0.3	0.3	0	0
0	0	0	0	0	0	0	0	0	0	0	0	0	0	0	0	0	0	0	0	0
0	0	0	0	0	0	0	0	0	0	0	0	0	0	0	0	0	0	0	0	0
0	0	0	0	0	0	0	0	0	0	0	0	0	0	0	0	0	0	0	0	0
0	0	0	0	0	0	0	0	0	0	0	0	0	0	0	0	0	0	0	0	0
Frame 39 (78.00 ms)
0	0	0	0	0	0	0	0	0	0	0	0	0	0	0	0	0	0	0	0	0
0	0	0	0	0	0	0	0	0	0	0.3	0.3	1	0.7	0.3	0	0	0	0	0	0
0	0	0	0	0	0	0	0	1	3.3	4.9	5.9	7.6	5.3	3	1.3	0.3	0	0	0	0
0	0	0	0	0	0	0	1	5.9	15.5	17.8	19.8	16.8	10.6	8.6	5.6	1.6	0	0	0	0
0	0	0	0	0	0	0.3	3	8.2	11.5	14.8	18.8	19.1	14.5	11.2	8.2	4	0.7	0	0	0
0	0	0	0	0	0	1	5.9	10.6	10.2	11.2	16.2	18.8	16.8	13.5	11.2	7.6	1.3	0	0	0
0	0	0	0	0	0	1.6	5.9	9.2	9.9	12.5	17.8	17.8	16.2	13.9	9.9	4.9	0.7	0	0	0
0	0	0	0	0	0.3	3.3	7.3	9.2	9.2	12.2	16.2	17.2	16.2	14.2	7.9	2	0	0	0	0
0	0	0	0	0	0.7	4.6	10.2	11.5	9.6	10.6	12.9	11.9	9.6	8.2	3	0.3	0	0	0	0
0	0	0	0	0	0.3	3.3	8.2	10.6	9.9	9.9	9.2	6.9	4	2	0.3	0	0	0	0	0
0	0	0	0	0	1	3.6	6.3	7.6	6.3	5.9	5.3	3.6	1	0	0	0	0	0	0	0
0	0	0	0	0.7	2.3	4.6	5.3	5.3	3.6	2	1	0.7	0	0	0	0	0	0	0	0
0	0	0	0.3	3	7.9	11.2	8.6	6.9	3	0.7	0	0	0	0	0	0	0	0	0	0
0	0	0	2	9.2	19.1	24.1	14.5	9.2	3	0.3	0	0	0	0	0	0	0	0	0	0
0	0	0.7	5.3	15.8	24.4	35.6	24.4	11.5	3	0.3	0	0	0	0	0	0	0	0	0	0
0	0	1	7.9	20.1	33.3	40.6	28.7	15.2	4	0.3	0	0	0	0	0	0	0	0	0	0
0	0	1	7.6	18.5	24.1	28.4	18.5	7.3	1.3	0	0	0	0	0	0	0	0	0	0	0
0	0	1	5.6	10.9	14.8	14.8	8.9	2.6	0.3	0	0	0	0	0	0	0	0	0	0	0
0	0	1.6	5.9	7.6	8.2	7.9	4.9	1	0	0	0	0	0	0	0	0	0	0	0	0
0	0.7	3	5.9	7.3	5.9	4.6	2	0.7	0	0	0	0	0	0	0	0	0	0	0	0
0.7	3.3	6.6	7.3	7.3	5.3	3.6	1.6	0.3	0	0	0	0	0	0	0	0	0	0	0	0
2	8.2	10.2	8.6	7.3	5.3	4	3	1.3	0.3	0	0	0	0	0	0	0	0	0	0	0
4.3	12.2	15.2	11.2	10.9	10.2	9.6	7.9	6.3	3.3	1.3	0.7	0.7	0.7	0.3	0.3	0	0	0	0	0
7.3	15.8	19.5	16.8	17.5	22.8	27.7	21.8	18.1	12.9	8.9	5.3	4.3	3.3	3.3	2.6	1.6	0.7	0	0	0
4	10.2	12.9	15.5	22.8	28.4	23.8	19.8	21.4	18.1	18.8	15.2	9.9	7.9	9.6	8.2	6.3	4	1	0	0
0.7	3.3	6.6	11.5	19.5	20.8	17.5	20.1	27.7	33.7	32.7	27.4	25.4	17.5	15.8	10.9	8.9	7.3	2.6	0.3	0
0	0.3	1.6	5.3	9.6	14.5	16.5	25.1	36.3	42.9	40.9	33	37.6	31	16.2	9.2	7.3	6.3	3.3	0.3	0
0	0	0	1	2.6	7.3	11.9	20.5	29.4	43.6	49.8	36.6	35.3	24.1	11.9	7.3	6.3	4.6	1.6	0.3	0
0	0	0	0	0.3	1.6	4.3	10.2	16.5	21.4	21.4	17.8	13.5	8.2	4.9	4	4	2	0.3	0	0
0	0	0	0	0	0	0.7	1.6	3.3	4.3	4.6	4	2.3	1.3	1	1	1	0.3	0	0	0
0	0	0	0	0	0	0	0	0	0.3	0.3	0.3	0	0	0	0	0	0.3	0	0	0
0	0	0	0	0	0	0	0	0	0	0	0	0	0	0	0	0.3	1	0.3	0	0
0	0	0	0	0	0	0	0	0	0	0	0	0	0	0	0.3	1	1.6	0.7	0	0
0	0	0	0	0	0	0	0	0	0	0	0	0	0	0	0.3	0.7	0.7	0.3	0	0
0	0	0	0	0	0	0	0	0	0	0	0	0	0	0	0	0	0	0	0	0
0	0	0	0	0	0	0	0	0	0	0	0	0	0	0	0	0	0	0	0	0
0	0	0	0	0	0	0	0	0	0	0	0	0	0	0	0	0	0	0	0	0
0	0	0	0	0	0	0	0	0	0	0	0	0	0	0	0	0	0	0	0	0
Frame 40 (80.00 ms)
0	0	0	0	0	0	0	0	0	0	0	0	0	0	0	0	0	0	0	0	0
0	0	0	0	0	0	0	0	0	0	0.3	0.3	1	0.7	0.3	0	0	0	0	0	0
0	0	0	0	0	0	0	0	1	3.3	4.6	5.6	7.6	5.3	3	1.3	0.3	0	0	0	0
0	0	0	0	0	0	0	0.7	5.6	15.2	17.5	19.5	16.8	10.2	8.6	5.9	1.6	0	0	0	0
0	0	0	0	0	0	0.3	2.6	7.9	11.2	14.8	18.8	19.1	14.5	11.2	8.2	4	0.7	0	0	0
0	0	0	0	0	0	1	5.9	10.6	10.2	11.2	16.5	19.5	17.2	13.5	11.2	7.9	1.3	0	0	0
0	0	0	0	0	0	1.6	6.3	9.2	9.9	12.5	17.8	18.5	16.5	13.9	10.2	5.3	1	0	0	0
0	0	0	0	0	0.3	3.3	7.3	9.2	9.2	12.2	16.2	17.5	16.2	14.2	8.2	2.3	0.3	0	0	0
0	0	0	0	0	0.7	4.6	10.2	11.5	9.6	10.6	12.9	11.9	9.9	8.2	3	0.3	0	0	0	0
0	0	0	0	0	0.7	3.3	8.2	10.6	10.2	10.2	9.6	6.9	4.3	2.3	0.3	0	0	0	0	0
0	0	0	0	0	1	3.6	6.6	7.9	6.6	6.3	5.6	4	1.3	0.3	0	0	0	0	0	0
0	0	0	0	0.7	2.3	4.6	5.6	5.6	3.6	2	1.3	0.7	0	0	0	0	0	0	0	0
0	0	0	0.3	3	8.2	11.5	8.6	6.9	3	0.7	0	0	0	0	0	0	0	0	0	0
0	0	0.3	2.3	9.9	19.8	25.1	14.5	9.6	3.3	0.3	0	0	0	0	0	0	0	0	0	0
0	0	0.7	5.6	16.5	25.4	37	25.1	11.9	3.3	0.3	0	0	0	0	0	0	0	0	0	0
0	0	1	8.2	21.1	34.6	42.6	30	15.8	4.3	0.3	0	0	0	0	0	0	0	0	0	0
0	0	1	7.9	19.5	25.4	29.7	19.5	7.6	1.6	0	0	0	0	0	0	0	0	0	0	0
0	0	1	5.9	11.2	15.5	15.5	9.2	3	0.3	0	0	0	0	0	0	0	0	0	0	0
0	0	1.6	6.3	7.6	8.2	8.2	4.9	1.3	0	0	0	0	0	0	0	0	0	0	0	0
0	0.7	3.3	6.3	7.6	5.9	4.9	2.3	0.7	0	0	0	0	0	0	0	0	0	0	0	0
0.7	3.3	6.9	7.3	7.6	5.3	3.6	1.6	0.3	0	0	0	0	0	0	0	0	0	0	0	0
2	8.6	10.6	8.6	7.6	5.6	4.3	3	1.3	0.3	0	0	0	0	0	0	0	0	0	0	0
4.6	12.9	15.8	11.5	10.9	10.6	9.9	7.9	6.3	3.3	1.6	0.7	0.7	0.7	0.7	0.3	0	0	0	0	0
7.6	16.5	20.1	17.2	17.8	23.4	28.4	22.1	18.1	13.2	9.6	5.6	4.3	3.6	4	3	1.6	0.7	0	0	0
4	10.6	13.5	16.2	23.8	29	24.4	20.1	22.1	18.8	19.5	15.5	10.2	8.6	10.6	8.9	6.6	4.3	1	0	0
0.7	3.3	6.9	11.9	19.8	21.1	17.8	21.1	28.7	34.6	33.3	28.4	26.4	18.8	16.8	11.9	9.6	7.9	3	0.3	0
0	0.3	2	5.6	9.9	14.8	17.2	26.1	37.9	44.5	41.9	34	39.3	32.3	17.2	9.9	7.6	6.6	3.6	0.7	0
0	0	0.3	1	2.6	7.6	12.5	21.4	30.7	45.2	50.5	38.3	37	25.4	12.5	7.6	6.6	4.6	2	0.3	0
0	0	0	0	0.3	1.6	4.6	10.9	17.5	22.8	22.4	18.8	14.5	8.6	5.3	4.3	4.3	2.3	0.3	0	0
0	0	0	0	0	0	0.7	2	3.6	4.9	5.3	4.3	2.6	1.3	1	1	1	0.3	0	0	0
0	0	0	0	0	0	0	0	0.3	0.3	0.7	0.3	0.3	0	0	0	0	0.3	0	0	0
0	0	0	0	0	0	0	0	0	0	0	0	0	0	0	0	0.3	1.3	0.7	0	0
0	0	0	0	0	0	0	0	0	0	0	0	0	0	0	0.3	1	2.3	1	0	0
0	0	0	0	0	0	0	0	0	0	0	0	0	0	0	0.3	0.7	1	0.3	0	0
0	0	0	0	0	0	0	0	0	0	0	0	0	0	0	0	0	0	0	0	0
0	0	0	0	0	0	0	0	0	0	0	0	0	0	0	0	0	0	0	0	0
0	0	0	0	0	0	0	0	0	0	0	0	0	0	0	0	0	0	0	0	0
0	0	0	0	0	0	0	0	0	0	0	0	0	0	0	0	0	0	0	0	0
Frame 41 (82.00 ms)
0	0	0	0	0	0	0	0	0	0	0	0	0	0	0	0	0	0	0	0	0
0	0	0	0	0	0	0	0	0	0	0.3	0.3	1	0.7	0.3	0	0	0	0	0	0
0	0	0	0	0	0	0	0	1	3	4.6	5.6	7.6	5.3	3	1.3	0.3	0	0	0	0
0	0	0	0	0	0	0	0.7	5.3	14.5	17.5	19.1	16.5	10.2	8.6	5.9	1.6	0	0	0	0
0	0	0	0	0	0	0.3	2.6	7.6	11.2	14.5	18.5	18.8	14.2	11.2	8.6	4.3	0.7	0	0	0
0	0	0	0	0	0	1	5.6	10.2	10.2	11.2	16.2	19.1	16.8	13.5	11.2	8.2	1.6	0	0	0
0	0	0	0	0	0	1.6	5.9	8.9	9.9	12.5	17.8	18.5	16.5	14.2	10.2	5.3	1	0	0	0
0	0	0	0	0	0.3	3.3	7.3	9.2	9.2	12.2	16.2	17.8	16.2	14.5	8.2	2.3	0.3	0	0	0
0	0	0	0	0	0.7	4.6	10.2	11.9	9.9	10.6	12.9	12.2	9.9	8.6	3.3	0.3	0	0	0	0
0	0	0	0	0	0.3	3.3	8.2	10.6	10.2	10.2	9.9	7.3	4.3	2.3	0.3	0	0	0	0	0
0	0	0	0	0	1	3.6	6.6	7.9	6.9	6.6	5.6	4	1.3	0.3	0	0	0	0	0	0
0	0	0	0	0.7	2.3	4.9	5.6	5.6	4	2.3	1.3	0.7	0	0	0	0	0	0	0	0
0	0	0	0.3	3	8.6	11.9	9.2	7.3	3.3	1	0	0	0	0	0	0	0	0	0	0
0	0	0.3	2.3	9.9	20.5	26.4	15.5	10.2	3.3	0.3	0	0	0	0	0	0	0	0	0	0
0	0	0.7	5.9	17.2	26.4	38.6	26.4	12.9	3.6	0.3	0	0	0	0	0	0	0	0	0	0
0	0	1.3	8.6	21.8	36.3	44.5	31.3	16.8	4.6	0.3	0	0	0	0	0	0	0	0	0	0
0	0	1	8.2	20.5	26.7	31	20.1	7.9	2	0	0	0	0	0	0	0	0	0	0	0
0	0	1.3	5.9	11.9	16.2	16.2	9.6	3.3	0.7	0	0	0	0	0	0	0	0	0	0	0
0	0	1.6	6.3	7.9	8.6	8.6	5.3	1.6	0	0	0	0	0	0	0	0	0	0	0	0
0	0.7	3.3	6.3	7.6	6.3	4.9	2.6	0.7	0	0	0	0	0	0	0	0	0	0	0	0
0.7	3.3	7.3	7.3	7.6	5.6	4	2	0.3	0	0	0	0	0	0	0	0	0	0	0	0
2	8.9	10.9	8.9	7.6	5.6	4.3	3	1.6	0.3	0	0	0	0	0	0	0	0	0	0	0
4.6	13.2	16.5	11.9	11.2	10.9	9.9	8.2	6.6	3.6	1.6	0.7	0.7	0.7	0.7	0.3	0	0	0	0	0
7.6	16.8	20.8	17.8	18.5	23.8	29	22.4	18.8	13.9	9.9	5.9	4.6	4	4.3	3.3	1.6	0.7	0	0	0
4	10.9	13.9	16.5	24.4	29.4	25.1	20.8	22.8	19.5	20.1	15.8	10.9	8.9	11.2	9.6	7.3	4.6	1	0	0
0.7	3.3	7.3	12.5	20.5	21.4	18.5	21.4	29.4	35.6	34.6	29.4	27.7	19.5	18.1	12.9	10.2	8.6	3.3	0.3	0
0	0.3	2	5.6	10.2	15.2	17.8	26.7	38.9	45.9	43.6	35.6	41.2	34.3	18.5	10.6	8.2	7.3	4	0.7	0
0	0	0.3	1	3	7.9	13.2	22.1	31.7	46.5	51.1	39.3	38.9	26.7	13.5	8.2	6.9	4.9	2	0.3	0
0	0	0	0	0.3	2	4.9	11.5	18.5	23.8	23.4	19.5	15.2	9.2	5.6	4.3	4.9	2.6	0.7	0	0
0	0	0	0	0	0	0.7	2	4	5.3	5.6	4.9	3	1.3	1	1	1.3	0.3	0	0	0
0	0	0	0	0	0	0	0	0.3	0.3	0.7	0.3	0.3	0	0	0	0.3	0.3	0	0	0
0	0	0	0	0	0	0	0	0	0	0	0	0	0	0	0	0.7	2	0.7	0	0
0	0	0	0	0	0	0	0	0	0	0	0	0	0	0	0.7	1.3	3	1.6	0.3	0
0	0	0	0	0	0	0	0	0	0	0	0	0	0	0	0.3	1	1.3	0.7	0	0
0	0	0	0	0	0	0	0	0	0	0	0	0	0	0	0	0	0	0	0	0
0	0	0	0	0	0	0	0	0	0	0	0	0	0	0	0	0	0	0	0	0
0	0	0	0	0	0	0	0	0	0	0	0	0	0	0	0	0	0	0	0	0
0	0	0	0	0	0	0	0	0	0	0	0	0	0	0	0	0	0	0	0	0
Frame 42 (84.00 ms)
0	0	0	0	0	0	0	0	0	0	0	0	0	0	0	0	0	0	0	0	0
0	0	0	0	0	0	0	0	0	0	0.3	0.3	1	0.7	0.3	0	0	0	0	0	0
0	0	0	0	0	0	0	0	0.7	3	4.3	5.3	7.6	5.3	3	1.3	0.3	0	0	0	0
0	0	0	0	0	0	0	0.7	4.6	13.5	16.8	18.8	16.2	9.9	8.2	6.3	1.6	0	0	0	0
0	0	0	0	0	0	0.3	2.3	7.3	10.6	14.2	18.1	18.5	14.2	10.9	8.2	4.3	0.7	0	0	0
0	0	0	0	0	0	1	5.3	10.2	9.9	10.9	15.8	18.8	16.8	13.2	10.9	8.2	1.6	0	0	0
0	0	0	0	0	0	1.6	5.9	8.9	9.9	12.5	17.5	18.1	16.5	13.9	10.2	5.6	1	0	0	0
0	0	0	0	0	0.3	3	7.3	9.2	9.2	12.2	16.2	17.8	16.2	14.5	8.6	2.3	0.3	0	0	0
0	0	0	0	0	0.7	4.3	10.2	11.9	9.9	10.6	12.9	12.2	9.9	8.6	3.3	0.3	0	0	0	0
0	0	0	0	0	0.3	3.3	8.6	10.9	10.6	10.6	9.9	7.3	4.6	2.3	0.7	0	0	0	0	0
0	0	0	0	0	1	4	6.9	8.2	6.9	6.6	5.9	4.3	1.3	0.3	0	0	0	0	0	0
0	0	0	0	0.7	2.6	4.9	5.9	5.9	4	2.3	1.6	0.7	0	0	0	0	0	0	0	0
0	0	0	0.3	3	8.6	12.2	9.6	7.6	3.3	1	0.3	0	0	0	0	0	0	0	0	0
0	0	0.3	2.3	9.9	21.1	27.1	15.8	10.6	3.6	0.7	0	0	0	0	0	0	0	0	0	0
0	0	0.7	5.9	17.5	27.1	39.9	27.4	13.5	4	0.3	0	0	0	0	0	0	0	0	0	0
0	0	1.3	8.6	22.4	37.6	46.2	32.7	18.1	5.3	0.7	0	0	0	0	0	0	0	0	0	0
0	0	1	8.2	21.1	27.7	32.3	20.8	8.6	2	0.3	0	0	0	0	0	0	0	0	0	0
0	0	1.3	6.3	12.5	16.8	16.8	10.2	3.6	0.7	0	0	0	0	0	0	0	0	0	0	0
0	0	1.6	6.6	8.2	8.9	8.9	5.6	1.6	0	0	0	0	0	0	0	0	0	0	0	0
0	0.7	3.3	6.3	7.9	6.3	5.3	2.6	0.7	0	0	0	0	0	0	0	0	0	0	0	0
0.7	3.6	7.3	7.6	7.6	5.6	4	2	0.7	0	0	0	0	0	0	0	0	0	0	0	0
2	8.9	10.9	8.9	7.9	5.6	4.3	3.3	1.6	0.3	0	0	0	0	0	0	0	0	0	0	0
4.6	13.2	16.5	11.9	11.5	11.2	9.9	8.2	6.6	3.6	1.6	1	0.7	0.7	0.7	0.3	0	0	0	0	0
7.6	16.8	21.1	18.1	18.8	24.1	29.4	23.1	19.1	14.2	10.2	6.3	4.9	4.3	4.6	3.6	2	1	0.3	0	0
4.3	10.9	14.2	16.8	24.7	29.7	25.4	21.1	23.1	19.8	20.8	16.8	11.5	9.6	12.2	10.2	7.9	5.3	1.3	0	0
0.7	3.6	7.6	12.9	20.8	21.1	18.5	21.8	30	36.6	35.6	30.7	29	21.1	19.5	13.5	11.2	9.2	4	0.7	0
0	0.3	2	5.9	10.2	15.5	18.5	27.4	39.9	47.5	44.5	36.6	42.9	36.3	20.1	11.5	8.9	7.9	4.3	0.7	0
0	0	0.3	1	3	8.2	13.5	22.8	32.7	48.2	51.8	40.6	40.6	28.7	14.5	8.9	7.6	5.6	2.6	0.3	0
0	0	0	0	0.3	2	5.3	12.2	19.1	24.7	24.1	20.5	16.2	9.9	5.9	4.9	5.3	2.6	0.7	0	0
0	0	0	0	0	0	0.7	2.3	4	5.6	5.9	5.3	3	1.6	1	1.3	1.3	0.3	0	0	0
0	0	0	0	0	0	0	0	0.3	0.3	0.7	0.7	0.3	0	0	0	0.3	0.3	0	0	0
0	0	0	0	0	0	0	0	0	0	0	0	0	0	0	0.3	1	2.3	1	0	0
0	0	0	0	0	0	0	0	0	0	0	0	0	0	0	0.7	1.6	3.6	2	0.3	0
0	0	0	0	0	0	0	0	0	0	0	0	0	0	0	0.7	1	1.6	1	0.3	0
0	0	0	0	0	0	0	0	0	0	0	0	0	0	0	0	0	0.3	0	0	0
0	0	0	0	0	0	0	0	0	0	0	0	0	0	0	0	0	0	0	0	0
0	0	0	0	0	0	0	0	0	0	0	0	0	0	0	0	0	0	0	0	0
0	0	0	0	0	0	0	0	0	0	0	0	0	0	0	0	0	0	0	0	0
Frame 43 (86.00 ms)
0	0	0	0	0	0	0	0	0	0	0	0	0	0	0	0	0	0	0	0	0
0	0	0	0	0	0	0	0	0	0	0.3	0.3	1	0.7	0.3	0	0	0	0	0	0
0	0	0	0	0	0	0	0	0.7	2.6	4	5.3	7.3	4.9	3	1.3	0.3	0	0	0	0
0	0	0	0	0	0	0	0.7	4	12.5	16.2	18.5	15.8	9.6	8.2	6.3	2	0.3	0	0	0
0	0	0	0	0	0	0.3	2	6.6	10.2	13.9	17.8	18.1	13.9	10.9	8.6	4.6	0.7	0	0	0
0	0	0	0	0	0	0.7	4.9	9.9	9.9	10.9	15.5	18.5	16.5	13.2	11.2	8.2	1.6	0	0	0
0	0	0	0	0	0	1.3	5.6	8.9	9.9	12.5	17.2	17.8	16.2	13.9	10.2	5.6	1	0	0	0
0	0	0	0	0	0.3	3	7.3	9.2	9.2	11.9	15.8	17.2	16.2	14.2	8.6	2.3	0.3	0	0	0
0	0	0	0	0	0.7	4.3	10.2	11.9	9.9	10.6	12.9	12.2	9.9	8.6	3.3	0.3	0	0	0	0
0	0	0	0	0	0.3	3.3	8.6	10.9	10.6	10.6	9.9	7.3	4.6	2.3	0.7	0	0	0	0	0
0	0	0	0	0	1	4	6.9	8.2	6.9	6.9	5.9	4.3	1.3	0.3	0	0	0	0	0	0
0	0	0	0	0.7	2.6	5.3	5.9	5.9	4.3	2.6	1.6	0.7	0	0	0	0	0	0	0	0
0	0	0	0.3	3	8.9	12.5	9.6	7.9	3.6	1.3	0.3	0	0	0	0	0	0	0	0	0
0	0	0.3	2.3	10.2	21.8	27.7	16.5	11.2	4	0.7	0	0	0	0	0	0	0	0	0	0
0	0	0.7	5.9	17.8	28	41.2	28.4	14.5	4.6	0.7	0	0	0	0	0	0	0	0	0	0
0	0	1.3	8.9	23.1	38.9	48.2	34	19.5	5.9	0.7	0	0	0	0	0	0	0	0	0	0
0	0	1	8.6	21.4	29	33.7	21.8	9.2	2.3	0.3	0	0	0	0	0	0	0	0	0	0
0	0	1.3	6.3	12.9	17.5	17.5	10.9	4.3	0.7	0	0	0	0	0	0	0	0	0	0	0
0	0	1.6	6.6	8.2	9.2	8.9	5.9	1.6	0.3	0	0	0	0	0	0	0	0	0	0	0
0	0.7	3.3	6.6	7.9	6.6	5.6	3	1	0	0	0	0	0	0	0	0	0	0	0	0
0.7	3.6	7.3	7.6	7.9	5.6	4.3	2.3	0.7	0	0	0	0	0	0	0	0	0	0	0	0
2	9.2	11.2	9.2	7.9	5.9	4.6	3.6	2	0.3	0	0	0	0	0	0	0	0	0	0	0
4.6	13.5	17.2	12.2	11.5	11.2	10.2	8.6	6.9	4	2	1	1	0.7	0.7	0.3	0.3	0	0	0	0
7.6	17.2	21.8	18.5	19.1	24.7	30	23.4	19.5	14.5	10.6	6.3	5.3	4.3	4.9	4	2.3	1.3	0.3	0	0
4.3	11.2	14.5	17.2	24.7	30.7	25.7	21.8	23.4	20.1	21.4	17.5	11.9	10.2	12.9	10.9	8.6	5.9	1.6	0	0
0.7	3.6	7.6	12.9	21.1	21.8	18.8	22.1	30.7	37.6	37	31.7	30.4	22.4	21.1	14.5	12.2	10.2	4.6	0.7	0
0	0.3	2	5.9	10.6	15.8	18.8	28	40.9	49.5	46.2	37.9	44.2	38.3	21.1	12.5	9.6	8.6	5.3	1	0
0	0	0.3	1	3	8.2	13.9	23.4	33.7	49.5	52.8	41.9	42.6	30.4	15.2	9.2	7.9	6.3	3	0.3	0
0	0	0	0	0.3	2	5.6	12.5	20.1	26.1	25.1	21.4	17.2	10.6	6.3	4.9	5.6	3	0.7	0	0
0	0	0	0	0	0	0.7	2.3	4.3	6.3	6.6	5.6	3.3	1.6	1.3	1.3	1.3	0.7	0	0	0
0	0	0	0	0	0	0	0	0.3	0.7	0.7	0.7	0.3	0	0	0	0.3	0.3	0.3	0	0
0	0	0	0	0	0	0	0	0	0	0	0	0	0	0	0.3	1	2.6	1.3	0	0
0	0	0	0	0	0	0	0	0	0	0	0	0	0	0	0.7	2	4	2.6	0.3	0
0	0	0	0	0	0	0	0	0	0	0	0	0	0	0	0.7	1.3	2	1.3	0.3	0
0	0	0	0	0	0	0	0	0	0	0	0	0	0	0	0	0.3	0.3	0.3	0	0
0	0	0	0	0	0	0	0	0	0	0	0	0	0	0	0	0	0	0	0	0
0	0	0	0	0	0	0	0	0	0	0	0	0	0	0	0	0	0	0	0	0
0	0	0	0	0	0	0	0	0	0	0	0	0	0	0	0	0	0	0	0	0
Frame 44 (88.00 ms)
0	0	0	0	0	0	0	0	0	0	0	0	0	0	0	0	0	0	0	0	0
0	0	0	0	0	0	0	0	0	0	0.3	0.3	1	0.7	0.3	0	0	0	0	0	0
0	0	0	0	0	0	0	0	0.7	2.3	4	4.9	6.9	4.9	3	1.3	0.3	0	0	0	0
0	0	0	0	0	0	0	0.3	3.3	11.5	15.5	17.5	14.8	9.6	8.2	6.6	2	0.3	0	0	0
0	0	0	0	0	0	0.3	1.6	5.9	9.6	13.2	16.8	17.2	13.5	10.9	8.6	4.6	0.7	0	0	0
0	0	0	0	0	0	0.7	4.6	9.6	9.6	10.6	15.2	17.8	16.5	13.2	10.9	8.2	1.6	0	0	0
0	0	0	0	0	0	1.3	5.3	8.9	9.9	12.2	16.8	17.5	15.8	13.9	10.2	5.9	1	0	0	0
0	0	0	0	0	0.3	2.6	7.3	9.2	9.2	11.9	15.8	17.2	15.8	14.2	8.6	2.3	0.3	0	0	0
0	0	0	0	0	0.7	4	10.6	11.9	9.9	10.6	12.9	11.9	9.9	8.6	3.3	0.7	0	0	0	0
0	0	0	0	0	0.3	3.3	8.6	11.2	10.6	10.9	10.2	7.3	4.6	2.3	0.7	0	0	0	0	0
0	0	0	0	0	1	4	6.9	8.2	7.3	7.3	6.3	4.3	1.3	0.3	0	0	0	0	0	0
0	0	0	0	0.3	2.6	5.3	6.3	5.9	4.3	3	2	1	0	0	0	0	0	0	0	0
0	0	0	0.3	3	8.9	12.9	9.9	8.2	4	1.3	0.3	0	0	0	0	0	0	0	0	0
0	0	0.3	2.3	10.2	22.4	29	17.2	11.5	4.3	1	0	0	0	0	0	0	0	0	0	0
0	0	0.7	5.9	18.1	28.7	42.9	29.7	15.2	4.9	0.7	0	0	0	0	0	0	0	0	0	0
0	0	1.3	9.2	23.8	40.3	49.8	35.3	20.5	6.3	0.7	0	0	0	0	0	0	0	0	0	0
0	0	1	8.6	22.1	29.7	35	22.4	9.9	2.6	0.3	0	0	0	0	0	0	0	0	0	0
0	0	1.3	6.3	12.9	17.8	18.1	11.2	4.6	0.7	0	0	0	0	0	0	0	0	0	0	0
0	0	1.6	6.6	8.6	9.6	9.2	5.9	2	0.3	0	0	0	0	0	0	0	0	0	0	0
0	0.7	3.3	6.6	8.2	6.6	5.6	3.3	1	0	0	0	0	0	0	0	0	0	0	0	0
0.7	3.6	7.3	7.6	7.9	5.6	4.3	2.6	1	0	0	0	0	0	0	0	0	0	0	0	0
2	9.2	11.2	9.2	7.9	5.9	4.6	3.6	2	0.7	0	0	0	0	0	0	0	0	0	0	0
4.6	13.5	17.5	12.5	11.9	11.2	10.2	8.6	7.3	4.3	2	1	1	0.7	0.7	0.7	0.3	0	0	0	0
7.6	17.2	22.1	18.8	19.5	25.1	30	23.8	20.1	14.8	10.9	6.6	5.6	4.6	5.3	4.3	2.3	1.3	0.3	0	0
4.3	11.2	14.5	17.5	25.1	31	26.4	22.1	24.1	20.8	22.1	18.1	12.2	10.6	14.2	11.5	9.2	6.6	2	0	0
0.7	3.6	7.6	13.2	21.1	22.1	19.1	22.8	31.3	38.6	37.9	32.3	31.3	23.8	22.4	15.5	12.5	10.9	4.9	0.7	0
0	0.3	2	5.9	10.6	16.2	19.1	28.7	42.2	50.5	47.2	38.6	45.5	39.9	22.4	13.2	9.9	9.2	5.6	1	0
0	0	0.3	1	3	8.6	14.5	24.4	35	50.5	53.1	43.2	43.9	31.7	16.2	9.9	8.6	6.6	3.3	0.7	0
0	0	0	0	0.3	2	5.6	13.2	21.1	26.7	25.7	22.1	17.8	11.2	6.6	5.3	5.6	3.3	1	0	0
0	0	0	0	0	0	0.7	2.3	4.6	6.6	6.9	5.9	3.6	2	1.3	1.3	1.3	0.7	0	0	0
0	0	0	0	0	0	0	0	0.3	0.7	0.7	0.7	0.3	0	0	0	0.3	0.7	0.3	0	0
0	0	0	0	0	0	0	0	0	0	0	0	0	0	0	0.3	1	3.3	1.6	0.3	0
0	0	0	0	0	0	0	0	0	0	0	0	0	0	0	1	2.3	4.6	3.3	0.7	0
0	0	0	0	0	0	0	0	0	0	0	0	0	0	0	0.7	1.6	2.3	1.6	0.3	0
0	0	0	0	0	0	0	0	0	0	0	0	0	0	0	0	0.3	0.3	0.3	0	0
0	0	0	0	0	0	0	0	0	0	0	0	0	0	0	0	0	0	0	0	0
0	0	0	0	0	0	0	0	0	0	0	0	0	0	0	0	0	0	0	0	0
0	0	0	0	0	0	0	0	0	0	0	0	0	0	0	0	0	0	0	0	0
Frame 45 (90.00 ms)
0	0	0	0	0	0	0	0	0	0	0	0	0	0	0	0	0	0	0	0	0
0	0	0	0	0	0	0	0	0	0	0.3	0.3	1	0.7	0.3	0	0	0	0	0	0
0	0	0	0	0	0	0	0	0.7	2.3	3.6	4.6	6.6	4.9	3	1.3	0.3	0	0	0	0
0	0	0	0	0	0	0	0.3	3	10.6	14.8	16.8	14.5	9.2	8.2	6.6	2.3	0.3	0	0	0
0	0	0	0	0	0	0	1.6	5.6	9.2	12.9	16.5	16.8	13.2	10.6	8.6	4.6	0.7	0	0	0
0	0	0	0	0	0	0.7	4.3	9.2	9.6	10.2	14.5	17.5	16.2	12.9	10.9	8.2	1.6	0	0	0
0	0	0	0	0	0	1.3	5.3	8.6	9.6	11.9	16.5	17.2	15.8	13.5	10.2	5.9	1	0	0	0
0	0	0	0	0	0.3	2.3	6.9	9.2	9.2	11.9	15.5	17.2	15.5	14.2	8.6	2.3	0.3	0	0	0
0	0	0	0	0	0.3	3.6	10.2	11.9	9.9	10.6	12.9	12.2	9.9	8.6	3.3	0.7	0	0	0	0
0	0	0	0	0	0.3	3.3	8.6	11.2	10.6	10.9	10.2	7.6	4.6	2.6	0.7	0	0	0	0	0
0	0	0	0	0	1	4	6.9	8.6	7.3	7.3	6.6	4.3	1.6	0.3	0	0	0	0	0	0
0	0	0	0	0.3	2.6	5.3	6.3	6.3	4.3	3.3	2	1	0.3	0	0	0	0	0	0	0
0	0	0	0.3	3	9.2	13.2	9.9	8.2	4	1.6	0.3	0	0	0	0	0	0	0	0	0
0	0	0.3	2.3	10.6	23.1	29.7	17.5	12.2	4.6	1	0	0	0	0	0	0	0	0	0	0
0	0	0.7	5.9	18.5	29.7	44.2	30.7	16.2	5.3	1	0	0	0	0	0	0	0	0	0	0
0	0	1.3	9.2	24.4	41.6	51.8	36.6	21.8	6.6	0.7	0	0	0	0	0	0	0	0	0	0
0	0	1	8.9	22.4	30.7	36.3	23.8	10.6	2.6	0.3	0	0	0	0	0	0	0	0	0	0
0	0	1.3	6.6	13.2	18.5	18.8	11.5	4.9	1	0	0	0	0	0	0	0	0	0	0	0
0	0	2	6.6	8.6	9.9	9.9	6.3	2	0.3	0	0	0	0	0	0	0	0	0	0	0
0	0.7	3.6	6.6	8.2	6.9	5.9	3.6	1.3	0	0	0	0	0	0	0	0	0	0	0	0
0.7	3.6	7.3	7.6	7.9	5.9	4.6	3	1	0	0	0	0	0	0	0	0	0	0	0	0
2	9.2	11.5	9.2	7.9	5.9	4.6	3.6	2.3	0.7	0	0	0	0	0	0	0	0	0	0	0
4.6	13.9	18.1	12.9	11.9	11.5	10.6	8.9	7.6	4.3	2	1	1	0.7	0.7	0.7	0.3	0	0	0	0
7.9	17.5	22.4	19.1	19.8	25.4	30.4	24.1	20.1	15.2	11.2	6.9	5.9	4.9	5.9	4.6	2.6	1.3	0.3	0	0
4.3	11.2	14.8	17.8	25.4	31.3	26.7	22.4	24.4	21.1	22.8	18.8	12.9	11.2	14.8	12.2	9.9	7.3	2	0.3	0
0.7	3.6	7.9	13.2	21.4	22.8	19.8	23.1	31.7	39.3	38.9	33.7	32.3	24.7	23.8	16.5	13.5	11.5	5.3	0.7	0
0	0.3	2	6.3	10.9	16.5	19.5	29	42.9	52.1	48.5	39.9	47.5	41.9	23.8	14.2	10.6	9.6	5.9	1	0
0	0	0.3	1	3	8.9	14.8	24.7	36	51.8	53.8	44.2	45.9	33.3	17.2	10.6	8.9	6.9	3.6	0.7	0
0	0	0	0	0.3	2	5.9	13.5	22.1	27.7	26.4	23.1	18.8	11.9	7.3	5.6	6.3	3.6	1	0	0
0	0	0	0	0	0.3	0.7	2.3	4.9	7.3	7.3	6.3	4	2	1.6	1.6	1.6	1	0	0	0
0	0	0	0	0	0	0	0	0.3	0.7	1	0.7	0.3	0	0	0.3	0.3	0.7	0.3	0	0
0	0	0	0	0	0	0	0	0	0	0	0	0	0	0	0.3	1.3	3.6	2	0.3	0
0	0	0	0	0	0	0	0	0	0	0	0	0	0	0	1	2.6	5.3	3.6	0.7	0
0	0	0	0	0	0	0	0.3	0	0	0	0	0	0	0	0.7	2	2.6	2	0.3	0
0	0	0	0	0	0	0	0	0	0	0	0	0	0	0	0	0.3	0.3	0.3	0	0
0	0	0	0	0	0	0	0	0	0	0	0	0	0	0	0	0	0	0	0	0
0	0	0	0	0	0	0	0	0	0	0	0	0	0	0	0	0	0	0	0	0
0	0	0	0	0	0	0	0	0	0	0	0	0	0	0	0	0	0	0	0	0
Frame 46 (92.00 ms)
0	0	0	0	0	0	0	0	0	0	0	0	0	0	0	0	0	0	0	0	0
0	0	0	0	0	0	0	0	0	0	0	0.3	1	0.7	0.3	0	0	0	0	0	0
0	0	0	0	0	0	0	0	0.3	2	3.3	4.6	6.3	4.9	3	1.3	0.3	0	0	0	0
0	0	0	0	0	0	0	0.3	2.6	9.6	13.9	16.2	13.9	8.9	8.2	6.6	2.3	0.3	0	0	0
0	0	0	0	0	0	0	1.3	4.9	8.6	12.2	15.8	16.2	12.9	10.2	8.6	4.6	1	0	0	0
0	0	0	0	0	0	0.7	3.6	8.9	9.2	9.9	14.2	17.2	15.5	12.5	10.9	8.6	2	0	0	0
0	0	0	0	0	0	1	4.9	8.6	9.2	11.5	16.2	16.8	15.5	13.5	9.9	5.9	1	0	0	0
0	0	0	0	0	0.3	2	6.6	9.2	9.2	11.5	15.2	16.5	15.5	14.2	8.6	2.3	0.3	0	0	0
0	0	0	0	0	0.3	3.3	9.9	11.9	9.9	10.6	12.9	12.2	9.9	8.6	3.3	0.7	0	0	0	0
0	0	0	0	0	0.3	3	8.6	11.2	10.6	10.9	10.2	7.6	4.6	2.6	0.7	0	0	0	0	0
0	0	0	0	0	1	4	7.3	8.6	7.3	7.3	6.6	4.6	1.6	0.3	0	0	0	0	0	0
0	0	0	0	0.3	2.6	5.6	6.3	6.3	4.6	3.3	2	1	0.3	0	0	0	0	0	0	0
0	0	0	0.3	3	9.6	13.5	10.2	8.6	4.3	1.6	0.3	0	0	0	0	0	0	0	0	0
0	0	0.3	2.3	10.6	23.4	30.4	17.8	12.5	4.6	1	0	0	0	0	0	0	0	0	0	0
0	0	0.7	5.9	18.8	30.4	45.2	31.3	16.5	5.6	1	0	0	0	0	0	0	0	0	0	0
0	0	1.3	9.2	24.7	42.6	53.1	37.9	22.4	7.3	1	0	0	0	0	0	0	0	0	0	0
0	0	1	8.9	23.1	31.3	37.3	24.4	10.9	3	0.3	0	0	0	0	0	0	0	0	0	0
0	0	1.3	6.6	13.5	18.8	19.1	12.2	5.3	1	0	0	0	0	0	0	0	0	0	0	0
0	0	2	6.6	8.9	9.9	9.9	6.6	2.3	0.3	0	0	0	0	0	0	0	0	0	0	0
0	0.7	3.6	6.6	8.2	6.9	6.3	3.6	1.3	0	0	0	0	0	0	0	0	0	0	0	0
0.7	3.6	7.6	7.9	7.9	5.9	4.9	3	1	0	0	0	0	0	0	0	0	0	0	0	0
2	9.2	11.2	9.6	7.9	6.3	4.6	4	2.3	0.7	0	0	0	0	0	0	0	0	0	0	0
4.9	13.9	16.8	12.9	12.2	11.9	10.6	8.9	7.6	4.3	2	1	1	0.7	1	0.7	0.3	0	0	0	0
7.9	17.5	22.4	19.5	20.1	26.1	31	24.4	20.5	15.5	11.9	7.3	5.9	5.3	6.3	4.6	2.6	1.3	0.3	0	0
4.3	11.5	15.2	17.8	25.7	32.3	27.1	22.8	24.7	21.4	23.4	19.1	13.2	11.5	15.8	12.9	10.2	7.6	2	0.3	0
0.7	3.6	7.9	13.5	21.8	23.4	20.1	23.4	32.3	39.9	39.6	34.3	33	25.4	24.7	17.5	14.2	11.9	5.6	0.7	0
0	0.3	2	6.3	10.9	17.2	19.8	29.7	43.9	53.5	49.5	40.6	48.5	42.9	24.4	14.8	11.2	10.2	6.3	1	0
0	0	0.3	1	3	8.9	15.2	25.7	36.6	52.8	54.4	45.5	47.2	34.6	17.8	11.5	9.6	7.3	4	0.7	0
0	0	0	0	0.3	2	5.9	14.2	22.8	28.4	27.1	24.4	19.5	12.2	7.6	5.9	6.6	4	1	0	0
0	0	0	0	0	0.3	1	2.6	5.3	7.6	7.9	6.6	4.3	2.3	1.6	1.6	1.6	1	0	0	0
0	0	0	0	0	0	0	0	0.3	0.7	1	0.7	0.3	0.3	0	0.3	0.3	0.7	0.3	0	0
0	0	0	0	0	0	0	0	0	0	0	0	0	0	0	0.3	1.6	4	2.3	0.3	0
0	0	0	0	0	0	0	0	0	0	0	0	0	0	0.3	1.3	3	5.9	4	0.7	0
0	0	0	0	0	0	0	0.3	0	0	0	0	0	0	0	1	2.3	3	2.3	0.3	0
0	0	0	0	0	0	0	0	0	0	0	0	0	0	0	0.3	0.3	0.3	0.3	0	0
0	0	0	0	0	0	0	0	0	0	0	0	0	0	0	0	0	0	0	0	0
0	0	0	0	0	0	0	0	0	0	0	0	0	0	0	0	0	0	0	0	0
0	0	0	0	0	0	0	0	0	0	0	0	0	0	0	0	0	0	0	0	0
Frame 47 (94.00 ms)
0	0	0	0	0	0	0	0	0	0	0	0	0	0	0	0	0	0	0	0	0
0	0	0	0	0	0	0	0	0	0	0	0.3	1	0.7	0.3	0	0	0	0	0	0
0	0	0	0	0	0	0	0	0.3	1.6	3	4.3	5.9	4.6	3	1.3	0.3	0	0	0	0
0	0	0	0	0	0	0	0.3	2.3	8.6	13.2	15.5	13.5	8.6	7.9	6.6	2.3	0.3	0	0	0
0	0	0	0	0	0	0	1	4.6	8.2	11.9	15.5	15.8	12.2	9.9	8.2	4.6	1	0	0	0
0	0	0	0	0	0	0.3	3.3	8.2	8.9	9.9	13.9	16.2	14.8	12.2	10.6	8.6	2	0	0	0
0	0	0	0	0	0	1	4.6	8.2	9.2	11.5	15.8	16.2	15.2	13.2	9.9	5.9	1	0	0	0
0	0	0	0	0	0.3	2	6.6	8.9	9.2	11.2	14.8	16.2	15.2	13.9	8.6	2.6	0.3	0	0	0
0	0	0	0	0	0.3	3.3	9.9	11.9	9.9	10.6	12.5	12.2	9.9	8.6	3.6	0.7	0	0	0	0
0	0	0	0	0	0.3	3	8.6	11.2	10.6	10.9	10.2	7.6	4.6	2.6	0.7	0	0	0	0	0
0	0	0	0	0	1	4	7.3	8.6	7.3	7.3	6.6	4.6	1.6	0.3	0	0	0	0	0	0
0	0	0	0	0.3	2.3	5.6	6.6	6.6	4.6	3.6	2.3	1	0.3	0	0	0	0	0	0	0
0	0	0	0.3	3	9.6	13.9	10.6	8.6	4.3	2	0.3	0	0	0	0	0	0	0	0	0
0	0	0	2	10.6	23.8	31.3	18.5	12.9	4.9	1	0	0	0	0	0	0	0	0	0	0
0	0	0.7	5.9	19.1	30.7	46.2	32.3	17.5	6.3	1.3	0	0	0	0	0	0	0	0	0	0
0	0	1.3	9.2	25.1	43.2	54.4	38.9	23.4	7.9	1	0	0	0	0	0	0	0	0	0	0
0	0	1.3	9.2	23.4	32	38.6	25.1	11.5	3.3	0.3	0	0	0	0	0	0	0	0	0	0
0	0	1.3	6.6	13.5	19.1	19.8	12.5	5.6	1	0	0	0	0	0	0	0	0	0	0	0
0	0	2	6.9	8.9	10.2	10.2	6.9	2.6	0.3	0	0	0	0	0	0	0	0	0	0	0
0	0.7	3.6	6.6	8.2	7.3	6.3	4	1.6	0.3	0	0	0	0	0	0	0	0	0	0	0
0.7	3.6	7.6	7.9	7.9	5.9	4.9	3.3	1.3	0	0	0	0	0	0	0	0	0	0	0	0
2	9.2	11.5	9.6	8.2	6.3	4.9	4	2.6	0.7	0	0	0	0	0	0	0	0	0	0	0
4.9	13.9	17.2	12.9	12.2	11.9	10.9	9.2	7.9	4.6	2.3	1.3	1	1	1	0.7	0.3	0	0	0	0
7.9	17.8	22.4	18.1	20.1	26.4	31.7	24.7	20.8	15.8	11.9	7.6	6.3	5.6	6.6	4.9	3	1.6	0.3	0	0
4.3	11.5	15.2	17.8	26.4	33	27.7	23.1	24.7	21.8	24.1	19.8	13.5	12.2	16.8	13.5	10.9	7.9	2.3	0.3	0
0.7	3.6	8.2	13.9	22.4	23.8	20.8	24.1	32.7	40.9	40.9	35.3	34	26.4	26.1	18.5	14.8	12.5	5.9	1	0
0	0.3	2.3	6.6	11.2	17.5	20.1	30	44.5	54.4	50.2	41.9	50.2	44.9	26.1	15.8	11.5	10.9	6.9	1	0
0	0	0.3	1	3.3	9.2	15.5	26.4	37.6	54.1	55.1	46.5	48.5	35.6	18.8	11.9	9.9	7.9	4.3	0.7	0
0	0	0	0	0.3	2.3	6.3	14.8	23.8	29.4	27.7	25.1	20.1	12.5	7.9	6.3	6.9	4.3	1.3	0	0
0	0	0	0	0	0.3	1	2.6	5.6	7.9	8.2	7.3	4.6	2.3	2	2	2	1	0.3	0	0
0	0	0	0	0	0	0	0	0.3	0.7	1	0.7	0.3	0.3	0.3	0.3	0.3	1	0.3	0	0
0	0	0	0	0	0	0	0	0	0	0	0	0	0	0	0.3	1.6	4.6	2.6	0.3	0
0	0	0	0	0	0	0	0	0	0	0	0	0	0	0.3	1.3	3.6	6.6	4.3	0.7	0
0	0	0	0	0	0	0	0.3	0	0	0	0	0	0	0.3	1.3	3	3.6	2.6	0.3	0
0	0	0	0	0	0	0	0	0	0	0	0	0	0	0	0.3	0.3	0.7	0.3	0	0
0	0	0	0	0	0	0	0	0	0	0	0	0	0	0	0	0	0	0	0	0
0	0	0	0	0	0	0	0	0	0	0	0	0	0	0	0	0	0	0	0	0
0	0	0	0	0	0	0	0	0	0	0	0	0	0	0	0	0	0	0	0	0
Frame 48 (96.00 ms)
0	0	0	0	0	0	0	0	0	0	0	0	0	0	0	0	0	0	0	0	0
0	0	0	0	0	0	0	0	0	0	0	0.3	0.7	0.7	0.3	0	0	0	0	0	0
0	0	0	0	0	0	0	0	0.3	1.6	2.6	4	5.6	4.6	3	1.3	0.3	0	0	0	0
0	0	0	0	0	0	0	0	2	7.9	12.5	14.8	12.9	8.2	7.9	6.6	2.3	0.3	0	0	0
0	0	0	0	0	0	0	1	4.3	7.9	11.2	14.8	15.2	11.9	9.9	7.9	4.6	1	0	0	0
0	0	0	0	0	0	0.3	3	7.9	8.6	9.6	13.2	15.5	14.5	12.2	10.6	8.2	2	0	0	0
0	0	0	0	0	0	0.7	4.3	7.9	8.9	11.2	14.8	15.5	14.8	13.2	9.9	5.9	1	0	0	0
0	0	0	0	0	0	2	6.6	8.9	8.9	11.2	14.2	15.2	14.8	13.9	8.6	2.6	0.3	0	0	0
0	0	0	0	0	0.3	3	9.9	11.9	9.9	10.6	12.2	11.9	9.6	8.6	3.6	0.7	0	0	0	0
0	0	0	0	0	0.3	3	8.6	11.2	10.6	10.9	10.2	7.6	4.6	2.6	0.7	0	0	0	0	0
0	0	0	0	0	1	4	7.3	8.6	7.3	7.3	6.6	4.6	1.6	0.3	0	0	0	0	0	0
0	0	0	0	0.3	2.3	5.6	6.6	6.6	4.6	3.6	2.3	1	0.3	0	0	0	0	0	0	0
0	0	0	0.3	3	9.6	13.9	10.6	8.9	4.6	2	0.7	0	0	0	0	0	0	0	0	0
0	0	0	2	10.6	24.1	31.7	19.1	13.2	5.3	1.3	0	0	0	0	0	0	0	0	0	0
0	0	0.7	6.3	19.5	31.3	47.2	33.3	18.1	6.6	1.3	0	0	0	0	0	0	0	0	0	0
0	0	1.3	9.6	25.4	43.9	55.4	40.3	24.4	8.2	1.3	0	0	0	0	0	0	0	0	0	0
0	0	1.3	9.2	23.8	32.7	39.9	26.1	11.9	3.6	0.3	0	0	0	0	0	0	0	0	0	0
0	0	1.3	6.6	13.9	19.8	20.5	12.9	5.9	1.3	0	0	0	0	0	0	0	0	0	0	0
0	0	2	6.9	8.9	10.2	10.6	7.3	2.6	0.3	0	0	0	0	0	0	0	0	0	0	0
0	0.7	3.6	6.6	8.2	7.3	6.6	4.3	1.6	0.3	0	0	0	0	0	0	0	0	0	0	0
0.7	3.6	7.6	7.9	8.2	5.9	4.9	3.6	1.3	0	0	0	0	0	0	0	0	0	0	0	0
2	9.2	11.5	9.9	8.2	6.3	4.9	4.3	2.6	0.7	0	0	0	0	0	0	0	0	0	0	0
4.9	14.2	17.8	12.9	12.5	12.2	10.9	9.2	7.9	4.9	2.3	1.3	1.3	1	1	0.7	0.3	0	0	0	0
7.9	18.1	22.8	18.1	20.1	26.7	32	25.1	20.8	16.2	12.5	7.6	6.6	5.6	6.9	5.3	3	1.6	0.3	0	0
4.3	11.9	15.5	17.8	26.4	33	28	23.4	25.1	22.4	24.7	20.1	13.9	12.5	17.5	13.9	11.5	8.6	2.6	0.3	0
1	3.6	8.2	13.9	22.4	23.8	20.8	24.1	33.3	41.9	41.9	36	34.6	27.7	27.4	19.5	15.5	13.5	6.3	1	0
0	0.3	2.3	6.6	11.2	17.5	20.5	30.7	45.9	55.8	51.1	42.6	51.8	46.5	27.4	16.8	12.5	11.5	7.3	1.3	0
0	0	0.3	1	3.3	9.2	15.8	27.1	38.3	54.8	55.8	47.5	49.8	37.3	19.8	12.9	10.6	8.2	4.6	0.7	0
0	0	0	0	0.3	2.3	6.6	15.5	24.4	30	28.4	25.7	20.8	13.2	8.2	6.6	7.3	4.3	1.3	0	0
0	0	0	0	0	0.3	1	3	5.9	8.6	8.6	7.3	4.6	2.3	2	2	2	1	0.3	0	0
0	0	0	0	0	0	0	0	0.3	1	1	0.7	0.3	0.3	0.3	0.3	0.3	1	0.3	0	0
0	0	0	0	0	0	0	0	0	0	0	0	0	0	0	0.3	2	4.9	3	0.3	0
0	0	0	0	0	0	0	0	0	0	0	0	0	0	0.3	1.6	4	7.3	4.9	1	0
0	0	0	0	0	0	0	0.3	0	0	0	0	0	0	0.3	1.3	3.3	4.3	3	0.7	0
0	0	0	0	0	0	0	0	0	0	0	0.3	0	0	0	0.3	0.7	0.7	0.3	0	0
0	0	0	0	0	0	0	0	0	0	0	0	0	0	0	0	0	0	0	0	0
0	0	0	0	0	0	0	0	0	0	0	0	0	0	0	0	0	0	0	0	0
0	0	0	0	0	0	0	0	0	0	0	0	0	0	0	0	0	0	0	0	0
Frame 49 (98.00 ms)
0	0	0	0	0	0	0	0	0	0	0	0	0	0	0	0	0	0	0	0	0
0	0	0	0	0	0	0	0	0	0	0	0.3	0.7	0.7	0.3	0	0	0	0	0	0
0	0	0	0	0	0	0	0	0.3	1.3	2.6	4	5.6	4.6	3	1.3	0.3	0	0	0	0
0	0	0	0	0	0	0	0	1.6	7.3	11.9	14.5	12.5	8.2	7.6	6.6	2.3	0.3	0	0	0
0	0	0	0	0	0	0	1	4	7.3	10.9	14.5	14.8	11.5	9.6	7.9	4.6	1	0	0	0
0	0	0	0	0	0	0.3	2.6	7.6	8.6	9.2	12.9	15.2	14.2	11.9	10.2	8.2	2	0	0	0
0	0	0	0	0	0	0.7	4.3	7.6	8.9	10.9	14.5	15.2	14.5	12.9	9.6	5.9	1	0	0	0
0	0	0	0	0	0	1.6	6.3	8.6	8.9	11.2	13.9	15.2	14.8	13.9	8.2	2.6	0.3	0	0	0
0	0	0	0	0	0.3	3	9.6	11.5	9.9	10.6	12.2	11.5	9.6	8.9	3.6	0.7	0	0	0	0
0	0	0	0	0	0.3	3	8.6	11.2	10.6	10.9	9.9	7.6	4.9	3	0.7	0	0	0	0	0
0	0	0	0	0	1	4	7.3	8.6	7.3	7.3	6.6	4.6	1.6	0.3	0	0	0	0	0	0
0	0	0	0	0.3	2.3	5.6	6.6	6.6	4.9	3.6	2.6	1	0.3	0	0	0	0	0	0	0
0	0	0	0.3	3	9.6	14.2	10.9	9.2	4.6	2.3	0.7	0	0	0	0	0	0	0	0	0
0	0	0	2	10.6	24.4	32.3	19.5	13.5	5.3	1.3	0	0	0	0	0	0	0	0	0	0
0	0	0.7	5.9	19.8	32	48.2	34.3	18.8	6.6	1.3	0	0	0	0	0	0	0	0	0	0
0	0	1.3	9.6	26.1	44.5	56.4	41.2	25.4	8.6	1.3	0	0	0	0	0	0	0	0	0	0
0	0	1.3	9.2	24.1	33.3	40.3	27.1	12.5	4	0.7	0	0	0	0	0	0	0	0	0	0
0	0	1.3	6.9	14.2	19.8	20.8	13.5	5.9	1.3	0	0	0	0	0	0	0	0	0	0	0
0	0	2	6.9	9.2	10.6	10.9	7.6	3	0.3	0	0	0	0	0	0	0	0	0	0	0
0	0.7	3.6	6.9	8.6	7.3	6.9	4.6	1.6	0.3	0	0	0	0	0	0	0	0	0	0	0
0.7	3.6	7.6	7.9	8.2	6.3	5.3	3.6	1.3	0.3	0	0	0	0	0	0	0	0	0	0	0
2	9.2	11.5	9.9	8.2	6.3	4.9	4.3	3	0.7	0	0	0	0	0	0	0	0	0	0	0
4.9	14.2	18.1	13.2	12.5	11.9	11.2	9.6	8.2	4.9	2.6	1.3	1.3	1	1	0.7	0.3	0	0	0	0
7.9	18.1	23.4	18.8	20.5	26.7	32	25.7	21.4	16.5	12.9	7.9	6.9	5.9	7.3	5.9	3.3	2	0.3	0	0
4.3	11.9	15.8	18.5	26.4	33	28.4	23.8	25.4	22.4	25.1	20.8	14.2	12.9	18.5	14.8	12.2	9.6	2.6	0.3	0
1	3.6	8.2	13.9	22.4	24.1	21.1	24.4	33.3	42.2	42.6	36.6	35.6	28.7	29	20.5	16.5	14.2	6.9	1	0
0	0.3	2.3	6.6	11.5	17.5	20.8	31	46.2	56.8	52.5	43.6	53.5	48.5	28.7	18.1	12.9	12.2	7.9	1.3	0
0	0	0.3	1	3.3	9.6	15.8	27.4	38.9	56.1	56.4	48.5	51.8	38.9	20.8	13.2	10.9	8.6	4.9	0.7	0
0	0	0	0	0.3	2.3	6.9	15.8	25.1	31	29	26.4	21.8	13.9	8.6	6.9	7.6	4.6	1.3	0	0
0	0	0	0	0	0.3	1	3.3	6.3	8.9	8.9	7.6	4.9	2.6	2	2.3	2.3	1.3	0.3	0	0
0	0	0	0	0	0	0	0	0.3	1	1	1	0.7	0.3	0.3	0.3	0.7	1	0.7	0	0
0	0	0	0	0	0	0	0	0	0	0	0	0	0	0	0.3	2.3	5.6	3.3	0.7	0
0	0	0	0	0	0	0	0	0	0	0	0	0	0	0.3	2	4.3	7.6	5.6	1	0
0	0	0	0	0	0	0	0.3	0	0	0	0	0	0	0.3	1.6	3.6	4.6	3.6	0.7	0
0	0	0	0	0	0	0	0	0	0	0	0.3	0	0	0	0.3	0.7	0.7	0.7	0	0
0	0	0	0	0	0	0	0	0	0	0	0	0	0	0	0	0	0	0	0	0
0	0	0	0	0	0	0	0	0	0	0	0	0	0	0	0	0	0	0	0	0
0	0	0	0	0	0	0	0	0	0	0	0	0	0	0	0	0	0	0	0	0
Frame 50 (100.00 ms)
0	0	0	0	0	0	0	0	0	0	0	0	0	0	0	0	0	0	0	0	0
0	0	0	0	0	0	0	0	0	0	0	0.3	0.7	0.7	0.3	0	0	0	0	0	0
0	0	0	0	0	0	0	0	0.3	1.3	2.6	3.6	5.3	4.3	3	1.3	0.3	0	0	0	0
0	0	0	0	0	0	0	0	1.6	6.9	11.2	13.5	11.9	7.9	7.6	6.6	2.3	0.3	0	0	0
0	0	0	0	0	0	0	0.7	4	7.3	10.6	13.9	14.2	11.2	9.6	7.9	4.6	1	0	0	0
0	0	0	0	0	0	0.3	2.6	7.3	8.2	9.2	12.5	14.8	13.9	11.5	9.9	8.2	1.6	0	0	0
0	0	0	0	0	0	0.7	4	7.6	8.9	10.9	14.2	14.8	14.2	12.5	9.6	5.9	1	0	0	0
0	0	0	0	0	0	1.6	6.3	8.6	8.9	10.9	13.5	14.8	14.5	13.5	8.2	2.6	0.3	0	0	0
0	0	0	0	0	0.3	2.6	9.6	11.5	9.6	10.6	11.9	11.5	9.6	8.6	3.6	0.7	0	0	0	0
0	0	0	0	0	0.3	3	8.6	10.9	10.6	10.9	9.9	7.6	4.9	3	0.7	0	0	0	0	0
0	0	0	0	0	1	4	7.3	8.6	7.6	7.6	6.6	4.6	1.6	0.3	0	0	0	0	0	0
0	0	0	0	0.3	2.3	5.6	6.6	6.6	4.9	4	2.6	1	0.3	0	0	0	0	0	0	0
0	0	0	0.3	3	9.6	14.5	11.2	9.2	4.9	2.3	0.7	0	0	0	0	0	0	0	0	0
0	0	0	2	10.9	24.7	33	19.8	14.2	5.6	1.3	0	0	0	0	0	0	0	0	0	0
0	0	0.7	6.3	20.1	32.3	49.2	35	19.8	7.3	1.6	0	0	0	0	0	0	0	0	0	0
0	0	1.3	9.6	26.4	45.2	56.8	41.9	26.4	9.2	1.6	0	0	0	0	0	0	0	0	0	0
0	0	1.3	9.2	24.4	34	41.2	27.7	12.9	4	0.7	0	0	0	0	0	0	0	0	0	0
0	0	1.3	6.9	14.2	20.1	21.1	13.9	6.6	1.6	0	0	0	0	0	0	0	0	0	0	0
0	0	2	6.9	9.2	10.6	10.9	7.6	3	0.3	0	0	0	0	0	0	0	0	0	0	0
0	0.7	3.6	6.9	8.6	7.3	6.9	4.6	1.6	0.3	0	0	0	0	0	0	0	0	0	0	0
0.7	3.6	7.6	7.9	8.2	6.3	5.3	3.6	1.3	0.3	0	0	0	0	0	0	0	0	0	0	0
2.3	9.6	11.9	9.9	8.2	6.3	4.9	4.3	3	0.7	0	0	0	0	0	0	0	0	0	0	0
4.9	14.5	18.5	13.2	12.5	12.2	11.2	9.6	8.6	5.3	2.6	1.3	1.3	1	1	0.7	0.3	0	0	0	0
7.9	18.1	23.4	19.1	20.8	26.7	32.3	26.1	21.8	16.8	12.9	8.2	6.9	5.9	7.6	6.3	3.6	2	0.3	0	0
4.3	11.5	15.8	18.8	26.7	33	28.4	24.1	25.7	23.1	25.4	21.1	14.8	13.5	19.1	15.5	13.2	10.2	3	0.3	0
0.7	3.6	8.2	14.2	22.8	24.1	21.1	24.7	34	42.9	43.2	37.3	37	30.4	30	21.4	17.5	15.2	7.6	1	0
0	0.3	2.3	6.6	11.5	17.5	20.8	31.3	46.9	57.7	53.1	44.2	54.8	51.1	30.4	19.1	13.9	12.9	8.6	1.3	0
0	0	0.3	1	3.3	9.6	16.2	27.7	39.6	56.8	56.8	49.5	53.5	40.6	21.8	14.2	11.5	9.2	5.3	1	0
0	0	0	0	0.3	2.3	6.9	16.2	25.7	31.7	29.7	27.1	22.4	14.2	8.9	7.3	8.2	4.9	1.6	0.3	0
0	0	0	0	0	0.3	1	3.3	6.6	9.2	9.2	7.9	5.3	3	2.3	2.3	2.6	1.3	0.3	0	0
0	0	0	0	0	0	0	0	0.3	1	1	1	0.7	0.3	0.3	0.3	0.7	1	0.7	0	0
0	0	0	0	0	0	0	0	0	0	0	0	0	0	0	0.3	2.3	5.9	3.6	0.7	0
0	0	0	0	0	0	0	0	0	0	0	0	0	0	0.3	2	4.6	8.2	5.9	1	0
0	0	0	0	0	0	0	0.3	0	0	0	0	0	0	0.3	1.6	3.6	4.9	3.6	0.7	0
0	0	0	0	0	0	0	0	0	0	0	0.3	0	0	0	0.3	0.7	1	0.7	0	0
0	0	0	0	0	0	0	0	0	0	0	0	0	0	0	0	0	0	0	0	0
0	0	0	0	0	0	0	0	0	0	0	0	0	0	0	0	0	0	0	0	0
0	0	0	0	0	0	0	0	0	0	0	0	0	0	0	0	0	0	0	0	0
[truncated: 10,982 more rows]
[truncated: 1 more columns]
