# Supplementary material for: Similarity of Center of Pressure Progression during Walking and Jogging of Anterior Cruciate Ligament Deficient Patients
Source: PLoS One. 2017 Jan 10;12(1):e0169421. doi: 10.1371/journal.pone.0169421 (PMC5224873; doi:10.1371/journal.pone.0169421)
Supplement: S1 Dataset — (ZIP) [file pone.0169421.s001.zip › partial plantar pressure data sent to PLOS-remove name and data/01. Part of the 64 unilateral ACLD subjects/jog/02/02 - run_1' - Dyn.txt]

Scanning speed; for the left foot: 500.00 Hertz, for the right foot: 500.00 Hertz
Left foot data
Left rectangle position
Rectangle bottom
27
Rectangle left
7
Rectangle width
21
Rectangle height
38
Frame 0 (0.00 ms)
0	0	0	0	0	0	0	0	0	0	0	0	0	0	0	0	0	0	0	0	0
0	0	0	0	0	0	0	0	0	0	0	0	0	0	0	0	0	0	0	0	0
0	0	0	0	0	0	0	0	0	0	0	0	0	0.3	0	0	0	0	0	0	0
0	0	0	0	0	0	0	0	0	0	0	0	0.3	0	0	0	0	0	0	0	0
0	0	0	0	0	0	0	0	0	0	0	0	0	0	0	0	0	0	0	0	0
0	0	0	0	0	0	0	0	0	0	0	0	0	0	0	0	0	0	0	0	0
0	0	0	0	0	0	0	0	0	0	0	0	0	0	0	0	0	0	0	0	0
0	0	0	0	0	0	0	0	0	0	0	0	0	0	0	0	0	0	0	0	0
0	0	0	0	0	0	0	0	0	0	0	0	0	0	0	0	0	0	0	0	0
0	0	0	0	0	0	0	0	0	0	0	0	0	0	0	0	0	0	0	0	0
0	0	0	0	0	0	0	0	0	0	0	0	0	0	0	0	0	0	0	0	0
0	0	0	0	0	0	0	0	0	0	0	0	0	0	0	0	0	0	0	0	0
0	0	0	0	0	0	0	0	0	0	0	0	0	0	0	0	0	0	0	0	0
0	0	0	0	0	0	0	0	0	0	0	0	0	0	0	0	0	0	0	0	0
0	0	0	0	0	0	0	0	0	0	0	0	0	0	0	0	0	0	0	0	0
0	0	0	0	0	0	0	0	0	0	0	0	0	0	0	0	0	0	0	0	0
0	0	0	0	0	0	0	0	0	0	0	0	0	0	0	0	0	0	0	0	0
0	0	0	0	0	0	0	0	0	0	0	0	0	0	0	0	0	0	0	0	0
0	0	0	0	0	0	0	0	0	0	0	0	0	0	0	0	0	0	0	0	0
0	0	0	0	0	0	0	0	0	0	0	0	0	0	0	0	0	0	0	0	0
0	0	0	0	0	0	0	0	0	0	0	0	0	0	0	0	0	0	0	0	0
0	0	0	0	0	0	0	0	0	0	0	0	0	0	0	0	0	0	0	0	0
0	0	0	0	0	0	0	0	0	0	0	0	0	0	0	0	0	0	0	0	0
0	0	0	0	0	0	0	0	0	0	0	0	0	0	0	0	0	0	0	0	0
0	0	0	0	0	0	0	0	0	0	0	0	0	0	0	0	0	0	0	0	0
0	0	0	0	0	0	0	0	0	0	0	0	0	0	0	0	0	0	0	0	0
0	0	0	0	0	0	0	0	0	0	0	0	0	0	0	0	0	0	0	0	0
0	0	0	0	0	0	0	0	0	0	0	0	0	0	0	0	0	0	0	0	0
0	0	0	0	0	0	0	0	0	0	0	0	0	0	0	0	0	0	0	0	0
0	0	0	0	0	0	0	0	0	0	0	0	0	0	0	0	0	0	0	0	0
0	0	0	0	0	0	0	0	0	0	0	0	0	0	0	0	0	0	0	0	0
0	0	0	0	0	0	0	0	0	0	0	0	0	0	0	0	0	0	0	0	0
0	0	0	0	0	0	0	0	0	0	0	0	0	0	0	0	0	0	0	0	0
0	0	0	0	0	0	0	0	0	0	0	0	0	0	0	0	0	0	0	0	0
0	0	0	0	0	0	0	0	0	0	0	0	0	0	0	0	0	0	0	0	0
0	0	0	0	0	0	0	0	0	0	0	0	0	0	0	0	0	0	0	0	0
0	0	0	0	0	0	0	0	0	0	0	0	0	0	0	0	0	0	0	0	0
0	0	0	0	0	0	0	0	0	0	0	0	0	0	0	0	0	0	0	0	0
Frame 1 (2.00 ms)
0	0	0	0	0	0	0	0	0	0	0	0	0	0	0.3	0	0	0	0	0	0
0	0	0	0	0	0	0	0	0	0	0	0.3	0.3	0.3	0.3	0.3	0	0	0	0	0
0	0	0	0	0	0	0	0	0	0	0	0.3	0.3	0.7	0.3	0	0	0	0	0	0
0	0	0	0	0	0	0	0	0	0	0.3	0.3	0.3	0.3	0	0.3	0	0	0	0	0
0	0	0	0	0	0	0	0	0	0	0	0	0	0	0	0	0	0	0	0	0
0	0	0	0	0	0	0	0	0	0	0	0	0	0	0	0	0	0	0	0	0
0	0	0	0	0	0	0	0	0	0	0	0	0	0	0	0	0	0	0	0	0
0	0	0	0	0	0	0	0	0	0	0	0	0	0	0	0	0	0	0	0	0
0	0	0	0	0	0	0	0	0	0	0	0	0	0	0	0	0	0	0	0	0
0	0	0	0	0	0	0	0	0	0	0	0	0	0	0	0	0	0	0	0	0
0	0	0	0	0	0	0	0	0	0	0	0	0	0	0	0	0	0	0	0	0
0	0	0	0	0	0	0	0	0	0	0	0	0	0	0	0	0	0	0	0	0
0	0	0	0	0	0	0	0	0	0	0	0	0	0	0	0	0	0	0	0	0
0	0	0	0	0	0	0	0	0	0	0	0	0	0	0	0	0	0	0	0	0
0	0	0	0	0	0	0	0	0	0	0	0	0	0	0	0	0	0	0	0	0
0	0	0	0	0	0	0	0	0	0	0	0	0	0	0	0	0	0	0	0	0
0	0	0	0	0	0	0	0	0	0	0	0	0	0	0	0	0	0	0	0	0
0	0	0	0	0	0	0	0	0	0	0	0	0	0	0	0	0	0	0	0	0
0	0	0	0	0	0	0	0	0	0	0	0	0	0	0	0	0	0	0	0	0
0	0	0	0	0	0	0	0	0	0	0	0	0	0	0	0	0	0	0	0	0
0	0	0	0	0	0	0	0	0	0	0	0	0	0	0	0	0	0	0	0	0
0	0	0	0	0	0	0	0	0	0	0	0	0	0	0	0	0	0	0	0	0
0	0	0	0	0	0	0	0	0	0	0	0	0	0	0	0	0	0	0	0	0
0	0	0	0	0	0	0	0	0	0	0	0	0	0	0	0	0	0	0	0	0
0	0	0	0	0	0	0	0	0	0	0	0	0	0	0	0	0	0	0	0	0
0	0	0	0	0	0	0	0	0	0	0	0	0	0	0	0	0	0	0	0	0
0	0	0	0	0	0	0	0	0	0	0	0	0	0	0	0	0	0	0	0	0
0	0	0	0	0	0	0	0	0	0	0	0	0	0	0	0	0	0	0	0	0
0	0	0	0	0	0	0	0	0	0	0	0	0	0	0	0	0	0	0	0	0
0	0	0	0	0	0	0	0	0	0	0	0	0	0	0	0	0	0	0	0	0
0	0	0	0	0	0	0	0	0	0	0	0	0	0	0	0	0	0	0	0	0
0	0	0	0	0	0	0	0	0	0	0	0	0	0	0	0	0	0	0	0	0
0	0	0	0	0	0	0	0	0	0	0	0	0	0	0	0	0	0	0	0	0
0	0	0	0	0	0	0	0	0	0	0	0	0	0	0	0	0	0	0	0	0
0	0	0	0	0	0	0	0	0	0	0	0	0	0	0	0	0	0	0	0	0
0	0	0	0	0	0	0	0	0	0	0	0	0	0	0	0	0	0	0	0	0
0	0	0	0	0	0	0	0	0	0	0	0	0	0	0	0	0	0	0	0	0
0	0	0	0	0	0	0	0	0	0	0	0	0	0	0	0	0	0	0	0	0
Frame 2 (4.00 ms)
0	0	0	0	0	0	0	0	0	0	0	0.3	0.7	0.7	1	0.3	0	0	0	0	0
0	0	0	0	0	0	0	0	0	0	0.7	1.6	1.6	2	2.3	1.3	0.7	0	0	0	0
0	0	0	0	0	0	0	0	0	0.3	1	2	2	2.3	1.3	1	0.7	0	0	0	0
0	0	0	0	0	0	0	0	0	0.7	1	1.6	1.6	1.6	1	1	0.3	0	0	0	0
0	0	0	0	0	0	0	0	0	0.3	0.7	0.7	1	0.7	0.7	0.7	0	0	0	0	0
0	0	0	0	0	0	0	0	0	0	0	0.3	0.3	0.3	0.3	0	0	0	0	0	0
0	0	0	0	0	0	0	0	0	0	0	0	0	0	0	0	0	0	0	0	0
0	0	0	0	0	0	0	0	0	0	0	0	0	0	0	0	0	0	0	0	0
0	0	0	0	0	0	0	0	0	0	0	0	0	0	0	0	0	0	0	0	0
0	0	0	0	0	0	0	0	0	0	0	0	0	0	0	0	0	0	0	0	0
0	0	0	0	0	0	0	0	0	0	0	0	0	0	0	0	0	0	0	0	0
0	0	0	0	0	0	0	0	0	0	0	0	0	0	0	0	0	0	0	0	0
0	0	0	0	0	0	0	0	0	0	0	0	0	0	0	0	0	0	0	0	0
0	0	0	0	0	0	0	0	0	0	0	0	0	0	0	0	0	0	0	0	0
0	0	0	0	0	0	0	0	0	0	0	0	0	0	0	0	0	0	0	0	0
0	0	0	0	0	0	0	0	0	0	0	0	0	0	0	0	0	0	0	0	0
0	0	0	0	0	0	0	0	0	0	0	0	0	0	0	0	0	0	0	0	0
0	0	0	0	0	0	0	0	0	0	0	0	0	0	0	0	0	0	0	0	0
0	0	0	0	0	0	0	0	0	0	0	0	0	0	0	0	0	0	0	0	0
0	0	0	0	0	0	0	0	0	0	0	0	0	0	0	0	0	0	0	0	0
0	0	0	0	0	0	0	0	0	0	0	0	0	0	0	0	0	0	0	0	0
0	0	0	0	0	0	0	0	0	0	0	0	0	0	0	0	0	0	0	0	0
0	0	0	0	0	0	0	0	0	0	0	0	0	0	0	0	0	0	0	0	0
0	0	0	0	0	0	0	0	0	0	0	0	0	0	0	0	0	0	0	0	0
0	0	0	0	0	0	0	0	0	0	0	0	0	0	0	0	0	0	0	0	0
0	0	0	0	0	0	0	0	0	0	0	0	0	0	0	0	0	0	0	0	0
0	0	0	0	0	0	0	0	0	0	0	0	0	0	0	0	0	0	0	0	0
0	0	0	0	0	0	0	0	0	0	0	0	0	0	0	0	0	0	0	0	0
0	0	0	0	0	0	0	0	0	0	0	0	0	0	0	0	0	0	0	0	0
0	0	0	0	0	0	0	0	0	0	0	0	0	0	0	0	0	0	0	0	0
0	0	0	0	0	0	0	0	0	0	0	0	0	0	0	0	0	0	0	0	0
0	0	0	0	0	0	0	0	0	0	0	0	0	0	0	0	0	0	0	0	0
0	0	0	0	0	0	0	0	0	0	0	0	0	0	0	0	0	0	0	0	0
0	0	0	0	0	0	0	0	0	0	0	0	0	0	0	0	0	0	0	0	0
0	0	0	0	0	0	0	0	0	0	0	0	0	0	0	0	0	0	0	0	0
0	0	0	0	0	0	0	0	0	0	0	0	0	0	0	0	0	0	0	0	0
0	0	0	0	0	0	0	0	0	0	0	0	0	0	0	0	0	0	0	0	0
0	0	0	0	0	0	0	0	0	0	0	0	0	0	0	0	0	0	0	0	0
Frame 3 (6.00 ms)
0	0	0	0	0	0	0	0	0	0	0.3	1.3	2	3.3	2.6	1.6	0.7	0	0	0	0
0	0	0	0	0	0	0	0	0	0.3	2	5.9	6.6	6.9	7.3	5.9	3.3	0.7	0	0	0
0	0	0	0	0	0	0	0	0.3	1.6	3.6	7.6	8.2	7.3	5.6	5.3	3.6	1	0	0	0
0	0	0	0	0	0	0	0	1	3	4	5.9	6.6	5.9	4.9	4.6	2.3	0.7	0	0	0
0	0	0	0	0	0	0	0	0.7	1.6	3	4	4.3	4.3	4	3.3	1	0.3	0	0	0
0	0	0	0	0	0	0	0	0.3	0.7	1	1.6	2	2	1.3	1	0.3	0	0	0	0
0	0	0	0	0	0	0	0	0	0	0.3	0.3	0.7	0.3	0.3	0	0	0	0	0	0
0	0	0	0	0	0	0	0	0	0	0	0	0	0	0	0	0	0	0	0	0
0	0	0	0	0	0	0	0	0	0	0	0	0	0	0	0	0	0	0	0	0
0	0	0	0	0	0	0	0	0	0	0	0	0	0	0	0	0	0	0	0	0
0	0	0	0	0	0	0	0	0	0	0	0	0	0	0	0	0	0	0	0	0
0	0	0	0	0	0	0	0	0	0	0	0	0	0	0	0	0	0	0	0	0
0	0	0	0	0	0	0	0	0	0	0	0	0	0	0	0	0	0	0	0	0
0	0	0	0	0	0	0	0	0	0	0	0	0	0	0	0	0	0	0	0	0
0	0	0	0	0	0	0	0	0	0	0	0	0	0	0	0	0	0	0	0	0
0	0	0	0	0	0	0	0	0	0	0	0	0	0	0	0	0	0	0	0	0
0	0	0	0	0	0	0	0	0	0	0	0	0	0	0	0	0	0	0	0	0
0	0	0	0	0	0	0	0	0	0	0	0	0	0	0	0	0	0	0	0	0
0	0	0	0	0	0	0	0	0	0	0	0	0	0	0	0	0	0	0	0	0
0	0	0	0	0	0	0	0	0	0	0	0	0	0	0	0	0	0	0	0	0
0	0	0	0	0	0	0	0	0	0	0	0	0	0	0	0	0	0	0	0	0
0	0	0	0	0	0	0	0	0	0	0	0	0	0	0	0	0	0	0	0	0
0	0	0	0	0	0	0	0	0	0	0	0	0	0	0	0	0	0	0	0	0
0	0	0	0	0	0	0	0	0	0	0	0	0	0	0	0	0	0	0	0	0
0	0	0	0	0	0	0	0	0	0	0	0	0	0	0	0	0	0	0	0	0
0	0	0	0	0	0	0	0	0	0	0	0	0	0	0	0	0	0	0	0	0
0	0	0	0	0	0	0	0	0	0	0	0	0	0	0	0	0	0	0	0	0
0	0	0	0	0	0	0	0	0	0	0	0	0	0	0	0	0	0	0	0	0
0	0	0	0	0	0	0	0	0	0	0	0	0	0	0	0	0	0	0	0	0
0	0	0	0	0	0	0	0	0	0	0	0	0	0	0	0	0	0	0	0	0
0	0	0	0	0	0	0	0	0	0	0	0	0	0	0	0	0	0	0	0	0
0	0	0	0	0	0	0	0	0	0	0	0	0	0	0	0	0	0	0	0	0
0	0	0	0	0	0	0	0	0	0	0	0	0	0	0	0	0	0	0	0	0
0	0	0	0	0	0	0	0	0	0	0	0	0	0	0	0	0	0	0	0	0
0	0	0	0	0	0	0	0	0	0	0	0	0	0	0	0	0	0	0	0	0
0	0	0	0	0	0	0	0	0	0	0	0	0	0	0	0	0	0	0	0	0
0	0	0	0	0	0	0	0	0	0	0	0	0	0	0	0	0	0	0	0	0
0	0	0	0	0	0	0	0	0	0	0	0	0	0	0	0	0	0	0	0	0
Frame 4 (8.00 ms)
0	0	0	0	0	0	0	0	0	0	1.3	3.6	5.3	8.2	5.9	4	1.6	0.3	0	0	0
0	0	0	0	0	0	0	0	0	1.3	5.9	13.2	14.8	14.5	15.2	14.5	9.6	2.3	0	0	0
0	0	0	0	0	0	0	0	1.3	4.6	9.6	17.5	18.5	15.8	12.9	13.9	11.9	4.3	0.7	0	0
0	0	0	0	0	0	0	0.7	3.3	6.6	9.9	13.9	14.5	14.2	13.2	12.2	8.2	3.3	0.3	0	0
0	0	0	0	0	0	0	0.3	2.6	4.9	7.9	10.6	12.5	14.2	12.2	9.2	4.6	1.3	0	0	0
0	0	0	0	0	0	0	0.3	1.3	2.6	3.6	5.3	6.3	6.6	5.3	3.6	1.3	0.3	0	0	0
0	0	0	0	0	0	0	0	0.3	0.7	1.3	2	2.6	2.3	1.3	0.7	0.3	0	0	0	0
0	0	0	0	0	0	0	0	0	0	0	0.3	0.3	0.3	0	0	0	0	0	0	0
0	0	0	0	0	0	0	0	0	0	0	0	0	0	0	0	0	0	0	0	0
0	0	0	0	0	0	0	0	0	0	0	0	0	0	0	0	0	0	0	0	0
0	0	0	0	0	0	0	0	0	0	0	0	0	0	0	0	0	0	0	0	0
0	0	0	0	0	0	0	0	0	0	0	0	0	0	0	0	0	0	0	0	0
0	0	0	0	0	0	0	0	0	0	0	0	0	0	0	0	0	0	0	0	0
0	0	0	0	0	0	0	0	0	0	0	0	0	0	0	0	0	0	0	0	0
0	0	0	0	0	0	0	0	0	0	0	0	0	0	0	0	0	0	0	0	0
0	0	0	0	0	0	0	0	0	0	0	0	0	0	0	0	0	0	0	0	0
0	0	0	0	0	0	0	0	0	0	0	0	0	0	0	0	0	0	0	0	0
0	0	0	0	0	0	0	0	0	0	0	0	0	0	0	0	0	0	0	0	0
0	0	0	0	0	0	0	0	0	0	0	0	0	0	0	0	0	0	0	0	0
0	0	0	0	0	0	0	0	0	0	0	0	0	0	0	0	0	0	0	0	0
0	0	0	0	0	0	0	0	0	0	0	0	0	0	0	0	0	0	0	0	0
0	0	0	0	0	0	0	0	0	0	0	0	0	0	0	0	0	0	0	0	0
0	0	0	0	0	0	0	0	0	0	0	0	0	0	0	0	0	0	0	0	0
0	0	0	0	0	0	0	0	0	0	0	0	0	0	0	0	0	0	0	0	0
0	0	0	0	0	0	0	0	0	0	0	0	0	0	0	0	0	0	0	0	0
0	0	0	0	0	0	0	0	0	0	0	0	0	0	0	0	0	0	0	0	0
0	0	0	0	0	0	0	0	0	0	0	0	0	0	0	0	0	0	0	0	0
0	0	0	0	0	0	0	0	0	0	0	0	0	0	0	0	0	0	0	0	0
0	0	0	0	0	0	0	0	0	0	0	0	0	0	0	0	0	0	0	0	0
0	0	0	0	0	0	0	0	0	0	0	0	0	0	0	0	0	0	0	0	0
0	0	0	0	0	0	0	0	0	0	0	0	0	0	0	0	0	0	0	0	0
0	0	0	0	0	0	0	0	0	0	0	0	0	0	0	0	0	0	0	0	0
0	0	0	0	0	0	0	0	0	0	0	0	0	0	0	0	0	0	0	0	0
0	0	0	0	0	0	0	0	0	0	0	0	0	0	0	0	0	0	0	0	0
0	0	0	0	0	0	0	0	0	0	0	0	0	0	0	0	0	0	0	0	0
0	0	0	0	0	0	0	0	0	0	0	0	0	0	0	0	0	0	0	0	0
0	0	0	0	0	0	0	0	0	0	0	0	0	0	0	0	0	0	0	0	0
0	0	0	0	0	0	0	0	0	0	0	0	0	0	0	0	0	0	0	0	0
Frame 5 (10.00 ms)
0	0	0	0	0	0	0	0	0	0.3	1.6	5.3	8.2	12.5	8.9	5.9	3.3	0.7	0	0	0
0	0	0	0	0	0	0	0	0.3	2.3	8.9	20.1	23.1	22.1	22.1	22.1	17.2	4.9	0.3	0	0
0	0	0	0	0	0	0	0.3	2.3	7.9	15.5	27.4	28.4	23.8	20.1	22.8	22.1	11.2	1.6	0	0
0	0	0	0	0	0	0	1	6.3	10.6	16.2	22.4	23.4	23.8	23.4	22.4	16.2	7.9	1.3	0	0
0	0	0	0	0	0	0	1	5.6	8.6	14.2	18.8	22.8	27.7	24.1	18.5	9.9	3.6	0.7	0	0
0	0	0	0	0	0	0	0.7	3.6	6.3	7.6	10.6	12.2	12.9	10.6	8.2	4	1	0	0	0
0	0	0	0	0	0	0	0	0.7	1.6	3.3	5.6	5.9	4.9	3.3	2.3	0.7	0	0	0	0
0	0	0	0	0	0	0	0	0	0	0.7	1	1.3	1	0.7	0.3	0	0	0	0	0
0	0	0	0	0	0	0	0	0	0	0	0	0	0	0	0	0	0	0	0	0
0	0	0	0	0	0	0	0	0	0	0	0	0	0	0	0	0	0	0	0	0
0	0	0	0	0	0	0	0	0	0	0	0	0	0	0	0	0	0	0	0	0
0	0	0	0	0	0	0	0	0	0	0	0	0	0	0	0	0	0	0	0	0
0	0	0	0	0	0	0	0	0	0	0	0	0	0	0	0	0	0	0	0	0
0	0	0	0	0	0	0	0	0	0	0	0	0	0	0	0	0	0	0	0	0
0	0	0	0	0	0	0	0	0	0	0	0	0	0	0	0	0	0	0	0	0
0	0	0	0	0	0	0	0	0	0	0	0	0	0	0	0	0	0	0	0	0
0	0	0	0	0	0	0	0	0	0	0	0	0	0	0	0	0	0	0	0	0
0	0	0	0	0	0	0	0	0	0	0	0	0	0	0	0	0	0	0	0	0
0	0	0	0	0	0	0	0	0	0	0	0	0	0	0	0	0	0	0	0	0
0	0	0	0	0	0	0	0	0	0	0	0	0	0	0	0	0	0	0	0	0
0	0	0	0	0	0	0	0	0	0	0	0	0	0	0	0	0	0	0	0	0
0	0	0	0	0	0	0	0	0	0	0	0	0	0	0	0	0	0	0	0	0
0	0	0	0	0	0	0	0	0	0	0	0	0	0	0	0	0	0	0	0	0
0	0	0	0	0	0	0	0	0	0	0	0	0	0	0	0	0	0	0	0	0
0	0	0	0	0	0	0	0	0	0	0	0	0	0	0	0	0	0	0	0	0
0	0	0	0	0	0	0	0	0	0	0	0	0	0	0	0	0	0	0	0	0
0	0	0	0	0	0	0	0	0	0	0	0	0	0	0	0	0	0	0	0	0
0	0	0	0	0	0	0	0	0	0	0	0	0	0	0	0	0	0	0	0	0
0	0	0	0	0	0	0	0	0	0	0	0	0	0	0	0	0	0	0	0	0
0	0	0	0	0	0	0	0	0	0	0	0	0	0	0	0	0	0	0	0	0
0	0	0	0	0	0	0	0	0	0	0	0	0	0	0	0	0	0	0	0	0
0	0	0	0	0	0	0	0	0	0	0	0	0	0	0	0	0	0	0	0	0
0	0	0	0	0	0	0	0	0	0	0	0	0	0	0	0	0	0	0	0	0
0	0	0	0	0	0	0	0	0	0	0	0	0	0	0	0	0	0	0	0	0
0	0	0	0	0	0	0	0	0	0	0	0	0	0	0	0	0	0	0	0	0
0	0	0	0	0	0	0	0	0	0	0	0	0	0	0	0	0	0	0	0	0
0	0	0	0	0	0	0	0	0	0	0	0	0	0	0	0	0	0	0	0	0
0	0	0	0	0	0	0	0	0	0	0	0	0	0	0	0	0	0	0	0	0
Frame 6 (12.00 ms)
0	0	0	0	0	0	0	0	0	0.3	1.6	5.3	8.2	12.5	9.6	7.3	4.6	1	0	0	0
0	0	0	0	0	0	0	0	0.3	2.3	9.2	21.8	25.4	23.4	23.8	25.4	21.8	8.2	1	0	0
0	0	0	0	0	0	0	0.3	2.6	8.6	17.8	30.7	32	27.1	23.4	27.4	27.7	17.5	3.3	0	0
0	0	0	0	0	0	0	1.3	7.3	12.5	19.5	26.1	27.1	28.4	28.7	28.7	21.4	12.2	2.6	0	0
0	0	0	0	0	0	0	1.6	7.6	11.2	18.5	23.8	29	35.3	31.3	25.1	14.2	6.3	1	0	0
0	0	0	0	0	0	0	1	5.6	8.9	10.2	14.5	17.2	17.8	15.2	12.5	6.6	2.3	0.3	0	0
0	0	0	0	0	0	0	0.3	1.3	3	5.3	9.2	8.9	7.9	5.9	4.9	1.6	0.3	0	0	0
0	0	0	0	0	0	0	0	0	0.3	1.3	2.3	2.3	2.3	1.3	0.7	0.3	0	0	0	0
0	0	0	0	0	0	0	0	0	0	0	0	0.3	0.3	0	0	0	0	0	0	0
0	0	0	0	0	0	0	0	0	0	0	0	0	0	0	0	0	0	0	0	0
0	0	0	0	0	0	0	0	0	0	0	0	0	0	0	0	0	0	0	0	0
0	0	0	0	0	0	0	0	0	0	0	0	0	0	0	0	0	0	0	0	0
0	0	0	0	0	0	0	0	0	0	0	0	0	0	0	0	0	0	0	0	0
0	0	0	0	0	0	0	0	0	0	0	0	0	0	0	0	0	0	0	0	0
0	0	0	0	0	0	0	0	0	0	0	0	0	0	0	0	0	0	0	0	0
0	0	0	0	0	0	0	0	0	0	0	0	0	0	0	0	0	0	0	0	0
0	0	0	0	0	0	0	0	0	0	0	0	0	0	0	0	0	0	0	0	0
0	0	0	0	0	0	0	0	0	0	0	0	0	0	0	0	0	0	0	0	0
0	0	0	0	0	0	0	0	0	0	0	0	0	0	0	0	0	0	0	0	0
0	0	0	0	0	0	0	0	0	0	0	0	0	0	0	0	0	0	0	0	0
0	0	0	0	0	0	0	0	0	0	0	0	0	0	0	0	0	0	0	0	0
0	0	0	0	0	0	0	0	0	0	0	0	0	0	0	0	0	0	0	0	0
0	0	0	0	0	0	0	0	0	0	0	0	0	0	0	0	0	0	0	0	0
0	0	0	0	0	0	0	0	0	0	0	0	0	0	0	0	0	0	0	0	0
0	0	0	0	0	0	0	0	0	0	0	0	0	0	0	0	0	0	0	0	0
0	0	0	0	0	0	0	0	0	0	0	0	0	0	0	0	0	0	0	0	0
0	0	0	0	0	0	0	0	0	0	0	0	0	0	0	0	0	0	0	0	0
0	0	0	0	0	0	0	0	0	0	0	0	0	0	0	0	0	0	0	0	0
0	0	0	0	0	0	0	0	0	0	0	0	0	0	0	0	0	0	0	0	0
0	0	0	0	0	0	0	0	0	0	0	0	0	0	0	0	0	0	0	0	0
0	0	0	0	0	0	0	0	0	0	0	0	0	0	0	0	0	0	0	0	0
0	0	0	0	0	0	0	0	0	0	0	0	0	0	0	0	0	0	0	0	0
0	0	0	0	0	0	0	0	0	0	0	0	0	0	0	0	0	0	0	0	0
0	0	0	0	0	0	0	0	0	0	0	0	0	0	0	0	0	0	0	0	0
0	0	0	0	0	0	0	0	0	0	0	0	0	0	0	0	0	0	0	0	0
0	0	0	0	0	0	0	0	0	0	0	0	0	0	0	0	0	0	0	0	0
0	0	0	0	0	0	0	0	0	0	0	0	0	0	0	0	0	0	0	0	0
0	0	0	0	0	0	0	0	0	0	0	0	0	0	0	0	0	0	0	0	0
Frame 7 (14.00 ms)
0	0	0	0	0	0	0	0	0	0	1.3	4.3	7.3	10.6	8.6	6.9	4.6	1.3	0	0	0
0	0	0	0	0	0	0	0	0.3	2	7.9	20.8	25.1	22.4	23.1	25.4	23.1	10.2	1.3	0	0
0	0	0	0	0	0	0	0.3	2.3	8.2	17.5	31	32	25.7	23.1	28	29.7	21.4	4.6	0.3	0
0	0	0	0	0	0	0	1.3	7.3	12.9	20.5	26.7	27.7	28.7	30.4	31.3	24.4	15.2	4	0.3	0
0	0	0	0	0	0	0	1.6	8.2	12.5	20.5	25.7	30.7	37.9	34.6	29	17.8	8.6	2	0	0
0	0	0	0	0	0	0	1.3	7.3	10.9	12.2	17.5	20.1	21.4	18.5	16.2	9.2	3.6	0.7	0	0
0	0	0	0	0	0	0	0.3	2	4.3	7.3	13.2	11.5	10.6	8.6	7.6	3	1	0	0	0
0	0	0	0	0	0	0	0	0.3	1	2.3	4.3	4	4.6	2.6	1.3	0.3	0	0	0	0
0	0	0	0	0	0	0	0	0	0	0.3	0.3	0.3	0.7	0.3	0	0	0	0	0	0
0	0	0	0	0	0	0	0	0	0	0	0	0	0	0	0	0	0	0	0	0
0	0	0	0	0	0	0	0	0	0	0	0	0	0	0	0	0	0	0	0	0
0	0	0	0	0	0	0	0	0	0	0	0	0	0	0	0	0	0	0	0	0
0	0	0	0	0	0	0	0	0	0	0	0	0	0	0	0	0	0	0	0	0
0	0	0	0	0	0	0	0	0	0	0	0	0	0	0	0	0	0	0	0	0
0	0	0	0	0	0	0	0	0	0	0	0	0	0	0	0	0	0	0	0	0
0	0	0	0	0	0	0	0	0	0	0	0	0	0	0	0	0	0	0	0	0
0	0	0	0	0	0	0	0	0	0	0	0	0	0	0	0	0	0	0	0	0
0	0	0	0	0	0	0	0	0	0	0	0	0	0	0	0	0	0	0	0	0
0	0	0	0	0	0	0	0	0	0	0	0	0	0	0	0	0	0	0	0	0
0	0	0	0	0	0	0	0	0	0	0	0	0	0	0	0	0	0	0	0	0
0	0	0	0	0	0	0	0	0	0	0	0	0	0	0	0	0	0	0	0	0
0	0	0	0	0	0	0	0	0	0	0	0	0	0	0	0	0	0	0	0	0
0	0	0	0	0	0	0	0	0	0	0	0	0	0	0	0	0	0	0	0	0
0	0	0	0	0	0	0	0	0	0	0	0	0	0	0	0	0	0	0	0	0
0	0	0	0	0	0	0	0	0	0	0	0	0	0	0	0	0	0	0	0	0
0	0	0	0	0	0	0	0	0	0	0	0	0	0	0	0	0	0	0	0	0
0	0	0	0	0	0	0	0	0	0	0	0	0	0	0	0	0	0	0	0	0
0	0	0	0	0	0	0	0	0	0	0	0	0	0	0	0	0	0	0	0	0
0	0	0	0	0	0	0	0	0	0	0	0	0	0	0	0	0	0	0	0	0
0	0	0	0	0	0	0	0	0	0	0	0	0	0	0	0	0	0	0	0	0
0	0	0	0	0	0	0	0	0	0	0	0	0	0	0	0	0	0	0	0	0
0	0	0	0	0	0	0	0	0	0	0	0	0	0	0	0	0	0	0	0	0
0	0	0	0	0	0	0	0	0	0	0	0	0	0	0	0	0	0	0	0	0
0	0	0	0	0	0	0	0	0	0	0	0	0	0	0	0	0	0	0	0	0
0	0	0	0	0	0	0	0	0	0	0	0	0	0	0	0	0	0	0	0	0
0	0	0	0	0	0	0	0	0	0	0	0	0	0	0	0	0	0	0	0	0
0	0	0	0	0	0	0	0	0	0	0	0	0	0	0	0	0	0	0	0	0
0	0	0	0	0	0	0	0	0	0	0	0	0	0	0	0	0	0	0	0	0
Frame 8 (16.00 ms)
0	0	0	0	0	0	0	0	0	0	1	3.3	5.6	8.2	7.6	6.3	4.6	1.6	0	0	0
0	0	0	0	0	0	0	0	0	1.3	6.6	18.5	22.8	21.1	22.4	24.1	22.4	10.6	1.6	0	0
0	0	0	0	0	0	0	0.3	1.6	7.3	16.5	29.4	28.7	23.4	22.1	26.4	29.7	22.8	4.9	0.3	0
0	0	0	0	0	0	0	1	6.6	12.9	20.5	26.4	26.7	28	29.7	31.3	25.4	16.8	5.3	0.7	0
0	0	0	0	0	0	0	1.6	8.6	13.2	21.1	26.4	31.3	38.3	35.6	30.4	19.5	10.2	2.6	0.3	0
0	0	0	0	0	0	0	1.3	7.9	12.5	13.9	19.5	22.1	23.1	20.5	18.5	11.2	4.9	1	0	0
0	0	0	0	0	0	0	0.3	2.6	5.6	9.2	16.2	13.5	12.5	10.6	9.6	4.9	1.6	0.3	0	0
0	0	0	0	0	0	0	0	0.3	1.6	3.6	6.3	5.6	6.6	4.3	2	0.7	0.3	0	0	0
0	0	0	0	0	0	0	0	0	0.3	0.7	1	1	1	0.7	0	0	0	0	0	0
0	0	0	0	0	0	0	0	0	0	0	0	0	0	0	0	0	0	0	0	0
0	0	0	0	0	0	0	0	0	0	0	0	0	0	0	0	0	0	0	0	0
0	0	0	0	0	0	0	0	0	0	0	0	0	0	0	0	0	0	0	0	0
0	0	0	0	0	0	0	0	0	0	0	0	0	0	0	0	0	0	0	0	0
0	0	0	0	0	0	0	0	0	0	0	0	0	0	0	0	0	0	0	0	0
0	0	0	0	0	0	0	0	0	0	0	0	0	0	0	0	0	0	0	0	0
0	0	0	0	0	0	0	0	0	0	0	0	0	0	0	0	0	0	0	0	0
0	0	0	0	0	0	0	0	0	0	0	0	0	0	0	0	0	0	0	0	0
0	0	0	0	0	0.3	0	0	0	0	0	0	0	0	0	0	0	0	0	0	0
0	0	0	0	0	0	0	0	0	0	0	0	0	0	0	0	0	0	0	0	0
0	0	0	0	0	0	0	0	0	0	0	0	0	0	0	0	0	0	0	0	0
0	0	0	0	0	0	0	0	0	0	0	0	0	0	0	0	0	0	0	0	0
0	0	0	0	0	0	0	0	0	0	0	0	0	0	0	0	0	0	0	0	0
0	0	0	0	0	0	0	0	0	0	0	0	0	0	0	0	0	0	0	0	0
0	0	0	0	0	0	0	0	0	0	0	0	0	0	0	0	0	0	0	0	0
0	0	0	0	0	0	0	0	0	0	0	0	0	0	0	0	0	0	0	0	0
0	0	0	0	0	0	0	0	0	0	0	0	0	0	0	0	0	0	0	0	0
0	0	0	0	0	0	0	0	0	0	0	0	0	0	0	0	0	0	0	0	0
0	0	0	0	0	0	0	0	0	0	0	0	0	0	0	0	0	0	0	0	0
0	0	0	0	0	0	0	0	0	0	0	0	0	0	0	0	0	0	0	0	0
0	0	0	0	0	0	0	0	0	0	0	0	0	0	0	0	0	0	0	0	0
0	0	0	0	0	0	0	0	0	0	0	0	0	0	0	0	0	0	0	0	0
0	0	0	0	0	0	0	0	0	0	0	0	0	0	0	0	0	0	0	0	0
0	0	0	0	0	0	0	0	0	0	0	0	0	0	0	0	0	0	0	0	0
0	0	0	0	0	0	0	0	0	0	0	0	0	0	0	0	0	0	0	0	0
0	0	0	0	0	0	0	0	0	0	0	0	0	0	0	0	0	0	0	0	0
0	0	0	0	0	0	0	0	0	0	0	0	0	0	0	0	0	0	0	0	0
0	0	0	0	0	0	0	0	0	0	0	0	0	0	0	0	0	0	0	0	0
0	0	0	0	0	0	0	0	0	0	0	0	0	0	0	0	0	0	0	0	0
Frame 9 (18.00 ms)
0	0	0	0	0	0	0	0	0	0	0.7	2.6	4.6	6.3	6.3	5.6	4.3	1.3	0	0	0
0	0	0	0	0	0	0	0	0	1	5.3	15.5	19.8	17.8	20.8	22.4	21.1	10.2	1.6	0	0
0	0	0	0	0	0	0	0	1.3	5.9	14.8	25.7	25.4	21.1	20.5	24.1	29	23.1	5.6	0.3	0
0	0	0	0	0	0	0	1	5.6	12.2	19.8	25.4	25.4	26.7	28.7	30.7	25.4	17.2	6.3	0.7	0
0	0	0	0	0	0	0	1.6	8.6	13.5	21.4	26.4	31	37.9	35.3	30.7	20.5	11.2	3.3	0.3	0
0	0	0	0	0	0	0	1.6	9.2	14.2	14.5	20.5	22.8	23.8	21.4	19.8	12.5	5.9	1	0	0
0	0	0	0	0	0	0	0.7	4.3	7.6	10.9	19.1	15.2	13.9	12.2	11.2	6.3	2.3	0.3	0	0
0	0	0	0	0	0	0	0	1	3	4.9	8.2	7.3	8.2	5.9	3	1	0.3	0	0	0
0	0	0	0	0	0	0	0	0	0.7	1.6	1.6	1.6	1.6	1	0.3	0	0	0	0	0
0	0	0	0	0	0	0	0	0	0	0.3	0.3	0	0	0	0	0	0	0	0	0
0	0	0	0	0	0	0	0	0	0	0	0	0	0	0	0	0	0	0	0	0
0	0	0	0	0	0	0	0	0	0	0	0	0	0	0	0	0	0	0	0	0
0	0	0	0	0	0	0	0	0	0	0	0	0	0	0	0	0	0	0	0	0
0	0	0	0	0	0	0	0	0	0	0	0	0	0	0	0	0	0	0	0	0
0	0	0	0	0	0	0	0	0	0	0	0	0	0	0	0	0	0	0	0	0
0	0	0	0	0	0	0	0	0	0	0	0	0	0	0	0	0	0	0	0	0
0	0	0	0	0	0.3	0.3	0	0	0	0	0	0	0	0	0	0	0	0	0	0
0	0	0	0	0	0.3	0.3	0	0	0	0	0	0	0	0	0	0	0	0	0	0
0	0	0	0	0.3	0.3	0	0	0	0	0	0	0	0	0	0	0	0	0	0	0
0	0	0	0	0	0	0.3	0	0	0	0	0	0	0	0	0	0	0	0	0	0
0	0	0	0	0.3	0.3	0.3	0.3	0	0	0	0	0	0	0	0	0	0	0	0	0
0	0	0	0	0.3	0.3	0.3	0	0	0	0	0	0	0	0	0	0	0	0	0	0
0	0	0	0	0	0	0	0	0	0	0	0	0	0	0	0	0	0	0	0	0
0	0	0	0	0	0	0	0	0	0	0	0	0	0	0	0	0	0	0	0	0
0	0	0	0	0	0	0	0	0	0	0	0	0	0	0	0	0	0	0	0	0
0	0	0	0	0	0	0	0	0	0	0	0	0	0	0	0	0	0	0	0	0
0	0	0	0	0	0	0	0	0	0	0	0	0	0	0	0	0	0	0	0	0
0	0	0	0	0	0	0	0	0	0	0	0	0	0	0	0	0	0	0	0	0
0	0	0	0	0	0	0	0	0	0	0	0	0	0	0	0	0	0	0	0	0
0	0	0	0	0	0	0	0	0	0	0	0	0	0	0	0	0	0	0	0	0
0	0	0	0	0	0	0	0	0	0	0	0	0	0	0	0	0	0	0	0	0
0	0	0	0	0	0	0	0	0	0	0	0	0	0	0	0	0	0	0	0	0
0	0	0	0	0	0	0	0	0	0	0	0	0	0	0	0	0	0	0	0	0
0	0	0	0	0	0	0	0	0	0	0	0	0	0	0	0	0	0	0	0	0
0	0	0	0	0	0	0	0	0	0	0	0	0	0	0	0	0	0	0	0	0
0	0	0	0	0	0	0	0	0	0	0	0	0	0	0	0	0	0	0	0	0
0	0	0	0	0	0	0	0	0	0	0	0	0	0	0	0	0	0	0	0	0
0	0	0	0	0	0	0	0	0	0	0	0	0	0	0	0	0	0	0	0	0
Frame 10 (20.00 ms)
0	0	0	0	0	0	0	0	0	0	0.3	2	3.6	4.6	4.9	4.6	3.6	1.3	0	0	0
0	0	0	0	0	0	0	0	0	1	4.6	13.2	17.2	14.8	17.2	20.5	19.5	9.2	1.6	0	0
0	0	0	0	0	0	0	0	1.3	5.6	13.9	23.8	23.8	19.8	19.5	22.8	27.7	22.4	5.6	0.3	0
0	0	0	0	0	0	0	0.7	5.3	11.9	19.5	24.4	25.1	26.4	28.7	29.7	25.1	17.5	6.6	1	0
0	0	0	0	0	0	0	1.6	8.9	13.9	21.4	26.1	31	37.9	35.6	30.7	20.8	11.9	3.6	0.3	0
0	0	0	0	0	0	0	2	10.6	15.5	15.5	21.1	23.8	24.7	22.4	20.5	13.9	7.3	1.3	0	0
0	0	0	0	0	0	0	1	5.9	9.2	12.5	21.1	16.8	15.5	13.9	12.5	7.9	3.3	0.7	0	0
0	0	0	0	0	0	0	0.3	2	4.6	6.9	9.9	9.2	10.2	7.9	4.3	1.6	0.7	0	0	0
0	0	0	0	0	0	0	0	0.3	1.3	3.6	3.3	2.6	3	1.6	0.7	0	0	0	0	0
0	0	0	0	0	0	0	0	0	0.3	0.7	0.7	0.3	0.3	0	0	0	0	0	0	0
0	0	0	0	0	0	0	0	0	0	0	0	0	0	0	0	0	0	0	0	0
0	0	0	0	0	0	0	0	0	0	0	0	0	0	0	0	0	0	0	0	0
0	0	0	0	0	0	0	0	0	0	0	0	0	0	0	0	0	0	0	0	0
0	0	0	0	0	0	0	0.3	0	0	0	0	0	0	0	0	0	0	0	0	0
0	0	0	0	0	0	0	0	0	0	0	0	0	0	0	0	0	0	0	0	0
0	0	0	0	0	0.3	0.3	0	0	0	0	0	0	0	0	0	0	0	0	0	0
0	0	0	0	0	0.7	1	0.3	0	0	0	0	0	0	0	0	0	0	0	0	0
0	0	0	0	0.3	1.3	1.3	0.7	0	0	0	0	0	0	0	0	0	0	0	0	0
0	0	0	0.3	0.7	1	1	0.3	0.3	0	0	0	0	0	0	0	0	0	0	0	0
0	0	0	0.3	0.7	1	1	0.7	0.3	0	0	0	0	0	0	0	0	0	0	0	0
0	0	0	0.3	1.3	2	1.6	0.7	0.3	0	0	0	0	0	0	0	0	0	0	0	0
0	0	0	0.3	1	1.3	1.3	0.7	0	0	0	0	0	0	0	0	0	0	0	0	0
0	0	0	0	0.3	0.3	0.3	0.3	0.3	0	0	0	0	0	0	0	0	0	0	0	0
0	0	0	0	0	0	0	0	0	0	0	0	0	0	0	0	0	0	0	0	0
0	0	0	0	0	0	0	0	0	0	0	0	0	0	0	0	0	0	0	0	0
0	0	0	0	0	0	0	0	0	0	0	0	0	0	0	0	0	0	0	0	0
0	0	0	0	0	0	0	0	0	0	0	0	0	0	0	0	0	0	0	0	0
0	0	0	0	0	0	0	0	0	0	0	0	0	0	0	0	0	0	0	0	0
0	0	0	0	0	0	0	0	0	0	0	0	0	0	0	0	0	0	0	0	0
0	0	0	0	0	0	0	0	0	0	0	0	0	0	0	0	0	0	0	0	0
0	0	0	0	0	0	0	0	0	0	0	0	0	0	0	0	0	0	0	0	0
0	0	0	0	0	0	0	0	0	0	0	0	0	0	0	0	0	0	0	0	0
0	0	0	0	0	0	0	0	0	0	0	0	0	0	0	0	0	0	0	0	0
0	0	0	0	0	0	0	0	0	0	0	0	0	0	0	0	0	0	0	0	0
0	0	0	0	0	0	0	0	0	0	0	0	0	0	0	0	0	0	0	0	0
0	0	0	0	0	0	0	0	0	0	0	0	0	0	0	0	0	0	0	0	0
0	0	0	0	0	0	0	0	0	0	0	0	0	0	0	0	0	0	0	0	0
0	0	0	0	0	0	0	0	0	0	0	0	0	0	0	0	0	0	0	0	0
Frame 11 (22.00 ms)
0	0	0	0	0	0	0	0	0	0	0.3	2	3.3	4	4.3	4.3	3.3	1	0	0	0
0	0	0	0	0	0	0	0	0	0.7	4	11.9	15.8	13.9	15.8	18.8	17.2	8.2	1.3	0	0
0	0	0	0	0	0	0	0	1	4.9	13.2	22.4	22.8	19.1	18.8	21.8	25.7	21.1	5.3	0.3	0
0	0	0	0	0	0	0	0.7	4.9	11.9	19.1	24.4	24.7	26.4	28.7	29.7	24.7	17.2	6.9	1	0
0	0	0	0	0	0	0	2	9.6	14.2	21.8	26.4	31	37.9	35.6	31	21.1	12.2	4.3	0.7	0
0	0	0	0	0	0	0	2.6	12.2	16.5	15.8	21.8	24.4	25.4	23.1	21.4	14.5	7.9	1.6	0	0
0	0	0	0	0	0	0	1.6	7.9	11.2	14.2	23.1	18.5	17.2	15.5	14.2	9.2	4.6	0.7	0	0
0	0	0	0	0	0	0	0.7	3.6	6.3	8.6	12.2	10.9	12.2	9.9	5.9	2.6	1	0	0	0
0	0	0	0	0	0	0	0.3	1	2.3	5.6	5.3	4	4.6	2.6	1.3	0.3	0	0	0	0
0	0	0	0	0	0	0	0	0.3	0.7	1.6	1.6	1	0.7	0.3	0	0	0	0	0	0
0	0	0	0	0	0	0	0	0	0	0.3	0.3	0	0	0	0	0	0	0	0	0
0	0	0	0	0	0	0	0.3	0	0	0	0	0	0	0	0	0	0	0	0	0
0	0	0	0	0	0	0	0.3	0.3	0	0	0	0	0	0	0	0	0	0	0	0
0	0	0	0	0	0	0.3	0.7	0	0	0	0	0	0	0	0	0	0	0	0	0
0	0	0	0	0	0	0.3	0.3	0	0	0	0	0	0	0	0	0	0	0	0	0
0	0	0	0	0	0.7	0.7	0.3	0	0	0	0	0	0	0	0	0	0	0	0	0
0	0	0	0	0.3	1	1	0.7	0.3	0	0	0	0	0	0	0	0	0	0	0	0
0	0	0	0.3	1	1.6	2	1	0.3	0	0	0	0	0	0	0	0	0	0	0	0
0	0	0	0.7	1.6	1.6	2	1	0.3	0	0	0	0	0	0	0	0	0	0	0	0
0	0	0	0.7	2	3	3	1.6	0.7	0.3	0	0	0	0	0	0	0	0	0	0	0
0	0	0	1.6	4.9	6.6	5.6	2.6	0.7	0	0	0	0	0	0	0	0	0	0	0	0
0	0	0	1	4.3	5.3	4.6	2	0.7	0	0	0	0	0	0	0	0	0	0	0	0
0	0	0	0.3	1.3	1.3	1.6	1	0.7	0.3	0	0	0	0	0	0	0	0	0	0	0
0	0	0	0	0	0.3	0.3	0.3	0.3	0	0	0	0	0	0	0	0	0	0	0	0
0	0	0	0	0	0	0	0.3	0	0	0	0	0	0	0	0	0	0	0	0	0
0	0	0	0	0	0	0	0	0	0	0	0	0	0	0	0	0	0	0	0	0
0	0	0	0	0	0	0	0	0	0	0	0	0	0	0	0	0	0	0	0	0
0	0	0	0	0	0	0	0	0	0	0	0	0	0	0	0	0	0	0	0	0
0	0	0	0	0	0	0	0	0	0	0	0	0	0	0	0	0	0	0	0	0
0	0	0	0	0	0	0	0	0	0	0	0	0	0	0	0	0	0	0	0	0
0	0	0	0	0	0	0	0	0	0	0	0	0	0	0	0	0	0	0	0	0
0	0	0	0	0	0	0	0	0	0	0	0	0	0	0	0	0	0	0	0	0
0	0	0	0	0	0	0	0	0	0	0	0	0	0	0	0	0	0	0	0	0
0	0	0	0	0	0	0	0	0	0	0	0	0	0	0	0	0	0	0	0	0
0	0	0	0	0	0	0	0	0	0	0	0	0	0	0	0	0	0	0	0	0
0	0	0	0	0	0	0	0	0	0	0	0	0	0	0	0	0	0	0	0	0
0	0	0	0	0	0	0	0	0	0	0	0	0	0	0	0	0	0	0	0	0
0	0	0	0	0	0	0	0	0	0	0	0	0	0	0	0	0	0	0	0	0
Frame 12 (24.00 ms)
0	0	0	0	0	0	0	0	0	0	0.3	1.6	3	3.3	3.6	3.6	2.6	0.7	0	0	0
0	0	0	0	0	0	0	0	0	0.7	3.6	10.9	15.5	13.2	15.2	17.8	15.2	6.6	1	0	0
0	0	0	0	0	0	0	0	1	4.9	13.2	22.8	23.1	19.5	19.1	21.8	25.1	19.5	4.6	0.3	0
0	0	0	0	0	0	0	1	5.3	11.9	19.5	24.4	25.1	27.1	29.4	30.4	25.1	17.5	6.6	1	0
0	0	0	0	0	0	0	2.3	10.2	14.8	22.1	27.1	31.7	38.9	36.6	32	22.1	12.9	4.3	0.7	0
0	0	0	0	0	0	0.3	3.6	13.9	17.8	16.8	22.4	25.4	26.7	24.1	22.4	15.8	8.6	2	0	0
0	0	0	0	0	0	0.3	2.6	9.9	12.9	15.5	24.7	19.8	18.5	16.8	15.5	10.6	5.6	1	0	0
0	0	0	0	0	0	0	1.3	4.9	7.6	10.2	13.9	12.5	14.2	11.5	7.3	3.6	1.3	0	0	0
0	0	0	0	0	0	0	0.7	2	3.3	7.3	6.9	5.3	5.9	3.6	2	0.7	0	0	0	0
0	0	0	0	0	0	0	0.3	0.7	1.3	2.6	3.3	1.6	1	0.3	0.3	0	0	0	0	0
0	0	0	0	0	0	0	0.3	0.3	0.3	0.7	0.7	0.3	0	0	0	0	0	0	0	0
0	0	0	0	0	0	0	0.7	0.3	0	0	0	0	0	0	0	0	0	0	0	0
0	0	0	0	0	0	0.3	0.7	0.7	0.3	0	0	0	0	0	0	0	0	0	0	0
0	0	0	0	0	0.3	1	1	0.3	0	0	0	0	0	0	0	0	0	0	0	0
0	0	0	0	0	0.3	0.7	0.7	0.3	0	0	0	0	0	0	0	0	0	0	0	0
0	0	0	0	0.3	0.7	1	0.7	0.3	0	0	0	0	0	0	0	0	0	0	0	0
0	0	0	0	0.3	1.3	1.3	1	0.3	0	0	0	0	0	0	0	0	0	0	0	0
0	0	0	0.3	1	2	2.3	1.3	0.3	0	0	0	0	0	0	0	0	0	0	0	0
0	0	0	0.7	1.6	2	2	1.3	0.7	0.3	0	0	0	0	0	0	0	0	0	0	0
0	0	0	1	2.6	3.3	3.3	1.6	0.7	0.3	0	0	0	0	0	0	0	0	0	0	0
0	0	0.3	2	6.3	7.9	5.9	2.6	1	0.3	0	0	0	0	0	0	0	0	0	0	0
0	0	0	1.6	6.6	7.3	5.6	2.6	1	0.3	0	0	0	0	0	0	0	0	0	0	0
0	0	0	0.3	2.3	2.6	2.3	1.6	1.3	0.7	0	0	0	0	0	0	0	0	0	0	0
0	0	0	0	0.3	0.7	0.7	1	1	0.3	0	0	0	0	0	0	0	0	0	0	0
0	0	0	0	0	0	0.3	0.7	0.3	0.3	0	0	0	0	0	0	0	0	0	0	0
0	0	0	0	0	0	0	0.3	0.3	0	0	0	0	0	0	0	0	0	0	0	0
0	0	0	0	0	0	0	0	0	0	0	0	0	0	0	0	0	0	0	0	0
0	0	0	0	0	0	0	0	0	0	0	0	0	0	0	0	0	0	0	0	0
0	0	0	0	0	0	0	0	0	0	0	0	0	0	0	0	0	0	0	0	0
0	0	0	0	0	0	0	0	0	0	0	0	0	0	0	0	0	0	0	0	0
0	0	0	0	0	0	0	0	0	0	0	0	0	0	0	0	0	0	0	0	0
0	0	0	0	0	0	0	0	0	0	0	0	0	0	0	0	0	0	0	0	0
0	0	0	0	0	0	0	0	0	0	0	0	0	0	0	0	0	0	0	0	0
0	0	0	0	0	0	0	0	0	0	0	0	0	0	0	0	0	0	0	0	0
0	0	0	0	0	0	0	0	0	0	0	0	0	0	0	0	0	0	0	0	0
0	0	0	0	0	0	0	0	0	0	0	0	0	0	0	0	0	0	0	0	0
0	0	0	0	0	0	0	0	0	0	0	0	0	0	0	0	0	0	0	0	0
0	0	0	0	0	0	0	0	0	0	0	0	0	0	0	0	0	0	0	0	0
Frame 13 (26.00 ms)
0	0	0	0	0	0	0	0	0	0	0.3	1.3	2.6	2.6	3	3	2	0.3	0	0	0
0	0	0	0	0	0	0	0	0	0.7	3.3	9.9	14.5	12.2	14.2	15.5	12.2	4.9	0.7	0	0
0	0	0	0	0	0	0	0	1	4.6	12.9	22.4	23.4	19.8	19.1	21.4	23.1	16.8	3.6	0.3	0
0	0	0	0	0	0	0	1	5.6	11.9	19.5	25.1	25.7	27.4	29.7	30.7	25.4	16.8	5.6	0.7	0
0	0	0	0	0	0	0.3	3	10.9	14.8	22.4	27.4	32.7	39.6	37	32.3	22.8	13.2	4	0.3	0
0	0	0	0	0	0	0.7	4.9	15.2	18.5	17.2	23.4	26.4	27.4	25.1	23.4	16.8	9.2	2	0	0
0	0	0	0	0	0	0.3	3.3	10.9	13.9	16.5	26.1	20.8	19.8	18.1	16.8	11.9	6.3	1	0	0
0	0	0	0	0	0	0.3	2	5.6	8.6	11.2	15.2	13.9	15.2	12.9	8.6	4.9	1.6	0.3	0	0
0	0	0	0	0	0	0	1	2.3	3.6	8.2	7.9	6.3	6.9	4.6	2.6	1	0	0	0	0
0	0	0	0	0	0	0	0.3	1	1.6	3.3	4.3	2.3	1.3	0.7	0.3	0	0	0	0	0
0	0	0	0	0	0	0	0.7	0.3	0.3	1	1	0.3	0	0	0	0	0	0	0	0
0	0	0	0	0	0	0	0.7	0.3	0.3	0.3	0	0	0	0	0	0	0	0	0	0
0	0	0	0	0	0	0.7	1	0.7	0.3	0	0	0	0	0	0	0	0	0	0	0
0	0	0	0	0	0.7	1.3	1.3	0.7	0	0	0	0	0	0	0	0	0	0	0	0
0	0	0	0	0	0.7	1	1	0.7	0.3	0	0	0	0	0	0	0	0	0	0	0
0	0	0	0	0.3	1	1.3	0.7	0.3	0	0	0	0	0	0	0	0	0	0	0	0
0	0	0	0	0.3	1.3	1.3	1	0.3	0	0	0	0	0	0	0	0	0	0	0	0
0	0	0	0.3	1	2	2.3	1.3	0.7	0	0	0	0	0	0	0	0	0	0	0	0
0	0	0	1	1.6	1.6	2	1	0.7	0	0	0	0	0	0	0	0	0	0	0	0
0	0	0	1	2.3	2.6	2.6	1.3	0.7	0.3	0	0	0	0	0	0	0	0	0	0	0
0	0	0.3	2.6	5.9	6.3	4.6	2	0.7	0.3	0	0	0	0	0	0	0	0	0	0	0
0	0	0.3	2	6.9	6.6	4.6	2	0.7	0.3	0	0	0	0	0	0	0	0	0	0	0
0	0	0	0.7	2.6	2.6	2.3	1.6	1.3	0.7	0	0	0	0	0	0	0	0	0	0	0
0	0	0	0	0.3	1	1	1	1	0.7	0	0	0	0	0	0	0	0	0	0	0
0	0	0	0	0	0	0.3	1	0.7	0.7	0	0	0	0	0	0	0	0	0	0	0
0	0	0	0	0	0	0	0.3	0.3	0.3	0	0	0	0	0	0	0	0	0	0	0
0	0	0	0	0	0	0	0	0	0	0	0	0	0	0	0	0	0	0	0	0
0	0	0	0	0	0	0	0	0	0	0	0	0	0	0	0	0	0	0	0	0
0	0	0	0	0	0	0	0	0	0	0	0	0	0	0	0	0	0	0	0	0
0	0	0	0	0	0	0	0	0	0	0	0	0	0	0	0	0	0	0	0	0
0	0	0	0	0	0	0	0	0	0	0	0	0	0	0	0	0	0	0	0	0
0	0	0	0	0	0	0	0	0	0	0	0	0	0	0	0	0	0	0	0	0
0	0	0	0	0	0	0	0	0	0	0	0	0	0	0	0	0	0	0	0	0
0	0	0	0	0	0	0	0	0	0	0	0	0	0	0	0	0	0	0	0	0
0	0	0	0	0	0	0	0	0	0	0	0	0	0	0	0	0	0	0	0	0
0	0	0	0	0	0	0	0	0	0	0	0	0	0	0	0	0	0	0	0	0
0	0	0	0	0	0	0	0	0	0	0	0	0	0	0	0	0	0	0	0	0
0	0	0	0	0	0	0	0	0	0	0	0	0	0	0	0	0	0	0	0	0
Frame 14 (28.00 ms)
0	0	0	0	0	0	0	0	0	0	0.3	1	2	2	2.3	2.3	1.3	0.3	0	0	0
0	0	0	0	0	0	0	0	0	0.7	3	8.6	12.5	10.6	12.5	12.5	8.9	3.3	0.3	0	0
0	0	0	0	0	0	0	0	1	4.3	12.2	22.1	23.1	19.5	18.8	20.8	20.5	13.2	2.6	0	0
0	0	0	0	0	0	0	1	5.6	11.9	19.5	25.4	26.1	27.4	29.7	31	25.1	16.2	4.9	0.3	0
0	0	0	0	0	0	0.3	3	11.2	15.2	22.8	28	33	39.9	37.3	33.3	23.4	13.2	3.6	0.3	0
0	0	0	0	0	0	0.7	5.9	16.2	19.1	17.5	23.8	26.7	28	25.7	24.4	17.8	9.6	2	0	0
0	0	0	0	0	0	0.3	4.3	11.9	14.5	17.5	27.4	21.4	20.5	19.1	17.8	12.9	7.3	1.3	0	0
0	0	0	0	0	0	0.3	2.6	6.3	9.2	11.9	15.8	14.5	16.2	13.9	9.6	5.9	2	0.3	0	0
0	0	0	0	0	0	0.3	1.3	2.6	4.3	9.2	8.6	6.9	7.9	5.6	3.6	1.3	0.3	0	0	0
0	0	0	0	0	0	0	0.7	1.3	1.6	3.6	4.6	2.6	1.6	0.7	0.7	0	0	0	0	0
0	0	0	0	0	0	0.3	0.7	0.7	0.3	1	1.3	0.3	0	0	0	0	0	0	0	0
0	0	0	0	0	0	0.3	1	0.7	0.3	0.3	0	0	0	0	0	0	0	0	0	0
0	0	0	0	0	0.3	0.7	1.3	0.7	0.3	0	0	0	0	0	0	0	0	0	0	0
0	0	0	0	0	0.7	1.3	1.6	0.7	0.3	0	0	0	0	0	0	0	0	0	0	0
0	0	0	0	0.3	1	1.3	1.3	0.7	0.3	0	0	0	0	0	0	0	0	0	0	0
0	0	0	0	0.3	1	1.3	1	0.7	0.3	0	0	0	0	0	0	0	0	0	0	0
0	0	0	0	0.3	1.3	1.6	1.3	0.7	0	0	0	0	0	0	0	0	0	0	0	0
0	0	0	0.3	1	2	2.3	1.3	0.7	0	0	0	0	0	0	0	0	0	0	0	0
0	0	0.3	1.3	1.6	1.6	2	1	0.3	0	0	0	0	0	0	0	0	0	0	0	0
0	0	0.3	1.6	2.3	2.3	2.3	1.3	0.3	0.3	0	0	0	0	0	0	0	0	0	0	0
0	0	0.7	3.6	5.3	4.9	3.6	1.6	0.7	0	0	0	0	0	0	0	0	0	0	0	0
0	0	0.7	3	6.9	5.3	3.6	2	0.7	0.3	0	0	0	0	0	0	0	0	0	0	0
0	0	0.3	1.3	3.6	2.6	2	1.6	1.6	1	0	0	0	0	0	0	0	0	0	0	0
0	0	0	0.3	0.7	1.3	1	1.3	1.3	0.7	0	0	0	0	0	0	0	0	0	0	0
0	0	0	0	0	0.3	0.3	1.3	1	0.7	0.3	0	0	0	0	0	0	0	0	0	0
0	0	0	0	0	0	0	0.7	0.3	0.3	0	0.3	0	0	0	0	0	0	0	0	0
0	0	0	0	0	0	0	0	0	0.3	0	0	0	0	0	0	0	0	0	0	0
0	0	0	0	0	0	0	0	0	0	0	0	0	0	0	0	0	0	0	0	0
0	0	0	0	0	0	0	0	0	0	0	0	0	0	0	0	0	0	0	0	0
0	0	0	0	0	0	0	0	0	0	0	0	0	0	0	0	0	0	0	0	0
0	0	0	0	0	0	0	0	0	0	0	0	0	0	0	0	0	0	0	0	0
0	0	0	0	0	0	0	0	0	0	0	0	0	0	0	0	0	0	0	0	0
0	0	0	0	0	0	0	0	0	0	0	0	0	0	0	0	0	0	0	0	0
0	0	0	0	0	0	0	0	0	0	0	0	0	0	0	0	0	0	0	0	0
0	0	0	0	0	0	0	0	0	0	0	0	0	0	0	0	0	0	0	0	0
0	0	0	0	0	0	0	0	0	0	0	0	0	0	0	0	0	0	0	0	0
0	0	0	0	0	0	0	0	0	0	0	0	0	0	0	0	0	0	0	0	0
0	0	0	0	0	0	0	0	0	0	0	0	0	0	0	0	0	0	0	0	0
Frame 15 (30.00 ms)
0	0	0	0	0	0	0	0	0	0	0	0.7	1.3	1.3	1.6	1.6	0.7	0	0	0	0
0	0	0	0	0	0	0	0	0	0.3	2.3	6.9	10.2	8.6	10.6	9.9	6.3	2.3	0.3	0	0
0	0	0	0	0	0	0	0	1	3.6	11.2	21.1	22.4	19.1	18.5	20.1	18.5	10.6	2	0	0
0	0	0	0	0	0	0	1	4.9	11.2	19.5	25.1	26.1	28	30	31.7	25.1	15.2	4.3	0.3	0
0	0	0	0	0	0	0.3	3	10.9	15.2	22.8	28	33.3	40.6	37.9	34	23.8	13.2	3.3	0.3	0
0	0	0	0	0	0	0.7	5.9	16.5	19.5	17.8	24.1	27.1	28.7	26.4	25.4	18.5	9.9	2	0	0
0	0	0	0	0	0	0.7	4.6	12.5	15.5	18.5	28	22.1	21.1	19.8	18.8	13.9	7.9	1.3	0	0
0	0	0	0	0	0	0.3	3	6.6	9.6	12.5	16.5	15.2	16.8	14.5	10.2	6.9	2.3	0.3	0	0
0	0	0	0	0	0	0.3	1.6	3	4.9	9.6	9.2	7.3	8.2	6.3	4.6	1.6	0.3	0	0	0
0	0	0	0	0	0	0.3	1	1.3	2	4.3	4.9	3.3	2	1	0.7	0	0	0	0	0
0	0	0	0	0	0	0.3	1	0.7	0.7	1.3	1.3	0.7	0.3	0	0	0	0	0	0	0
0	0	0	0	0	0	0.3	1	0.7	0.3	0.7	0.3	0	0	0	0	0	0	0	0	0
0	0	0	0	0	0.3	0.7	1.3	0.7	0.3	0	0	0	0	0	0	0	0	0	0	0
0	0	0	0	0.3	1	1.6	2	0.7	0.3	0	0	0	0	0	0	0	0	0	0	0
0	0	0	0	0.3	1.3	1.6	1.3	0.7	0.3	0	0	0	0	0	0	0	0	0	0	0
0	0	0	0	0.3	1.3	1.6	1	0.7	0.3	0	0	0	0	0	0	0	0	0	0	0
0	0	0	0	0.7	1.3	1.6	1.3	0.7	0	0	0	0	0	0	0	0	0	0	0	0
0	0	0	0.3	1.3	2	2.3	1.3	0.7	0.3	0	0	0	0	0	0	0	0	0	0	0
0	0	0.3	1.6	2	1.6	2	1	0.7	0.3	0	0	0	0	0	0	0	0	0	0	0
0	0	0.7	2	2.3	2.3	2.3	1.3	0.7	0.3	0	0	0	0	0	0	0	0	0	0	0
0	0	1.3	4	4.9	4.3	3.3	1.6	0.7	0	0	0	0	0	0	0	0	0	0	0	0
0	0.3	1.3	4	6.9	4.9	3.6	2	0.7	0.3	0	0	0	0	0	0	0	0	0	0	0
0	0	0.7	2.3	4	2.6	2.3	1.6	1.6	1	0.3	0	0	0	0	0	0	0	0	0	0
0	0	0.3	1	1	1.6	1.6	1.6	2	1.3	0.3	0	0	0	0	0	0	0	0	0	0
0	0	0	0	0	0.7	0.7	2	1.6	1.3	0.7	0.3	0	0	0	0	0	0	0	0	0
0	0	0	0	0	0	0.3	1	1	0.7	0.3	0.3	0	0	0	0	0	0	0	0	0
0	0	0	0	0	0	0	0.3	0.3	0.3	0	0	0	0	0	0	0	0	0	0	0
0	0	0	0	0	0	0	0	0	0	0	0	0	0	0	0	0	0	0	0	0
0	0	0	0	0	0	0	0	0	0	0	0	0	0	0	0	0	0	0	0	0
0	0	0	0	0	0	0	0	0	0	0	0	0	0	0	0	0	0	0	0	0
0	0	0	0	0	0	0	0	0	0	0	0	0	0	0	0	0	0	0	0	0
0	0	0	0	0	0	0	0	0	0	0	0	0	0	0	0	0	0	0	0	0
0	0	0	0	0	0	0	0	0	0	0	0	0	0	0	0	0	0	0	0	0
0	0	0	0	0	0	0	0	0	0	0	0	0	0	0	0	0	0	0	0	0
0	0	0	0	0	0	0	0	0	0	0	0	0	0	0	0	0	0	0	0	0
0	0	0	0	0	0	0	0	0	0	0	0	0	0	0	0	0	0	0	0	0
0	0	0	0	0	0	0	0	0	0	0	0	0	0	0	0	0	0	0	0	0
0	0	0	0	0	0	0	0	0	0	0	0	0	0	0	0	0	0	0	0	0
Frame 16 (32.00 ms)
0	0	0	0	0	0	0	0	0	0	0	0.3	1	0.7	1.3	1	0.3	0	0	0	0
0	0	0	0	0	0	0	0	0	0.3	2	5.6	8.2	6.9	8.6	7.9	4.9	1.6	0.3	0	0
0	0	0	0	0	0	0	0	0.7	3	10.2	20.1	21.8	18.8	18.1	19.5	17.2	9.2	1.6	0	0
0	0	0	0	0	0	0	0.7	4	10.9	19.1	24.1	26.1	28	30.4	32	25.1	15.2	4	0.3	0
0	0	0	0	0	0	0.3	2.6	10.2	15.5	23.1	28	33.3	40.6	38.6	34.3	24.4	13.9	3.6	0.3	0
0	0	0	0	0	0	0.7	5.6	16.8	20.5	18.5	24.4	27.4	29	27.1	26.4	19.5	10.9	2	0	0
0	0	0	0	0	0	0.7	4.9	13.2	16.5	19.1	28.7	22.8	21.8	20.8	20.1	15.5	8.9	1.6	0	0
0	0	0	0	0	0	0.3	3.3	7.3	10.6	13.2	17.2	15.8	17.5	15.8	11.5	8.2	3	0.3	0	0
0	0	0	0	0	0	0.3	2	3.6	5.3	10.2	9.6	7.9	9.2	7.6	5.6	2.3	0.3	0	0	0
0	0	0	0	0	0	0.3	1.3	1.6	2.3	4.6	5.6	4	3	1.6	1	0.3	0	0	0	0
0	0	0	0	0	0	0.3	1	1	1	1.6	1.6	1	0.3	0	0	0	0	0	0	0
0	0	0	0	0	0	0.7	1	1	0.7	0.7	0.3	0	0	0	0	0	0	0	0	0
0	0	0	0	0	0.3	1	1.6	1	0.7	0.3	0	0	0	0	0	0	0	0	0	0
0	0	0	0	0.3	1.3	2	2.3	1	0.3	0.3	0	0	0	0	0	0	0	0	0	0
0	0	0	0	0.7	2	2	1.6	1	0.7	0.3	0	0	0	0	0	0	0	0	0	0
0	0	0	0	0.7	2	2	1.3	1	0.7	0	0	0	0	0	0	0	0	0	0	0
0	0	0	0.3	1	1.6	2.3	1.6	1	0.3	0	0	0	0	0	0	0	0	0	0	0
0	0	0	0.7	1.3	2.3	3	1.6	0.7	0.3	0	0	0	0	0	0	0	0	0	0	0
0	0	0.3	2	2	2	2	1.3	0.7	0.3	0	0	0	0	0	0	0	0	0	0	0
0	0	1	2.6	2.3	2.3	2.6	1.3	0.7	0.3	0	0	0	0	0	0	0	0	0	0	0
0	0.3	2	4.6	4.9	4.3	3.6	2	0.7	0	0	0	0	0	0	0	0	0	0	0	0
0	0.3	2.3	4.6	6.6	4.6	3.6	2	0.7	0.3	0	0	0	0	0	0	0	0	0	0	0
0	0	1.3	3.3	4.6	3	2.3	1.6	2	1.3	0.3	0	0	0	0	0	0	0	0	0	0
0	0	0.3	1.6	2	2.3	2	2	2.6	1.6	0.7	0.3	0	0	0	0	0	0	0	0	0
0	0	0	0.3	0.7	1	1.3	2.6	2.6	2.6	1.6	0.7	0.3	0	0	0	0	0	0	0	0
0	0	0	0	0	0.3	0.7	1.6	2	1.6	1.3	1	0.3	0	0	0	0	0	0	0	0
0	0	0	0	0	0	0	0.7	1	1	0.7	0.3	0	0	0	0	0	0	0	0	0
0	0	0	0	0	0	0	0	0	0.3	0	0	0	0	0	0	0	0	0	0	0
0	0	0	0	0	0	0	0	0	0	0	0	0	0	0	0	0	0	0	0	0
0	0	0	0	0	0	0	0	0	0	0	0	0	0	0	0	0	0	0	0	0
0	0	0	0	0	0	0	0	0	0	0	0	0	0	0	0	0	0	0	0	0
0	0	0	0	0	0	0	0	0	0	0	0	0	0	0	0	0	0	0	0	0
0	0	0	0	0	0	0	0	0	0	0	0	0	0	0	0	0	0	0	0	0
0	0	0	0	0	0	0	0	0	0	0	0	0	0	0	0	0	0	0	0	0
0	0	0	0	0	0	0	0	0	0	0	0	0	0	0	0	0	0	0	0	0
0	0	0	0	0	0	0	0	0	0	0	0	0	0	0	0	0	0	0	0	0
0	0	0	0	0	0	0	0	0	0	0	0	0	0	0	0	0	0	0	0	0
0	0	0	0	0	0	0	0	0	0	0	0	0	0	0	0	0	0	0	0	0
Frame 17 (34.00 ms)
0	0	0	0	0	0	0	0	0	0	0	0.3	0.7	0.7	1	0.7	0.3	0	0	0	0
0	0	0	0	0	0	0	0	0	0.3	1.6	4.3	6.3	5.6	6.9	6.3	4	1.6	0.3	0	0
0	0	0	0	0	0	0	0	0.3	2.6	8.9	18.5	20.5	18.5	18.1	19.5	16.8	8.9	1.6	0	0
0	0	0	0	0	0	0	0.3	3.3	9.9	18.8	23.4	24.1	28	31	32	25.4	15.5	4.3	0.3	0
0	0	0	0	0	0	0	2	9.2	15.2	23.1	28	33.3	41.2	39.3	35	25.4	14.8	4.3	0.3	0
0	0	0	0	0	0	0.3	4.9	16.8	20.8	18.8	24.7	28	30	28.4	27.4	20.8	12.2	2.6	0	0
0	0	0	0	0	0	0.7	4.6	14.2	17.5	19.8	29.4	23.4	23.1	22.4	21.8	17.2	10.9	2	0	0
0	0	0	0	0	0	0.7	3.6	7.9	11.2	13.9	17.8	16.8	18.8	16.8	12.9	9.6	4.3	0.7	0	0
0	0	0	0	0	0	0.3	2.3	4.3	6.3	11.2	9.9	8.2	10.2	8.6	6.9	3	0.7	0	0	0
0	0	0	0	0	0	0.3	1.6	2.3	3	5.3	6.3	4.6	3.6	2.3	1.3	0.3	0	0	0	0
0	0	0	0	0	0	0.7	1.3	1.3	1	2	2	1.3	0.7	0.3	0	0	0	0	0	0
0	0	0	0	0	0	0.7	1.3	1	0.7	1	0.3	0	0	0	0	0	0	0	0	0
0	0	0	0	0	0.7	1.3	2	1	0.7	0.3	0	0	0	0	0	0	0	0	0	0
0	0	0	0	0.3	1.6	2	2.6	1	0.3	0.3	0	0	0	0	0	0	0	0	0	0
0	0	0	0	0.7	2.3	2.3	2.3	1.3	0.7	0.3	0	0	0	0	0	0	0	0	0	0
0	0	0	0	1	2.6	2.6	1.6	1.3	0.7	0.3	0	0	0	0	0	0	0	0	0	0
0	0	0	0.3	1	2	2.6	2	1	0.3	0	0	0	0	0	0	0	0	0	0	0
0	0	0	0.7	1.6	2.6	3	2	1	0.3	0	0	0	0	0	0	0	0	0	0	0
0	0	0.7	2.3	2.3	2.3	2.3	1.3	0.7	0.3	0	0	0	0	0	0	0	0	0	0	0
0	0	1	2.6	2.6	2.6	2.6	1.3	0.7	0.3	0	0	0	0	0	0	0	0	0	0	0
0	0.3	2.3	4.9	4.9	4.3	3.6	2	0.7	0.3	0	0	0	0	0	0	0	0	0	0	0
0	0.7	3	4.9	6.6	4.6	3.6	2	1	0.7	0	0	0	0	0	0	0	0	0	0	0
0	0.3	1.6	4	4.9	3	2.3	2	2	1.3	0.3	0	0	0	0	0	0	0	0	0	0
0	0	0.7	2.6	2.3	2.6	2	2.3	3.3	2.3	1	0.3	0	0	0	0	0	0	0	0	0
0	0	0	0.7	1	1.3	1.6	3.3	3.6	3.6	2.6	1.3	0.7	0.3	0.3	0	0	0	0	0	0
0	0	0	0	0	0.3	1	2.3	3	3.3	2.3	2	1	0.3	0.3	0	0	0	0	0	0
0	0	0	0	0	0	0.3	1	1.6	2	1.3	1	0.3	0	0	0	0	0	0	0	0
0	0	0	0	0	0	0	0.3	0.3	0.3	0.3	0	0	0	0	0	0	0	0	0	0
0	0	0	0	0	0	0	0	0	0	0	0	0	0	0	0	0	0	0	0	0
0	0	0	0	0	0	0	0	0	0	0	0	0	0	0	0	0	0	0	0	0
0	0	0	0	0	0	0	0	0	0	0	0	0	0	0	0	0	0	0	0	0
0	0	0	0	0	0	0	0	0	0	0	0	0	0	0	0	0	0	0	0	0
0	0	0	0	0	0	0	0	0	0	0	0	0	0	0	0	0	0	0	0	0
0	0	0	0	0	0	0	0	0	0	0	0	0	0	0	0	0	0	0	0	0
0	0	0	0	0	0	0	0	0	0	0	0	0	0	0	0	0	0	0	0	0
0	0	0	0	0	0	0	0	0	0	0	0	0	0	0	0	0	0	0	0	0
0	0	0	0	0	0	0	0	0	0	0	0	0	0	0	0	0	0	0	0	0
0	0	0	0	0	0	0	0	0	0	0	0	0	0	0	0	0	0	0	0	0
Frame 18 (36.00 ms)
0	0	0	0	0	0	0	0	0	0	0	0	0.3	0.3	0.7	0.3	0	0	0	0	0
0	0	0	0	0	0	0	0	0	0	1	3.6	4.9	4.6	5.6	4.9	3.3	1.3	0.3	0	0
0	0	0	0	0	0	0	0	0.3	2	7.6	16.5	19.5	18.1	17.8	19.1	16.5	8.9	1.6	0	0
0	0	0	0	0	0	0	0.3	2.3	8.9	18.1	23.4	25.1	28.4	31	32.3	26.1	16.2	4.3	0.3	0
0	0	0	0	0	0	0	1.6	8.2	14.8	23.4	28.7	34.3	41.9	39.6	36	26.7	16.2	4.9	0.7	0
0	0	0	0	0	0	0.3	4	16.2	21.1	19.1	25.7	29	30.7	28.7	28.7	23.1	13.9	3.3	0.3	0
0	0	0	0	0	0	0.3	4.3	14.5	18.1	20.5	30.7	24.4	24.1	23.4	23.4	19.8	13.9	2.6	0	0
0	0	0	0	0	0	0.3	3.6	8.6	11.9	14.5	18.8	17.8	19.5	17.8	14.2	11.5	5.9	1	0	0
0	0	0	0	0	0	0.3	2.3	4.6	6.6	11.5	10.6	8.9	10.9	9.6	8.2	3.6	1	0	0	0
0	0	0	0	0	0	0.3	1.6	2.3	3	5.6	6.9	5.3	4.3	3	1.6	0.3	0	0	0	0
0	0	0	0	0	0	0.3	1.3	1.3	1	2	2.3	1.6	1	0.3	0	0	0	0	0	0
0	0	0	0	0	0	0.7	1.3	1	1	1	0.7	0.3	0	0	0	0	0	0	0	0
0	0	0	0	0	0.7	1.3	2	1.3	1	0.3	0	0	0	0	0	0	0	0	0	0
0	0	0	0	0.3	1.6	2.3	2.6	1.3	0.7	0.7	0	0	0	0	0	0	0	0	0	0
0	0	0	0	0.7	2.6	2.6	2.3	1.6	1	0.7	0	0	0	0	0	0	0	0	0	0
0	0	0	0	1	2.6	3	2	1.3	1	0.3	0	0	0	0	0	0	0	0	0	0
0	0	0	0.3	1.3	2.3	3	2.3	1.3	0.7	0.3	0	0	0	0	0	0	0	0	0	0
0	0	0	0.7	1.6	3	3.3	2.3	1	0.3	0.3	0	0	0	0	0	0	0	0	0	0
0	0	0.7	2.3	2.6	2.3	2.3	1.6	1	0.3	0	0	0	0	0	0	0	0	0	0	0
0	0	1	3	3	2.6	2.6	1.6	1	0.3	0	0	0	0	0	0	0	0	0	0	0
0	0.3	2.6	4.9	4.9	4.6	3.6	2	1	0.3	0	0	0	0	0	0	0	0	0	0	0
0	0.7	3	4.9	6.6	4.6	3.6	2	1	0.7	0	0	0	0	0	0	0	0	0	0	0
0	0.3	2	4.3	4.9	3.3	2.6	2	2.3	1.6	0.7	0	0	0.3	0	0	0	0	0	0	0
0	0	1	3	2.3	3	2.3	2.6	3.3	2.6	1.3	0.7	0.3	0	0	0	0	0	0	0	0
0	0	0.3	1	1	1.6	2	4	4.3	4.6	3.6	2	1.3	0.7	0.7	0.3	0	0	0	0	0
0	0	0	0	0.3	0.7	1.3	3.3	4	4.6	4	3.6	1.6	0.7	0.7	0.3	0	0	0	0	0
0	0	0	0	0	0	0.7	1.6	2.6	3	2.3	2	1	0.3	0	0	0	0	0	0	0
0	0	0	0	0	0	0	0.7	0.7	0.7	0.7	0.3	0	0	0	0	0	0	0	0	0
0	0	0	0	0	0	0	0	0	0	0	0	0	0	0	0	0	0	0	0	0
0	0	0	0	0	0	0	0	0	0	0	0	0	0	0	0	0	0	0	0	0
0	0	0	0	0	0	0	0	0	0	0	0	0	0	0	0	0	0	0	0	0
0	0	0	0	0	0	0	0	0	0	0	0	0	0	0	0	0	0	0	0	0
0	0	0	0	0	0	0	0	0	0	0	0	0	0	0	0	0	0	0	0	0
0	0	0	0	0	0	0	0	0	0	0	0	0	0	0	0	0	0	0	0	0
0	0	0	0	0	0	0	0	0	0	0	0	0	0	0	0	0	0	0	0	0
0	0	0	0	0	0	0	0	0	0	0	0	0	0	0	0	0	0	0	0	0
0	0	0	0	0	0	0	0	0	0	0	0	0	0	0	0	0	0	0	0	0
0	0	0	0	0	0	0	0	0	0	0	0	0	0	0	0	0	0	0	0	0
Frame 19 (38.00 ms)
0	0	0	0	0	0	0	0	0	0	0	0	0.3	0.3	0.3	0.3	0	0	0	0	0
0	0	0	0	0	0	0	0	0	0	1	3	4	4	4.3	4.3	3	1.3	0.3	0	0
0	0	0	0	0	0	0	0	0.3	1.6	6.6	15.2	18.5	17.5	17.8	18.8	16.5	8.6	1.6	0	0
0	0	0	0	0	0	0	0	1.6	7.9	17.8	24.4	26.4	28.7	31.3	33	26.4	16.5	4.6	0.3	0
0	0	0	0	0	0	0	1	6.6	14.5	23.8	29.7	35.3	42.6	40.3	36.6	27.7	17.2	5.9	0.7	0
0	0	0	0	0	0	0	3	15.5	21.4	19.5	26.1	29.7	31.3	29.7	29.7	24.7	15.5	4.3	0.3	0
0	0	0	0	0	0	0.3	3.6	14.2	18.5	21.1	31.3	25.1	24.7	24.4	25.1	21.8	16.2	3.3	0	0
0	0	0	0	0	0	0.3	3.3	8.6	12.2	14.8	19.5	18.5	20.1	18.8	15.5	13.2	7.9	1.3	0	0
0	0	0	0	0	0	0.3	2.3	4.6	6.9	11.9	11.2	9.2	11.5	10.2	9.2	4.6	1.3	0	0	0
0	0	0	0	0	0	0.3	1.6	2.6	3.3	5.6	6.9	5.6	4.9	3.6	2.3	0.7	0	0	0	0
0	0	0	0	0	0	0.3	1.3	1.3	1	2.3	2.6	2	1.3	0.7	0.3	0	0	0	0	0
0	0	0	0	0	0	0.7	1.3	1	1	1	0.7	0.3	0	0	0	0	0	0	0	0
0	0	0	0	0	0.3	1.3	2	1.3	1	0.3	0.3	0	0	0	0	0	0	0	0	0
0	0	0	0	0.3	1.6	2.3	3	1.3	0.7	0.7	0	0	0	0	0	0	0	0	0	0
0	0	0	0	0.7	2.6	2.6	2.3	1.6	1	0.7	0	0	0	0	0	0	0	0	0	0
0	0	0	0	0.7	3	3.3	2.3	1.3	1	0.3	0	0	0	0	0	0	0	0	0	0
0	0	0	0.3	1	2.3	3	2.6	1.3	0.7	0.3	0	0	0	0	0	0	0	0	0	0
0	0	0	0.7	1.6	3	3.6	2.3	1.3	0.7	0.3	0	0	0	0	0	0	0	0	0	0
0	0	0.7	2.3	2.6	2.3	2.6	1.6	1	0.3	0	0	0	0	0	0	0	0	0	0	0
0	0	1	3	3	2.6	2.6	1.6	1	0.7	0	0	0	0	0	0	0	0	0	0	0
0	0.3	2.6	4.9	4.9	4.6	3.6	2	1	0.3	0	0	0	0	0	0	0	0	0	0	0
0	0.7	3.3	4.9	6.6	4.6	3.6	2.3	1	0.7	0	0	0	0	0	0	0	0	0	0	0
0	0.3	2.3	4.6	5.3	3.3	2.6	2.3	2.3	1.6	0.7	0.3	0	0.3	0	0	0	0	0	0	0
0	0	1.3	3	2.6	3	2.6	3	3.6	2.6	1.6	1	0.3	0.3	0.3	0.3	0	0	0	0	0
0	0	0.3	1	1.3	2	2	4	4.6	5.3	4.3	2.6	1.6	1	1	0.3	0	0	0	0	0
0	0	0	0	0.3	1	1.6	3.6	4.9	6.3	5.3	4.9	2.6	1	1	0.7	0	0	0	0	0
0	0	0	0	0	0.3	0.7	2	3.3	4	3.3	3	1.6	0.7	0.3	0	0	0	0	0	0
0	0	0	0	0	0	0	0.7	1	1	1	0.7	0.3	0	0	0	0	0	0	0	0
0	0	0	0	0	0	0	0	0	0	0	0	0	0	0	0	0	0	0	0	0
0	0	0	0	0	0	0	0	0	0	0	0	0	0	0	0	0	0	0	0	0
0	0	0	0	0	0	0	0	0	0	0	0	0	0	0	0	0	0	0	0	0
0	0	0	0	0	0	0	0	0	0	0	0	0	0	0	0	0	0	0	0	0
0	0	0	0	0	0	0	0	0	0	0	0	0	0	0	0	0	0	0	0	0
0	0	0	0	0	0	0	0	0	0	0	0	0	0	0	0	0	0	0	0	0
0	0	0	0	0	0	0	0	0	0	0	0	0	0	0	0	0	0	0	0	0
0	0	0	0	0	0	0	0	0	0	0	0	0	0	0	0	0	0	0	0	0
0	0	0	0	0	0	0	0	0	0	0	0	0	0	0	0	0	0	0	0	0
0	0	0	0	0	0	0	0	0	0	0	0	0	0	0	0	0	0	0	0	0
Frame 20 (40.00 ms)
0	0	0	0	0	0	0	0	0	0	0	0	0	0	0.3	0.3	0	0	0	0	0
0	0	0	0	0	0	0	0	0	0	0.7	2.3	3.6	3.6	4	4	3	1.3	0.3	0	0
0	0	0	0	0	0	0	0	0.3	1.3	5.6	13.5	17.2	16.8	17.2	18.8	16.5	8.6	1.6	0	0
0	0	0	0	0	0	0	0	1.3	6.9	16.8	24.1	26.4	28.7	31	33	26.7	16.8	5.3	0.7	0
0	0	0	0	0	0	0	1	5.9	13.9	23.8	29.7	35.6	42.6	40.3	37	28.4	17.8	6.9	1	0
0	0	0	0	0	0	0	2.6	14.2	21.1	19.8	26.7	30	31.7	30	30.7	26.1	16.8	5.6	0.7	0
0	0	0	0	0	0	0.3	3	13.5	18.5	21.4	32	25.7	25.1	25.1	26.4	23.8	18.1	4	0.3	0
0	0	0	0	0	0	0.3	3	8.6	12.5	15.5	20.1	18.8	20.5	19.5	16.2	14.8	9.2	1.6	0	0
0	0	0	0	0	0	0.3	2.3	4.6	7.3	12.2	11.5	9.6	11.9	10.9	9.9	5.3	1.6	0.3	0	0
0	0	0	0	0	0	0.3	1.6	2.6	3.6	5.9	7.3	5.6	5.3	4	2.6	0.7	0	0	0	0
0	0	0	0	0	0	0.3	1.3	1.3	1.3	2.3	3	2.3	1.6	1	0.3	0	0	0	0	0
0	0	0	0	0	0	0.7	1.3	1	1	1.3	1	0.7	0.3	0	0	0	0	0	0	0
0	0	0	0	0	0.3	1.3	2	1.3	1	0.7	0.3	0	0	0	0	0	0	0	0	0
0	0	0	0	0.3	1.3	2.3	3	1.3	1	0.7	0.3	0	0	0	0	0	0	0	0	0
0	0	0	0	0.3	2.3	2.6	2.6	1.6	1.3	0.7	0.3	0	0	0	0	0	0	0	0	0
0	0	0	0	0.7	3	3.3	2.3	1.6	1.3	0.3	0	0	0	0	0	0	0	0	0	0
0	0	0	0	1	2.6	3.3	3	1.3	0.7	0.3	0	0	0	0	0	0	0	0	0	0
0	0	0	0.7	1.6	3	3.6	2.6	1.3	0.7	0.3	0	0	0	0	0	0	0	0	0	0
0	0	0.3	2.3	2.6	2.3	2.6	1.6	1.3	0.7	0	0	0	0	0	0	0	0	0	0	0
0	0	1	3	3	2.6	3	1.6	1	0.7	0	0	0	0	0	0	0	0	0	0	0
0	0.3	2.3	4.9	4.9	4.6	4	2.3	1	0.3	0	0	0	0	0	0	0	0	0	0	0
0	0.7	3	4.9	6.6	4.6	3.6	2.3	1	0.7	0.3	0	0	0	0	0	0	0	0	0	0
0	0.3	2.3	4.6	5.3	3.3	2.6	2.3	2.3	2	1	0.3	0.3	0.3	0.3	0	0	0	0	0	0
0	0.3	1.6	3.3	2.6	3	2.6	3	3.6	3	2	1.3	0.7	0.3	0.3	0.3	0	0	0	0	0
0	0	0.3	1.3	1.6	2.3	2	4.3	4.9	5.9	4.9	3.6	2.3	1.3	1	0.7	0.3	0	0	0	0
0	0	0	0.3	0.3	1	1.6	4	5.6	7.3	6.6	6.6	3.3	1.6	1.3	1	0.3	0	0	0	0
0	0	0	0	0	0.3	1	2.3	3.6	4.9	4.3	4.3	2.3	1	0.7	0.3	0	0	0	0	0
0	0	0	0	0	0	0.3	0.7	1.3	1.3	1.3	1	0.7	0.3	0	0	0	0	0	0	0
0	0	0	0	0	0	0	0	0	0	0	0	0	0	0	0	0	0	0	0	0
0	0	0	0	0	0	0	0	0	0	0	0	0	0	0	0	0	0	0	0	0
0	0	0	0	0	0	0	0	0	0	0	0	0	0	0	0	0	0	0	0	0
0	0	0	0	0	0	0	0	0	0	0	0	0	0	0	0	0	0	0	0	0
0	0	0	0	0	0	0	0	0	0	0	0	0	0	0	0	0	0	0	0	0
0	0	0	0	0	0	0	0	0	0	0	0	0	0	0	0	0	0	0	0	0
0	0	0	0	0	0	0	0	0	0	0	0	0	0	0	0	0	0	0	0	0
0	0	0	0	0	0	0	0	0	0	0	0	0	0	0	0	0	0	0	0	0
0	0	0	0	0	0	0	0	0	0	0	0	0	0	0	0	0	0	0	0	0
0	0	0	0	0	0	0	0	0	0	0	0	0	0	0	0	0	0	0	0	0
Frame 21 (42.00 ms)
0	0	0	0	0	0	0	0	0	0	0	0	0	0	0.3	0	0	0	0	0	0
0	0	0	0	0	0	0	0	0	0	0.7	2	3	3.3	3.6	3.6	3	1.3	0.3	0	0
0	0	0	0	0	0	0	0	0	1	4.9	12.2	15.8	15.8	16.8	18.8	16.5	8.6	1.6	0	0
0	0	0	0	0	0	0	0	1	5.9	16.2	23.4	25.4	27.1	31	33.3	27.1	17.2	5.3	0.7	0
0	0	0	0	0	0	0	0.7	4.6	13.2	23.4	29.7	35.3	42.2	40.9	37.6	28.7	18.5	7.9	1	0
0	0	0	0	0	0	0	2	12.5	20.8	19.8	26.7	30	31.7	30.4	31	26.7	17.5	6.6	0.7	0
0	0	0	0	0	0	0	2.6	12.5	18.5	21.8	32.3	25.7	25.4	25.7	27.1	25.1	19.8	4.6	0.3	0
0	0	0	0	0	0	0.3	2.3	8.6	12.9	15.8	20.5	19.1	21.1	20.5	16.8	15.8	10.9	2	0	0
0	0	0	0	0	0	0.3	2	4.6	7.3	12.5	11.5	9.6	12.2	11.5	10.6	5.9	2	0.3	0	0
0	0	0	0	0	0	0.3	1.3	2.6	3.6	5.9	7.6	5.6	5.3	4.3	3	1	0	0	0	0
0	0	0	0	0	0	0.3	1.3	1.3	1.3	2.6	3	2.6	1.6	1	0.3	0	0	0	0	0
0	0	0	0	0	0	0.7	1.3	1	1	1.3	1	0.7	0.3	0	0	0	0	0	0	0
0	0	0	0	0	0.3	1.3	2	1.3	1	0.7	0.3	0	0	0	0	0	0	0	0	0
0	0	0	0	0.3	1	2.3	3	1.3	1	0.7	0.3	0	0	0	0	0	0	0	0	0
0	0	0	0	0.3	2.3	3	2.6	1.6	1.3	1	0.3	0	0	0	0	0	0	0	0	0
0	0	0	0	0.7	3	3.3	2.3	1.6	1.3	0.7	0	0	0	0	0	0	0	0	0	0
0	0	0	0	1	2.6	3.3	3	1.6	1	0.7	0	0	0	0	0	0	0	0	0	0
0	0	0	0.7	1.6	3.3	4	2.6	1.6	0.7	0.3	0	0	0	0	0	0	0	0	0	0
0	0	0.3	2	2.6	2.3	2.6	2	1.3	0.7	0	0	0	0	0	0	0	0	0	0	0
0	0	1	2.6	3	2.6	3	1.6	1	0.7	0	0	0	0	0	0	0	0	0	0	0
0	0.3	2	4.6	4.9	4.6	4	2.3	1	0.3	0	0	0	0	0	0	0	0	0	0	0
0	0.3	3	4.6	6.6	4.6	3.6	2.3	1.3	0.7	0.3	0.3	0	0	0	0	0	0	0	0	0
0	0.3	2	4.3	5.3	3.3	3	2.3	2.3	2	1	0.7	0.3	0.3	0.3	0	0	0	0	0	0
0	0.3	1.3	3.3	3	3.3	2.6	3	3.6	3	2.3	1.6	1	0.7	0.7	0.3	0	0	0	0	0
0	0	0.3	1.3	1.6	2.3	2.3	4.3	5.3	6.6	5.9	4.6	3	1.6	1.3	0.7	0.3	0	0	0	0
0	0	0	0.3	0.3	1	1.6	4	5.9	8.6	8.2	8.2	4.6	2	1.6	1	0.7	0	0	0	0
0	0	0	0	0	0.3	1	2.6	4	5.6	5.3	5.6	3.3	1.3	1	0.7	0.3	0	0	0	0
0	0	0	0	0	0	0.3	1	1.3	1.3	1.6	1.3	1	0.3	0.3	0	0	0	0	0	0
0	0	0	0	0	0	0	0	0	0	0.3	0	0	0	0	0	0	0	0	0	0
0	0	0	0	0	0	0	0	0	0	0	0	0	0	0	0	0	0	0	0	0
0	0	0	0	0	0	0	0	0	0	0	0	0	0	0	0	0	0	0	0	0
0	0	0	0	0	0	0	0	0	0	0	0	0	0	0	0	0	0	0	0	0
0	0	0	0	0	0	0	0	0	0	0	0	0	0	0	0	0	0	0	0	0
0	0	0	0	0	0	0	0	0	0	0	0	0	0	0	0	0	0	0	0	0
0	0	0	0	0	0	0	0	0	0	0	0	0	0	0	0	0	0	0	0	0
0	0	0	0	0	0	0	0	0	0	0	0	0	0	0	0	0	0	0	0	0
0	0	0	0	0	0	0	0	0	0	0	0	0	0	0	0	0	0	0	0	0
0	0	0	0	0	0	0	0	0	0	0	0	0	0	0	0	0	0	0	0	0
Frame 22 (44.00 ms)
0	0	0	0	0	0	0	0	0	0	0	0	0	0	0.3	0	0	0	0	0	0
0	0	0	0	0	0	0	0	0	0	0.3	1.6	3	3	3.3	3.6	3	1.3	0.3	0	0
0	0	0	0	0	0	0	0	0	1	4.3	10.9	15.2	15.2	16.2	18.1	16.5	8.9	1.6	0	0
0	0	0	0	0	0	0	0	1	5.6	15.2	22.1	25.1	26.7	29	32.7	27.4	17.5	5.6	0.7	0
0	0	0	0	0	0	0	0.7	4.3	12.9	23.1	29.4	35.3	42.2	39.9	37	29	18.8	8.2	1.3	0
0	0	0	0	0	0	0	2	11.5	20.1	19.5	26.4	30	31.7	30.4	31	27.1	18.1	7.3	1	0
0	0	0	0	0	0	0	2.3	11.9	18.1	21.1	30.4	25.4	25.4	25.7	27.1	25.7	20.8	5.3	0.3	0
0	0	0	0	0	0	0.3	2.3	8.2	12.5	15.5	19.8	19.1	21.1	20.5	17.2	16.5	11.5	2.3	0	0
0	0	0	0	0	0	0.3	1.6	4.6	7.3	12.5	11.5	9.9	12.2	11.9	11.2	6.3	2.3	0.3	0	0
0	0	0	0	0	0	0.3	1.3	2.6	3.6	6.3	7.6	5.9	5.6	4.6	3.3	1.3	0	0	0	0
0	0	0	0	0	0	0.3	1.3	1.3	1.3	2.6	3	2.6	2	1.3	0.7	0	0	0	0	0
0	0	0	0	0	0	0.7	1.3	1	1	1.3	1	0.7	0.3	0	0	0	0	0	0	0
0	0	0	0	0	0.3	1.3	2	1.3	1.3	0.7	0.3	0	0	0	0	0	0	0	0	0
0	0	0	0	0.3	1	2.3	3	1.3	1	0.7	0.3	0	0	0	0	0	0	0	0	0
0	0	0	0	0.3	2	2.6	2.6	2	1.3	1	0.3	0	0	0	0	0	0	0	0	0
0	0	0	0	0.7	2.6	3.3	2.3	1.6	1.3	0.7	0	0	0	0	0	0	0	0	0	0
0	0	0	0	1	2.3	3.3	3	1.6	1	0.7	0	0	0	0	0	0	0	0	0	0
0	0	0	0.7	1.6	3	4	3	1.6	1	0.7	0	0	0	0	0	0	0	0	0	0
0	0	0.3	2	2.6	2.3	2.6	2	1.3	0.7	0.3	0	0	0	0	0	0	0	0	0	0
0	0	0.7	2.6	3	2.6	3	2	1	0.7	0.3	0	0	0	0	0	0	0	0	0	0
0	0.3	1.6	4.3	4.9	4.3	4	2.3	1	0.7	0.3	0	0	0	0	0	0	0	0	0	0
0	0.3	2.3	4.3	6.3	4.6	3.6	2.3	1.3	0.7	0.3	0.3	0	0	0	0	0	0	0	0	0
0	0.3	2	4.3	5.3	3.3	2.6	2.3	2.3	2	1	0.7	0.3	0.7	0.3	0	0	0	0	0	0
0	0.3	1.3	3.3	3	3.3	2.6	3	3.6	3.3	2.6	2	1.3	1	0.7	0.7	0.3	0	0	0	0
0	0	0.3	1.3	1.6	2.3	2.3	4.3	5.6	6.9	6.9	5.3	3.3	2	1.6	1	0.7	0	0	0	0
0	0	0	0.3	0.3	1	1.6	4.3	6.6	9.2	9.2	9.6	5.3	2.6	2	1.3	0.7	0	0	0	0
0	0	0	0	0	0.3	1.3	3	4.6	6.3	6.3	6.6	4	2	1.3	0.7	0.3	0	0	0	0
0	0	0	0	0	0	0.3	1	1.6	2	2	2	1.3	0.7	0.7	0.3	0	0	0	0	0
0	0	0	0	0	0	0	0	0.3	0.3	0.3	0.3	0	0	0	0	0	0	0	0	0
0	0	0	0	0	0	0	0	0	0	0	0	0	0	0	0	0	0	0	0	0
0	0	0	0	0	0	0	0	0	0	0	0	0	0	0	0	0	0	0	0	0
0	0	0	0	0	0	0	0	0	0	0	0	0	0	0	0	0	0	0	0	0
0	0	0	0	0	0	0	0	0	0	0	0	0	0	0	0	0	0	0	0	0
0	0	0	0	0	0	0	0	0	0	0	0	0	0	0	0	0	0	0	0	0
0	0	0	0	0	0	0	0	0	0	0	0	0	0	0	0	0	0	0	0	0
0	0	0	0	0	0	0	0	0	0	0	0	0	0	0	0	0	0	0	0	0
0	0	0	0	0	0	0	0	0	0	0	0	0	0	0	0	0	0	0	0	0
0	0	0	0	0	0	0	0	0	0	0	0	0	0	0	0	0	0	0	0	0
Frame 23 (46.00 ms)
0	0	0	0	0	0	0	0	0	0	0	0	0	0	0.3	0	0	0	0	0	0
0	0	0	0	0	0	0	0	0	0	0.3	1.6	2.6	3	3.3	3.3	3	1.3	0.3	0	0
0	0	0	0	0	0	0	0	0	1	4	10.2	14.2	14.5	15.8	17.8	16.5	8.9	2	0	0
0	0	0	0	0	0	0	0	1	5.3	14.5	20.5	23.1	24.7	28.7	32.3	27.1	17.5	5.9	0.7	0
0	0	0	0	0	0	0	0.3	4	12.5	22.8	28.4	33.7	39.3	39.6	37	29	19.1	8.9	1.3	0
0	0	0	0	0	0	0	1.6	11.2	20.1	19.5	24.7	28	31	30.4	31	27.1	18.5	7.9	1	0
0	0	0	0	0	0	0	2.3	11.5	18.1	21.1	30	25.1	25.4	25.7	27.4	25.7	21.1	5.3	0.3	0
0	0	0	0	0	0	0	2	8.2	12.5	15.5	19.8	19.1	21.4	20.5	17.5	16.8	12.2	2.3	0	0
0	0	0	0	0	0	0.3	1.6	4.9	7.3	12.5	11.5	10.2	12.5	11.9	11.5	6.6	2.6	0.3	0	0
0	0	0	0	0	0	0.3	1.3	2.6	3.6	6.3	7.6	6.3	5.6	4.9	3.6	1.3	0.3	0	0	0
0	0	0	0	0	0	0.3	1.3	1.3	1.3	2.6	3.3	3	2	1.3	0.7	0	0	0	0	0
0	0	0	0	0	0	0.7	1.3	1	1	1.6	1.3	1	0.3	0.3	0	0	0	0	0	0
0	0	0	0	0	0.3	1	2.3	1.3	1.3	0.7	0.7	0.3	0	0	0	0	0	0	0	0
0	0	0	0	0	1	2.3	3	1.3	1	1	0.7	0	0	0	0	0	0	0	0	0
0	0	0	0	0.3	2	2.6	2.6	2	1.3	1.3	0.7	0	0	0	0	0	0	0	0	0
0	0	0	0	0.7	2.6	3.3	2.3	1.6	1.6	1	0.3	0	0	0	0	0	0	0	0	0
0	0	0	0	1	2.3	3.3	3	1.6	1.3	1	0	0	0	0	0	0	0	0	0	0
0	0	0	0.3	1.6	3	4	3	1.6	1	0.7	0	0	0	0	0	0	0	0	0	0
0	0	0.3	1.6	2.3	2.3	2.6	2	1.6	1	0.3	0	0	0	0	0	0	0	0	0	0
0	0	0.7	2.3	2.6	2.6	3	2	1	0.7	0.3	0	0	0	0	0	0	0	0	0	0
0	0.3	1.6	4	4.6	4.3	4	2.3	1	0.7	0.3	0.3	0	0	0	0	0	0	0	0	0
0	0.3	2.3	4.3	6.3	4.6	4	2.3	1.3	0.7	0.3	0.3	0	0	0.3	0	0	0	0	0	0
0	0.3	1.6	4.3	5.3	3.3	3	2.3	2.6	2	1	0.7	0.3	0.7	0.7	0.3	0	0	0	0	0
0	0.3	1.3	3.3	3	3.3	2.6	3	3.6	3.3	2.6	2	1.3	1	1	0.7	0.3	0	0	0	0
0	0	0.3	1.3	1.6	2.3	2.3	4.3	5.6	7.3	7.3	5.9	4	2.3	1.6	1.3	1	0	0	0	0
0	0	0	0.3	0.3	1	2	4.3	6.9	10.2	10.6	10.9	6.3	3	2.3	1.3	1	0.3	0	0	0
0	0	0	0	0	0.3	1.3	3	4.9	6.6	7.3	7.6	4.6	2.6	1.6	1	0.3	0	0	0	0
0	0	0	0	0	0	0.3	1	1.6	2	2.6	2.3	1.6	1	1	0.3	0	0	0	0	0
0	0	0	0	0	0	0	0	0.3	0.3	0.3	0.3	0.3	0	0	0	0	0	0	0	0
0	0	0	0	0	0	0	0	0	0	0	0	0	0	0	0	0	0	0	0	0
0	0	0	0	0	0	0	0	0	0	0	0	0	0	0	0	0	0	0	0	0
0	0	0	0	0	0	0	0	0	0	0	0	0	0	0	0	0	0	0	0	0
0	0	0	0	0	0	0	0	0	0	0	0	0	0	0	0	0	0	0	0	0
0	0	0	0	0	0	0	0	0	0	0	0	0	0	0	0	0	0	0	0	0
0	0	0	0	0	0	0	0	0	0	0	0	0	0	0	0	0	0	0	0	0
0	0	0	0	0	0	0	0	0	0	0	0	0	0	0	0	0	0	0	0	0
0	0	0	0	0	0	0	0	0	0	0	0	0	0	0	0	0	0	0	0	0
0	0	0	0	0	0	0	0	0	0	0	0	0	0	0	0	0	0	0	0	0
Frame 24 (48.00 ms)
0	0	0	0	0	0	0	0	0	0	0	0	0	0	0.3	0.3	0	0	0	0	0
0	0	0	0	0	0	0	0	0	0	0.3	1.6	2.6	3	3.3	3.3	2.6	1.3	0.3	0	0
0	0	0	0	0	0	0	0	0	1	4	9.9	13.5	14.2	15.5	17.2	15.5	8.6	1.6	0	0
0	0	0	0	0	0	0	0	1	5.3	13.9	19.1	21.4	24.4	28	31.7	26.4	17.2	5.9	0.7	0
0	0	0	0	0	0	0	0.3	4	11.9	21.1	27.1	31.3	38.3	37	36	27.4	18.8	8.9	1.3	0
0	0	0	0	0	0	0	1.6	10.6	18.8	18.5	23.4	26.7	28.7	28	30.7	26.4	18.5	7.9	1	0
0	0	0	0	0	0	0	2	11.2	17.8	20.8	28.4	23.1	23.8	25.1	27.1	25.7	21.4	5.6	0.3	0
0	0	0	0	0	0	0	2	8.2	12.9	15.5	19.5	18.8	21.1	20.8	17.5	17.5	12.9	2.6	0	0
0	0	0	0	0	0	0.3	1.6	4.9	7.6	12.5	11.5	10.2	12.9	12.2	11.9	6.9	2.6	0.3	0	0
0	0	0	0	0	0	0.3	1.3	3	4	6.3	7.6	6.3	5.9	5.3	4.3	1.6	0.3	0	0	0
0	0	0	0	0	0	0.3	1.3	1.6	1.6	2.6	3.3	3	2.3	1.6	1	0.3	0	0	0	0
0	0	0	0	0	0	0.7	1.6	1.3	1.3	1.6	1.3	1	0.7	0.3	0	0	0	0	0	0
0	0	0	0	0	0.3	1	2.3	1.6	1.3	1	0.7	0.3	0	0	0	0	0	0	0	0
0	0	0	0	0	1	2.3	3	1.3	1	1	0.7	0	0	0	0	0	0	0	0	0
0	0	0	0	0.3	2	2.6	2.6	2	1.6	1.3	0.7	0	0	0	0	0	0	0	0	0
0	0	0	0	0.7	2.6	3.3	2.3	2	2	1	0.3	0	0	0	0	0	0	0	0	0
0	0	0	0	1	2.3	3.3	3.3	2	1.3	1	0.3	0	0	0	0	0	0	0	0	0
0	0	0	0.3	1.3	3	4	3	2	1	0.7	0	0	0	0	0	0	0	0	0	0
0	0	0.3	1.3	2.3	2.3	3	2	1.6	1	0.3	0	0	0	0	0	0	0	0	0	0
0	0	0.7	2	2.6	2.6	3	2	1	0.7	0.3	0	0	0	0	0	0	0	0	0	0
0	0.3	1.3	4	4.6	4.3	4	2.3	1	0.7	0.3	0.3	0	0	0	0	0	0	0	0	0
0	0.3	2	4	5.9	4.6	4	2.3	1.3	1	0.3	0.3	0.3	0.3	0.3	0	0	0	0	0	0
0	0.3	1.6	4	4.9	3.3	3	2.3	2.6	2.3	1	0.7	0.7	0.7	0.7	0.3	0	0	0	0	0
0	0.3	1.3	3.3	2.6	3	2.6	3	4	3.6	2.6	2.3	1.3	1	1	0.7	0.3	0	0	0	0
0	0	0.3	1.3	1.6	2.3	2.3	4.3	5.6	7.9	7.9	6.3	4.3	2.3	2	1.3	1	0.3	0	0	0
0	0	0	0.3	0.3	1	2	4.3	7.3	10.9	11.5	12.2	6.9	3.6	2.3	1.6	1.3	0.3	0	0	0
0	0	0	0	0	0.3	1.6	3.3	5.3	7.6	8.2	8.6	5.6	3	2	1	0.7	0	0	0	0
0	0	0	0	0	0	0.3	1.3	2	2.3	3	2.6	2	1.3	1	0.3	0	0	0	0	0
0	0	0	0	0	0	0	0	0.3	0.3	0.7	0.3	0.3	0.3	0	0	0	0	0	0	0
0	0	0	0	0	0	0	0	0	0	0	0	0	0	0	0	0	0	0	0	0
0	0	0	0	0	0	0	0	0	0	0	0	0	0	0	0	0	0	0	0	0
0	0	0	0	0	0	0	0	0	0	0	0	0	0	0	0	0	0	0	0	0
0	0	0	0	0	0	0	0	0	0	0	0	0	0	0	0	0	0	0	0	0
0	0	0	0	0	0	0	0	0	0	0	0	0	0	0	0	0	0	0	0	0
0	0	0	0	0	0	0	0	0	0	0	0	0	0	0	0	0	0	0	0	0
0	0	0	0	0	0	0	0	0	0	0	0	0	0	0	0	0	0	0	0	0
0	0	0	0	0	0	0	0	0	0	0	0	0	0	0	0	0	0	0	0	0
0	0	0	0	0	0	0	0	0	0	0	0	0	0	0	0	0	0	0	0	0
Frame 25 (50.00 ms)
0	0	0	0	0	0	0	0	0	0	0	0	0	0	0.3	0.3	0	0	0	0	0
0	0	0	0	0	0	0	0	0	0	0.3	1.6	2.6	3	3.3	3.3	2.6	1.3	0.3	0	0
0	0	0	0	0	0	0	0	0	1	3.6	9.6	13.2	13.9	15.2	16.2	14.8	8.2	1.6	0	0
0	0	0	0	0	0	0	0	1	5.3	13.2	18.8	21.1	23.8	27.4	29.4	24.4	16.8	5.9	0.7	0
0	0	0	0	0	0	0	0.3	4	11.5	19.8	25.4	30.7	36.6	36	33.3	26.4	18.5	8.9	1.3	0
0	0	0	0	0	0	0	1.6	10.6	17.5	17.8	23.1	26.7	28.4	27.4	28	25.1	18.1	7.9	1	0
0	0	0	0	0	0	0	2	11.2	17.5	20.5	28.4	23.1	23.8	24.7	25.4	25.4	21.8	5.6	0.3	0
0	0	0	0	0	0	0	2	8.2	12.9	15.5	19.5	18.8	21.1	20.8	17.5	17.5	13.5	2.6	0	0
0	0	0	0	0	0	0.3	1.6	4.9	7.6	12.5	11.5	10.2	12.9	12.5	12.2	7.3	3	0.3	0	0
0	0	0	0	0	0	0.3	1.3	3	4	6.3	7.9	6.6	6.3	5.3	4.3	1.6	0.3	0	0	0
0	0	0	0	0	0	0.3	1.3	1.6	1.6	2.6	3.3	3.3	2.3	1.6	1	0.3	0	0	0	0
0	0	0	0	0	0	0.7	1.6	1.3	1.3	1.6	1.3	1	0.7	0.3	0	0	0	0	0	0
0	0	0	0	0	0.3	1	2.3	1.6	1.3	1	0.7	0.7	0	0	0	0	0	0	0	0
0	0	0	0	0	1	2.3	3	1.3	1	1.3	0.7	0	0	0	0	0	0	0	0	0
0	0	0	0	0.3	2	2.6	2.6	2	1.6	1.3	1	0	0	0	0	0	0	0	0	0
0	0	0	0	0.7	2.6	3.3	2.3	2	2	1	0.3	0	0	0	0	0	0	0	0	0
0	0	0	0	1	2.3	3.3	3.3	2	1.3	1	0.3	0	0	0	0	0	0	0	0	0
0	0	0	0.3	1.3	3	4	3	2	1	1	0	0	0	0	0	0	0	0	0	0
0	0	0.3	1.3	2.3	2.3	3	2	1.6	1	0.7	0	0	0	0	0	0	0	0	0	0
0	0	0.3	2	2.6	2.6	3	2	1	0.7	0.3	0	0	0	0	0	0	0	0	0	0
0	0	1.3	4	4.6	4.3	4	2.3	1	0.7	0.3	0.3	0	0.3	0	0	0	0	0	0	0
0	0.3	2	4	5.9	4.6	4	2.3	1.3	1	0.7	0.7	0.3	0.3	0.3	0	0	0	0	0	0
0	0.3	1.6	4	4.9	3.3	3	2.3	2.6	2.3	1	1	0.7	0.7	0.7	0.3	0	0	0	0	0
0	0	1.3	3.3	3	3.3	2.6	3	4	3.6	3	2.6	1.6	1	1	0.7	0.7	0	0	0	0
0	0	0.3	1.3	1.6	2.6	2.3	4.3	5.6	8.2	8.9	7.3	4.6	2.6	2	1.6	1.3	0.3	0	0	0
0	0	0	0.3	0.7	1.3	2	4.6	7.6	11.5	12.5	13.5	7.9	4.3	2.6	1.6	1.3	0.3	0	0	0
0	0	0	0	0	0.7	1.6	3.6	5.9	7.9	8.9	9.9	6.6	4	2.6	1.3	0.7	0	0	0	0
0	0	0	0	0	0	0.3	1.3	2	2.6	3.6	3.3	2.6	1.6	1.3	0.7	0.3	0	0	0	0
0	0	0	0	0	0	0	0.3	0.3	0.7	0.7	0.7	0.3	0.3	0.3	0	0	0	0	0	0
0	0	0	0	0	0	0	0	0	0	0	0	0	0	0	0	0	0	0	0	0
0	0	0	0	0	0	0	0	0	0	0	0	0	0	0	0	0	0	0	0	0
0	0	0	0	0	0	0	0	0	0	0	0	0	0	0	0	0	0	0	0	0
0	0	0	0	0	0	0	0	0	0	0	0	0	0	0	0	0	0	0	0	0
0	0	0	0	0	0	0	0	0	0	0	0	0	0	0	0	0	0	0	0	0
0	0	0	0	0	0	0	0	0	0	0	0	0	0	0	0	0	0	0	0	0
0	0	0	0	0	0	0	0	0	0	0	0	0	0	0	0	0	0	0	0	0
0	0	0	0	0	0	0	0	0	0	0	0	0	0	0	0	0	0	0	0	0
0	0	0	0	0	0	0	0	0	0	0	0	0	0	0	0	0	0	0	0	0
Frame 26 (52.00 ms)
0	0	0	0	0	0	0	0	0	0	0	0	0	0	0.3	0.3	0	0	0	0	0
0	0	0	0	0	0	0	0	0	0	0.3	1.6	2.6	2.6	3.3	3.3	2.6	1.3	0.3	0	0
0	0	0	0	0	0	0	0	0	1	3.6	9.6	12.9	12.9	14.2	15.2	14.2	7.9	1.6	0	0
0	0	0	0	0	0	0	0	1	4.9	12.9	17.8	20.1	22.1	25.1	28	24.1	16.8	5.6	0.7	0
0	0	0	0	0	0	0	0.3	4	11.2	19.1	24.1	29	34.6	33.3	32.7	26.1	18.5	8.6	1.3	0
0	0	0	0	0	0	0	1.6	10.6	17.2	17.5	22.1	25.4	26.7	25.7	27.7	25.1	18.1	7.6	1	0
0	0	0	0	0	0	0	2	11.2	17.5	20.1	27.4	22.4	22.1	23.1	25.1	25.4	21.8	5.6	0.3	0
0	0	0	0	0	0	0	2	7.9	12.5	15.5	19.1	18.5	20.8	20.5	17.5	17.8	13.5	2.6	0	0
0	0	0	0	0	0	0.3	1.6	4.9	7.6	12.9	11.9	10.2	13.2	12.9	12.5	7.3	3	0.3	0	0
0	0	0	0	0	0	0.3	1.3	3	4	6.6	7.9	6.6	6.6	5.6	4.9	2	0.3	0	0	0
0	0	0	0	0	0	0.3	1.3	1.6	1.6	3	3.6	3.6	2.3	2	1	0.3	0	0	0	0
0	0	0	0	0	0	0.7	1.6	1.3	1.3	1.6	1.6	1.3	0.7	0.3	0	0	0	0	0	0
0	0	0	0	0	0.3	1	2.3	1.6	1.3	1	0.7	0.7	0.3	0	0	0	0	0	0	0
0	0	0	0	0	1	2.3	3	1.3	1	1.3	0.7	0.3	0	0	0	0	0	0	0	0
0	0	0	0	0.3	2	3	3	2.3	1.6	1.6	1	0.3	0	0	0	0	0	0	0	0
0	0	0	0	0.3	2.6	3.6	2.6	2	2	1.3	0.7	0	0	0	0	0	0	0	0	0
0	0	0	0	0.7	2.3	3.6	3.3	2	1.6	1	0.3	0	0	0	0	0	0	0	0	0
0	0	0	0.3	1.3	3	4.3	3.3	2	1.3	1	0.3	0	0	0	0	0	0	0	0	0
0	0	0.3	1.3	2.3	2.3	3	2	1.6	1	0.7	0.3	0	0	0	0	0	0	0	0	0
0	0	0.3	2	2.6	2.6	3	2	1.3	1	0.3	0	0	0	0	0	0	0	0	0	0
0	0	1.3	4	4.6	4.3	4	2.3	1	0.7	0.3	0.3	0	0.3	0.3	0	0	0	0	0	0
0	0.3	1.6	4	5.9	4.6	4	2.3	1.3	1	0.7	0.7	0.3	0.3	0.7	0	0	0	0	0	0
0	0.3	1.6	4	4.9	3.3	3	2.3	2.6	2.3	1	1	0.7	0.7	0.7	0.3	0	0	0	0	0
0	0	1.3	3.3	3	3.3	2.6	3	4	3.6	3.3	2.6	1.6	1	1	0.7	0.7	0	0	0	0
0	0	0.3	1.3	1.6	2.6	2.3	4.6	6.3	8.6	9.6	7.9	5.3	3	2.3	1.6	1.3	0.3	0	0	0
0	0	0	0.3	0.7	1.3	2	4.9	7.9	12.2	13.9	14.8	8.9	4.6	3	2	1.6	0.3	0	0	0
0	0	0	0	0	0.7	1.6	4	6.3	8.6	10.2	10.9	7.3	4.6	3	1.6	1	0.3	0	0	0
0	0	0	0	0	0	0.3	1.6	2.3	3	4.3	4	3	2	1.3	1	0.3	0	0	0	0
0	0	0	0	0	0	0	0.3	0.3	0.7	1	1	0.3	0.3	0.3	0	0	0	0	0	0
0	0	0	0	0	0	0	0	0	0	0	0	0	0	0	0	0	0	0	0	0
0	0	0	0	0	0	0	0	0	0	0	0	0	0	0	0	0	0	0	0	0
0	0	0	0	0	0	0	0	0	0	0	0	0	0	0	0	0	0	0	0	0
0	0	0	0	0	0	0	0	0	0	0	0	0	0	0	0	0	0	0	0	0
0	0	0	0	0	0	0	0	0	0	0	0	0	0	0	0	0	0	0	0	0
0	0	0	0	0	0	0	0	0	0	0	0	0	0	0	0	0	0	0	0	0
0	0	0	0	0	0	0	0	0	0	0	0	0	0	0	0	0	0	0	0	0
0	0	0	0	0	0	0	0	0	0	0	0	0	0	0	0	0	0	0	0	0
0	0	0	0	0	0	0	0	0	0	0	0	0	0	0	0	0	0	0	0	0
Frame 27 (54.00 ms)
0	0	0	0	0	0	0	0	0	0	0	0	0	0	0.3	0.3	0	0	0	0	0
0	0	0	0	0	0	0	0	0	0	0.3	1.3	2.6	2.6	3	3	2.3	1	0	0	0
0	0	0	0	0	0	0	0	0	0.7	3.6	8.9	12.2	12.5	13.5	13.9	12.9	7.6	1.6	0	0
0	0	0	0	0	0	0	0	0.7	4.9	12.2	16.8	18.8	21.4	24.1	26.1	22.4	16.2	5.6	0.7	0
0	0	0	0	0	0	0	0.3	4	10.9	18.1	22.8	27.4	33.7	32	30.7	24.4	18.1	8.2	1.3	0
0	0	0	0	0	0	0	1.6	10.2	16.5	16.8	21.1	24.1	25.4	24.1	25.4	22.8	17.8	7.6	1	0
0	0	0	0	0	0	0	2	11.2	17.2	19.8	26.4	22.1	21.8	21.8	23.4	24.7	21.8	5.9	0.3	0
0	0	0	0	0	0	0	2	7.9	12.5	15.2	19.1	18.5	20.8	20.1	17.2	18.1	13.9	3	0	0
0	0	0	0	0	0	0.3	1.6	4.9	7.6	12.9	11.9	10.6	13.2	12.9	12.9	7.6	3.3	0.7	0	0
0	0	0	0	0	0	0.3	1.3	3	4	6.6	7.9	6.9	6.6	5.9	5.3	2.3	0.3	0	0	0
0	0	0	0	0	0	0.3	1.3	1.6	1.6	3	3.6	3.6	2.6	2	1.3	0.3	0	0	0	0
0	0	0	0	0	0	0.7	1.6	1.3	1.3	1.6	1.6	1.3	0.7	0.3	0	0	0	0	0	0
0	0	0	0	0	0.3	1.3	2.3	1.6	1.3	1	1	0.7	0.3	0	0	0	0	0	0	0
0	0	0	0	0	1	2.3	3	1.6	1.3	1.3	1	0.3	0	0	0	0	0	0	0	0
0	0	0	0	0.3	2	3	3	2.3	1.6	1.6	1.3	0.3	0	0	0	0	0	0	0	0
0	0	0	0	0.7	2.6	3.6	2.6	2.3	2.3	1.3	0.7	0	0	0	0	0	0	0	0	0
0	0	0	0	0.7	2.3	3.6	3.3	2	1.6	1	0.3	0	0	0	0	0	0	0	0	0
0	0	0	0.3	1.3	3	4.3	3.3	2	1.3	1	0.3	0	0	0	0	0	0	0	0	0
0	0	0.3	1.3	2.3	2.3	3	2.3	1.6	1	0.7	0.3	0	0	0	0	0	0	0	0	0
0	0	0.3	2	2.6	2.6	3	2	1.3	1	0.7	0	0	0	0	0	0	0	0	0	0
0	0	1.3	4	4.6	4.3	4	2.3	1	0.7	0.7	0.3	0.3	0.3	0.3	0	0	0	0	0	0
0	0.3	1.6	4	5.9	4.6	4	2.3	1.3	1	0.7	0.7	0.3	0.3	0.7	0	0	0	0	0	0
0	0.3	1.6	4	4.9	3.3	3	2.3	2.6	2.3	1.3	1	1	1	0.7	0.3	0	0	0	0	0
0	0	1.3	3.3	3	3.3	3	3.3	4	3.6	3.3	3	2	1.3	1	1	0.7	0	0	0	0
0	0	0.3	1.3	2	2.6	2.3	4.6	6.3	8.9	10.2	8.6	5.6	3.3	2.6	1.6	1.6	0.3	0	0	0
0	0	0	0.3	0.7	1.3	2.3	4.9	8.2	13.2	15.2	16.2	9.6	5.3	3.3	2	2	0.7	0	0	0
0	0	0	0	0.3	0.7	2	4.3	6.9	9.6	11.2	12.2	8.2	4.9	3.3	2	1.3	0.3	0	0	0
0	0	0	0	0	0	0.7	1.6	2.6	3.6	4.9	4.9	3.3	2.3	1.6	1	0.3	0	0	0	0
0	0	0	0	0	0	0	0.3	0.3	1	1.3	1.3	0.7	0.3	0.3	0.3	0	0	0	0	0
0	0	0	0	0	0	0	0	0	0	0	0	0	0	0	0	0	0	0	0	0
0	0	0	0	0	0	0	0	0	0	0	0	0	0	0	0	0	0	0	0	0
0	0	0	0	0	0	0	0	0	0	0	0	0	0	0	0	0	0	0	0	0
0	0	0	0	0	0	0	0	0	0	0	0	0	0	0	0	0	0	0	0	0
0	0	0	0	0	0	0	0	0	0	0	0	0	0	0	0	0	0	0	0	0
0	0	0	0	0	0	0	0	0	0	0	0	0	0	0	0	0	0	0	0	0
0	0	0	0	0	0	0	0	0	0	0	0	0	0	0	0	0	0	0	0	0
0	0	0	0	0	0	0	0	0	0	0	0	0	0	0	0	0	0	0	0	0
0	0	0	0	0	0	0	0	0	0	0	0	0	0	0	0	0	0	0	0	0
Frame 28 (56.00 ms)
0	0	0	0	0	0	0	0	0	0	0	0	0	0	0.3	0	0	0	0	0	0
0	0	0	0	0	0	0	0	0	0	0.3	1.3	2.3	2.3	3	2.6	2.3	1	0	0	0
0	0	0	0	0	0	0	0	0	0.7	3.3	7.9	11.5	11.9	13.2	13.2	12.5	7.3	1.6	0	0
0	0	0	0	0	0	0	0	0.7	4.6	11.5	15.8	18.1	20.5	23.1	24.4	21.8	15.8	5.3	0.7	0
0	0	0	0	0	0	0	0.3	3.3	10.2	17.5	21.4	26.1	32.3	30.7	29	23.4	17.8	8.2	1.3	0
0	0	0	0	0	0	0	1.6	9.6	15.8	16.5	20.1	23.1	24.7	23.4	24.7	22.1	17.5	7.6	1	0
0	0	0	0	0	0	0	2	10.9	16.8	19.5	25.7	21.1	21.1	21.1	22.8	24.4	22.1	5.9	0.3	0
0	0	0	0	0	0	0	2	7.9	12.2	15.2	18.8	18.1	20.8	20.1	17.2	18.1	14.2	3	0	0
0	0	0	0	0	0	0.3	1.6	4.9	7.6	12.9	11.9	10.6	13.5	13.2	12.9	7.9	3.3	0.7	0	0
0	0	0	0	0	0	0.3	1.3	3	4	6.6	8.2	6.9	6.9	6.3	5.3	2.3	0.3	0	0	0
0	0	0	0	0	0	0.3	1.3	1.6	1.6	3	3.6	4	2.6	2	1.3	0.3	0	0	0	0
0	0	0	0	0	0	0.7	1.6	1.3	1.3	2	1.6	1.3	1	0.7	0.3	0	0	0	0	0
0	0	0	0	0	0.3	1.3	2.3	1.6	1.6	1.3	1	1	0.3	0	0	0	0	0	0	0
0	0	0	0	0	1	2.3	3	1.6	1.3	1.6	1	0.3	0	0	0	0	0	0	0	0
0	0	0	0	0.3	2	3	3	2.3	1.6	1.6	1.3	0.3	0	0	0	0	0	0	0	0
0	0	0	0	0.7	2.6	3.6	2.6	2.3	2.3	1.3	0.7	0	0	0	0	0	0	0	0	0
0	0	0	0	1	2.6	3.6	3.6	2	1.6	1.3	0.3	0	0	0	0	0	0	0	0	0
0	0	0	0.3	1.3	3.3	4.3	3.3	2	1.3	1.3	0.3	0	0	0	0	0	0	0	0	0
0	0	0.3	1.3	2.3	2.3	3	2.3	1.6	1.3	1	0.3	0	0	0	0	0	0	0	0	0
0	0	0.3	2	2.6	2.6	3	2	1.3	1	0.7	0.3	0	0	0	0	0	0	0	0	0
0	0	1.3	4	4.6	4.3	4	2.3	1	0.7	0.7	0.7	0.3	0.3	0.3	0.3	0	0	0	0	0
0	0.3	1.6	4	5.9	4.6	4	2.3	1.3	1	0.7	0.7	0.3	0.7	0.7	0.3	0	0	0	0	0
0	0.3	1.6	4	4.9	3.3	3	2.3	2.6	2.6	1.3	1	1	1	0.7	0.3	0	0	0	0	0
0	0	1.3	3.3	3	3.3	3	3.3	4	4	3.6	3	2	1.3	1	1	0.7	0	0	0	0
0	0	0.3	1.3	2	2.6	2.6	4.6	6.3	9.2	10.9	9.2	5.9	3.6	2.6	2	1.6	0.3	0	0	0
0	0	0	0.3	0.7	1.6	2.6	5.3	8.9	13.9	16.5	17.5	10.6	5.6	3.3	2	2	0.7	0	0	0
0	0	0	0	0.3	0.7	2.3	4.6	7.3	10.2	12.5	13.5	9.2	5.6	3.6	2	1.3	0.3	0	0	0
0	0	0	0	0	0.3	0.7	2.3	3.3	4	5.3	5.3	4	2.3	2	1.3	0.7	0	0	0	0
0	0	0	0	0	0	0	0.3	0.7	1	1.3	1.3	0.7	0.3	0.3	0.3	0	0	0	0	0
0	0	0	0	0	0	0	0	0	0	0	0	0	0	0	0	0	0	0	0	0
0	0	0	0	0	0	0	0	0	0	0	0	0	0	0	0	0	0	0	0	0
0	0	0	0	0	0	0	0	0	0	0	0	0	0	0	0	0	0	0	0	0
0	0	0	0	0	0	0	0	0	0	0	0	0	0	0	0	0	0	0	0	0
0	0	0	0	0	0	0	0	0	0	0	0	0	0	0	0	0	0	0	0	0
0	0	0	0	0	0	0	0	0	0	0	0	0	0	0	0	0	0	0	0	0
0	0	0	0	0	0	0	0	0	0	0	0	0	0	0	0	0	0	0	0	0
0	0	0	0	0	0	0	0	0	0	0	0	0	0	0	0	0	0	0	0	0
0	0	0	0	0	0	0	0	0	0	0	0	0	0	0	0	0	0	0	0	0
Frame 29 (58.00 ms)
0	0	0	0	0	0	0	0	0	0	0	0	0	0	0	0	0	0	0	0	0
0	0	0	0	0	0	0	0	0	0	0.3	1	2	2.3	2.6	2.3	2	1	0	0	0
0	0	0	0	0	0	0	0	0	0.7	3	7.3	10.6	11.5	12.5	12.2	11.5	6.9	1.6	0	0
0	0	0	0	0	0	0	0	0.7	4.3	10.9	15.2	17.2	19.8	22.4	23.4	20.8	15.8	5.3	0.7	0
0	0	0	0	0	0	0	0.3	3	9.6	16.5	21.1	25.4	31.3	29.7	28	23.1	17.8	8.6	1.3	0
0	0	0	0	0	0	0	1.3	8.9	15.5	16.2	20.1	22.8	24.4	23.1	24.1	22.1	17.8	7.9	1	0
0	0	0	0	0	0	0	1.6	10.2	16.2	19.1	25.7	20.8	20.8	20.8	22.8	24.4	22.4	6.3	0.3	0
0	0	0	0	0	0	0	1.6	7.9	12.2	15.2	18.8	18.1	20.5	20.1	17.2	18.5	15.2	3.3	0	0
0	0	0	0	0	0	0	1.6	4.9	7.6	12.9	12.2	10.6	13.5	13.2	13.2	8.2	3.6	0.7	0	0
0	0	0	0	0	0	0.3	1.3	3	4	6.9	8.6	7.3	6.9	6.6	5.6	2.6	0.3	0	0	0
0	0	0	0	0	0	0.3	1.3	1.6	1.6	3.3	4	4	3	2.3	1.6	0.7	0	0	0	0
0	0	0	0	0	0	0.7	1.6	1.3	1.6	2	1.6	1.6	1	0.7	0.3	0	0	0	0	0
0	0	0	0	0	0.3	1.3	2.6	1.6	1.6	1.3	1	1	0.3	0	0	0	0	0	0	0
0	0	0	0	0	1	2.3	3.3	1.6	1.3	1.6	1	0.3	0	0	0	0	0	0	0	0
0	0	0	0	0.3	2	3	3	2.3	2	2	1.6	0.3	0	0	0	0	0	0	0	0
0	0	0	0	0.7	2.6	3.6	2.6	2.3	2.3	1.6	1	0	0	0	0	0	0	0	0	0
0	0	0	0	1	2.6	4	3.6	2.3	2	1.3	0.3	0	0	0	0	0	0	0	0	0
0	0	0	0.3	1.3	3.3	4.6	3.6	2.3	1.6	1.3	0.3	0	0	0	0	0	0	0	0	0
0	0	0.3	1.3	2.3	2.3	3.3	2.3	2	1.3	1	0.7	0	0	0	0	0	0	0	0	0
0	0	0.3	2	2.6	2.6	3.3	2	1.3	1.3	0.7	0.3	0	0	0	0	0	0	0	0	0
0	0	1.3	4	4.6	4.6	4	2.3	1.3	1	0.7	0.7	0.3	0.7	0.3	0.3	0	0	0	0	0
0	0.3	1.6	4	5.9	4.6	4	2.3	1.3	1	0.7	0.7	0.7	0.7	0.7	0.3	0	0	0	0	0
0	0.3	1.6	4	5.3	3.6	3	2.3	2.6	2.6	1.3	1.3	1	1	1	0.7	0.3	0	0	0	0
0	0.3	1.3	3.3	3	3.6	3	3.3	4.3	4	3.6	3.3	2.3	1.3	1.3	1	1	0.3	0	0	0
0	0	0.7	1.6	2	3	2.6	4.6	6.6	9.6	11.2	9.6	6.3	3.6	2.6	2	2	0.3	0	0	0
0	0	0	0.3	0.7	1.6	3	5.6	9.6	15.2	17.8	19.1	11.2	5.9	3.6	2.3	2.3	1	0	0	0
0	0	0	0	0.3	1	2.3	5.3	8.2	11.2	14.2	15.2	10.2	6.3	4	2	1.6	0.7	0	0	0
0	0	0	0	0	0.3	1	2.6	3.6	4.6	6.3	6.3	4.3	3	2	1.3	0.7	0	0	0	0
0	0	0	0	0	0	0	0.3	0.7	1.3	1.6	1.6	1	0.7	0.7	0.3	0	0	0	0	0
0	0	0	0	0	0	0	0	0	0	0.3	0.3	0	0	0	0	0	0	0	0	0
0	0	0	0	0	0	0	0	0	0	0	0	0	0	0	0	0	0	0	0	0
0	0	0	0	0	0	0	0	0	0	0	0	0	0	0	0	0	0	0	0	0
0	0	0	0	0	0	0	0	0	0	0	0	0	0	0	0	0	0	0	0	0
0	0	0	0	0	0	0	0	0	0	0	0	0	0	0	0	0	0	0	0	0
0	0	0	0	0	0	0	0	0	0	0	0	0	0	0	0	0	0	0	0	0
0	0	0	0	0	0	0	0	0	0	0	0	0	0	0	0	0	0	0	0	0
0	0	0	0	0	0	0	0	0	0	0	0	0	0	0	0	0	0	0	0	0
0	0	0	0	0	0	0	0	0	0	0	0	0	0	0	0	0	0	0	0	0
Frame 30 (60.00 ms)
0	0	0	0	0	0	0	0	0	0	0	0	0	0	0	0	0	0	0	0	0
0	0	0	0	0	0	0	0	0	0	0.3	1	2	2	2.3	2.3	1.6	1	0	0	0
0	0	0	0	0	0	0	0	0	0.7	2.6	6.6	9.9	10.9	12.2	11.9	11.2	6.6	1.3	0	0
0	0	0	0	0	0	0	0	0.7	3.6	10.2	14.8	16.8	19.1	21.1	22.8	20.8	15.8	5.3	0.7	0
0	0	0	0	0	0	0	0.3	2.6	8.9	15.8	20.5	25.1	30.4	28.7	27.7	23.1	17.8	8.6	1.3	0
0	0	0	0	0	0	0	1.3	7.9	14.2	15.8	19.8	22.1	23.4	22.8	24.1	22.1	17.8	8.2	1.3	0
0	0	0	0	0	0	0	1.6	9.2	15.8	19.1	25.7	20.5	20.1	20.8	22.8	24.7	22.8	6.6	0.7	0
0	0	0	0	0	0	0	1.6	7.3	12.2	14.8	18.8	18.1	20.5	20.1	17.5	18.8	15.5	3.3	0	0
0	0	0	0	0	0	0	1.6	4.6	7.6	12.9	12.2	10.6	13.5	13.5	13.9	8.6	4	0.7	0	0
0	0	0	0	0	0	0.3	1.3	3	4	6.9	8.6	7.3	6.9	6.6	5.9	3	0.7	0	0	0
0	0	0	0	0	0	0.3	1.3	1.6	1.6	3.3	4	4.3	3	2.6	1.6	0.7	0	0	0	0
0	0	0	0	0	0	0.7	1.6	1.3	1.6	2	2	1.6	1.3	0.7	0.3	0	0	0	0	0
0	0	0	0	0	0.3	1.3	2.6	1.6	1.6	1.3	1	1	0.3	0	0	0	0	0	0	0
0	0	0	0	0	1	2.3	3.3	1.6	1.3	2	1	0.3	0	0	0	0	0	0	0	0
0	0	0	0	0.3	2	3	3	2.3	2	2	2	0.3	0	0	0	0	0	0	0	0
0	0	0	0	0.7	3	3.6	3	2.6	2.6	1.6	1	0.3	0	0	0	0	0	0	0	0
0	0	0	0	1	2.6	4	4	2.6	2	1.6	0.7	0.3	0	0	0	0	0	0	0	0
0	0	0	0.3	1.3	3.3	4.6	4	2.6	1.6	1.3	0.7	0	0	0	0	0	0	0	0	0
0	0	0.3	1.3	2.3	2.3	3.3	2.6	2	1.6	1.3	0.7	0	0	0	0	0	0	0	0	0
0	0	0.3	2	2.6	3	3.3	2.3	1.3	1.3	1	0.3	0	0	0	0	0	0	0	0	0
0	0	1.3	4	4.6	4.6	4.3	2.6	1.3	1	0.7	0.7	0.3	0.7	0.7	0.3	0	0	0	0	0
0	0.3	1.6	4	5.9	4.6	4	2.6	1.6	1	0.7	0.7	0.7	0.7	1	0.3	0	0	0	0	0
0	0.3	1.6	4	5.3	3.6	3	2.3	3	2.6	1.3	1.3	1	1	1	0.7	0.3	0	0	0	0
0	0.3	1.3	3.3	3	3.6	3	3.3	4.3	4.3	4	3.3	2.3	1.6	1.3	1	1	0.3	0	0	0
0	0	0.7	1.6	2	3	2.6	4.6	6.9	10.2	11.9	10.2	6.6	4	3	2.3	2	0.7	0	0	0
0	0	0	0.3	1	2	3	5.9	10.2	16.2	18.8	20.1	11.9	6.3	4	2.3	2.3	1	0	0	0
0	0	0	0	0.3	1.3	2.6	5.6	8.9	12.5	15.8	16.8	10.9	6.9	4	2.3	1.6	0.7	0	0	0
0	0	0	0	0	0.3	1	3	4.3	5.3	7.3	7.3	4.9	3.3	2.3	1.6	1	0.3	0	0	0
0	0	0	0	0	0	0	0.7	1	1.6	2.3	2.3	1.3	0.7	0.7	0.7	0.3	0	0	0	0
0	0	0	0	0	0	0	0	0	0.3	0.3	0.3	0	0	0	0	0	0	0	0	0
0	0	0	0	0	0	0	0	0	0	0	0	0	0	0	0	0	0	0	0	0
0	0	0	0	0	0	0	0	0	0	0	0	0	0	0	0	0	0	0	0	0
0	0	0	0	0	0	0	0	0	0	0	0	0	0	0	0	0	0	0	0	0
0	0	0	0	0	0	0	0	0	0	0	0	0	0	0	0	0	0	0	0	0
0	0	0	0	0	0	0	0	0	0	0	0	0	0	0	0	0	0	0	0	0
0	0	0	0	0	0	0	0	0	0	0	0	0	0	0	0	0	0	0	0	0
0	0	0	0	0	0	0	0	0	0	0	0	0	0	0	0	0	0	0	0	0
0	0	0	0	0	0	0	0	0	0	0	0	0	0	0	0	0	0	0	0	0
Frame 31 (62.00 ms)
0	0	0	0	0	0	0	0	0	0	0	0	0	0	0	0	0	0	0	0	0
0	0	0	0	0	0	0	0	0	0	0	0.7	1.3	1.6	2	2	1.6	1	0	0	0
0	0	0	0	0	0	0	0	0	0.3	2.3	5.6	8.9	10.2	11.5	11.5	10.9	6.6	1.3	0	0
0	0	0	0	0	0	0	0	0.3	3.3	9.6	14.2	16.5	18.5	20.8	22.4	20.1	15.5	5.6	0.7	0
0	0	0	0	0	0	0	0.3	2.3	8.2	14.8	20.1	24.4	30	28.4	27.4	22.8	17.8	8.9	1.3	0
0	0	0	0	0	0	0	1	6.9	13.5	15.2	19.5	21.8	22.8	21.8	23.8	21.4	17.8	8.6	1.3	0
0	0	0	0	0	0	0	1.3	8.6	15.2	18.8	24.7	19.8	19.5	20.1	22.4	23.8	23.1	7.3	0.7	0
0	0	0	0	0	0	0	1.3	6.9	11.9	14.8	18.5	17.8	20.1	19.8	17.5	18.8	16.2	4	0.3	0
0	0	0	0	0	0	0	1.3	4.6	7.6	12.9	12.2	10.6	13.5	13.5	14.2	8.9	4.3	0.7	0	0
0	0	0	0	0	0	0.3	1.3	3	4	6.9	8.6	7.3	7.3	6.9	6.3	3	0.7	0	0	0
0	0	0	0	0	0	0.3	1.3	1.6	1.6	3.3	4.3	4.3	3.3	2.6	2	0.7	0	0	0	0
0	0	0	0	0	0	0.3	1.6	1.3	1.6	2.3	2	2	1.3	1	0.3	0	0	0	0	0
0	0	0	0	0	0.3	1	2.6	2	2	1.6	1.3	1.3	0.7	0.3	0	0	0	0	0	0
0	0	0	0	0	1	2.3	3.3	1.6	1.6	2	1.3	0.7	0.3	0	0	0	0	0	0	0
0	0	0	0	0.3	2	3	3.3	2.6	2.3	2.3	2	0.3	0	0	0	0	0	0	0	0
0	0	0	0	0.7	3	4	3	2.6	2.6	2	1	0.3	0	0	0	0	0	0	0	0
0	0	0	0	0.7	2.6	4	4	2.6	2	1.6	0.7	0.3	0	0	0	0	0	0	0	0
0	0	0	0.3	1.3	3.6	4.9	4.3	3	2	1.6	0.7	0	0	0	0	0	0	0	0	0
0	0	0.3	1.3	2.3	2.6	3.3	3	2.3	1.6	1.3	0.7	0	0	0	0	0	0	0	0	0
0	0	0.3	2	2.6	3	3.3	2.3	1.6	1.3	1	0.3	0	0	0	0	0	0	0	0	0
0	0	1.3	4	4.6	4.6	4.3	2.6	1.3	1	0.7	0.7	0.3	0.7	0.7	0.3	0	0	0	0	0
0	0.3	1.6	4	5.9	4.6	4.3	2.6	1.6	1.3	0.7	1	0.7	0.7	1	0.3	0	0	0	0	0
0	0.3	1.6	4	5.3	3.6	3.3	2.3	3	2.6	1.3	1.3	1.3	1.3	1	0.7	0.3	0	0	0	0
0	0.3	1.6	3.6	3.3	3.6	3.3	3.3	4.3	4.3	4	3.6	2.6	1.6	1.3	1.3	1	0.3	0	0	0
0	0	0.7	1.6	2.3	3.3	3	4.9	6.9	10.2	12.2	10.2	6.9	4.3	3	2.3	2.3	0.7	0	0	0
0	0	0	0.3	1	2.3	3.3	6.6	10.9	17.2	20.1	21.1	12.5	6.6	4.3	2.6	2.6	1.3	0.3	0	0
0	0	0	0	0.7	1.6	3	6.3	9.6	13.5	17.5	18.1	11.9	7.6	4.6	2.6	2	0.7	0	0	0
0	0	0	0	0	0.3	1.3	3.6	4.6	5.9	8.2	8.2	5.6	3.6	2.6	2.3	1.3	0.3	0	0	0
0	0	0	0	0	0	0.3	0.7	1.3	2	2.6	2.6	1.6	0.7	1	0.7	0.3	0	0	0	0
0	0	0	0	0	0	0	0	0	0.3	0.3	0.3	0.3	0	0	0	0	0	0	0	0
0	0	0	0	0	0	0	0	0	0	0	0	0	0	0	0	0	0	0	0	0
0	0	0	0	0	0	0	0	0	0	0	0	0	0	0	0	0	0	0	0	0
0	0	0	0	0	0	0	0	0	0	0	0	0	0	0	0	0	0	0	0	0
0	0	0	0	0	0	0	0	0	0	0	0	0	0	0	0	0	0	0	0	0
0	0	0	0	0	0	0	0	0	0	0	0	0	0	0	0	0	0	0	0	0
0	0	0	0	0	0	0	0	0	0	0	0	0	0	0	0	0	0	0	0	0
0	0	0	0	0	0	0	0	0	0	0	0	0	0	0	0	0	0	0	0	0
0	0	0	0	0	0	0	0	0	0	0	0	0	0	0	0	0	0	0	0	0
Frame 32 (64.00 ms)
0	0	0	0	0	0	0	0	0	0	0	0	0	0	0	0	0	0	0	0	0
0	0	0	0	0	0	0	0	0	0	0	0.7	1.3	1.6	2	2	1.6	1	0	0	0
0	0	0	0	0	0	0	0	0	0.3	1.6	4.6	7.9	9.6	11.2	11.2	10.6	6.3	1.3	0	0
0	0	0	0	0	0	0	0	0.3	3	8.6	13.2	15.5	18.1	20.8	22.4	20.1	15.5	5.6	0.7	0
0	0	0	0	0	0	0	0.3	2	7.9	14.5	19.5	23.4	29	28	27.4	22.1	17.8	9.2	1.3	0
0	0	0	0	0	0	0	1	5.9	12.9	15.2	19.1	21.1	22.1	21.1	23.1	21.1	18.1	9.2	1.3	0
0	0	0	0	0	0	0	1.3	7.6	14.8	18.5	24.1	19.5	19.1	19.8	21.8	22.8	23.4	7.6	0.7	0
0	0	0	0	0	0	0	1.3	6.6	11.9	14.8	18.5	17.5	18.5	19.5	17.5	19.1	16.8	4.3	0.3	0
0	0	0	0	0	0	0	1.3	4.6	7.6	12.9	12.2	10.6	13.2	13.9	14.5	9.6	4.9	1	0	0
0	0	0	0	0	0	0	1.3	3	4	6.9	8.6	7.3	7.3	7.3	6.6	3.3	1	0	0	0
0	0	0	0	0	0	0.3	1	1.6	1.6	3.3	4.3	4.3	3.3	3	2	1	0.3	0	0	0
0	0	0	0	0	0	0.3	1.6	1.3	1.6	2.3	2.3	2	1.6	1	0.7	0	0	0	0	0
0	0	0	0	0	0.3	1	2.6	2	2	1.6	1.3	1.3	0.7	0.3	0	0	0	0	0	0
0	0	0	0	0	1	2.3	3.3	2	1.6	2.3	1.3	0.7	0.3	0	0	0	0	0	0	0
0	0	0	0	0.3	2	3	3.3	2.6	2.3	2.3	2.3	0.7	0	0	0	0	0	0	0	0
0	0	0	0	0.7	3	4	3	2.6	3	2	1.3	0.3	0	0	0	0	0	0	0	0
0	0	0	0	0.7	2.6	4.3	4.3	2.6	2	1.6	0.7	0.3	0	0	0	0	0	0	0	0
0	0	0	0.3	1.3	3.6	4.9	4.3	3	2.3	1.6	0.7	0	0	0	0	0	0	0	0	0
0	0	0.3	1.3	2.3	2.6	3.6	3	2.6	2	1.6	1	0.3	0.3	0	0	0	0	0	0	0
0	0	0.3	2	2.6	3	3.6	2.6	1.6	1.6	1	0.7	0.3	0	0	0.3	0	0	0	0	0
0	0	1.3	4	4.6	4.6	4.3	3	1.6	1	1	0.7	0.3	0.7	0.7	0.7	0	0	0	0	0
0	0.3	2	4	5.9	4.6	4.3	2.6	1.6	1.3	0.7	1	0.7	1	1	0.3	0	0	0	0	0
0	0.3	1.6	4.3	5.3	3.6	3.3	2.6	3	3	1.6	1.6	1.3	1.3	1	0.7	0.3	0	0	0	0
0	0.3	1.6	3.6	3.3	4	3.6	3.6	4.6	4.3	4.3	3.6	2.6	2	1.6	1.3	1	0.3	0	0	0
0	0	0.7	2	2.6	3.3	3.3	5.3	7.3	10.6	12.5	10.6	6.9	4.3	3.3	2.6	2.3	0.7	0	0	0
0	0	0	0.3	1.3	2.6	3.6	6.9	11.5	18.1	20.8	21.8	12.9	6.9	4.3	3	3	1.6	0.3	0	0
0	0	0	0	0.7	2	3.6	6.9	10.6	14.8	18.8	19.8	12.5	7.9	4.9	3	2.3	1	0	0	0
0	0	0	0	0	0.7	1.6	4	5.3	6.6	9.2	9.6	6.3	4.3	3	2.6	1.6	0.3	0	0	0
0	0	0	0	0	0	0.3	0.7	1.6	2.3	3.3	3.6	2	1	1.3	1	0.7	0	0	0	0
0	0	0	0	0	0	0	0	0.3	0.3	0.3	0.7	0.3	0	0.3	0	0	0	0	0	0
0	0	0	0	0	0	0	0	0	0	0	0	0	0	0	0	0	0	0	0	0
0	0	0	0	0	0	0	0	0	0	0	0	0	0	0	0	0	0	0	0	0
0	0	0	0	0	0	0	0	0	0	0	0	0	0	0	0	0	0	0	0	0
0	0	0	0	0	0	0	0	0	0	0	0	0	0	0	0	0	0	0	0	0
0	0	0	0	0	0	0	0	0	0	0	0	0	0	0	0	0	0	0	0	0
0	0	0	0	0	0	0	0	0	0	0	0	0	0	0	0	0	0	0	0	0
0	0	0	0	0	0	0	0	0	0	0	0	0	0	0	0	0	0	0	0	0
0	0	0	0	0	0	0	0	0	0	0	0	0	0	0	0	0	0	0	0	0
Frame 33 (66.00 ms)
0	0	0	0	0	0	0	0	0	0	0	0	0	0	0	0	0	0	0	0	0
0	0	0	0	0	0	0	0	0	0	0	0.3	1	1.3	1.6	1.6	1.6	0.7	0	0	0
0	0	0	0	0	0	0	0	0	0.3	1.6	4.3	7.3	8.9	10.9	10.6	10.2	6.3	1.3	0	0
0	0	0	0	0	0	0	0	0.3	2.3	7.9	12.5	14.8	17.2	20.1	21.4	18.8	15.2	5.6	0.7	0
0	0	0	0	0	0	0	0	1.6	7.3	14.2	18.8	22.8	28.4	27.1	25.7	21.1	17.5	9.6	1.3	0
0	0	0	0	0	0	0	0.7	5.3	12.2	14.8	18.5	20.5	21.8	20.8	22.1	20.5	18.1	9.6	1.3	0
0	0	0	0	0	0	0	1	6.9	14.2	18.5	23.8	18.8	18.5	19.5	21.1	22.8	24.1	8.2	1	0
0	0	0	0	0	0	0	1	6.3	11.9	14.8	18.1	17.2	18.1	19.5	17.5	19.1	17.8	4.6	0.3	0
0	0	0	0	0	0	0	1	4.3	7.6	12.9	11.9	10.6	13.2	13.9	14.5	9.9	5.3	1	0	0
0	0	0	0	0	0	0	1	3	4	6.9	8.6	7.6	7.6	7.3	6.9	3.6	1	0	0	0
0	0	0	0	0	0	0.3	1	1.6	1.6	3.3	4.3	4.6	3.6	3.3	2.3	1	0.3	0	0	0
0	0	0	0	0	0	0.3	1.6	1.3	1.6	2.3	2.3	2.3	1.6	1	0.7	0	0	0	0	0
0	0	0	0	0	0.3	1.3	3	2	2	1.6	1.3	1.3	1	0.3	0	0	0	0	0	0
0	0	0	0	0	0.7	2.3	3.6	2	1.6	2.3	1.6	0.7	0.3	0	0	0	0	0	0	0
0	0	0	0	0.3	1.6	3	3.6	2.6	2.6	2.6	2.6	0.7	0.3	0	0	0	0	0	0	0
0	0	0	0	0.7	3	4	3.3	3	3.3	2	1.6	0.7	0	0	0	0	0	0	0	0
0	0	0	0	0.7	3	4.3	4.6	3	2.3	2	1	0.3	0	0	0	0	0	0	0	0
0	0	0	0.3	1.6	4	5.3	4.6	3.3	2.3	1.6	1	0.3	0	0	0	0	0	0	0	0
0	0	0.3	1.3	2.3	2.6	3.6	3	2.6	2	1.6	1	0.3	0.3	0	0	0.3	0	0	0	0
0	0	0.3	2	2.6	3	3.6	2.6	1.6	1.6	1	0.7	0.3	0.3	0.3	0.3	0	0	0	0	0
0	0	1.3	4	4.6	4.6	4.3	3	1.6	1	1	1	0.3	0.7	0.7	0.7	0	0	0	0	0
0	0.3	1.6	4	5.9	4.6	4.3	3	1.6	1.3	0.7	1	0.7	1	1	0.7	0	0	0	0	0
0	0.3	1.6	4.3	5.3	3.6	3.3	2.6	3.3	3	1.6	1.6	1.3	1.3	1	0.7	0.3	0	0	0	0
0	0.3	1.6	3.6	3.3	4	3.6	3.6	4.6	4.6	4.3	4	2.6	2	1.6	1.6	1.3	0.3	0	0	0
0	0	1	2	2.6	3.6	3.3	5.3	7.3	10.9	12.5	10.9	7.3	4.3	3.3	2.6	2.6	1	0	0	0
0	0	0	0.3	1.3	2.6	4	7.3	12.2	19.1	21.8	22.8	13.2	7.3	4.6	3.3	3	1.6	0.3	0	0
0	0	0	0	0.7	2.3	4	7.6	11.5	15.8	20.5	20.8	13.2	8.2	5.3	3.3	2.6	1.3	0.3	0	0
0	0	0	0	0	0.7	2	4.6	5.9	7.3	10.2	10.6	6.9	4.6	3.6	3.3	2.3	0.7	0	0	0
0	0	0	0	0	0	0.3	1	1.6	3	4.3	4.3	2.6	1.3	1.6	1.3	0.7	0	0	0	0
0	0	0	0	0	0	0	0	0.3	0.3	0.7	0.7	0.3	0	0.3	0.3	0	0	0	0	0
0	0	0	0	0	0	0	0	0	0	0	0	0	0	0	0	0	0	0	0	0
0	0	0	0	0	0	0	0	0	0	0	0	0	0	0	0	0	0	0	0	0
0	0	0	0	0	0	0	0	0	0	0	0	0	0	0	0	0	0	0	0	0
0	0	0	0	0	0	0	0	0	0	0	0	0	0	0	0	0	0	0	0	0
0	0	0	0	0	0	0	0	0	0	0	0	0	0	0	0	0	0	0	0	0
0	0	0	0	0	0	0	0	0	0	0	0	0	0	0	0	0	0	0	0	0
0	0	0	0	0	0	0	0	0	0	0	0	0	0	0	0	0	0	0	0	0
0	0	0	0	0	0	0	0	0	0	0	0	0	0	0	0	0	0	0	0	0
Frame 34 (68.00 ms)
0	0	0	0	0	0	0	0	0	0	0	0	0	0	0	0	0	0	0	0	0
0	0	0	0	0	0	0	0	0	0	0	0.3	1	1.3	1.6	1.6	1.3	0.7	0	0	0
0	0	0	0	0	0	0	0	0	0.3	1.3	3.6	6.6	8.6	10.6	9.9	9.6	5.9	1.3	0	0
0	0	0	0	0	0	0	0	0.3	2	6.9	12.2	14.5	16.8	19.1	20.5	18.5	14.8	5.6	0.7	0
0	0	0	0	0	0	0	0	1.3	6.3	12.9	18.1	22.1	27.4	26.1	24.7	20.5	17.5	9.9	1.6	0
0	0	0	0	0	0	0	0.7	4.6	11.2	14.2	17.8	19.8	21.1	19.8	21.4	19.8	18.1	10.2	1.6	0
0	0	0	0	0	0	0	0.7	5.9	13.5	18.1	23.4	18.8	18.5	18.8	20.5	22.4	24.4	8.6	1	0
0	0	0	0	0	0	0	1	5.6	11.5	14.5	18.1	17.2	18.1	18.5	17.2	19.8	18.5	5.3	0.3	0
0	0	0	0	0	0	0	1	4.3	7.6	12.9	11.9	10.2	13.2	13.5	14.5	10.2	5.9	1.3	0	0
0	0	0	0	0	0	0	1	3	4.3	6.9	8.6	7.6	7.6	7.6	6.9	4	1.3	0	0	0
0	0	0	0	0	0	0.3	1	1.6	1.6	3.6	4.6	4.6	3.6	3.3	2.3	1.3	0.3	0	0	0
0	0	0	0	0	0	0.3	1.6	1.3	1.6	2.3	2.3	2.3	2	1.3	0.7	0.3	0	0	0	0
0	0	0	0	0	0.3	1.3	3	2	2	1.6	1.6	1.6	1	0.3	0	0	0	0	0	0
0	0	0	0	0	0.7	2.3	3.6	2	2	2.6	2	1	0.3	0	0	0	0	0	0	0
0	0	0	0	0.3	1.6	3	3.6	3	2.6	3	3	1	0.3	0.3	0	0	0	0	0	0
0	0	0	0	0.7	3	4	3.3	3	3.3	2.3	1.6	0.7	0	0	0	0	0	0	0	0
0	0	0	0	0.7	3	4.6	4.6	3.3	2.6	2	1	0.7	0	0	0	0	0	0	0	0
0	0	0	0.3	1.6	4	5.3	4.6	3.6	2.6	2	1	0.3	0	0	0	0	0	0	0	0
0	0	0.3	1.3	2.3	2.6	3.6	3.3	3	2.3	2	1.3	0.7	0.3	0	0.3	0.3	0	0	0	0
0	0	0.3	2	2.6	3	3.6	2.6	2	2	1.3	1	0.3	0.3	0.3	0.3	0	0	0	0	0
0	0	1.3	4	4.6	4.6	4.6	3	1.6	1	1	1	0.7	0.7	1	1	0.3	0	0	0	0
0	0.3	1.6	4	5.9	4.9	4.3	3	1.6	1.3	1	1.3	1	1	1.3	1	0.3	0	0	0	0
0	0.3	1.6	4.3	5.3	4	3.3	2.6	3.3	3	2	1.6	1.3	1.6	1.3	1	0.3	0	0	0	0
0	0.3	1.6	4	3.6	4.3	3.6	4	4.9	4.6	4.3	4	3	2.3	1.6	1.6	1.3	0.3	0	0	0
0	0	1	2.3	3	4	3.6	5.6	7.6	10.9	12.5	10.9	7.6	4.6	3.6	3	3	1	0	0	0
0	0	0	0.7	1.6	3	4.3	7.6	12.9	19.5	22.1	23.1	13.5	7.6	4.6	3.3	3.6	2	0.3	0	0
0	0	0	0	1	3	4.3	8.2	12.5	17.2	22.1	22.1	13.9	8.9	5.6	3.6	3	1.6	0.3	0	0
0	0	0	0	0.3	1	2.3	5.3	6.6	8.2	11.5	11.9	7.6	4.9	4	3.6	3	1	0	0	0
0	0	0	0	0	0	0.3	1.3	2.3	3.6	4.9	5.3	3.3	1.6	2	2	1.3	0.3	0	0	0
0	0	0	0	0	0	0	0	0.3	0.7	0.7	1	0.7	0.3	0.3	0.3	0	0	0	0	0
0	0	0	0	0	0	0	0	0	0	0	0	0	0	0	0	0	0	0	0	0
0	0	0	0	0	0	0	0	0	0	0	0	0	0	0	0	0	0	0	0	0
0	0	0	0	0	0	0	0	0	0	0	0	0	0	0	0	0	0	0	0	0
0	0	0	0	0	0	0	0	0	0	0	0	0	0	0	0	0	0	0	0	0
0	0	0	0	0	0	0	0	0	0	0	0	0	0	0	0	0	0	0	0	0
0	0	0	0	0	0	0	0	0	0	0	0	0	0	0	0	0	0	0	0	0
0	0	0	0	0	0	0	0	0	0	0	0	0	0	0	0	0	0	0	0	0
0	0	0	0	0	0	0	0	0	0	0	0	0	0	0	0	0	0	0	0	0
Frame 35 (70.00 ms)
0	0	0	0	0	0	0	0	0	0	0	0	0	0	0	0	0	0	0	0	0
0	0	0	0	0	0	0	0	0	0	0	0.3	1	1.3	1.6	1.3	1.3	0.7	0	0	0
0	0	0	0	0	0	0	0	0	0.3	1	3.3	5.9	7.9	9.9	9.6	9.2	5.6	1.3	0	0
0	0	0	0	0	0	0	0	0.3	2	6.3	11.5	14.2	16.2	18.5	19.8	17.8	14.5	5.6	0.7	0
0	0	0	0	0	0	0	0	1.3	5.9	12.5	17.5	21.4	26.7	25.1	23.8	19.8	17.2	9.9	1.6	0
0	0	0	0	0	0	0	0.7	4.3	10.6	14.2	17.8	19.1	20.1	19.1	20.5	19.5	18.1	10.6	1.6	0
0	0	0	0	0	0	0	0.7	5.6	13.2	18.1	23.4	18.1	17.8	18.1	20.5	22.8	24.7	9.2	1	0
0	0	0	0	0	0	0	0.7	5.3	11.2	14.5	18.1	16.8	17.8	18.1	17.5	20.1	19.1	5.6	0.3	0
0	0	0	0	0	0	0	1	4.3	7.6	12.9	11.9	10.2	13.2	13.5	14.8	10.6	6.3	1.3	0	0
0	0	0	0	0	0	0	0.7	3	4.3	6.9	8.6	7.6	7.6	7.6	7.3	4.3	1.6	0.3	0	0
0	0	0	0	0	0	0	1	1.6	1.6	3.6	4.6	4.6	4	3.6	2.6	1.3	0.3	0	0	0
0	0	0	0	0	0	0.3	1.6	1.3	1.6	2.6	2.6	2.6	2	1.3	0.7	0.3	0	0	0	0
0	0	0	0	0	0.3	1.3	3	2	2	2	1.6	1.6	1.3	0.7	0.3	0	0	0	0	0
0	0	0	0	0	0.7	2.3	3.6	2	2	2.6	2	1	0.7	0.3	0.3	0	0	0	0	0
0	0	0	0	0.3	1.6	3	3.6	3	3	3	3	1	0.3	0.3	0	0	0	0	0	0
0	0	0	0	0.7	3	4	3.6	3.3	3.6	2.6	2	0.7	0	0	0	0	0	0	0	0
0	0	0	0	0.7	3	4.6	4.6	3.3	3	2.3	1	0.7	0	0	0	0	0	0	0	0
0	0	0	0.3	1.6	4	5.6	4.9	4	3	2.3	1	0.7	0.3	0.3	0	0	0	0	0	0
0	0	0.3	1.3	2.3	3	4	3.3	3.3	2.6	2	1.3	0.7	0.7	0.3	0.3	0.3	0	0	0	0
0	0	0.3	2	2.6	3	4	3	2.3	2	1.3	1	0.3	0.3	0.7	0.7	0.3	0	0	0	0
0	0	1.3	4	4.6	4.6	4.6	3.3	1.6	1.3	1	1	0.7	1	1	1.3	0.3	0	0	0	0
0	0.3	1.6	4	5.9	4.9	4.6	3	1.6	1.6	1	1.3	1	1	1.3	1	0.3	0	0	0	0
0	0.3	1.6	4.3	5.3	4	3.6	3	3.3	3.3	2	2	1.6	1.6	1.3	1	0.7	0	0	0	0
0	0.3	1.6	4	3.6	4.3	4	4	4.9	4.9	4.6	4.3	3	2.3	2	1.6	1.6	0.7	0	0	0
0	0	1	2.3	3	4	3.6	5.6	7.9	11.2	13.2	11.2	7.6	4.6	3.6	3.3	3.3	1.3	0	0	0
0	0	0	0.7	1.6	3.3	4.6	8.2	13.2	20.5	23.1	24.1	13.9	7.6	4.9	3.6	4	2.3	0.3	0	0
0	0	0	0	1	3	4.6	8.9	13.2	18.1	23.4	23.4	14.5	9.6	5.9	4	3.6	2	0.3	0	0
0	0	0	0	0.3	1	2.6	5.9	7.3	8.9	12.5	13.2	8.2	5.3	4.3	4	3.6	1.3	0.3	0	0
0	0	0	0	0	0	0.7	1.3	2.6	4	5.9	5.9	4	2	2.3	2.3	1.6	0.3	0	0	0
0	0	0	0	0	0	0	0	0.3	0.7	1	1	0.7	0.3	0.3	0.3	0.3	0	0	0	0
0	0	0	0	0	0	0	0	0	0	0	0	0	0	0	0	0	0	0	0	0
0	0	0	0	0	0	0	0	0	0	0	0	0	0	0	0	0	0	0	0	0
0	0	0	0	0	0	0	0	0	0	0	0	0	0	0	0	0	0	0	0	0
0	0	0	0	0	0	0	0	0	0	0	0	0	0	0	0	0	0	0	0	0
0	0	0	0	0	0	0	0	0	0	0	0	0	0	0	0	0	0	0	0	0
0	0	0	0	0	0	0	0	0	0	0	0	0	0	0	0	0	0	0	0	0
0	0	0	0	0	0	0	0	0	0	0	0	0	0	0	0	0	0	0	0	0
0	0	0	0	0	0	0	0	0	0	0	0	0	0	0	0	0	0	0	0	0
Frame 36 (72.00 ms)
0	0	0	0	0	0	0	0	0	0	0	0	0	0	0	0	0	0	0	0	0
0	0	0	0	0	0	0	0	0	0	0	0.3	0.7	1.3	1.6	1.3	1.3	0.7	0	0	0
0	0	0	0	0	0	0	0	0	0	1	3	5.6	7.6	9.6	9.2	8.9	5.6	1.3	0	0
0	0	0	0	0	0	0	0	0	1.6	5.9	10.9	13.5	15.5	17.8	19.1	17.5	14.5	5.6	0.7	0
0	0	0	0	0	0	0	0	1	5.6	11.5	16.8	20.8	25.7	24.1	23.4	19.8	17.2	10.2	1.6	0
0	0	0	0	0	0	0	0.3	3.6	10.2	13.5	17.2	19.1	19.8	18.5	20.1	19.1	18.1	10.9	1.6	0
0	0	0	0	0	0	0	0.7	4.9	12.9	17.5	22.8	18.1	17.2	17.5	19.8	22.8	25.4	9.6	1	0
0	0	0	0	0	0	0	0.7	4.9	11.2	14.5	17.8	16.8	17.8	18.1	17.2	20.5	19.8	5.9	0.7	0
0	0	0	0	0	0	0	0.7	4	7.6	12.9	12.2	10.6	13.2	13.5	15.2	11.2	6.9	1.6	0	0
0	0	0	0	0	0	0	0.7	2.6	4.3	7.3	8.9	7.6	7.6	7.9	7.6	4.6	1.6	0.3	0	0
0	0	0	0	0	0	0	1	1.6	2	3.6	4.6	4.9	4	4	3	1.3	0.3	0	0	0
0	0	0	0	0	0	0.3	1.6	1.6	1.6	2.6	2.6	2.6	2.3	1.6	1	0.3	0	0	0	0
0	0	0	0	0	0.3	1.3	3	2.3	2.3	2	1.6	2	1.3	0.7	0.3	0	0	0	0	0
0	0	0	0	0	0.7	2.3	4	2	2.3	3	2	1.3	0.7	0.3	0.3	0	0	0	0	0
0	0	0	0	0.3	1.6	3.3	3.6	3	3	3.3	3.3	1.3	0.7	0.3	0	0	0	0	0	0
0	0	0	0	0.7	3	4.3	3.6	3.3	3.6	3	2.3	1	0.3	0	0	0.3	0	0	0	0
0	0	0	0	0.7	3	4.6	4.9	3.6	3	2.3	1.3	0.7	0.3	0	0	0	0	0	0	0
0	0	0	0.3	1.6	4	5.6	4.9	4	3.3	2.3	1.3	0.7	0.3	0.3	0	0.3	0	0	0	0
0	0	0.3	1.3	2.3	3	4	3.3	3.3	3	2.3	1.6	0.7	0.7	0.3	0.3	0.3	0	0	0	0
0	0	0.3	2	2.6	3	4	3	2.3	2.3	1.3	1	0.7	0.7	0.7	0.7	0.3	0	0	0	0
0	0	1.3	4	4.6	4.6	4.6	3.3	2	1.3	1.3	1.3	0.7	1	1.3	1.3	0.7	0	0	0	0
0	0.3	1.6	4	5.9	4.9	4.6	3	2	1.6	1	1.3	1	1.3	1.6	1	0.7	0	0	0	0
0	0.3	1.6	4.3	5.6	4	3.6	3	3.6	3.3	2	2	1.6	1.6	1.6	1	0.7	0.3	0	0	0
0	0.3	1.6	4	3.6	4.3	4	4	4.9	4.9	4.6	4.6	3.3	2.6	2	2	1.6	0.7	0	0	0
0	0	1	2.3	3	4	4	5.9	7.9	11.5	13.2	11.5	7.6	4.9	4	3.6	3.6	1.6	0.3	0	0
0	0	0	0.7	1.6	3.3	4.6	8.2	13.9	21.4	23.8	24.4	14.2	7.9	5.3	4	4	2.6	0.3	0	0
0	0	0	0	1	3.3	4.9	9.2	13.9	19.1	24.4	24.1	15.2	9.9	6.6	4.3	4	2.6	0.3	0	0
0	0	0	0	0.3	1.3	3	6.3	7.6	9.9	13.9	13.9	8.9	5.9	4.6	4.6	4.3	2	0.3	0	0
0	0	0	0	0	0.3	0.7	1.6	3	4.6	6.6	6.6	4.3	2.3	3	3	2.3	0.7	0	0	0
0	0	0	0	0	0	0	0	0.3	0.7	1.3	1.3	1	0.7	0.7	0.7	0.3	0	0	0	0
0	0	0	0	0	0	0	0	0	0	0	0	0	0	0	0	0	0	0	0	0
0	0	0	0	0	0	0	0	0	0	0	0	0	0	0	0	0	0	0	0	0
0	0	0	0	0	0	0	0	0	0	0	0	0	0	0	0	0	0	0	0	0
0	0	0	0	0	0	0	0	0	0	0	0	0	0	0	0	0	0	0	0	0
0	0	0	0	0	0	0	0	0	0	0	0	0	0	0	0	0	0	0	0	0
0	0	0	0	0	0	0	0	0	0	0	0	0	0	0	0	0	0	0	0	0
0	0	0	0	0	0	0	0	0	0	0	0	0	0	0	0	0	0	0	0	0
0	0	0	0	0	0	0	0	0	0	0	0	0	0	0	0	0	0	0	0	0
Frame 37 (74.00 ms)
0	0	0	0	0	0	0	0	0	0	0	0	0	0	0	0	0	0	0	0	0
0	0	0	0	0	0	0	0	0	0	0	0.3	0.7	1.3	1.6	1.3	1.3	0.7	0	0	0
0	0	0	0	0	0	0	0	0	0	1	3	5.3	7.3	9.2	8.9	8.6	5.3	1.3	0	0
0	0	0	0	0	0	0	0	0	1.3	5.3	10.6	12.9	15.2	17.5	18.5	16.8	14.2	5.6	0.7	0
0	0	0	0	0	0	0	0	1	5.3	11.2	16.2	19.8	24.7	23.4	22.4	18.8	16.8	10.2	1.6	0
0	0	0	0	0	0	0	0.3	3.3	9.9	13.2	16.5	18.1	19.1	17.8	19.1	18.5	18.1	11.2	1.6	0
0	0	0	0	0	0	0	0.7	4.6	12.2	17.2	22.4	17.5	16.5	17.2	19.1	22.1	25.4	10.2	1.3	0
0	0	0	0	0	0	0	0.7	4.6	11.2	14.5	17.5	16.5	17.5	17.8	17.2	20.5	20.5	6.6	0.7	0
0	0	0	0	0	0	0	0.7	4	7.6	12.9	11.9	10.6	13.2	13.9	15.5	11.5	7.3	1.6	0	0
0	0	0	0	0	0	0	0.7	2.6	4.3	6.9	8.9	7.6	7.9	7.9	7.9	4.9	2	0.3	0	0
0	0	0	0	0	0	0	1	1.6	2	3.6	4.9	4.9	4.3	4	3	1.6	0.7	0	0	0
0	0	0	0	0	0	0.3	1.6	1.6	1.6	2.6	3	3	2.3	1.6	1	0.3	0	0	0	0
0	0	0	0	0	0.3	1.3	3	2.3	2.3	2	1.6	2	1.3	0.7	0.3	0	0	0	0	0
0	0	0	0	0	0.7	2.3	4	2.3	2.3	3	2.3	1.3	1	0.3	0.3	0	0	0	0	0
0	0	0	0	0.3	1.6	3.3	4	3.3	3.3	3.6	3.3	1.3	0.7	0.7	0	0	0	0	0	0
0	0	0	0	0.7	3	4.3	4	3.6	4	3	2.3	1	0.3	0.3	0	0.3	0	0	0	0
0	0	0	0	0.7	3	4.9	5.3	4	3.3	2.6	1.3	1	0.3	0.3	0.3	0.3	0	0	0	0
0	0	0	0.3	1.6	4.3	5.9	5.6	4.6	3.6	2.6	1.6	0.7	0.7	0.3	0.3	0.7	0	0	0	0
0	0	0.3	1.3	2.3	3	4	3.6	3.6	3.3	2.6	2	1	1	0.7	0.7	0.7	0	0	0	0
0	0	0.3	2	2.6	3	4	3.3	2.6	2.6	1.6	1.3	0.7	0.7	1	1	0.7	0	0	0	0
0	0	1.3	4	4.6	4.6	4.6	3.6	2	1.3	1.3	1.3	1	1	1.3	1.6	0.7	0	0	0	0
0	0.3	1.6	4	6.3	4.9	4.6	3.3	2	2	1.3	1.3	1.3	1.3	2	1.3	0.7	0	0	0	0
0	0.3	1.6	4.3	5.6	4	3.6	3	3.6	3.6	2.3	2	1.6	2	1.6	1	0.7	0.3	0	0	0
0	0.3	1.6	4	4	4.6	4.3	4.3	5.3	5.3	4.9	4.6	3.6	2.6	2.3	2	1.6	0.7	0	0	0
0	0	1	2.3	3	4.3	4	5.9	8.2	11.9	13.5	11.5	7.9	4.9	4.3	3.6	3.6	1.6	0.3	0	0
0	0	0	0.7	2	3.6	4.9	8.6	14.2	22.1	24.4	24.7	14.5	8.2	5.6	4.3	4.3	3	0.7	0	0
0	0	0	0	1.3	3.6	5.3	10.2	14.5	20.1	25.4	24.7	15.5	10.6	6.9	4.6	4.3	3.3	0.7	0	0
0	0	0	0	0.3	1.3	3.3	6.6	8.2	10.6	14.5	14.8	9.6	6.3	4.9	4.9	4.9	2.3	0.3	0	0
0	0	0	0	0	0.3	0.7	1.6	3.3	4.9	7.3	7.3	4.9	2.6	3	3.6	3	1	0	0	0
0	0	0	0	0	0	0	0	0.3	0.7	1.3	1.6	1.3	0.7	0.7	0.7	0.3	0	0	0	0
0	0	0	0	0	0	0	0	0	0	0	0	0	0	0	0	0	0	0	0	0
0	0	0	0	0	0	0	0	0	0	0	0	0	0	0	0	0	0	0	0	0
0	0	0	0	0	0	0	0	0	0	0	0	0	0	0	0	0	0	0	0	0
0	0	0	0	0	0	0	0	0	0	0	0	0	0	0	0	0	0	0	0	0
0	0	0	0	0	0	0	0	0	0	0	0	0	0	0	0	0	0	0	0	0
0	0	0	0	0	0	0	0	0	0	0	0	0	0	0	0	0	0	0	0	0
0	0	0	0	0	0	0	0	0	0	0	0	0	0	0	0	0	0	0	0	0
0	0	0	0	0	0	0	0	0	0	0	0	0	0	0	0	0	0	0	0	0
Frame 38 (76.00 ms)
0	0	0	0	0	0	0	0	0	0	0	0	0	0	0	0	0	0	0	0	0
0	0	0	0	0	0	0	0	0	0	0	0.3	0.7	1	1.3	1.3	1.3	0.7	0	0	0
0	0	0	0	0	0	0	0	0	0	1	2.6	4.9	6.9	8.9	8.6	8.2	5.3	1.3	0	0
0	0	0	0	0	0	0	0	0	1.3	5.3	9.9	12.2	14.5	16.5	18.1	16.5	13.9	5.6	0.7	0
0	0	0	0	0	0	0	0	1	4.9	10.9	15.8	19.1	23.8	22.4	21.8	18.5	16.8	10.6	1.6	0
0	0	0	0	0	0	0	0.3	3	9.6	13.2	16.2	17.5	18.1	17.2	18.8	18.1	17.8	11.2	2	0
0	0	0	0	0	0	0	0.3	4.3	11.9	17.2	21.8	16.8	16.2	16.5	18.8	22.1	25.7	10.6	1.3	0
0	0	0	0	0	0	0	0.7	4.6	10.9	14.5	17.5	16.2	17.2	17.8	17.2	20.8	21.1	6.9	0.7	0
0	0	0	0	0	0	0	0.7	4	7.6	12.9	11.9	10.2	13.2	13.9	15.5	11.9	7.9	2	0	0
0	0	0	0	0	0	0	0.7	2.6	4.3	7.3	8.9	7.6	7.9	8.2	7.9	4.9	2.3	0.3	0	0
0	0	0	0	0	0	0	1	1.6	2	4	4.9	5.3	4.3	4.3	3.3	1.6	0.7	0	0	0
0	0	0	0	0	0	0.3	1.6	1.6	1.6	3	3	3	2.6	2	1.3	0.7	0.3	0	0	0
0	0	0	0	0	0.3	1.3	3	2.3	2.3	2.3	2	2.3	1.6	1	0.7	0.3	0	0	0	0
0	0	0	0	0	0.7	2.3	4	2.3	2.6	3.3	2.3	1.6	1	0.7	0.3	0	0	0	0	0
0	0	0	0	0.3	2	3.3	4	3.6	3.6	4	3.6	1.6	1	0.7	0.3	0	0	0	0	0
0	0	0	0	0.7	3	4.3	4	4	4.3	3.3	2.6	1.3	0.7	0.3	0.3	0.3	0	0	0	0
0	0	0	0	0.7	3	4.9	5.6	4.3	3.6	2.6	1.6	1	0.7	0.3	0.3	0.3	0	0	0	0
0	0	0	0.3	1.6	4.3	6.3	5.9	4.6	3.6	2.6	1.6	1	0.7	0.7	0.3	0.7	0	0	0	0
0	0	0.3	1.3	2.3	3	4.3	4	3.6	3.3	2.6	2.3	1.3	1.3	0.7	0.7	1	0.3	0	0	0
0	0	0.3	2	2.6	3	4	3.3	2.6	2.6	2	1.6	1	1	1	1.3	0.7	0	0	0	0
0	0	1.3	4	4.9	4.9	4.9	3.6	2	1.3	1.3	1.3	1	1.3	1.6	2	1	0	0	0	0
0	0.3	1.6	4	6.3	4.9	4.6	3.3	2	2	1.3	1.6	1.3	1.6	2	1.3	1	0.3	0	0	0
0	0.3	1.6	4.3	5.6	4.3	4	3.3	3.6	3.6	2.3	2.3	2	2	1.6	1	1	0.7	0	0	0
0	0.3	1.6	4.3	4	4.6	4.3	4.3	5.3	5.3	4.9	4.9	3.6	3	2.3	2	2	1	0	0	0
0	0	1	2.3	3.3	4.3	4	6.3	8.2	11.9	13.9	11.9	8.2	5.3	4.3	4	4	2	0.3	0	0
0	0	0	0.7	2	4	5.3	8.9	14.5	22.4	24.7	25.4	14.8	8.6	5.9	4.3	4.6	3.3	0.7	0	0
0	0	0	0	1.3	4	5.6	10.6	15.2	20.8	26.4	25.7	16.2	10.9	7.3	4.9	4.6	3.6	0.7	0	0
0	0	0	0	0.3	1.3	3.3	6.9	8.6	11.2	15.5	15.8	10.2	6.6	5.3	5.3	5.6	3	0.3	0	0
0	0	0	0	0	0.3	0.7	2	3.6	5.3	7.9	7.9	5.3	2.6	3.3	4	3.6	1	0	0	0
0	0	0	0	0	0	0	0	0.7	1	1.3	1.6	1.3	0.7	0.7	0.7	0.7	0	0	0	0
0	0	0	0	0	0	0	0	0	0	0	0	0	0	0	0	0	0	0	0	0
0	0	0	0	0	0	0	0	0	0	0	0	0	0	0	0	0	0	0	0	0
0	0	0	0	0	0	0	0	0	0	0	0	0	0	0	0	0	0	0	0	0
0	0	0	0	0	0	0	0	0	0	0	0	0	0	0	0	0	0	0	0	0
0	0	0	0	0	0	0	0	0	0	0	0	0	0	0	0	0	0	0	0	0
0	0	0	0	0	0	0	0	0	0	0	0	0	0	0	0	0	0	0	0	0
0	0	0	0	0	0	0	0	0	0	0	0	0	0	0	0	0	0	0	0	0
0	0	0	0	0	0	0	0	0	0	0	0	0	0	0	0	0	0	0	0	0
Frame 39 (78.00 ms)
0	0	0	0	0	0	0	0	0	0	0	0	0	0	0	0	0	0	0	0	0
0	0	0	0	0	0	0	0	0	0	0	0.3	0.7	1	1.3	1.3	1	0.7	0	0	0
0	0	0	0	0	0	0	0	0	0	0.7	2.6	4.6	6.9	8.9	8.2	7.9	4.9	1.3	0	0
0	0	0	0	0	0	0	0	0	1.3	4.9	9.6	11.5	13.9	16.2	17.5	15.8	13.2	5.6	0.7	0
0	0	0	0	0	0	0	0	1	4.6	10.6	14.8	18.1	22.8	21.8	21.4	17.8	16.5	10.6	1.6	0
0	0	0	0	0	0	0	0.3	3	9.2	12.5	15.5	16.8	17.5	16.8	18.1	17.5	17.8	11.5	2	0
0	0	0	0	0	0	0	0.3	4	11.5	16.8	21.1	16.2	15.8	16.2	18.5	21.8	25.7	10.9	1.3	0
0	0	0	0	0	0	0	0.7	4.3	10.9	14.2	17.2	15.8	16.8	17.2	17.2	20.8	21.4	7.3	0.7	0
0	0	0	0	0	0	0	0.7	3.6	7.6	12.9	11.9	9.9	12.9	13.5	15.8	12.2	8.2	2	0	0
0	0	0	0	0	0	0	0.7	2.6	4.3	7.3	8.9	7.6	7.9	8.6	8.6	5.3	2.6	0.3	0	0
0	0	0	0	0	0	0	1	1.6	2	4	4.9	5.3	4.6	4.3	3.6	2	1	0.3	0	0
0	0	0	0	0	0	0.3	1.6	1.6	2	3	3	3	2.6	2	1.3	0.7	0.3	0	0	0
0	0	0	0	0	0.3	1.3	3.3	2.6	2.6	2.3	2	2.3	1.6	1	0.7	0.3	0	0	0	0
0	0	0	0	0	0.7	2.3	4.3	2.6	2.6	3.3	2.6	2	1.3	0.7	0.7	0	0	0	0	0
0	0	0	0	0.3	2	3.3	4	3.6	3.6	4	4	1.6	1.3	1	0.3	0	0	0	0	0
0	0	0	0	0.7	3	4.6	4	4	4.6	3.6	3	1.3	0.7	0.3	0.3	0.3	0	0	0	0
0	0	0	0	1	3.3	5.3	5.9	4.3	3.6	3	2	1.3	0.7	0.3	0.3	0.3	0	0	0	0
0	0	0	0.3	1.6	4.3	6.3	6.3	4.9	4	3	2	1.3	1	0.7	0.7	0.7	0	0	0	0
0	0	0.3	1.3	2.3	3	4.3	4.3	4.3	3.6	3	2.6	1.6	1.6	1	1	1	0.3	0	0	0
0	0	0.3	2	2.6	3	4.3	3.6	3	3	2	1.6	1	1.3	1	1.3	1	0	0	0	0
0	0	1.3	4	4.9	4.9	4.9	3.6	2	1.6	1.6	1.6	1	1.6	2	2.6	1.3	0.3	0	0	0
0	0.3	1.6	4	6.3	5.3	4.9	3.3	2	2	1.6	1.6	1.3	2	2.3	1.6	1.3	0.3	0	0	0
0	0.3	1.6	4.3	5.6	4.3	4	3.3	4	3.6	2.6	2.6	2	2.3	2	1.3	1.3	0.7	0	0	0
0	0.3	1.6	4.3	4	4.6	4.3	4.6	5.6	5.3	5.3	4.9	4	3.3	2.6	2.3	2.3	1	0	0	0
0	0	1	2.3	3.3	4.3	4.3	6.3	8.6	12.5	14.2	12.2	8.6	5.6	4.6	4.3	4.3	2.3	0.3	0	0
0	0	0	0.7	2	4	5.3	9.2	15.2	23.1	25.7	25.7	15.2	8.9	6.3	4.6	4.9	3.6	0.7	0	0
0	0	0	0	1.3	4	5.6	10.9	15.8	21.8	27.4	26.4	16.5	11.5	7.9	5.3	4.9	4	1	0	0
0	0	0	0	0.3	1.6	3.6	7.3	9.2	11.5	16.5	16.8	10.6	6.9	5.6	5.9	5.9	3.3	0.7	0	0
0	0	0	0	0	0.3	0.7	2	4	5.6	8.2	8.6	5.6	3	3.6	4.6	4	1.3	0	0	0
0	0	0	0	0	0	0	0.3	0.7	1	1.6	1.6	1.3	1	0.7	1	0.7	0.3	0	0	0
0	0	0	0	0	0	0	0	0	0	0	0	0	0	0	0	0	0	0	0	0
0	0	0	0	0	0	0	0	0	0	0	0	0	0	0	0	0	0	0	0	0
0	0	0	0	0	0	0	0	0	0	0	0	0	0	0	0.3	0	0	0	0	0
0	0	0	0	0	0	0	0	0	0	0	0	0	0	0	0	0	0	0	0	0
0	0	0	0	0	0	0	0	0	0	0	0	0	0	0	0	0	0	0	0	0
0	0	0	0	0	0	0	0	0	0	0	0	0	0	0	0	0	0	0	0	0
0	0	0	0	0	0	0	0	0	0	0	0	0	0	0	0	0	0	0	0	0
0	0	0	0	0	0	0	0	0	0	0	0	0	0	0	0	0	0	0	0	0
Frame 40 (80.00 ms)
0	0	0	0	0	0	0	0	0	0	0	0	0	0	0	0	0	0	0	0	0
0	0	0	0	0	0	0	0	0	0	0	0	0.7	1	1.3	1.3	1	0.7	0	0	0
0	0	0	0	0	0	0	0	0	0	0.7	2.3	4.3	6.6	8.2	7.9	7.6	4.9	1.3	0	0
0	0	0	0	0	0	0	0	0	1.3	4.6	9.2	11.2	13.5	15.2	16.5	15.2	13.2	5.3	0.7	0
0	0	0	0	0	0	0	0	1	4.3	10.2	14.2	17.5	22.1	20.8	20.1	17.2	16.2	10.6	1.6	0
0	0	0	0	0	0	0	0.3	2.6	8.6	12.5	14.8	15.8	16.8	16.2	17.5	17.2	17.8	11.5	2	0
0	0	0	0	0	0	0	0.3	3.6	11.2	16.5	20.8	15.8	15.2	15.8	17.8	21.4	25.7	11.2	1.3	0
0	0	0	0	0	0	0	0.7	4	10.6	14.2	17.2	15.8	16.5	16.8	16.8	21.1	21.8	7.6	1	0
0	0	0	0	0	0	0	0.7	3.6	7.6	12.9	11.9	10.2	12.9	13.5	15.8	12.2	8.6	2.3	0.3	0
0	0	0	0	0	0	0	0.7	2.6	4.3	7.3	8.9	7.9	7.9	8.6	8.6	5.6	3	0.3	0	0
0	0	0	0	0	0	0	1	1.6	2	4	4.9	5.3	4.6	4.3	3.6	2.3	1	0.3	0	0
0	0	0	0	0	0	0.3	1.6	1.6	2	3	3.3	3.3	3	2	1.3	1	0.7	0	0	0
0	0	0	0	0	0.3	1.3	3.3	2.6	2.6	2.3	2.3	2.6	2	1.3	0.7	0.3	0.3	0	0	0
0	0	0	0	0	0.7	2.3	4.3	2.6	3	3.6	2.6	2	1.3	1	0.7	0.3	0.3	0	0	0
0	0	0	0	0.3	2	3.3	4	3.6	4	4.3	4.3	2	1.6	1	0.3	0.3	0	0	0	0
0	0	0	0	0.7	3	4.6	4.3	4	4.6	3.6	3.3	1.6	1	0.7	0.7	0.7	0.3	0	0	0
0	0	0	0	1	3.3	5.3	5.9	4.6	4	3	2	1.3	1	0.7	0.7	0.7	0	0	0	0
0	0	0	0.3	1.6	4.3	6.6	6.3	4.9	4.3	3	2	1.3	1	1	0.7	1	0.3	0	0	0
0	0	0.3	1.3	2.3	3	4.6	4.3	4.3	4	3.3	3	2	1.6	1	1	1.3	0.3	0	0	0
0	0	0.3	2	2.6	3	4.3	3.6	3	3	2	2	1.3	1.3	1.3	1.6	1	0	0	0	0
0	0	1.3	4	4.9	4.9	4.9	4	2	1.6	1.6	1.6	1.3	1.6	2	2.6	1.3	0.3	0	0	0
0	0.3	1.6	4	6.3	5.3	4.9	3.3	2	2	1.6	2	1.3	2	2.6	2	1.3	0.3	0	0	0
0	0.3	1.6	4.3	5.6	4.3	4	3.3	4	4	2.6	2.6	2.3	2.6	2.3	1.3	1.3	0.7	0	0	0
0	0.3	1.6	4.3	4	4.6	4.3	4.6	5.6	5.6	5.3	5.3	4.3	3.3	2.6	2.3	2.3	1	0	0	0
0	0	1	2.3	3.3	4.3	4.3	6.3	8.6	12.5	14.2	12.2	8.6	5.9	4.9	4.6	4.6	2.6	0.3	0	0
0	0	0	0.7	2	4	5.6	9.6	15.5	23.8	26.1	26.1	15.5	9.2	6.3	4.9	4.9	4	0.7	0	0
0	0	0	0	1.3	4	5.9	11.2	16.2	22.1	28.4	27.1	16.8	11.5	7.9	5.6	5.3	4.3	1	0	0
0	0	0	0	0.3	1.6	3.6	7.6	9.6	12.2	17.2	17.5	11.2	7.3	5.6	6.3	6.6	4	1	0	0
0	0	0	0	0	0.3	0.7	2	4	5.9	8.9	8.9	5.9	3	4	4.9	4.9	1.6	0.3	0	0
0	0	0	0	0	0	0	0.3	0.7	1	2	2	1.6	1	1	1	1	0.3	0	0	0
0	0	0	0	0	0	0	0	0	0	0	0	0	0	0	0	0	0	0	0	0
0	0	0	0	0	0	0	0	0	0	0	0	0	0	0	0.3	0	0	0	0	0
0	0	0	0	0	0	0	0	0	0	0	0	0	0	0	0.7	0	0	0	0	0
0	0	0	0	0	0	0	0	0	0	0	0	0	0	0	0	0	0	0	0	0
0	0	0	0	0	0	0	0	0	0	0	0	0	0	0	0	0	0	0	0	0
0	0	0	0	0	0	0	0	0	0	0	0	0	0	0	0	0	0	0	0	0
0	0	0	0	0	0	0	0	0	0	0	0	0	0	0	0	0	0	0	0	0
0	0	0	0	0	0	0	0	0	0	0	0	0	0	0	0	0	0	0	0	0
Frame 41 (82.00 ms)
0	0	0	0	0	0	0	0	0	0	0	0	0	0	0	0	0	0	0	0	0
0	0	0	0	0	0	0	0	0	0	0	0	0.7	1	1.3	1	1	0.7	0	0	0
0	0	0	0	0	0	0	0	0	0	0.7	2	4	6.3	8.2	7.6	6.9	4.6	1	0	0
0	0	0	0	0	0	0	0	0	1	4.3	8.6	10.6	12.9	14.5	15.8	14.2	12.5	5.3	0.7	0
0	0	0	0	0	0	0	0	0.7	4	9.6	13.5	16.8	21.1	20.1	19.5	16.5	15.8	10.6	1.6	0
0	0	0	0	0	0	0	0.3	2.6	8.2	11.9	14.5	15.5	16.2	15.5	16.5	16.2	17.5	11.5	2	0
0	0	0	0	0	0	0	0.3	3.6	10.9	15.5	19.8	15.2	14.5	15.2	17.2	20.5	25.7	11.2	1.3	0
0	0	0	0	0	0	0	0.3	4	10.6	13.5	16.5	15.5	16.2	16.5	16.5	20.8	22.1	8.2	1	0
0	0	0	0	0	0	0	0.7	3.3	7.6	12.9	11.5	9.9	12.9	13.5	15.8	12.5	9.2	2.3	0.3	0
0	0	0	0	0	0	0	0.7	2.6	4.3	7.3	8.9	7.9	8.2	8.6	8.6	5.9	3.3	0.7	0	0
0	0	0	0	0	0	0	1	1.6	2	4	5.3	5.6	4.9	4.9	4	2.3	1.3	0.3	0	0
0	0	0	0	0	0	0.3	1.6	1.6	2	3	3.3	3.6	3	2.3	1.6	1	0.7	0	0	0
0	0	0	0	0	0.3	1.3	3.3	2.6	3	2.6	2.3	2.6	2	1.3	1	0.7	0.3	0	0	0
0	0	0	0	0	0.7	2.3	4.3	2.6	3	3.6	3	2.3	1.6	1	1	0.3	0.3	0	0	0
0	0	0	0	0.3	2	3.6	4.3	4	4	4.3	4.6	2.3	2	1.3	0.7	0.3	0.3	0	0	0
0	0	0	0	0.7	3.3	4.6	4.3	4.3	4.9	4	3.6	2	1.3	1	0.7	0.7	0.3	0	0	0
0	0	0	0	1	3.3	5.3	6.3	4.9	4.3	3.3	2.3	1.6	1	0.7	0.7	0.7	0.3	0	0	0
0	0	0	0.3	1.6	4.6	6.6	6.6	5.3	4.6	3.3	2.3	1.6	1.3	1	0.7	1	0.3	0	0	0
0	0	0.3	1.3	2.6	3.3	4.6	4.6	4.3	4.3	3.6	3.3	2	2	1.3	1	1.3	0.3	0	0	0
0	0	0.3	2	2.6	3.3	4.3	3.6	3	3.3	2.3	2.3	1.3	1.6	1.6	1.6	1	0.3	0	0	0
0	0	1.3	4	4.9	4.9	4.9	4	2	1.6	1.6	2	1.3	2	2.3	3	1.6	0.3	0	0	0
0	0.3	1.6	4	6.3	5.3	4.9	3.3	2.3	2.3	1.6	2	1.6	2.3	3	2.3	1.6	0.7	0	0	0
0	0.3	1.6	4.3	5.6	4.3	4	3.3	4	4.3	3	3	2.3	2.6	2.3	1.6	1.6	1	0.3	0	0
0	0.3	1.6	4.3	4	4.6	4.6	4.6	5.6	5.6	5.6	5.3	4.3	3.6	3	2.6	2.6	1.3	0.3	0	0
0	0	1	2.6	3.3	4.6	4.3	6.6	8.9	12.9	14.5	12.5	8.9	5.9	5.3	4.9	4.9	3	0.7	0	0
0	0	0	0.7	2.3	4.3	5.6	9.6	15.8	24.4	26.4	26.7	16.2	9.6	6.6	5.3	5.3	4	1	0	0
0	0	0	0	1.3	4.3	5.9	11.5	16.8	22.8	28.7	27.4	17.5	12.2	8.6	5.9	5.6	4.6	1.3	0	0
0	0	0	0	0.3	2	4	7.9	9.9	12.9	17.8	18.1	11.2	7.6	6.3	6.6	6.9	4.3	1	0	0
0	0	0	0	0	0.3	1	2.3	4.3	6.3	9.2	9.2	6.3	3.6	4.3	5.3	5.3	2	0.3	0	0
0	0	0	0	0	0	0	0.3	0.7	1	2	2	1.6	1	1	1.3	1.3	0.3	0	0	0
0	0	0	0	0	0	0	0	0	0	0	0	0	0	0	0	0	0	0	0	0
0	0	0	0	0	0	0	0	0	0	0	0	0	0	0.3	0.7	0.3	0	0	0	0
0	0	0	0	0	0	0	0	0	0	0	0	0	0	0.3	1.3	0.3	0	0	0	0
0	0	0	0	0	0	0	0	0	0	0	0	0	0.3	0.3	0.3	0	0	0	0	0
0	0	0	0	0	0	0	0	0	0	0	0	0	0	0	0	0	0	0	0	0
0	0	0	0	0	0	0	0	0	0	0	0	0	0	0	0	0	0	0	0	0
0	0	0	0	0	0	0	0	0	0	0	0	0	0	0	0	0	0	0	0	0
0	0	0	0	0	0	0	0	0	0	0	0	0	0	0	0	0	0	0	0	0
Frame 42 (84.00 ms)
0	0	0	0	0	0	0	0	0	0	0	0	0	0	0	0	0	0	0	0	0
0	0	0	0	0	0	0	0	0	0	0	0	0.7	1	1.3	1	1	0.7	0	0	0
0	0	0	0	0	0	0	0	0	0	0.7	2	3.6	5.9	7.6	7.3	6.9	4.3	1	0	0
0	0	0	0	0	0	0	0	0	1	4	8.2	10.2	12.2	13.9	15.2	13.9	12.2	5.3	0.7	0
0	0	0	0	0	0	0	0	0.7	3.6	8.6	12.9	15.8	20.1	19.1	18.5	15.8	15.5	10.2	1.6	0
0	0	0	0	0	0	0	0.3	2.3	7.9	11.2	13.9	14.5	15.5	14.8	15.8	15.5	17.2	11.5	2	0
0	0	0	0	0	0	0	0.3	3	10.6	15.2	19.1	14.8	14.2	14.5	16.5	20.1	25.7	11.2	1.3	0
0	0	0	0	0	0	0	0.3	3.6	10.2	13.5	16.2	14.8	15.8	16.2	16.5	20.8	22.1	8.2	1	0
0	0	0	0	0	0	0	0.7	3.3	7.3	12.5	11.5	9.9	12.9	13.5	15.8	12.9	9.6	2.6	0.3	0
0	0	0	0	0	0	0	0.7	2.6	4.3	7.3	8.9	7.9	8.2	8.9	8.9	6.3	3.6	0.7	0	0
0	0	0	0	0	0	0	1	1.6	2	4	5.3	5.6	4.9	4.9	4	2.6	1.6	0.3	0	0
0	0	0	0	0	0	0.3	1.6	1.6	2	3.3	3.6	3.6	3.3	2.6	1.6	1	0.7	0	0	0
0	0	0	0	0	0.3	1.3	3.3	2.6	3	3	2.3	3	2.3	1.6	1	0.7	0.7	0	0	0
0	0	0	0	0	0.7	2.6	4.3	2.6	3	4	3.3	2.6	2	1.3	1	0.7	0.7	0	0	0
0	0	0	0	0.3	2	3.6	4.3	4	4.3	4.6	4.9	2.6	2.3	1.6	1	0.7	0.3	0	0	0
0	0	0	0	0.7	3.3	4.6	4.6	4.3	4.9	4.3	3.6	2	1.3	1	1	1	0.7	0	0	0
0	0	0	0	1	3.6	5.3	6.3	4.9	4.3	3.3	2.3	2	1	1	0.7	1	0.3	0	0	0
0	0	0	0.3	1.6	4.6	6.9	6.9	5.6	4.6	3.6	2.6	2	1.6	1.3	1	1.3	0.3	0	0	0
0	0	0.3	1.3	2.6	3.3	4.6	4.6	4.6	4.3	4	3.6	2.6	2.3	1.3	1.3	1.6	0.7	0	0	0
0	0	0.3	2	2.6	3.3	4.3	4	3.3	3.3	2.6	2.3	2	2	1.6	2	1.3	0.3	0	0	0
0	0	1.3	4	4.9	4.9	5.3	4	2.3	2	2	2.3	1.6	2.3	2.6	3.6	2	0.7	0	0	0
0	0.3	1.6	4	6.3	5.3	4.9	3.6	2.3	2.3	1.6	2.3	1.6	2.6	3.3	2.3	1.6	1	0	0	0
0	0.3	1.6	4.3	5.6	4.3	4	3.3	4.3	4.3	3	3	2.3	3	2.6	1.6	1.6	1.3	0.3	0	0
0	0.3	1.6	4.3	4	4.6	4.6	4.6	5.9	5.9	5.6	5.6	4.6	4	3	3	3	1.6	0.3	0	0
0	0	1	2.6	3.3	4.6	4.3	6.6	8.9	13.2	14.8	12.9	9.2	6.3	5.3	4.9	5.3	3.3	0.7	0	0
0	0	0	0.7	2.3	4.3	5.6	9.9	16.2	24.7	27.1	27.4	16.5	9.9	6.9	5.3	5.6	4.3	1	0	0
0	0	0	0	1.3	4.3	6.3	11.9	17.2	23.1	29.7	28	17.8	12.5	8.6	5.9	5.6	4.6	1.3	0	0
0	0	0	0	0.3	2	4	8.2	10.2	13.2	18.5	18.5	11.9	7.9	6.3	6.6	7.3	4.6	1	0	0
0	0	0	0	0	0.3	1	2.3	4.3	6.6	9.9	9.9	6.9	3.6	4.3	5.6	5.9	2.3	0.3	0	0
0	0	0	0	0	0	0	0.3	0.7	1	2	2.3	2	1.3	1	1.3	1.3	0.3	0	0	0
0	0	0	0	0	0	0	0	0	0	0	0	0.3	0	0	0.3	0	0	0	0	0
0	0	0	0	0	0	0	0	0	0	0	0	0	0	0.3	1.3	0.3	0	0	0	0
0	0	0	0	0	0	0	0	0	0	0	0	0	0	0.7	2	0.7	0	0	0	0
0	0	0	0	0	0	0	0	0	0	0	0	0	0.3	0.3	0.7	0.3	0	0	0	0
0	0	0	0	0	0	0	0	0	0	0	0	0	0	0	0	0	0	0	0	0
0	0	0	0	0	0	0	0	0	0	0	0	0	0	0	0	0	0	0	0	0
0	0	0	0	0	0	0	0	0	0	0	0	0	0	0	0	0	0	0	0	0
0	0	0	0	0	0	0	0	0	0	0	0	0	0	0	0	0	0	0	0	0
Frame 43 (86.00 ms)
0	0	0	0	0	0	0	0	0	0	0	0	0	0	0	0	0	0	0	0	0
0	0	0	0	0	0	0	0	0	0	0	0	0.3	1	1.3	1	1	0.7	0	0	0
0	0	0	0	0	0	0	0	0	0	0.7	2	3.6	5.6	7.6	6.9	6.6	4.3	1	0	0
0	0	0	0	0	0	0	0	0	1	3.6	7.9	9.9	11.5	13.2	14.5	13.2	11.9	5.3	0.7	0
0	0	0	0	0	0	0	0	0.7	3.3	8.2	12.5	15.2	19.1	18.1	17.5	15.2	14.8	10.2	1.6	0
0	0	0	0	0	0	0	0.3	2	7.3	10.9	13.5	14.2	14.5	13.9	14.8	14.5	16.5	11.5	2	0
0	0	0	0	0	0	0	0.3	3	9.9	14.8	18.8	14.2	13.5	13.9	15.5	19.1	23.8	11.2	1.6	0
0	0	0	0	0	0	0	0.3	3.6	9.9	13.2	15.8	14.8	15.2	15.8	16.2	20.8	21.8	8.6	1	0
0	0	0	0	0	0	0	0.7	3.3	7.3	12.5	11.5	9.9	12.9	13.5	16.2	12.9	9.9	2.6	0.3	0
0	0	0	0	0	0	0	0.7	2.6	4.3	7.3	8.9	7.9	8.2	8.9	8.9	6.3	3.6	0.7	0	0
0	0	0	0	0	0	0	1	1.6	2	4	5.3	5.6	4.9	4.9	4	2.6	1.6	0.3	0	0
0	0	0	0	0	0	0.3	1.6	1.6	2	3.3	3.6	4	3.3	2.6	1.6	1	0.7	0	0	0
0	0	0	0	0	0.3	1.3	3.3	2.6	3	3	2.6	3.3	2.6	1.6	1.3	1	0.7	0	0	0
0	0	0	0	0	0.7	2.6	4.3	2.6	3	4.3	3.3	2.6	2	1.3	1	0.7	0.7	0	0	0
0	0	0	0	0.3	2	3.6	4.3	4	4.3	4.9	5.3	2.6	2.3	1.6	1	0.7	0.7	0	0	0
0	0	0	0	0.7	3.3	4.9	4.6	4.6	4.9	4.3	4	2.3	1.6	1.3	1	1	0.7	0	0	0
0	0	0	0	1	3.6	5.6	6.6	4.9	4.3	3.6	2.6	2	1.3	1	1	1	0.7	0	0	0
0	0	0	0.3	1.6	4.9	6.9	6.9	5.6	4.9	3.6	3	2	1.6	1.3	1	1.3	0.7	0	0	0
0	0	0.3	1.3	2.6	3.3	4.9	4.9	4.6	4.6	4	4	2.6	2.6	1.6	1.6	2	0.7	0	0	0
0	0	0.3	2	2.6	3.3	4.3	4	3.3	3.3	2.6	2.6	2	2.3	2	2.3	1.6	0.7	0	0	0
0	0	1.3	4	4.9	4.9	5.6	4.3	2.3	2	2	2.3	1.6	2.6	3	4	2.3	0.7	0	0	0
0	0.3	1.6	4	6.3	5.3	5.3	3.6	2.3	2.3	2	2.3	2	3	3.6	3	2	1	0	0	0
0	0.3	1.6	4.3	5.9	4.3	4	3.3	4.3	4.3	3.3	3.3	2.6	3.3	3	2	2	1.3	0.3	0	0
0	0.3	1.6	4.3	4.3	4.9	4.6	4.9	5.9	5.9	5.6	5.6	4.9	4.3	3.3	3	3	1.6	0.3	0	0
0	0	1	2.6	3.3	4.6	4.6	6.9	9.2	13.2	14.8	13.2	9.6	6.6	5.6	5.3	5.6	3.6	0.7	0	0
0	0	0	0.7	2.3	4.3	5.9	10.2	16.8	25.1	27.4	27.7	16.8	9.9	7.3	5.6	5.9	4.6	1	0	0
0	0	0	0	1.3	4.6	6.6	12.5	17.8	23.8	30	28.4	18.1	12.9	9.2	6.3	6.3	5.3	1.6	0	0
0	0	0	0	0.3	2	4.3	8.6	10.6	13.5	19.1	19.1	12.2	7.9	6.6	6.9	7.9	4.9	1	0	0
0	0	0	0	0	0.3	1	2.3	4.6	6.9	10.2	10.2	6.9	4	4.6	5.9	6.6	3	0.3	0	0
0	0	0	0	0	0	0	0.3	0.7	1.3	2.3	2.3	2	1.3	1.3	1.6	1.6	0.7	0	0	0
0	0	0	0	0	0	0	0	0	0	0	0.3	0.3	0.3	0.3	0.7	0.3	0	0	0	0
0	0	0	0	0	0	0	0	0	0	0	0	0	0.3	0.3	1.6	1	0	0	0	0
0	0	0	0	0	0	0	0	0	0	0	0	0	0.3	1	3	1.3	0	0	0	0
0	0	0	0	0	0	0	0	0	0	0	0	0	0.3	0.7	1	0.3	0	0	0	0
0	0	0	0	0	0	0	0	0	0	0	0	0	0	0	0	0	0	0	0	0
0	0	0	0	0	0	0	0	0	0	0	0	0	0	0	0	0	0	0	0	0
0	0	0	0	0	0	0	0	0	0	0	0	0	0	0	0	0	0	0	0	0
0	0	0	0	0	0	0	0	0	0	0	0	0	0	0	0	0	0	0	0	0
Frame 44 (88.00 ms)
0	0	0	0	0	0	0	0	0	0	0	0	0	0	0	0	0	0	0	0	0
0	0	0	0	0	0	0	0	0	0	0	0	0.3	1	1.3	1	1	0.3	0	0	0
0	0	0	0	0	0	0	0	0	0	0.3	1.6	3.3	5.3	7.3	6.3	5.9	4	1	0	0
0	0	0	0	0	0	0	0	0	0.7	3.3	7.3	9.2	10.9	12.5	13.5	12.9	11.2	4.9	0.7	0
0	0	0	0	0	0	0	0	0.7	3	7.6	11.5	14.5	18.1	17.2	16.5	14.5	14.5	9.6	1.6	0
0	0	0	0	0	0	0	0.3	2	6.6	10.2	12.9	13.2	13.9	13.2	14.2	14.2	16.2	11.2	2	0
0	0	0	0	0	0	0	0.3	2.6	9.2	14.2	17.8	13.5	12.9	13.2	14.8	18.5	23.8	11.2	1.6	0
0	0	0	0	0	0	0	0.3	3.3	9.6	12.9	15.5	14.5	14.5	14.8	15.8	20.5	21.8	8.6	1	0
0	0	0	0	0	0	0	0.3	3	6.9	12.5	11.5	9.9	12.5	13.2	15.8	12.9	9.9	3	0.3	0
0	0	0	0	0	0	0	0.7	2.6	4.3	7.3	9.2	7.9	8.2	8.9	8.9	6.6	4	0.7	0	0
0	0	0	0	0	0	0	0.7	1.6	2	4.3	5.3	5.9	5.3	4.9	4.3	3	2	0.3	0	0
0	0	0	0	0	0	0.3	1.6	1.6	2	3.3	3.6	4	3.6	3	2	1.3	1	0.3	0	0
0	0	0	0	0	0.3	1.3	3.3	2.6	3	3	2.6	3.3	2.6	2	1.3	1	1	0	0	0
0	0	0	0	0	0.7	2.6	4.6	3	3.3	4.3	3.3	2.6	2	1.6	1.3	1	0.7	0	0	0
0	0	0	0	0.3	2	3.6	4.3	4	4.3	4.9	5.3	3	2.6	2	1.3	1	0.7	0	0	0
0	0	0	0	0.7	3.3	4.9	4.6	4.6	5.3	4.6	4.3	2.6	2	1.6	1.3	1.3	1	0.3	0	0
0	0	0	0	1	3.6	5.6	6.6	5.3	4.3	3.6	3	2.3	1.3	1.3	1	1.3	1	0	0	0
0	0	0	0.3	1.6	4.9	7.3	6.9	5.9	4.9	4	3.3	2.3	2	1.6	1.3	1.6	0.7	0	0	0
0	0	0.3	1.3	2.6	3.3	4.9	4.9	4.9	4.9	4.3	4.3	3	3	2	2	2.3	1	0	0	0
0	0	0.3	2	3	3.3	4.6	4.3	3.6	3.6	3	3	2.3	2.6	2.3	2.6	1.6	0.7	0	0	0
0	0	1.3	4	4.9	5.3	5.6	4.3	2.6	2	2.3	2.6	2	3	3.3	4.3	2.3	0.7	0	0	0
0	0.3	1.6	4	6.3	5.3	5.3	3.6	2.6	2.3	2	2.6	2.3	3	3.6	3	2.3	1	0.3	0	0
0	0.3	1.6	4.3	5.9	4.3	4.3	3.6	4.3	4.3	3.3	3.3	3	3.3	3	2.3	2	1.6	0.3	0	0
0	0.3	1.6	4.3	4.3	4.9	4.9	4.9	6.3	6.3	5.9	6.3	4.9	4.6	3.3	3.3	3.3	2	0.7	0	0
0	0	1	2.6	3.3	4.6	4.6	6.9	9.6	13.5	15.2	13.5	9.6	6.9	5.6	5.3	5.6	3.6	1	0	0
0	0	0	0.7	2.3	4.3	5.9	10.6	17.2	25.4	27.7	27.7	16.8	10.2	7.3	5.6	5.9	4.6	1.3	0	0
0	0	0	0	1.6	4.9	6.6	12.9	18.1	24.1	30.7	29	18.5	13.2	9.2	6.3	6.3	5.6	1.6	0	0
0	0	0	0	0.3	2.3	4.6	8.9	10.9	13.9	19.5	19.8	12.5	8.2	6.6	7.3	8.2	5.3	1.3	0	0
0	0	0	0	0	0.3	1.3	2.6	4.6	7.3	10.9	10.9	7.6	4.3	4.6	6.3	6.9	3.3	0.3	0	0
0	0	0	0	0	0	0	0.3	0.7	1.3	2.3	2.6	2.3	1.6	1.3	2	1.6	0.7	0	0	0
0	0	0	0	0	0	0	0	0	0	0	0.3	0.3	0.3	0.3	1	0.7	0	0	0	0
0	0	0	0	0	0	0	0	0	0	0	0	0	0.3	0.7	2.3	1.3	0.3	0	0	0
0	0	0	0	0	0	0	0	0	0	0	0	0.3	0.3	1.3	4	2	0.3	0	0	0
0	0	0	0	0	0	0	0	0	0	0	0	0	0.3	0.7	1.3	0.7	0	0	0	0
0	0	0	0	0	0	0	0	0	0	0	0	0	0	0	0	0	0	0	0	0
0	0	0	0	0	0	0	0	0	0	0	0	0	0	0	0	0	0	0	0	0
0	0	0	0	0	0	0	0	0	0	0	0	0	0	0	0	0	0	0	0	0
0	0	0	0	0	0	0	0	0	0	0	0	0	0	0	0	0	0	0	0	0
Frame 45 (90.00 ms)
0	0	0	0	0	0	0	0	0	0	0	0	0	0	0	0	0	0	0	0	0
0	0	0	0	0	0	0	0	0	0	0	0	0.3	0.7	1	1	0.7	0.3	0	0	0
0	0	0	0	0	0	0	0	0	0	0.3	1.6	3	4.9	6.6	5.9	5.6	3.6	1	0	0
0	0	0	0	0	0	0	0	0	0.7	3	6.9	8.6	10.2	11.5	12.9	11.9	10.9	4.6	0.7	0
0	0	0	0	0	0	0	0	0.3	2.6	7.3	10.9	13.5	17.2	15.8	15.8	13.9	14.2	9.6	1.6	0
0	0	0	0	0	0	0	0	1.6	6.3	9.9	12.2	12.9	13.2	12.2	13.5	13.5	15.5	10.9	2	0
0	0	0	0	0	0	0	0.3	2.6	8.9	13.9	17.5	13.2	12.2	12.5	14.5	17.5	22.8	10.9	1.6	0
0	0	0	0	0	0	0	0.3	3.3	9.2	12.5	15.2	14.2	14.2	14.2	15.5	19.1	21.4	8.9	1	0
0	0	0	0	0	0	0	0.3	3	6.9	12.5	11.2	9.6	12.2	13.2	15.8	12.9	9.9	3	0.3	0
0	0	0	0	0	0	0	0.3	2.3	4.3	7.3	9.2	7.9	7.9	8.9	8.9	6.6	4	0.7	0	0
0	0	0	0	0	0	0	0.7	1.6	2	4.3	5.6	5.9	5.3	5.3	4.3	3	2	0.3	0	0
0	0	0	0	0	0	0.3	1.6	1.6	2.3	3.6	4	4.3	3.6	3	2	1.3	1	0.3	0	0
0	0	0	0	0	0.3	1.3	3.3	2.6	3.3	3.3	3	3.6	2.6	2	1.3	1	1	0.3	0	0
0	0	0	0	0	0.7	2.6	4.6	3	3.3	4.6	3.6	2.6	2.3	2	1.3	1	1	0.3	0	0
0	0	0	0	0.3	2	4	4.6	4.3	4.6	5.3	5.6	3.3	3	2.3	1.3	1	1	0.3	0	0
0	0	0	0	0.7	3.3	5.3	4.9	4.9	5.3	4.6	4.6	3	2	2	1.3	1.3	1	0.3	0	0
0	0	0	0	1	3.6	5.9	6.6	5.6	4.6	4	3	2.6	1.6	1.3	1.3	1.3	1	0.3	0	0
0	0	0	0.3	1.6	4.9	7.3	7.3	6.3	5.3	4.3	3.3	2.6	2	1.6	1.3	1.6	1	0	0	0
0	0	0.3	1.3	2.6	3.3	5.3	4.9	5.3	4.9	4.6	4.3	3.3	3.3	2	2	2.3	1	0	0	0
0	0	0.3	2	3	3.3	4.6	4.3	3.6	3.6	3	3	2.3	3	2.6	3	2	1	0	0	0
0	0	1.3	4	4.9	5.3	5.6	4.3	2.6	2	2.3	2.6	2.3	3.3	4	4.9	3	1	0	0	0
0	0.3	1.6	4	6.3	5.6	5.3	4	2.6	2.6	2	2.6	2.3	3.3	4.3	3.6	3	1.3	0.3	0	0
0	0.3	1.6	4.6	5.9	4.6	4.3	3.6	4.6	4.6	3.6	3.6	3	3.6	3.3	2.3	2.3	1.6	0.7	0	0
0	0.3	1.6	4.3	4.3	4.9	4.9	4.9	6.3	6.3	6.3	6.3	5.3	4.6	3.6	3.3	3.6	2.3	0.7	0	0
0	0	1	2.6	3.6	4.6	4.6	6.9	9.6	13.9	15.5	13.5	10.2	6.9	5.9	5.6	5.9	4	1	0	0
0	0	0	0.7	2.6	4.6	5.9	10.9	17.8	26.1	28	28.4	17.2	10.6	7.6	5.9	6.3	4.9	1.3	0	0
0	0	0	0.3	1.6	4.9	6.6	13.2	18.8	24.7	31.3	29.7	19.1	13.2	9.6	6.6	6.6	5.6	2	0.3	0
0	0	0	0	0.3	2.3	4.6	9.2	11.2	14.5	20.1	20.5	13.2	8.6	6.6	7.6	8.6	5.6	1.3	0	0
0	0	0	0	0	0.3	1.3	3	4.9	7.3	11.5	11.5	7.9	4.3	4.9	6.6	7.3	3.6	0.7	0	0
0	0	0	0	0	0	0	0.3	0.7	1.3	2.6	2.6	2.3	1.6	1.3	2	2	0.7	0	0	0
0	0	0	0	0	0	0	0	0	0	0.3	0.3	0.3	0.3	0.3	1.3	0.7	0	0	0	0
0	0	0	0	0	0	0	0	0	0	0	0	0	0.3	1	3.3	2	0.3	0	0	0
0	0	0	0	0	0	0	0	0	0	0	0	0.3	0.7	2	5.3	3	0.3	0	0	0
0	0	0	0	0	0	0	0	0	0	0	0	0.3	0.7	1	2.3	1	0	0	0	0
0	0	0	0	0	0	0	0	0	0	0	0	0	0	0	0.3	0	0	0	0	0
0	0	0	0	0	0	0	0	0	0	0	0	0	0	0	0	0	0	0	0	0
0	0	0	0	0	0	0	0	0	0	0	0	0	0	0	0	0	0	0	0	0
0	0	0	0	0	0	0	0	0	0	0	0	0	0	0	0	0	0	0	0	0
Frame 46 (92.00 ms)
0	0	0	0	0	0	0	0	0	0	0	0	0	0	0	0	0	0	0	0	0
0	0	0	0	0	0	0	0	0	0	0	0	0.3	0.7	1	0.7	0.7	0.3	0	0	0
0	0	0	0	0	0	0	0	0	0	0.3	1.3	3	4.6	5.9	5.3	4.9	3	0.7	0	0
0	0	0	0	0	0	0	0	0	0.7	2.6	6.3	8.2	9.6	10.9	11.9	11.2	10.2	4	0.7	0
0	0	0	0	0	0	0	0	0.3	2.3	6.6	10.2	12.9	15.8	14.8	14.8	13.2	13.5	8.9	1.3	0
0	0	0	0	0	0	0	0	1.6	5.6	9.2	11.5	12.2	12.2	11.5	12.9	12.9	15.2	10.6	1.6	0
0	0	0	0	0	0	0	0.3	2.3	8.6	13.2	16.5	12.9	11.5	11.5	13.9	17.2	22.8	10.9	1.6	0
0	0	0	0	0	0	0	0.3	3	8.9	12.2	14.8	13.9	13.5	13.5	15.2	19.1	21.4	8.9	1	0
0	0	0	0	0	0	0	0.3	2.6	6.6	12.2	11.2	9.6	11.9	12.9	15.5	12.9	10.2	3	0.3	0
0	0	0	0	0	0	0	0.3	2.3	4.3	7.3	9.2	7.9	7.9	8.6	8.9	6.6	4.3	1	0	0
0	0	0	0	0	0	0	0.7	1.6	2	4.3	5.6	5.9	5.3	5.3	4.3	3	2.3	0.3	0	0
0	0	0	0	0	0	0.3	1.3	1.6	2.3	3.6	4	4.3	3.6	3	2	1.3	1	0.3	0	0
0	0	0	0	0	0.3	1.3	3.6	3	3.3	3.3	3	3.6	2.6	2	1.6	1.3	1	0.3	0	0
0	0	0	0	0	0.7	3	4.6	3	3.6	4.6	4	3	2.3	2	1.6	1	1.3	0.3	0	0
0	0	0	0	0.3	2	4	4.6	4.3	4.6	5.3	5.9	3.3	3	2.3	1.6	1	1	0.3	0	0
0	0	0	0	0.7	3.6	5.3	4.9	4.9	5.6	4.9	4.6	3.3	2.3	2	1.6	1.6	1.3	0.3	0	0
0	0	0	0	1	4	6.3	6.9	5.6	4.9	4	3.3	2.6	2	1.6	1.3	1.6	1.3	0.3	0	0
0	0	0	0.3	2	5.3	7.6	7.6	6.3	5.6	4.3	3.6	3	2.3	2	1.6	2	1.3	0.3	0	0
0	0	0.3	1.3	2.6	3.6	5.3	5.3	5.3	5.3	4.6	4.6	3.6	3.6	2.3	2.3	2.6	1.3	0.3	0	0
0	0	0.3	2	3	3.6	4.9	4.6	3.6	4	3.3	3.3	2.6	3	3	3.3	2	1	0.3	0	0
0	0	1.3	4	4.9	5.3	5.9	4.3	2.6	2.3	2.3	2.6	2.3	3.3	4	5.3	3	1	0.3	0	0
0	0.3	1.6	4	6.6	5.6	5.6	4	2.6	2.6	2.3	3	2.3	3.6	4.3	4	3.3	1.6	0.3	0	0
0	0.3	1.6	4.6	5.9	4.6	4.3	3.6	4.6	4.6	3.6	3.6	3.3	3.6	3.6	2.6	2.6	2	0.7	0	0
0	0.3	1.6	4.3	4.3	4.9	4.9	4.9	6.6	6.3	6.3	6.6	5.6	4.9	4	3.3	3.6	2.3	0.7	0	0
0	0	1	2.6	3.6	4.6	4.9	7.3	9.9	13.9	15.5	13.9	10.2	7.3	6.3	5.9	6.3	4.3	1	0	0
0	0	0	0.7	2.6	4.6	6.3	11.2	18.5	26.4	28.4	28.4	17.5	10.6	7.9	6.3	6.6	5.3	1.3	0	0
0	0	0	0.3	1.6	5.3	6.9	13.9	19.5	25.1	32	30	19.5	13.9	9.9	6.9	6.9	5.9	2	0.3	0
0	0	0	0	0.7	2.3	4.9	9.6	11.9	15.2	20.8	21.1	13.5	8.9	7.3	8.2	9.2	5.9	1.3	0	0
0	0	0	0	0	0.3	1.3	3	5.3	7.6	11.9	11.9	8.2	4.6	4.9	7.3	7.9	4	0.7	0	0
0	0	0	0	0	0	0	0.3	1	1.6	2.6	3	2.6	2	1.6	2.3	2.3	0.7	0	0	0
0	0	0	0	0	0	0	0	0	0	0.3	0.3	0.3	0.3	0.7	1.6	1	0	0	0	0
0	0	0	0	0	0	0	0	0	0	0	0	0	0.3	1.3	4	2.6	0.3	0	0	0
0	0	0	0	0	0	0	0	0	0	0	0	0.3	0.7	2.3	6.3	4	0.7	0	0	0
0	0	0	0	0	0	0	0	0	0	0	0	0.3	0.7	1.3	3	1.3	0.3	0	0	0
0	0	0	0	0	0	0	0	0	0	0	0	0	0	0.3	0.3	0	0	0	0	0
0	0	0	0	0	0	0	0	0	0	0	0	0	0	0	0	0	0	0	0	0
0	0	0	0	0	0	0	0	0	0	0	0	0	0	0	0	0	0	0	0	0
0	0	0	0	0	0	0	0	0	0	0	0	0	0	0	0	0	0	0	0	0
Frame 47 (94.00 ms)
0	0	0	0	0	0	0	0	0	0	0	0	0	0	0	0	0	0	0	0	0
0	0	0	0	0	0	0	0	0	0	0	0	0.3	0.7	1	0.7	0.7	0.3	0	0	0
0	0	0	0	0	0	0	0	0	0	0.3	1.3	2.6	4.3	5.6	4.9	4.3	2.6	0.7	0	0
0	0	0	0	0	0	0	0	0	0.3	2.3	5.9	7.6	8.9	10.2	11.2	10.2	9.2	3.6	0.3	0
0	0	0	0	0	0	0	0	0.3	2	5.9	9.6	11.9	14.8	13.9	13.9	12.2	12.9	8.2	1.3	0
0	0	0	0	0	0	0	0	1.3	5.3	8.9	10.9	11.5	11.5	10.9	11.9	11.9	14.5	10.2	1.6	0
0	0	0	0	0	0	0	0.3	2	7.9	12.9	15.8	12.2	10.9	10.9	12.9	15.8	21.4	10.9	1.6	0
0	0	0	0	0	0	0	0.3	2.6	8.6	11.9	14.5	13.2	12.9	13.2	14.5	17.8	21.1	8.9	1	0
0	0	0	0	0	0	0	0.3	2.6	6.6	11.9	11.2	9.2	11.9	12.5	15.5	12.9	10.2	3	0.3	0
0	0	0	0	0	0	0	0.3	2.3	4.3	7.3	9.2	7.9	7.9	8.6	8.9	6.9	4.3	1	0	0
0	0	0	0	0	0	0	0.7	1.6	2	4.3	5.6	5.9	5.3	5.3	4.3	3.3	2.3	0.7	0	0
0	0	0	0	0	0	0.3	1.3	1.6	2.3	3.6	4	4.3	3.6	3	2	1.6	1.3	0.3	0	0
0	0	0	0	0	0.3	1.3	3.6	3	3.3	3.3	3	3.6	3	2.3	1.6	1.3	1.3	0.3	0	0
0	0	0	0	0	0.7	3	4.6	3	3.6	4.6	4	3.3	2.6	2	1.6	1	1.3	0.3	0	0
0	0	0	0	0.3	2	4	4.6	4.3	4.9	5.9	6.3	3.6	3.3	2.6	1.6	1.3	1.3	0.3	0	0
0	0	0	0	0.7	3.6	5.6	4.9	4.9	5.6	4.9	4.9	3.6	2.6	2.3	1.6	2	1.6	0.3	0	0
0	0	0	0	1	4	6.3	7.3	5.9	4.9	4.3	3.6	3	2	1.6	1.6	2	1.6	0.3	0	0
0	0	0	0.3	2	5.3	7.9	7.9	6.6	5.9	4.3	4	3	2.3	2	1.6	2.3	1.3	0.3	0	0
0	0	0.3	1.3	2.6	3.6	5.6	5.3	5.6	5.6	4.9	4.9	3.6	3.6	2.6	2.6	3	1.6	0.3	0	0
0	0	0.3	2	3	3.6	4.9	4.6	4	4	3.3	3.6	2.6	3.3	3.3	3.6	2.6	1.3	0.3	0	0
0	0	1.3	4	5.3	5.6	5.9	4.6	2.6	2.3	2.6	3	2.6	3.6	4.6	5.9	3.6	1.3	0.3	0	0
0	0.3	1.6	4	6.6	5.6	5.6	4	2.6	3	2.6	3	2.3	3.6	4.6	4.3	3.6	2	0.7	0	0
0	0.3	2	4.6	6.3	4.6	4.3	3.6	4.6	4.9	4	4	3.3	4	4	3	3	2.3	0.7	0	0
0	0.3	2	4.6	4.6	4.9	4.9	5.3	6.6	6.6	6.6	6.9	5.6	4.9	4	3.6	4	2.6	0.7	0	0
0	0	1.3	2.6	4	4.9	4.9	7.3	9.9	13.9	15.8	14.2	10.6	7.6	6.3	6.3	6.6	4.6	1.3	0	0
0	0	0.3	0.7	2.6	4.9	6.6	11.5	18.8	26.7	28.7	28.7	17.8	10.9	7.9	6.3	6.6	5.3	1.3	0	0
0	0	0	0.3	1.6	5.3	7.3	14.5	20.1	25.7	32.7	30.4	19.5	13.9	9.9	7.3	6.9	6.3	2	0.3	0
0	0	0	0	0.7	2.3	4.9	10.2	12.2	15.5	21.4	21.8	13.9	8.9	7.3	8.2	9.6	6.3	1.6	0	0
0	0	0	0	0	0.3	1.3	3	5.6	7.9	12.2	12.2	8.6	4.6	5.3	7.3	8.2	4.3	0.7	0	0
0	0	0	0	0	0	0	0.3	1	1.6	3	3.3	2.6	2	1.6	2.6	2.3	1	0	0	0
0	0	0	0	0	0	0	0	0	0	0.3	0.3	0.3	0.3	0.7	2	1.3	0.3	0	0	0
0	0	0	0	0	0	0	0	0	0	0	0	0.3	0.7	1.3	4.6	3.6	0.7	0	0	0
0	0	0	0	0	0	0	0	0	0	0	0	0.7	1	3	7.6	4.9	1	0	0	0
0	0	0	0	0	0	0	0	0	0	0	0	0.3	1	1.6	3.6	1.6	0.3	0	0	0
0	0	0	0	0	0	0	0	0	0	0	0	0	0	0.3	0.7	0.3	0	0	0	0
0	0	0	0	0	0	0	0	0	0	0	0	0	0	0	0	0	0	0	0	0
0	0	0	0	0	0	0	0	0	0	0	0	0	0	0	0	0	0	0	0	0
0	0	0	0	0	0	0	0	0	0	0	0	0	0	0	0	0	0	0	0	0
Frame 48 (96.00 ms)
0	0	0	0	0	0	0	0	0	0	0	0	0	0	0	0	0	0	0	0	0
0	0	0	0	0	0	0	0	0	0	0	0	0.3	0.7	1	0.7	0.3	0.3	0	0	0
0	0	0	0	0	0	0	0	0	0	0.3	1	2.3	4	4.9	4.3	3.6	2.3	0.7	0	0
0	0	0	0	0	0	0	0	0	0.3	2	5.3	7.3	8.6	9.2	9.9	9.6	8.6	3.3	0.3	0
0	0	0	0	0	0	0	0	0.3	2	5.6	8.9	11.2	13.9	12.9	12.9	11.5	11.9	7.6	1.3	0
0	0	0	0	0	0	0	0	1	4.9	8.6	10.2	10.6	10.9	9.9	11.2	11.2	13.5	9.6	1.6	0
0	0	0	0	0	0	0	0	2	7.9	12.2	15.2	11.2	9.9	10.2	12.2	14.8	19.8	10.2	1.3	0
0	0	0	0	0	0	0	0.3	2.6	8.6	11.9	13.9	12.9	12.5	12.5	14.2	16.8	19.5	8.6	1	0
0	0	0	0	0	0	0	0.3	2.6	6.6	11.9	10.6	9.2	11.5	12.2	15.2	12.2	9.9	3	0.3	0
0	0	0	0	0	0	0	0.3	2.3	4.3	7.3	8.9	7.9	7.9	8.6	8.9	6.6	4.3	1	0	0
0	0	0	0	0	0	0	0.7	1.6	2	4.3	5.3	5.9	5.3	5.3	4.3	3.3	2.3	0.7	0	0
0	0	0	0	0	0	0.3	1.3	1.6	2.3	3.6	4	4.3	4	3.3	2	1.6	1.3	0.3	0	0
0	0	0	0	0	0.3	1.3	3.6	3	3.3	3.6	3.3	3.6	3	2.3	1.6	1.3	1.3	0.7	0	0
0	0	0	0	0	0.7	3	4.9	3	3.6	4.9	4	3.3	2.6	2.3	1.6	1.3	1.6	0.7	0	0
0	0	0	0	0.3	2	4	4.9	4.6	5.3	5.9	6.3	4	3.6	2.6	1.6	1.3	1.6	0.3	0	0
0	0	0	0	0.7	3.6	5.6	5.3	5.3	5.9	5.3	5.3	4	2.6	2.3	2	2	2	0.3	0	0
0	0	0	0	1	4	6.3	7.3	5.9	5.3	4.3	3.6	3.3	2.3	1.6	1.6	2	1.6	0.3	0	0
0	0	0	0.3	2	5.6	7.9	7.9	6.9	5.9	4.6	4	3.3	2.6	2.3	2	2.3	1.6	0.3	0	0
0	0	0.3	1.3	3	4	5.6	5.6	5.9	5.6	4.9	5.3	4	4	2.6	2.6	3	1.6	0.3	0	0
0	0	0.3	2.3	3.3	4	4.9	4.9	4.3	4	3.3	3.6	3	3.6	3.3	4	2.6	1.3	0.3	0	0
0	0	1.3	4	5.3	5.6	6.3	4.9	3	2.3	2.6	3.3	2.6	4	4.6	6.3	4	1.6	0.3	0	0
0	0.3	2	4.3	6.6	5.6	5.6	4	3	3	2.6	3.3	2.6	4	4.9	4.6	4	2	0.7	0	0
0	0.3	2	4.6	6.3	4.6	4.3	3.6	4.9	5.3	4.3	4.3	3.6	4	4	3	3	2.3	0.7	0	0
0	0.3	2	4.6	4.6	5.3	5.3	5.6	6.9	6.9	6.9	7.3	5.9	5.3	4.3	4	4	2.6	1	0	0
0	0	1.3	3	4	4.9	5.3	7.6	10.6	14.2	16.2	14.2	10.6	7.6	6.6	6.3	6.9	4.6	1.3	0	0
0	0	0.3	0.7	2.6	5.3	6.9	12.2	19.5	27.1	29	29	17.8	10.9	8.2	6.6	6.9	5.6	1.6	0	0
0	0	0	0.3	2	5.9	7.6	15.2	20.5	26.4	33.3	30.7	19.5	14.2	10.2	7.6	7.3	6.3	2	0.3	0
0	0	0	0	0.7	2.6	5.3	10.6	12.9	16.5	22.1	22.4	14.2	9.2	7.6	8.6	9.9	6.3	1.6	0	0
0	0	0	0	0	0.3	1.3	3.3	5.9	8.6	12.9	12.9	9.2	4.9	5.6	7.6	8.6	4.6	0.7	0	0
0	0	0	0	0	0	0	0.3	1	1.6	3.3	3.6	3	2.3	2	3	2.6	1	0	0	0
0	0	0	0	0	0	0	0	0	0	0.3	0.3	0.3	0.3	1	2.3	2	0.3	0	0	0
0	0	0	0	0	0	0	0	0	0	0	0	0.3	0.7	2	5.9	4.6	1	0	0	0
0	0	0	0	0	0	0	0	0	0	0	0	0.7	1.3	3.3	8.9	5.9	1.3	0	0	0
0	0	0	0	0	0	0	0	0	0	0	0	0.7	1	2	4.3	2.3	0.3	0	0	0
0	0	0	0	0	0	0	0	0	0	0	0	0	0.3	0.3	0.7	0.3	0	0	0	0
0	0	0	0	0	0	0	0	0	0	0	0	0	0	0	0	0	0	0	0	0
0	0	0	0	0	0	0	0	0	0	0	0	0	0	0	0	0	0	0	0	0
0	0	0	0	0	0	0	0	0	0	0	0	0	0	0	0	0	0	0	0	0
Frame 49 (98.00 ms)
0	0	0	0	0	0	0	0	0	0	0	0	0	0	0	0	0	0	0	0	0
0	0	0	0	0	0	0	0	0	0	0	0	0.3	0.7	0.7	0.3	0.3	0	0	0	0
0	0	0	0	0	0	0	0	0	0	0.3	1	2	3.3	4.3	3.3	3	2	0.3	0	0
0	0	0	0	0	0	0	0	0	0.3	2	4.6	6.6	7.6	8.2	8.9	8.6	7.6	2.6	0.3	0
0	0	0	0	0	0	0	0	0.3	1.6	5.3	8.2	10.2	12.9	11.5	11.9	10.6	11.2	6.6	1	0
0	0	0	0	0	0	0	0	1	4.6	8.2	9.6	9.6	9.9	9.2	10.2	10.2	12.9	8.9	1.6	0
0	0	0	0	0	0	0	0	2	7.6	11.5	14.2	10.6	9.6	9.6	11.2	14.2	19.1	9.6	1.3	0
0	0	0	0	0	0	0	0.3	2.6	8.2	11.2	13.2	12.2	11.9	11.5	13.2	15.8	17.8	8.2	1	0
0	0	0	0	0	0	0	0.3	2.6	6.3	11.5	10.6	8.9	11.2	11.9	14.8	12.2	9.6	3	0.3	0
0	0	0	0	0	0	0	0.3	2.3	4.3	7.3	8.9	7.6	7.9	8.6	8.9	6.6	4.3	1	0	0
0	0	0	0	0	0	0	0.7	1.6	2	4.3	5.3	5.9	5.3	5.3	4.3	3.3	2.6	0.7	0	0
0	0	0	0	0	0	0.3	1.3	1.6	2.3	3.6	4	4.3	4	3.3	2.3	1.6	1.6	0.7	0	0
0	0	0	0	0	0.3	1.3	3.6	3	3.6	3.6	3.3	4	3	2.3	2	1.6	1.6	0.7	0	0
0	0	0	0	0	1	3	4.9	3.3	4	4.9	4.3	3.3	2.6	2.3	2	1.3	1.6	0.7	0	0
0	0	0	0	0.3	2.3	4.3	4.9	4.6	5.3	6.3	6.6	4.3	3.6	3	2	1.6	1.6	0.7	0	0
0	0	0	0	0.7	4	5.9	5.3	5.6	6.3	5.3	5.3	4	3	2.6	2	2.3	2	0.3	0	0
0	0	0	0	1.3	4.3	6.6	7.9	6.3	5.6	4.6	4	3.6	2.3	2	2	2.3	2	0.3	0	0
0	0	0	0.3	2	5.9	8.6	8.6	7.3	6.3	4.9	4.3	3.6	3	2.6	2.3	2.6	1.6	0.3	0	0
0	0	0.3	1.6	3	4	5.9	5.9	6.3	5.9	5.3	5.6	4.3	4.3	3	3	3.3	2	0.7	0	0
0	0	0.3	2.3	3.3	4	5.3	4.9	4.3	4.3	3.6	4	3.3	4	3.6	4.3	2.6	1.6	0.7	0	0
0	0	1.3	4.3	5.3	5.6	6.3	4.9	3	2.6	2.6	3.3	3	4	4.9	6.6	4.3	1.6	0.7	0	0
0	0.3	2	4.3	6.6	5.6	5.9	4.3	3	3	2.6	3.3	3	4.3	5.3	4.9	4.3	2.3	0.7	0	0
0	0.3	2	4.6	6.3	4.9	4.6	4	4.9	5.3	4.3	4.3	3.6	4.3	4.3	3.3	3.3	2.6	1	0	0
0	0.3	2	4.6	4.6	5.6	5.3	5.6	6.9	6.9	6.9	7.3	5.9	5.6	4.6	4	4.3	3	1	0	0
0	0	1.3	3	4	5.3	5.3	7.9	10.6	14.8	16.8	14.5	10.9	7.9	6.9	6.6	6.9	4.9	1.3	0	0
0	0	0.3	0.7	3	5.3	6.9	12.5	19.8	28	29.7	29.4	17.8	11.2	8.2	6.6	7.3	5.9	1.6	0	0
0	0	0	0.3	2	5.9	7.9	15.5	21.4	27.1	33.7	31.3	19.8	14.2	10.6	7.6	7.6	6.6	2.3	0.3	0
0	0	0	0	0.7	3	5.6	10.9	13.5	16.8	23.1	22.8	14.5	9.6	7.9	8.6	10.2	6.6	1.6	0	0
0	0	0	0	0	0.3	1.3	3.6	6.3	8.9	13.5	13.2	9.2	5.3	5.6	7.9	8.9	4.9	0.7	0	0
0	0	0	0	0	0	0	0.3	1.3	2	3.6	3.6	3.3	2.3	2.3	3	2.6	1	0	0	0
0	0	0	0	0	0	0	0	0	0	0.3	0.3	0.3	0.3	1	2.6	2	0.3	0	0	0
0	0	0	0	0	0	0	0	0	0	0	0	0.3	0.7	2.3	7.3	5.6	1.3	0	0	0
0	0	0	0	0	0	0	0	0	0	0	0	0.7	1.3	4	10.2	6.9	1.6	0	0	0
0	0	0	0	0	0	0	0	0	0	0	0	0.7	1	2.3	5.3	2.6	0.3	0	0	0
0	0	0	0	0	0	0	0	0	0	0	0	0	0.3	0.3	0.7	0.3	0	0	0	0
0	0	0	0	0	0	0	0	0	0	0	0	0	0	0	0	0	0	0	0	0
0	0	0	0	0	0	0	0	0	0	0	0	0	0	0	0	0	0	0	0	0
0	0	0	0	0	0	0	0	0	0	0	0	0	0	0	0	0	0	0	0	0
Frame 50 (100.00 ms)
0	0	0	0	0	0	0	0	0	0	0	0	0	0	0	0	0	0	0	0	0
0	0	0	0	0	0	0	0	0	0	0	0	0.3	0.3	0.7	0.3	0.3	0	0	0	0
0	0	0	0	0	0	0	0	0	0	0.3	0.7	1.6	3	4	3	2.6	1.6	0.3	0	0
0	0	0	0	0	0	0	0	0	0.3	1.6	4.3	5.9	6.9	7.3	7.9	7.6	6.9	2.3	0.3	0
0	0	0	0	0	0	0	0	0.3	1.3	4.6	7.3	9.6	11.9	10.6	10.9	9.6	10.2	5.9	1	0
0	0	0	0	0	0	0	0	1	4	7.6	8.9	9.2	9.2	8.2	9.6	9.6	12.2	8.2	1.3	0
0	0	0	0	0	0	0	0	1.6	6.9	10.9	13.2	10.2	8.6	8.6	10.6	13.2	17.5	9.2	1.3	0
0	0	0	0	0	0	0	0.3	2.3	7.9	10.9	12.9	11.9	11.2	10.9	12.9	14.8	16.8	7.9	1	0
0	0	0	0	0	0	0	0.3	2.3	6.3	11.5	10.2	8.6	10.9	11.5	14.5	11.9	9.2	3	0.3	0
0	0	0	0	0	0	0	0.3	2.3	4.3	6.9	8.6	7.6	7.6	8.2	8.9	6.6	4.3	1	0	0
0	0	0	0	0	0	0	0.7	1.6	2	4.3	5.3	5.9	4.9	4.9	4.3	3.3	2.6	0.7	0	0
0	0	0	0	0	0	0.3	1.3	1.6	2.3	3.6	4	4.3	4	3.3	2.3	1.6	1.6	0.7	0	0
0	0	0	0	0	0.3	1.3	3.6	3	3.6	3.6	3.3	4	3	2.6	2	1.6	2	0.7	0	0
0	0	0	0	0	1	3	4.9	3.3	4	5.3	4.3	3.6	3	2.6	2	1.6	2	1	0	0
0	0	0	0	0.3	2.3	4.3	5.3	4.9	5.6	6.3	6.6	4.3	4	3	2.3	1.6	2	0.7	0	0
0	0	0	0	0.7	4	5.9	5.6	5.6	6.3	5.6	5.6	4.3	3.3	3	2	2.3	2.3	0.7	0	0
0	0	0	0	1.3	4.6	6.9	7.9	6.6	5.6	4.6	4	3.6	2.6	2	2	2.3	2	0.3	0	0
0	0	0	0.3	2.3	5.9	8.6	8.6	7.6	6.6	4.9	4.3	4	3	2.6	2.3	2.6	2	0.3	0	0
0	0	0.3	1.6	3	4	6.3	6.3	6.6	6.3	5.6	5.9	4.6	4.3	3.3	3.3	3.6	2	0.7	0	0
0	0	0.7	2.6	3.3	4	5.3	5.3	4.6	4.6	3.6	4.3	3.6	4	4	4.6	3	1.6	0.7	0	0
0	0	1.3	4.3	5.6	5.9	6.6	4.9	3.3	2.6	3	3.6	3.3	4.6	5.3	6.9	4.6	2	0.7	0	0
0	0.3	2	4.3	6.9	5.9	5.9	4.3	3	3.3	3	3.6	3	4.3	5.3	5.3	4.6	2.6	0.7	0	0
0	0.3	2	4.9	6.3	5.3	4.9	4	5.3	5.6	4.6	4.6	3.6	4.3	4.3	3.6	3.6	3	1	0	0
0	0.3	2	4.6	4.9	5.6	5.6	5.9	7.3	7.3	7.3	7.6	6.6	5.6	4.6	4.3	4.6	3	1	0	0
0	0.3	1.3	3.3	4	5.3	5.6	7.9	10.9	15.2	16.8	14.8	11.2	8.2	6.9	6.9	7.3	5.3	1.3	0	0
0	0	0.3	1	3	5.3	7.3	12.9	20.5	28.4	30	29.7	18.5	11.5	8.6	6.9	7.6	5.9	1.6	0.3	0
0	0	0	0.3	2	6.3	8.2	16.2	22.1	28	34.3	31.7	20.1	14.5	10.6	7.9	7.6	6.9	2.3	0.3	0
0	0	0	0	0.7	3.3	5.9	11.2	13.9	17.8	23.8	23.8	14.8	9.6	7.9	8.9	10.2	6.9	2	0	0
0	0	0	0	0	0.7	1.6	4	6.6	9.6	14.2	13.9	9.6	5.3	5.9	8.2	9.2	4.9	1	0	0
0	0	0	0	0	0	0.3	0.3	1.3	2.3	4	4	3.3	2.3	2.3	3.3	3	1	0	0	0
0	0	0	0	0	0	0	0	0	0	0.3	0.3	0.3	0.7	1.3	3.3	2.6	0.7	0	0	0
0	0	0	0	0	0	0	0	0	0	0	0	0.3	1	2.6	8.2	6.9	1.6	0	0	0
0	0	0	0	0	0	0	0	0	0	0	0	0.7	1.6	4.6	11.9	8.2	2	0	0	0
0	0	0	0	0	0	0	0	0	0	0	0	0.7	1.3	2.6	5.9	3	0.7	0	0	0
0	0	0	0	0	0	0	0	0	0	0	0	0	0.3	0.3	1	0.3	0	0	0	0
0	0	0	0	0	0	0	0	0	0	0	0	0	0	0	0	0	0	0	0	0
0	0	0	0	0	0	0	0	0	0	0	0	0	0	0	0	0	0	0	0	0
0	0	0	0	0	0	0	0	0	0	0	0	0	0	0	0	0	0	0	0	0
[truncated: 12,724 more rows]
[truncated: 3 more columns]
