# Supplementary material for: Similarity of Center of Pressure Progression during Walking and Jogging of Anterior Cruciate Ligament Deficient Patients
Source: PLoS One. 2017 Jan 10;12(1):e0169421. doi: 10.1371/journal.pone.0169421 (PMC5224873; doi:10.1371/journal.pone.0169421)
Supplement: S1 Dataset — (ZIP) [file pone.0169421.s001.zip › partial plantar pressure data sent to PLOS-remove name and data/02. Part of the 32 healthy volunteers/walk/10/10 - walk_3.txt]

Scanning speed; for the left foot: 126.01 Hertz, for the right foot: 126.01 Hertz
Left foot data
Left rectangle position
Rectangle bottom
49
Rectangle left
4
Rectangle width
19
Rectangle height
35
Frame 0 (0.00 ms)
0	0	0	0	0	0	0	0	0	0	0	0	0	0	0	0	0	0	0
0	0	0	0	0	0	0	0	0.8	1.4	1.6	1.4	0.5	0	0	0	0	0	0
0	0	0	0	0	0	0	1.1	4.6	8.2	9	7.4	3.5	0.8	0	0	0	0	0
0	0	0	0	0	0	0.5	3.8	9	10.1	9	9	6.3	2.5	0.3	0	0	0	0
0	0	0	0	0	0	0.8	4.6	8.5	8.5	6.8	6.5	5.2	2.5	0.5	0	0	0	0
0	0	0	0	0	0	0.5	2.5	4.6	5.2	4.1	4.1	3	1.4	0.3	0	0	0	0
0	0	0	0	0	0	0	0.5	1.6	2.5	1.9	1.6	1.1	0.3	0	0	0	0	0
0	0	0	0	0	0	0	0	0.3	0.5	0.5	0.3	0.3	0	0	0	0	0	0
0	0	0	0	0	0	0	0	0	0	0	0	0	0	0	0	0	0	0
0	0	0	0	0	0	0	0	0	0	0	0	0	0	0	0	0	0	0
0	0	0	0	0	0	0	0	0	0	0	0	0	0	0	0	0	0	0
0	0	0	0	0	0	0	0	0	0	0	0	0	0	0	0	0	0	0
0	0	0	0	0	0	0	0	0	0	0	0	0	0	0	0	0	0	0
0	0	0	0	0	0	0	0	0	0	0	0	0	0	0	0	0	0	0
0	0	0	0	0	0	0	0	0	0	0	0	0	0	0	0	0	0	0
0	0	0	0	0	0	0	0	0	0	0	0	0	0	0	0	0	0	0
0	0	0	0	0	0	0	0	0	0	0	0	0	0	0	0	0	0	0
0	0	0	0	0	0	0	0	0	0	0	0	0	0	0	0	0	0	0
0	0	0	0	0	0	0	0	0	0	0	0	0	0	0	0	0	0	0
0	0	0	0	0	0	0	0	0	0	0	0	0	0	0	0	0	0	0
0	0	0	0	0	0	0	0	0	0	0	0	0	0	0	0	0	0	0
0	0	0	0	0	0	0	0	0	0	0	0	0	0	0	0	0	0	0
0	0	0	0	0	0	0	0	0	0	0	0	0	0	0	0	0	0	0
0	0	0	0	0	0	0	0	0	0	0	0	0	0	0	0	0	0	0
0	0	0	0	0	0	0	0	0	0	0	0	0	0	0	0	0	0	0
0	0	0	0	0	0	0	0	0	0	0	0	0	0	0	0	0	0	0
0	0	0	0	0	0	0	0	0	0	0	0	0	0	0	0	0	0	0
0	0	0	0	0	0	0	0	0	0	0	0	0	0	0	0	0	0	0
0	0	0	0	0	0	0	0	0	0	0	0	0	0	0	0	0	0	0
0	0	0	0	0	0	0	0	0	0	0	0	0	0	0	0	0	0	0
0	0	0	0	0	0	0	0	0	0	0	0	0	0	0	0	0	0	0
0	0	0	0	0	0	0	0	0	0	0	0	0	0	0	0	0	0	0
0	0	0	0	0	0	0	0	0	0	0	0	0	0	0	0	0	0	0
0	0	0	0	0	0	0	0	0	0	0	0	0	0	0	0	0	0	0
0	0	0	0	0	0	0	0	0	0	0	0	0	0	0	0	0	0	0
Frame 1 (7.94 ms)
0	0	0	0	0	0	0	0	0	0	0	0	0	0	0	0	0	0	0
0	0	0	0	0	0	0	0	0.3	1.1	1.1	1.1	0.3	0	0	0	0	0	0
0	0	0	0	0	0	0	0.8	3.3	6.3	7.1	6.3	3	0.8	0	0	0	0	0
0	0	0	0	0	0	0.5	3.8	9.5	11.5	10.4	10.4	7.1	3	0.5	0	0	0	0
0	0	0	0	0	0	1.1	5.7	10.6	10.6	8.7	9	7.4	3.8	0.8	0	0	0	0
0	0	0	0	0	0	1.1	4.1	7.1	7.6	6.3	6.5	5.2	2.5	0.5	0	0	0	0
0	0	0	0	0	0	0.3	1.4	3.3	4.4	3.8	3.8	3	1.4	0.3	0	0	0	0
0	0	0	0	0	0	0	0.3	0.8	1.6	1.6	1.4	0.8	0.3	0	0	0	0	0
0	0	0	0	0	0	0	0	0	0.3	0.3	0.3	0	0	0	0	0	0	0
0	0	0	0	0	0	0	0	0	0	0	0	0	0	0	0	0	0	0
0	0	0	0	0	0	0	0	0	0	0	0	0	0	0	0	0	0	0
0	0	0	0	0	0	0	0	0	0	0	0	0	0	0	0	0	0	0
0	0	0	0	0	0	0	0	0	0	0	0	0	0	0	0	0	0	0
0	0	0	0	0	0	0	0	0	0	0	0	0	0	0	0	0	0	0
0	0	0	0	0	0	0	0	0	0	0	0	0	0	0	0	0	0	0
0	0	0	0	0	0	0	0	0	0	0	0	0	0	0	0	0	0	0
0	0	0	0	0	0	0	0	0	0	0	0	0	0	0	0	0	0	0
0	0	0	0	0	0	0	0	0	0	0	0	0	0	0	0	0	0	0
0	0	0	0	0	0	0	0	0	0	0	0	0	0	0	0	0	0	0
0	0	0	0	0	0	0	0	0	0	0	0	0	0	0	0	0	0	0
0	0	0	0	0	0	0	0	0	0	0	0	0	0	0	0	0	0	0
0	0	0	0	0	0	0	0	0	0	0	0	0	0	0	0	0	0	0
0	0	0	0	0	0	0	0	0	0	0	0	0	0	0	0	0	0	0
0	0	0	0	0	0	0	0	0	0	0	0	0	0	0	0	0	0	0
0	0	0	0	0	0	0	0	0	0	0	0	0	0	0	0	0	0	0
0	0	0	0	0	0	0	0	0	0	0	0	0	0	0	0	0	0	0
0	0	0	0	0	0	0	0	0	0	0	0	0	0	0	0	0	0	0
0	0	0	0	0	0	0	0	0	0	0	0	0	0	0	0	0	0	0
0	0	0	0	0	0	0	0	0	0	0	0	0	0	0	0	0	0	0
0	0	0	0	0	0	0	0	0	0	0	0	0	0	0	0	0	0	0
0	0	0	0	0	0	0	0	0	0	0	0	0	0	0	0	0	0	0
0	0	0	0	0	0	0	0	0	0	0	0	0	0	0	0	0	0	0
0	0	0	0	0	0	0	0	0	0	0	0	0	0	0	0	0	0	0
0	0	0	0	0	0	0	0	0	0	0	0	0	0	0	0	0	0	0
0	0	0	0	0	0	0	0	0	0	0	0	0	0	0	0	0	0	0
Frame 2 (15.87 ms)
0	0	0	0	0	0	0	0	0	0	0	0	0	0	0	0	0	0	0
0	0	0	0	0	0	0	0	0	0.3	0.5	0.3	0	0	0	0	0	0	0
0	0	0	0	0	0	0	0.5	1.9	3.3	4.1	3.5	1.9	0.5	0	0	0	0	0
0	0	0	0	0	0	0.3	3	8.5	10.9	10.1	10.1	6.8	2.7	0.3	0	0	0	0
0	0	0	0	0	0	1.1	6	11.2	11.5	9.5	9.8	8.2	4.4	0.8	0	0	0	0
0	0	0	0	0	0	1.1	5.2	8.7	8.7	7.4	8.2	6.8	3.5	0.8	0	0	0	0
0	0	0	0	0	0	0.5	2.5	4.6	5.7	5.5	5.7	5.2	2.5	0.5	0	0	0	0
0	0	0	0	0	0	0.3	0.8	1.9	2.7	3	3.3	2.5	0.8	0.3	0	0	0	0
0	0	0	0	0	0	0	0	0.5	0.8	0.8	0.8	0.5	0.3	0	0	0	0	0
0	0	0	0	0	0	0	0	0	0	0	0	0	0	0	0	0	0	0
0	0	0	0	0	0	0	0	0	0	0	0	0	0	0	0	0	0	0
0	0	0	0	0	0	0	0	0	0	0	0	0	0	0	0	0	0	0
0	0	0	0	0	0	0	0	0	0	0	0	0	0	0	0	0	0	0
0	0	0	0	0	0	0	0	0	0	0	0	0	0	0	0	0	0	0
0	0	0	0	0	0	0	0	0	0	0	0	0	0	0	0	0	0	0
0	0	0	0	0	0	0	0	0	0	0	0	0	0	0	0	0	0	0
0	0	0	0	0	0	0	0	0	0	0	0	0	0	0	0	0	0	0
0	0	0	0	0	0	0	0	0	0	0	0	0	0	0	0	0	0	0
0	0	0	0	0	0	0	0	0	0	0	0	0	0	0	0	0	0	0
0	0	0	0	0	0	0	0	0	0	0	0	0	0	0	0	0	0	0
0	0	0	0	0	0	0	0	0	0	0	0	0	0	0	0	0	0	0
0	0	0	0	0	0	0	0	0	0	0	0	0	0	0	0	0	0	0
0	0	0	0	0	0	0	0	0	0	0	0	0	0	0	0	0	0	0
0	0	0	0	0	0	0	0	0	0	0	0	0	0	0	0	0	0	0
0	0	0	0	0	0	0	0	0	0	0	0	0	0	0	0	0	0	0
0	0	0	0	0	0	0	0	0	0	0	0	0	0	0	0	0	0	0
0	0	0	0	0	0	0	0	0	0	0	0	0	0	0	0	0	0	0
0	0	0	0	0	0	0	0	0	0	0	0	0	0	0	0	0	0	0
0	0	0	0	0	0	0	0	0	0	0	0	0	0	0	0	0	0	0
0	0	0	0	0	0	0	0	0	0	0	0	0	0	0	0	0	0	0
0	0	0	0	0	0	0	0	0	0	0	0	0	0	0	0	0	0	0
0	0	0	0	0	0	0	0	0	0	0	0	0	0	0	0	0	0	0
0	0	0	0	0	0	0	0	0	0	0	0	0	0	0	0	0	0	0
0	0	0	0	0	0	0	0	0	0	0	0	0	0	0	0	0	0	0
0	0	0	0	0	0	0	0	0	0	0	0	0	0	0	0	0	0	0
Frame 3 (23.81 ms)
0	0	0	0	0	0	0	0	0	0	0	0	0	0	0	0	0	0	0
0	0	0	0	0	0	0	0	0	0	0	0	0	0	0	0	0	0	0
0	0	0	0	0	0	0	0.3	1.1	2.2	2.5	2.2	1.1	0.3	0	0	0	0	0
0	0	0	0	0	0	0.3	2.2	6.8	10.4	10.1	9.8	6.3	2.2	0.3	0	0	0	0
0	0	0	0	0	0	1.1	5.5	10.9	12	10.4	10.6	8.7	4.6	1.1	0	0	0	0
0	0	0	0	0	0	1.4	5.5	9.3	9.5	8.2	9.3	7.9	4.4	1.1	0	0	0	0
0	0	0	0	0	0	0.8	3	5.7	6.5	6.5	7.4	6.5	3.5	0.8	0	0	0	0
0	0	0	0	0	0	0.3	1.4	2.7	3.8	4.1	4.9	3.8	1.6	0.3	0	0	0	0
0	0	0	0	0	0	0	0.5	1.1	1.9	1.9	1.6	1.1	0.3	0	0	0	0	0
0	0	0	0	0	0	0	0	0.3	0.3	0.3	0.3	0	0	0	0	0	0	0
0	0	0	0	0	0	0	0	0	0	0	0	0	0	0	0	0	0	0
0	0	0	0	0	0	0	0	0	0	0	0	0	0	0	0	0	0	0
0	0	0	0	0	0	0	0	0	0	0	0	0	0	0	0	0	0	0
0	0	0	0	0	0	0	0	0	0	0	0	0	0	0	0	0	0	0
0	0	0	0	0	0	0	0	0	0	0	0	0	0	0	0	0	0	0
0	0	0	0	0	0	0	0	0	0	0	0	0	0	0	0	0	0	0
0	0	0	0	0	0	0	0	0	0	0	0	0	0	0	0	0	0	0
0	0	0	0	0	0	0	0	0	0	0	0	0	0	0	0	0	0	0
0	0	0	0	0	0	0	0	0	0	0	0	0	0	0	0	0	0	0
0	0	0	0	0	0	0	0	0	0	0	0	0	0	0	0	0	0	0
0	0	0	0	0	0	0	0	0	0	0	0	0	0	0	0	0	0	0
0	0	0	0	0	0	0	0	0	0	0	0	0	0	0	0	0	0	0
0	0	0	0	0	0	0	0	0	0	0	0	0	0	0	0	0	0	0
0	0	0	0	0	0	0	0	0	0	0	0	0	0	0	0	0	0	0
0	0	0	0	0	0	0	0	0	0	0	0	0	0	0	0	0	0	0
0	0	0	0	0	0	0	0	0	0	0	0	0	0	0	0	0	0	0
0	0	0	0	0	0	0	0	0	0	0	0	0	0	0	0	0	0	0
0	0	0	0	0	0	0	0	0	0	0	0	0	0	0	0	0	0	0
0	0	0	0	0	0	0	0	0	0	0	0	0	0	0	0	0	0	0
0	0	0	0	0	0	0	0	0	0	0	0	0	0	0	0	0	0	0
0	0	0	0	0	0	0	0	0	0	0	0	0	0	0	0	0	0	0
0	0	0	0	0	0	0	0	0	0	0	0	0	0	0	0	0	0	0
0	0	0	0	0	0	0	0	0	0	0	0	0	0	0	0	0	0	0
0	0	0	0	0	0	0	0	0	0	0	0	0	0	0	0	0	0	0
0	0	0	0	0	0	0	0	0	0	0	0	0	0	0	0	0	0	0
Frame 4 (31.74 ms)
0	0	0	0	0	0	0	0	0	0	0	0	0	0	0	0	0	0	0
0	0	0	0	0	0	0	0	0	0	0	0	0	0	0	0	0	0	0
0	0	0	0	0	0	0	0.3	0.8	1.6	1.6	1.6	1.1	0.3	0	0	0	0	0
0	0	0	0	0	0	0.3	1.4	5.2	9	9.5	9.5	6	2.2	0.3	0	0	0	0
0	0	0	0	0	0	0.8	4.6	10.4	12	10.6	11.2	9	4.9	1.1	0	0	0	0
0	0	0	0	0	0	1.1	5.5	9.5	10.1	8.5	9.8	8.7	5.2	1.4	0	0	0	0
0	0	0	0	0	0	0.8	3.3	6.3	7.1	7.1	8.2	7.6	4.6	1.4	0	0	0	0
0	0	0	0	0	0	0.3	1.6	3.5	4.4	4.9	5.7	4.9	2.5	0.5	0	0	0	0
0	0	0	0	0	0	0	0.5	1.9	2.7	2.7	2.7	1.9	0.5	0	0	0	0	0
0	0	0	0	0	0	0	0	0.5	0.5	0.5	0.5	0.3	0	0	0	0	0	0
0	0	0	0	0	0	0	0	0	0	0	0	0	0	0	0	0	0	0
0	0	0	0	0	0	0	0	0	0	0	0	0	0	0	0	0	0	0
0	0	0	0	0	0	0	0	0	0	0	0	0	0	0	0	0	0	0
0	0	0	0	0	0	0	0	0	0	0	0	0	0	0	0	0	0	0
0	0	0	0	0	0	0	0	0	0	0	0	0	0	0	0	0	0	0
0	0	0	0	0	0	0	0	0	0	0	0	0	0	0	0	0	0	0
0	0	0	0	0	0	0	0	0	0	0	0	0	0	0	0	0	0	0
0	0	0	0	0	0	0	0	0	0	0	0	0	0	0	0	0	0	0
0	0	0	0	0	0	0	0	0	0	0	0	0	0	0	0	0	0	0
0	0	0	0	0	0	0	0	0	0	0	0	0	0	0	0	0	0	0
0	0	0	0	0	0	0	0	0	0	0	0	0	0	0	0	0	0	0
0	0	0	0	0	0	0	0	0	0	0	0	0	0	0	0	0	0	0
0	0	0	0	0	0	0	0	0	0	0	0	0	0	0	0	0	0	0
0	0	0	0	0	0	0	0	0	0	0	0	0	0	0	0	0	0	0
0	0	0	0	0	0	0	0	0	0	0	0	0	0	0	0	0	0	0
0	0	0	0	0	0	0	0	0	0	0	0	0	0	0	0	0	0	0
0	0	0	0	0	0	0	0	0	0	0	0	0	0	0	0	0	0	0
0	0	0	0	0	0	0	0	0	0	0	0	0	0	0	0	0	0	0
0	0	0	0	0	0	0	0	0	0	0	0	0	0	0	0	0	0	0
0	0	0	0	0	0	0	0	0	0	0	0	0	0	0	0	0	0	0
0	0	0	0	0	0	0	0	0	0	0	0	0	0	0	0	0	0	0
0	0	0	0	0	0	0	0	0	0	0	0	0	0	0	0	0	0	0
0	0	0	0	0	0	0	0	0	0	0	0	0	0	0	0	0	0	0
0	0	0	0	0	0	0	0	0	0	0	0	0	0	0	0	0	0	0
0	0	0	0	0	0	0	0	0	0	0	0	0	0	0	0	0	0	0
Frame 5 (39.68 ms)
0	0	0	0	0	0	0	0	0	0	0	0	0	0	0	0	0	0	0
0	0	0	0	0	0	0	0	0	0	0	0	0	0	0	0	0	0	0
0	0	0	0	0	0	0	0	0.5	1.1	1.4	1.6	0.8	0.3	0	0	0	0	0
0	0	0	0	0	0	0	0.8	3.5	6.8	8.2	8.5	5.2	1.9	0.3	0	0	0	0
0	0	0	0	0	0	0.5	3.5	9	11.5	10.4	11.2	9.3	4.9	1.1	0	0	0	0
0	0	0	0	0	0	1.1	4.9	9.5	10.1	8.7	10.1	9.3	5.7	1.6	0.3	0	0	0
0	0	0	0	0	0	0.8	3.3	6.3	7.6	7.4	8.7	8.5	5.5	1.6	0.3	0	0	0
0	0	0	0	0	0	0.5	1.9	3.8	4.9	5.5	6.5	5.7	3.3	0.8	0	0	0	0
0	0	0	0	0	0	0	0.8	2.5	3.5	3.3	3.5	2.5	1.1	0.3	0	0	0	0
0	0	0	0	0	0	0	0.3	0.8	1.1	0.8	0.8	0.3	0	0	0	0	0	0
0	0	0	0	0	0	0	0	0	0	0	0	0	0	0	0	0	0	0
0	0	0	0	0	0	0	0	0	0	0	0	0	0	0	0	0	0	0
0	0	0	0	0	0	0	0	0	0	0	0	0	0	0	0	0	0	0
0	0	0	0	0	0	0	0	0	0	0	0	0	0	0	0	0	0	0
0	0	0	0	0	0	0	0	0	0	0	0	0	0	0	0	0	0	0
0	0	0	0	0	0	0	0	0	0	0	0	0	0	0	0	0	0	0
0	0	0	0	0	0	0	0	0	0	0	0	0	0	0	0	0	0	0
0	0	0	0	0	0	0	0	0	0	0	0	0	0	0	0	0	0	0
0	0	0	0	0	0	0	0	0	0	0	0	0	0	0	0	0	0	0
0	0	0	0	0	0	0	0	0	0	0	0	0	0	0	0	0	0	0
0	0	0	0	0	0	0	0	0	0	0	0	0	0	0	0	0	0	0
0	0	0	0	0	0	0.3	0.3	0	0	0	0	0	0	0	0	0	0	0
0	0	0	0	0	0	0	0	0.3	0.3	0	0	0	0	0	0	0	0	0
0	0	0	0	0	0	0	0	0.3	0.3	0	0	0	0	0	0	0	0	0
0	0	0	0	0	0	0	0	0	0	0	0	0	0	0	0	0	0	0
0	0	0	0	0	0	0	0	0	0	0	0	0	0	0	0	0	0	0
0	0	0	0	0	0	0	0	0	0	0	0	0	0	0	0	0	0	0
0	0	0	0	0	0	0	0	0	0	0	0	0	0	0	0	0	0	0
0	0	0	0	0	0	0	0	0	0	0	0	0	0	0	0	0	0	0
0	0	0	0	0	0	0	0	0	0	0	0	0	0	0	0	0	0	0
0	0	0	0	0	0	0	0	0	0	0	0	0	0	0	0	0	0	0
0	0	0	0	0	0	0	0	0	0	0	0	0	0	0	0	0	0	0
0	0	0	0	0	0	0	0	0	0	0	0	0	0	0	0	0	0	0
0	0	0	0	0	0	0	0	0	0	0	0	0	0	0	0	0	0	0
0	0	0	0	0	0	0	0	0	0	0	0	0	0	0	0	0	0	0
Frame 6 (47.61 ms)
0	0	0	0	0	0	0	0	0	0	0	0	0	0	0	0	0	0	0
0	0	0	0	0	0	0	0	0	0	0	0	0	0	0	0	0	0	0
0	0	0	0	0	0	0	0	0.3	0.8	1.1	1.4	0.8	0.3	0	0	0	0	0
0	0	0	0	0	0	0	0.5	2.5	4.9	6.8	7.6	4.6	1.6	0.3	0	0	0	0
0	0	0	0	0	0	0.3	2.7	7.9	10.9	10.4	11.5	9.3	5.2	1.1	0	0	0	0
0	0	0	0	0	0	0.8	4.4	9	10.4	9.3	10.6	9.5	6.3	1.9	0.3	0	0	0
0	0	0	0	0	0	0.5	3.3	6.5	7.9	7.6	9	9.3	6.3	2.2	0.3	0	0	0
0	0	0	0	0	0	0.3	1.9	4.1	5.2	5.7	7.1	6.5	3.8	1.1	0	0	0	0
0	0	0	0	0	0	0	0.8	2.7	3.8	3.8	4.1	3.3	1.4	0.3	0	0	0	0
0	0	0	0	0	0	0	0.3	1.1	1.1	1.1	1.1	0.5	0.3	0	0	0	0	0
0	0	0	0	0	0	0	0	0	0	0	0	0	0	0	0	0	0	0
0	0	0	0	0	0	0	0	0	0	0	0	0	0	0	0	0	0	0
0	0	0	0	0	0	0	0	0	0	0	0	0	0	0	0	0	0	0
0	0	0	0	0	0	0	0	0	0	0	0	0	0	0	0	0	0	0
0	0	0	0	0	0	0	0	0	0	0	0	0	0	0	0	0	0	0
0	0	0	0	0	0	0	0	0	0	0	0	0	0	0	0	0	0	0
0	0	0	0	0	0	0	0	0	0	0	0	0	0	0	0	0	0	0
0	0	0	0	0	0	0	0	0	0	0	0	0	0	0	0	0	0	0
0	0	0	0	0	0	0	0	0	0	0	0	0	0	0	0	0	0	0
0	0	0	0	0	0.3	0	0	0	0	0	0	0	0	0	0	0	0	0
0	0	0	0	0	0	0.3	0	0	0	0	0	0	0	0	0	0	0	0
0	0	0	0	0	0.3	0.3	0.3	0.3	0.3	0.3	0.3	0	0	0	0	0	0	0
0	0	0	0	0	0	0	0.3	0.5	0.5	0.5	0.3	0.3	0.3	0.3	0.3	0	0	0
0	0	0	0	0	0	0	0.3	0.5	0.5	0.3	0.3	0.3	0.3	0.3	0.3	0	0	0
0	0	0	0	0	0	0	0	0	0	0	0	0	0	0	0	0	0	0
0	0	0	0	0	0	0	0	0	0	0	0	0	0	0	0	0	0	0
0	0	0	0	0	0	0	0	0	0	0	0	0	0	0	0	0	0	0
0	0	0	0	0	0	0	0	0	0	0	0	0	0	0	0	0	0	0
0	0	0	0	0	0	0	0	0	0	0	0	0	0	0	0	0	0	0
0	0	0	0	0	0	0	0	0	0	0	0	0	0	0	0	0	0	0
0	0	0	0	0	0	0	0	0	0	0	0	0	0	0	0	0	0	0
0	0	0	0	0	0	0	0	0	0	0	0	0	0	0	0	0	0	0
0	0	0	0	0	0	0	0	0	0	0	0	0	0	0	0	0	0	0
0	0	0	0	0	0	0	0	0	0	0	0	0	0	0	0	0	0	0
0	0	0	0	0	0	0	0	0	0	0	0	0	0	0	0	0	0	0
Frame 7 (55.55 ms)
0	0	0	0	0	0	0	0	0	0	0	0	0	0	0	0	0	0	0
0	0	0	0	0	0	0	0	0	0	0	0	0	0	0	0	0	0	0
0	0	0	0	0	0	0	0	0	0.5	0.8	1.1	0.5	0.3	0	0	0	0	0
0	0	0	0	0	0	0	0.5	1.9	3.8	5.7	6.8	4.1	1.6	0.3	0	0	0	0
0	0	0	0	0	0	0.3	2.2	7.1	10.4	10.4	11.5	9.5	5.2	1.4	0	0	0	0
0	0	0	0	0	0	0.8	4.1	8.7	10.4	9.5	11.2	10.1	6.5	2.5	0.3	0	0	0
0	0	0	0	0	0	0.5	3.3	6.8	8.2	8.2	9.8	9.5	6.8	2.7	0.3	0	0	0
0	0	0	0	0	0	0.3	1.9	4.4	5.7	6.3	7.6	7.1	4.4	1.4	0.3	0	0	0
0	0	0	0	0	0	0	1.1	3	4.4	4.1	4.4	3.5	1.9	0.3	0	0	0	0
0	0	0	0	0	0	0	0.3	1.1	1.4	1.4	1.4	0.8	0.3	0	0	0	0	0
0	0	0	0	0	0	0	0	0	0.3	0.3	0	0	0	0	0	0	0	0
0	0	0	0	0	0	0	0	0	0	0	0	0	0	0	0	0	0	0
0	0	0	0	0	0	0	0	0	0	0	0	0	0	0	0	0	0	0
0	0	0	0	0	0	0	0	0	0	0	0	0	0	0	0	0	0	0
0	0	0	0	0	0	0	0	0	0	0	0	0	0	0	0	0	0	0
0	0	0	0	0	0	0	0	0	0	0	0	0	0	0	0	0	0	0
0	0	0	0	0	0	0	0	0	0	0	0	0	0	0	0	0	0	0
0	0	0	0	0	0	0	0	0	0	0	0	0	0	0	0	0	0	0
0	0	0	0	0	0	0	0	0	0	0	0	0	0	0	0	0	0	0
0	0	0	0	0.3	0.3	0.3	0	0	0	0	0	0	0	0	0	0	0	0
0	0	0	0	0	0	0.3	0.3	0	0	0	0	0	0	0	0	0	0	0
0	0	0	0	0.3	0.3	0.5	0.5	0.3	0.3	0.3	0.3	0.3	0	0	0	0	0	0
0	0	0	0	0	0	0.3	0.5	1.1	1.1	0.8	0.5	0.5	0.5	0.5	0.5	0	0	0
0	0	0	0	0	0	0	0.5	1.1	1.1	0.5	0.5	0.5	0.5	0.5	0.5	0	0	0
0	0	0	0	0	0	0	0	0.3	0.3	0.3	0.3	0.3	0.3	0.3	0	0	0	0
0	0	0	0	0	0	0	0	0	0	0	0	0	0	0	0	0	0	0
0	0	0	0	0	0	0	0	0	0	0	0	0	0	0	0	0	0	0
0	0	0	0	0	0	0	0	0	0	0	0	0	0	0	0	0	0	0
0	0	0	0	0	0	0	0	0	0	0	0	0	0	0	0	0	0	0
0	0	0	0	0	0	0	0	0	0	0	0	0	0	0	0	0	0	0
0	0	0	0	0	0	0	0	0	0	0	0	0	0	0	0	0	0	0
0	0	0	0	0	0	0	0	0	0	0	0	0	0	0	0	0	0	0
0	0	0	0	0	0	0	0	0	0	0	0	0	0	0	0	0	0	0
0	0	0	0	0	0	0	0	0	0	0	0	0	0	0	0	0	0	0
0	0	0	0	0	0	0	0	0	0	0	0	0	0	0	0	0	0	0
Frame 8 (63.49 ms)
0	0	0	0	0	0	0	0	0	0	0	0	0	0	0	0	0	0	0
0	0	0	0	0	0	0	0	0	0	0	0	0	0	0	0	0	0	0
0	0	0	0	0	0	0	0	0	0.3	0.8	0.8	0.5	0	0	0	0	0	0
0	0	0	0	0	0	0	0.3	1.6	3.3	5.2	6.3	3.5	1.4	0.3	0	0	0	0
0	0	0	0	0	0	0.3	2.2	6.8	10.4	10.6	11.7	9.5	5.2	1.4	0	0	0	0
0	0	0	0	0	0	0.8	4.1	9	10.6	9.8	11.5	10.1	6.8	2.5	0.3	0	0	0
0	0	0	0	0	0	0.5	3	6.8	8.5	8.5	10.1	10.1	7.1	3	0.5	0	0	0
0	0	0	0	0	0	0.5	1.9	4.6	6	6.5	8.2	7.6	4.9	1.6	0.3	0	0	0
0	0	0	0	0	0	0.3	1.1	3.5	4.6	4.6	4.9	4.1	2.2	0.5	0	0	0	0
0	0	0	0	0	0	0	0.5	1.4	1.6	1.6	1.6	1.1	0.3	0	0	0	0	0
0	0	0	0	0	0	0	0	0.3	0.3	0.3	0.3	0	0	0	0	0	0	0
0	0	0	0	0	0	0	0	0	0	0	0	0	0	0	0	0	0	0
0	0	0	0	0	0	0	0	0	0	0	0	0	0	0	0	0	0	0
0	0	0	0	0	0	0	0	0	0	0	0	0	0	0	0	0	0	0
0	0	0	0	0	0	0	0	0	0	0	0	0	0	0	0	0	0	0
0	0	0	0	0	0	0	0	0	0	0	0	0	0	0	0	0	0	0
0	0	0	0	0	0	0	0	0	0	0	0	0	0	0	0	0	0	0
0	0	0	0	0	0	0	0	0	0	0	0	0	0	0	0	0	0	0
0	0	0	0	0	0	0	0	0	0	0	0	0	0	0	0	0	0	0
0	0	0	0	0.3	0.3	0.3	0	0	0	0	0	0	0	0	0	0	0	0
0	0	0	0	0	0.3	0.3	0.3	0.3	0	0	0	0	0	0	0	0	0	0
0	0	0	0	0.3	0.3	0.5	0.5	0.5	0.5	0.5	0.5	0.3	0.3	0.3	0.3	0	0	0
0	0	0	0	0	0	0.3	0.8	1.4	1.6	1.4	1.1	0.8	1.1	1.1	0.8	0	0	0
0	0	0	0	0	0	0.3	1.1	1.9	1.9	1.1	1.1	0.8	0.8	1.1	0.8	0.3	0	0
0	0	0	0	0	0	0	0.3	0.5	0.8	0.5	0.5	0.5	0.8	0.8	0.5	0	0	0
0	0	0	0	0	0	0	0	0	0	0	0	0	0	0	0	0	0	0
0	0	0	0	0	0	0	0	0	0	0	0	0	0	0	0	0	0	0
0	0	0	0	0	0	0	0	0	0	0	0	0	0	0	0	0	0	0
0	0	0	0	0	0	0	0	0	0	0	0	0	0	0	0	0	0	0
0	0	0	0	0	0	0	0	0	0	0	0	0	0	0	0	0	0	0
0	0	0	0	0	0	0	0	0	0	0	0	0	0	0	0	0	0	0
0	0	0	0	0	0	0	0	0	0	0	0	0	0	0	0	0	0	0
0	0	0	0	0	0	0	0	0	0	0	0	0	0	0	0	0	0	0
0	0	0	0	0	0	0	0	0	0	0	0	0	0	0	0	0	0	0
0	0	0	0	0	0	0	0	0	0	0	0	0	0	0	0	0	0	0
Frame 9 (71.42 ms)
0	0	0	0	0	0	0	0	0	0	0	0	0	0	0	0	0	0	0
0	0	0	0	0	0	0	0	0	0	0	0	0	0	0	0	0	0	0
0	0	0	0	0	0	0	0	0	0.3	0.8	0.8	0.5	0	0	0	0	0	0
0	0	0	0	0	0	0	0.3	1.6	3.3	5.2	6	3.5	1.4	0.3	0	0	0	0
0	0	0	0	0	0	0.3	2.2	7.1	10.6	10.9	11.7	9.5	5.2	1.4	0	0	0	0
0	0	0	0	0	0	0.8	4.4	9.3	10.9	10.4	11.7	10.4	6.8	2.5	0.3	0	0	0
0	0	0	0	0	0	0.5	3.3	7.1	8.7	9	10.6	10.1	7.1	3	0.5	0	0	0
0	0	0	0	0	0	0.5	2.5	4.9	6.3	7.1	8.7	7.9	4.9	1.6	0.3	0	0	0
0	0	0	0	0	0	0.3	1.4	3.8	4.9	4.9	5.2	4.4	2.5	0.5	0	0	0	0
0	0	0	0	0	0	0	0.5	1.6	1.9	1.9	1.6	1.4	0.5	0	0	0	0	0
0	0	0	0	0	0	0	0	0.3	0.5	0.3	0.3	0	0	0	0	0	0	0
0	0	0	0	0	0	0	0	0	0	0	0	0	0	0	0	0	0	0
0	0	0	0	0	0	0	0	0	0	0	0	0	0	0	0	0	0	0
0	0	0	0	0	0	0	0	0	0	0	0	0	0	0	0	0	0	0
0	0	0	0	0	0	0	0	0	0	0	0	0	0	0	0	0	0	0
0	0	0	0	0	0	0	0	0	0	0	0	0	0	0	0	0	0	0
0	0	0	0	0	0	0.3	0.3	0	0	0	0	0	0	0	0	0	0	0
0	0	0	0	0	0	0.3	0	0	0	0	0	0	0	0	0	0	0	0
0	0	0	0	0	0	0	0	0	0	0	0	0	0	0	0	0	0	0
0	0	0	0.3	0.3	0.3	0.3	0	0	0	0	0	0	0	0	0	0	0	0
0	0	0	0	0.3	0.3	0.3	0.3	0.3	0.3	0	0	0	0	0	0	0	0	0
0	0	0	0.3	0.3	0.5	0.5	0.8	0.8	0.8	0.5	0.5	0.5	0.5	0.5	0.3	0	0	0
0	0	0	0	0	0.3	0.5	1.4	1.9	1.9	1.6	1.4	1.1	1.4	1.6	1.1	0.3	0	0
0	0	0	0	0	0.3	0.5	1.6	2.7	2.5	1.6	1.4	1.1	1.4	1.6	1.1	0.3	0	0
0	0	0	0	0	0	0.3	0.5	1.1	1.1	1.1	0.8	0.8	1.1	1.1	0.8	0	0	0
0	0	0	0	0	0	0	0	0	0.3	0.3	0.3	0.3	0.3	0.3	0.3	0	0	0
0	0	0	0	0	0	0	0	0	0	0	0	0	0	0	0	0	0	0
0	0	0	0	0	0	0	0	0	0	0	0	0	0	0	0	0	0	0
0	0	0	0	0	0	0	0	0	0	0	0	0	0	0	0	0	0	0
0	0	0	0	0	0	0	0	0	0	0	0	0	0	0	0	0	0	0
0	0	0	0	0	0	0	0	0	0	0	0	0	0	0	0	0	0	0
0	0	0	0	0	0	0	0	0	0	0	0	0	0	0	0	0	0	0
0	0	0	0	0	0	0	0	0	0	0	0	0	0	0	0	0	0	0
0	0	0	0	0	0	0	0	0	0	0	0	0	0	0	0	0	0	0
0	0	0	0	0	0	0	0	0	0	0	0	0	0	0	0	0	0	0
Frame 10 (79.36 ms)
0	0	0	0	0	0	0	0	0	0	0	0	0	0	0	0	0	0	0
0	0	0	0	0	0	0	0	0	0	0	0	0	0	0	0	0	0	0
0	0	0	0	0	0	0	0	0	0.3	0.8	0.8	0.3	0	0	0	0	0	0
0	0	0	0	0	0	0	0.3	1.6	3.5	5.2	6	3.5	1.4	0.3	0	0	0	0
0	0	0	0	0	0	0.3	2.5	7.4	10.6	10.9	11.7	9.5	5.2	1.4	0	0	0	0
0	0	0	0	0	0	0.8	4.4	9.5	11.2	10.4	11.7	10.4	6.8	2.5	0.3	0	0	0
0	0	0	0	0	0	0.8	3.5	7.4	8.7	9	10.6	10.4	7.4	3	0.5	0	0	0
0	0	0	0	0	0	0.5	2.7	5.2	6.5	7.4	8.7	8.2	5.2	1.9	0.3	0	0	0
0	0	0	0	0	0	0.3	1.6	4.1	5.2	5.2	5.5	4.4	2.5	0.5	0	0	0	0
0	0	0	0	0	0	0	0.8	1.9	2.2	1.9	1.9	1.4	0.5	0	0	0	0	0
0	0	0	0	0	0	0	0.3	0.5	0.5	0.5	0.3	0	0	0	0	0	0	0
0	0	0	0	0	0	0	0	0	0	0	0	0	0	0	0	0	0	0
0	0	0	0	0	0	0	0	0	0	0	0	0	0	0	0	0	0	0
0	0	0	0	0	0	0	0	0	0	0	0	0	0	0	0	0	0	0
0	0	0	0	0	0	0	0	0	0	0	0	0	0	0	0	0	0	0
0	0	0	0	0	0	0	0	0	0	0	0	0	0	0	0	0	0	0
0	0	0	0	0	0	0.3	0.3	0	0	0	0	0	0	0	0	0	0	0
0	0	0	0	0	0.3	0.3	0	0	0	0	0	0	0	0	0	0	0	0
0	0	0	0	0	0.3	0	0	0	0	0	0	0	0	0	0	0	0	0
0	0	0	0.3	0.3	0.5	0.3	0	0	0	0	0	0	0	0	0	0	0	0
0	0	0	0.3	0.3	0.5	0.3	0.3	0.3	0.3	0	0	0	0	0	0	0	0	0
0	0	0	0.3	0.5	0.5	0.8	0.8	0.8	0.8	0.8	0.5	0.5	0.5	0.5	0.3	0	0	0
0	0	0	0	0.3	0.5	0.8	1.6	2.5	2.5	1.9	1.4	1.4	1.6	1.9	1.1	0.3	0	0
0	0	0	0	0	0.5	1.1	1.9	3	3	1.9	1.6	1.4	1.6	1.9	1.6	0.3	0	0
0	0	0	0	0	0	0.3	0.8	1.6	1.6	1.4	1.1	1.1	1.4	1.4	0.8	0.3	0	0
0	0	0	0	0	0	0	0.3	0.3	0.5	0.5	0.3	0.3	0.5	0.3	0.3	0	0	0
0	0	0	0	0	0	0	0	0	0	0	0	0	0	0	0	0	0	0
0	0	0	0	0	0	0	0	0	0	0	0	0	0	0	0	0	0	0
0	0	0	0	0	0	0	0	0	0	0	0	0	0.3	0.3	0	0	0	0
0	0	0	0	0	0	0	0	0	0	0	0	0	0	0	0	0	0	0
0	0	0	0	0	0	0	0	0	0	0	0	0	0	0	0	0	0	0
0	0	0	0	0	0	0	0	0	0	0	0	0	0	0	0	0	0	0
0	0	0	0	0	0	0	0	0	0	0	0	0	0	0	0	0	0	0
0	0	0	0	0	0	0	0	0	0	0	0	0	0	0	0	0	0	0
0	0	0	0	0	0	0	0	0	0	0	0	0	0	0	0	0	0	0
Frame 11 (87.29 ms)
0	0	0	0	0	0	0	0	0	0	0	0	0	0	0	0	0	0	0
0	0	0	0	0	0	0	0	0	0	0	0	0	0	0	0	0	0	0
0	0	0	0	0	0	0	0	0	0.3	0.8	0.8	0.3	0	0	0	0	0	0
0	0	0	0	0	0	0	0.5	1.9	3.8	5.5	5.7	3.3	1.4	0.3	0	0	0	0
0	0	0	0	0	0	0.3	2.7	7.6	11.2	11.2	12	9.5	5.2	1.4	0	0	0	0
0	0	0	0	0	0	0.8	4.9	9.8	11.5	10.4	12	10.4	6.5	2.2	0.3	0	0	0
0	0	0	0	0	0	0.8	3.8	7.6	9	9	10.9	10.4	7.1	3	0.5	0	0	0
0	0	0	0	0	0	0.5	2.7	5.5	6.5	7.4	9	8.2	5.2	1.9	0.3	0	0	0
0	0	0	0	0	0	0.3	1.9	4.4	5.5	5.2	5.7	4.6	2.5	0.5	0	0	0	0
0	0	0	0	0	0	0	0.8	2.2	2.5	2.2	1.9	1.4	0.5	0	0	0	0	0
0	0	0	0	0	0	0	0.3	0.5	0.5	0.5	0.3	0.3	0	0	0	0	0	0
0	0	0	0	0	0	0	0	0	0	0	0	0	0	0	0	0	0	0
0	0	0	0	0	0	0	0	0	0	0	0	0	0	0	0	0	0	0
0	0	0	0	0	0	0	0	0	0	0	0	0	0	0	0	0	0	0
0	0	0	0	0	0	0	0	0	0	0	0	0	0	0	0	0	0	0
0	0	0	0	0	0	0	0	0	0	0	0	0	0	0	0	0	0	0
0	0	0	0	0	0	0.3	0.3	0	0	0	0	0	0	0	0	0	0	0
0	0	0	0	0.3	0.3	0.3	0	0	0	0	0	0	0	0	0	0	0	0
0	0	0	0	0.3	0.3	0.3	0	0	0	0	0	0	0	0	0	0	0	0
0	0	0	0.3	0.5	0.5	0.3	0	0	0	0	0	0	0	0	0	0	0	0
0	0	0	0.3	0.5	0.5	0.3	0.3	0.3	0.3	0	0	0	0	0	0	0	0	0
0	0	0	0.3	0.8	0.8	0.8	0.8	1.1	0.8	0.8	0.8	0.5	0.5	0.5	0.3	0	0	0
0	0	0	0	0.3	0.5	1.1	1.9	2.7	2.7	2.2	1.6	1.4	1.9	2.2	1.4	0.3	0	0
0	0	0	0	0	0.5	1.4	2.5	3.5	3.3	2.2	1.9	1.6	1.9	2.5	1.9	0.5	0	0
0	0	0	0	0	0.3	0.5	1.1	1.9	1.9	1.6	1.4	1.1	1.4	1.6	1.1	0.3	0	0
0	0	0	0	0	0	0	0.3	0.5	0.5	0.5	0.5	0.3	0.5	0.5	0.3	0	0	0
0	0	0	0	0	0	0	0	0	0	0	0	0	0	0	0	0	0	0
0	0	0	0	0	0	0	0	0	0	0	0	0	0	0	0	0	0	0
0	0	0	0	0	0	0	0	0	0	0	0	0	0.3	0.3	0	0	0	0
0	0	0	0	0	0	0	0	0	0	0	0	0	0	0	0	0	0	0
0	0	0	0	0	0	0	0	0	0	0	0	0	0	0	0	0	0	0
0	0	0	0	0	0	0	0	0	0	0	0	0	0	0	0	0	0	0
0	0	0	0	0	0	0	0	0	0	0	0	0	0	0	0	0	0	0
0	0	0	0	0	0	0	0	0	0	0	0	0	0	0	0	0	0	0
0	0	0	0	0	0	0	0	0	0	0	0	0	0	0	0	0	0	0
Frame 12 (95.23 ms)
0	0	0	0	0	0	0	0	0	0	0	0	0	0	0	0	0	0	0
0	0	0	0	0	0	0	0	0	0	0	0	0	0	0	0	0	0	0
0	0	0	0	0	0	0	0	0	0.5	0.8	0.8	0.3	0	0	0	0	0	0
0	0	0	0	0	0	0	0.5	1.9	4.1	5.5	5.7	3.3	1.1	0.3	0	0	0	0
0	0	0	0	0	0	0.5	3	7.9	11.2	10.9	11.7	9.3	4.9	1.1	0	0	0	0
0	0	0	0	0	0	1.1	5.2	10.1	11.5	10.4	11.7	10.4	6.3	1.9	0.3	0	0	0
0	0	0	0	0	0	1.1	4.1	7.6	9	9	10.9	10.4	6.8	2.5	0.3	0	0	0
0	0	0	0	0	0	0.8	3	5.7	6.8	7.4	9	8.2	5.2	1.6	0.3	0	0	0
0	0	0	0	0	0	0.5	1.9	4.6	5.7	5.5	5.7	4.6	2.7	0.5	0	0	0	0
0	0	0	0	0	0	0.3	1.1	2.2	2.7	2.5	2.2	1.6	0.5	0	0	0	0	0
0	0	0	0	0	0	0	0.3	0.8	0.8	0.5	0.3	0.3	0	0	0	0	0	0
0	0	0	0	0	0	0	0	0	0	0	0	0	0	0	0	0	0	0
0	0	0	0	0	0	0	0	0	0	0	0	0	0	0	0	0	0	0
0	0	0	0	0	0	0	0	0	0	0	0	0	0	0	0	0	0	0
0	0	0	0	0	0	0	0	0	0	0	0	0	0	0	0	0	0	0
0	0	0	0	0	0	0	0	0	0	0	0	0	0	0	0	0	0	0
0	0	0	0	0	0.3	0.3	0.3	0	0	0	0	0	0	0	0	0	0	0
0	0	0	0	0.3	0.3	0.3	0	0	0	0	0	0	0	0	0	0	0	0
0	0	0	0	0.3	0.3	0.3	0	0	0	0	0	0	0	0	0	0	0	0
0	0	0.3	0.5	0.5	0.5	0.3	0.3	0	0	0	0	0	0	0	0	0	0	0
0	0	0	0.3	0.5	0.5	0.5	0.5	0.3	0.3	0	0	0	0	0	0	0	0	0
0	0	0.3	0.5	1.1	0.8	0.8	1.1	1.1	1.1	0.8	0.8	0.5	0.5	0.5	0.3	0	0	0
0	0	0	0.3	0.5	0.8	1.4	2.2	3	3	2.2	1.6	1.6	1.9	2.5	1.4	0.3	0	0
0	0	0	0	0.3	0.8	1.6	3	4.1	3.5	2.2	1.9	1.9	2.2	2.7	1.9	0.5	0	0
0	0	0	0	0	0.3	0.5	1.4	2.2	2.2	1.6	1.4	1.4	1.6	1.9	1.1	0.3	0	0
0	0	0	0	0	0	0	0.3	0.5	0.8	0.5	0.5	0.5	0.5	0.5	0.3	0	0	0
0	0	0	0	0	0	0	0	0	0	0	0	0	0	0	0	0	0	0
0	0	0	0	0	0	0	0	0	0	0	0	0	0	0	0	0	0	0
0	0	0	0	0	0	0	0	0	0	0	0	0	0.3	0.3	0	0	0	0
0	0	0	0	0	0	0	0	0	0	0	0	0	0	0	0	0	0	0
0	0	0	0	0	0	0	0	0	0	0	0	0	0	0	0	0	0	0
0	0	0	0	0	0	0	0	0	0	0	0	0	0	0	0	0	0	0
0	0	0	0	0	0	0	0	0	0	0	0	0	0	0	0	0	0	0
0	0	0	0	0	0	0	0	0	0	0	0	0	0	0	0	0	0	0
0	0	0	0	0	0	0	0	0	0	0	0	0	0	0	0	0	0	0
Frame 13 (103.16 ms)
0	0	0	0	0	0	0	0	0	0	0	0	0	0	0	0	0	0	0
0	0	0	0	0	0	0	0	0	0	0	0	0	0	0	0	0	0	0
0	0	0	0	0	0	0	0	0.3	0.5	0.8	0.8	0.3	0	0	0	0	0	0
0	0	0	0	0	0	0	0.5	2.2	4.4	5.7	5.7	3	1.1	0.3	0	0	0	0
0	0	0	0	0	0	0.5	3.3	8.5	11.5	10.9	11.7	9	4.6	1.1	0	0	0	0
0	0	0	0	0	0	1.1	5.5	10.4	11.5	10.4	11.7	10.1	6.3	1.9	0.3	0	0	0
0	0	0	0	0	0	1.1	4.4	7.9	9	9	10.6	10.4	6.8	2.5	0.3	0	0	0
0	0	0	0	0	0	0.8	3	5.7	6.8	7.4	9	8.5	5.2	1.6	0.3	0	0	0
0	0	0	0	0	0	0.5	2.2	4.9	5.7	5.7	6	4.9	2.5	0.5	0	0	0	0
0	0	0	0	0	0	0.3	1.1	2.5	2.7	2.5	2.2	1.6	0.5	0	0	0	0	0
0	0	0	0	0	0	0	0.5	0.8	0.8	0.8	0.3	0.3	0	0	0	0	0	0
0	0	0	0	0	0	0	0	0	0	0	0	0	0	0	0	0	0	0
0	0	0	0	0	0	0	0	0	0	0	0	0	0	0	0	0	0	0
0	0	0	0	0	0	0.3	0.3	0	0	0	0	0	0	0	0	0	0	0
0	0	0	0	0	0	0.3	0.3	0	0	0	0	0	0	0	0	0	0	0
0	0	0	0	0	0	0.3	0.3	0	0	0	0	0	0	0	0	0	0	0
0	0	0	0	0.3	0.3	0.5	0.3	0	0	0	0	0	0	0	0	0	0	0
0	0	0	0	0.5	0.5	0.3	0	0	0	0	0	0	0	0	0	0	0	0
0	0	0	0.3	0.5	0.5	0.3	0	0	0	0	0	0	0	0	0	0	0	0
0	0	0.3	0.5	0.8	0.8	0.5	0.3	0	0	0	0	0	0	0	0	0	0	0
0	0	0.3	0.5	0.8	0.5	0.5	0.5	0.3	0.3	0	0	0	0	0	0	0	0	0
0	0	0.3	0.8	1.1	1.1	1.1	1.1	1.1	1.1	0.8	0.8	0.8	0.8	0.5	0.3	0	0	0
0	0	0	0.3	0.5	1.1	1.6	2.5	3.5	3.3	2.5	1.9	1.9	2.2	2.7	1.6	0.3	0	0
0	0	0	0	0.3	1.1	1.9	3.5	4.6	3.8	2.5	2.2	1.9	2.5	3	2.2	0.5	0	0
0	0	0	0	0	0.3	0.8	1.9	2.5	2.5	1.9	1.6	1.4	1.9	1.9	1.1	0.3	0	0
0	0	0	0	0	0	0.3	0.5	0.8	0.8	0.8	0.5	0.5	0.5	0.5	0.3	0	0	0
0	0	0	0	0	0	0	0	0	0	0	0	0	0	0	0	0	0	0
0	0	0	0	0	0	0	0	0	0	0	0	0	0	0	0	0	0	0
0	0	0	0	0	0	0	0	0	0	0	0	0	0.3	0.3	0	0	0	0
0	0	0	0	0	0	0	0	0	0	0	0	0	0	0	0	0	0	0
0	0	0	0	0	0	0	0	0	0	0	0	0	0	0	0	0	0	0
0	0	0	0	0	0	0	0	0	0	0	0	0	0	0	0	0	0	0
0	0	0	0	0	0	0	0	0	0	0	0	0	0	0	0	0	0	0
0	0	0	0	0	0	0	0	0	0	0	0	0	0	0	0	0	0	0
0	0	0	0	0	0	0	0	0	0	0	0	0	0	0	0	0	0	0
Frame 14 (111.10 ms)
0	0	0	0	0	0	0	0	0	0	0	0	0	0	0	0	0	0	0
0	0	0	0	0	0	0	0	0	0	0	0	0	0	0	0	0	0	0
0	0	0	0	0	0	0	0	0.3	0.5	0.8	0.8	0.3	0	0	0	0	0	0
0	0	0	0	0	0	0	0.5	2.5	4.4	5.5	5.7	3	0.8	0.3	0	0	0	0
0	0	0	0	0	0	0.5	3.3	8.7	11.5	10.9	11.5	8.7	4.4	0.8	0	0	0	0
0	0	0	0	0	0	1.1	5.7	10.6	11.2	10.1	11.5	10.1	6	1.6	0.3	0	0	0
0	0	0	0	0	0	1.1	4.4	7.9	9	9	10.6	10.1	6.5	2.2	0.3	0	0	0
0	0	0	0	0	0	0.8	3.3	5.7	6.8	7.4	9	8.2	4.9	1.6	0.3	0	0	0
0	0	0	0	0	0	0.5	2.2	4.9	6	5.7	6	4.9	2.5	0.5	0	0	0	0
0	0	0	0	0	0	0.3	1.4	3	3	2.7	2.5	1.6	0.5	0	0	0	0	0
0	0	0	0	0	0	0	0.5	1.1	1.1	0.8	0.5	0.3	0	0	0	0	0	0
0	0	0	0	0	0	0	0	0.3	0.3	0	0	0	0	0	0	0	0	0
0	0	0	0	0	0	0	0	0	0	0	0	0	0	0	0	0	0	0
0	0	0	0	0	0	0.3	0.3	0	0	0	0	0	0	0	0	0	0	0
0	0	0	0	0	0	0.3	0.3	0	0	0	0	0	0	0	0	0	0	0
0	0	0	0	0	0	0.3	0.3	0	0	0	0	0	0	0	0	0	0	0
0	0	0	0	0.3	0.5	0.5	0.3	0	0	0	0	0	0	0	0	0	0	0
0	0	0	0.3	0.5	0.5	0.5	0.3	0	0	0	0	0	0	0	0	0	0	0
0	0	0	0.5	0.5	0.5	0.3	0	0	0	0	0	0	0	0	0	0	0	0
0	0	0.5	0.8	1.1	0.8	0.5	0.3	0	0	0	0	0	0	0	0	0	0	0
0	0	0.3	0.8	0.8	0.8	0.5	0.5	0.5	0.3	0.3	0.3	0	0	0	0	0	0	0
0	0	0.5	1.1	1.4	1.1	1.1	1.4	1.4	1.4	1.1	1.1	1.1	0.8	0.8	0.3	0	0	0
0	0	0.3	0.5	0.8	1.1	1.6	3	3.8	3.5	2.7	2.2	2.2	2.7	3	1.9	0.3	0	0
0	0	0	0	0.5	1.1	2.2	3.8	5.2	4.1	2.7	2.5	2.5	3	3.5	2.5	0.5	0	0
0	0	0	0	0	0.5	1.1	2.2	3	2.7	2.2	1.9	1.6	2.2	2.2	1.4	0.3	0	0
0	0	0	0	0	0	0.3	0.5	1.1	1.1	0.8	0.5	0.5	0.8	0.8	0.5	0	0	0
0	0	0	0	0	0	0	0	0	0	0	0	0	0	0	0	0	0	0
0	0	0	0	0	0	0	0	0	0	0	0	0	0	0	0	0	0	0
0	0	0	0	0	0	0	0	0	0	0	0	0.3	0.3	0.3	0	0	0	0
0	0	0	0	0	0	0	0	0	0	0	0	0	0	0	0	0	0	0
0	0	0	0	0	0	0	0	0	0	0	0	0	0	0	0	0	0	0
0	0	0	0	0	0	0	0	0	0	0	0	0	0	0	0	0	0	0
0	0	0	0	0	0	0	0	0	0	0	0	0	0	0	0	0	0	0
0	0	0	0	0	0	0	0	0	0	0	0	0	0	0	0	0	0	0
0	0	0	0	0	0	0	0	0	0	0	0	0	0	0	0	0	0	0
Frame 15 (119.04 ms)
0	0	0	0	0	0	0	0	0	0	0	0	0	0	0	0	0	0	0
0	0	0	0	0	0	0	0	0	0	0	0	0	0	0	0	0	0	0
0	0	0	0	0	0	0	0	0.3	0.5	0.8	0.8	0.3	0	0	0	0	0	0
0	0	0	0	0	0	0	0.5	2.2	4.1	5.2	5.5	3	0.8	0.3	0	0	0	0
0	0	0	0	0	0	0.5	3.3	8.5	11.2	10.6	11.5	8.7	4.4	0.8	0	0	0	0
0	0	0	0	0	0	1.1	5.7	10.4	11.2	10.1	11.2	9.8	5.7	1.6	0.3	0	0	0
0	0	0	0	0	0	1.1	4.4	7.6	8.7	9	10.6	10.1	6.5	2.2	0.3	0	0	0
0	0	0	0	0	0	0.8	3.3	5.7	6.8	7.4	9	8.2	4.9	1.6	0.3	0	0	0
0	0	0	0	0	0	0.5	2.2	4.9	6	5.7	6	4.9	2.5	0.5	0	0	0	0
0	0	0	0	0	0	0.3	1.4	3	3	2.7	2.5	1.6	0.5	0	0	0	0	0
0	0	0	0	0	0	0	0.5	1.1	1.1	0.8	0.5	0.3	0	0	0	0	0	0
0	0	0	0	0	0	0	0.3	0.3	0.3	0	0	0	0	0	0	0	0	0
0	0	0	0	0	0	0	0.3	0.3	0	0	0	0	0	0	0	0	0	0
0	0	0	0	0	0	0.3	0.3	0	0	0	0	0	0	0	0	0	0	0
0	0	0	0	0	0.3	0.3	0.3	0	0	0	0	0	0	0	0	0	0	0
0	0	0	0	0	0.3	0.3	0.3	0	0	0	0	0	0	0	0	0	0	0
0	0	0	0	0.3	0.5	0.5	0.5	0	0	0	0	0	0	0	0	0	0	0
0	0	0	0.3	0.5	0.5	0.5	0.3	0	0	0	0	0	0	0	0	0	0	0
0	0	0.3	0.5	0.8	0.5	0.3	0	0	0	0	0	0	0	0	0	0	0	0
0	0	0.5	1.1	1.1	0.8	0.5	0.3	0	0	0	0	0	0	0	0	0	0	0
0	0	0.3	0.8	0.8	0.8	0.8	0.5	0.5	0.3	0.3	0.3	0	0	0	0	0	0	0
0	0	0.5	1.1	1.4	1.4	1.4	1.6	1.6	1.4	1.1	1.1	1.1	1.1	1.1	0.5	0	0	0
0	0	0.3	0.5	0.8	1.4	1.9	3.3	4.1	3.8	3	2.5	2.7	3.3	3.5	2.2	0.3	0	0
0	0	0	0	0.5	1.6	2.7	4.4	5.5	4.4	3	2.7	2.7	3.5	4.1	2.7	0.5	0	0
0	0	0	0	0.3	0.8	1.4	2.5	3.3	3	2.7	2.2	1.9	2.5	2.7	1.6	0.5	0	0
0	0	0	0	0	0	0.3	0.8	1.4	1.4	1.1	0.8	0.8	0.8	1.1	0.5	0	0	0
0	0	0	0	0	0	0	0	0.3	0.3	0	0	0	0	0.3	0	0	0	0
0	0	0	0	0	0	0	0	0	0	0	0	0	0	0.3	0	0	0	0
0	0	0	0	0	0	0	0	0	0	0	0	0.3	0.3	0.5	0	0	0	0
0	0	0	0	0	0	0	0	0	0	0	0	0	0	0	0	0	0	0
0	0	0	0	0	0	0	0	0	0	0	0	0	0	0	0	0	0	0
0	0	0	0	0	0	0	0	0	0	0	0	0	0	0	0	0	0	0
0	0	0	0	0	0	0	0	0	0	0	0	0	0	0	0	0	0	0
0	0	0	0	0	0	0	0	0	0	0	0	0	0	0	0	0	0	0
0	0	0	0	0	0	0	0	0	0	0	0	0	0	0	0	0	0	0
Frame 16 (126.97 ms)
0	0	0	0	0	0	0	0	0	0	0	0	0	0	0	0	0	0	0
0	0	0	0	0	0	0	0	0	0	0	0	0	0	0	0	0	0	0
0	0	0	0	0	0	0	0	0.3	0.5	0.8	0.8	0.3	0	0	0	0	0	0
0	0	0	0	0	0	0	0.5	2.2	3.8	4.9	5.2	2.7	0.8	0.3	0	0	0	0
0	0	0	0	0	0	0.5	3	8.2	10.9	10.4	11.2	8.5	4.1	0.8	0	0	0	0
0	0	0	0	0	0	1.1	5.5	10.1	10.9	9.8	11.2	9.5	5.7	1.6	0.3	0	0	0
0	0	0	0	0	0	1.1	4.4	7.6	8.7	8.7	10.4	9.8	6.5	2.2	0.3	0	0	0
0	0	0	0	0	0	0.8	3	5.7	6.8	7.4	8.7	7.9	4.9	1.6	0.3	0	0	0
0	0	0	0	0	0	0.5	2.5	5.2	6	5.7	6	4.9	2.5	0.5	0	0	0	0
0	0	0	0	0	0	0.3	1.4	3	3	2.7	2.5	1.6	0.5	0	0	0	0	0
0	0	0	0	0	0	0	0.5	1.1	1.1	0.8	0.5	0.3	0	0	0	0	0	0
0	0	0	0	0	0	0	0.3	0.3	0.3	0	0	0	0	0	0	0	0	0
0	0	0	0	0	0	0	0.3	0.3	0	0	0	0	0	0	0	0	0	0
0	0	0	0	0	0	0.3	0.3	0	0	0	0	0	0	0	0	0	0	0
0	0	0	0	0	0.3	0.3	0.3	0	0	0	0	0	0	0	0	0	0	0
0	0	0	0	0	0.3	0.5	0.3	0	0	0	0	0	0	0	0	0	0	0
0	0	0	0	0.3	0.5	0.8	0.5	0.3	0	0	0	0	0	0	0	0	0	0
0	0	0	0.3	0.5	0.5	0.5	0.3	0	0	0	0	0	0	0	0	0	0	0
0	0	0.3	0.5	0.8	0.5	0.5	0.3	0	0	0	0	0	0	0	0	0	0	0
0	0	0.5	1.1	1.1	0.8	0.5	0.3	0	0	0	0	0	0	0	0	0	0	0
0	0	0.5	0.8	1.1	0.8	0.8	0.8	0.5	0.5	0.3	0.3	0.3	0	0	0	0	0	0
0	0	0.8	1.4	1.6	1.4	1.4	1.6	1.6	1.4	1.4	1.4	1.4	1.1	1.1	0.5	0	0	0
0	0	0.3	0.5	0.8	1.4	2.2	3.5	4.4	4.1	3.3	3	3	3.8	4.4	2.5	0.3	0	0
0	0	0	0	0.5	1.6	2.7	4.9	5.7	4.9	3.3	3	3.3	4.1	4.9	3.3	0.8	0	0
0	0	0	0	0.3	0.8	1.4	3	3.8	3.3	3	2.5	2.2	2.7	3.3	1.9	0.5	0	0
0	0	0	0	0	0	0.3	0.8	1.4	1.4	1.1	0.8	0.8	0.8	1.1	0.5	0.3	0	0
0	0	0	0	0	0	0	0	0.3	0.3	0.3	0	0	0	0.3	0	0	0	0
0	0	0	0	0	0	0	0	0	0	0	0	0	0.3	0.3	0	0	0	0
0	0	0	0	0	0	0	0	0	0	0	0	0.3	0.5	0.5	0	0	0	0
0	0	0	0	0	0	0	0	0	0	0	0	0	0	0	0	0	0	0
0	0	0	0	0	0	0	0	0	0	0	0	0	0	0	0	0	0	0
0	0	0	0	0	0	0	0	0	0	0	0	0	0	0	0	0	0	0
0	0	0	0	0	0	0	0	0	0	0	0	0	0	0	0	0	0	0
0	0	0	0	0	0	0	0	0	0	0	0	0	0	0	0	0	0	0
0	0	0	0	0	0	0	0	0	0	0	0	0	0	0	0	0	0	0
Frame 17 (134.91 ms)
0	0	0	0	0	0	0	0	0	0	0	0	0	0	0	0	0	0	0
0	0	0	0	0	0	0	0	0	0	0	0	0	0	0	0	0	0	0
0	0	0	0	0	0	0	0	0	0.3	0.5	0.5	0.3	0	0	0	0	0	0
0	0	0	0	0	0	0	0.5	1.9	3.5	4.6	4.9	2.7	0.8	0.3	0	0	0	0
0	0	0	0	0	0	0.5	3	7.9	10.6	10.1	10.6	8.5	4.1	0.8	0	0	0	0
0	0	0	0	0	0	1.1	5.2	9.8	10.6	9.5	10.9	9.5	5.7	1.6	0.3	0	0	0
0	0	0	0	0	0	1.1	4.1	7.6	8.5	8.7	10.4	9.8	6.5	2.2	0.3	0	0	0
0	0	0	0	0	0	0.8	3	5.5	6.5	7.1	8.7	7.9	4.9	1.6	0.3	0	0	0
0	0	0	0	0	0	0.5	2.2	4.9	5.7	5.7	6	4.9	2.7	0.5	0	0	0	0
0	0	0	0	0	0	0.3	1.4	3	3	2.7	2.5	1.6	0.8	0	0	0	0	0
0	0	0	0	0	0	0	0.5	1.1	1.1	0.8	0.5	0.3	0	0	0	0	0	0
0	0	0	0	0	0	0	0.3	0.3	0.3	0	0	0	0	0	0	0	0	0
0	0	0	0	0	0	0	0.3	0.3	0	0	0	0	0	0	0	0	0	0
0	0	0	0	0	0	0.3	0.3	0	0	0	0	0	0	0	0	0	0	0
0	0	0	0	0	0.3	0.3	0.3	0	0	0	0	0	0	0	0	0	0	0
0	0	0	0	0	0.3	0.5	0.3	0	0	0	0	0	0	0	0	0	0	0
0	0	0	0	0.3	0.5	0.8	0.5	0.3	0	0	0	0	0	0	0	0	0	0
0	0	0	0.3	0.8	0.8	0.5	0.3	0	0	0	0	0	0	0	0	0	0	0
0	0	0.3	0.5	0.8	0.8	0.5	0.3	0	0	0	0	0	0	0	0	0	0	0
0	0	0.5	1.1	1.4	1.1	0.5	0.3	0	0	0	0	0	0	0	0	0	0	0
0	0	0.5	0.8	1.1	0.8	0.8	0.8	0.5	0.5	0.5	0.3	0.3	0	0	0	0	0	0
0	0	0.8	1.4	1.6	1.6	1.6	1.9	1.9	1.6	1.4	1.6	1.4	1.4	1.1	0.5	0	0	0
0	0	0.3	0.8	1.1	1.4	2.5	3.8	4.9	4.4	3.5	3.3	3.5	4.4	4.9	2.7	0.5	0	0
0	0	0	0.3	0.5	1.9	3	5.2	6.3	5.2	3.5	3.3	3.5	4.9	6	3.8	0.8	0	0
0	0	0	0	0.3	0.8	1.6	3	4.1	3.8	3.3	2.7	2.5	3.3	3.5	2.5	0.5	0	0
0	0	0	0	0	0	0.3	0.8	1.6	1.6	1.4	1.1	0.8	1.1	1.4	0.8	0.3	0	0
0	0	0	0	0	0	0	0	0.3	0.3	0.3	0	0	0.3	0.3	0	0	0	0
0	0	0	0	0	0	0	0	0	0	0	0	0	0.3	0.3	0	0	0	0
0	0	0	0	0	0	0	0	0	0	0	0	0.3	0.5	0.8	0.3	0	0	0
0	0	0	0	0	0	0	0	0	0	0	0	0	0.3	0.3	0	0	0	0
0	0	0	0	0	0	0	0	0	0	0	0	0	0	0	0	0	0	0
0	0	0	0	0	0	0	0	0	0	0	0	0	0	0	0	0	0	0
0	0	0	0	0	0	0	0	0	0	0	0	0	0	0	0	0	0	0
0	0	0	0	0	0	0	0	0	0	0	0	0	0	0	0	0	0	0
0	0	0	0	0	0	0	0	0	0	0	0	0	0	0	0	0	0	0
Frame 18 (142.84 ms)
0	0	0	0	0	0	0	0	0	0	0	0	0	0	0	0	0	0	0
0	0	0	0	0	0	0	0	0	0	0	0	0	0	0	0	0	0	0
0	0	0	0	0	0	0	0	0	0.3	0.5	0.5	0.3	0	0	0	0	0	0
0	0	0	0	0	0	0	0.5	1.6	3.3	4.1	4.6	2.5	0.8	0.3	0	0	0	0
0	0	0	0	0	0	0.3	2.5	7.4	10.1	9.8	10.4	8.2	4.1	0.8	0	0	0	0
0	0	0	0	0	0	1.1	4.9	9.5	10.4	9.3	10.6	9.3	5.7	1.6	0.3	0	0	0
0	0	0	0	0	0	1.1	4.1	7.4	8.5	8.5	10.1	9.5	6.3	2.2	0.3	0	0	0
0	0	0	0	0	0	0.8	3	5.5	6.5	7.1	8.5	7.9	4.9	1.4	0.3	0	0	0
0	0	0	0	0	0	0.5	2.2	4.9	5.7	5.5	5.7	4.9	2.7	0.5	0	0	0	0
0	0	0	0	0	0	0.3	1.4	3	3	2.7	2.5	1.6	0.8	0	0	0	0	0
0	0	0	0	0	0	0	0.5	1.1	1.1	0.8	0.5	0.3	0	0	0	0	0	0
0	0	0	0	0	0	0	0.3	0.3	0.3	0	0	0	0	0	0	0	0	0
0	0	0	0	0	0	0	0.3	0.3	0	0	0	0	0	0	0	0	0	0
0	0	0	0	0	0	0.3	0.3	0.3	0	0	0	0	0	0	0	0	0	0
0	0	0	0	0	0.3	0.3	0.3	0	0	0	0	0	0	0	0	0	0	0
0	0	0	0	0	0.3	0.5	0.3	0	0	0	0	0	0	0	0	0	0	0
0	0	0	0	0.3	0.8	0.8	0.5	0.3	0	0	0	0	0	0	0	0	0	0
0	0	0	0.3	0.8	0.8	0.5	0.3	0	0	0	0	0	0	0	0	0	0	0
0	0	0.3	0.5	0.8	0.8	0.5	0.3	0	0	0	0	0	0	0	0	0	0	0
0	0	0.5	1.1	1.4	1.1	0.8	0.3	0	0	0	0	0	0	0	0	0	0	0
0	0	0.5	0.8	1.1	0.8	0.8	0.8	0.5	0.5	0.5	0.5	0.3	0.3	0	0	0	0	0
0	0	0.8	1.4	1.9	1.6	1.6	1.9	1.9	1.6	1.6	1.6	1.6	1.6	1.6	0.8	0.3	0	0
0	0	0.3	0.8	1.1	1.6	2.7	4.1	5.2	4.9	3.8	3.5	3.8	4.9	5.7	3.3	0.8	0	0
0	0	0	0.3	0.5	1.9	3.3	5.5	6.5	5.5	3.8	3.5	3.8	5.7	6.8	4.4	1.1	0	0
0	0	0	0	0.3	0.8	1.6	3.3	4.4	3.8	3.3	3	2.7	3.8	4.1	2.7	0.5	0	0
0	0	0	0	0	0	0.3	1.1	1.9	1.9	1.4	1.1	1.1	1.4	1.6	0.8	0.3	0	0
0	0	0	0	0	0	0	0	0.3	0.3	0.3	0.3	0.3	0.3	0.3	0.3	0	0	0
0	0	0	0	0	0	0	0	0	0	0	0	0	0.3	0.3	0.3	0	0	0
0	0	0	0	0	0	0	0	0	0	0	0	0.3	0.8	0.8	0.3	0	0	0
0	0	0	0	0	0	0	0	0	0	0	0	0	0.3	0.3	0	0	0	0
0	0	0	0	0	0	0	0	0	0	0	0	0	0	0	0	0	0	0
0	0	0	0	0	0	0	0	0	0	0	0	0	0	0	0	0	0	0
0	0	0	0	0	0	0	0	0	0	0	0	0	0	0	0	0	0	0
0	0	0	0	0	0	0	0	0	0	0	0	0	0	0	0	0	0	0
0	0	0	0	0	0	0	0	0	0	0	0	0	0	0	0	0	0	0
Frame 19 (150.78 ms)
0	0	0	0	0	0	0	0	0	0	0	0	0	0	0	0	0	0	0
0	0	0	0	0	0	0	0	0	0	0	0	0	0	0	0	0	0	0
0	0	0	0	0	0	0	0	0	0.3	0.5	0.5	0.3	0	0	0	0	0	0
0	0	0	0	0	0	0	0.3	1.4	2.7	3.8	3.8	2.2	0.8	0	0	0	0	0
0	0	0	0	0	0	0.3	2.2	6.5	9.3	9.3	9.8	7.9	4.1	0.8	0	0	0	0
0	0	0	0	0	0	1.1	4.4	9	10.1	9	10.4	9	5.5	1.6	0.3	0	0	0
0	0	0	0	0	0	1.1	3.8	7.1	8.2	8.2	9.8	9.5	6.3	2.2	0.3	0	0	0
0	0	0	0	0	0	0.8	3	5.2	6.3	6.8	8.2	7.6	4.6	1.4	0.3	0	0	0
0	0	0	0	0	0	0.5	2.2	4.9	5.7	5.5	5.7	4.6	2.5	0.5	0	0	0	0
0	0	0	0	0	0	0.3	1.4	3	3	2.7	2.5	1.6	0.5	0	0	0	0	0
0	0	0	0	0	0	0.3	0.5	1.1	1.4	0.8	0.5	0.3	0	0	0	0	0	0
0	0	0	0	0	0	0.3	0.3	0.3	0.3	0.3	0	0	0	0	0	0	0	0
0	0	0	0	0	0	0	0.3	0.3	0	0	0	0	0	0	0	0	0	0
0	0	0	0	0	0	0.3	0.3	0.3	0	0	0	0	0	0	0	0	0	0
0	0	0	0	0	0.3	0.3	0.3	0.3	0	0	0	0	0	0	0	0	0	0
0	0	0	0	0	0.3	0.5	0.3	0	0	0	0	0	0	0	0	0	0	0
0	0	0	0	0.5	0.8	0.8	0.5	0.3	0	0	0	0	0	0	0	0	0	0
0	0	0	0.3	0.8	0.8	0.5	0.3	0	0	0	0	0	0	0	0	0	0	0
0	0	0.3	0.5	0.8	0.8	0.5	0.3	0	0	0	0	0	0	0	0	0	0	0
0	0	0.5	1.1	1.4	1.1	0.8	0.3	0	0	0	0	0	0	0	0	0	0	0
0	0	0.5	0.8	1.1	0.8	0.8	0.8	0.5	0.5	0.5	0.5	0.3	0.3	0	0	0	0	0
0	0	0.8	1.6	1.9	1.6	1.9	2.2	2.2	1.9	1.9	1.9	1.9	1.6	1.6	0.8	0.3	0	0
0	0	0.3	0.8	1.1	1.6	2.7	4.4	5.5	5.2	4.1	3.8	4.4	5.5	6.3	3.5	0.8	0	0
0	0	0	0.3	0.8	1.9	3.5	5.7	7.1	5.7	4.1	4.1	4.4	6.3	7.6	4.9	1.1	0	0
0	0	0	0	0.3	0.8	1.6	3.5	4.6	4.1	3.5	3	3.3	4.1	4.6	3	0.8	0	0
0	0	0	0	0	0	0.3	1.1	1.9	1.9	1.6	1.4	1.1	1.4	1.6	1.1	0.3	0	0
0	0	0	0	0	0	0	0.3	0.3	0.3	0.3	0.3	0.3	0.3	0.3	0.3	0	0	0
0	0	0	0	0	0	0	0	0	0	0	0	0	0.3	0.5	0.3	0	0	0
0	0	0	0	0	0	0	0	0	0	0	0	0.3	1.1	1.1	0.3	0	0	0
0	0	0	0	0	0	0	0	0	0	0	0	0	0.3	0.3	0	0	0	0
0	0	0	0	0	0	0	0	0	0	0	0	0	0	0	0	0	0	0
0	0	0	0	0	0	0	0	0	0	0	0	0	0	0	0	0	0	0
0	0	0	0	0	0	0	0	0	0	0	0	0	0	0	0	0	0	0
0	0	0	0	0	0	0	0	0	0	0	0	0	0	0	0	0	0	0
0	0	0	0	0	0	0	0	0	0	0	0	0	0	0	0	0	0	0
Frame 20 (158.71 ms)
0	0	0	0	0	0	0	0	0	0	0	0	0	0	0	0	0	0	0
0	0	0	0	0	0	0	0	0	0	0	0	0	0	0	0	0	0	0
0	0	0	0	0	0	0	0	0	0.3	0.3	0.5	0.3	0	0	0	0	0	0
0	0	0	0	0	0	0	0.3	1.1	2.5	3	3.5	2.2	0.8	0	0	0	0	0
0	0	0	0	0	0	0.3	1.9	5.7	8.5	8.5	9.3	7.4	3.8	0.8	0	0	0	0
0	0	0	0	0	0	0.8	3.8	8.2	9.5	8.7	9.8	8.7	5.2	1.4	0.3	0	0	0
0	0	0	0	0	0	0.8	3.5	6.5	7.9	7.6	9.3	9	6	1.9	0.3	0	0	0
0	0	0	0	0	0	0.8	2.7	4.9	6	6.5	7.9	7.4	4.4	1.4	0.3	0	0	0
0	0	0	0	0	0	0.5	2.2	4.6	5.5	5.2	5.5	4.4	2.5	0.5	0	0	0	0
0	0	0	0	0	0	0.3	1.4	3	3	2.7	2.5	1.6	0.5	0	0	0	0	0
0	0	0	0	0	0	0	0.5	1.1	1.4	0.8	0.5	0.3	0	0	0	0	0	0
0	0	0	0	0	0	0	0.3	0.3	0.3	0.3	0	0	0	0	0	0	0	0
0	0	0	0	0	0	0	0.3	0.3	0	0	0	0	0	0	0	0	0	0
0	0	0	0	0	0	0.3	0.3	0.3	0	0	0	0	0	0	0	0	0	0
0	0	0	0	0	0.3	0.3	0.3	0.3	0	0	0	0	0	0	0	0	0	0
0	0	0	0	0	0.3	0.5	0.3	0	0	0	0	0	0	0	0	0	0	0
0	0	0	0	0.5	0.8	0.8	0.5	0.3	0	0	0	0	0	0	0	0	0	0
0	0	0	0.3	0.8	0.8	0.5	0.3	0	0	0	0	0	0	0	0	0	0	0
0	0	0.3	0.5	0.8	0.8	0.5	0.3	0	0	0	0	0	0	0	0	0	0	0
0	0	0.8	1.1	1.4	1.1	0.8	0.3	0.3	0	0	0	0	0	0	0	0	0	0
0	0	0.5	1.1	1.1	1.1	1.1	1.1	0.8	0.5	0.5	0.5	0.5	0.3	0	0	0	0	0
0	0	0.8	1.6	1.9	1.9	1.9	2.5	2.5	2.2	1.9	2.2	1.9	1.9	1.6	0.8	0.3	0	0
0	0	0.3	0.8	1.1	1.6	2.7	4.6	5.7	5.5	4.4	4.1	4.4	6	6.5	3.8	0.8	0	0
0	0	0	0.3	0.8	2.2	3.5	6	7.1	6	4.4	4.1	4.6	6.8	8.2	5.2	1.1	0	0
0	0	0	0	0.3	1.1	1.9	3.8	4.9	4.4	3.8	3.3	3.5	4.4	5.2	3.3	0.8	0	0
0	0	0	0	0	0	0.3	1.4	2.2	2.2	1.6	1.4	1.4	1.6	1.9	1.4	0.3	0	0
0	0	0	0	0	0	0	0.3	0.3	0.3	0.3	0.3	0.3	0.3	0.5	0.3	0	0	0
0	0	0	0	0	0	0	0	0	0	0	0	0	0.5	0.5	0.3	0	0	0
0	0	0	0	0	0	0	0	0	0	0	0	0.5	1.1	1.4	0.5	0	0	0
0	0	0	0	0	0	0	0	0	0	0	0	0	0.3	0.5	0.3	0	0	0
0	0	0	0	0	0	0	0	0	0	0	0	0	0	0	0	0	0	0
0	0	0	0	0	0	0	0	0	0	0	0	0	0	0	0	0	0	0
0	0	0	0	0	0	0	0	0	0	0	0	0	0	0	0	0	0	0
0	0	0	0	0	0	0	0	0	0	0	0	0	0	0	0	0	0	0
0	0	0	0	0	0	0	0	0	0	0	0	0	0	0	0	0	0	0
Frame 21 (166.65 ms)
0	0	0	0	0	0	0	0	0	0	0	0	0	0	0	0	0	0	0
0	0	0	0	0	0	0	0	0	0	0	0	0	0	0	0	0	0	0
0	0	0	0	0	0	0	0	0	0	0.3	0.3	0	0	0	0	0	0	0
0	0	0	0	0	0	0	0.3	0.8	1.9	2.5	2.7	1.6	0.5	0	0	0	0	0
0	0	0	0	0	0	0.3	1.4	4.9	7.6	7.9	8.5	6.8	3.5	0.8	0	0	0	0
0	0	0	0	0	0	0.5	3.3	7.1	8.7	8.2	9.5	8.2	4.9	1.4	0	0	0	0
0	0	0	0	0	0	0.8	3.3	6	7.4	7.4	8.7	8.5	5.5	1.6	0.3	0	0	0
0	0	0	0	0	0	0.5	2.5	4.6	5.5	6	7.4	6.8	4.1	1.4	0	0	0	0
0	0	0	0	0	0	0.3	1.9	4.4	5.2	4.9	5.2	4.4	2.5	0.5	0	0	0	0
0	0	0	0	0	0	0.3	1.4	2.7	2.7	2.5	2.5	1.6	0.5	0	0	0	0	0
0	0	0	0	0	0	0	0.5	1.1	1.1	0.8	0.5	0.3	0	0	0	0	0	0
0	0	0	0	0	0	0	0.3	0.3	0.3	0.3	0	0	0	0	0	0	0	0
0	0	0	0	0	0	0	0.3	0.3	0	0	0	0	0	0	0	0	0	0
0	0	0	0	0	0	0.3	0.3	0.3	0	0	0	0	0	0	0	0	0	0
0	0	0	0	0	0.3	0.3	0.3	0.3	0	0	0	0	0	0	0	0	0	0
0	0	0	0	0	0.3	0.5	0.3	0	0	0	0	0	0	0	0	0	0	0
0	0	0	0	0.5	0.8	0.8	0.5	0.3	0	0	0	0	0	0	0	0	0	0
0	0	0	0.3	0.8	0.8	0.5	0.3	0	0	0	0	0	0	0	0	0	0	0
0	0	0.3	0.5	0.8	0.8	0.5	0.3	0	0	0	0	0	0	0	0	0	0	0
0	0	0.8	1.1	1.4	1.1	0.8	0.5	0.3	0	0	0	0	0	0	0	0	0	0
0	0	0.5	1.1	1.1	1.1	1.1	1.1	0.8	0.8	0.5	0.5	0.5	0.3	0.3	0	0	0	0
0	0	0.8	1.6	1.9	1.9	1.9	2.5	2.5	2.2	1.9	2.2	2.2	2.2	1.9	0.8	0.3	0	0
0	0	0.3	0.8	1.1	1.9	3	4.9	6.3	5.7	4.6	4.4	4.9	6.5	7.1	4.1	0.8	0	0
0	0	0	0.3	0.8	2.2	3.8	6.3	7.6	6.3	4.6	4.4	5.2	7.4	8.7	5.7	1.4	0	0
0	0	0	0	0.3	1.1	2.2	4.1	5.2	4.6	4.1	3.5	3.5	4.9	5.7	3.8	0.8	0	0
0	0	0	0	0	0	0.3	1.4	2.5	2.5	1.9	1.4	1.4	1.6	2.2	1.4	0.3	0	0
0	0	0	0	0	0	0	0.3	0.3	0.3	0.3	0.3	0.3	0.3	0.5	0.3	0	0	0
0	0	0	0	0	0	0	0	0	0	0	0	0	0.5	0.8	0.5	0	0	0
0	0	0	0	0	0	0	0	0	0	0	0	0.5	1.4	1.6	0.5	0	0	0
0	0	0	0	0	0	0	0	0	0	0	0	0.3	0.5	0.5	0.3	0	0	0
0	0	0	0	0	0	0	0	0	0	0	0	0	0	0	0	0	0	0
0	0	0	0	0	0	0	0	0	0	0	0	0	0	0	0	0	0	0
0	0	0	0	0	0	0	0	0	0	0	0	0	0	0	0	0	0	0
0	0	0	0	0	0	0	0	0	0	0	0	0	0	0	0	0	0	0
0	0	0	0	0	0	0	0	0	0	0	0	0	0	0	0	0	0	0
Frame 22 (174.59 ms)
0	0	0	0	0	0	0	0	0	0	0	0	0	0	0	0	0	0	0
0	0	0	0	0	0	0	0	0	0	0	0	0	0	0	0	0	0	0
0	0	0	0	0	0	0	0	0	0	0	0.3	0	0	0	0	0	0	0
0	0	0	0	0	0	0	0.3	0.5	1.4	1.9	2.2	1.4	0.5	0	0	0	0	0
0	0	0	0	0	0	0	1.1	4.1	6.5	7.1	7.6	6	3	0.8	0	0	0	0
0	0	0	0	0	0	0.3	2.7	6.5	8.2	7.6	8.7	7.6	4.4	1.4	0	0	0	0
0	0	0	0	0	0	0.5	2.7	5.7	6.8	6.8	8.2	8.2	5.2	1.6	0.3	0	0	0
0	0	0	0	0	0	0.5	2.2	4.4	5.2	5.7	6.8	6.5	4.1	1.1	0	0	0	0
0	0	0	0	0	0	0.3	1.6	3.8	4.6	4.6	4.9	4.1	2.2	0.5	0	0	0	0
0	0	0	0	0	0	0.3	1.1	2.5	2.5	2.2	2.2	1.6	0.5	0	0	0	0	0
0	0	0	0	0	0	0	0.5	1.1	1.1	0.8	0.5	0.3	0	0	0	0	0	0
0	0	0	0	0	0	0	0.3	0.3	0.3	0.3	0	0	0	0	0	0	0	0
0	0	0	0	0	0	0	0.3	0.3	0	0	0	0	0	0	0	0	0	0
0	0	0	0	0	0	0.3	0.5	0.3	0	0	0	0	0	0	0	0	0	0
0	0	0	0	0	0.3	0.3	0.3	0.3	0	0	0	0	0	0	0	0	0	0
0	0	0	0	0	0.3	0.5	0.3	0	0	0	0	0	0	0	0	0	0	0
0	0	0	0	0.5	0.8	0.8	0.5	0.3	0	0	0	0	0	0	0	0	0	0
0	0	0	0.3	0.8	0.8	0.5	0.3	0	0	0	0	0	0	0	0	0	0	0
0	0	0.3	0.8	1.1	0.8	0.5	0.3	0	0	0	0	0	0	0	0	0	0	0
0	0	0.8	1.4	1.6	1.4	0.8	0.5	0.3	0	0	0	0	0	0	0	0	0	0
0	0	0.5	1.1	1.4	1.1	1.1	1.1	0.8	0.8	0.5	0.8	0.5	0.3	0.3	0	0	0	0
0	0	0.8	1.6	1.9	1.9	2.2	2.7	2.7	2.5	2.2	2.5	2.5	2.2	1.9	0.8	0.3	0	0
0	0	0.3	0.8	1.1	1.9	3.3	5.2	6.5	6	4.9	4.6	5.5	7.1	7.6	4.1	0.8	0	0
0	0	0	0.3	0.8	2.2	4.1	6.5	7.9	6.5	4.9	4.6	5.5	7.9	9.3	5.7	1.4	0	0
0	0	0	0	0.3	1.1	2.2	4.4	5.5	4.9	4.1	3.5	3.8	5.5	6.3	3.8	1.1	0	0
0	0	0	0	0	0.3	0.5	1.6	2.7	2.7	1.9	1.6	1.4	1.9	2.2	1.6	0.3	0	0
0	0	0	0	0	0	0	0.3	0.3	0.5	0.3	0.3	0.3	0.3	0.5	0.3	0	0	0
0	0	0	0	0	0	0	0	0	0	0	0	0.3	0.5	0.8	0.5	0	0	0
0	0	0	0	0	0	0	0	0	0	0	0	0.5	1.4	1.9	0.5	0	0	0
0	0	0	0	0	0	0	0	0	0	0	0	0.3	0.5	0.5	0.3	0	0	0
0	0	0	0	0	0	0	0	0	0	0	0	0	0	0	0	0	0	0
0	0	0	0	0	0	0	0	0	0	0	0	0	0	0	0	0	0	0
0	0	0	0	0	0	0	0	0	0	0	0	0	0	0	0	0	0	0
0	0	0	0	0	0	0	0	0	0	0	0	0	0	0	0	0	0	0
0	0	0	0	0	0	0	0	0	0	0	0	0	0	0	0	0	0	0
Frame 23 (182.52 ms)
0	0	0	0	0	0	0	0	0	0	0	0	0	0	0	0	0	0	0
0	0	0	0	0	0	0	0	0	0	0	0	0	0	0	0	0	0	0
0	0	0	0	0	0	0	0	0	0	0	0	0	0	0	0	0	0	0
0	0	0	0	0	0	0	0	0.5	1.1	1.4	1.6	1.1	0.5	0	0	0	0	0
0	0	0	0	0	0	0	0.8	3.3	5.7	6	6.5	5.5	2.5	0.5	0	0	0	0
0	0	0	0	0	0	0.3	2.2	5.7	7.4	6.8	7.9	6.8	4.1	1.1	0	0	0	0
0	0	0	0	0	0	0.5	2.2	5.2	6.3	6.3	7.4	7.4	4.6	1.4	0.3	0	0	0
0	0	0	0	0	0	0.5	1.9	3.8	4.6	5.2	6.3	6	3.5	1.1	0	0	0	0
0	0	0	0	0	0	0.3	1.4	3.5	4.4	4.1	4.4	3.8	1.9	0.5	0	0	0	0
0	0	0	0	0	0	0.3	1.1	2.2	2.5	2.2	1.9	1.4	0.5	0	0	0	0	0
0	0	0	0	0	0	0	0.5	1.1	1.1	0.8	0.5	0.3	0	0	0	0	0	0
0	0	0	0	0	0	0	0.3	0.3	0.3	0	0	0	0	0	0	0	0	0
0	0	0	0	0	0	0	0.3	0.3	0	0	0	0	0	0	0	0	0	0
0	0	0	0	0	0	0.3	0.3	0.3	0	0	0	0	0	0	0	0	0	0
0	0	0	0	0	0.3	0.3	0.3	0.3	0	0	0	0	0	0	0	0	0	0
0	0	0	0	0	0.3	0.5	0.3	0	0	0	0	0	0	0	0	0	0	0
0	0	0	0	0.5	0.8	0.8	0.5	0.3	0	0	0	0	0	0	0	0	0	0
0	0	0	0.3	0.8	0.8	0.5	0.5	0	0	0	0	0	0	0	0	0	0	0
0	0	0.3	0.8	1.1	0.8	0.5	0.3	0	0	0	0	0	0	0	0	0	0	0
0	0	0.8	1.4	1.6	1.4	0.8	0.5	0.3	0	0	0	0	0	0	0	0	0	0
0	0	0.5	1.1	1.4	1.1	1.1	1.1	0.8	0.8	0.5	0.8	0.5	0.3	0.3	0	0	0	0
0	0	0.8	1.6	1.9	1.9	2.2	2.7	2.7	2.5	2.2	2.5	2.5	2.5	2.2	1.1	0.3	0	0
0	0	0.3	0.8	1.1	2.2	3.3	5.5	6.5	6.3	5.2	4.9	5.7	7.4	7.6	4.4	0.8	0	0
0	0	0	0.3	0.8	2.5	4.1	6.8	8.2	6.5	4.9	5.2	5.7	8.2	9.3	6	1.4	0	0
0	0	0	0	0.3	1.1	2.2	4.4	5.7	5.2	4.6	4.1	4.1	5.7	6.3	4.1	1.1	0	0
0	0	0	0	0	0.3	0.5	1.6	2.7	2.7	2.2	1.6	1.6	1.9	2.5	1.6	0.3	0	0
0	0	0	0	0	0	0	0.3	0.3	0.5	0.3	0.3	0.3	0.3	0.5	0.3	0	0	0
0	0	0	0	0	0	0	0	0	0	0	0	0.3	0.8	1.1	0.5	0	0	0
0	0	0	0	0	0	0	0	0	0	0	0	0.5	1.6	1.9	0.8	0	0	0
0	0	0	0	0	0	0	0	0	0	0	0	0.3	0.5	0.5	0.3	0	0	0
0	0	0	0	0	0	0	0	0	0	0	0	0	0	0	0	0	0	0
0	0	0	0	0	0	0	0	0	0	0	0	0	0	0	0	0	0	0
0	0	0	0	0	0	0	0	0	0	0	0	0	0	0	0	0	0	0
0	0	0	0	0	0	0	0	0	0	0	0	0	0	0	0	0	0	0
0	0	0	0	0	0	0	0	0	0	0	0	0	0	0	0	0	0	0
Frame 24 (190.46 ms)
0	0	0	0	0	0	0	0	0	0	0	0	0	0	0	0	0	0	0
0	0	0	0	0	0	0	0	0	0	0	0	0	0	0	0	0	0	0
0	0	0	0	0	0	0	0	0	0	0	0	0	0	0	0	0	0	0
0	0	0	0	0	0	0	0	0.3	0.8	1.1	1.4	0.8	0.3	0	0	0	0	0
0	0	0	0	0	0	0	0.5	2.5	4.6	5.2	5.7	4.4	1.9	0.3	0	0	0	0
0	0	0	0	0	0	0.3	1.6	4.6	6.5	6.3	7.1	6	3.3	0.8	0	0	0	0
0	0	0	0	0	0	0.3	1.6	4.4	5.7	5.7	6.8	6.5	4.1	1.1	0	0	0	0
0	0	0	0	0	0	0.3	1.6	3.5	4.4	4.6	5.7	5.5	3	0.8	0	0	0	0
0	0	0	0	0	0	0.3	1.1	3.3	3.8	3.8	4.1	3.5	1.6	0.3	0	0	0	0
0	0	0	0	0	0	0	0.8	1.9	2.2	1.9	1.9	1.4	0.5	0	0	0	0	0
0	0	0	0	0	0	0	0.3	0.8	0.8	0.5	0.5	0.3	0	0	0	0	0	0
0	0	0	0	0	0	0	0	0.3	0.3	0	0	0	0	0	0	0	0	0
0	0	0	0	0	0	0	0.3	0.3	0	0	0	0	0	0	0	0	0	0
0	0	0	0	0	0	0.3	0.3	0.3	0	0	0	0	0	0	0	0	0	0
0	0	0	0	0	0.3	0.3	0.3	0.3	0	0	0	0	0	0	0	0	0	0
0	0	0	0	0	0.3	0.5	0.3	0	0	0	0	0	0	0	0	0	0	0
0	0	0	0	0.5	0.8	0.8	0.5	0.3	0	0	0	0	0	0	0	0	0	0
0	0	0	0.3	0.8	0.8	0.5	0.5	0	0	0	0	0	0	0	0	0	0	0
0	0	0.3	0.8	1.1	0.8	0.5	0.3	0	0	0	0	0	0	0	0	0	0	0
0	0	0.8	1.4	1.6	1.4	0.8	0.5	0.3	0	0	0	0	0	0	0	0	0	0
0	0	0.5	1.1	1.4	1.1	1.1	1.1	1.1	0.8	0.8	0.8	0.5	0.3	0.3	0	0	0	0
0	0	0.8	1.6	2.2	1.9	2.2	3	3	2.7	2.5	2.7	2.7	2.5	2.2	1.1	0.3	0	0
0	0	0.3	0.8	1.4	2.2	3.5	5.5	7.1	6.5	5.5	5.2	5.7	7.6	7.9	4.4	0.8	0	0
0	0	0	0.3	1.1	2.5	4.4	7.1	8.7	7.1	5.2	5.2	6	8.2	9.5	6	1.4	0	0
0	0	0	0	0.3	1.1	2.5	4.9	6	5.5	4.6	4.1	4.4	5.7	6.5	4.1	1.1	0	0
0	0	0	0	0	0.3	0.5	1.6	3	3	2.2	1.6	1.6	1.9	2.5	1.6	0.3	0	0
0	0	0	0	0	0	0	0.3	0.5	0.5	0.3	0.3	0.3	0.3	0.5	0.5	0	0	0
0	0	0	0	0	0	0	0	0	0	0	0	0.3	0.8	1.1	0.5	0	0	0
0	0	0	0	0	0	0	0	0	0	0	0	0.5	1.6	1.9	0.8	0	0	0
0	0	0	0	0	0	0	0	0	0	0	0	0.3	0.5	0.5	0.3	0	0	0
0	0	0	0	0	0	0	0	0	0	0	0	0	0	0	0	0	0	0
0	0	0	0	0	0	0	0	0	0	0	0	0	0	0	0	0	0	0
0	0	0	0	0	0	0	0	0	0	0	0	0	0	0	0	0	0	0
0	0	0	0	0	0	0	0	0	0	0	0	0	0	0	0	0	0	0
0	0	0	0	0	0	0	0	0	0	0	0	0	0	0	0	0	0	0
Frame 25 (198.39 ms)
0	0	0	0	0	0	0	0	0	0	0	0	0	0	0	0	0	0	0
0	0	0	0	0	0	0	0	0	0	0	0	0	0	0	0	0	0	0
0	0	0	0	0	0	0	0	0	0	0	0	0	0	0	0	0	0	0
0	0	0	0	0	0	0	0	0.3	0.5	0.8	0.8	0.5	0.3	0	0	0	0	0
0	0	0	0	0	0	0	0.3	1.9	3.5	4.1	4.6	3.5	1.6	0.3	0	0	0	0
0	0	0	0	0	0	0.3	1.4	3.8	5.7	5.5	6	5.2	2.7	0.5	0	0	0	0
0	0	0	0	0	0	0.3	1.4	3.8	5.2	5.2	6	6	3.5	0.8	0	0	0	0
0	0	0	0	0	0	0.3	1.4	3	3.8	4.1	5.2	4.6	2.7	0.5	0	0	0	0
0	0	0	0	0	0	0.3	1.1	3	3.5	3.3	3.5	3	1.4	0.3	0	0	0	0
0	0	0	0	0	0	0	0.8	1.9	1.9	1.6	1.6	1.1	0.5	0	0	0	0	0
0	0	0	0	0	0	0	0.3	0.8	0.8	0.5	0.3	0.3	0	0	0	0	0	0
0	0	0	0	0	0	0	0	0.3	0.3	0	0	0	0	0	0	0	0	0
0	0	0	0	0	0	0	0.3	0.3	0	0	0	0	0	0	0	0	0	0
0	0	0	0	0	0	0.3	0.3	0.3	0	0	0	0	0	0	0	0	0	0
0	0	0	0	0	0.3	0.3	0.3	0.3	0	0	0	0	0	0	0	0	0	0
0	0	0	0	0	0.3	0.5	0.3	0	0	0	0	0	0	0	0	0	0	0
0	0	0	0	0.5	0.8	0.8	0.5	0.3	0	0	0	0	0	0	0	0	0	0
0	0	0	0.3	0.8	0.8	0.5	0.5	0	0	0	0	0	0	0	0	0	0	0
0	0	0.3	0.8	1.1	0.8	0.5	0.3	0	0	0	0	0	0	0	0	0	0	0
0	0	0.8	1.4	1.6	1.4	0.8	0.5	0.3	0.3	0	0	0	0	0	0	0	0	0
0	0	0.5	1.1	1.4	1.4	1.4	1.1	1.1	0.8	0.8	0.8	0.5	0.5	0.3	0	0	0	0
0	0.3	0.8	1.6	2.2	2.2	2.5	3	3	2.7	2.7	3	2.7	2.7	2.2	1.1	0.3	0	0
0	0	0.3	0.8	1.4	2.2	3.5	5.7	7.1	6.8	5.5	5.5	6	7.9	7.9	4.4	0.8	0	0
0	0	0	0.3	1.1	2.5	4.4	7.4	8.7	7.1	5.5	5.5	6.3	8.5	9.5	6	1.4	0	0
0	0	0	0	0.3	1.1	2.7	5.2	6.3	5.7	4.9	4.4	4.4	6	6.5	4.1	1.1	0	0
0	0	0	0	0	0.3	0.8	1.9	3	3	2.5	1.9	1.6	2.2	2.7	1.9	0.3	0	0
0	0	0	0	0	0	0	0.3	0.5	0.5	0.3	0.3	0.3	0.3	0.5	0.5	0	0	0
0	0	0	0	0	0	0	0	0	0	0	0	0.3	0.8	1.1	0.5	0	0	0
0	0	0	0	0	0	0	0	0	0	0	0	0.5	1.6	2.2	0.8	0	0	0
0	0	0	0	0	0	0	0	0	0	0	0	0.3	0.5	0.5	0.3	0	0	0
0	0	0	0	0	0	0	0	0	0	0	0	0	0	0	0	0	0	0
0	0	0	0	0	0	0	0	0	0	0	0	0	0	0	0	0	0	0
0	0	0	0	0	0	0	0	0	0	0	0	0	0	0	0	0	0	0
0	0	0	0	0	0	0	0	0	0	0	0	0	0	0	0	0	0	0
0	0	0	0	0	0	0	0	0	0	0	0	0	0	0	0	0	0	0
Frame 26 (206.33 ms)
0	0	0	0	0	0	0	0	0	0	0	0	0	0	0	0	0	0	0
0	0	0	0	0	0	0	0	0	0	0	0	0	0	0	0	0	0	0
0	0	0	0	0	0	0	0	0	0	0	0	0	0	0	0	0	0	0
0	0	0	0	0	0	0	0	0.3	0.3	0.5	0.5	0.3	0.3	0	0	0	0	0
0	0	0	0	0	0	0	0.3	1.1	2.5	3	3.3	2.5	1.1	0.3	0	0	0	0
0	0	0	0	0	0	0	0.8	3	4.6	4.6	5.2	4.4	2.2	0.5	0	0	0	0
0	0	0	0	0	0	0	1.1	3.3	4.6	4.4	4.9	4.9	3	0.8	0	0	0	0
0	0	0	0	0	0	0	1.1	2.5	3.3	3.5	4.4	4.1	2.2	0.5	0	0	0	0
0	0	0	0	0	0	0	0.8	2.5	3	2.7	3	2.5	1.1	0.3	0	0	0	0
0	0	0	0	0	0	0	0.8	1.6	1.6	1.4	1.4	0.8	0.3	0	0	0	0	0
0	0	0	0	0	0	0	0.3	0.8	0.5	0.5	0.3	0	0	0	0	0	0	0
0	0	0	0	0	0	0	0	0.3	0	0	0	0	0	0	0	0	0	0
0	0	0	0	0	0	0	0.3	0.3	0	0	0	0	0	0	0	0	0	0
0	0	0	0	0	0	0.3	0.3	0.3	0	0	0	0	0	0	0	0	0	0
0	0	0	0	0	0.3	0.3	0.3	0.3	0	0	0	0	0	0	0	0	0	0
0	0	0	0	0	0.3	0.5	0.3	0	0	0	0	0	0	0	0	0	0	0
0	0	0	0	0.5	0.8	0.8	0.5	0.3	0	0	0	0	0	0	0	0	0	0
0	0	0	0.3	0.8	0.8	0.5	0.3	0	0	0	0	0	0	0	0	0	0	0
0	0	0.3	0.8	1.1	0.8	0.5	0.3	0	0	0	0	0	0	0	0	0	0	0
0	0	0.8	1.4	1.6	1.4	0.8	0.5	0.3	0.3	0	0	0	0	0	0	0	0	0
0	0	0.5	1.1	1.4	1.4	1.4	1.1	1.4	1.1	0.8	0.8	0.8	0.5	0.3	0	0	0	0
0	0.3	0.8	1.9	2.2	2.2	2.5	3.3	3.3	3	2.7	3.3	3	2.7	2.2	1.1	0.3	0	0
0	0	0.3	0.8	1.4	2.5	3.8	6	7.6	7.1	5.7	5.7	6.3	8.2	8.2	4.4	0.8	0	0
0	0	0	0.3	1.1	2.7	4.6	7.6	9.3	7.4	5.5	5.5	6.5	9	9.8	6	1.4	0	0
0	0	0	0	0.5	1.4	2.7	5.2	6.5	6	4.9	4.4	4.6	6.3	6.8	4.1	1.1	0	0
0	0	0	0	0	0.3	0.8	1.9	3.3	3.3	2.5	1.9	1.9	2.5	2.7	1.9	0.3	0	0
0	0	0	0	0	0	0	0.3	0.5	0.5	0.3	0.3	0.3	0.5	0.5	0.5	0	0	0
0	0	0	0	0	0	0	0	0	0	0	0	0.3	0.8	1.1	0.5	0	0	0
0	0	0	0	0	0	0	0	0	0	0	0	0.8	1.9	2.2	0.8	0	0	0
0	0	0	0	0	0	0	0	0	0	0	0	0.3	0.8	0.5	0.3	0	0	0
0	0	0	0	0	0	0	0	0	0	0	0	0	0	0	0	0	0	0
0	0	0	0	0	0	0	0	0	0	0	0	0	0	0	0	0	0	0
0	0	0	0	0	0	0	0	0	0	0	0	0	0	0	0	0	0	0
0	0	0	0	0	0	0	0	0	0	0	0	0	0	0	0	0	0	0
0	0	0	0	0	0	0	0	0	0	0	0	0	0	0	0	0	0	0
Frame 27 (214.27 ms)
0	0	0	0	0	0	0	0	0	0	0	0	0	0	0	0	0	0	0
0	0	0	0	0	0	0	0	0	0	0	0	0	0	0	0	0	0	0
0	0	0	0	0	0	0	0	0	0	0	0	0	0	0	0	0	0	0
0	0	0	0	0	0	0	0	0	0.3	0.3	0.3	0.3	0	0	0	0	0	0
0	0	0	0	0	0	0	0.3	0.8	1.6	2.2	2.2	1.6	0.5	0	0	0	0	0
0	0	0	0	0	0	0	0.5	2.2	3.5	3.5	3.8	3.3	1.6	0.3	0	0	0	0
0	0	0	0	0	0	0	0.8	2.5	3.5	3.5	4.1	3.8	2.2	0.5	0	0	0	0
0	0	0	0	0	0	0	0.8	1.9	2.7	3	3.5	3.3	1.6	0.3	0	0	0	0
0	0	0	0	0	0	0	0.8	1.9	2.5	2.5	2.5	1.9	0.8	0	0	0	0	0
0	0	0	0	0	0	0	0.5	1.4	1.4	1.1	1.1	0.5	0.3	0	0	0	0	0
0	0	0	0	0	0	0	0.3	0.5	0.5	0.3	0.3	0	0	0	0	0	0	0
0	0	0	0	0	0	0	0	0	0	0	0	0	0	0	0	0	0	0
0	0	0	0	0	0	0	0.3	0.3	0	0	0	0	0	0	0	0	0	0
0	0	0	0	0	0	0.3	0.3	0.3	0	0	0	0	0	0	0	0	0	0
0	0	0	0	0	0.3	0.3	0.3	0	0	0	0	0	0	0	0	0	0	0
0	0	0	0	0	0.3	0.5	0.3	0	0	0	0	0	0	0	0	0	0	0
0	0	0	0	0.5	0.8	0.8	0.5	0.3	0	0	0	0	0	0	0	0	0	0
0	0	0	0.3	0.8	0.8	0.5	0.3	0	0	0	0	0	0	0	0	0	0	0
0	0	0.3	0.8	1.1	0.8	0.5	0.3	0	0	0	0	0	0	0	0	0	0	0
0	0	0.8	1.4	1.6	1.4	1.1	0.5	0.3	0.3	0	0	0	0	0	0	0	0	0
0	0	0.8	1.4	1.4	1.4	1.4	1.4	1.4	1.1	0.8	0.8	0.8	0.5	0.3	0	0	0	0
0	0.3	0.8	1.9	2.5	2.5	2.7	3.5	3.5	3.3	3	3.3	3.3	3	2.5	1.1	0.3	0	0
0	0	0.3	0.8	1.4	2.5	4.1	6.5	8.2	7.4	6	5.7	6.5	8.5	8.2	4.4	0.8	0	0
0	0	0	0.3	1.1	3	5.2	8.2	9.5	7.6	5.7	5.7	6.5	9	9.8	6	1.4	0	0
0	0	0	0	0.5	1.4	3.3	5.7	6.8	6	5.2	4.4	4.6	6.5	7.1	4.4	1.1	0	0
0	0	0	0	0	0.3	0.8	1.9	3.3	3.3	2.5	1.9	1.9	2.5	3	1.9	0.3	0	0
0	0	0	0	0	0	0	0.3	0.5	0.5	0.3	0.3	0.3	0.5	0.8	0.5	0	0	0
0	0	0	0	0	0	0	0	0	0	0	0	0.3	0.8	1.4	0.5	0	0	0
0	0	0	0	0	0	0	0	0	0	0	0	0.8	1.9	2.2	0.8	0	0	0
0	0	0	0	0	0	0	0	0	0	0	0	0.3	0.8	0.5	0.3	0	0	0
0	0	0	0	0	0	0	0	0	0	0	0	0	0	0	0	0	0	0
0	0	0	0	0	0	0	0	0	0	0	0	0	0	0	0	0	0	0
0	0	0	0	0	0	0	0	0	0	0	0	0	0	0	0	0	0	0
0	0	0	0	0	0	0	0	0	0	0	0	0	0	0	0	0	0	0
0	0	0	0	0	0	0	0	0	0	0	0	0	0	0	0	0	0	0
Frame 28 (222.20 ms)
0	0	0	0	0	0	0	0	0	0	0	0	0	0	0	0	0	0	0
0	0	0	0	0	0	0	0	0	0	0	0	0	0	0	0	0	0	0
0	0	0	0	0	0	0	0	0	0	0	0	0	0	0	0	0	0	0
0	0	0	0	0	0	0	0	0	0	0.3	0.3	0	0	0	0	0	0	0
0	0	0	0	0	0	0	0	0.5	0.8	1.1	1.4	0.8	0.3	0	0	0	0	0
0	0	0	0	0	0	0	0.3	1.4	2.5	2.5	3	2.5	1.1	0.3	0	0	0	0
0	0	0	0	0	0	0	0.5	1.6	2.7	2.7	3.3	3.3	1.6	0.3	0	0	0	0
0	0	0	0	0	0	0	0.5	1.4	1.9	2.5	3	2.7	1.4	0.3	0	0	0	0
0	0	0	0	0	0	0	0.5	1.4	1.9	1.6	1.9	1.4	0.5	0	0	0	0	0
0	0	0	0	0	0	0	0.5	1.1	1.1	0.8	0.8	0.5	0	0	0	0	0	0
0	0	0	0	0	0	0	0.3	0.5	0.5	0.3	0	0	0	0	0	0	0	0
0	0	0	0	0	0	0	0	0	0	0	0	0	0	0	0	0	0	0
0	0	0	0	0	0	0	0	0	0	0	0	0	0	0	0	0	0	0
0	0	0	0	0	0	0.3	0.3	0	0	0	0	0	0	0	0	0	0	0
0	0	0	0	0	0.3	0.3	0.3	0	0	0	0	0	0	0	0	0	0	0
0	0	0	0	0	0.3	0.5	0.3	0	0	0	0	0	0	0	0	0	0	0
0	0	0	0	0.5	0.8	0.8	0.5	0.3	0	0	0	0	0	0	0	0	0	0
0	0	0	0.3	0.8	0.8	0.5	0.3	0	0	0	0	0	0	0	0	0	0	0
0	0	0.3	0.8	1.1	0.8	0.5	0.3	0	0	0	0	0	0	0	0	0	0	0
0	0	0.8	1.6	1.6	1.4	1.1	0.5	0.3	0.3	0	0	0	0	0	0	0	0	0
0	0	0.8	1.4	1.6	1.4	1.4	1.4	1.4	1.1	0.8	0.8	0.8	0.5	0.3	0	0	0	0
0	0.3	0.8	1.9	2.5	2.5	3	3.5	3.5	3.3	3	3.3	3.3	3	2.5	1.1	0.3	0	0
0	0	0.3	0.8	1.6	2.7	4.4	6.8	8.5	7.6	6.3	6	6.5	8.5	8.2	4.4	0.8	0	0
0	0	0	0.3	1.1	3	5.5	8.5	9.8	7.9	6	6	6.8	9.3	9.8	6	1.4	0	0
0	0	0	0	0.5	1.4	3.3	5.7	7.1	6.3	5.5	4.6	4.9	6.5	7.1	4.4	1.1	0	0
0	0	0	0	0	0.3	0.8	2.2	3.5	3.5	2.7	2.2	2.2	2.7	3	1.9	0.3	0	0
0	0	0	0	0	0	0	0.3	0.5	0.5	0.5	0.3	0.3	0.5	0.8	0.5	0	0	0
0	0	0	0	0	0	0	0	0	0	0	0	0.3	1.1	1.4	0.8	0	0	0
0	0	0	0	0	0	0	0	0	0	0	0	0.8	2.2	2.5	0.8	0	0	0
0	0	0	0	0	0	0	0	0	0	0	0	0.3	0.8	0.5	0.3	0	0	0
0	0	0	0	0	0	0	0	0	0	0	0	0	0	0	0	0	0	0
0	0	0	0	0	0	0	0	0	0	0	0	0	0	0	0	0	0	0
0	0	0	0	0	0	0	0	0	0	0	0	0	0	0	0	0	0	0
0	0	0	0	0	0	0	0	0	0	0	0	0	0	0	0	0	0	0
0	0	0	0	0	0	0	0	0	0	0	0	0	0	0	0	0	0	0
Frame 29 (230.14 ms)
0	0	0	0	0	0	0	0	0	0	0	0	0	0	0	0	0	0	0
0	0	0	0	0	0	0	0	0	0	0	0	0	0	0	0	0	0	0
0	0	0	0	0	0	0	0	0	0	0	0	0	0	0	0	0	0	0
0	0	0	0	0	0	0	0	0	0	0	0	0	0	0	0	0	0	0
0	0	0	0	0	0	0	0	0.3	0.5	0.5	0.8	0.5	0	0	0	0	0	0
0	0	0	0	0	0	0	0	0.8	1.4	1.6	1.9	1.6	0.5	0	0	0	0	0
0	0	0	0	0	0	0	0.3	1.1	1.9	1.9	2.2	2.2	1.1	0.3	0	0	0	0
0	0	0	0	0	0	0	0.3	0.8	1.6	1.6	2.2	1.9	0.8	0	0	0	0	0
0	0	0	0	0	0	0	0.3	1.1	1.4	1.4	1.4	1.1	0.5	0	0	0	0	0
0	0	0	0	0	0	0	0.3	0.8	0.8	0.5	0.5	0.3	0	0	0	0	0	0
0	0	0	0	0	0	0	0	0.3	0.3	0	0	0	0	0	0	0	0	0
0	0	0	0	0	0	0	0	0	0	0	0	0	0	0	0	0	0	0
0	0	0	0	0	0	0	0	0	0	0	0	0	0	0	0	0	0	0
0	0	0	0	0	0	0.3	0.3	0	0	0	0	0	0	0	0	0	0	0
0	0	0	0	0	0.3	0.3	0.3	0	0	0	0	0	0	0	0	0	0	0
0	0	0	0	0	0.3	0.5	0.3	0	0	0	0	0	0	0	0	0	0	0
0	0	0	0	0.3	0.5	0.8	0.5	0.3	0	0	0	0	0	0	0	0	0	0
0	0	0	0.3	0.8	0.8	0.5	0.3	0	0	0	0	0	0	0	0	0	0	0
0	0	0.3	0.8	1.1	0.8	0.5	0.3	0	0	0	0	0	0	0	0	0	0	0
0	0	0.8	1.6	1.6	1.4	1.1	0.5	0.3	0.3	0	0	0	0	0	0	0	0	0
0	0.3	0.8	1.4	1.6	1.4	1.4	1.4	1.4	1.1	0.8	0.8	0.8	0.5	0.3	0	0	0	0
0	0.3	1.1	2.2	2.5	2.7	3	3.8	3.8	3.5	3	3.5	3.3	3	2.5	1.1	0.3	0	0
0	0	0.3	0.8	1.6	2.7	4.4	7.1	8.7	7.9	6.5	6.3	7.1	8.5	8.2	4.4	0.8	0	0
0	0	0	0.3	1.1	3.3	5.5	8.7	10.1	8.2	6.3	6.3	7.1	9.3	10.1	6.3	1.4	0	0
0	0	0	0	0.5	1.6	3.5	6.3	7.6	6.8	5.7	4.9	5.2	6.8	7.4	4.4	1.1	0	0
0	0	0	0	0	0.3	0.8	2.5	3.8	3.8	2.7	2.2	2.2	2.7	3.3	1.9	0.3	0	0
0	0	0	0	0	0	0	0.3	0.5	0.5	0.5	0.3	0.3	0.5	0.8	0.5	0	0	0
0	0	0	0	0	0	0	0	0	0	0	0	0.3	1.1	1.6	0.8	0	0	0
0	0	0	0	0	0	0	0	0	0	0	0	0.8	2.2	2.7	1.1	0	0	0
0	0	0	0	0	0	0	0	0	0	0	0	0.3	0.8	0.8	0.3	0	0	0
0	0	0	0	0	0	0	0	0	0	0	0	0	0	0	0	0	0	0
0	0	0	0	0	0	0	0	0	0	0	0	0	0	0	0	0	0	0
0	0	0	0	0	0	0	0	0	0	0	0	0	0	0	0	0	0	0
0	0	0	0	0	0	0	0	0	0	0	0	0	0	0	0	0	0	0
0	0	0	0	0	0	0	0	0	0	0	0	0	0	0	0	0	0	0
Frame 30 (238.07 ms)
0	0	0	0	0	0	0	0	0	0	0	0	0	0	0	0	0	0	0
0	0	0	0	0	0	0	0	0	0	0	0	0	0	0	0	0	0	0
0	0	0	0	0	0	0	0	0	0	0	0	0	0	0	0	0	0	0
0	0	0	0	0	0	0	0	0	0	0	0	0	0	0	0	0	0	0
0	0	0	0	0	0	0	0	0	0.3	0.3	0.3	0.3	0	0	0	0	0	0
0	0	0	0	0	0	0	0	0.3	0.8	1.1	1.4	1.1	0.3	0	0	0	0	0
0	0	0	0	0	0	0	0	0.5	1.1	1.4	1.6	1.4	0.5	0	0	0	0	0
0	0	0	0	0	0	0	0	0.5	1.1	1.4	1.6	1.4	0.5	0	0	0	0	0
0	0	0	0	0	0	0	0	0.5	1.1	0.8	1.1	0.8	0.3	0	0	0	0	0
0	0	0	0	0	0	0	0.3	0.5	0.5	0.3	0.3	0.3	0	0	0	0	0	0
0	0	0	0	0	0	0	0	0.3	0.3	0	0	0	0	0	0	0	0	0
0	0	0	0	0	0	0	0	0	0	0	0	0	0	0	0	0	0	0
0	0	0	0	0	0	0	0	0	0	0	0	0	0	0	0	0	0	0
0	0	0	0	0	0	0.3	0.3	0	0	0	0	0	0	0	0	0	0	0
0	0	0	0	0	0	0.3	0.3	0	0	0	0	0	0	0	0	0	0	0
0	0	0	0	0	0	0.3	0.3	0	0	0	0	0	0	0	0	0	0	0
0	0	0	0	0.3	0.5	0.5	0.5	0.3	0	0	0	0	0	0	0	0	0	0
0	0	0	0.3	0.5	0.5	0.5	0.3	0	0	0	0	0	0	0	0	0	0	0
0	0	0.3	0.8	1.1	0.8	0.5	0.3	0	0	0	0	0	0	0	0	0	0	0
0	0	0.8	1.6	1.6	1.4	1.1	0.5	0.5	0.3	0	0	0	0	0	0	0	0	0
0	0.3	0.8	1.4	1.6	1.6	1.4	1.4	1.4	1.1	0.8	0.8	0.8	0.5	0.3	0	0	0	0
0	0.3	1.1	2.2	2.5	2.7	3.3	3.8	4.1	3.5	3.3	3.5	3.5	3.3	2.5	1.1	0.3	0	0
0	0	0.3	0.8	1.6	3	4.6	7.4	9	8.2	6.5	6.5	7.1	8.7	8.5	4.4	0.8	0	0
0	0	0	0.3	1.4	3.3	5.7	9	10.4	8.5	6.5	6.5	7.4	9.5	10.1	6.3	1.4	0	0
0	0	0	0	0.5	1.6	3.5	6.5	7.9	7.1	6	5.2	5.5	7.4	7.6	4.6	1.1	0	0
0	0	0	0	0	0.3	0.8	2.5	4.1	4.1	3	2.5	2.5	3	3.5	2.2	0.3	0	0
0	0	0	0	0	0	0	0.3	0.5	0.5	0.5	0.3	0.5	0.8	1.1	0.5	0	0	0
0	0	0	0	0	0	0	0	0	0	0	0	0.5	1.1	1.9	0.8	0	0	0
0	0	0	0	0	0	0	0	0	0	0	0	1.1	2.5	3	1.1	0.3	0	0
0	0	0	0	0	0	0	0	0	0	0	0	0.3	0.8	0.8	0.3	0	0	0
0	0	0	0	0	0	0	0	0	0	0	0	0	0	0	0	0	0	0
0	0	0	0	0	0	0	0	0	0	0	0	0	0	0	0	0	0	0
0	0	0	0	0	0	0	0	0	0	0	0	0	0	0	0	0	0	0
0	0	0	0	0	0	0	0	0	0	0	0	0	0	0	0	0	0	0
0	0	0	0	0	0	0	0	0	0	0	0	0	0	0	0	0	0	0
Frame 31 (246.01 ms)
0	0	0	0	0	0	0	0	0	0	0	0	0	0	0	0	0	0	0
0	0	0	0	0	0	0	0	0	0	0	0	0	0	0	0	0	0	0
0	0	0	0	0	0	0	0	0	0	0	0	0	0	0	0	0	0	0
0	0	0	0	0	0	0	0	0	0	0	0	0	0	0	0	0	0	0
0	0	0	0	0	0	0	0	0	0	0	0	0	0	0	0	0	0	0
0	0	0	0	0	0	0	0	0	0.3	0.5	0.8	0.5	0	0	0	0	0	0
0	0	0	0	0	0	0	0	0.3	0.8	0.8	1.1	0.8	0.3	0	0	0	0	0
0	0	0	0	0	0	0	0	0.3	0.8	0.8	1.1	1.1	0.3	0	0	0	0	0
0	0	0	0	0	0	0	0	0.5	0.8	0.5	0.5	0.5	0	0	0	0	0	0
0	0	0	0	0	0	0	0	0.3	0.3	0.3	0	0	0	0	0	0	0	0
0	0	0	0	0	0	0	0	0	0	0	0	0	0	0	0	0	0	0
0	0	0	0	0	0	0	0	0	0	0	0	0	0	0	0	0	0	0
0	0	0	0	0	0	0	0	0	0	0	0	0	0	0	0	0	0	0
0	0	0	0	0	0	0	0.3	0	0	0	0	0	0	0	0	0	0	0
0	0	0	0	0	0	0.3	0.3	0	0	0	0	0	0	0	0	0	0	0
0	0	0	0	0	0	0.3	0.3	0	0	0	0	0	0	0	0	0	0	0
0	0	0	0	0.3	0.5	0.5	0.5	0.3	0	0	0	0	0	0	0	0	0	0
0	0	0	0.3	0.5	0.5	0.5	0.3	0	0	0	0	0	0	0	0	0	0	0
0	0	0.3	0.8	0.8	0.8	0.5	0.3	0	0	0	0	0	0	0	0	0	0	0
0	0	0.8	1.6	1.6	1.4	1.1	0.5	0.3	0.3	0	0	0	0	0	0	0	0	0
0	0.3	0.8	1.4	1.6	1.6	1.4	1.4	1.4	1.1	0.8	0.8	0.8	0.5	0.3	0	0	0	0
0	0.3	1.1	2.2	2.7	2.7	3.3	4.1	4.1	3.5	3.3	3.5	3.5	3.3	2.5	1.1	0.3	0	0
0	0	0.3	0.8	1.6	3	4.9	7.6	9.3	8.7	6.8	6.5	7.4	8.7	8.5	4.4	0.8	0	0
0	0	0	0.3	1.4	3.5	6	9.3	10.6	8.7	6.8	6.8	7.6	9.8	10.1	6.3	1.4	0	0
0	0	0	0	0.5	1.6	3.8	6.8	8.2	7.4	6.3	5.5	5.7	7.4	7.6	4.6	1.1	0	0
0	0	0	0	0	0.3	1.1	2.7	4.4	4.4	3.3	2.5	2.5	3.3	3.5	2.2	0.5	0	0
0	0	0	0	0	0	0	0.3	0.8	0.8	0.5	0.3	0.5	0.8	1.1	0.8	0	0	0
0	0	0	0	0	0	0	0	0	0	0	0	0.5	1.4	1.9	1.1	0.3	0	0
0	0	0	0	0	0	0	0	0	0	0	0	1.1	2.7	3	1.1	0.3	0	0
0	0	0	0	0	0	0	0	0	0	0	0	0.3	0.8	0.8	0.3	0	0	0
0	0	0	0	0	0	0	0	0	0	0	0	0	0	0	0	0	0	0
0	0	0	0	0	0	0	0	0	0	0	0	0	0	0	0	0	0	0
0	0	0	0	0	0	0	0	0	0	0	0	0	0	0	0	0	0	0
0	0	0	0	0	0	0	0	0	0	0	0	0	0	0	0	0	0	0
0	0	0	0	0	0	0	0	0	0	0	0	0	0	0	0	0	0	0
Frame 32 (253.94 ms)
0	0	0	0	0	0	0	0	0	0	0	0	0	0	0	0	0	0	0
0	0	0	0	0	0	0	0	0	0	0	0	0	0	0	0	0	0	0
0	0	0	0	0	0	0	0	0	0	0	0	0	0	0	0	0	0	0
0	0	0	0	0	0	0	0	0	0	0	0	0	0	0	0	0	0	0
0	0	0	0	0	0	0	0	0	0	0	0	0	0	0	0	0	0	0
0	0	0	0	0	0	0	0	0	0	0.3	0.5	0.3	0	0	0	0	0	0
0	0	0	0	0	0	0	0	0.3	0.5	0.5	0.5	0.5	0	0	0	0	0	0
0	0	0	0	0	0	0	0	0.3	0.5	0.5	0.5	0.5	0	0	0	0	0	0
0	0	0	0	0	0	0	0	0.3	0.5	0.3	0.3	0.3	0	0	0	0	0	0
0	0	0	0	0	0	0	0	0	0.3	0	0	0	0	0	0	0	0	0
0	0	0	0	0	0	0	0	0	0	0	0	0	0	0	0	0	0	0
0	0	0	0	0	0	0	0	0	0	0	0	0	0	0	0	0	0	0
0	0	0	0	0	0	0	0	0	0	0	0	0	0	0	0	0	0	0
0	0	0	0	0	0	0	0	0	0	0	0	0	0	0	0	0	0	0
0	0	0	0	0	0	0	0	0	0	0	0	0	0	0	0	0	0	0
0	0	0	0	0	0	0.3	0	0	0	0	0	0	0	0	0	0	0	0
0	0	0	0	0.3	0.5	0.5	0.5	0	0	0	0	0	0	0	0	0	0	0
0	0	0	0.3	0.5	0.5	0.5	0.3	0	0	0	0	0	0	0	0	0	0	0
0	0	0.3	0.8	0.8	0.8	0.5	0.3	0	0	0	0	0	0	0	0	0	0	0
0	0	0.8	1.6	1.6	1.4	0.8	0.5	0.3	0.3	0	0	0	0	0	0	0	0	0
0	0.3	0.8	1.4	1.6	1.6	1.6	1.6	1.4	1.1	0.8	1.1	0.8	0.5	0.3	0	0	0	0
0	0.3	1.1	2.2	2.7	2.7	3.3	4.1	4.4	3.8	3.3	3.8	3.5	3.3	2.5	1.1	0.3	0	0
0	0	0.3	0.8	1.6	3	4.9	7.9	9.5	8.7	7.1	6.8	7.4	8.7	8.5	4.4	0.8	0	0
0	0	0	0.3	1.4	3.5	6	9.5	11.2	9	6.8	7.1	7.9	9.8	10.1	6.3	1.4	0	0
0	0	0	0	0.5	1.9	4.1	7.4	8.7	7.6	6.5	6	6	7.6	7.9	4.9	1.1	0	0
0	0	0	0	0	0.3	1.1	3	4.9	4.9	3.5	2.7	2.7	3.3	3.8	2.5	0.5	0	0
0	0	0	0	0	0	0	0.5	0.8	0.8	0.5	0.3	0.5	0.8	1.4	0.8	0	0	0
0	0	0	0	0	0	0	0	0	0	0	0	0.5	1.6	2.5	1.1	0.3	0	0
0	0	0	0	0	0	0	0	0	0	0	0	1.1	3	3.5	1.4	0.3	0	0
0	0	0	0	0	0	0	0	0	0	0	0	0.5	1.1	1.1	0.3	0	0	0
0	0	0	0	0	0	0	0	0	0	0	0	0	0	0	0	0	0	0
0	0	0	0	0	0	0	0	0	0	0	0	0	0	0	0	0	0	0
0	0	0	0	0	0	0	0	0	0	0	0	0	0	0	0	0	0	0
0	0	0	0	0	0	0	0	0	0	0	0	0	0	0	0	0	0	0
0	0	0	0	0	0	0	0	0	0	0	0	0	0	0	0	0	0	0
Frame 33 (261.88 ms)
0	0	0	0	0	0	0	0	0	0	0	0	0	0	0	0	0	0	0
0	0	0	0	0	0	0	0	0	0	0	0	0	0	0	0	0	0	0
0	0	0	0	0	0	0	0	0	0	0	0	0	0	0	0	0	0	0
0	0	0	0	0	0	0	0	0	0	0	0	0	0	0	0	0	0	0
0	0	0	0	0	0	0	0	0	0	0	0	0	0	0	0	0	0	0
0	0	0	0	0	0	0	0	0	0	0	0	0	0	0	0	0	0	0
0	0	0	0	0	0	0	0	0	0.3	0.3	0.3	0.3	0	0	0	0	0	0
0	0	0	0	0	0	0	0	0	0.3	0.3	0.5	0.3	0	0	0	0	0	0
0	0	0	0	0	0	0	0	0	0.3	0.3	0.3	0	0	0	0	0	0	0
0	0	0	0	0	0	0	0	0	0	0	0	0	0	0	0	0	0	0
0	0	0	0	0	0	0	0	0	0	0	0	0	0	0	0	0	0	0
0	0	0	0	0	0	0	0	0	0	0	0	0	0	0	0	0	0	0
0	0	0	0	0	0	0	0	0	0	0	0	0	0	0	0	0	0	0
0	0	0	0	0	0	0	0	0	0	0	0	0	0	0	0	0	0	0
0	0	0	0	0	0	0	0	0	0	0	0	0	0	0	0	0	0	0
0	0	0	0	0	0	0	0	0	0	0	0	0	0	0	0	0	0	0
0	0	0	0	0.3	0.3	0.5	0.3	0	0	0	0	0	0	0	0	0	0	0
0	0	0	0.3	0.5	0.5	0.3	0.3	0	0	0	0	0	0	0	0	0	0	0
0	0	0.3	0.5	0.8	0.8	0.5	0.3	0	0	0	0	0	0	0	0	0	0	0
0	0	0.8	1.4	1.6	1.4	0.8	0.5	0.3	0.3	0	0	0	0	0	0	0	0	0
0	0.3	0.8	1.4	1.6	1.6	1.6	1.6	1.6	1.1	0.8	1.1	0.8	0.5	0.3	0	0	0	0
0	0.3	1.1	2.2	2.7	3	3.5	4.4	4.4	3.8	3.5	3.8	3.8	3.3	2.5	1.1	0.3	0	0
0	0	0.5	0.8	1.9	3.3	5.2	8.2	9.8	9.3	7.4	7.1	7.6	8.7	8.5	4.4	0.8	0	0
0	0	0	0.3	1.4	3.5	6.3	9.8	11.5	9.5	7.1	7.4	8.2	9.8	10.4	6.3	1.4	0	0
0	0	0	0	0.5	1.9	4.4	7.4	9	8.2	6.8	6.3	6.3	7.9	8.2	4.9	1.1	0	0
0	0	0	0	0	0.3	1.1	3	5.2	4.9	3.8	3	3	3.5	4.1	2.5	0.5	0	0
0	0	0	0	0	0	0	0.5	0.8	0.8	0.5	0.5	0.5	1.1	1.4	0.8	0.3	0	0
0	0	0	0	0	0	0	0	0	0	0	0	0.8	1.9	2.7	1.4	0.3	0	0
0	0	0	0	0	0	0	0	0	0	0	0.3	1.4	3.3	3.8	1.6	0.3	0	0
0	0	0	0	0	0	0	0	0	0	0	0	0.5	1.1	1.1	0.3	0	0	0
0	0	0	0	0	0	0	0	0	0	0	0	0	0	0	0	0	0	0
0	0	0	0	0	0	0	0	0	0	0	0	0	0	0	0	0	0	0
0	0	0	0	0	0	0	0	0	0	0	0	0	0	0	0	0	0	0
0	0	0	0	0	0	0	0	0	0	0	0	0	0	0	0	0	0	0
0	0	0	0	0	0	0	0	0	0	0	0	0	0	0	0	0	0	0
Frame 34 (269.82 ms)
0	0	0	0	0	0	0	0	0	0	0	0	0	0	0	0	0	0	0
0	0	0	0	0	0	0	0	0	0	0	0	0	0	0	0	0	0	0
0	0	0	0	0	0	0	0	0	0	0	0	0	0	0	0	0	0	0
0	0	0	0	0	0	0	0	0	0	0	0	0	0	0	0	0	0	0
0	0	0	0	0	0	0	0	0	0	0	0	0	0	0	0	0	0	0
0	0	0	0	0	0	0	0	0	0	0	0	0	0	0	0	0	0	0
0	0	0	0	0	0	0	0	0	0	0	0	0	0	0	0	0	0	0
0	0	0	0	0	0	0	0	0	0	0.3	0.3	0	0	0	0	0	0	0
0	0	0	0	0	0	0	0	0	0	0	0	0	0	0	0	0	0	0
0	0	0	0	0	0	0	0	0	0	0	0	0	0	0	0	0	0	0
0	0	0	0	0	0	0	0	0	0	0	0	0	0	0	0	0	0	0
0	0	0	0	0	0	0	0	0	0	0	0	0	0	0	0	0	0	0
0	0	0	0	0	0	0	0	0	0	0	0	0	0	0	0	0	0	0
0	0	0	0	0	0	0	0	0	0	0	0	0	0	0	0	0	0	0
0	0	0	0	0	0	0	0	0	0	0	0	0	0	0	0	0	0	0
0	0	0	0	0	0	0	0	0	0	0	0	0	0	0	0	0	0	0
0	0	0	0	0.3	0.3	0.5	0.3	0	0	0	0	0	0	0	0	0	0	0
0	0	0	0.3	0.5	0.5	0.3	0.3	0	0	0	0	0	0	0	0	0	0	0
0	0	0.3	0.5	0.8	0.5	0.5	0.3	0	0	0	0	0	0	0	0	0	0	0
0	0	0.8	1.4	1.6	1.4	0.8	0.5	0.3	0.3	0	0	0	0	0	0	0	0	0
0	0.3	0.8	1.4	1.6	1.6	1.6	1.6	1.6	1.1	0.8	0.8	0.8	0.5	0.3	0	0	0	0
0	0.3	1.1	2.5	3	3	3.5	4.4	4.6	4.1	3.5	3.8	3.8	3.3	2.5	1.1	0.3	0	0
0	0	0.5	1.1	1.9	3.3	5.5	8.5	10.1	9.5	7.6	7.4	7.9	9	8.5	4.4	0.8	0	0
0	0	0	0.3	1.4	3.5	6.5	10.1	11.7	9.8	7.4	7.4	8.2	9.8	10.4	6.3	1.4	0	0
0	0	0	0	0.5	1.9	4.4	7.6	9.5	8.5	7.1	6.5	6.5	8.2	8.5	5.2	1.1	0	0
0	0	0	0	0	0.3	1.4	3.3	5.5	5.5	4.1	3.3	3.3	3.8	4.1	2.7	0.5	0	0
0	0	0	0	0	0	0	0.5	0.8	0.8	0.5	0.5	0.5	1.1	1.6	1.1	0.3	0	0
0	0	0	0	0	0	0	0	0	0	0	0	0.8	2.2	3	1.6	0.3	0	0
0	0	0	0	0	0	0	0	0	0	0	0.3	1.6	3.8	4.4	1.9	0.3	0	0
0	0	0	0	0	0	0	0	0	0	0	0	0.8	1.4	1.4	0.5	0	0	0
0	0	0	0	0	0	0	0	0	0	0	0	0	0.3	0	0	0	0	0
0	0	0	0	0	0	0	0	0	0	0	0	0	0	0	0	0	0	0
0	0	0	0	0	0	0	0	0	0	0	0	0	0	0	0	0	0	0
0	0	0	0	0	0	0	0	0	0	0	0	0	0	0	0	0	0	0
0	0	0	0	0	0	0	0	0	0	0	0	0	0	0	0	0	0	0
Frame 35 (277.75 ms)
0	0	0	0	0	0	0	0	0	0	0	0	0	0	0	0	0	0	0
0	0	0	0	0	0	0	0	0	0	0	0	0	0	0	0	0	0	0
0	0	0	0	0	0	0	0	0	0	0	0	0	0	0	0	0	0	0
0	0	0	0	0	0	0	0	0	0	0	0	0	0	0	0	0	0	0
0	0	0	0	0	0	0	0	0	0	0	0	0	0	0	0	0	0	0
0	0	0	0	0	0	0	0	0	0	0	0	0	0	0	0	0	0	0
0	0	0	0	0	0	0	0	0	0	0	0	0	0	0	0	0	0	0
0	0	0	0	0	0	0	0	0	0	0	0	0	0	0	0	0	0	0
0	0	0	0	0	0	0	0	0	0	0	0	0	0	0	0	0	0	0
0	0	0	0	0	0	0	0	0	0	0	0	0	0	0	0	0	0	0
0	0	0	0	0	0	0	0	0	0	0	0	0	0	0	0	0	0	0
0	0	0	0	0	0	0	0	0	0	0	0	0	0	0	0	0	0	0
0	0	0	0	0	0	0	0	0	0	0	0	0	0	0	0	0	0	0
0	0	0	0	0	0	0	0	0	0	0	0	0	0	0	0	0	0	0
0	0	0	0	0	0	0	0	0	0	0	0	0	0	0	0	0	0	0
0	0	0	0	0	0	0	0	0	0	0	0	0	0	0	0	0	0	0
0	0	0	0	0	0.3	0.3	0.3	0	0	0	0	0	0	0	0	0	0	0
0	0	0	0	0.3	0.3	0.3	0	0	0	0	0	0	0	0	0	0	0	0
0	0	0.3	0.5	0.8	0.5	0.3	0	0	0	0	0	0	0	0	0	0	0	0
0	0	0.8	1.4	1.6	1.4	0.8	0.5	0.3	0	0	0	0	0	0	0	0	0	0
0	0.3	0.8	1.6	1.9	1.6	1.6	1.6	1.4	1.1	0.8	0.8	0.8	0.5	0.3	0	0	0	0
0	0.3	1.1	2.5	3	3	3.5	4.4	4.6	4.1	3.5	3.8	3.8	3.3	2.5	1.1	0.3	0	0
0	0	0.5	1.1	2.2	3.5	5.7	8.7	10.4	9.5	7.6	7.4	7.9	9	8.5	4.4	0.8	0	0
0	0	0	0.3	1.6	4.1	6.8	10.6	12	10.1	7.6	7.6	8.5	10.1	10.4	6.3	1.6	0	0
0	0	0	0	0.5	2.2	4.6	8.2	9.8	9	7.4	6.8	6.8	8.5	8.7	5.5	1.4	0	0
0	0	0	0	0	0.3	1.4	3.5	5.7	6	4.4	3.5	3.5	4.1	4.4	3	0.8	0	0
0	0	0	0	0	0	0	0.5	1.1	1.1	0.8	0.5	0.5	1.1	1.6	1.1	0.3	0	0
0	0	0	0	0	0	0	0	0	0	0	0.3	0.8	2.5	3.5	1.9	0.3	0	0
0	0	0	0	0	0	0	0	0	0	0	0.3	1.9	4.4	4.9	2.2	0.3	0	0
0	0	0	0	0	0	0	0	0	0	0	0.3	0.8	1.6	1.6	0.5	0	0	0
0	0	0	0	0	0	0	0	0	0	0	0	0	0.3	0	0	0	0	0
0	0	0	0	0	0	0	0	0	0	0	0	0	0	0	0	0	0	0
0	0	0	0	0	0	0	0	0	0	0	0	0	0	0	0	0	0	0
0	0	0	0	0	0	0	0	0	0	0	0	0	0	0	0	0	0	0
0	0	0	0	0	0	0	0	0	0	0	0	0	0	0	0	0	0	0
Frame 36 (285.69 ms)
0	0	0	0	0	0	0	0	0	0	0	0	0	0	0	0	0	0	0
0	0	0	0	0	0	0	0	0	0	0	0	0	0	0	0	0	0	0
0	0	0	0	0	0	0	0	0	0	0	0	0	0	0	0	0	0	0
0	0	0	0	0	0	0	0	0	0	0	0	0	0	0	0	0	0	0
0	0	0	0	0	0	0	0	0	0	0	0	0	0	0	0	0	0	0
0	0	0	0	0	0	0	0	0	0	0	0	0	0	0	0	0	0	0
0	0	0	0	0	0	0	0	0	0	0	0	0	0	0	0	0	0	0
0	0	0	0	0	0	0	0	0	0	0	0	0	0	0	0	0	0	0
0	0	0	0	0	0	0	0	0	0	0	0	0	0	0	0	0	0	0
0	0	0	0	0	0	0	0	0	0	0	0	0	0	0	0	0	0	0
0	0	0	0	0	0	0	0	0	0	0	0	0	0	0	0	0	0	0
0	0	0	0	0	0	0	0	0	0	0	0	0	0	0	0	0	0	0
0	0	0	0	0	0	0	0	0	0	0	0	0	0	0	0	0	0	0
0	0	0	0	0	0	0	0	0	0	0	0	0	0	0	0	0	0	0
0	0	0	0	0	0	0	0	0	0	0	0	0	0	0	0	0	0	0
0	0	0	0	0	0	0	0	0	0	0	0	0	0	0	0	0	0	0
0	0	0	0	0	0	0.3	0.3	0	0	0	0	0	0	0	0	0	0	0
0	0	0	0	0.3	0.3	0.3	0	0	0	0	0	0	0	0	0	0	0	0
0	0	0	0.5	0.5	0.5	0.3	0	0	0	0	0	0	0	0	0	0	0	0
0	0	0.5	1.4	1.6	1.1	0.8	0.5	0.3	0	0	0	0	0	0	0	0	0	0
0	0.3	0.8	1.6	1.9	1.6	1.6	1.6	1.4	1.1	0.8	0.8	0.8	0.3	0.3	0	0	0	0
0	0.3	1.1	2.5	3.3	3.3	3.8	4.6	4.9	4.1	3.5	4.1	3.8	3.3	2.5	1.1	0.3	0	0
0	0	0.5	1.1	2.2	3.8	6	9	10.9	9.8	7.9	7.4	8.2	9	8.5	4.4	0.8	0	0
0	0	0	0.3	1.6	4.1	7.1	10.9	12.5	10.4	7.9	7.9	8.7	10.1	10.4	6.3	1.6	0	0
0	0	0	0	0.5	2.5	4.9	8.5	10.1	9.3	7.6	7.1	7.1	8.5	8.7	5.5	1.4	0	0
0	0	0	0	0	0.5	1.4	3.8	6	6	4.6	3.5	3.5	4.1	4.4	3	0.8	0	0
0	0	0	0	0	0	0	0.5	1.1	1.1	0.8	0.5	0.8	1.4	1.6	1.1	0.3	0	0
0	0	0	0	0	0	0	0	0	0	0	0.3	0.8	2.7	3.5	1.9	0.3	0	0
0	0	0	0	0	0	0	0	0	0	0	0.5	1.9	4.6	5.5	2.5	0.3	0	0
0	0	0	0	0	0	0	0	0.3	0	0	0.3	0.8	1.6	1.6	0.5	0	0	0
0	0	0	0	0	0	0	0	0	0	0	0	0	0.3	0.3	0	0	0	0
0	0	0	0	0	0	0	0	0	0	0	0	0	0	0	0	0	0	0
0	0	0	0	0	0	0	0	0	0	0	0	0	0	0	0	0	0	0
0	0	0	0	0	0	0	0	0	0	0	0	0	0	0	0	0	0	0
0	0	0	0	0	0	0	0	0	0	0	0	0	0	0	0	0	0	0
Frame 37 (293.62 ms)
0	0	0	0	0	0	0	0	0	0	0	0	0	0	0	0	0	0	0
0	0	0	0	0	0	0	0	0	0	0	0	0	0	0	0	0	0	0
0	0	0	0	0	0	0	0	0	0	0	0	0	0	0	0	0	0	0
0	0	0	0	0	0	0	0	0	0	0	0	0	0	0	0	0	0	0
0	0	0	0	0	0	0	0	0	0	0	0	0	0	0	0	0	0	0
0	0	0	0	0	0	0	0	0	0	0	0	0	0	0	0	0	0	0
0	0	0	0	0	0	0	0	0	0	0	0	0	0	0	0	0	0	0
0	0	0	0	0	0	0	0	0	0	0	0	0	0	0	0	0	0	0
0	0	0	0	0	0	0	0	0	0	0	0	0	0	0	0	0	0	0
0	0	0	0	0	0	0	0	0	0	0	0	0	0	0	0	0	0	0
0	0	0	0	0	0	0	0	0	0	0	0	0	0	0	0	0	0	0
0	0	0	0	0	0	0	0	0	0	0	0	0	0	0	0	0	0	0
0	0	0	0	0	0	0	0	0	0	0	0	0	0	0	0	0	0	0
0	0	0	0	0	0	0	0	0	0	0	0	0	0	0	0	0	0	0
0	0	0	0	0	0	0	0	0	0	0	0	0	0	0	0	0	0	0
0	0	0	0	0	0	0	0	0	0	0	0	0	0	0	0	0	0	0
0	0	0	0	0	0	0.3	0	0	0	0	0	0	0	0	0	0	0	0
0	0	0	0	0.3	0.3	0.3	0	0	0	0	0	0	0	0	0	0	0	0
0	0	0	0.3	0.5	0.5	0.3	0	0	0	0	0	0	0	0	0	0	0	0
0	0	0.5	1.1	1.6	1.1	0.8	0.5	0.3	0	0	0	0	0	0	0	0	0	0
0	0.3	0.8	1.6	1.9	1.9	1.6	1.6	1.4	0.8	0.8	0.8	0.8	0.3	0.3	0	0	0	0
0	0.3	1.1	2.5	3.3	3.3	3.8	4.6	4.9	4.1	3.5	4.1	3.8	3.3	2.5	1.1	0.3	0	0
0	0	0.5	1.1	2.2	3.8	6	9	10.9	10.1	7.9	7.6	8.2	9	8.5	4.4	0.8	0	0
0	0	0	0.3	1.6	4.1	7.4	11.2	12.8	10.6	7.9	7.9	8.7	10.4	10.4	6.3	1.6	0	0
0	0	0	0	0.5	2.5	5.2	9	10.6	9.5	8.2	7.1	7.1	8.7	9	5.7	1.4	0	0
0	0	0	0	0	0.5	1.6	3.8	6.3	6.5	4.9	3.8	3.8	4.4	4.9	3.3	0.8	0	0
0	0	0	0	0	0	0.3	0.5	1.1	1.1	0.8	0.5	0.8	1.4	1.9	1.1	0.3	0	0
0	0	0	0	0	0	0	0	0	0	0	0.3	1.1	2.7	3.8	2.2	0.3	0	0
0	0	0	0	0	0	0	0	0	0	0	0.5	2.2	4.9	5.7	2.7	0.3	0	0
0	0	0	0	0	0	0	0.3	0.3	0	0	0.3	1.1	1.9	1.9	0.8	0	0	0
0	0	0	0	0	0	0	0	0	0	0	0	0.3	0.3	0.3	0	0	0	0
0	0	0	0	0	0	0	0	0	0	0	0	0	0	0	0	0	0	0
0	0	0	0	0	0	0	0	0	0	0	0	0	0	0	0	0	0	0
0	0	0	0	0	0	0	0	0	0	0	0	0	0	0	0	0	0	0
0	0	0	0	0	0	0	0	0	0	0	0	0	0	0	0	0	0	0
Frame 38 (301.56 ms)
0	0	0	0	0	0	0	0	0	0	0	0	0	0	0	0	0	0	0
0	0	0	0	0	0	0	0	0	0	0	0	0	0	0	0	0	0	0
0	0	0	0	0	0	0	0	0	0	0	0	0	0	0	0	0	0	0
0	0	0	0	0	0	0	0	0	0	0	0	0	0	0	0	0	0	0
0	0	0	0	0	0	0	0	0	0	0	0	0	0	0	0	0	0	0
0	0	0	0	0	0	0	0	0	0	0	0	0	0	0	0	0	0	0
0	0	0	0	0	0	0	0	0	0	0	0	0	0	0	0	0	0	0
0	0	0	0	0	0	0	0	0	0	0	0	0	0	0	0	0	0	0
0	0	0	0	0	0	0	0	0	0	0	0	0	0	0	0	0	0	0
0	0	0	0	0	0	0	0	0	0	0	0	0	0	0	0	0	0	0
0	0	0	0	0	0	0	0	0	0	0	0	0	0	0	0	0	0	0
0	0	0	0	0	0	0	0	0	0	0	0	0	0	0	0	0	0	0
0	0	0	0	0	0	0	0	0	0	0	0	0	0	0	0	0	0	0
0	0	0	0	0	0	0	0	0	0	0	0	0	0	0	0	0	0	0
0	0	0	0	0	0	0	0	0	0	0	0	0	0	0	0	0	0	0
0	0	0	0	0	0	0	0	0	0	0	0	0	0	0	0	0	0	0
0	0	0	0	0	0	0	0	0	0	0	0	0	0	0	0	0	0	0
0	0	0	0	0	0	0	0	0	0	0	0	0	0	0	0	0	0	0
0	0	0	0.3	0.5	0.3	0	0	0	0	0	0	0	0	0	0	0	0	0
0	0	0.5	1.1	1.4	1.1	0.5	0.3	0.3	0	0	0	0	0	0	0	0	0	0
0	0.3	0.8	1.6	2.2	1.9	1.6	1.6	1.4	0.8	0.5	0.8	0.8	0.3	0.3	0	0	0	0
0	0.3	1.4	2.7	3.5	3.5	4.1	4.9	4.9	4.1	3.5	4.1	3.8	3.3	2.5	1.1	0.3	0	0
0	0	0.5	1.1	2.5	4.1	6.5	9.5	11.2	10.4	8.2	7.6	8.2	9	8.5	4.4	0.8	0	0
0	0	0	0.3	1.6	4.4	7.6	11.5	13.1	10.6	8.2	8.2	8.7	10.4	10.4	6.3	1.6	0	0
0	0	0	0	0.8	2.7	5.5	9.3	10.9	9.8	8.5	7.4	7.4	9	9	5.7	1.4	0	0
0	0	0	0	0	0.5	1.6	4.1	6.8	6.8	5.2	4.1	3.8	4.6	4.9	3.3	0.8	0	0
0	0	0	0	0	0	0.3	0.5	1.1	1.4	0.8	0.5	0.8	1.4	2.2	1.4	0.3	0	0
0	0	0	0	0	0	0	0	0	0	0	0.3	1.1	3	4.4	2.5	0.3	0	0
0	0	0	0	0	0	0	0	0	0	0	0.5	2.2	5.2	6.3	3.3	0.5	0	0
0	0	0	0	0	0	0	0.3	0.3	0	0	0.3	1.1	2.2	2.2	0.8	0.3	0	0
0	0	0	0	0	0	0	0	0	0	0	0	0.3	0.3	0.3	0	0	0	0
0	0	0	0	0	0	0	0	0	0	0	0	0	0	0	0	0	0	0
0	0	0	0	0	0	0	0	0	0	0	0	0	0	0	0	0	0	0
0	0	0	0	0	0	0	0	0	0	0	0	0	0	0	0	0	0	0
0	0	0	0	0	0	0	0	0	0	0	0	0	0	0	0	0	0	0
Frame 39 (309.49 ms)
0	0	0	0	0	0	0	0	0	0	0	0	0	0	0	0	0	0	0
0	0	0	0	0	0	0	0	0	0	0	0	0	0	0	0	0	0	0
0	0	0	0	0	0	0	0	0	0	0	0	0	0	0	0	0	0	0
0	0	0	0	0	0	0	0	0	0	0	0	0	0	0	0	0	0	0
0	0	0	0	0	0	0	0	0	0	0	0	0	0	0	0	0	0	0
0	0	0	0	0	0	0	0	0	0	0	0	0	0	0	0	0	0	0
0	0	0	0	0	0	0	0	0	0	0	0	0	0	0	0	0	0	0
0	0	0	0	0	0	0	0	0	0	0	0	0	0	0	0	0	0	0
0	0	0	0	0	0	0	0	0	0	0	0	0	0	0	0	0	0	0
0	0	0	0	0	0	0	0	0	0	0	0	0	0	0	0	0	0	0
0	0	0	0	0	0	0	0	0	0	0	0	0	0	0	0	0	0	0
0	0	0	0	0	0	0	0	0	0	0	0	0	0	0	0	0	0	0
0	0	0	0	0	0	0	0	0	0	0	0	0	0	0	0	0	0	0
0	0	0	0	0	0	0	0	0	0	0	0	0	0	0	0	0	0	0
0	0	0	0	0	0	0	0	0	0	0	0	0	0	0	0	0	0	0
0	0	0	0	0	0	0	0	0	0	0	0	0	0	0	0	0	0	0
0	0	0	0	0	0	0	0	0	0	0	0	0	0	0	0	0	0	0
0	0	0	0	0	0	0	0	0	0	0	0	0	0	0	0	0	0	0
0	0	0	0.3	0.5	0.3	0	0	0	0	0	0	0	0	0	0	0	0	0
0	0	0.5	1.1	1.4	1.1	0.5	0.3	0.3	0	0	0	0	0	0	0	0	0	0
0	0.3	0.8	1.9	2.2	1.9	1.6	1.6	1.4	0.8	0.5	0.5	0.5	0.3	0.3	0	0	0	0
0	0.3	1.4	2.7	3.5	3.8	4.1	5.2	4.9	4.1	3.5	3.8	3.8	3.3	2.2	1.1	0.3	0	0
0	0	0.5	1.4	2.5	4.4	6.5	9.8	11.5	10.4	8.5	7.6	8.2	9	8.5	4.4	0.8	0	0
0	0	0	0.3	1.6	4.6	7.6	11.7	13.4	10.9	8.5	8.5	8.7	10.4	10.4	6.5	1.6	0	0
0	0	0	0	0.8	2.7	5.7	9.5	11.5	10.4	8.7	7.6	7.4	9	9	5.7	1.4	0	0
0	0	0	0	0	0.5	1.6	4.4	7.4	7.4	5.5	4.4	4.1	4.6	4.9	3.3	0.8	0	0
0	0	0	0	0	0	0.3	0.5	1.4	1.4	0.8	0.8	1.1	1.6	2.2	1.4	0.3	0	0
0	0	0	0	0	0	0	0	0	0	0	0.3	1.1	3.3	4.6	2.7	0.5	0	0
0	0	0	0	0	0	0	0	0	0	0	0.5	2.5	5.5	6.5	3.3	0.5	0	0
0	0	0	0	0	0	0	0.3	0.3	0.3	0	0.3	1.4	2.5	2.5	0.8	0.3	0	0
0	0	0	0	0	0	0	0	0	0	0	0	0.3	0.3	0.3	0	0	0	0
0	0	0	0	0	0	0	0	0	0	0	0	0	0	0	0	0	0	0
0	0	0	0	0	0	0	0	0	0	0	0	0	0	0	0	0	0	0
0	0	0	0	0	0	0	0	0	0	0	0	0	0	0	0	0	0	0
0	0	0	0	0	0	0	0	0	0	0	0	0	0	0	0	0	0	0
Frame 40 (317.43 ms)
0	0	0	0	0	0	0	0	0	0	0	0	0	0	0	0	0	0	0
0	0	0	0	0	0	0	0	0	0	0	0	0	0	0	0	0	0	0
0	0	0	0	0	0	0	0	0	0	0	0	0	0	0	0	0	0	0
0	0	0	0	0	0	0	0	0	0	0	0	0	0	0	0	0	0	0
0	0	0	0	0	0	0	0	0	0	0	0	0	0	0	0	0	0	0
0	0	0	0	0	0	0	0	0	0	0	0	0	0	0	0	0	0	0
0	0	0	0	0	0	0	0	0	0	0	0	0	0	0	0	0	0	0
0	0	0	0	0	0	0	0	0	0	0	0	0	0	0	0	0	0	0
0	0	0	0	0	0	0	0	0	0	0	0	0	0	0	0	0	0	0
0	0	0	0	0	0	0	0	0	0	0	0	0	0	0	0	0	0	0
0	0	0	0	0	0	0	0	0	0	0	0	0	0	0	0	0	0	0
0	0	0	0	0	0	0	0	0	0	0	0	0	0	0	0	0	0	0
0	0	0	0	0	0	0	0	0	0	0	0	0	0	0	0	0	0	0
0	0	0	0	0	0	0	0	0	0	0	0	0	0	0	0	0	0	0
0	0	0	0	0	0	0	0	0	0	0	0	0	0	0	0	0	0	0
0	0	0	0	0	0	0	0	0	0	0	0	0	0	0	0	0	0	0
0	0	0	0	0	0	0	0	0	0	0	0	0	0	0	0	0	0	0
0	0	0	0	0	0	0	0	0	0	0	0	0	0	0	0	0	0	0
0	0	0	0.3	0.3	0.3	0	0	0	0	0	0	0	0	0	0	0	0	0
0	0	0.5	1.1	1.4	1.1	0.5	0.3	0	0	0	0	0	0	0	0	0	0	0
0	0.3	1.1	1.9	2.2	1.9	1.6	1.6	1.4	0.8	0.5	0.5	0.5	0.3	0.3	0	0	0	0
0	0.3	1.4	3	3.5	3.8	4.4	5.2	5.2	4.1	3.5	3.8	3.5	3	2.2	1.1	0.3	0	0
0	0	0.5	1.4	2.7	4.6	6.8	10.1	11.7	10.6	8.5	7.9	8.2	9	8.5	4.4	0.8	0	0
0	0	0	0.3	1.9	4.9	8.2	12	13.6	11.2	8.7	8.5	9	10.4	10.4	6.5	1.6	0	0
0	0	0	0	0.8	2.7	6	10.1	12	10.6	8.7	7.9	7.6	9.3	9.3	5.7	1.4	0	0
0	0	0	0	0	0.5	1.6	4.6	7.6	7.6	5.7	4.4	4.4	4.9	5.2	3.5	0.8	0	0
0	0	0	0	0	0	0.3	0.5	1.4	1.4	1.1	0.8	1.1	1.6	2.2	1.6	0.3	0	0
0	0	0	0	0	0	0	0	0	0	0	0.3	1.4	3.5	4.9	3	0.5	0	0
0	0	0	0	0	0	0	0	0	0	0	0.5	2.7	6	6.8	3.5	0.5	0	0
0	0	0	0	0	0	0	0.3	0.3	0.3	0	0.3	1.4	2.7	2.5	1.1	0.3	0	0
0	0	0	0	0	0	0	0	0	0	0	0	0.3	0.3	0.3	0	0	0	0
0	0	0	0	0	0	0	0	0	0	0	0	0	0	0	0	0	0	0
0	0	0	0	0	0	0	0	0	0	0	0	0	0	0	0	0	0	0
0	0	0	0	0	0	0	0	0	0	0	0	0	0	0	0	0	0	0
0	0	0	0	0	0	0	0	0	0	0	0	0	0	0	0	0	0	0
Frame 41 (325.37 ms)
0	0	0	0	0	0	0	0	0	0	0	0	0	0	0	0	0	0	0
0	0	0	0	0	0	0	0	0	0	0	0	0	0	0	0	0	0	0
0	0	0	0	0	0	0	0	0	0	0	0	0	0	0	0	0	0	0
0	0	0	0	0	0	0	0	0	0	0	0	0	0	0	0	0	0	0
0	0	0	0	0	0	0	0	0	0	0	0	0	0	0	0	0	0	0
0	0	0	0	0	0	0	0	0	0	0	0	0	0	0	0	0	0	0
0	0	0	0	0	0	0	0	0	0	0	0	0	0	0	0	0	0	0
0	0	0	0	0	0	0	0	0	0	0	0	0	0	0	0	0	0	0
0	0	0	0	0	0	0	0	0	0	0	0	0	0	0	0	0	0	0
0	0	0	0	0	0	0	0	0	0	0	0	0	0	0	0	0	0	0
0	0	0	0	0	0	0	0	0	0	0	0	0	0	0	0	0	0	0
0	0	0	0	0	0	0	0	0	0	0	0	0	0	0	0	0	0	0
0	0	0	0	0	0	0	0	0	0	0	0	0	0	0	0	0	0	0
0	0	0	0	0	0	0	0	0	0	0	0	0	0	0	0	0	0	0
0	0	0	0	0	0	0	0	0	0	0	0	0	0	0	0	0	0	0
0	0	0	0	0	0	0	0	0	0	0	0	0	0	0	0	0	0	0
0	0	0	0	0	0	0	0	0	0	0	0	0	0	0	0	0	0	0
0	0	0	0	0	0	0	0	0	0	0	0	0	0	0	0	0	0	0
0	0	0	0.3	0.3	0.3	0	0	0	0	0	0	0	0	0	0	0	0	0
0	0	0.5	1.1	1.4	1.1	0.5	0.3	0	0	0	0	0	0	0	0	0	0	0
0	0.3	1.1	2.2	2.5	1.9	1.6	1.6	1.1	0.8	0.5	0.5	0.5	0.3	0.3	0	0	0	0
0	0.3	1.4	3	3.8	3.8	4.4	5.5	5.2	4.1	3.5	3.8	3.5	3	2.2	1.1	0.3	0	0
0	0	0.5	1.4	2.7	4.6	7.1	10.4	12	10.6	8.5	7.9	7.9	8.7	8.5	4.4	0.8	0	0
0	0	0	0.3	1.9	4.9	8.5	12.3	13.9	11.5	8.7	8.5	9	10.4	10.4	6.5	1.6	0	0
0	0	0	0	0.8	2.7	6.3	10.4	12.3	10.9	9	7.9	7.9	9.3	9.3	5.7	1.4	0	0
0	0	0	0	0	0.5	1.6	4.6	7.9	7.9	6	4.6	4.4	4.9	5.5	3.5	0.8	0	0
0	0	0	0	0	0	0.3	0.5	1.4	1.6	1.1	0.8	1.1	1.6	2.5	1.6	0.3	0	0
0	0	0	0	0	0	0	0	0	0	0	0.3	1.4	3.8	5.2	3.3	0.5	0	0
0	0	0	0	0	0	0	0	0	0	0	0.5	2.7	6.3	7.1	3.8	0.8	0	0
0	0	0	0	0	0	0.3	0.3	0.5	0.3	0	0.3	1.6	3	2.7	1.1	0.3	0	0
0	0	0	0	0	0	0	0	0	0	0	0	0.3	0.3	0.3	0	0	0	0
0	0	0	0	0	0	0	0	0	0	0	0	0	0	0	0	0	0	0
0	0	0	0	0	0	0	0	0	0	0	0	0	0	0	0	0	0	0
0	0	0	0	0	0	0	0	0	0	0	0	0	0	0	0	0	0	0
0	0	0	0	0	0	0	0	0	0	0	0	0	0	0	0	0	0	0
Frame 42 (333.30 ms)
0	0	0	0	0	0	0	0	0	0	0	0	0	0	0	0	0	0	0
0	0	0	0	0	0	0	0	0	0	0	0	0	0	0	0	0	0	0
0	0	0	0	0	0	0	0	0	0	0	0	0	0	0	0	0	0	0
0	0	0	0	0	0	0	0	0	0	0	0	0	0	0	0	0	0	0
0	0	0	0	0	0	0	0	0	0	0	0	0	0	0	0	0	0	0
0	0	0	0	0	0	0	0	0	0	0	0	0	0	0	0	0	0	0
0	0	0	0	0	0	0	0	0	0	0	0	0	0	0	0	0	0	0
0	0	0	0	0	0	0	0	0	0	0	0	0	0	0	0	0	0	0
0	0	0	0	0	0	0	0	0	0	0	0	0	0	0	0	0	0	0
0	0	0	0	0	0	0	0	0	0	0	0	0	0	0	0	0	0	0
0	0	0	0	0	0	0	0	0	0	0	0	0	0	0	0	0	0	0
0	0	0	0	0	0	0	0	0	0	0	0	0	0	0	0	0	0	0
0	0	0	0	0	0	0	0	0	0	0	0	0	0	0	0	0	0	0
0	0	0	0	0	0	0	0	0	0	0	0	0	0	0	0	0	0	0
0	0	0	0	0	0	0	0	0	0	0	0	0	0	0	0	0	0	0
0	0	0	0	0	0	0	0	0	0	0	0	0	0	0	0	0	0	0
0	0	0	0	0	0	0	0	0	0	0	0	0	0	0	0	0	0	0
0	0	0	0	0	0	0	0	0	0	0	0	0	0	0	0	0	0	0
0	0	0	0.3	0.3	0	0	0	0	0	0	0	0	0	0	0	0	0	0
0	0	0.5	1.1	1.4	0.8	0.5	0.3	0	0	0	0	0	0	0	0	0	0	0
0	0.3	1.1	2.2	2.5	1.9	1.6	1.4	1.1	0.8	0.5	0.5	0.5	0.3	0.3	0	0	0	0
0	0.3	1.4	3.3	3.8	4.1	4.6	5.5	5.2	4.1	3.3	3.8	3.5	2.7	2.2	1.1	0.3	0	0
0	0	0.5	1.4	2.7	4.9	7.4	10.6	12	10.9	8.5	7.9	7.9	8.7	8.5	4.4	0.8	0	0
0	0	0	0.3	1.9	5.2	8.7	12.5	13.9	11.7	9	8.7	9	10.4	10.4	6.5	1.6	0	0
0	0	0	0	0.8	3	6.5	10.6	12.5	11.5	9.3	8.2	7.9	9.3	9.3	5.7	1.4	0	0
0	0	0	0	0	0.5	1.9	4.9	8.5	8.5	6.3	4.9	4.6	5.2	5.5	3.5	0.8	0	0
0	0	0	0	0	0	0.3	0.8	1.4	1.6	1.1	0.8	1.1	1.9	2.5	1.6	0.3	0	0
0	0	0	0	0	0	0	0	0	0	0	0.3	1.4	4.1	5.5	3.3	0.5	0	0
0	0	0	0	0	0	0	0	0.3	0	0	0.5	3	6.5	7.4	3.8	0.8	0	0
0	0	0	0	0	0	0.3	0.5	0.8	0.3	0	0.3	1.6	3.3	3	1.1	0.3	0	0
0	0	0	0	0	0	0	0.3	0.3	0	0	0	0.3	0.5	0.3	0	0	0	0
0	0	0	0	0	0	0	0	0	0	0	0	0	0	0	0	0	0	0
0	0	0	0	0	0	0	0	0	0	0	0	0	0	0	0	0	0	0
0	0	0	0	0	0	0	0	0	0	0	0	0	0	0	0	0	0	0
0	0	0	0	0	0	0	0	0	0	0	0	0	0	0	0	0	0	0
Frame 43 (341.24 ms)
0	0	0	0	0	0	0	0	0	0	0	0	0	0	0	0	0	0	0
0	0	0	0	0	0	0	0	0	0	0	0	0	0	0	0	0	0	0
0	0	0	0	0	0	0	0	0	0	0	0	0	0	0	0	0	0	0
0	0	0	0	0	0	0	0	0	0	0	0	0	0	0	0	0	0	0
0	0	0	0	0	0	0	0	0	0	0	0	0	0	0	0	0	0	0
0	0	0	0	0	0	0	0	0	0	0	0	0	0	0	0	0	0	0
0	0	0	0	0	0	0	0	0	0	0	0	0	0	0	0	0	0	0
0	0	0	0	0	0	0	0	0	0	0	0	0	0	0	0	0	0	0
0	0	0	0	0	0	0	0	0	0	0	0	0	0	0	0	0	0	0
0	0	0	0	0	0	0	0	0	0	0	0	0	0	0	0	0	0	0
0	0	0	0	0	0	0	0	0	0	0	0	0	0	0	0	0	0	0
0	0	0	0	0	0	0	0	0	0	0	0	0	0	0	0	0	0	0
0	0	0	0	0	0	0	0	0	0	0	0	0	0	0	0	0	0	0
0	0	0	0	0	0	0	0	0	0	0	0	0	0	0	0	0	0	0
0	0	0	0	0	0	0	0	0	0	0	0	0	0	0	0	0	0	0
0	0	0	0	0	0	0	0	0	0	0	0	0	0	0	0	0	0	0
0	0	0	0	0	0	0	0	0	0	0	0	0	0	0	0	0	0	0
0	0	0	0	0	0	0	0	0	0	0	0	0	0	0	0	0	0	0
0	0	0	0.3	0.3	0	0	0	0	0	0	0	0	0	0	0	0	0	0
0	0	0.5	1.1	1.4	0.8	0.5	0.3	0	0	0	0	0	0	0	0	0	0	0
0	0.3	1.1	2.2	2.5	2.2	1.6	1.4	1.1	0.8	0.5	0.5	0.5	0.3	0	0	0	0	0
0	0.3	1.4	3.3	3.8	4.1	4.6	5.5	5.2	4.1	3.3	3.5	3.3	2.7	1.9	0.8	0.3	0	0
0	0	0.5	1.4	3	4.9	7.4	10.6	12.3	10.9	8.5	7.9	7.9	8.7	8.2	4.4	0.8	0	0
0	0	0	0.3	1.9	5.2	9	12.8	14.2	12	9.3	9	9.3	10.4	10.6	6.5	1.6	0	0
0	0	0	0	0.8	3	6.5	10.9	13.1	11.7	9.5	8.5	8.2	9.3	9.5	6	1.6	0.3	0
0	0	0	0	0	0.5	1.9	4.9	8.7	8.7	6.5	5.2	4.6	5.2	5.7	3.8	0.8	0	0
0	0	0	0	0	0	0.3	0.8	1.6	1.6	1.1	0.8	1.1	1.9	2.7	1.6	0.3	0	0
0	0	0	0	0	0	0	0	0	0	0	0.3	1.6	4.1	5.7	3.3	0.5	0	0
0	0	0	0	0	0	0	0	0.3	0	0	0.8	3.3	7.1	7.6	3.8	0.8	0	0
0	0	0	0	0	0	0.3	0.5	0.8	0.5	0	0.5	1.9	3.5	3.3	1.1	0.3	0	0
0	0	0	0	0	0	0	0.3	0.3	0	0	0	0.5	0.5	0.5	0	0	0	0
0	0	0	0	0	0	0	0	0	0	0	0	0	0	0	0	0	0	0
0	0	0	0	0	0	0	0	0	0	0	0	0	0	0	0	0	0	0
0	0	0	0	0	0	0	0	0	0	0	0	0	0	0	0	0	0	0
0	0	0	0	0	0	0	0	0	0	0	0	0	0	0	0	0	0	0
Frame 44 (349.17 ms)
0	0	0	0	0	0	0	0	0	0	0	0	0	0	0	0	0	0	0
0	0	0	0	0	0	0	0	0	0	0	0	0	0	0	0	0	0	0
0	0	0	0	0	0	0	0	0	0	0	0	0	0	0	0	0	0	0
0	0	0	0	0	0	0	0	0	0	0	0	0	0	0	0	0	0	0
0	0	0	0	0	0	0	0	0	0	0	0	0	0	0	0	0	0	0
0	0	0	0	0	0	0	0	0	0	0	0	0	0	0	0	0	0	0
0	0	0	0	0	0	0	0	0	0	0	0	0	0	0	0	0	0	0
0	0	0	0	0	0	0	0	0	0	0	0	0	0	0	0	0	0	0
0	0	0	0	0	0	0	0	0	0	0	0	0	0	0	0	0	0	0
0	0	0	0	0	0	0	0	0	0	0	0	0	0	0	0	0	0	0
0	0	0	0	0	0	0	0	0	0	0	0	0	0	0	0	0	0	0
0	0	0	0	0	0	0	0	0	0	0	0	0	0	0	0	0	0	0
0	0	0	0	0	0	0	0	0	0	0	0	0	0	0	0	0	0	0
0	0	0	0	0	0	0	0	0	0	0	0	0	0	0	0	0	0	0
0	0	0	0	0	0	0	0	0	0	0	0	0	0	0	0	0	0	0
0	0	0	0	0	0	0	0	0	0	0	0	0	0	0	0	0	0	0
0	0	0	0	0	0	0	0	0	0	0	0	0	0	0	0	0	0	0
0	0	0	0	0	0	0	0	0	0	0	0	0	0	0	0	0	0	0
0	0	0	0.3	0.3	0	0	0	0	0	0	0	0	0	0	0	0	0	0
0	0	0.5	1.1	1.4	0.8	0.5	0.3	0	0	0	0	0	0	0	0	0	0	0
0	0.3	1.1	2.2	2.5	2.2	1.6	1.4	0.8	0.5	0.3	0.5	0.5	0.3	0	0	0	0	0
0	0.3	1.4	3.3	4.1	4.4	4.6	5.7	5.5	4.1	3.3	3.5	3.3	2.7	1.9	0.8	0.3	0	0
0	0	0.5	1.6	3.3	5.2	7.6	10.9	12.5	11.2	8.7	7.9	7.9	8.7	8.2	4.4	0.8	0	0
0	0	0	0.5	2.2	5.5	9.3	13.4	14.5	12	9.3	9	9.3	10.4	10.4	6.5	1.6	0	0
0	0	0	0	0.8	3.3	6.8	11.2	13.4	12	9.8	8.7	8.2	9.5	9.5	6	1.6	0.3	0
0	0	0	0	0	0.5	1.9	5.2	9	9.3	6.8	5.5	4.9	5.5	6	3.8	0.8	0	0
0	0	0	0	0	0	0.3	0.8	1.6	1.9	1.1	0.8	1.1	2.2	3	1.6	0.3	0	0
0	0	0	0	0	0	0	0	0	0	0	0.3	1.6	4.4	6	3.5	0.8	0	0
0	0	0	0	0	0	0	0.3	0.3	0	0	0.8	3.5	7.4	7.9	4.1	0.8	0	0
0	0	0	0	0	0	0.3	0.8	1.1	0.5	0	0.5	2.2	4.1	3.5	1.4	0.3	0	0
0	0	0	0	0	0	0	0.5	0.5	0.3	0	0.3	0.5	0.8	0.5	0.3	0	0	0
0	0	0	0	0	0	0	0	0	0	0	0	0	0	0	0	0	0	0
0	0	0	0	0	0	0	0	0	0	0	0	0	0	0	0	0	0	0
0	0	0	0	0	0	0	0	0	0	0	0	0	0	0	0	0	0	0
0	0	0	0	0	0	0	0	0	0	0	0	0	0	0	0	0	0	0
Frame 45 (357.11 ms)
0	0	0	0	0	0	0	0	0	0	0	0	0	0	0	0	0	0	0
0	0	0	0	0	0	0	0	0	0	0	0	0	0	0	0	0	0	0
0	0	0	0	0	0	0	0	0	0	0	0	0	0	0	0	0	0	0
0	0	0	0	0	0	0	0	0	0	0	0	0	0	0	0	0	0	0
0	0	0	0	0	0	0	0	0	0	0	0	0	0	0	0	0	0	0
0	0	0	0	0	0	0	0	0	0	0	0	0	0	0	0	0	0	0
0	0	0	0	0	0	0	0	0	0	0	0	0	0	0	0	0	0	0
0	0	0	0	0	0	0	0	0	0	0	0	0	0	0	0	0	0	0
0	0	0	0	0	0	0	0	0	0	0	0	0	0	0	0	0	0	0
0	0	0	0	0	0	0	0	0	0	0	0	0	0	0	0	0	0	0
0	0	0	0	0	0	0	0	0	0	0	0	0	0	0	0	0	0	0
0	0	0	0	0	0	0	0	0	0	0	0	0	0	0	0	0	0	0
0	0	0	0	0	0	0	0	0	0	0	0	0	0	0	0	0	0	0
0	0	0	0	0	0	0	0	0	0	0	0	0	0	0	0	0	0	0
0	0	0	0	0	0	0	0	0	0	0	0	0	0	0	0	0	0	0
0	0	0	0	0	0	0	0	0	0	0	0	0	0	0	0	0	0	0
0	0	0	0	0	0	0	0	0	0	0	0	0	0	0	0	0	0	0
0	0	0	0	0	0	0	0	0	0	0	0	0	0	0	0	0	0	0
0	0	0	0.3	0.3	0	0	0	0	0	0	0	0	0	0	0	0	0	0
0	0	0.3	1.1	1.4	0.8	0.3	0	0	0	0	0	0	0	0	0	0	0	0
0	0	1.1	2.2	2.5	2.2	1.6	1.4	0.8	0.5	0.3	0.5	0.3	0.3	0	0	0	0	0
0	0.3	1.4	3.3	4.1	4.4	4.9	5.7	5.5	4.1	3	3.3	3	2.5	1.9	0.8	0.3	0	0
0	0	0.5	1.6	3.3	5.5	8.2	11.2	12.5	11.2	8.7	7.9	7.9	8.7	8.2	4.4	0.8	0	0
0	0	0	0.5	2.2	5.7	9.5	13.6	14.7	12.3	9.5	9.3	9.3	10.4	10.4	6.5	1.6	0	0
0	0	0	0	0.8	3.3	7.1	11.7	13.6	12.3	10.1	8.7	8.2	9.5	9.5	6.3	1.6	0.3	0
0	0	0	0	0	0.5	1.9	5.5	9.3	9.5	7.1	5.5	4.9	5.7	6	4.1	0.8	0	0
0	0	0	0	0	0	0.3	0.8	1.6	1.9	1.1	0.8	1.4	2.2	3	1.9	0.3	0	0
0	0	0	0	0	0	0	0	0	0	0	0.3	1.6	4.4	6	3.5	0.8	0	0
0	0	0	0	0	0	0	0.3	0.3	0	0	0.8	3.8	7.6	8.2	4.1	0.8	0	0
0	0	0	0	0	0	0.3	1.1	1.4	0.5	0	0.8	2.5	4.4	3.8	1.4	0.3	0	0
0	0	0	0	0	0	0	0.5	0.5	0.3	0	0.3	0.5	0.8	0.5	0.3	0	0	0
0	0	0	0	0	0	0	0	0	0	0	0	0	0	0	0	0	0	0
0	0	0	0	0	0	0	0	0	0	0	0	0	0	0	0	0	0	0
0	0	0	0	0	0	0	0	0	0	0	0	0	0	0	0	0	0	0
0	0	0	0	0	0	0	0	0	0	0	0	0	0	0	0	0	0	0
Frame 46 (365.04 ms)
0	0	0	0	0	0	0	0	0	0	0	0	0	0	0	0	0	0	0
0	0	0	0	0	0	0	0	0	0	0	0	0	0	0	0	0	0	0
0	0	0	0	0	0	0	0	0	0	0	0	0	0	0	0	0	0	0
0	0	0	0	0	0	0	0	0	0	0	0	0	0	0	0	0	0	0
0	0	0	0	0	0	0	0	0	0	0	0	0	0	0	0	0	0	0
0	0	0	0	0	0	0	0	0	0	0	0	0	0	0	0	0	0	0
0	0	0	0	0	0	0	0	0	0	0	0	0	0	0	0	0	0	0
0	0	0	0	0	0	0	0	0	0	0	0	0	0	0	0	0	0	0
0	0	0	0	0	0	0	0	0	0	0	0	0	0	0	0	0	0	0
0	0	0	0	0	0	0	0	0	0	0	0	0	0	0	0	0	0	0
0	0	0	0	0	0	0	0	0	0	0	0	0	0	0	0	0	0	0
0	0	0	0	0	0	0	0	0	0	0	0	0	0	0	0	0	0	0
0	0	0	0	0	0	0	0	0	0	0	0	0	0	0	0	0	0	0
0	0	0	0	0	0	0	0	0	0	0	0	0	0	0	0	0	0	0
0	0	0	0	0	0	0	0	0	0	0	0	0	0	0	0	0	0	0
0	0	0	0	0	0	0	0	0	0	0	0	0	0	0	0	0	0	0
0	0	0	0	0	0	0	0	0	0	0	0	0	0	0	0	0	0	0
0	0	0	0	0	0	0	0	0	0	0	0	0	0	0	0	0	0	0
0	0	0	0.3	0.3	0	0	0	0	0	0	0	0	0	0	0	0	0	0
0	0	0.3	1.1	1.1	0.5	0.3	0	0	0	0	0	0	0	0	0	0	0	0
0	0	1.1	2.2	2.5	2.2	1.6	1.4	0.8	0.5	0.3	0.3	0.3	0.3	0	0	0	0	0
0	0.3	1.4	3.3	4.4	4.6	5.2	6	5.5	3.8	2.7	3	2.7	2.5	1.9	0.8	0	0	0
0	0	0.5	1.6	3.5	5.7	8.5	11.5	12.8	11.5	8.7	7.9	7.6	8.7	8.2	4.4	0.8	0	0
0	0	0	0.5	2.5	5.7	9.8	13.6	15	12.5	9.8	9.3	9.3	10.4	10.6	6.5	1.6	0	0
0	0	0	0	1.1	3.3	7.4	12	14.2	12.8	10.4	9	8.5	9.8	9.8	6.3	1.6	0.3	0
0	0	0	0	0	0.5	1.9	5.5	9.5	9.8	7.4	5.5	5.2	6	6.3	4.1	0.8	0	0
0	0	0	0	0	0	0.3	0.8	1.9	1.9	1.4	1.1	1.4	2.2	3.3	1.9	0.3	0	0
0	0	0	0	0	0	0	0	0	0	0	0.3	1.9	4.6	6.3	3.8	0.8	0	0
0	0	0	0	0	0	0	0.3	0.3	0.3	0	1.1	4.1	7.9	8.5	4.4	0.8	0	0
0	0	0	0	0	0	0.5	1.4	1.9	0.8	0.3	0.8	3	4.9	4.1	1.6	0.3	0	0
0	0	0	0	0	0	0.3	0.8	0.8	0.3	0	0.3	0.5	0.8	0.5	0.3	0	0	0
0	0	0	0	0	0	0	0	0	0	0	0	0	0	0	0	0	0	0
0	0	0	0	0	0	0	0	0	0	0	0	0	0	0	0	0	0	0
0	0	0	0	0	0	0	0	0	0	0	0	0	0	0	0	0	0	0
0	0	0	0	0	0	0	0	0	0	0	0	0	0	0	0	0	0	0
Frame 47 (372.98 ms)
0	0	0	0	0	0	0	0	0	0	0	0	0	0	0	0	0	0	0
0	0	0	0	0	0	0	0	0	0	0	0	0	0	0	0	0	0	0
0	0	0	0	0	0	0	0	0	0	0	0	0	0	0	0	0	0	0
0	0	0	0	0	0	0	0	0	0	0	0	0	0	0	0	0	0	0
0	0	0	0	0	0	0	0	0	0	0	0	0	0	0	0	0	0	0
0	0	0	0	0	0	0	0	0	0	0	0	0	0	0	0	0	0	0
0	0	0	0	0	0	0	0	0	0	0	0	0	0	0	0	0	0	0
0	0	0	0	0	0	0	0	0	0	0	0	0	0	0	0	0	0	0
0	0	0	0	0	0	0	0	0	0	0	0	0	0	0	0	0	0	0
0	0	0	0	0	0	0	0	0	0	0	0	0	0	0	0	0	0	0
0	0	0	0	0	0	0	0	0	0	0	0	0	0	0	0	0	0	0
0	0	0	0	0	0	0	0	0	0	0	0	0	0	0	0	0	0	0
0	0	0	0	0	0	0	0	0	0	0	0	0	0	0	0	0	0	0
0	0	0	0	0	0	0	0	0	0	0	0	0	0	0	0	0	0	0
0	0	0	0	0	0	0	0	0	0	0	0	0	0	0	0	0	0	0
0	0	0	0	0	0	0	0	0	0	0	0	0	0	0	0	0	0	0
0	0	0	0	0	0	0	0	0	0	0	0	0	0	0	0	0	0	0
0	0	0	0	0	0	0	0	0	0	0	0	0	0	0	0	0	0	0
0	0	0	0	0.3	0	0	0	0	0	0	0	0	0	0	0	0	0	0
0	0	0.3	0.8	1.1	0.5	0.3	0	0	0	0	0	0	0	0	0	0	0	0
0	0	0.8	2.2	2.5	2.2	1.6	1.4	0.8	0.5	0.3	0.3	0.3	0.3	0	0	0	0	0
0	0.3	1.4	3.3	4.4	4.6	5.2	6	5.2	3.8	2.7	2.7	2.7	2.5	1.9	0.8	0	0	0
0	0	0.5	1.6	3.5	6	8.7	11.7	13.1	11.5	8.7	7.6	7.6	8.7	8.2	4.4	0.8	0	0
0	0	0	0.5	2.5	6	10.1	13.9	15	12.8	9.8	9.5	9.3	10.4	10.6	6.5	1.6	0	0
0	0	0	0	1.1	3.5	7.4	12.3	14.5	13.1	10.6	9.3	8.7	9.8	9.8	6.5	1.6	0.3	0
0	0	0	0	0	0.5	2.2	5.7	9.8	10.4	7.6	5.7	5.5	6.3	6.5	4.1	0.8	0	0
0	0	0	0	0	0	0.3	0.8	1.9	1.9	1.4	1.1	1.4	2.5	3.3	1.9	0.3	0	0
0	0	0	0	0	0	0	0	0	0	0	0.3	1.9	4.9	6.3	3.8	0.8	0	0
0	0	0	0	0	0	0	0.3	0.5	0.3	0.3	1.1	4.6	8.2	8.5	4.4	0.8	0	0
0	0	0	0	0	0	0.5	1.9	2.2	0.8	0.3	1.1	3.5	5.2	4.4	1.6	0.3	0	0
0	0	0	0	0	0	0.3	1.1	1.1	0.3	0	0.3	0.8	1.1	0.5	0.3	0	0	0
0	0	0	0	0	0	0	0.3	0	0	0	0	0	0	0	0	0	0	0
0	0	0	0	0	0	0	0	0	0	0	0	0	0	0	0	0	0	0
0	0	0	0	0	0	0	0	0	0	0	0	0	0	0	0	0	0	0
0	0	0	0	0	0	0	0	0	0	0	0	0	0	0	0	0	0	0
Frame 48 (380.92 ms)
0	0	0	0	0	0	0	0	0	0	0	0	0	0	0	0	0	0	0
0	0	0	0	0	0	0	0	0	0	0	0	0	0	0	0	0	0	0
0	0	0	0	0	0	0	0	0	0	0	0	0	0	0	0	0	0	0
0	0	0	0	0	0	0	0	0	0	0	0	0	0	0	0	0	0	0
0	0	0	0	0	0	0	0	0	0	0	0	0	0	0	0	0	0	0
0	0	0	0	0	0	0	0	0	0	0	0	0	0	0	0	0	0	0
0	0	0	0	0	0	0	0	0	0	0	0	0	0	0	0	0	0	0
0	0	0	0	0	0	0	0	0	0	0	0	0	0	0	0	0	0	0
0	0	0	0	0	0	0	0	0	0	0	0	0	0	0	0	0	0	0
0	0	0	0	0	0	0	0	0	0	0	0	0	0	0	0	0	0	0
0	0	0	0	0	0	0	0	0	0	0	0	0	0	0	0	0	0	0
0	0	0	0	0	0	0	0	0	0	0	0	0	0	0	0	0	0	0
0	0	0	0	0	0	0	0	0	0	0	0	0	0	0	0	0	0	0
0	0	0	0	0	0	0	0	0	0	0	0	0	0	0	0	0	0	0
0	0	0	0	0	0	0	0	0	0	0	0	0	0	0	0	0	0	0
0	0	0	0	0	0	0	0	0	0	0	0	0	0	0	0	0	0	0
0	0	0	0	0	0	0	0	0	0	0	0	0	0	0	0	0	0	0
0	0	0	0	0	0	0	0	0	0	0	0	0	0	0	0	0	0	0
0	0	0	0	0.3	0	0	0	0	0	0	0	0	0	0	0	0	0	0
0	0	0.3	0.8	1.1	0.5	0.3	0	0	0	0	0	0	0	0	0	0	0	0
0	0	1.1	2.2	2.5	2.2	1.9	1.4	0.8	0.3	0.3	0.3	0.3	0.3	0	0	0	0	0
0	0.3	1.4	3.3	4.4	4.9	5.5	6	5.2	3.5	2.5	2.5	2.5	2.2	1.9	0.8	0	0	0
0	0	0.5	1.6	3.8	6.3	9	12	13.1	11.5	8.7	7.6	7.6	8.7	8.2	4.4	0.8	0	0
0	0	0	0.5	2.5	6.3	10.4	14.2	15.3	13.1	10.4	9.5	9.3	10.4	10.6	6.5	1.6	0	0
0	0	0	0	1.1	3.5	7.6	12.5	15	13.9	10.9	9.5	8.7	9.8	10.1	6.5	1.6	0.3	0
0	0	0	0	0	0.5	2.2	5.7	10.4	10.6	7.9	6	5.7	6.3	6.8	4.4	0.8	0	0
0	0	0	0	0	0	0.3	0.8	1.9	2.2	1.4	1.1	1.4	2.5	3.5	2.2	0.5	0	0
0	0	0	0.3	0	0	0	0	0	0	0	0.3	2.2	5.2	6.8	3.8	0.8	0	0
0	0	0	0	0	0	0	0.5	0.5	0.3	0.3	1.4	4.9	8.7	8.7	4.6	0.8	0	0
0	0	0	0	0	0	0.5	2.2	2.7	1.1	0.3	1.4	3.8	5.7	4.6	1.6	0.3	0	0
0	0	0	0	0	0	0.5	1.4	1.4	0.3	0	0.3	0.8	1.4	0.8	0.3	0	0	0
0	0	0	0	0	0	0	0.3	0.3	0	0	0	0	0	0	0	0	0	0
0	0	0	0	0	0	0	0	0	0	0	0	0	0	0	0	0	0	0
0	0	0	0	0	0	0	0	0	0	0	0	0	0	0	0	0	0	0
0	0	0	0	0	0	0	0	0	0	0	0	0	0	0	0	0	0	0
Frame 49 (388.85 ms)
0	0	0	0	0	0	0	0	0	0	0	0	0	0	0	0	0	0	0
0	0	0	0	0	0	0	0	0	0	0	0	0	0	0	0	0	0	0
0	0	0	0	0	0	0	0	0	0	0	0	0	0	0	0	0	0	0
0	0	0	0	0	0	0	0	0	0	0	0	0	0	0	0	0	0	0
0	0	0	0	0	0	0	0	0	0	0	0	0	0	0	0	0	0	0
0	0	0	0	0	0	0	0	0	0	0	0	0	0	0	0	0	0	0
0	0	0	0	0	0	0	0	0	0	0	0	0	0	0	0	0	0	0
0	0	0	0	0	0	0	0	0	0	0	0	0	0	0	0	0	0	0
0	0	0	0	0	0	0	0	0	0	0	0	0	0	0	0	0	0	0
0	0	0	0	0	0	0	0	0	0	0	0	0	0	0	0	0	0	0
0	0	0	0	0	0	0	0	0	0	0	0	0	0	0	0	0	0	0
0	0	0	0	0	0	0	0	0	0	0	0	0	0	0	0	0	0	0
0	0	0	0	0	0	0	0	0	0	0	0	0	0	0	0	0	0	0
0	0	0	0	0	0	0	0	0	0	0	0	0	0	0	0	0	0	0
0	0	0	0	0	0	0	0	0	0	0	0	0	0	0	0	0	0	0
0	0	0	0	0	0	0	0	0	0	0	0	0	0	0	0	0	0	0
0	0	0	0	0	0	0	0	0	0	0	0	0	0	0	0	0	0	0
0	0	0	0	0	0	0	0	0	0	0	0	0	0	0	0	0	0	0
0	0	0	0	0	0	0	0	0	0	0	0	0	0	0	0	0	0	0
0	0	0.3	0.8	0.8	0.5	0.3	0	0	0	0	0	0	0	0	0	0	0	0
0	0	1.1	2.5	2.7	2.2	1.6	1.4	0.8	0.3	0.3	0.3	0.3	0.3	0	0	0	0	0
0	0.3	1.4	3.5	4.6	5.2	5.7	6.3	5.2	3.5	2.5	2.2	2.2	2.2	1.9	0.8	0	0	0
0	0	0.5	1.6	3.8	6.5	9.3	12	13.4	11.5	8.7	7.6	7.6	8.5	8.2	4.4	0.8	0	0
0	0	0	0.5	2.2	6.3	10.6	14.5	15.5	13.4	10.6	9.8	9.3	10.4	10.6	6.5	1.6	0	0
0	0	0	0	0.8	3.5	7.9	12.8	15.3	14.2	11.5	10.1	9.3	10.1	10.1	6.5	1.6	0.3	0
0	0	0	0	0	0.5	2.2	6	10.6	11.2	8.5	6.8	6	6.5	6.8	4.4	0.8	0	0
0	0	0	0	0	0	0.3	0.8	1.9	2.2	1.6	1.4	1.6	2.7	3.8	2.2	0.5	0	0
0	0	0	0.3	0.3	0	0	0	0	0	0	0.5	2.5	5.5	6.8	4.1	0.8	0	0
0	0	0	0	0	0	0.3	0.5	0.5	0.3	0.3	1.6	5.5	9	9	4.6	0.8	0	0
0	0	0	0	0	0	0.8	2.5	3	1.4	0.5	1.4	4.1	6	4.9	1.6	0.3	0	0
0	0	0	0	0	0	0.5	1.6	1.6	0.5	0	0.3	1.1	1.4	0.8	0.3	0	0	0
0	0	0	0	0	0	0	0.3	0.3	0	0	0	0	0	0	0	0	0	0
0	0	0	0	0	0	0	0	0	0	0	0	0	0	0	0	0	0	0
0	0	0	0	0	0	0	0	0	0	0	0	0	0	0	0	0	0	0
0	0	0	0	0	0	0	0	0	0	0	0	0	0	0	0	0	0	0
Frame 50 (396.79 ms)
0	0	0	0	0	0	0	0	0	0	0	0	0	0	0	0	0	0	0
0	0	0	0	0	0	0	0	0	0	0	0	0	0	0	0	0	0	0
0	0	0	0	0	0	0	0	0	0	0	0	0	0	0	0	0	0	0
0	0	0	0	0	0	0	0	0	0	0	0	0	0	0	0	0	0	0
0	0	0	0	0	0	0	0	0	0	0	0	0	0	0	0	0	0	0
0	0	0	0	0	0	0	0	0	0	0	0	0	0	0	0	0	0	0
0	0	0	0	0	0	0	0	0	0	0	0	0	0	0	0	0	0	0
0	0	0	0	0	0	0	0	0	0	0	0	0	0	0	0	0	0	0
0	0	0	0	0	0	0	0	0	0	0	0	0	0	0	0	0	0	0
0	0	0	0	0	0	0	0	0	0	0	0	0	0	0	0	0	0	0
0	0	0	0	0	0	0	0	0	0	0	0	0	0	0	0	0	0	0
0	0	0	0	0	0	0	0	0	0	0	0	0	0	0	0	0	0	0
0	0	0	0	0	0	0	0	0	0	0	0	0	0	0	0	0	0	0
0	0	0	0	0	0	0	0	0	0	0	0	0	0	0	0	0	0	0
0	0	0	0	0	0	0	0	0	0	0	0	0	0	0	0	0	0	0
0	0	0	0	0	0	0	0	0	0	0	0	0	0	0	0	0	0	0
0	0	0	0	0	0	0	0	0	0	0	0	0	0	0	0	0	0	0
0	0	0	0	0	0	0	0	0	0	0	0	0	0	0	0	0	0	0
0	0	0	0	0	0	0	0	0	0	0	0	0	0	0	0	0	0	0
0	0	0.3	0.8	0.8	0.5	0.3	0	0	0	0	0	0	0	0	0	0	0	0
0	0	1.1	2.5	2.7	2.2	1.6	1.1	0.5	0.3	0.3	0.3	0.3	0.3	0	0	0	0	0
0	0.3	1.4	3.5	4.6	5.2	5.7	6	5.2	3.3	2.2	2.2	2.2	2.2	1.9	0.8	0	0	0
0	0	0.5	1.6	3.8	6.8	9.5	12.5	13.4	11.5	8.7	7.6	7.4	8.5	8.2	4.1	0.8	0	0
0	0	0	0.5	2.5	6.5	11.2	15	15.5	13.6	10.9	10.1	9.5	10.4	10.6	6.5	1.6	0	0
0	0	0	0	1.1	3.8	8.2	13.1	15.3	14.5	11.7	10.4	9.3	10.4	10.1	6.5	1.6	0.3	0
0	0	0	0	0.3	0.5	2.2	6.3	10.9	11.5	9	7.1	6.3	6.8	7.1	4.4	0.8	0	0
0	0	0	0	0	0	0.3	0.8	2.2	2.5	1.6	1.4	1.6	3	3.8	2.5	0.5	0	0
0	0	0	0.3	0.3	0	0	0	0	0	0	0.5	2.7	5.7	7.1	4.1	0.8	0	0
0	0	0	0	0	0	0.3	0.5	0.8	0.3	0.3	1.6	5.5	9.3	9	4.6	0.8	0	0
0	0	0	0	0	0	0.8	3	3.5	1.4	0.5	1.6	4.4	6.5	5.2	1.6	0.3	0	0
0	0	0	0	0	0	0.5	2.2	1.9	0.5	0	0.3	1.1	1.4	1.1	0.3	0	0	0
0	0	0	0	0	0	0	0.3	0.3	0	0	0	0	0	0	0	0	0	0
0	0	0	0	0	0	0	0	0	0	0	0	0	0	0	0	0	0	0
0	0	0	0	0	0	0	0	0	0	0	0	0	0	0	0	0	0	0
0	0	0	0	0	0	0	0	0	0	0	0	0	0	0	0	0	0	0
Frame 51 (404.72 ms)
0	0	0	0	0	0	0	0	0	0	0	0	0	0	0	0	0	0	0
0	0	0	0	0	0	0	0	0	0	0	0	0	0	0	0	0	0	0
0	0	0	0	0	0	0	0	0	0	0	0	0	0	0	0	0	0	0
0	0	0	0	0	0	0	0	0	0	0	0	0	0	0	0	0	0	0
0	0	0	0	0	0	0	0	0	0	0	0	0	0	0	0	0	0	0
0	0	0	0	0	0	0	0	0	0	0	0	0	0	0	0	0	0	0
0	0	0	0	0	0	0	0	0	0	0	0	0	0	0	0	0	0	0
0	0	0	0	0	0	0	0	0	0	0	0	0	0	0	0	0	0	0
0	0	0	0	0	0	0	0	0	0	0	0	0	0	0	0	0	0	0
0	0	0	0	0	0	0	0	0	0	0	0	0	0	0	0	0	0	0
0	0	0	0	0	0	0	0	0	0	0	0	0	0	0	0	0	0	0
0	0	0	0	0	0	0	0	0	0	0	0	0	0	0	0	0	0	0
0	0	0	0	0	0	0	0	0	0	0	0	0	0	0	0	0	0	0
0	0	0	0	0	0	0	0	0	0	0	0	0	0	0	0	0	0	0
0	0	0	0	0	0	0	0	0	0	0	0	0	0	0	0	0	0	0
0	0	0	0	0	0	0	0	0	0	0	0	0	0	0	0	0	0	0
0	0	0	0	0	0	0	0	0	0	0	0	0	0	0	0	0	0	0
0	0	0	0	0	0	0	0	0	0	0	0	0	0	0	0	0	0	0
0	0	0	0	0	0	0	0	0	0	0	0	0	0	0	0	0	0	0
0	0	0.3	0.8	0.8	0.3	0	0	0	0	0	0	0	0	0	0	0	0	0
0	0	1.1	2.5	2.7	1.9	1.6	1.1	0.5	0.3	0	0.3	0.3	0	0	0	0	0	0
0	0.3	1.6	3.8	4.9	5.5	6	6.3	4.9	3.3	1.9	1.9	2.2	2.2	1.6	0.8	0	0	0
0	0	0.8	1.9	4.1	7.1	10.1	12.8	13.4	11.5	8.5	7.6	7.4	8.5	7.9	4.1	0.8	0	0
0	0	0	0.5	2.5	6.8	11.5	15.3	15.8	13.9	11.2	10.1	9.5	10.4	10.4	6.5	1.6	0	0
0	0	0	0	1.1	3.8	8.5	13.6	15.8	14.5	12	10.6	9.5	10.4	10.1	6.3	1.6	0.3	0
0	0	0	0	0.3	0.5	2.5	6.5	11.2	12	9.3	7.4	6.8	7.1	7.1	4.1	0.8	0	0
0	0	0	0	0	0	0.3	1.1	2.2	2.5	1.9	1.4	1.9	3.3	4.1	2.5	0.5	0	0
0	0	0	0.3	0.3	0	0	0	0	0	0.3	0.8	3	6.3	7.4	4.1	0.8	0	0
0	0	0	0	0	0	0.3	0.8	0.8	0.3	0.5	1.9	6	9.8	9.3	4.6	0.8	0	0
0	0	0	0	0	0	1.1	3.3	4.1	1.6	0.8	1.9	4.9	6.8	5.2	1.6	0.3	0	0
0	0	0	0	0	0	0.8	2.7	2.5	0.8	0.3	0.5	1.4	1.6	1.1	0.3	0	0	0
0	0	0	0	0	0	0.3	0.5	0.3	0	0	0	0.3	0	0	0	0	0	0
0	0	0	0	0	0	0	0	0	0	0	0	0	0	0	0	0	0	0
0	0	0	0	0	0	0	0	0	0	0	0	0	0	0	0	0	0	0
0	0	0	0	0	0	0	0	0	0	0	0	0	0	0	0	0	0	0
Frame 52 (412.66 ms)
0	0	0	0	0	0	0	0	0	0	0	0	0	0	0	0	0	0	0
0	0	0	0	0	0	0	0	0	0	0	0	0	0	0	0	0	0	0
0	0	0	0	0	0	0	0	0	0	0	0	0	0	0	0	0	0	0
0	0	0	0	0	0	0	0	0	0	0	0	0	0	0	0	0	0	0
0	0	0	0	0	0	0	0	0	0	0	0	0	0	0	0	0	0	0
0	0	0	0	0	0	0	0	0	0	0	0	0	0	0	0	0	0	0
0	0	0	0	0	0	0	0	0	0	0	0	0	0	0	0	0	0	0
0	0	0	0	0	0	0	0	0	0	0	0	0	0	0	0	0	0	0
0	0	0	0	0	0	0	0	0	0	0	0	0	0	0	0	0	0	0
0	0	0	0	0	0	0	0	0	0	0	0	0	0	0	0	0	0	0
0	0	0	0	0	0	0	0	0	0	0	0	0	0	0	0	0	0	0
0	0	0	0	0	0	0	0	0	0	0	0	0	0	0	0	0	0	0
0	0	0	0	0	0	0	0	0	0	0	0	0	0	0	0	0	0	0
0	0	0	0	0	0	0	0	0	0	0	0	0	0	0	0	0	0	0
0	0	0	0	0	0	0	0	0	0	0	0	0	0	0	0	0	0	0
0	0	0	0	0	0	0	0	0	0	0	0	0	0	0	0	0	0	0
0	0	0	0	0	0	0	0	0	0	0	0	0	0	0	0	0	0	0
0	0	0	0	0	0	0	0	0	0	0	0	0	0	0	0	0	0	0
0	0	0	0	0	0	0	0	0	0	0	0	0	0	0	0	0	0	0
0	0	0.3	0.5	0.5	0.3	0	0	0	0	0	0	0	0	0	0	0	0	0
0	0	1.1	2.2	2.5	1.9	1.4	1.1	0.5	0.3	0	0	0.3	0	0	0	0	0	0
0	0.3	1.6	3.8	4.9	5.5	6	6.3	4.6	3	1.9	1.9	1.9	1.9	1.6	0.5	0	0	0
0	0	0.8	1.9	4.4	7.4	10.1	12.8	13.4	11.2	8.5	7.6	7.6	8.5	7.9	3.8	0.8	0	0
0	0	0	0.5	2.7	7.1	12	15.3	15.8	14.2	11.5	10.4	9.8	10.6	10.4	6.3	1.4	0	0
0	0	0	0	1.1	4.1	8.7	13.6	15.8	14.7	12.3	10.9	10.1	10.4	10.1	6	1.4	0	0
0	0	0	0	0.3	0.8	2.5	6.5	11.2	12	9.5	7.9	7.1	7.4	7.1	4.1	0.8	0	0
0	0	0	0	0	0	0.3	1.1	2.2	2.5	1.9	1.6	2.2	3.5	4.4	2.5	0.5	0	0
0	0	0	0.3	0.3	0	0	0	0	0	0.3	0.8	3.3	6.5	7.6	4.4	0.8	0	0
0	0	0	0	0	0	0.3	0.8	0.8	0.5	0.5	1.9	6.3	9.8	9.3	4.4	0.8	0	0
0	0	0	0	0	0	1.1	3.8	4.4	1.9	0.8	2.2	5.2	7.1	5.5	1.6	0.3	0	0
0	0	0	0	0	0	1.1	3.3	3.3	1.1	0.3	0.5	1.6	1.6	1.1	0.3	0	0	0
0	0	0	0	0	0	0.3	0.5	0.5	0.3	0	0	0.3	0	0	0	0	0	0
0	0	0	0	0	0	0	0	0	0	0	0	0	0	0	0	0	0	0
0	0	0	0	0	0	0	0	0	0	0	0	0	0	0	0	0	0	0
0	0	0	0	0	0	0	0	0	0	0	0	0	0	0	0	0	0	0
Frame 53 (420.59 ms)
0	0	0	0	0	0	0	0	0	0	0	0	0	0	0	0	0	0	0
0	0	0	0	0	0	0	0	0	0	0	0	0	0	0	0	0	0	0
0	0	0	0	0	0	0	0	0	0	0	0	0	0	0	0	0	0	0
0	0	0	0	0	0	0	0	0	0	0	0	0	0	0	0	0	0	0
0	0	0	0	0	0	0	0	0	0	0	0	0	0	0	0	0	0	0
0	0	0	0	0	0	0	0	0	0	0	0	0	0	0	0	0	0	0
0	0	0	0	0	0	0	0	0	0	0	0	0	0	0	0	0	0	0
0	0	0	0	0	0	0	0	0	0	0	0	0	0	0	0	0	0	0
0	0	0	0	0	0	0	0	0	0	0	0	0	0	0	0	0	0	0
0	0	0	0	0	0	0	0	0	0	0	0	0	0	0	0	0	0	0
0	0	0	0	0	0	0	0	0	0	0	0	0	0	0	0	0	0	0
0	0	0	0	0	0	0	0	0	0	0	0	0	0	0	0	0	0	0
0	0	0	0	0	0	0	0	0	0	0	0	0	0	0	0	0	0	0
0	0	0	0	0	0	0	0	0	0	0	0	0	0	0	0	0	0	0
0	0	0	0	0	0	0	0	0	0	0	0	0	0	0	0	0	0	0
0	0	0	0	0	0	0	0	0	0	0	0	0	0	0	0	0	0	0
0	0	0	0	0	0	0	0	0	0	0	0	0	0	0	0	0	0	0
0	0	0	0	0	0	0	0	0	0	0	0	0	0	0	0	0	0	0
0	0	0	0	0	0	0	0	0	0	0	0	0	0	0	0	0	0	0
0	0	0.3	0.5	0.3	0.3	0	0	0	0	0	0	0	0	0	0	0	0	0
0	0	0.8	1.9	2.2	1.6	1.4	0.8	0.5	0.3	0	0	0	0	0	0	0	0	0
0	0.3	1.4	3.8	4.9	5.7	6	6	4.4	2.7	1.6	1.6	1.9	1.9	1.6	0.5	0	0	0
0	0	0.8	1.9	4.4	7.4	10.6	13.1	13.4	10.9	8.2	7.4	7.6	8.5	7.6	3.5	0.5	0	0
0	0	0	0.5	2.7	7.4	12.3	15.5	16.1	14.2	11.5	10.6	9.8	10.6	10.4	6	1.4	0	0
0	0	0	0	1.1	4.1	9	13.9	15.8	14.7	12.5	11.5	10.4	10.6	9.8	5.7	1.4	0	0
0	0	0	0	0.3	0.8	2.7	6.8	11.5	12	9.8	8.2	7.4	7.6	7.1	4.1	0.8	0	0
0	0	0	0	0	0	0.3	1.1	2.2	2.5	1.9	1.9	2.2	3.5	4.4	2.5	0.5	0	0
0	0	0	0.5	0.3	0	0	0	0	0	0.3	1.1	3.5	6.8	7.9	4.4	0.8	0	0
0	0	0	0	0	0.3	0.5	0.8	0.8	0.5	0.5	2.5	6.8	10.1	9.3	4.4	0.8	0	0
0	0	0	0	0	0.3	1.4	4.1	4.6	2.2	0.8	2.2	5.5	7.4	5.5	1.6	0.3	0	0
0	0	0	0	0	0	1.1	3.8	3.5	1.1	0.3	0.5	1.6	1.6	1.1	0.3	0	0	0
0	0	0	0	0	0	0.3	0.8	0.5	0.3	0	0	0.3	0	0	0	0	0	0
0	0	0	0	0	0	0	0	0	0	0	0	0	0	0	0	0	0	0
0	0	0	0	0	0	0	0	0	0	0	0	0	0	0	0	0	0	0
0	0	0	0	0	0	0	0	0	0	0	0	0	0	0	0	0	0	0
Frame 54 (428.53 ms)
0	0	0	0	0	0	0	0	0	0	0	0	0	0	0	0	0	0	0
0	0	0	0	0	0	0	0	0	0	0	0	0	0	0	0	0	0	0
0	0	0	0	0	0	0	0	0	0	0	0	0	0	0	0	0	0	0
0	0	0	0	0	0	0	0	0	0	0	0	0	0	0	0	0	0	0
0	0	0	0	0	0	0	0	0	0	0	0	0	0	0	0	0	0	0
0	0	0	0	0	0	0	0	0	0	0	0	0	0	0	0	0	0	0
0	0	0	0	0	0	0	0	0	0	0	0	0	0	0	0	0	0	0
0	0	0	0	0	0	0	0	0	0	0	0	0	0	0	0	0	0	0
0	0	0	0	0	0	0	0	0	0	0	0	0	0	0	0	0	0	0
0	0	0	0	0	0	0	0	0	0	0	0	0	0	0	0	0	0	0
0	0	0	0	0	0	0	0	0	0	0	0	0	0	0	0	0	0	0
0	0	0	0	0	0	0	0	0	0	0	0	0	0	0	0	0	0	0
0	0	0	0	0	0	0	0	0	0	0	0	0	0	0	0	0	0	0
0	0	0	0	0	0	0	0	0	0	0	0	0	0	0	0	0	0	0
0	0	0	0	0	0	0	0	0	0	0	0	0	0	0	0	0	0	0
0	0	0	0	0	0	0	0	0	0	0	0	0	0	0	0	0	0	0
0	0	0	0	0	0	0	0	0	0	0	0	0	0	0	0	0	0	0
0	0	0	0	0	0	0	0	0	0	0	0	0	0	0	0	0	0	0
0	0	0	0	0	0	0	0	0	0	0	0	0	0	0	0	0	0	0
0	0	0	0.3	0.3	0	0	0	0	0	0	0	0	0	0	0	0	0	0
0	0	0.8	1.6	1.9	1.6	1.1	0.8	0.3	0	0	0	0	0	0	0	0	0	0
0	0.3	1.4	3.5	4.6	5.5	5.7	5.7	4.1	2.5	1.6	1.6	1.9	1.9	1.4	0.5	0	0	0
0	0	0.8	1.9	4.6	7.6	10.6	13.4	13.4	10.6	7.9	7.4	7.6	8.5	7.4	3.3	0.5	0	0
0	0	0	0.5	3	7.6	12.5	15.8	16.1	14.2	11.5	10.9	10.1	10.6	9.8	5.5	1.1	0	0
0	0	0	0	1.1	4.4	9.3	13.9	15.8	14.7	12.5	12	10.9	10.6	9.5	5.5	1.1	0	0
0	0	0	0	0.3	0.8	2.7	7.1	11.5	12.3	9.8	8.7	7.9	7.6	7.1	3.8	0.8	0	0
0	0	0	0.3	0	0	0.3	1.1	2.2	2.7	1.9	1.9	2.5	3.8	4.6	2.5	0.5	0	0
0	0	0.3	0.5	0.5	0.3	0	0	0	0	0.3	1.1	3.8	7.1	7.9	4.4	0.8	0	0
0	0	0	0.3	0.3	0.3	0.5	0.8	1.1	0.5	0.5	2.5	7.1	10.4	9.3	4.4	0.8	0	0
0	0	0	0	0	0.3	1.4	4.1	4.9	2.2	0.8	2.5	6	7.6	5.5	1.6	0.3	0	0
0	0	0	0	0	0	1.1	4.4	4.1	1.4	0.3	0.8	1.6	1.9	1.1	0.3	0	0	0
0	0	0	0	0	0	0.3	0.8	0.8	0.3	0	0	0.3	0	0	0	0	0	0
0	0	0	0	0	0	0	0	0	0	0	0	0	0	0	0	0	0	0
0	0	0	0	0	0	0	0	0	0	0	0	0	0	0	0	0	0	0
0	0	0	0	0	0	0	0	0	0	0	0	0	0	0	0	0	0	0
Frame 55 (436.47 ms)
0	0	0	0	0	0	0	0	0	0	0	0	0	0	0	0	0	0	0
0	0	0	0	0	0	0	0	0	0	0	0	0	0	0	0	0	0	0
0	0	0	0	0	0	0	0	0	0	0	0	0	0	0	0	0	0	0
0	0	0	0	0	0	0	0	0	0	0	0	0	0	0	0	0	0	0
0	0	0	0	0	0	0	0	0	0	0	0	0	0	0	0	0	0	0
0	0	0	0	0	0	0	0	0	0	0	0	0	0	0	0	0	0	0
0	0	0	0	0	0	0	0	0	0	0	0	0	0	0	0	0	0	0
0	0	0	0	0	0	0	0	0	0	0	0	0	0	0	0	0	0	0
[truncated: 3,416 more rows]
[truncated: 1 more columns]
