# Supplementary material for: Similarity of Center of Pressure Progression during Walking and Jogging of Anterior Cruciate Ligament Deficient Patients
Source: PLoS One. 2017 Jan 10;12(1):e0169421. doi: 10.1371/journal.pone.0169421 (PMC5224873; doi:10.1371/journal.pone.0169421)
Supplement: S1 Dataset — (ZIP) [file pone.0169421.s001.zip › partial plantar pressure data sent to PLOS-remove name and data/02. Part of the 32 healthy volunteers/walk/02/02 - walk_5.txt]

Scanning speed; for the left foot: 126.01 Hertz, for the right foot: 126.01 Hertz
Left foot data
Left rectangle position
Rectangle bottom
107
Rectangle left
13
Rectangle width
19
Rectangle height
35
Frame 0 (0.00 ms)
0	0	0	0	0	0	0	0	0	0	0	0	0	0	0	0	0	0	0
0	0	0	0	0	0	0	0	0	0.3	0.6	1	0.6	0.3	0	0	0	0	0
0	0	0	0	0	0	0	0	1	2.5	3.8	4.1	2.9	1.3	0.3	0	0	0	0
0	0	0	0	0	0	0	0.6	1.9	3.8	5.1	5.1	3.8	1.9	0.3	0	0	0	0
0	0	0	0	0	0	0	0.6	2.2	3.5	4.1	3.8	2.5	1	0.3	0	0	0	0
0	0	0	0	0	0	0	0.3	1.6	2.2	2.5	1.9	1	0.3	0	0	0	0	0
0	0	0	0	0	0	0	0	0.3	0.6	0.6	0.6	0.3	0	0	0	0	0	0
0	0	0	0	0	0	0	0	0	0	0	0	0	0	0	0	0	0	0
0	0	0	0	0	0	0	0	0	0	0	0	0	0	0	0	0	0	0
0	0	0	0	0	0	0	0	0	0	0	0	0	0	0	0	0	0	0
0	0	0	0	0	0	0	0	0	0	0	0	0	0	0	0	0	0	0
0	0	0	0	0	0	0	0	0	0	0	0	0	0	0	0	0	0	0
0	0	0	0	0	0	0	0	0	0	0	0	0	0	0	0	0	0	0
0	0	0	0	0	0	0	0	0	0	0	0	0	0	0	0	0	0	0
0	0	0	0	0	0	0	0	0	0	0	0	0	0	0	0	0	0	0
0	0	0	0	0	0	0	0	0	0	0	0	0	0	0	0	0	0	0
0	0	0	0	0	0	0	0	0	0	0	0	0	0	0	0	0	0	0
0	0	0	0	0	0	0	0	0	0	0	0	0	0	0	0	0	0	0
0	0	0	0	0	0	0	0	0	0	0	0	0	0	0	0	0	0	0
0	0	0	0	0	0	0	0	0	0	0	0	0	0	0	0	0	0	0
0	0	0	0	0	0	0	0	0	0	0	0	0	0	0	0	0	0	0
0	0	0	0	0	0	0	0	0	0	0	0	0	0	0	0	0	0	0
0	0	0	0	0	0	0	0	0	0	0	0	0	0	0	0	0	0	0
0	0	0	0	0	0	0	0	0	0	0	0	0	0	0	0	0	0	0
0	0	0	0	0	0	0	0	0	0	0	0	0	0	0	0	0	0	0
0	0	0	0	0	0	0	0	0	0	0	0	0	0	0	0	0	0	0
0	0	0	0	0	0	0	0	0	0	0	0	0	0	0	0	0	0	0
0	0	0	0	0	0	0	0	0	0	0	0	0	0	0	0	0	0	0
0	0	0	0	0	0	0	0	0	0	0	0	0	0	0	0	0	0	0
0	0	0	0	0	0	0	0	0	0	0	0	0	0	0	0	0	0	0
0	0	0	0	0	0	0	0	0	0	0	0	0	0	0	0	0	0	0
0	0	0	0	0	0	0	0	0	0	0	0	0	0	0	0	0	0	0
0	0	0	0	0	0	0	0	0	0	0	0	0	0	0	0	0	0	0
0	0	0	0	0	0	0	0	0	0	0	0	0	0	0	0	0	0	0
0	0	0	0	0	0	0	0	0	0	0	0	0	0	0	0	0	0	0
Frame 1 (7.94 ms)
0	0	0	0	0	0	0	0	0	0	0	0	0	0	0	0	0	0	0
0	0	0	0	0	0	0	0	0.3	1.3	2.5	2.9	1.9	1	0	0	0	0	0
0	0	0	0	0	0	0	0.3	2.9	7.9	13.9	14.3	10.5	4.8	1	0	0	0	0
0	0	0	0	0	0	0	1.6	7	13.6	18.4	17.7	13.6	7.3	1.9	0.3	0	0	0
0	0	0	0	0	0	0.3	2.5	8.6	13.3	16.5	14.9	10.5	4.8	1.3	0	0	0	0
0	0	0	0	0	0	0.3	1.9	6	9.2	10.5	8.9	5.4	2.2	0.6	0	0	0	0
0	0	0	0	0	0	0	0.6	1.9	3.2	3.5	2.9	1.6	0.6	0	0	0	0	0
0	0	0	0	0	0	0	0	0.3	0.6	0.6	0.3	0.3	0	0	0	0	0	0
0	0	0	0	0	0	0	0	0	0	0	0	0	0	0	0	0	0	0
0	0	0	0	0	0	0	0	0	0	0	0	0	0	0	0	0	0	0
0	0	0	0	0	0	0	0	0	0	0	0	0	0	0	0	0	0	0
0	0	0	0	0	0	0	0	0	0	0	0	0	0	0	0	0	0	0
0	0	0	0	0	0	0	0	0	0	0	0	0	0	0	0	0	0	0
0	0	0	0	0	0	0	0	0	0	0	0	0	0	0	0	0	0	0
0	0	0	0	0	0	0	0	0	0	0	0	0	0	0	0	0	0	0
0	0	0	0	0	0	0	0	0	0	0	0	0	0	0	0	0	0	0
0	0	0	0	0	0	0	0	0	0	0	0	0	0	0	0	0	0	0
0	0	0	0	0	0	0	0	0	0	0	0	0	0	0	0	0	0	0
0	0	0	0	0	0	0	0	0	0	0	0	0	0	0	0	0	0	0
0	0	0	0	0	0	0	0	0	0	0	0	0	0	0	0	0	0	0
0	0	0	0	0	0	0	0	0	0	0	0	0	0	0	0	0	0	0
0	0	0	0	0	0	0	0	0	0	0	0	0	0	0	0	0	0	0
0	0	0	0	0	0	0	0	0	0	0	0	0	0	0	0	0	0	0
0	0	0	0	0	0	0	0	0	0	0	0	0	0	0	0	0	0	0
0	0	0	0	0	0	0	0	0	0	0	0	0	0	0	0	0	0	0
0	0	0	0	0	0	0	0	0	0	0	0	0	0	0	0	0	0	0
0	0	0	0	0	0	0	0	0	0	0	0	0	0	0	0	0	0	0
0	0	0	0	0	0	0	0	0	0	0	0	0	0	0	0	0	0	0
0	0	0	0	0	0	0	0	0	0	0	0	0	0	0	0	0	0	0
0	0	0	0	0	0	0	0	0	0	0	0	0	0	0	0	0	0	0
0	0	0	0	0	0	0	0	0	0	0	0	0	0	0	0	0	0	0
0	0	0	0	0	0	0	0	0	0	0	0	0	0	0	0	0	0	0
0	0	0	0	0	0	0	0	0	0	0	0	0	0	0	0	0	0	0
0	0	0	0	0	0	0	0	0	0	0	0	0	0	0	0	0	0	0
0	0	0	0	0	0	0	0	0	0	0	0	0	0	0	0	0	0	0
Frame 2 (15.87 ms)
0	0	0	0	0	0	0	0	0	0	0	0	0	0	0	0	0	0	0
0	0	0	0	0	0	0	0	0.3	1.6	3.5	4.1	3.2	1.3	0.3	0	0	0	0
0	0	0	0	0	0	0	0.6	3.2	9.8	18.7	20.9	16.5	8.2	1.9	0	0	0	0
0	0	0	0	0	0	0.3	2.5	10.8	21.5	29.1	27.2	21.9	13.6	4.1	0.3	0	0	0
0	0	0	0	0	0	0.6	5.1	16.2	23.8	29.5	26.6	20.3	12	3.5	0.3	0	0	0
0	0	0	0	0	0	0.6	4.8	13.6	18.4	21.5	19	14.3	7.9	1.9	0	0	0	0
0	0	0	0	0	0	0.3	2.2	6.7	9.5	11.1	9.2	5.7	2.5	0.3	0	0	0	0
0	0	0	0	0	0	0	0.6	1.6	2.5	3.2	2.2	1	0.3	0	0	0	0	0
0	0	0	0	0	0	0	0	0	0.3	0.3	0.3	0	0	0	0	0	0	0
0	0	0	0	0	0	0	0	0	0	0	0	0	0	0	0	0	0	0
0	0	0	0	0	0	0	0	0	0	0	0	0	0	0	0	0	0	0
0	0	0	0	0	0	0	0	0	0	0	0	0	0	0	0	0	0	0
0	0	0	0	0	0	0	0	0	0	0	0	0	0	0	0	0	0	0
0	0	0	0	0	0	0	0	0	0	0	0	0	0	0	0	0	0	0
0	0	0	0	0	0	0	0	0	0	0	0	0	0	0	0	0	0	0
0	0	0	0	0	0	0	0	0	0	0	0	0	0	0	0	0	0	0
0	0	0	0	0	0	0	0	0	0	0	0	0	0	0	0	0	0	0
0	0	0	0	0	0	0	0	0	0	0	0	0	0	0	0	0	0	0
0	0	0	0	0	0	0	0	0	0	0	0	0	0	0	0	0	0	0
0	0	0	0	0	0	0	0	0	0	0	0	0	0	0	0	0	0	0
0	0	0	0	0	0	0	0	0	0	0	0	0	0	0	0	0	0	0
0	0	0	0	0	0	0	0	0	0	0	0	0	0	0	0	0	0	0
0	0	0	0	0	0	0	0	0	0	0	0	0	0	0	0	0	0	0
0	0	0	0	0	0	0	0	0	0	0	0	0	0	0	0	0	0	0
0	0	0	0	0	0	0	0	0	0	0	0	0	0	0	0	0	0	0
0	0	0	0	0	0	0	0	0	0	0	0	0	0	0	0	0	0	0
0	0	0	0	0	0	0	0	0	0	0	0	0	0	0	0	0	0	0
0	0	0	0	0	0	0	0	0	0	0	0	0	0	0	0	0	0	0
0	0	0	0	0	0	0	0	0	0	0	0	0	0	0	0	0	0	0
0	0	0	0	0	0	0	0	0	0	0	0	0	0	0	0	0	0	0
0	0	0	0	0	0	0	0	0	0	0	0	0	0	0	0	0	0	0
0	0	0	0	0	0	0	0	0	0	0	0	0	0	0	0	0	0	0
0	0	0	0	0	0	0	0	0	0	0	0	0	0	0	0	0	0	0
0	0	0	0	0	0	0	0	0	0	0	0	0	0	0	0	0	0	0
0	0	0	0	0	0	0	0	0	0	0	0	0	0	0	0	0	0	0
Frame 3 (23.81 ms)
0	0	0	0	0	0	0	0	0	0	0	0	0	0	0	0	0	0	0
0	0	0	0	0	0	0	0	0	0.6	1.9	2.5	1.9	0.6	0	0	0	0	0
0	0	0	0	0	0	0	0.3	1.9	5.7	12.4	15.8	12.4	5.7	1.3	0	0	0	0
0	0	0	0	0	0	0	1.9	8.9	19.3	26	26.3	21.2	13	4.1	0.3	0	0	0
0	0	0	0	0	0	0.3	4.8	15.8	24.4	29.8	27.6	21.9	14.3	5.1	0.6	0	0	0
0	0	0	0	0	0	0.6	6	15.8	20.6	23.1	21.2	18.1	11.4	3.5	0.3	0	0	0
0	0	0	0	0	0	0.6	4.4	10.8	14.3	16.2	14.3	10.8	5.7	1.3	0	0	0	0
0	0	0	0	0	0	0.3	1.6	4.8	7	7.6	5.7	2.9	1.3	0.3	0	0	0	0
0	0	0	0	0	0	0	0.3	1	1.6	1.6	1	0.3	0	0	0	0	0	0
0	0	0	0	0	0	0	0	0	0	0	0	0	0	0	0	0	0	0
0	0	0	0	0	0	0	0	0	0	0	0	0	0	0	0	0	0	0
0	0	0	0	0	0	0	0	0	0	0	0	0	0	0	0	0	0	0
0	0	0	0	0	0	0	0	0	0	0	0	0	0	0	0	0	0	0
0	0	0	0	0	0	0	0	0	0	0	0	0	0	0	0	0	0	0
0	0	0	0	0	0	0	0	0	0	0	0	0	0	0	0	0	0	0
0	0	0	0	0	0	0	0	0	0	0	0	0	0	0	0	0	0	0
0	0	0	0	0	0	0	0	0	0	0	0	0	0	0	0	0	0	0
0	0	0	0	0	0	0	0	0	0	0	0	0	0	0	0	0	0	0
0	0	0	0	0	0	0	0	0	0	0	0	0	0	0	0	0	0	0
0	0	0	0	0	0	0	0	0	0	0	0	0	0	0	0	0	0	0
0	0	0	0	0	0	0	0	0	0	0	0	0	0	0	0	0	0	0
0	0	0	0	0	0	0	0	0	0	0	0	0	0	0	0	0	0	0
0	0	0	0	0	0	0	0	0	0	0	0	0	0	0	0	0	0	0
0	0	0	0	0	0	0	0	0	0	0	0	0	0	0	0	0	0	0
0	0	0	0	0	0	0	0	0	0	0	0	0	0	0	0	0	0	0
0	0	0	0	0	0	0	0	0	0	0	0	0	0	0	0	0	0	0
0	0	0	0	0	0	0	0	0	0	0	0	0	0	0	0	0	0	0
0	0	0	0	0	0	0	0	0	0	0	0	0	0	0	0	0	0	0
0	0	0	0	0	0	0	0	0	0	0	0	0	0	0	0	0	0	0
0	0	0	0	0	0	0	0	0	0	0	0	0	0	0	0	0	0	0
0	0	0	0	0	0	0	0	0	0	0	0	0	0	0	0	0	0	0
0	0	0	0	0	0	0	0	0	0	0	0	0	0	0	0	0	0	0
0	0	0	0	0	0	0	0	0	0	0	0	0	0	0	0	0	0	0
0	0	0	0	0	0	0	0	0	0	0	0	0	0	0	0	0	0	0
0	0	0	0	0	0	0	0	0	0	0	0	0	0	0	0	0	0	0
Frame 4 (31.74 ms)
0	0	0	0	0	0	0	0	0	0	0	0	0	0	0	0	0	0	0
0	0	0	0	0	0	0	0	0	0.3	0.6	1.3	1	0.3	0	0	0	0	0
0	0	0	0	0	0	0	0.3	1.3	3.8	7.6	10.5	8.2	3.5	0.6	0	0	0	0
0	0	0	0	0	0	0	1.3	7.3	17.1	24.1	25.3	20.3	12.4	3.5	0.3	0	0	0
0	0	0	0	0	0	0.3	4.4	15.8	24.1	30.1	27.9	23.1	16.2	5.7	1	0	0	0
0	0	0	0	0	0	1	7	17.7	21.5	24.1	22.5	20.6	14.9	5.1	0.6	0	0	0
0	0	0	0	0	0	1	6.3	14.6	17.4	19.3	18.4	15.5	9.5	2.5	0.3	0	0	0
0	0	0	0	0	0	0.6	3.5	8.2	10.8	11.7	9.8	6	2.5	0.3	0	0	0	0
0	0	0	0	0	0	0	1	2.2	3.2	3.2	2.2	1	0.3	0	0	0	0	0
0	0	0	0	0	0	0	0	0.3	0.6	0.6	0.3	0	0	0	0	0	0	0
0	0	0	0	0	0	0	0	0	0	0	0	0	0	0	0	0	0	0
0	0	0	0	0	0	0	0	0	0	0	0	0	0	0	0	0	0	0
0	0	0	0	0	0	0	0	0	0	0	0	0	0	0	0	0	0	0
0	0	0	0	0	0	0	0	0	0	0	0	0	0	0	0	0	0	0
0	0	0	0	0	0	0	0	0	0	0	0	0	0	0	0	0	0	0
0	0	0	0	0	0	0	0	0	0	0	0	0	0	0	0	0	0	0
0	0	0	0	0	0	0	0	0	0	0	0	0	0	0	0	0	0	0
0	0	0	0	0	0	0	0	0	0	0	0	0	0	0	0	0	0	0
0	0	0	0	0	0	0	0	0	0	0	0	0	0	0	0	0	0	0
0	0	0	0	0	0	0	0	0	0	0	0	0	0	0	0	0	0	0
0	0	0	0	0	0	0	0	0	0	0	0	0	0	0	0	0	0	0
0	0	0	0	0	0	0	0	0	0	0	0	0	0	0	0	0	0	0
0	0	0	0	0	0	0	0	0	0	0	0	0	0	0	0	0	0	0
0	0	0	0	0	0	0	0	0	0	0	0	0	0	0	0	0	0	0
0	0	0	0	0	0	0	0	0	0	0	0	0	0	0	0	0	0	0
0	0	0	0	0	0	0	0	0	0	0	0	0	0	0	0	0	0	0
0	0	0	0	0	0	0	0	0	0	0	0	0	0	0	0	0	0	0
0	0	0	0	0	0	0	0	0	0	0	0	0	0	0	0	0	0	0
0	0	0	0	0	0	0	0	0	0	0	0	0	0	0	0	0	0	0
0	0	0	0	0	0	0	0	0	0	0	0	0	0	0	0	0	0	0
0	0	0	0	0	0	0	0	0	0	0	0	0	0	0	0	0	0	0
0	0	0	0	0	0	0	0	0	0	0	0	0	0	0	0	0	0	0
0	0	0	0	0	0	0	0	0	0	0	0	0	0	0	0	0	0	0
0	0	0	0	0	0	0	0	0	0	0	0	0	0	0	0	0	0	0
0	0	0	0	0	0	0	0	0	0	0	0	0	0	0	0	0	0	0
Frame 5 (39.68 ms)
0	0	0	0	0	0	0	0	0	0	0	0	0	0	0	0	0	0	0
0	0	0	0	0	0	0	0	0	0	0.3	0.6	0.3	0	0	0	0	0	0
0	0	0	0	0	0	0	0	0.6	2.5	5.1	7	5.4	2.2	0.3	0	0	0	0
0	0	0	0	0	0	0	1	5.7	14.6	22.2	23.8	18.4	11.1	3.2	0.3	0	0	0
0	0	0	0	0	0	0.3	3.8	14.6	23.8	29.8	27.9	22.8	16.2	6.3	1	0	0	0
0	0	0	0	0	0	1.3	7.3	18.1	22.2	24.4	23.1	21.2	16.2	6	0.6	0	0	0
0	0	0	0	0	0	1.3	7.6	16.2	18.7	20.9	20.3	17.4	11.4	3.2	0.3	0	0	0
0	0	0	0	0	0	1	4.8	10.8	13.3	14.6	12.7	8.2	3.5	0.6	0	0	0	0
0	0	0	0	0	0	0.3	1.6	3.8	5.4	5.7	4.4	1.9	0.3	0	0	0	0	0
0	0	0	0	0	0	0	0.3	1.3	1.6	1.3	0.6	0.3	0	0	0	0	0	0
0	0	0	0	0	0	0	0	0.3	0.3	0	0	0	0	0	0	0	0	0
0	0	0	0	0	0	0	0	0	0	0	0	0	0	0	0	0	0	0
0	0	0	0	0	0	0	0	0	0	0	0	0	0	0	0	0	0	0
0	0	0	0	0	0	0	0	0	0	0	0	0	0	0	0	0	0	0
0	0	0	0	0	0	0	0	0	0	0	0	0	0	0	0	0	0	0
0	0	0	0	0	0	0	0	0	0	0	0	0	0	0	0	0	0	0
0	0	0	0	0	0	0	0	0	0	0	0	0	0	0	0	0	0	0
0	0	0	0	0	0.3	0	0	0	0	0	0	0	0	0	0	0	0	0
0	0	0	0	0.3	0.3	0	0	0	0	0	0	0	0	0	0	0	0	0
0	0	0	0	0	0	0	0	0	0	0	0	0	0	0	0	0	0	0
0	0	0	0	0.3	0	0	0	0	0	0	0	0	0	0	0	0	0	0
0	0	0	0	0	0	0	0	0	0	0	0	0	0	0	0	0	0	0
0	0	0	0	0	0	0	0.3	0.3	0	0	0	0	0	0	0	0	0	0
0	0	0	0	0	0	0	0	0	0	0	0	0	0	0	0	0	0	0
0	0	0	0	0	0	0	0	0	0	0	0	0	0	0	0	0	0	0
0	0	0	0	0	0	0	0	0	0	0	0	0	0	0	0	0	0	0
0	0	0	0	0	0	0	0	0	0	0	0	0	0	0	0	0	0	0
0	0	0	0	0	0	0	0	0	0	0	0	0	0	0	0	0	0	0
0	0	0	0	0	0	0	0	0	0	0	0	0	0	0	0	0	0	0
0	0	0	0	0	0	0	0	0	0	0	0	0	0	0	0	0	0	0
0	0	0	0	0	0	0	0	0	0	0	0	0	0	0	0	0	0	0
0	0	0	0	0	0	0	0	0	0	0	0	0	0	0	0	0	0	0
0	0	0	0	0	0	0	0	0	0	0	0	0	0	0	0	0	0	0
0	0	0	0	0	0	0	0	0	0	0	0	0	0	0	0	0	0	0
0	0	0	0	0	0	0	0	0	0	0	0	0	0	0	0	0	0	0
Frame 6 (47.61 ms)
0	0	0	0	0	0	0	0	0	0	0	0	0	0	0	0	0	0	0
0	0	0	0	0	0	0	0	0	0	0	0.3	0.3	0	0	0	0	0	0
0	0	0	0	0	0	0	0	0.6	1.9	3.8	5.1	3.8	1.9	0.3	0	0	0	0
0	0	0	0	0	0	0	0.6	4.8	12.7	19.6	22.5	16.8	9.8	2.5	0.3	0	0	0
0	0	0	0	0	0	0.3	3.5	13.6	22.8	29.1	27.6	22.8	15.8	5.7	0.6	0	0	0
0	0	0	0	0	0	1	7	17.7	22.2	24.7	23.1	21.9	16.5	6	0.6	0	0	0
0	0	0	0	0	0	1.3	8.2	16.8	19.3	21.5	20.9	19	12.4	3.8	0.3	0	0	0
0	0	0	0	0	0	1	5.4	11.7	14.3	16.2	13.9	9.5	4.8	1	0	0	0	0
0	0	0	0	0	0	0.3	1.9	5.1	6.7	7.3	6	2.9	0.6	0	0	0	0	0
0	0	0	0	0	0	0	1	2.2	2.5	1.9	1.3	0.3	0	0	0	0	0	0
0	0	0	0	0	0	0	0.3	0.6	0.6	0.3	0	0	0	0	0	0	0	0
0	0	0	0	0	0	0	0.3	0	0	0	0	0	0	0	0	0	0	0
0	0	0	0	0	0	0	0.3	0	0	0	0	0	0	0	0	0	0	0
0	0	0	0	0	0.3	0.3	0	0	0	0	0	0	0	0	0	0	0	0
0	0	0	0	0	0.3	0.3	0	0	0	0	0	0	0	0	0	0	0	0
0	0	0	0	0.3	0.3	0	0	0	0	0	0	0	0	0	0	0	0	0
0	0	0	0	0	0.3	0.3	0	0	0	0	0	0	0	0	0	0	0	0
0	0	0	0	0.3	0.6	0.3	0	0	0	0	0	0	0	0	0	0	0	0
0	0	0	0	0.3	0.6	0.3	0	0	0	0	0	0	0	0	0	0	0	0
0	0	0	0	0	0	0	0	0	0	0	0	0	0	0	0	0	0	0
0	0	0	0.3	0.3	0.3	0.3	0	0	0	0	0	0	0	0	0	0	0	0
0	0	0	0	0	0	0	0	0	0	0	0	0	0	0	0	0	0	0
0	0	0	0	0	0	0.3	0.3	0.3	0.3	0.3	0	0	0	0	0	0	0	0
0	0	0	0	0	0	0	0	0	0	0	0	0	0	0	0	0	0	0
0	0	0	0	0	0	0	0	0	0	0	0	0	0	0	0	0	0	0
0	0	0	0	0	0	0	0	0	0	0	0	0	0	0	0	0	0	0
0	0	0	0	0	0	0	0	0	0	0	0	0	0	0	0	0	0	0
0	0	0	0	0	0	0	0	0	0	0	0	0	0	0	0	0	0	0
0	0	0	0	0	0	0	0	0	0	0	0	0	0	0	0	0	0	0
0	0	0	0	0	0	0	0	0	0	0	0	0	0	0	0	0	0	0
0	0	0	0	0	0	0	0	0	0	0	0	0	0	0	0	0	0	0
0	0	0	0	0	0	0	0	0	0	0	0	0	0	0	0	0	0	0
0	0	0	0	0	0	0	0	0	0	0	0	0	0	0	0	0	0	0
0	0	0	0	0	0	0	0	0	0	0	0	0	0	0	0	0	0	0
0	0	0	0	0	0	0	0	0	0	0	0	0	0	0	0	0	0	0
Frame 7 (55.55 ms)
0	0	0	0	0	0	0	0	0	0	0	0	0	0	0	0	0	0	0
0	0	0	0	0	0	0	0	0	0	0	0	0	0	0	0	0	0	0
0	0	0	0	0	0	0	0	0.3	1.6	3.2	4.1	2.9	1.6	0.3	0	0	0	0
0	0	0	0	0	0	0	0.6	4.1	11.4	18.7	21.9	16.2	9.2	2.2	0.3	0	0	0
0	0	0	0	0	0	0.3	3.2	13	22.5	29.1	27.6	22.5	15.8	5.7	0.6	0	0	0
0	0	0	0	0	0	1	7	17.4	21.9	24.7	23.1	21.9	16.8	6.3	1	0	0	0
0	0	0	0	0	0	1.3	8.2	17.1	19.3	21.5	20.9	19.3	13	4.1	0.3	0	0	0
0	0	0	0	0	0	1	5.7	12	14.9	16.5	14.6	10.5	5.4	1.3	0	0	0	0
0	0	0	0	0	0	0.3	2.2	5.4	7.3	8.2	7	3.5	1	0	0	0	0	0
0	0	0	0	0	0	0	1	2.5	2.9	2.2	1.3	0.3	0	0	0	0	0	0
0	0	0	0	0	0	0	0.6	1	0.6	0.3	0	0	0	0	0	0	0	0
0	0	0	0	0	0	0	0.3	0	0	0	0	0	0	0	0	0	0	0
0	0	0	0	0	0	0.3	0.3	0	0	0	0	0	0	0	0	0	0	0
0	0	0	0	0	0.3	0.3	0	0	0	0	0	0	0	0	0	0	0	0
0	0	0	0	0	0.3	0.3	0	0	0	0	0	0	0	0	0	0	0	0
0	0	0	0	0.3	0.3	0.3	0	0	0	0	0	0	0	0	0	0	0	0
0	0	0	0	0	0.3	0.3	0	0	0	0	0	0	0	0	0	0	0	0
0	0	0	0	0.3	0.6	0.3	0	0	0	0	0	0	0	0	0	0	0	0
0	0	0	0.3	0.6	0.6	0.6	0	0	0	0	0	0	0	0	0	0	0	0
0	0	0	0	0.3	0.3	0.3	0	0	0	0	0	0	0	0	0	0	0	0
0	0	0	0.3	0.3	0.3	0.3	0.3	0	0	0	0	0	0	0	0	0	0	0
0	0	0	0	0	0	0.3	0.3	0.3	0.3	0	0	0	0	0	0	0	0	0
0	0	0	0	0	0.3	0.6	1	1.3	1	0.3	0	0	0	0	0	0	0	0
0	0	0	0	0	0	0	0.3	0.3	0.3	0	0	0	0	0	0	0	0	0
0	0	0	0	0	0	0	0	0	0	0	0	0	0	0	0	0	0	0
0	0	0	0	0	0	0	0	0	0	0	0	0	0	0	0	0	0	0
0	0	0	0	0	0	0	0	0	0	0	0	0	0	0	0	0	0	0
0	0	0	0	0	0	0	0	0	0	0	0	0	0	0	0	0	0	0
0	0	0	0	0	0	0	0	0	0	0	0	0	0	0	0	0	0	0
0	0	0	0	0	0	0	0	0	0	0	0	0	0	0	0	0	0	0
0	0	0	0	0	0	0	0	0	0	0	0	0	0	0	0	0	0	0
0	0	0	0	0	0	0	0	0	0	0	0	0	0	0	0	0	0	0
0	0	0	0	0	0	0	0	0	0	0	0	0	0	0	0	0	0	0
0	0	0	0	0	0	0	0	0	0	0	0	0	0	0	0	0	0	0
0	0	0	0	0	0	0	0	0	0	0	0	0	0	0	0	0	0	0
Frame 8 (63.49 ms)
0	0	0	0	0	0	0	0	0	0	0	0	0	0	0	0	0	0	0
0	0	0	0	0	0	0	0	0	0	0	0	0	0	0	0	0	0	0
0	0	0	0	0	0	0	0	0.3	1.6	3.8	4.1	2.5	1.3	0.3	0	0	0	0
0	0	0	0	0	0	0	0.6	3.8	11.4	21.9	22.5	15.2	8.6	1.9	0	0	0	0
0	0	0	0	0	0	0.3	2.9	12.4	22.5	29.8	28.2	22.5	15.2	5.4	0.6	0	0	0
0	0	0	0	0	0	1	6.3	17.1	22.2	24.7	23.4	22.2	16.8	6.3	1	0	0	0
0	0	0	0	0	0	1.3	8.2	17.1	19.6	21.9	21.5	20	13.6	4.4	0.6	0	0	0
0	0	0	0	0	0	1	6	12.4	15.2	17.1	15.2	11.1	5.7	1.3	0	0	0	0
0	0	0	0	0	0	0.3	2.2	6	7.9	8.9	7.6	4.1	1.3	0.3	0	0	0	0
0	0	0	0	0	0	0	1.3	3.2	3.5	2.9	1.6	0.6	0	0	0	0	0	0
0	0	0	0	0	0	0	0.6	1.3	1	0.3	0	0	0	0	0	0	0	0
0	0	0	0	0	0	0.3	0.3	0.3	0	0	0	0	0	0	0	0	0	0
0	0	0	0	0	0	0.3	0.3	0	0	0	0	0	0	0	0	0	0	0
0	0	0	0	0	0.3	0.6	0.3	0	0	0	0	0	0	0	0	0	0	0
0	0	0	0	0	0.3	0.6	0	0	0	0	0	0	0	0	0	0	0	0
0	0	0	0	0.3	0.6	0.3	0	0	0	0	0	0	0	0	0	0	0	0
0	0	0	0	0.3	0.6	0.6	0	0	0	0	0	0	0	0	0	0	0	0
0	0	0	0	0.6	1	0.6	0	0	0	0	0	0	0	0	0	0	0	0
0	0	0	0.3	1	1	0.6	0.3	0	0	0	0	0	0	0	0	0	0	0
0	0	0	0.3	0.6	0.6	0.3	0	0	0	0	0	0	0	0	0	0	0	0
0	0	0	0.3	0.6	0.6	0.3	0.3	0	0	0	0	0	0	0	0	0	0	0
0	0	0	0	0	0.3	0.3	0.3	0.6	0.3	0.3	0	0	0	0	0	0	0	0
0	0	0	0	0	0.3	0.6	1.6	1.9	1.6	1	0.3	0	0	0	0	0	0	0
0	0	0	0	0	0	0.3	0.6	0.6	0.6	0.3	0.3	0	0	0	0	0	0	0
0	0	0	0	0	0	0	0	0	0	0	0	0	0	0	0	0	0	0
0	0	0	0	0	0	0	0	0	0	0	0	0	0	0	0	0	0	0
0	0	0	0	0	0	0	0	0	0	0	0	0	0	0	0	0	0	0
0	0	0	0	0	0	0	0	0	0	0	0	0	0	0	0	0	0	0
0	0	0	0	0	0	0	0	0	0	0	0	0	0	0	0	0	0	0
0	0	0	0	0	0	0	0	0	0	0	0	0	0	0	0	0	0	0
0	0	0	0	0	0	0	0	0	0	0	0	0	0	0	0	0	0	0
0	0	0	0	0	0	0	0	0	0	0	0	0	0	0	0	0	0	0
0	0	0	0	0	0	0	0	0	0	0	0	0	0	0	0	0	0	0
0	0	0	0	0	0	0	0	0	0	0	0	0	0	0	0	0	0	0
0	0	0	0	0	0	0	0	0	0	0	0	0	0	0	0	0	0	0
Frame 9 (71.42 ms)
0	0	0	0	0	0	0	0	0	0	0	0	0	0	0	0	0	0	0
0	0	0	0	0	0	0	0	0	0	0	0	0	0	0	0	0	0	0
0	0	0	0	0	0	0	0	0.3	1.6	3.8	3.8	2.5	1.3	0.3	0	0	0	0
0	0	0	0	0	0	0	0.6	3.5	11.1	21.9	22.2	14.9	8.2	1.9	0	0	0	0
0	0	0	0	0	0	0.3	3.2	13	22.5	29.8	27.9	22.2	14.9	5.1	0.6	0	0	0
0	0	0	0	0	0	1	6.7	17.4	22.2	24.7	23.4	22.2	16.8	6.3	0.6	0	0	0
0	0	0	0	0	0	1.3	8.2	17.1	19.6	21.9	21.5	20	13.6	4.4	0.6	0	0	0
0	0	0	0	0	0	1.3	6.3	12.7	15.5	17.4	15.8	11.7	6	1.3	0	0	0	0
0	0	0	0	0	0	0.3	2.5	6.3	8.6	9.5	8.2	4.4	1.3	0.3	0	0	0	0
0	0	0	0	0	0	0	1.3	3.8	4.1	3.2	1.9	0.6	0	0	0	0	0	0
0	0	0	0	0	0	0	0.6	1.3	1.3	0.6	0.3	0	0	0	0	0	0	0
0	0	0	0	0	0	0.3	0.6	0.3	0	0	0	0	0	0	0	0	0	0
0	0	0	0	0	0.3	0.3	0.6	0	0	0	0	0	0	0	0	0	0	0
0	0	0	0	0	0.6	0.6	0.3	0	0	0	0	0	0	0	0	0	0	0
0	0	0	0	0.3	0.6	0.6	0.3	0	0	0	0	0	0	0	0	0	0	0
0	0	0	0	0.6	0.6	0.6	0	0	0	0	0	0	0	0	0	0	0	0
0	0	0	0	0.3	0.6	0.6	0.3	0	0	0	0	0	0	0	0	0	0	0
0	0	0	0.3	0.6	1.3	0.6	0.3	0	0	0	0	0	0	0	0	0	0	0
0	0	0	0.6	1	1.3	1	0.3	0	0	0	0	0	0	0	0	0	0	0
0	0	0	0.3	0.6	0.6	0.6	0.3	0	0	0	0	0	0	0	0	0	0	0
0	0	0	0.6	1	0.6	0.6	0.3	0.3	0	0	0	0	0	0	0	0	0	0
0	0	0	0	0.3	0.3	0.3	0.6	0.6	0.6	0.3	0	0	0	0	0	0	0	0
0	0	0	0	0.3	0.6	1	2.2	2.5	2.2	1.6	0.6	0	0	0	0	0	0	0
0	0	0	0	0	0	0.3	1	1.3	1	1	0.6	0.3	0.3	0	0	0	0	0
0	0	0	0	0	0	0	0	0	0	0.3	0	0	0	0	0	0	0	0
0	0	0	0	0	0	0	0	0	0	0	0	0	0	0	0	0	0	0
0	0	0	0	0	0	0	0	0	0	0	0	0	0	0	0	0	0	0
0	0	0	0	0	0	0	0	0	0	0	0	0	0	0	0	0	0	0
0	0	0	0	0	0	0	0	0	0	0	0	0	0	0	0	0	0	0
0	0	0	0	0	0	0	0	0	0	0	0	0	0	0	0	0	0	0
0	0	0	0	0	0	0	0	0	0	0	0	0	0	0	0	0	0	0
0	0	0	0	0	0	0	0	0	0	0	0	0	0	0	0	0	0	0
0	0	0	0	0	0	0	0	0	0	0	0	0	0	0	0	0	0	0
0	0	0	0	0	0	0	0	0	0	0	0	0	0	0	0	0	0	0
0	0	0	0	0	0	0	0	0	0	0	0	0	0	0	0	0	0	0
Frame 10 (79.36 ms)
0	0	0	0	0	0	0	0	0	0	0	0	0	0	0	0	0	0	0
0	0	0	0	0	0	0	0	0	0	0	0	0	0	0	0	0	0	0
0	0	0	0	0	0	0	0	0.3	1.6	3.8	3.8	2.5	1.3	0.3	0	0	0	0
0	0	0	0	0	0	0	0.6	3.5	11.1	21.5	22.2	14.6	7.9	1.9	0	0	0	0
0	0	0	0	0	0	0.3	3.2	13	22.5	29.8	27.9	22.2	14.6	4.8	0.6	0	0	0
0	0	0	0	0	0	1	7	17.7	22.2	24.7	23.4	22.2	16.8	6.3	0.6	0	0	0
0	0	0	0	0	0	1.6	8.6	17.7	19.6	21.9	21.9	20.3	13.9	4.8	0.6	0	0	0
0	0	0	0	0	0	1.3	6.7	13.3	15.8	17.7	16.2	12	6.3	1.6	0	0	0	0
0	0	0	0	0	0	0.3	2.9	7	9.2	10.1	8.9	5.1	1.6	0.3	0	0	0	0
0	0	0	0	0	0	0.3	1.6	4.1	4.8	3.8	2.2	1	0	0	0	0	0	0
0	0	0	0	0	0	0	1	1.6	1.3	0.6	0.3	0	0	0	0	0	0	0
0	0	0	0	0	0	0.3	0.6	0.3	0.3	0	0	0	0	0	0	0	0	0
0	0	0	0	0	0.3	0.3	0.6	0	0	0	0	0	0	0	0	0	0	0
0	0	0	0	0	0.6	0.6	0.3	0	0	0	0	0	0	0	0	0	0	0
0	0	0	0	0.3	0.6	0.6	0.3	0	0	0	0	0	0	0	0	0	0	0
0	0	0	0	0.6	1	0.6	0	0	0	0	0	0	0	0	0	0	0	0
0	0	0	0	0.6	1	1	0.3	0	0	0	0	0	0	0	0	0	0	0
0	0	0	0.3	1	1.3	1	0.3	0	0	0	0	0	0	0	0	0	0	0
0	0	0	0.6	1.3	1.6	1.3	0.3	0	0	0	0	0	0	0	0	0	0	0
0	0	0	0.6	1	1	0.6	0.3	0	0	0	0	0	0	0	0	0	0	0
0	0	0.3	1	1.3	1	0.6	0.3	0.3	0	0	0	0	0	0	0	0	0	0
0	0	0	0.3	0.3	0.3	0.3	0.6	1	0.6	0.3	0.3	0	0	0	0	0	0	0
0	0	0	0	0.3	0.6	1.3	2.5	3.2	2.5	1.9	1	0.3	0	0	0	0	0	0
0	0	0	0	0	0	0.6	1.3	1.6	1.3	1.3	1	0.6	0.3	0.3	0	0	0	0
0	0	0	0	0	0	0	0.3	0.3	0.3	0.3	0.3	0	0	0	0	0	0	0
0	0	0	0	0	0	0	0	0	0	0	0	0	0	0	0	0	0	0
0	0	0	0	0	0	0	0	0	0	0	0	0	0	0	0	0	0	0
0	0	0	0	0	0	0	0	0	0	0	0	0	0	0	0	0	0	0
0	0	0	0	0	0	0	0	0	0	0	0	0	0	0	0	0	0	0
0	0	0	0	0	0	0	0	0	0	0	0	0	0	0	0	0	0	0
0	0	0	0	0	0	0	0	0	0	0	0	0	0	0	0	0	0	0
0	0	0	0	0	0	0	0	0	0	0	0	0	0	0	0	0	0	0
0	0	0	0	0	0	0	0	0	0	0	0	0	0	0	0	0	0	0
0	0	0	0	0	0	0	0	0	0	0	0	0	0	0	0	0	0	0
0	0	0	0	0	0	0	0	0	0	0	0	0	0	0	0	0	0	0
Frame 11 (87.29 ms)
0	0	0	0	0	0	0	0	0	0	0	0	0	0	0	0	0	0	0
0	0	0	0	0	0	0	0	0	0	0	0	0	0	0	0	0	0	0
0	0	0	0	0	0	0	0	0.3	1.6	3.8	3.8	2.5	1.3	0.3	0	0	0	0
0	0	0	0	0	0	0	0.6	3.8	11.4	21.9	22.2	14.6	7.6	1.9	0	0	0	0
0	0	0	0	0	0	0.3	3.5	13.6	22.8	30.1	28.2	22.2	14.6	4.8	0.6	0	0	0
0	0	0	0	0	0	1.3	7.3	18.1	22.5	25	23.8	22.2	16.8	6.3	0.6	0	0	0
0	0	0	0	0	0	1.9	9.2	18.1	20	22.2	21.9	20.3	13.9	4.8	0.6	0	0	0
0	0	0	0	0	0	1.6	7	13.9	16.5	18.1	16.8	12.4	6.7	1.6	0	0	0	0
0	0	0	0	0	0	0.6	3.2	7.6	9.5	10.8	9.2	5.1	1.6	0.3	0	0	0	0
0	0	0	0	0	0	0.3	1.6	4.4	5.1	4.1	2.2	1	0.3	0	0	0	0	0
0	0	0	0	0	0	0.3	1	1.9	1.6	1	0.3	0	0	0	0	0	0	0
0	0	0	0	0	0	0.3	0.6	0.6	0.3	0	0	0	0	0	0	0	0	0
0	0	0	0	0	0.3	0.6	0.6	0	0	0	0	0	0	0	0	0	0	0
0	0	0	0	0	0.6	1	0.6	0	0	0	0	0	0	0	0	0	0	0
0	0	0	0	0.3	0.6	1	0.3	0	0	0	0	0	0	0	0	0	0	0
0	0	0	0	0.6	1	0.6	0.3	0	0	0	0	0	0	0	0	0	0	0
0	0	0	0	0.6	1.3	1	0.3	0	0	0	0	0	0	0	0	0	0	0
0	0	0	0.3	1	1.6	1	0.3	0	0	0	0	0	0	0	0	0	0	0
0	0	0	1	1.6	1.9	1.3	0.6	0	0	0	0	0	0	0	0	0	0	0
0	0	0.3	0.6	1	1	0.6	0.3	0	0	0	0	0	0	0	0	0	0	0
0	0	0.3	1	1.3	1	0.6	0.6	0.3	0	0	0	0	0	0	0	0	0	0
0	0	0	0.3	0.3	0.3	0.6	1	1	0.6	0.6	0.3	0	0	0	0	0	0	0
0	0	0	0	0.3	0.6	1.9	2.9	3.5	2.9	2.5	1.3	0.6	0.3	0	0	0	0	0
0	0	0	0	0	0.3	0.6	1.6	1.9	1.6	1.6	1.3	1	0.6	0.3	0	0	0	0
0	0	0	0	0	0	0	0.3	0.3	0.6	0.6	0.3	0.3	0	0	0	0	0	0
0	0	0	0	0	0	0	0	0	0	0	0	0	0	0	0	0	0	0
0	0	0	0	0	0	0	0	0	0	0	0	0	0	0	0	0	0	0
0	0	0	0	0	0	0	0	0	0	0	0	0	0	0	0	0	0	0
0	0	0	0	0	0	0	0	0	0	0	0	0	0	0	0	0	0	0
0	0	0	0	0	0	0	0	0	0	0	0	0	0	0	0	0	0	0
0	0	0	0	0	0	0	0	0	0	0	0	0	0	0	0	0	0	0
0	0	0	0	0	0	0	0	0	0	0	0	0	0	0	0	0	0	0
0	0	0	0	0	0	0	0	0	0	0	0	0	0	0	0	0	0	0
0	0	0	0	0	0	0	0	0	0	0	0	0	0	0	0	0	0	0
0	0	0	0	0	0	0	0	0	0	0	0	0	0	0	0	0	0	0
Frame 12 (95.23 ms)
0	0	0	0	0	0	0	0	0	0	0	0	0	0	0	0	0	0	0
0	0	0	0	0	0	0	0	0	0	0	0	0	0	0	0	0	0	0
0	0	0	0	0	0	0	0	0.3	1.6	3.5	3.8	2.5	1.3	0.3	0	0	0	0
0	0	0	0	0	0	0	0.6	3.8	11.4	20.6	21.9	14.6	7.9	1.9	0	0	0	0
0	0	0	0	0	0	0.3	3.5	13.3	22.8	29.8	27.9	22.2	14.6	4.8	0.6	0	0	0
0	0	0	0	0	0	1.3	7.6	18.4	22.5	25	23.8	22.5	16.8	6.3	0.6	0	0	0
0	0	0	0	0	0	1.9	9.5	18.7	20.3	22.2	21.9	20.6	14.3	4.8	0.6	0	0	0
0	0	0	0	0	0	1.6	7.6	14.9	16.5	18.4	17.1	12.7	6.7	1.6	0	0	0	0
0	0	0	0	0	0	0.6	3.5	8.2	10.1	11.1	9.8	5.7	1.9	0.3	0	0	0	0
0	0	0	0	0	0	0.3	1.9	5.1	5.4	4.4	2.5	1	0.3	0	0	0	0	0
0	0	0	0	0	0	0.3	1.3	2.2	1.9	1	0.3	0	0	0	0	0	0	0
0	0	0	0	0	0	0.3	1	0.6	0.3	0	0	0	0	0	0	0	0	0
0	0	0	0	0	0.3	0.6	1	0.3	0	0	0	0	0	0	0	0	0	0
0	0	0	0	0.3	0.6	1	0.6	0	0	0	0	0	0	0	0	0	0	0
0	0	0	0	0.3	1	1	0.6	0	0	0	0	0	0	0	0	0	0	0
0	0	0	0	0.6	1.3	1	0.3	0	0	0	0	0	0	0	0	0	0	0
0	0	0	0	0.6	1.3	1.3	0.3	0	0	0	0	0	0	0	0	0	0	0
0	0	0	0.3	1.3	1.9	1.3	0.6	0	0	0	0	0	0	0	0	0	0	0
0	0	0	1	1.9	2.2	1.6	0.6	0	0	0	0	0	0	0	0	0	0	0
0	0	0.3	0.6	1	1	1	0.3	0	0	0	0	0	0	0	0	0	0	0
0	0	0.3	1.3	1.3	1	0.6	0.6	0.3	0.3	0	0	0	0	0	0	0	0	0
0	0	0	0.3	0.3	0.3	0.6	1.3	1.3	1	0.6	0.3	0	0	0	0	0	0	0
0	0	0	0	0.3	0.6	1.9	3.2	3.8	3.5	2.9	1.6	0.6	0.3	0	0	0	0	0
0	0	0	0	0	0.3	1	1.9	2.2	2.2	2.2	1.9	1	0.6	0.3	0	0	0	0
0	0	0	0	0	0	0	0.6	0.6	0.6	1	0.6	0.3	0	0	0	0	0	0
0	0	0	0	0	0	0	0	0	0	0	0	0	0	0	0	0	0	0
0	0	0	0	0	0	0	0	0	0	0	0	0	0	0	0	0	0	0
0	0	0	0	0	0	0	0	0	0	0	0	0	0	0	0	0	0	0
0	0	0	0	0	0	0	0	0	0	0	0	0	0	0	0	0	0	0
0	0	0	0	0	0	0	0	0	0	0	0	0	0	0	0	0	0	0
0	0	0	0	0	0	0	0	0	0	0	0	0	0	0	0	0	0	0
0	0	0	0	0	0	0	0	0	0	0	0	0	0	0	0	0	0	0
0	0	0	0	0	0	0	0	0	0	0	0	0	0	0	0	0	0	0
0	0	0	0	0	0	0	0	0	0	0	0	0	0	0	0	0	0	0
0	0	0	0	0	0	0	0	0	0	0	0	0	0	0	0	0	0	0
Frame 13 (103.16 ms)
0	0	0	0	0	0	0	0	0	0	0	0	0	0	0	0	0	0	0
0	0	0	0	0	0	0	0	0	0	0	0	0	0	0	0	0	0	0
0	0	0	0	0	0	0	0	0.3	1.9	3.5	3.8	2.5	1.3	0.3	0	0	0	0
0	0	0	0	0	0	0	0.6	4.4	12	20.9	20.6	14.6	7.9	1.9	0	0	0	0
0	0	0	0	0	0	0.3	3.8	13.9	23.1	30.1	27.9	22.2	14.9	4.8	0.6	0	0	0
0	0	0	0	0	0	1.6	7.9	19	22.5	25	23.8	22.5	17.1	6.3	0.6	0	0	0
0	0	0	0	0	0	2.2	9.8	18.7	20.3	22.2	21.9	20.6	14.3	4.8	0.6	0	0	0
0	0	0	0	0	0	1.9	7.9	15.2	16.8	18.4	17.1	13	7	1.6	0	0	0	0
0	0	0	0	0	0	0.6	3.8	8.6	10.5	11.4	10.1	5.7	1.9	0.3	0	0	0	0
0	0	0	0	0	0	0.3	2.2	5.4	5.7	4.8	2.9	1	0.3	0	0	0	0	0
0	0	0	0	0	0	0.3	1.3	2.5	1.9	1.3	0.3	0	0	0	0	0	0	0
0	0	0	0	0	0	0.6	1	1	0.3	0	0	0	0	0	0	0	0	0
0	0	0	0	0	0.3	0.6	1	0.3	0	0	0	0	0	0	0	0	0	0
0	0	0	0	0.3	1	1	0.6	0.3	0	0	0	0	0	0	0	0	0	0
0	0	0	0	0.3	1	1.3	0.6	0	0	0	0	0	0	0	0	0	0	0
0	0	0	0	1	1.3	1	0.3	0	0	0	0	0	0	0	0	0	0	0
0	0	0	0.3	1	1.6	1.3	0.3	0	0	0	0	0	0	0	0	0	0	0
0	0	0	0.6	1.3	1.9	1.6	0.6	0	0	0	0	0	0	0	0	0	0	0
0	0	0	1	1.9	2.2	1.6	0.6	0	0	0	0	0	0	0	0	0	0	0
0	0	0.3	0.6	1.3	1.3	1	0.6	0	0	0	0	0	0	0	0	0	0	0
0	0	0.3	1.3	1.3	1	1	0.6	0.3	0.3	0	0	0	0	0	0	0	0	0
0	0	0	0.3	0.3	0.3	1	1.3	1.3	1	0.6	0.3	0	0	0	0	0	0	0
0	0	0	0	0.3	1	2.2	3.5	4.1	3.8	3.2	1.6	0.6	0.3	0.3	0	0	0	0
0	0	0	0	0	0.3	1	1.9	2.5	2.5	2.5	2.2	1.3	0.6	0.3	0	0	0	0
0	0	0	0	0	0	0.3	0.6	1	1	1.3	1	0.6	0.3	0	0	0	0	0
0	0	0	0	0	0	0	0	0	0	0.3	0	0	0	0	0	0	0	0
0	0	0	0	0	0	0	0	0	0	0	0	0	0	0	0	0	0	0
0	0	0	0	0	0	0	0	0	0	0	0	0	0	0	0	0	0	0
0	0	0	0	0	0	0	0	0	0	0	0	0	0	0	0	0	0	0
0	0	0	0	0	0	0	0	0	0	0	0	0	0	0	0	0	0	0
0	0	0	0	0	0	0	0	0	0	0	0	0	0	0	0	0	0	0
0	0	0	0	0	0	0	0	0	0	0	0	0	0	0	0	0	0	0
0	0	0	0	0	0	0	0	0	0	0	0	0	0	0	0	0	0	0
0	0	0	0	0	0	0	0	0	0	0	0	0	0	0	0	0	0	0
0	0	0	0	0	0	0	0	0	0	0	0	0	0	0	0	0	0	0
Frame 14 (111.10 ms)
0	0	0	0	0	0	0	0	0	0	0	0	0	0	0	0	0	0	0
0	0	0	0	0	0	0	0	0	0	0	0	0	0	0	0	0	0	0
0	0	0	0	0	0	0	0	0.6	1.9	3.5	3.8	2.5	1.3	0.3	0	0	0	0
0	0	0	0	0	0	0	1	4.8	12.4	20.9	20.6	14.3	7.9	1.9	0	0	0	0
0	0	0	0	0	0	0.3	4.1	14.3	23.4	30.1	27.9	22.2	15.2	4.8	0.6	0	0	0
0	0	0	0	0	0	1.6	8.6	19.3	22.8	25	23.8	22.5	17.1	6.3	0.6	0	0	0
0	0	0	0	0	0.3	2.2	10.1	19	20.6	22.2	22.2	20.9	14.6	4.8	0.6	0	0	0
0	0	0	0	0	0	1.9	8.2	15.2	17.1	18.7	17.4	13.3	7	1.6	0	0	0	0
0	0	0	0	0	0	1	4.1	8.9	11.1	12	10.5	6.3	1.9	0.3	0	0	0	0
0	0	0	0	0	0	0.6	2.5	5.7	6	5.1	3.2	1.3	0.3	0	0	0	0	0
0	0	0	0	0	0	0.6	1.6	2.5	2.2	1.3	0.3	0	0	0	0	0	0	0
0	0	0	0	0	0	0.6	1.3	1	0.6	0	0	0	0	0	0	0	0	0
0	0	0	0	0	0.3	0.6	1	0.3	0	0	0	0	0	0	0	0	0	0
0	0	0	0	0.3	1	1.3	1	0.3	0	0	0	0	0	0	0	0	0	0
0	0	0	0	0.6	1	1.3	0.6	0	0	0	0	0	0	0	0	0	0	0
0	0	0	0.3	1	1.3	1	0.3	0	0	0	0	0	0	0	0	0	0	0
0	0	0	0.3	1	1.6	1.3	0.3	0	0	0	0	0	0	0	0	0	0	0
0	0	0	0.6	1.6	2.2	1.6	0.6	0	0	0	0	0	0	0	0	0	0	0
0	0	0.3	1.3	2.2	2.5	1.9	0.6	0	0	0	0	0	0	0	0	0	0	0
0	0	0.3	1	1.3	1.3	1.3	0.6	0	0	0	0	0	0	0	0	0	0	0
0	0	0.3	1.3	1.6	1.3	1	0.6	0.3	0.3	0	0	0	0	0	0	0	0	0
0	0	0	0.3	0.3	0.6	1	1.3	1.6	1.3	0.6	0.3	0	0	0	0	0	0	0
0	0	0	0	0.3	1	2.2	3.8	4.4	4.1	3.5	1.9	1	0.3	0.3	0	0	0	0
0	0	0	0	0	0.3	1	2.2	2.9	2.9	2.9	2.5	1.6	1	0.6	0	0	0	0
0	0	0	0	0	0	0.3	0.6	1	1.3	1.6	1	0.6	0.3	0.3	0	0	0	0
0	0	0	0	0	0	0	0	0	0.3	0.3	0	0	0	0	0	0	0	0
0	0	0	0	0	0	0	0	0	0	0	0	0	0	0	0	0	0	0
0	0	0	0	0	0	0	0	0	0	0	0	0	0	0	0	0	0	0
0	0	0	0	0	0	0	0	0	0	0	0	0	0	0	0	0	0	0
0	0	0	0	0	0	0	0	0	0	0	0	0	0	0	0	0	0	0
0	0	0	0	0	0	0	0	0	0	0	0	0	0	0	0	0	0	0
0	0	0	0	0	0	0	0	0	0	0	0	0	0	0	0	0	0	0
0	0	0	0	0	0	0	0	0	0	0	0	0	0	0	0	0	0	0
0	0	0	0	0	0	0	0	0	0	0	0	0	0	0	0	0	0	0
0	0	0	0	0	0	0	0	0	0	0	0	0	0	0	0	0	0	0
Frame 15 (119.04 ms)
0	0	0	0	0	0	0	0	0	0	0	0	0	0	0	0	0	0	0
0	0	0	0	0	0	0	0	0	0	0	0	0	0	0	0	0	0	0
0	0	0	0	0	0	0	0	0.6	1.9	4.1	3.8	2.2	1.3	0.3	0	0	0	0
0	0	0	0	0	0	0	1	4.8	13	22.5	20.9	13.9	7.9	1.9	0	0	0	0
0	0	0	0	0	0	0.6	4.4	14.9	23.4	30.4	27.9	22.2	15.2	5.1	0.6	0	0	0
0	0	0	0	0	0	1.6	8.9	19.6	22.8	25	23.8	22.5	17.4	6.7	1	0	0	0
0	0	0	0	0	0.3	2.5	10.5	19.3	20.6	22.2	22.2	20.9	14.6	4.8	0.6	0	0	0
0	0	0	0	0	0	1.9	8.6	15.5	17.1	18.7	17.7	13.3	7	1.6	0	0	0	0
0	0	0	0	0	0	1	4.4	9.5	11.4	12.4	10.8	6.3	1.9	0.3	0	0	0	0
0	0	0	0	0	0	0.6	2.5	6.3	6.7	5.4	3.2	1.3	0.3	0	0	0	0	0
0	0	0	0	0	0	0.6	1.6	2.9	2.5	1.3	0.3	0	0	0	0	0	0	0
0	0	0	0	0	0.3	0.6	1.3	1	0.6	0	0	0	0	0	0	0	0	0
0	0	0	0	0	0.6	1	1	0.3	0	0	0	0	0	0	0	0	0	0
0	0	0	0	0.3	1	1.3	1	0.3	0	0	0	0	0	0	0	0	0	0
0	0	0	0	0.6	1	1.3	0.6	0	0	0	0	0	0	0	0	0	0	0
0	0	0	0.3	1	1.3	1	0.3	0	0	0	0	0	0	0	0	0	0	0
0	0	0	0.3	1	1.6	1.3	0.6	0	0	0	0	0	0	0	0	0	0	0
0	0	0	0.6	1.6	2.2	1.6	0.6	0	0	0	0	0	0	0	0	0	0	0
0	0	0.3	1.3	2.2	2.5	1.9	1	0	0	0	0	0	0	0	0	0	0	0
0	0	0.3	1	1.3	1.3	1.3	0.6	0	0	0	0	0	0	0	0	0	0	0
0	0	0.3	1.3	1.6	1.3	1	0.6	0.3	0.3	0.3	0	0	0	0	0	0	0	0
0	0	0	0.3	0.3	0.6	1	1.3	1.6	1.3	1	0.3	0	0	0	0	0	0	0
0	0	0	0	0.3	1	2.2	3.8	4.8	4.4	3.8	2.2	1	0.3	0.3	0	0	0	0
0	0	0	0	0	0.6	1.3	2.2	3.2	3.2	3.5	2.9	1.6	1	0.6	0	0	0	0
0	0	0	0	0	0	0.3	0.6	1.3	1.3	1.6	1.3	0.6	0.3	0.3	0	0	0	0
0	0	0	0	0	0	0	0	0.3	0.3	0.3	0	0	0	0	0	0	0	0
0	0	0	0	0	0	0	0	0	0	0	0	0	0	0	0	0	0	0
0	0	0	0	0	0	0	0	0	0	0	0	0	0	0	0	0	0	0
0	0	0	0	0	0	0	0	0	0	0	0	0	0	0	0	0	0	0
0	0	0	0	0	0	0	0	0	0	0	0	0	0	0	0	0	0	0
0	0	0	0	0	0	0	0	0	0	0	0	0	0	0	0	0	0	0
0	0	0	0	0	0	0	0	0	0	0	0	0	0	0	0	0	0	0
0	0	0	0	0	0	0	0	0	0	0	0	0	0	0	0	0	0	0
0	0	0	0	0	0	0	0	0	0	0	0	0	0	0	0	0	0	0
0	0	0	0	0	0	0	0	0	0	0	0	0	0	0	0	0	0	0
Frame 16 (126.97 ms)
0	0	0	0	0	0	0	0	0	0	0	0	0	0	0	0	0	0	0
0	0	0	0	0	0	0	0	0	0	0	0	0	0	0	0	0	0	0
0	0	0	0	0	0	0	0	0.6	2.2	4.1	3.8	2.2	1.3	0.3	0	0	0	0
0	0	0	0	0	0	0	1	5.1	13.3	22.5	20.9	13.9	7.9	1.9	0	0	0	0
0	0	0	0	0	0	0.6	4.4	15.2	24.1	30.4	27.9	22.2	15.2	5.1	0.6	0	0	0
0	0	0	0	0	0	1.6	9.2	20	22.8	25	23.8	22.5	17.4	6.7	1	0	0	0
0	0	0	0	0	0.3	2.5	10.8	19.3	20.6	22.2	22.2	21.2	14.9	4.8	0.6	0	0	0
0	0	0	0	0	0.3	2.2	8.9	15.5	17.4	18.7	17.7	13.6	7.3	1.6	0	0	0	0
0	0	0	0	0	0	1	4.8	9.5	11.7	12.7	11.1	6.7	2.2	0.3	0	0	0	0
0	0	0	0	0	0	0.6	2.9	6.3	6.7	5.7	3.5	1.3	0.3	0	0	0	0	0
0	0	0	0	0	0	0.6	1.9	2.9	2.5	1.3	0.3	0	0	0	0	0	0	0
0	0	0	0	0	0.3	0.6	1.3	1	0.6	0.3	0	0	0	0	0	0	0	0
0	0	0	0	0	0.6	1	1.3	0.6	0	0	0	0	0	0	0	0	0	0
0	0	0	0	0.3	1	1.3	1	0.3	0	0	0	0	0	0	0	0	0	0
0	0	0	0	0.6	1.3	1.3	0.6	0	0	0	0	0	0	0	0	0	0	0
0	0	0	0.3	1	1.6	1.3	0.6	0	0	0	0	0	0	0	0	0	0	0
0	0	0	0.3	1	1.6	1.6	0.6	0	0	0	0	0	0	0	0	0	0	0
0	0	0	0.6	1.6	2.2	1.6	0.6	0	0	0	0	0	0	0	0	0	0	0
0	0	0.3	1.3	2.5	2.9	2.2	1	0	0	0	0	0	0	0	0	0	0	0
0	0	0.3	1	1.6	1.6	1.3	0.6	0.3	0	0	0	0	0	0	0	0	0	0
0	0	0.6	1.3	1.6	1.3	1	0.6	0.6	0.3	0.3	0	0	0	0	0	0	0	0
0	0	0	0.3	0.3	0.6	1	1.3	1.9	1.6	1	0.3	0	0	0	0	0	0	0
0	0	0	0	0.3	1.3	2.5	4.1	5.1	4.8	4.1	2.2	1	0.6	0.3	0	0	0	0
0	0	0	0	0	0.6	1.3	2.5	3.5	3.5	3.8	3.2	1.6	1	0.6	0	0	0	0
0	0	0	0	0	0	0.3	1	1.6	1.6	1.9	1.6	0.6	0.3	0.3	0	0	0	0
0	0	0	0	0	0	0	0	0.3	0.3	0.3	0.3	0	0	0	0	0	0	0
0	0	0	0	0	0	0	0	0	0	0	0	0	0	0	0	0	0	0
0	0	0	0	0	0	0	0	0	0	0	0	0	0	0	0	0	0	0
0	0	0	0	0	0	0	0	0	0	0	0	0	0	0	0	0	0	0
0	0	0	0	0	0	0	0	0	0	0	0	0	0	0	0	0	0	0
0	0	0	0	0	0	0	0	0	0	0	0	0	0	0	0	0	0	0
0	0	0	0	0	0	0	0	0	0	0	0	0	0	0	0	0	0	0
0	0	0	0	0	0	0	0	0	0	0	0	0	0	0	0	0	0	0
0	0	0	0	0	0	0	0	0	0	0	0	0	0	0	0	0	0	0
0	0	0	0	0	0	0	0	0	0	0	0	0	0	0	0	0	0	0
Frame 17 (134.91 ms)
0	0	0	0	0	0	0	0	0	0	0	0	0	0	0	0	0	0	0
0	0	0	0	0	0	0	0	0	0	0	0	0	0	0	0	0	0	0
0	0	0	0	0	0	0	0	0.6	2.2	4.1	4.1	2.5	1.3	0.3	0	0	0	0
0	0	0	0	0	0	0	1	5.1	13.6	22.8	20.9	14.3	8.2	1.9	0	0	0	0
0	0	0	0	0	0	0.6	4.4	15.2	24.1	30.7	27.9	22.2	15.2	5.1	0.6	0	0	0
0	0	0	0	0	0	1.6	9.2	20	22.8	25	23.8	22.5	17.4	6.7	1	0	0	0
0	0	0	0	0	0.3	2.5	10.8	19.6	20.6	22.2	22.2	20.9	14.6	4.8	0.6	0	0	0
0	0	0	0	0	0.3	2.2	8.9	15.8	17.4	19	17.7	13.6	7.3	1.6	0	0	0	0
0	0	0	0	0	0	1	4.8	10.1	12	13	11.4	6.7	2.2	0.3	0	0	0	0
0	0	0	0	0	0	0.6	2.9	6.7	7	6	3.5	1.3	0.3	0	0	0	0	0
0	0	0	0	0	0	0.6	1.9	3.2	2.9	1.6	0.6	0	0	0	0	0	0	0
0	0	0	0	0	0.3	1	1.6	1.3	0.6	0.3	0	0	0	0	0	0	0	0
0	0	0	0	0	0.6	1.3	1.3	0.6	0	0	0	0	0	0	0	0	0	0
0	0	0	0	0.3	1.3	1.6	1.3	0.3	0	0	0	0	0	0	0	0	0	0
0	0	0	0	0.6	1.3	1.6	1	0.3	0	0	0	0	0	0	0	0	0	0
0	0	0	0.3	1.3	1.6	1.3	0.6	0	0	0	0	0	0	0	0	0	0	0
0	0	0	0.3	1	1.9	1.6	0.6	0	0	0	0	0	0	0	0	0	0	0
0	0	0	0.6	1.9	2.5	1.9	0.6	0	0	0	0	0	0	0	0	0	0	0
0	0	0.3	1.3	2.5	2.9	2.2	1	0	0	0	0	0	0	0	0	0	0	0
0	0	0.3	1.3	1.6	1.6	1.3	0.6	0.3	0	0	0	0	0	0	0	0	0	0
0	0	0.6	1.6	1.6	1.3	1	0.6	0.6	0.3	0.3	0	0	0	0	0	0	0	0
0	0	0	0.3	0.6	0.6	1	1.6	1.9	1.6	1	0.6	0.3	0	0	0	0	0	0
0	0	0	0	0.6	1.3	2.9	4.4	5.4	5.1	4.1	2.5	1.3	0.6	0.3	0	0	0	0
0	0	0	0	0	0.6	1.3	2.9	3.8	3.8	3.8	3.5	1.9	1	0.6	0.3	0	0	0
0	0	0	0	0	0	0.3	1	1.6	1.9	2.2	1.6	1	0.6	0.3	0	0	0	0
0	0	0	0	0	0	0	0	0.3	0.3	0.6	0.3	0	0	0	0	0	0	0
0	0	0	0	0	0	0	0	0	0	0	0	0	0	0	0	0	0	0
0	0	0	0	0	0	0	0	0	0	0	0	0	0	0	0	0	0	0
0	0	0	0	0	0	0	0	0	0	0	0	0	0	0	0	0	0	0
0	0	0	0	0	0	0	0	0	0	0	0	0	0	0	0	0	0	0
0	0	0	0	0	0	0	0	0	0	0	0	0	0	0	0	0	0	0
0	0	0	0	0	0	0	0	0	0	0	0	0	0	0	0	0	0	0
0	0	0	0	0	0	0	0	0	0	0	0	0	0	0	0	0	0	0
0	0	0	0	0	0	0	0	0	0	0	0	0	0	0	0	0	0	0
0	0	0	0	0	0	0	0	0	0	0	0	0	0	0	0	0	0	0
Frame 18 (142.84 ms)
0	0	0	0	0	0	0	0	0	0	0	0	0	0	0	0	0	0	0
0	0	0	0	0	0	0	0	0	0	0	0	0	0	0	0	0	0	0
0	0	0	0	0	0	0	0	0.6	2.2	4.1	4.1	2.5	1.3	0.3	0	0	0	0
0	0	0	0	0	0	0	1	5.1	13.6	22.5	20.9	14.3	7.9	1.9	0	0	0	0
0	0	0	0	0	0	0.6	4.4	15.2	23.8	29.1	27.6	22.2	14.9	4.8	0.6	0	0	0
0	0	0	0	0	0	1.6	9.2	20	22.8	24.4	23.4	22.5	17.1	6	0.6	0	0	0
0	0	0	0	0	0.3	2.5	10.8	19.6	20.6	21.9	21.2	20.9	14.6	4.8	0.6	0	0	0
0	0	0	0	0	0.3	2.2	9.2	15.8	17.1	18.7	17.4	13.6	7.3	1.6	0	0	0	0
0	0	0	0	0	0	1.3	4.8	10.1	12	13	11.4	6.7	2.2	0.3	0	0	0	0
0	0	0	0	0	0	0.6	2.9	6.7	7.3	6	3.5	1.3	0.3	0	0	0	0	0
0	0	0	0	0	0	0.6	1.9	3.5	2.9	1.6	0.6	0	0	0	0	0	0	0
0	0	0	0	0	0.3	1	1.6	1.3	0.6	0.3	0	0	0	0	0	0	0	0
0	0	0	0	0	0.6	1.3	1.3	0.6	0	0	0	0	0	0	0	0	0	0
0	0	0	0	0.3	1.3	1.6	1.3	0.3	0	0	0	0	0	0	0	0	0	0
0	0	0	0	0.6	1.6	1.6	1	0.3	0	0	0	0	0	0	0	0	0	0
0	0	0	0.3	1.3	1.9	1.3	0.6	0	0	0	0	0	0	0	0	0	0	0
0	0	0	0.3	1.3	1.9	1.6	0.6	0	0	0	0	0	0	0	0	0	0	0
0	0	0	1	1.9	2.5	1.9	0.6	0	0	0	0	0	0	0	0	0	0	0
0	0	0.3	1.6	2.9	3.2	2.2	1	0.3	0	0	0	0	0	0	0	0	0	0
0	0	0.3	1.3	1.9	1.6	1.3	0.6	0.3	0	0	0	0	0	0	0	0	0	0
0	0	0.6	1.6	1.9	1.3	1	0.6	0.6	0.3	0.3	0	0	0	0	0	0	0	0
0	0	0	0.3	0.6	0.6	1	1.6	1.9	1.6	1	0.6	0.3	0	0	0	0	0	0
0	0	0	0	0.6	1.3	2.9	4.8	5.7	5.1	4.1	2.5	1.3	0.6	0.3	0	0	0	0
0	0	0	0	0	0.6	1.6	2.9	3.8	3.8	4.1	3.5	1.9	1.3	0.6	0.3	0	0	0
0	0	0	0	0	0	0.6	1.3	1.9	1.9	2.2	1.6	1	0.6	0.3	0	0	0	0
0	0	0	0	0	0	0	0.3	0.3	0.3	0.6	0.3	0	0	0	0	0	0	0
0	0	0	0	0	0	0	0	0	0	0	0	0	0	0	0	0	0	0
0	0	0	0	0	0	0	0	0	0	0	0	0	0	0	0	0	0	0
0	0	0	0	0	0	0	0	0	0	0	0	0	0	0	0	0	0	0
0	0	0	0	0	0	0	0	0	0	0	0	0	0	0	0	0	0	0
0	0	0	0	0	0	0	0	0	0	0	0	0	0	0	0	0	0	0
0	0	0	0	0	0	0	0	0	0	0	0	0	0	0	0	0	0	0
0	0	0	0	0	0	0	0	0	0	0	0	0	0	0	0	0	0	0
0	0	0	0	0	0	0	0	0	0	0	0	0	0	0	0	0	0	0
0	0	0	0	0	0	0	0	0	0	0	0	0	0	0	0	0	0	0
Frame 19 (150.78 ms)
0	0	0	0	0	0	0	0	0	0	0	0	0	0	0	0	0	0	0
0	0	0	0	0	0	0	0	0	0	0	0	0	0	0	0	0	0	0
0	0	0	0	0	0	0	0	0.6	2.2	4.1	4.1	2.5	1.3	0.3	0	0	0	0
0	0	0	0	0	0	0	1	5.4	13.6	22.5	20.9	14.3	7.9	1.9	0	0	0	0
0	0	0	0	0	0	0.6	4.8	15.2	23.4	28.8	27.6	22.2	14.6	4.4	0.6	0	0	0
0	0	0	0	0	0	1.9	9.5	20	22.8	24.4	23.4	22.5	16.8	6	0.6	0	0	0
0	0	0	0	0	0.3	2.5	11.1	19.6	20.6	21.9	21.2	20.6	14.3	4.4	0.6	0	0	0
0	0	0	0	0	0.3	2.2	9.2	15.8	17.4	18.7	17.7	13.6	7.3	1.6	0	0	0	0
0	0	0	0	0	0	1.3	5.1	10.1	12	13.3	11.4	6.7	2.2	0.3	0	0	0	0
0	0	0	0	0	0	0.6	3.2	7	7.3	6	3.8	1.6	0.3	0	0	0	0	0
0	0	0	0	0	0	0.6	1.9	3.5	2.9	1.6	0.6	0	0	0	0	0	0	0
0	0	0	0	0	0.3	1	1.6	1.3	0.6	0.3	0	0	0	0	0	0	0	0
0	0	0	0	0.3	1	1.3	1.6	0.6	0	0	0	0	0	0	0	0	0	0
0	0	0	0	0.6	1.6	1.9	1.3	0.6	0	0	0	0	0	0	0	0	0	0
0	0	0	0.3	1	1.6	1.9	1	0.3	0	0	0	0	0	0	0	0	0	0
0	0	0	0.3	1.6	1.9	1.3	0.6	0	0	0	0	0	0	0	0	0	0	0
0	0	0	0.3	1.3	2.2	1.9	0.6	0	0	0	0	0	0	0	0	0	0	0
0	0	0	1	2.2	2.9	2.2	0.6	0	0	0	0	0	0	0	0	0	0	0
0	0	0.3	1.6	3.2	3.2	2.5	1.3	0.3	0	0	0	0	0	0	0	0	0	0
0	0	0.3	1.3	1.9	1.9	1.6	1	0.3	0	0	0	0	0	0	0	0	0	0
0	0	0.6	1.9	1.9	1.6	1.3	1	0.6	0.3	0.3	0	0	0	0	0	0	0	0
0	0	0	0.3	0.6	1	1.3	1.9	1.9	1.6	1	0.6	0.3	0	0	0	0	0	0
0	0	0	0	0.6	1.3	3.2	4.8	5.7	5.4	4.4	2.5	1.3	0.6	0.3	0	0	0	0
0	0	0	0	0	0.6	1.6	3.2	4.1	4.1	4.1	3.5	2.2	1.3	0.6	0.3	0	0	0
0	0	0	0	0	0	0.6	1.3	2.2	2.2	2.2	1.6	1	0.6	0.3	0	0	0	0
0	0	0	0	0	0	0	0.3	0.3	0.6	0.6	0.3	0	0	0	0	0	0	0
0	0	0	0	0	0	0	0	0	0	0	0	0	0	0	0	0	0	0
0	0	0	0	0	0	0	0	0	0	0	0	0	0	0	0	0	0	0
0	0	0	0	0	0	0	0	0	0	0	0	0	0	0	0	0	0	0
0	0	0	0	0	0	0	0	0	0	0	0	0	0	0	0	0	0	0
0	0	0	0	0	0	0	0	0	0	0	0	0	0	0	0	0	0	0
0	0	0	0	0	0	0	0	0	0	0	0	0	0	0	0	0	0	0
0	0	0	0	0	0	0	0	0	0	0	0	0	0	0	0	0	0	0
0	0	0	0	0	0	0	0	0	0	0	0	0	0	0	0	0	0	0
0	0	0	0	0	0	0	0	0	0	0	0	0	0	0	0	0	0	0
Frame 20 (158.71 ms)
0	0	0	0	0	0	0	0	0	0	0	0	0	0	0	0	0	0	0
0	0	0	0	0	0	0	0	0	0	0	0	0	0	0	0	0	0	0
0	0	0	0	0	0	0	0	0.6	2.2	4.1	3.8	2.5	1.3	0.3	0	0	0	0
0	0	0	0	0	0	0	1	5.4	13.3	21.9	20	13.3	7.6	1.6	0	0	0	0
0	0	0	0	0	0	0.6	4.8	15.2	23.1	27.2	25.3	20	13.6	4.1	0.3	0	0	0
0	0	0	0	0	0	1.9	9.5	20	22.5	23.1	22.5	20.6	15.8	5.4	0.6	0	0	0
0	0	0	0	0	0.3	2.9	11.1	19.6	20.6	21.9	20.6	19	13.3	4.1	0.3	0	0	0
0	0	0	0	0	0.3	2.2	9.2	16.2	17.4	18.7	17.4	13	7	1.6	0	0	0	0
0	0	0	0	0	0	1.3	5.1	10.1	12	13.3	11.4	6.7	1.9	0.3	0	0	0	0
0	0	0	0	0	0	0.6	3.2	7	7.6	6	3.8	1.3	0.3	0	0	0	0	0
0	0	0	0	0	0	0.6	2.2	3.8	3.2	1.6	0.6	0	0	0	0	0	0	0
0	0	0	0	0	0.3	1.3	1.9	1.3	0.6	0.3	0	0	0	0	0	0	0	0
0	0	0	0	0.3	1	1.6	1.6	1	0	0	0	0	0	0	0	0	0	0
0	0	0	0	0.6	1.9	2.2	1.6	0.6	0	0	0	0	0	0	0	0	0	0
0	0	0	0.3	1	1.9	2.2	1.3	0.3	0	0	0	0	0	0	0	0	0	0
0	0	0	0.6	1.6	2.2	1.6	0.6	0	0	0	0	0	0	0	0	0	0	0
0	0	0	0.6	1.6	2.2	1.9	0.6	0	0	0	0	0	0	0	0	0	0	0
0	0	0.3	1	2.2	3.2	2.2	1	0	0	0	0	0	0	0	0	0	0	0
0	0	0.3	1.9	3.2	3.5	2.5	1.3	0.3	0	0	0	0	0	0	0	0	0	0
0	0	0.6	1.6	1.9	1.9	1.6	1	0.3	0	0	0	0	0	0	0	0	0	0
0	0	0.6	1.9	1.9	1.6	1.3	1	0.6	0.3	0.3	0	0	0	0	0	0	0	0
0	0	0	0.3	0.6	1	1.3	1.9	2.2	1.6	1	0.6	0.3	0	0	0	0	0	0
0	0	0	0.3	0.6	1.6	3.2	5.1	5.7	5.4	4.4	2.5	1.3	0.6	0.3	0	0	0	0
0	0	0	0	0.3	0.6	1.9	3.5	4.4	4.1	4.4	3.8	2.2	1.3	0.6	0.3	0	0	0
0	0	0	0	0	0	0.6	1.6	2.2	2.2	2.5	1.9	1	0.6	0.3	0	0	0	0
0	0	0	0	0	0	0	0.3	0.3	0.6	0.6	0.3	0	0	0	0	0	0	0
0	0	0	0	0	0	0	0	0	0	0	0	0	0	0	0	0	0	0
0	0	0	0	0	0	0	0	0	0	0	0	0	0	0	0	0	0	0
0	0	0	0	0	0	0	0	0	0	0	0	0	0	0	0	0	0	0
0	0	0	0	0	0	0	0	0	0	0	0	0	0	0	0	0	0	0
0	0	0	0	0	0	0	0	0	0	0	0	0	0	0	0	0	0	0
0	0	0	0	0	0	0	0	0	0	0	0	0	0	0	0	0	0	0
0	0	0	0	0	0	0	0	0	0	0	0	0	0	0	0	0	0	0
0	0	0	0	0	0	0	0	0	0	0	0	0	0	0	0	0	0	0
0	0	0	0	0	0	0	0	0	0	0	0	0	0	0	0	0	0	0
Frame 21 (166.65 ms)
0	0	0	0	0	0	0	0	0	0	0	0	0	0	0	0	0	0	0
0	0	0	0	0	0	0	0	0	0	0	0	0	0	0	0	0	0	0
0	0	0	0	0	0	0	0	0.6	2.2	4.1	3.8	2.5	1.3	0.3	0	0	0	0
0	0	0	0	0	0	0	1	5.4	13.3	21.9	19.6	13.3	7	1.6	0	0	0	0
0	0	0	0	0	0	0.6	4.8	14.9	22.2	27.2	25	19.3	13	3.8	0.3	0	0	0
0	0	0	0	0	0	1.9	9.5	19.6	22.5	24.4	22.5	20	15.2	5.1	0.6	0	0	0
0	0	0	0	0	0.3	2.9	11.1	19.3	20.3	21.9	20.6	18.1	12.7	3.8	0.3	0	0	0
0	0	0	0	0	0.3	2.2	9.2	15.8	17.1	18.7	17.1	12.7	6.7	1.3	0	0	0	0
0	0	0	0	0	0	1.3	5.1	10.5	12.4	13	11.4	6.3	1.9	0.3	0	0	0	0
0	0	0	0	0	0	0.6	3.5	7.3	7.6	6.3	3.5	1.3	0.3	0	0	0	0	0
0	0	0	0	0	0	1	2.2	3.8	3.2	1.6	0.6	0	0	0	0	0	0	0
0	0	0	0	0	0.6	1.3	1.9	1.6	0.6	0.3	0	0	0	0	0	0	0	0
0	0	0	0	0.3	1.3	1.6	1.9	1	0	0	0	0	0	0	0	0	0	0
0	0	0	0	0.6	2.2	2.2	1.6	0.6	0	0	0	0	0	0	0	0	0	0
0	0	0	0.3	1	2.2	2.2	1.3	0.3	0	0	0	0	0	0	0	0	0	0
0	0	0	0.6	1.9	2.5	1.6	1	0	0	0	0	0	0	0	0	0	0	0
0	0	0	0.6	1.6	2.5	1.9	1	0	0	0	0	0	0	0	0	0	0	0
0	0	0.3	1.3	2.5	3.2	2.5	1	0	0	0	0	0	0	0	0	0	0	0
0	0	0.6	1.9	3.5	3.8	2.9	1.3	0.3	0	0	0	0	0	0	0	0	0	0
0	0	0.6	1.6	1.9	1.9	1.9	1	0.3	0	0	0	0	0	0	0	0	0	0
0	0	0.6	1.9	2.2	1.6	1.3	1	0.6	0.3	0.3	0	0	0	0	0	0	0	0
0	0	0	0.6	0.6	1	1.3	1.9	2.2	1.6	1.3	0.6	0.3	0	0	0	0	0	0
0	0	0	0.3	0.6	1.6	3.5	5.4	5.7	5.4	4.4	2.5	1.3	0.6	0.3	0	0	0	0
0	0	0	0	0.3	0.6	1.9	3.8	4.4	4.4	4.4	3.8	2.2	1.3	0.6	0.3	0	0	0
0	0	0	0	0	0	0.6	1.6	2.2	2.5	2.5	1.9	1	0.6	0.3	0	0	0	0
0	0	0	0	0	0	0	0.3	0.3	0.6	0.6	0.3	0	0	0	0	0	0	0
0	0	0	0	0	0	0	0	0	0	0	0	0	0	0	0	0	0	0
0	0	0	0	0	0	0	0	0	0	0	0	0	0	0	0	0	0	0
0	0	0	0	0	0	0	0	0	0	0	0	0	0	0	0	0	0	0
0	0	0	0	0	0	0	0	0	0	0	0	0	0	0	0	0	0	0
0	0	0	0	0	0	0	0	0	0	0	0	0	0	0	0	0	0	0
0	0	0	0	0	0	0	0	0	0	0	0	0	0	0	0	0	0	0
0	0	0	0	0	0	0	0	0	0	0	0	0	0	0	0	0	0	0
0	0	0	0	0	0	0	0	0	0	0	0	0	0	0	0	0	0	0
0	0	0	0	0	0	0	0	0	0	0	0	0	0	0	0	0	0	0
Frame 22 (174.59 ms)
0	0	0	0	0	0	0	0	0	0	0	0	0	0	0	0	0	0	0
0	0	0	0	0	0	0	0	0	0	0	0	0	0	0	0	0	0	0
0	0	0	0	0	0	0	0	0.6	2.2	4.1	3.5	2.2	1	0.3	0	0	0	0
0	0	0	0	0	0	0	1	5.4	13	21.2	19	12.7	6.7	1.3	0	0	0	0
0	0	0	0	0	0	0.6	4.8	14.6	20.6	26	24.1	18.4	12	3.2	0.3	0	0	0
0	0	0	0	0	0	1.9	8.9	18.4	21.9	23.8	21.9	18.7	14.3	4.8	0.6	0	0	0
0	0	0	0	0	0.3	2.5	10.5	18.1	20	21.9	19.3	16.8	12	3.5	0.3	0	0	0
0	0	0	0	0	0.3	2.2	9.2	15.8	17.1	18.7	16.8	12.4	6.3	1.3	0	0	0	0
0	0	0	0	0	0	1.3	5.1	10.5	12	13	11.1	6.3	1.9	0.3	0	0	0	0
0	0	0	0	0	0	0.6	3.5	7.3	7.6	6	3.5	1.3	0.3	0	0	0	0	0
0	0	0	0	0	0	1	2.5	4.1	3.2	1.6	0.6	0	0	0	0	0	0	0
0	0	0	0	0	0.6	1.6	2.2	1.6	0.6	0.3	0	0	0	0	0	0	0	0
0	0	0	0	0.3	1.3	1.9	1.9	1	0	0	0	0	0	0	0	0	0	0
0	0	0	0	0.6	2.2	2.5	1.6	0.6	0	0	0	0	0	0	0	0	0	0
0	0	0	0.3	1.3	2.2	2.5	1.3	0.3	0	0	0	0	0	0	0	0	0	0
0	0	0	0.6	1.9	2.5	1.9	1	0	0	0	0	0	0	0	0	0	0	0
0	0	0	0.6	1.9	2.5	2.2	1	0	0	0	0	0	0	0	0	0	0	0
0	0	0.3	1.6	2.9	3.5	2.5	1	0	0	0	0	0	0	0	0	0	0	0
0	0	0.6	2.2	3.8	3.8	2.9	1.3	0.3	0	0	0	0	0	0	0	0	0	0
0	0	0.6	1.9	2.2	1.9	1.9	1	0.3	0	0	0	0	0	0	0	0	0	0
0	0	1	2.2	2.2	1.6	1.3	1	0.6	0.3	0.3	0	0	0	0	0	0	0	0
0	0	0.3	0.6	0.6	1	1.3	2.2	2.2	1.6	1.3	0.6	0.3	0	0	0	0	0	0
0	0	0	0.3	1	1.9	3.5	5.4	6	5.4	4.4	2.5	1.3	0.6	0.3	0	0	0	0
0	0	0	0	0.3	0.6	1.9	3.8	4.8	4.4	4.4	3.8	2.2	1.3	0.6	0	0	0	0
0	0	0	0	0	0	0.6	1.9	2.5	2.5	2.5	1.9	1	0.6	0.3	0	0	0	0
0	0	0	0	0	0	0	0.3	0.3	0.6	0.6	0.3	0	0	0	0	0	0	0
0	0	0	0	0	0	0	0	0	0	0	0	0	0	0	0	0	0	0
0	0	0	0	0	0	0	0	0	0	0	0	0	0	0	0	0	0	0
0	0	0	0	0	0	0	0	0	0	0	0	0	0	0	0	0	0	0
0	0	0	0	0	0	0	0	0	0	0	0	0	0	0	0	0	0	0
0	0	0	0	0	0	0	0	0	0	0	0	0	0	0	0	0	0	0
0	0	0	0	0	0	0	0	0	0	0	0	0	0	0	0	0	0	0
0	0	0	0	0	0	0	0	0	0	0	0	0	0	0	0	0	0	0
0	0	0	0	0	0	0	0	0	0	0	0	0	0	0	0	0	0	0
0	0	0	0	0	0	0	0	0	0	0	0	0	0	0	0	0	0	0
Frame 23 (182.52 ms)
0	0	0	0	0	0	0	0	0	0	0	0	0	0	0	0	0	0	0
0	0	0	0	0	0	0	0	0	0	0	0	0	0	0	0	0	0	0
0	0	0	0	0	0	0	0	0.6	2.2	4.1	3.5	1.9	1	0.3	0	0	0	0
0	0	0	0	0	0	0	1	5.1	12.4	20.9	18.4	11.7	6.3	1.3	0	0	0	0
0	0	0	0	0	0	0.6	4.4	13.6	19.6	25	22.5	17.1	11.4	2.9	0.3	0	0	0
0	0	0	0	0	0	1.6	8.6	16.8	20	22.8	20.3	17.7	13.6	4.1	0.3	0	0	0
0	0	0	0	0	0.3	2.5	10.1	16.8	19	20.3	18.4	16.2	11.4	3.2	0.3	0	0	0
0	0	0	0	0	0.3	2.2	8.9	15.2	16.8	18.1	16.5	11.7	6	1.3	0	0	0	0
0	0	0	0	0	0	1.3	5.1	10.1	12	12.7	10.8	6	1.9	0.3	0	0	0	0
0	0	0	0	0	0	0.6	3.5	7.3	7.6	6	3.5	1.3	0.3	0	0	0	0	0
0	0	0	0	0	0	1	2.5	4.1	3.2	1.6	0.6	0	0	0	0	0	0	0
0	0	0	0	0	0.6	1.6	2.2	1.6	0.6	0.3	0	0	0	0	0	0	0	0
0	0	0	0	0.3	1.3	1.9	1.9	1	0	0	0	0	0	0	0	0	0	0
0	0	0	0	0.6	2.2	2.5	1.6	0.6	0	0	0	0	0	0	0	0	0	0
0	0	0	0.3	1.3	2.5	2.5	1.3	0.3	0	0	0	0	0	0	0	0	0	0
0	0	0	0.6	2.2	2.9	1.9	1	0	0	0	0	0	0	0	0	0	0	0
0	0	0	1	1.9	2.9	2.2	1	0	0	0	0	0	0	0	0	0	0	0
0	0	0.3	1.6	2.9	3.5	2.5	1	0	0	0	0	0	0	0	0	0	0	0
0	0	0.6	2.2	3.8	3.8	2.9	1.3	0.3	0	0	0	0	0	0	0	0	0	0
0	0	0.6	1.9	2.2	2.2	1.9	1	0.3	0	0	0	0	0	0	0	0	0	0
0	0	1	2.2	2.2	1.6	1.3	1	0.6	0.3	0.3	0	0	0	0	0	0	0	0
0	0	0.3	0.6	1	1	1.6	2.2	2.2	1.6	1.3	0.6	0.3	0	0	0	0	0	0
0	0	0	0.3	1	1.9	3.8	5.4	6.3	5.4	4.8	2.9	1.3	0.6	0.3	0	0	0	0
0	0	0	0	0.3	1	2.2	4.1	4.8	4.4	4.4	3.8	2.2	1.3	0.6	0.3	0	0	0
0	0	0	0	0	0	0.6	2.2	2.9	2.5	2.5	1.9	1	0.6	0.3	0	0	0	0
0	0	0	0	0	0	0	0.3	0.6	0.6	0.6	0.3	0	0	0	0	0	0	0
0	0	0	0	0	0	0	0	0	0	0	0	0	0	0	0	0	0	0
0	0	0	0	0	0	0	0	0	0	0	0	0	0	0	0	0	0	0
0	0	0	0	0	0	0	0	0	0	0	0	0	0	0	0	0	0	0
0	0	0	0	0	0	0	0	0	0	0	0	0	0	0	0	0	0	0
0	0	0	0	0	0	0	0	0	0	0	0	0	0	0	0	0	0	0
0	0	0	0	0	0	0	0	0	0	0	0	0	0	0	0	0	0	0
0	0	0	0	0	0	0	0	0	0	0	0	0	0	0	0	0	0	0
0	0	0	0	0	0	0	0	0	0	0	0	0	0	0	0	0	0	0
0	0	0	0	0	0	0	0	0	0	0	0	0	0	0	0	0	0	0
Frame 24 (190.46 ms)
0	0	0	0	0	0	0	0	0	0	0	0	0	0	0	0	0	0	0
0	0	0	0	0	0	0	0	0	0	0	0	0	0	0	0	0	0	0
0	0	0	0	0	0	0	0	0.6	1.9	3.5	3.2	1.9	1	0	0	0	0	0
0	0	0	0	0	0	0	1	5.1	11.4	18.4	16.8	10.8	5.4	1	0	0	0	0
0	0	0	0	0	0	0.6	4.1	13	18.7	23.1	21.5	16.2	10.5	2.5	0.3	0	0	0
0	0	0	0	0	0	1.6	7.9	15.8	19.6	22.8	20	16.8	13	3.8	0.3	0	0	0
0	0	0	0	0	0.3	2.5	9.8	15.8	19	20.3	18.1	15.2	11.1	2.9	0.3	0	0	0
0	0	0	0	0	0.3	2.2	8.6	14.9	16.8	18.1	16.2	11.4	5.7	1.3	0	0	0	0
0	0	0	0	0	0	1.3	5.1	10.1	11.7	12.7	10.5	6	1.9	0.3	0	0	0	0
0	0	0	0	0	0	1	3.5	7.6	7.6	6	3.5	1.3	0.3	0	0	0	0	0
0	0	0	0	0	0	1	2.5	4.1	3.2	1.6	0.6	0	0	0	0	0	0	0
0	0	0	0	0	0.6	1.6	2.2	1.6	0.6	0.3	0	0	0	0	0	0	0	0
0	0	0	0	0.3	1.6	1.9	1.9	1	0	0	0	0	0	0	0	0	0	0
0	0	0	0	0.6	2.5	2.5	1.6	0.6	0	0	0	0	0	0	0	0	0	0
0	0	0	0.3	1.3	2.5	2.9	1.3	0.3	0	0	0	0	0	0	0	0	0	0
0	0	0	0.6	2.2	2.9	1.9	1	0.3	0	0	0	0	0	0	0	0	0	0
0	0	0	1	2.2	2.9	2.2	1	0	0	0	0	0	0	0	0	0	0	0
0	0	0.3	1.6	3.2	3.8	2.9	1	0	0	0	0	0	0	0	0	0	0	0
0	0	0.6	2.5	4.1	4.1	3.2	1.3	0.3	0	0	0	0	0	0	0	0	0	0
0	0	0.6	1.9	2.2	2.2	1.9	1.3	0.3	0	0	0	0	0	0	0	0	0	0
0	0	1	2.2	2.5	1.6	1.3	1	1	0.6	0.3	0	0	0	0	0	0	0	0
0	0	0.3	0.6	1	1	1.6	2.2	2.5	1.9	1.3	0.6	0.3	0	0	0	0	0	0
0	0	0	0.3	1	2.2	3.8	5.7	6.3	5.4	4.8	2.9	1.3	0.6	0.3	0	0	0	0
0	0	0	0	0.3	1	2.2	4.1	5.1	4.4	4.8	3.8	2.2	1.3	0.6	0.3	0	0	0
0	0	0	0	0	0	0.6	2.2	3.2	2.9	2.9	1.9	1	0.6	0.3	0	0	0	0
0	0	0	0	0	0	0	0.3	0.6	0.6	0.6	0.3	0	0	0	0	0	0	0
0	0	0	0	0	0	0	0	0	0	0	0	0	0	0	0	0	0	0
0	0	0	0	0	0	0	0	0	0	0	0	0	0	0	0	0	0	0
0	0	0	0	0	0	0	0	0	0	0	0	0	0	0	0	0	0	0
0	0	0	0	0	0	0	0	0	0	0	0	0	0	0	0	0	0	0
0	0	0	0	0	0	0	0	0	0	0	0	0	0	0	0	0	0	0
0	0	0	0	0	0	0	0	0	0	0	0	0	0	0	0	0	0	0
0	0	0	0	0	0	0	0	0	0	0	0	0	0	0	0	0	0	0
0	0	0	0	0	0	0	0	0	0	0	0	0	0	0	0	0	0	0
0	0	0	0	0	0	0	0	0	0	0	0	0	0	0	0	0	0	0
Frame 25 (198.39 ms)
0	0	0	0	0	0	0	0	0	0	0	0	0	0	0	0	0	0	0
0	0	0	0	0	0	0	0	0	0	0	0	0	0	0	0	0	0	0
0	0	0	0	0	0	0	0	0.6	1.6	2.9	2.9	1.6	0.6	0	0	0	0	0
0	0	0	0	0	0	0	0.6	4.1	9.8	15.8	15.8	10.1	5.1	1	0	0	0	0
0	0	0	0	0	0	0.3	3.5	11.7	16.8	21.2	20.6	15.2	9.8	2.2	0.3	0	0	0
0	0	0	0	0	0	1.6	7.3	14.6	18.1	20.9	19.3	16.2	12	3.5	0.3	0	0	0
0	0	0	0	0	0.3	2.2	9.2	15.2	18.1	18.7	17.4	14.6	10.5	2.9	0.3	0	0	0
0	0	0	0	0	0.3	2.2	8.2	14.3	16.2	17.4	15.2	10.8	5.4	1.3	0	0	0	0
0	0	0	0	0	0	1.3	4.8	9.8	11.4	12.4	10.5	5.7	1.6	0.3	0	0	0	0
0	0	0	0	0	0	0.6	3.5	7.3	7.6	6	3.5	1.3	0.3	0	0	0	0	0
0	0	0	0	0	0	1	2.5	4.1	3.5	1.6	0.6	0	0	0	0	0	0	0
0	0	0	0	0	0.6	1.6	2.2	1.6	1	0.3	0	0	0	0	0	0	0	0
0	0	0	0	0.3	1.6	1.9	1.9	1	0	0	0	0	0	0	0	0	0	0
0	0	0	0	0.6	2.5	2.9	1.9	0.6	0	0	0	0	0	0	0	0	0	0
0	0	0	0.3	1.3	2.5	2.9	1.6	0.3	0	0	0	0	0	0	0	0	0	0
0	0	0	0.6	2.2	3.2	2.2	1	0.3	0	0	0	0	0	0	0	0	0	0
0	0	0	1	2.2	2.9	2.5	1	0	0	0	0	0	0	0	0	0	0	0
0	0	0.3	1.6	3.2	3.8	2.9	1	0	0	0	0	0	0	0	0	0	0	0
0	0	0.6	2.5	4.1	4.1	3.2	1.3	0.3	0	0	0	0	0	0	0	0	0	0
0	0	1	1.9	2.5	2.2	1.9	1.3	0.3	0	0	0	0	0	0	0	0	0	0
0	0	1	2.5	2.5	1.6	1.3	1	1	0.6	0.3	0	0	0	0	0	0	0	0
0	0	0.3	0.6	1	1.3	1.6	2.2	2.5	1.9	1.3	0.6	0.3	0	0	0	0	0	0
0	0	0	0.3	1	2.2	4.1	5.7	6.3	5.7	4.8	2.9	1.3	0.6	0.6	0	0	0	0
0	0	0	0	0.3	1	2.5	4.4	5.1	4.8	4.8	3.8	2.2	1.3	1	0.3	0	0	0
0	0	0	0	0	0.3	1	2.2	3.2	2.9	2.9	1.9	1	0.6	0.6	0	0	0	0
0	0	0	0	0	0	0	0.3	0.6	0.6	1	0.6	0.3	0	0	0	0	0	0
0	0	0	0	0	0	0	0	0	0	0	0	0	0	0	0	0	0	0
0	0	0	0	0	0	0	0	0	0	0	0	0	0	0	0	0	0	0
0	0	0	0	0	0	0	0	0	0	0	0	0	0	0	0	0	0	0
0	0	0	0	0	0	0	0	0	0	0	0	0	0	0	0	0	0	0
0	0	0	0	0	0	0	0	0	0	0	0	0	0	0	0	0	0	0
0	0	0	0	0	0	0	0	0	0	0	0	0	0	0	0	0	0	0
0	0	0	0	0	0	0	0	0	0	0	0	0	0	0	0	0	0	0
0	0	0	0	0	0	0	0	0	0	0	0	0	0	0	0	0	0	0
0	0	0	0	0	0	0	0	0	0	0	0	0	0	0	0	0	0	0
Frame 26 (206.33 ms)
0	0	0	0	0	0	0	0	0	0	0	0	0	0	0	0	0	0	0
0	0	0	0	0	0	0	0	0	0	0	0	0	0	0	0	0	0	0
0	0	0	0	0	0	0	0	0.3	1.3	2.2	2.5	1.6	0.6	0	0	0	0	0
0	0	0	0	0	0	0	0.6	3.5	8.6	13.3	14.3	9.2	4.4	1	0	0	0	0
0	0	0	0	0	0	0.3	3.2	10.5	15.2	19.6	19	14.3	9.2	2.2	0.3	0	0	0
0	0	0	0	0	0	1.3	6.7	13.3	17.4	20.3	18.7	15.2	11.7	3.5	0.3	0	0	0
0	0	0	0	0	0	1.9	8.6	13.9	17.4	18.1	16.5	13.9	10.1	2.5	0.3	0	0	0
0	0	0	0	0	0.3	1.9	7.9	13.6	15.5	16.8	14.9	10.5	5.4	1	0	0	0	0
0	0	0	0	0	0	1.3	4.8	9.5	11.1	12	10.1	5.7	1.6	0.3	0	0	0	0
0	0	0	0	0	0	0.6	3.5	7.3	7.6	6	3.5	1.3	0.3	0	0	0	0	0
0	0	0	0	0	0	1	2.5	4.1	3.5	1.9	0.6	0	0	0	0	0	0	0
0	0	0	0	0	0.6	1.6	2.2	1.6	1	0.3	0	0	0	0	0	0	0	0
0	0	0	0	0.3	1.6	2.2	1.9	1	0	0	0	0	0	0	0	0	0	0
0	0	0	0	0.6	2.5	2.9	1.9	0.6	0	0	0	0	0	0	0	0	0	0
0	0	0	0.3	1.3	2.9	2.9	1.6	0.3	0	0	0	0	0	0	0	0	0	0
0	0	0	1	2.5	3.2	2.2	1	0.3	0	0	0	0	0	0	0	0	0	0
0	0	0	1	2.2	3.2	2.5	1	0	0	0	0	0	0	0	0	0	0	0
0	0	0.3	1.9	3.5	3.8	2.9	1	0	0	0	0	0	0	0	0	0	0	0
0	0	0.6	2.5	4.1	4.1	3.2	1.3	0.3	0	0	0	0	0	0	0	0	0	0
0	0	1	1.9	2.5	2.2	2.2	1.3	0.3	0	0	0	0	0	0	0	0	0	0
0	0	1	2.5	2.5	1.6	1.3	1.3	1	0.6	0.3	0	0	0	0	0	0	0	0
0	0	0.3	0.6	1	1.3	1.9	2.5	2.9	1.9	1.3	0.6	0.3	0	0	0	0	0	0
0	0	0	0.3	1	2.2	4.1	6	6.7	5.7	4.8	2.9	1.3	0.6	0.6	0	0	0	0
0	0	0	0	0.3	1	2.5	4.4	5.4	4.8	4.8	4.1	2.5	1.6	1	0.3	0	0	0
0	0	0	0	0	0.3	1	2.5	3.5	3.2	3.2	2.2	1	0.6	0.6	0	0	0	0
0	0	0	0	0	0	0	0.3	1	1	1	0.6	0.3	0	0	0	0	0	0
0	0	0	0	0	0	0	0	0	0	0	0	0	0	0	0	0	0	0
0	0	0	0	0	0	0	0	0	0	0	0	0	0	0	0	0	0	0
0	0	0	0	0	0	0	0	0	0	0	0	0	0	0	0	0	0	0
0	0	0	0	0	0	0	0	0	0	0	0	0	0	0	0	0	0	0
0	0	0	0	0	0	0	0	0	0	0	0	0	0	0	0	0	0	0
0	0	0	0	0	0	0	0	0	0	0	0	0	0	0	0	0	0	0
0	0	0	0	0	0	0	0	0	0	0	0	0	0	0	0	0	0	0
0	0	0	0	0	0	0	0	0	0	0	0	0	0	0	0	0	0	0
0	0	0	0	0	0	0	0	0	0	0	0	0	0	0	0	0	0	0
Frame 27 (214.27 ms)
0	0	0	0	0	0	0	0	0	0	0	0	0	0	0	0	0	0	0
0	0	0	0	0	0	0	0	0	0	0	0	0	0	0	0	0	0	0
0	0	0	0	0	0	0	0	0.3	1	1.9	2.2	1.3	0.6	0	0	0	0	0
0	0	0	0	0	0	0	0.6	2.9	7	11.1	12.4	8.2	4.1	0.6	0	0	0	0
0	0	0	0	0	0	0.3	2.5	9.2	13.6	17.7	17.4	13.3	8.9	2.2	0.3	0	0	0
0	0	0	0	0	0	1	5.4	11.7	16.5	19.6	17.4	14.6	11.1	3.2	0.3	0	0	0
0	0	0	0	0	0	1.6	7.6	13	16.5	17.1	15.2	13.3	9.8	2.5	0.3	0	0	0
0	0	0	0	0	0	1.6	7.3	12.7	14.9	16.2	14.3	9.8	5.1	1	0	0	0	0
0	0	0	0	0	0	1	4.4	8.9	10.5	11.4	9.8	5.4	1.6	0.3	0	0	0	0
0	0	0	0	0	0	0.6	3.2	7	7.3	6	3.5	1.3	0.3	0	0	0	0	0
0	0	0	0	0	0	1	2.5	4.1	3.5	1.9	0.6	0	0	0	0	0	0	0
0	0	0	0	0	0.6	1.6	2.2	1.6	1	0.3	0	0	0	0	0	0	0	0
0	0	0	0	0.3	1.6	2.2	1.9	1	0.3	0	0	0	0	0	0	0	0	0
0	0	0	0	0.6	2.5	2.9	1.9	0.6	0	0	0	0	0	0	0	0	0	0
0	0	0	0.3	1.3	2.9	2.9	1.6	0.3	0	0	0	0	0	0	0	0	0	0
0	0	0	1	2.5	3.2	2.2	1	0.3	0	0	0	0	0	0	0	0	0	0
0	0	0	1	2.2	3.2	2.5	1	0	0	0	0	0	0	0	0	0	0	0
0	0	0.3	1.9	3.5	3.8	2.9	1	0.3	0	0	0	0	0	0	0	0	0	0
0	0	1	2.9	4.4	4.4	3.2	1.6	0.3	0	0	0	0	0	0	0	0	0	0
0	0	1	1.9	2.5	2.2	2.2	1.3	0.3	0	0	0	0	0	0	0	0	0	0
0	0	1.3	2.5	2.5	1.6	1.6	1.3	1	0.6	0.3	0.3	0	0	0	0	0	0	0
0	0	0.3	0.6	1	1.3	1.9	2.5	2.9	1.9	1.3	0.6	0.3	0	0	0	0	0	0
0	0	0	0.3	1	2.2	4.1	6.3	7	6	5.1	3.2	1.6	1	0.6	0	0	0	0
0	0	0	0	0.3	1	2.5	4.8	5.4	5.1	5.1	4.4	2.9	1.6	1	0.3	0	0	0
0	0	0	0	0	0.3	1.3	2.9	3.8	3.5	3.5	2.5	1.3	1	0.6	0.3	0	0	0
0	0	0	0	0	0	0.3	0.6	1	1	1.3	1	0.3	0.3	0	0	0	0	0
0	0	0	0	0	0	0	0	0	0	0	0	0	0	0	0	0	0	0
0	0	0	0	0	0	0	0	0	0	0	0	0	0	0	0	0	0	0
0	0	0	0	0	0	0	0	0	0	0	0	0	0	0	0	0	0	0
0	0	0	0	0	0	0	0	0	0	0	0	0	0	0	0	0	0	0
0	0	0	0	0	0	0	0	0	0	0	0	0	0	0	0	0	0	0
0	0	0	0	0	0	0	0	0	0	0	0	0	0	0	0	0	0	0
0	0	0	0	0	0	0	0	0	0	0	0	0	0	0	0	0	0	0
0	0	0	0	0	0	0	0	0	0	0	0	0	0	0	0	0	0	0
0	0	0	0	0	0	0	0	0	0	0	0	0	0	0	0	0	0	0
Frame 28 (222.20 ms)
0	0	0	0	0	0	0	0	0	0	0	0	0	0	0	0	0	0	0
0	0	0	0	0	0	0	0	0	0	0	0	0	0	0	0	0	0	0
0	0	0	0	0	0	0	0	0.3	0.6	1.6	1.9	1.3	0.6	0	0	0	0	0
0	0	0	0	0	0	0	0.3	2.2	5.4	9.2	10.8	7.3	3.8	0.6	0	0	0	0
0	0	0	0	0	0	0.3	2.2	7.6	11.7	15.5	16.2	12	8.2	1.9	0	0	0	0
0	0	0	0	0	0	1	4.4	9.8	14.9	18.1	16.8	13.9	10.5	2.9	0.3	0	0	0
0	0	0	0	0	0	1.6	6.7	11.7	15.5	15.5	14.3	12	9.2	2.5	0.3	0	0	0
0	0	0	0	0	0	1.3	6.3	12	14.3	15.2	13.6	9.5	4.8	1	0	0	0	0
0	0	0	0	0	0	1	3.8	8.2	9.8	11.1	9.5	5.4	1.6	0.3	0	0	0	0
0	0	0	0	0	0	0.6	3.2	7	7	5.7	3.5	1.3	0.3	0	0	0	0	0
0	0	0	0	0	0	1	2.5	4.1	3.5	1.9	0.6	0	0	0	0	0	0	0
0	0	0	0	0	0.6	1.6	2.2	1.6	1	0.3	0	0	0	0	0	0	0	0
0	0	0	0	0.3	1.6	2.2	1.9	1	0.3	0	0	0	0	0	0	0	0	0
0	0	0	0	0.6	2.5	2.9	1.9	0.6	0	0	0	0	0	0	0	0	0	0
0	0	0	0.3	1.3	2.9	2.9	1.6	0.6	0	0	0	0	0	0	0	0	0	0
0	0	0	1	2.5	3.2	2.2	1	0.3	0	0	0	0	0	0	0	0	0	0
0	0	0	1	2.5	3.5	2.5	1	0.3	0	0	0	0	0	0	0	0	0	0
0	0	0.3	1.9	3.5	4.1	2.9	1	0.3	0	0	0	0	0	0	0	0	0	0
0	0	1	2.9	4.4	4.4	3.5	1.6	0.3	0	0	0	0	0	0	0	0	0	0
0	0	1	2.2	2.5	2.5	2.2	1.3	0.6	0	0	0	0	0	0	0	0	0	0
0	0	1.3	2.5	2.5	1.9	1.6	1.3	1	0.6	0.3	0.3	0	0	0	0	0	0	0
0	0	0.3	0.6	1	1.3	2.2	2.9	3.2	2.2	1.6	1	0.3	0	0	0	0	0	0
0	0	0	0.3	1	2.5	4.8	6.7	7.3	6.3	5.4	3.5	1.6	1	0.6	0	0	0	0
0	0	0	0	0.3	1.3	2.9	5.1	6	5.4	5.7	4.8	3.2	1.9	1.3	0.3	0	0	0
0	0	0	0	0	0.3	1.3	3.2	4.1	3.8	3.8	2.5	1.6	1	1	0.3	0	0	0
0	0	0	0	0	0	0.3	0.6	1	1.3	1.3	1	0.3	0.3	0.3	0	0	0	0
0	0	0	0	0	0	0	0	0	0	0.3	0	0	0	0	0	0	0	0
0	0	0	0	0	0	0	0	0	0	0	0	0	0	0	0	0	0	0
0	0	0	0	0	0	0	0	0	0	0	0	0	0	0	0	0	0	0
0	0	0	0	0	0	0	0	0	0	0	0	0	0	0	0	0	0	0
0	0	0	0	0	0	0	0	0	0	0	0	0	0	0	0	0	0	0
0	0	0	0	0	0	0	0	0	0	0	0	0	0	0	0	0	0	0
0	0	0	0	0	0	0	0	0	0	0	0	0	0	0	0	0	0	0
0	0	0	0	0	0	0	0	0	0	0	0	0	0	0	0	0	0	0
0	0	0	0	0	0	0	0	0	0	0	0	0	0	0	0	0	0	0
Frame 29 (230.14 ms)
0	0	0	0	0	0	0	0	0	0	0	0	0	0	0	0	0	0	0
0	0	0	0	0	0	0	0	0	0	0	0	0	0	0	0	0	0	0
0	0	0	0	0	0	0	0	0	0.6	1.3	1.6	1	0.3	0	0	0	0	0
0	0	0	0	0	0	0	0.3	1.6	3.8	7.3	8.9	6.3	3.2	0.6	0	0	0	0
0	0	0	0	0	0	0	1.6	6	9.5	13.6	13.9	11.1	7.6	1.9	0	0	0	0
0	0	0	0	0	0	0.6	3.5	8.2	13.3	16.8	15.5	13	10.1	2.9	0.3	0	0	0
0	0	0	0	0	0	1.3	5.7	10.1	14.3	14.6	13	11.1	8.9	2.5	0.3	0	0	0
0	0	0	0	0	0	1.3	5.7	11.1	13.3	14.6	12.7	8.9	4.4	1	0	0	0	0
0	0	0	0	0	0	0.6	3.5	7.6	9.2	10.1	8.9	5.1	1.6	0.3	0	0	0	0
0	0	0	0	0	0	0.6	2.9	6.3	6.7	5.4	3.2	1.3	0.3	0	0	0	0	0
0	0	0	0	0	0	1	2.5	3.8	3.5	1.9	0.6	0	0	0	0	0	0	0
0	0	0	0	0	0.6	1.6	2.2	1.6	1	0.3	0	0	0	0	0	0	0	0
0	0	0	0	0.3	1.6	2.2	1.9	1	0.3	0	0	0	0	0	0	0	0	0
0	0	0	0	0.6	2.5	2.9	1.9	0.6	0	0	0	0	0	0	0	0	0	0
0	0	0	0.3	1.3	2.9	2.9	1.6	0.6	0	0	0	0	0	0	0	0	0	0
0	0	0	1	2.9	3.2	2.2	1	0.3	0	0	0	0	0	0	0	0	0	0
0	0	0	1	2.5	3.5	2.5	1	0.3	0	0	0	0	0	0	0	0	0	0
0	0	0.3	1.9	3.5	4.1	2.9	1	0.3	0	0	0	0	0	0	0	0	0	0
0	0	1	2.9	4.8	4.4	3.5	1.6	0.3	0	0	0	0	0	0	0	0	0	0
0	0	1	2.2	2.9	2.5	2.2	1.3	0.6	0	0	0	0	0	0	0	0	0	0
0	0	1.3	2.9	2.9	1.9	1.6	1.6	1.3	0.6	0.3	0.3	0	0	0	0	0	0	0
0	0	0.3	0.6	1.3	1.6	2.2	3.2	3.5	2.5	1.6	1	0.6	0.3	0	0	0	0	0
0	0	0	0.3	1.3	2.9	5.1	7	7.6	7	5.7	3.8	1.9	1.3	0.6	0.3	0	0	0
0	0	0	0	0.3	1.6	3.5	5.4	6.3	5.7	6	5.4	3.5	2.2	1.3	0.6	0	0	0
0	0	0	0	0	0.3	1.6	3.5	4.4	4.1	4.1	2.9	1.9	1.3	1	0.3	0	0	0
0	0	0	0	0	0	0.3	1	1.3	1.6	1.6	1.3	0.6	0.6	0.3	0	0	0	0
0	0	0	0	0	0	0	0	0	0.3	0.3	0.3	0	0	0	0	0	0	0
0	0	0	0	0	0	0	0	0	0	0	0	0	0	0	0	0	0	0
0	0	0	0	0	0	0	0	0	0	0	0	0	0	0	0	0	0	0
0	0	0	0	0	0	0	0	0	0	0	0	0	0	0	0	0	0	0
0	0	0	0	0	0	0	0	0	0	0	0	0	0	0	0	0	0	0
0	0	0	0	0	0	0	0	0	0	0	0	0	0	0	0	0	0	0
0	0	0	0	0	0	0	0	0	0	0	0	0	0	0	0	0	0	0
0	0	0	0	0	0	0	0	0	0	0	0	0	0	0	0	0	0	0
0	0	0	0	0	0	0	0	0	0	0	0	0	0	0	0	0	0	0
Frame 30 (238.07 ms)
0	0	0	0	0	0	0	0	0	0	0	0	0	0	0	0	0	0	0
0	0	0	0	0	0	0	0	0	0	0	0	0	0	0	0	0	0	0
0	0	0	0	0	0	0	0	0	0.3	0.6	1	0.6	0.3	0	0	0	0	0
0	0	0	0	0	0	0	0.3	1	2.5	5.1	7	5.1	2.9	0.6	0	0	0	0
0	0	0	0	0	0	0	1	4.4	7.6	11.1	12.4	9.8	7	1.6	0	0	0	0
0	0	0	0	0	0	0.3	2.5	6.7	11.7	14.9	13.9	11.7	9.5	2.5	0.3	0	0	0
0	0	0	0	0	0	1	4.4	8.9	13.3	13.3	12	10.1	8.2	2.2	0.3	0	0	0
0	0	0	0	0	0	1	5.1	10.1	12.7	13.3	11.7	7.9	4.1	1	0	0	0	0
0	0	0	0	0	0	0.6	3.2	7	8.6	9.5	8.2	4.8	1.3	0.3	0	0	0	0
0	0	0	0	0	0	0.6	2.5	6	6.3	5.1	3.2	1.3	0.3	0	0	0	0	0
0	0	0	0	0	0	1	2.5	3.8	3.5	1.9	0.6	0	0	0	0	0	0	0
0	0	0	0	0	0.6	1.6	2.2	1.6	1	0.3	0	0	0	0	0	0	0	0
0	0	0	0	0.3	1.6	2.2	1.9	1	0.3	0	0	0	0	0	0	0	0	0
0	0	0	0	0.6	2.5	2.9	1.9	0.6	0	0	0	0	0	0	0	0	0	0
0	0	0	0.3	1.3	2.9	3.2	1.6	0.6	0	0	0	0	0	0	0	0	0	0
0	0	0	1	2.9	3.2	2.2	1	0.3	0	0	0	0	0	0	0	0	0	0
0	0	0	1	2.5	3.5	2.9	1.3	0.3	0	0	0	0	0	0	0	0	0	0
0	0	0.3	1.9	3.8	4.4	3.2	1.3	0.3	0	0	0	0	0	0	0	0	0	0
0	0	1	3.2	4.8	4.8	3.5	1.6	0.3	0	0	0	0	0	0	0	0	0	0
0	0	1	2.2	2.9	2.5	2.5	1.6	0.6	0	0	0	0	0	0	0	0	0	0
0	0	1.3	2.9	2.9	1.9	1.9	1.6	1.3	0.6	0.3	0.3	0	0	0	0	0	0	0
0	0	0.3	0.6	1.3	1.6	2.5	3.5	3.8	2.9	1.9	1	0.6	0.3	0	0	0	0	0
0	0	0	0.3	1.3	3.2	5.4	7.6	8.2	7.3	6.3	4.1	2.2	1.3	1	0.3	0	0	0
0	0	0	0	0.3	1.6	3.8	6	7	6.3	6.7	5.7	3.5	2.5	1.6	0.6	0	0	0
0	0	0	0	0	0.6	1.9	4.1	4.8	4.4	4.4	3.2	1.9	1.3	1.3	0.3	0	0	0
0	0	0	0	0	0	0.3	1	1.6	1.9	2.2	1.3	0.6	0.6	0.3	0	0	0	0
0	0	0	0	0	0	0	0	0.3	0.3	0.3	0.3	0	0	0	0	0	0	0
0	0	0	0	0	0	0	0	0	0	0	0	0	0	0	0	0	0	0
0	0	0	0	0	0	0	0	0	0	0	0	0	0	0	0	0	0	0
0	0	0	0	0	0	0	0	0	0	0	0	0	0	0	0	0	0	0
0	0	0	0	0	0	0	0	0	0	0	0	0	0	0	0	0	0	0
0	0	0	0	0	0	0	0	0	0	0	0	0	0	0	0	0	0	0
0	0	0	0	0	0	0	0	0	0	0	0	0	0	0	0	0	0	0
0	0	0	0	0	0	0	0	0	0	0	0	0	0	0	0	0	0	0
0	0	0	0	0	0	0	0	0	0	0	0	0	0	0	0	0	0	0
Frame 31 (246.01 ms)
0	0	0	0	0	0	0	0	0	0	0	0	0	0	0	0	0	0	0
0	0	0	0	0	0	0	0	0	0	0	0	0	0	0	0	0	0	0
0	0	0	0	0	0	0	0	0	0.3	0.3	0.6	0.6	0.3	0	0	0	0	0
0	0	0	0	0	0	0	0	0.6	1.6	3.5	4.8	3.8	2.2	0.3	0	0	0	0
0	0	0	0	0	0	0	0.6	3.2	5.7	9.2	10.1	7.9	5.7	1.6	0	0	0	0
0	0	0	0	0	0	0.3	1.6	5.4	10.1	13	12.4	9.8	8.6	2.5	0.3	0	0	0
0	0	0	0	0	0	0.6	3.5	7.6	12	11.7	10.1	8.6	7.3	2.2	0.3	0	0	0
0	0	0	0	0	0	0.6	4.1	8.9	11.4	12	10.5	7	3.5	0.6	0	0	0	0
0	0	0	0	0	0	0.6	2.5	6.3	7.9	8.6	7.6	4.1	1	0	0	0	0	0
0	0	0	0	0	0	0.6	2.5	5.7	6	4.8	2.9	1	0.3	0	0	0	0	0
0	0	0	0	0	0	1	2.2	3.5	3.2	1.9	0.6	0	0	0	0	0	0	0
0	0	0	0	0	0.6	1.6	2.2	1.6	1	0.3	0	0	0	0	0	0	0	0
0	0	0	0	0.3	1.3	2.2	2.2	1	0.3	0	0	0	0	0	0	0	0	0
0	0	0	0	0.6	2.5	3.2	2.2	1	0	0	0	0	0	0	0	0	0	0
0	0	0	0.3	1.6	3.2	3.2	1.9	0.6	0	0	0	0	0	0	0	0	0	0
0	0	0	1	2.9	3.5	2.2	1.3	0.3	0	0	0	0	0	0	0	0	0	0
0	0	0	1	2.5	3.5	2.9	1.3	0.3	0	0	0	0	0	0	0	0	0	0
0	0	0.3	1.9	3.8	4.4	3.2	1.3	0.3	0	0	0	0	0	0	0	0	0	0
0	0	1	3.2	4.8	4.8	3.8	1.6	0.3	0	0	0	0	0	0	0	0	0	0
0	0	1	2.5	2.9	2.9	2.5	1.6	0.6	0	0	0	0	0	0	0	0	0	0
0	0	1.3	2.9	3.2	2.2	1.9	1.6	1.3	0.6	0.3	0.3	0	0	0	0	0	0	0
0	0	0.3	1	1.3	1.9	2.5	3.8	4.1	2.9	1.9	1.3	0.6	0.3	0.3	0	0	0	0
0	0	0	0.3	1.3	3.5	5.7	7.9	8.9	7.6	6.7	4.1	2.2	1.6	1	0.3	0	0	0
0	0	0	0	0.3	1.6	4.1	6.3	7.3	6.7	7	6	3.8	2.9	1.9	0.6	0	0	0
0	0	0	0	0	0.6	1.9	4.4	5.1	5.1	4.8	3.8	2.2	1.6	1.3	0.6	0	0	0
0	0	0	0	0	0	0.3	1	1.9	2.5	2.5	1.9	1	1	0.3	0	0	0	0
0	0	0	0	0	0	0	0	0.3	0.3	0.3	0.3	0.3	0	0	0	0	0	0
0	0	0	0	0	0	0	0	0	0	0	0	0	0	0	0	0	0	0
0	0	0	0	0	0	0	0	0	0	0	0	0	0	0	0	0	0	0
0	0	0	0	0	0	0	0	0	0	0	0	0	0	0	0	0	0	0
0	0	0	0	0	0	0	0	0	0	0	0	0	0	0	0	0	0	0
0	0	0	0	0	0	0	0	0	0	0	0	0	0	0	0	0	0	0
0	0	0	0	0	0	0	0	0	0	0	0	0	0	0	0	0	0	0
0	0	0	0	0	0	0	0	0	0	0	0	0	0	0	0	0	0	0
0	0	0	0	0	0	0	0	0	0	0	0	0	0	0	0	0	0	0
Frame 32 (253.94 ms)
0	0	0	0	0	0	0	0	0	0	0	0	0	0	0	0	0	0	0
0	0	0	0	0	0	0	0	0	0	0	0	0	0	0	0	0	0	0
0	0	0	0	0	0	0	0	0	0	0.3	0.3	0.3	0.3	0	0	0	0	0
0	0	0	0	0	0	0	0	0.3	1	2.2	3.5	2.5	1.3	0.3	0	0	0	0
0	0	0	0	0	0	0	0.3	1.9	3.8	7	8.2	6.3	4.4	1	0	0	0	0
0	0	0	0	0	0	0	1.3	3.8	8.2	10.8	10.5	8.2	7.3	2.2	0.3	0	0	0
0	0	0	0	0	0	0.3	2.5	6	10.5	9.8	8.6	7.3	6.3	1.9	0	0	0	0
0	0	0	0	0	0	0.6	3.5	7.6	10.1	10.5	9.2	6	2.9	0.6	0	0	0	0
0	0	0	0	0	0	0.3	2.2	5.4	6.7	7.3	6.3	3.5	1	0	0	0	0	0
0	0	0	0	0	0	0.3	1.9	5.1	5.4	4.4	2.5	1	0	0	0	0	0	0
0	0	0	0	0	0	0.6	1.9	3.2	2.9	1.6	0.6	0	0	0	0	0	0	0
0	0	0	0	0	0.6	1.3	1.9	1.6	1	0.3	0	0	0	0	0	0	0	0
0	0	0	0	0.3	1.3	1.9	1.9	1	0.3	0	0	0	0	0	0	0	0	0
0	0	0	0	1	2.5	2.9	2.2	1	0	0	0	0	0	0	0	0	0	0
0	0	0	0.3	1.6	3.2	3.2	1.9	0.6	0	0	0	0	0	0	0	0	0	0
0	0	0	1	2.9	3.5	2.5	1.3	0.3	0	0	0	0	0	0	0	0	0	0
0	0	0	1	2.5	3.8	3.2	1.3	0.3	0	0	0	0	0	0	0	0	0	0
0	0	0.3	1.9	3.8	4.8	3.5	1.6	0.3	0	0	0	0	0	0	0	0	0	0
0	0	1	3.2	5.1	5.1	4.1	1.9	0.3	0	0	0	0	0	0	0	0	0	0
0	0	1	2.5	3.2	2.9	2.9	1.6	0.6	0	0	0	0	0	0	0	0	0	0
0	0	1.3	2.9	3.2	2.2	1.9	1.6	1.3	1	0.6	0.3	0	0	0	0	0	0	0
0	0	0.3	1	1.3	1.9	2.5	3.8	4.1	3.2	2.2	1.3	0.6	0.3	0.3	0	0	0	0
0	0	0	0.3	1.6	3.5	6	8.2	8.9	7.9	7	4.8	2.5	1.6	1	0.3	0	0	0
0	0	0	0	0.6	1.9	4.1	6.7	7.6	7	7.3	6.3	4.1	2.9	2.2	0.6	0	0	0
0	0	0	0	0	0.6	1.9	4.8	5.4	5.1	5.1	3.8	2.2	1.6	1.3	0.6	0	0	0
0	0	0	0	0	0	0.3	1.3	2.2	2.9	3.2	1.9	1.3	1	0.3	0	0	0	0
0	0	0	0	0	0	0	0	0.3	0.6	0.6	0.3	0.3	0	0	0	0	0	0
0	0	0	0	0	0	0	0	0	0	0	0	0	0	0	0	0	0	0
0	0	0	0	0	0	0	0	0	0	0	0	0	0	0	0	0	0	0
0	0	0	0	0	0	0	0	0	0	0	0	0	0	0	0	0	0	0
0	0	0	0	0	0	0	0	0	0	0	0	0	0	0	0	0	0	0
0	0	0	0	0	0	0	0	0	0	0	0	0	0	0	0	0	0	0
0	0	0	0	0	0	0	0	0	0	0	0	0	0	0	0	0	0	0
0	0	0	0	0	0	0	0	0	0	0	0	0	0	0	0	0	0	0
0	0	0	0	0	0	0	0	0	0	0	0	0	0	0	0	0	0	0
Frame 33 (261.88 ms)
0	0	0	0	0	0	0	0	0	0	0	0	0	0	0	0	0	0	0
0	0	0	0	0	0	0	0	0	0	0	0	0	0	0	0	0	0	0
0	0	0	0	0	0	0	0	0	0	0	0.3	0.3	0	0	0	0	0	0
0	0	0	0	0	0	0	0	0	0.3	1.3	2.2	1.6	1	0	0	0	0	0
0	0	0	0	0	0	0	0.3	1.3	2.9	5.1	6.3	4.8	3.5	0.6	0	0	0	0
0	0	0	0	0	0	0	0.6	2.9	6.7	8.9	8.6	6.7	5.7	1.6	0	0	0	0
0	0	0	0	0	0	0.3	1.9	5.1	8.9	8.2	7.3	6	5.1	1.3	0	0	0	0
0	0	0	0	0	0	0.3	2.5	6.3	8.6	9.2	7.6	4.8	2.2	0.3	0	0	0	0
0	0	0	0	0	0	0.3	1.6	4.4	5.7	6.3	5.4	2.9	0.6	0	0	0	0	0
0	0	0	0	0	0	0.3	1.9	4.4	4.8	3.8	2.2	0.6	0	0	0	0	0	0
0	0	0	0	0	0	0.6	1.9	3.2	2.5	1.6	0.3	0	0	0	0	0	0	0
0	0	0	0	0	0.6	1.3	1.9	1.6	1	0.3	0	0	0	0	0	0	0	0
0	0	0	0	0.3	1.3	1.9	1.9	1	0.3	0	0	0	0	0	0	0	0	0
0	0	0	0	1	2.5	2.9	2.2	1	0	0	0	0	0	0	0	0	0	0
0	0	0	0.3	1.6	3.2	3.2	1.9	0.6	0	0	0	0	0	0	0	0	0	0
0	0	0	1	2.9	3.5	2.5	1.3	0.3	0	0	0	0	0	0	0	0	0	0
0	0	0	1	2.9	3.8	3.2	1.3	0.3	0	0	0	0	0	0	0	0	0	0
0	0	0.3	1.9	4.1	4.8	3.5	1.6	0.3	0	0	0	0	0	0	0	0	0	0
0	0	1	3.5	5.4	5.1	4.1	1.9	0.3	0	0	0	0	0	0	0	0	0	0
0	0.3	1.3	2.5	3.2	2.9	2.9	1.6	0.6	0.3	0	0	0	0	0	0	0	0	0
0	0.3	1.3	3.2	3.2	2.2	2.2	1.9	1.6	1	0.6	0.3	0	0	0	0	0	0	0
0	0	0.3	1	1.3	1.9	2.9	4.1	4.8	3.5	2.2	1.3	0.6	0.3	0.3	0	0	0	0
0	0	0	0.3	1.6	3.8	6.3	8.9	9.5	8.6	7.3	4.8	2.5	1.6	1	0.3	0	0	0
0	0	0	0	0.6	1.9	4.4	7.3	8.2	7.6	7.6	6.7	4.4	2.9	2.2	0.6	0	0	0
0	0	0	0	0	0.6	2.2	5.1	6	5.7	5.4	4.1	2.5	1.6	1.6	0.6	0	0	0
0	0	0	0	0	0	0.3	1.3	2.5	3.5	3.5	2.2	1.3	1	0.6	0	0	0	0
0	0	0	0	0	0	0	0	0.3	0.6	0.6	0.3	0.3	0.3	0	0	0	0	0
0	0	0	0	0	0	0	0	0	0	0	0	0	0	0	0	0	0	0
0	0	0	0	0	0	0	0	0	0	0	0	0	0	0	0	0	0	0
0	0	0	0	0	0	0	0	0	0	0	0	0	0	0	0	0	0	0
0	0	0	0	0	0	0	0	0	0	0	0	0	0	0	0	0	0	0
0	0	0	0	0	0	0	0	0	0	0	0	0	0	0	0	0	0	0
0	0	0	0	0	0	0	0	0	0	0	0	0	0	0	0	0	0	0
0	0	0	0	0	0	0	0	0	0	0	0	0	0	0	0	0	0	0
0	0	0	0	0	0	0	0	0	0	0	0	0	0	0	0	0	0	0
Frame 34 (269.82 ms)
0	0	0	0	0	0	0	0	0	0	0	0	0	0	0	0	0	0	0
0	0	0	0	0	0	0	0	0	0	0	0	0	0	0	0	0	0	0
0	0	0	0	0	0	0	0	0	0	0	0	0	0	0	0	0	0	0
0	0	0	0	0	0	0	0	0	0.3	0.6	1.3	1	0.6	0	0	0	0	0
0	0	0	0	0	0	0	0	0.6	1.9	3.8	4.8	3.5	2.2	0.6	0	0	0	0
0	0	0	0	0	0	0	0.6	1.9	4.8	7	7	5.4	4.8	1.3	0	0	0	0
0	0	0	0	0	0	0	1.3	3.5	7	6.7	5.7	4.8	3.8	1	0	0	0	0
0	0	0	0	0	0	0.3	1.9	5.1	7	7.3	6.3	3.8	1.6	0.3	0	0	0	0
0	0	0	0	0	0	0	1.3	3.5	4.8	5.1	4.4	1.9	0.3	0	0	0	0	0
0	0	0	0	0	0	0.3	1.6	3.8	4.1	3.2	1.9	0.6	0	0	0	0	0	0
0	0	0	0	0	0	0.6	1.6	2.5	2.2	1.3	0.3	0	0	0	0	0	0	0
0	0	0	0	0	0.6	1.3	1.9	1.3	0.6	0.3	0	0	0	0	0	0	0	0
0	0	0	0	0.3	1.3	1.9	1.9	1	0.3	0	0	0	0	0	0	0	0	0
0	0	0	0	1	2.5	2.9	2.2	1	0	0	0	0	0	0	0	0	0	0
0	0	0	0.3	1.6	3.2	3.5	1.9	0.6	0	0	0	0	0	0	0	0	0	0
0	0	0	1	2.9	3.8	2.5	1.3	0.3	0	0	0	0	0	0	0	0	0	0
0	0	0	1	2.9	3.8	3.2	1.3	0.3	0	0	0	0	0	0	0	0	0	0
0	0	0.3	2.2	4.1	4.8	3.5	1.6	0.3	0	0	0	0	0	0	0	0	0	0
0	0	1	3.5	5.4	5.1	4.1	1.9	0.6	0	0	0	0	0	0	0	0	0	0
0	0.3	1.3	2.9	3.2	3.2	3.2	1.9	0.6	0.3	0	0	0	0	0	0	0	0	0
0	0.3	1.6	3.2	3.2	2.5	2.5	1.9	1.6	1	0.6	0.3	0	0	0	0	0	0	0
0	0	0.3	1	1.6	2.2	3.2	4.4	4.8	3.5	2.5	1.3	0.6	0.3	0.3	0	0	0	0
0	0	0	0.3	1.6	4.1	6.7	9.2	9.8	8.6	7.6	5.1	2.9	1.6	1.3	0.6	0	0	0
0	0	0	0	0.6	2.2	4.8	7.6	8.6	7.9	7.9	7	4.4	3.2	2.2	1	0	0	0
0	0	0	0	0	1	2.5	5.4	6.3	6	6	4.4	2.5	1.9	1.6	0.6	0	0	0
0	0	0	0	0	0	0.6	1.6	2.9	3.8	3.8	2.5	1.6	1.3	0.6	0.3	0	0	0
0	0	0	0	0	0	0	0	0.3	0.6	0.6	0.3	0.3	0.3	0	0	0	0	0
0	0	0	0	0	0	0	0	0	0	0	0	0	0	0	0	0	0	0
0	0	0	0	0	0	0	0	0	0	0	0	0	0	0	0	0	0	0
0	0	0	0	0	0	0	0	0	0	0	0	0	0	0	0	0	0	0
0	0	0	0	0	0	0	0	0	0	0	0	0	0	0	0	0	0	0
0	0	0	0	0	0	0	0	0	0	0	0	0	0	0	0	0	0	0
0	0	0	0	0	0	0	0	0	0	0	0	0	0	0	0	0	0	0
0	0	0	0	0	0	0	0	0	0	0	0	0	0	0	0	0	0	0
0	0	0	0	0	0	0	0	0	0	0	0	0	0	0	0	0	0	0
Frame 35 (277.75 ms)
0	0	0	0	0	0	0	0	0	0	0	0	0	0	0	0	0	0	0
0	0	0	0	0	0	0	0	0	0	0	0	0	0	0	0	0	0	0
0	0	0	0	0	0	0	0	0	0	0	0	0	0	0	0	0	0	0
0	0	0	0	0	0	0	0	0	0	0.3	0.6	0.6	0.3	0	0	0	0	0
0	0	0	0	0	0	0	0	0.3	1	2.5	3.2	2.2	1.6	0.3	0	0	0	0
0	0	0	0	0	0	0	0.3	1.3	3.5	5.4	5.1	3.8	3.2	1	0	0	0	0
0	0	0	0	0	0	0	0.6	2.5	5.4	5.1	4.1	3.2	2.5	0.6	0	0	0	0
0	0	0	0	0	0	0	1.3	3.8	5.4	5.7	4.8	2.5	1	0.3	0	0	0	0
0	0	0	0	0	0	0	1	2.5	3.5	4.1	3.5	1.6	0.3	0	0	0	0	0
0	0	0	0	0	0	0.3	1.3	3.2	3.5	2.5	1.3	0.3	0	0	0	0	0	0
0	0	0	0	0	0	0.3	1.3	2.2	1.9	1	0.3	0	0	0	0	0	0	0
0	0	0	0	0	0.3	1	1.6	1.3	0.6	0	0	0	0	0	0	0	0	0
0	0	0	0	0.3	1.3	1.9	1.9	1	0	0	0	0	0	0	0	0	0	0
0	0	0	0	0.6	2.5	2.9	2.2	1	0	0	0	0	0	0	0	0	0	0
0	0	0	0.3	1.6	3.5	3.5	1.9	0.6	0	0	0	0	0	0	0	0	0	0
0	0	0	1	2.9	3.8	2.9	1.3	0.3	0	0	0	0	0	0	0	0	0	0
0	0	0	1	2.9	4.1	3.5	1.6	0.3	0	0	0	0	0	0	0	0	0	0
0	0	0.3	2.2	4.1	5.1	3.8	1.6	0.3	0	0	0	0	0	0	0	0	0	0
0	0	1	3.8	5.4	5.4	4.4	2.2	0.6	0	0	0	0	0	0	0	0	0	0
0	0.3	1.3	2.9	3.5	3.2	3.2	1.9	0.6	0.3	0	0	0	0	0	0	0	0	0
0	0.3	1.6	3.5	3.5	2.5	2.5	2.2	1.6	1.3	0.6	0.3	0	0	0	0	0	0	0
0	0	0.3	1	1.6	2.2	3.5	4.8	5.1	3.8	2.5	1.6	1	0.6	0.3	0	0	0	0
0	0	0	0.6	1.9	4.1	7	9.5	10.5	9.2	7.9	5.1	2.9	1.9	1.3	0.6	0	0	0
0	0	0	0.3	0.6	2.2	5.1	7.9	9.2	8.6	8.6	7.3	4.8	3.5	2.5	1	0	0	0
0	0	0	0	0	1	2.9	6	7	6.7	6.3	5.1	2.9	2.2	1.6	0.6	0	0	0
0	0	0	0	0	0	0.6	1.6	3.2	4.1	4.4	2.9	1.6	1.3	0.6	0.3	0	0	0
0	0	0	0	0	0	0	0	0.3	0.6	0.6	0.6	0.3	0.3	0	0	0	0	0
0	0	0	0	0	0	0	0	0	0	0	0	0	0	0	0	0	0	0
0	0	0	0	0	0	0	0	0	0	0	0	0	0	0	0	0	0	0
0	0	0	0	0	0	0	0	0	0	0	0	0	0	0	0	0	0	0
0	0	0	0	0	0	0	0	0	0	0	0	0	0	0	0	0	0	0
0	0	0	0	0	0	0	0	0	0	0	0	0	0	0	0	0	0	0
0	0	0	0	0	0	0	0	0	0	0	0	0	0	0	0	0	0	0
0	0	0	0	0	0	0	0	0	0	0	0	0	0	0	0	0	0	0
0	0	0	0	0	0	0	0	0	0	0	0	0	0	0	0	0	0	0
Frame 36 (285.69 ms)
0	0	0	0	0	0	0	0	0	0	0	0	0	0	0	0	0	0	0
0	0	0	0	0	0	0	0	0	0	0	0	0	0	0	0	0	0	0
0	0	0	0	0	0	0	0	0	0	0	0	0	0	0	0	0	0	0
0	0	0	0	0	0	0	0	0	0	0.3	0.3	0.3	0	0	0	0	0	0
0	0	0	0	0	0	0	0	0	0.6	1.3	2.2	1.6	1	0	0	0	0	0
0	0	0	0	0	0	0	0	0.6	2.2	3.8	3.8	2.9	2.2	0.3	0	0	0	0
0	0	0	0	0	0	0	0.3	1.6	4.1	3.8	3.2	2.2	1.6	0.3	0	0	0	0
0	0	0	0	0	0	0	1	2.5	4.1	4.4	3.5	1.9	0.6	0	0	0	0	0
0	0	0	0	0	0	0	0.6	1.9	2.5	2.9	2.2	1	0	0	0	0	0	0
0	0	0	0	0	0	0	1	2.2	2.5	1.9	1	0.3	0	0	0	0	0	0
0	0	0	0	0	0	0.3	1	1.9	1.6	1	0.3	0	0	0	0	0	0	0
0	0	0	0	0	0.3	1	1.3	1	0.6	0	0	0	0	0	0	0	0	0
0	0	0	0	0.3	1	1.6	1.6	0.6	0	0	0	0	0	0	0	0	0	0
0	0	0	0	0.6	2.5	2.9	1.9	1	0	0	0	0	0	0	0	0	0	0
0	0	0	0.3	1.6	3.5	3.5	1.9	0.6	0	0	0	0	0	0	0	0	0	0
0	0	0	1	2.9	3.8	2.9	1.3	0.3	0	0	0	0	0	0	0	0	0	0
0	0	0	1	2.9	4.1	3.5	1.6	0.3	0	0	0	0	0	0	0	0	0	0
0	0	0.3	2.2	4.4	5.1	3.8	1.6	0.3	0	0	0	0	0	0	0	0	0	0
0	0	1	3.8	5.7	5.7	4.4	2.2	0.6	0	0	0	0	0	0	0	0	0	0
0	0.3	1.3	3.2	3.5	3.5	3.2	1.9	0.6	0.3	0	0	0	0	0	0	0	0	0
0	0.3	1.6	3.8	3.5	2.9	2.5	2.2	1.9	1.3	0.6	0.3	0	0	0	0	0	0	0
0	0	0.3	1	1.9	2.5	3.5	5.1	5.4	4.1	2.5	1.6	1	0.6	0.3	0	0	0	0
0	0	0	0.6	1.9	4.1	7.3	9.8	10.8	9.5	8.2	5.4	2.9	1.9	1.3	0.6	0	0	0
0	0	0	0.3	0.6	2.2	5.4	8.6	9.5	8.9	8.9	7.6	4.8	3.5	2.5	1	0	0	0
0	0	0	0	0	1	3.5	6.7	7.6	7.3	7	5.4	3.2	2.2	1.9	0.6	0	0	0
0	0	0	0	0	0	0.6	1.9	3.8	4.8	4.8	3.2	1.9	1.3	0.6	0.3	0	0	0
0	0	0	0	0	0	0	0.3	0.6	1	1	0.6	0.3	0.3	0	0	0	0	0
0	0	0	0	0	0	0	0	0	0	0	0	0	0	0	0	0	0	0
0	0	0	0	0	0	0	0	0	0	0	0	0	0	0	0	0	0	0
0	0	0	0	0	0	0	0	0	0	0	0.3	0.3	0	0	0	0	0	0
0	0	0	0	0	0	0	0	0	0	0	0	0	0	0	0	0	0	0
0	0	0	0	0	0	0	0	0	0	0	0	0	0	0	0	0	0	0
0	0	0	0	0	0	0	0	0	0	0	0	0	0	0	0	0	0	0
0	0	0	0	0	0	0	0	0	0	0	0	0	0	0	0	0	0	0
0	0	0	0	0	0	0	0	0	0	0	0	0	0	0	0	0	0	0
Frame 37 (293.62 ms)
0	0	0	0	0	0	0	0	0	0	0	0	0	0	0	0	0	0	0
0	0	0	0	0	0	0	0	0	0	0	0	0	0	0	0	0	0	0
0	0	0	0	0	0	0	0	0	0	0	0	0	0	0	0	0	0	0
0	0	0	0	0	0	0	0	0	0	0	0.3	0	0	0	0	0	0	0
0	0	0	0	0	0	0	0	0	0.3	0.6	1.3	1	0.6	0	0	0	0	0
0	0	0	0	0	0	0	0	0.3	1.3	2.2	2.9	1.9	1.3	0.3	0	0	0	0
0	0	0	0	0	0	0	0	1	2.5	2.9	2.2	1.6	1	0	0	0	0	0
0	0	0	0	0	0	0	0.3	1.6	2.9	3.2	2.5	1	0.3	0	0	0	0	0
0	0	0	0	0	0	0	0.3	1.3	1.6	1.9	1.6	0.6	0	0	0	0	0	0
0	0	0	0	0	0	0	0.6	1.9	1.9	1.3	0.6	0	0	0	0	0	0	0
0	0	0	0	0	0	0.3	1	1.6	1.3	0.6	0	0	0	0	0	0	0	0
0	0	0	0	0	0.3	0.6	1	1	0.3	0	0	0	0	0	0	0	0	0
0	0	0	0	0.3	1	1.6	1.6	0.6	0	0	0	0	0	0	0	0	0	0
0	0	0	0	0.6	2.2	2.9	1.9	0.6	0	0	0	0	0	0	0	0	0	0
0	0	0	0.3	1.6	3.2	3.5	2.2	0.6	0	0	0	0	0	0	0	0	0	0
0	0	0	1	2.9	3.8	2.9	1.3	0.3	0	0	0	0	0	0	0	0	0	0
0	0	0.3	1.3	2.9	4.1	3.5	1.6	0.3	0	0	0	0	0	0	0	0	0	0
0	0	0.3	2.2	4.4	5.1	3.8	1.6	0.3	0	0	0	0	0	0	0	0	0	0
0	0	1	3.8	5.7	5.7	4.4	2.2	0.6	0	0	0	0	0	0	0	0	0	0
0	0.3	1.3	3.2	3.8	3.5	3.5	2.2	1	0.3	0	0	0	0	0	0	0	0	0
0	0.3	1.6	3.8	3.8	2.9	2.9	2.2	1.9	1.3	0.6	0.3	0	0	0	0	0	0	0
0	0	0.3	1.3	1.9	2.5	3.8	5.4	5.7	4.1	2.9	1.6	1	0.6	0.3	0	0	0	0
0	0	0	0.6	2.2	4.8	7.6	10.5	11.1	9.8	8.6	5.7	3.2	1.9	1.3	0.6	0	0	0
0	0	0	0.3	1	2.9	6	9.2	10.1	9.2	9.2	7.9	5.1	3.8	2.9	1	0	0	0
0	0	0	0	0	1	3.8	7.3	8.2	7.6	7.3	5.7	3.5	2.5	2.2	1	0	0	0
0	0	0	0	0	0	0.6	2.2	4.1	5.4	5.4	3.5	2.2	1.6	1	0.3	0	0	0
0	0	0	0	0	0	0	0.3	0.6	1	1.3	1	0.6	0.6	0	0	0	0	0
0	0	0	0	0	0	0	0	0	0	0	0	0	0	0	0	0	0	0
0	0	0	0	0	0	0	0	0	0	0	0	0	0	0	0	0	0	0
0	0	0	0	0	0	0	0	0	0	0	0.3	0.3	0	0	0	0	0	0
0	0	0	0	0	0	0	0	0	0	0	0	0	0	0	0	0	0	0
0	0	0	0	0	0	0	0	0	0	0	0	0	0	0	0	0	0	0
0	0	0	0	0	0	0	0	0	0	0	0	0	0	0	0	0	0	0
0	0	0	0	0	0	0	0	0	0	0	0	0	0	0	0	0	0	0
0	0	0	0	0	0	0	0	0	0	0	0	0	0	0	0	0	0	0
Frame 38 (301.56 ms)
0	0	0	0	0	0	0	0	0	0	0	0	0	0	0	0	0	0	0
0	0	0	0	0	0	0	0	0	0	0	0	0	0	0	0	0	0	0
0	0	0	0	0	0	0	0	0	0	0	0	0	0	0	0	0	0	0
0	0	0	0	0	0	0	0	0	0	0	0	0	0	0	0	0	0	0
0	0	0	0	0	0	0	0	0	0	0.3	0.6	0.6	0.3	0	0	0	0	0
0	0	0	0	0	0	0	0	0	0.6	1.3	1.9	1.3	0.6	0	0	0	0	0
0	0	0	0	0	0	0	0	0.6	1.6	1.9	1.6	1	0.6	0	0	0	0	0
0	0	0	0	0	0	0	0	1	1.6	1.9	1.6	0.6	0	0	0	0	0	0
0	0	0	0	0	0	0	0.3	1	1.3	1.3	1	0.3	0	0	0	0	0	0
0	0	0	0	0	0	0	0.3	1.3	1.3	1	0.3	0	0	0	0	0	0	0
0	0	0	0	0	0	0.3	0.6	1	0.6	0.3	0	0	0	0	0	0	0	0
0	0	0	0	0	0.3	0.6	1	0.6	0	0	0	0	0	0	0	0	0	0
0	0	0	0	0.3	1	1.3	1.3	0.6	0	0	0	0	0	0	0	0	0	0
0	0	0	0	0.6	2.2	2.5	1.9	0.6	0	0	0	0	0	0	0	0	0	0
0	0	0	0.3	1.6	3.2	3.5	2.2	0.6	0	0	0	0	0	0	0	0	0	0
0	0	0	1	2.9	3.8	2.9	1.6	0.6	0	0	0	0	0	0	0	0	0	0
0	0	0	1	2.9	4.1	3.5	1.6	0.3	0	0	0	0	0	0	0	0	0	0
0	0	0.3	2.2	4.4	5.1	3.8	1.6	0.3	0	0	0	0	0	0	0	0	0	0
0	0	1.3	3.8	6	5.7	4.8	2.2	0.6	0	0	0	0	0	0	0	0	0	0
0	0.3	1.3	3.5	3.8	3.8	3.5	2.2	1	0.3	0	0	0	0	0	0	0	0	0
0	0.3	1.9	4.1	3.8	2.9	2.9	2.5	2.2	1.3	0.6	0.3	0	0	0	0	0	0	0
0	0	0.3	1.3	1.9	2.5	4.1	5.7	6	4.4	2.9	1.9	1	0.6	0.3	0	0	0	0
0	0	0	0.6	2.5	5.1	7.9	10.8	11.7	10.5	9.2	6	3.2	1.9	1.6	0.6	0	0	0
0	0	0	0.3	1	3.2	6.7	9.8	10.8	10.1	9.8	8.6	5.4	4.1	3.2	1.3	0.3	0	0
0	0	0	0	0.3	1.3	4.1	7.9	8.9	8.6	8.2	6	3.8	2.9	2.2	1	0	0	0
0	0	0	0	0	0.3	1	2.9	4.8	6	6	3.8	2.5	1.9	1	0.3	0	0	0
0	0	0	0	0	0	0	0.3	0.6	1.3	1.3	1	0.6	0.6	0.3	0	0	0	0
0	0	0	0	0	0	0	0	0	0	0	0	0	0	0	0	0	0	0
0	0	0	0	0	0	0	0	0	0	0	0	0	0	0	0	0	0	0
0	0	0	0	0	0	0	0	0	0	0	0.3	0.3	0	0	0	0	0	0
0	0	0	0	0	0	0	0	0	0	0	0	0	0	0	0	0	0	0
0	0	0	0	0	0	0	0	0	0	0	0	0	0	0	0	0	0	0
0	0	0	0	0	0	0	0	0	0	0	0	0	0	0	0	0	0	0
0	0	0	0	0	0	0	0	0	0	0	0	0	0	0	0	0	0	0
0	0	0	0	0	0	0	0	0	0	0	0	0	0	0	0	0	0	0
Frame 39 (309.49 ms)
0	0	0	0	0	0	0	0	0	0	0	0	0	0	0	0	0	0	0
0	0	0	0	0	0	0	0	0	0	0	0	0	0	0	0	0	0	0
0	0	0	0	0	0	0	0	0	0	0	0	0	0	0	0	0	0	0
0	0	0	0	0	0	0	0	0	0	0	0	0	0	0	0	0	0	0
0	0	0	0	0	0	0	0	0	0	0	0.3	0	0	0	0	0	0	0
0	0	0	0	0	0	0	0	0	0.3	0.6	1	0.6	0.3	0	0	0	0	0
0	0	0	0	0	0	0	0	0.3	0.6	1	1	0.6	0.3	0	0	0	0	0
0	0	0	0	0	0	0	0	0.3	1	1.3	1	0.3	0	0	0	0	0	0
0	0	0	0	0	0	0	0	0.3	0.6	0.6	0.6	0	0	0	0	0	0	0
0	0	0	0	0	0	0	0.3	0.6	1	0.6	0	0	0	0	0	0	0	0
0	0	0	0	0	0	0	0.3	0.6	0.6	0.3	0	0	0	0	0	0	0	0
0	0	0	0	0	0	0.3	0.6	0.3	0	0	0	0	0	0	0	0	0	0
0	0	0	0	0.3	0.6	1	1	0.3	0	0	0	0	0	0	0	0	0	0
0	0	0	0	0.6	1.9	2.2	1.6	0.6	0	0	0	0	0	0	0	0	0	0
0	0	0	0.3	1.3	2.9	3.2	1.9	0.6	0	0	0	0	0	0	0	0	0	0
0	0	0	1	2.9	3.8	2.9	1.6	0.6	0	0	0	0	0	0	0	0	0	0
0	0	0	1	2.9	4.1	3.8	1.6	0.3	0	0	0	0	0	0	0	0	0	0
0	0	0.3	2.2	4.8	5.1	4.1	1.9	0.3	0	0	0	0	0	0	0	0	0	0
0	0	1.3	3.8	6	5.7	4.8	2.5	0.6	0	0	0	0	0	0	0	0	0	0
0	0.3	1.6	3.8	4.1	3.8	3.8	2.2	1	0.3	0	0	0	0	0	0	0	0	0
0	0.3	1.9	4.4	4.1	3.2	2.9	2.5	2.2	1.3	1	0.3	0	0	0	0	0	0	0
0	0	0.3	1.3	1.9	2.9	4.4	6	6.3	4.8	3.2	1.9	1	0.6	0.3	0	0	0	0
0	0	0	0.6	2.5	5.1	8.6	11.1	12	11.1	9.5	6.3	3.5	2.2	1.6	0.6	0	0	0
0	0	0	0.3	1	3.2	7	10.5	11.4	10.8	10.5	8.9	5.7	4.1	3.2	1.3	0.3	0	0
0	0	0	0	0.3	1.3	4.4	8.6	9.8	9.2	8.6	6.7	4.1	2.9	2.5	1	0	0	0
0	0	0	0	0	0.3	1	2.9	5.1	7	6.7	4.1	2.9	2.2	1.3	0.3	0	0	0
0	0	0	0	0	0	0	0.3	1	1.6	1.3	1	0.6	0.6	0.3	0	0	0	0
0	0	0	0	0	0	0	0	0	0	0	0	0	0	0	0	0	0	0
0	0	0	0	0	0	0	0	0	0	0	0	0	0	0	0	0	0	0
0	0	0	0	0	0	0	0	0	0	0.3	0.3	0.3	0.3	0	0	0	0	0
0	0	0	0	0	0	0	0	0	0	0	0	0	0	0	0	0	0	0
0	0	0	0	0	0	0	0	0	0	0	0	0	0	0	0	0	0	0
0	0	0	0	0	0	0	0	0	0	0	0	0	0	0	0	0	0	0
0	0	0	0	0	0	0	0	0	0	0	0	0	0	0	0	0	0	0
0	0	0	0	0	0	0	0	0	0	0	0	0	0	0	0	0	0	0
Frame 40 (317.43 ms)
0	0	0	0	0	0	0	0	0	0	0	0	0	0	0	0	0	0	0
0	0	0	0	0	0	0	0	0	0	0	0	0	0	0	0	0	0	0
0	0	0	0	0	0	0	0	0	0	0	0	0	0	0	0	0	0	0
0	0	0	0	0	0	0	0	0	0	0	0	0	0	0	0	0	0	0
0	0	0	0	0	0	0	0	0	0	0	0	0	0	0	0	0	0	0
0	0	0	0	0	0	0	0	0	0	0.3	0.3	0.3	0	0	0	0	0	0
0	0	0	0	0	0	0	0	0	0.3	0.3	0.3	0.3	0	0	0	0	0	0
0	0	0	0	0	0	0	0	0	0.3	0.6	0.6	0	0	0	0	0	0	0
0	0	0	0	0	0	0	0	0	0.3	0.3	0.3	0	0	0	0	0	0	0
0	0	0	0	0	0	0	0	0.3	0.3	0.3	0	0	0	0	0	0	0	0
0	0	0	0	0	0	0	0.3	0.3	0.3	0	0	0	0	0	0	0	0	0
0	0	0	0	0	0	0	0.3	0	0	0	0	0	0	0	0	0	0	0
0	0	0	0	0	0.6	0.6	0.6	0.3	0	0	0	0	0	0	0	0	0	0
0	0	0	0	0.6	1.6	2.2	1.6	0.6	0	0	0	0	0	0	0	0	0	0
0	0	0	0.3	1.3	2.9	3.2	1.9	0.6	0	0	0	0	0	0	0	0	0	0
0	0	0	1	2.9	3.8	2.9	1.6	0.6	0	0	0	0	0	0	0	0	0	0
0	0	0	1	2.9	4.1	3.5	1.6	0.3	0	0	0	0	0	0	0	0	0	0
0	0	0.3	2.2	4.4	5.1	4.1	1.9	0.3	0	0	0	0	0	0	0	0	0	0
0	0	1.3	3.8	6	6	4.8	2.5	0.6	0	0	0	0	0	0	0	0	0	0
0	0.3	1.6	3.8	4.4	4.1	3.8	2.5	1	0.3	0	0	0	0	0	0	0	0	0
0	0.3	2.2	4.8	4.4	3.5	3.2	2.9	2.2	1.3	1	0.3	0	0	0	0	0	0	0
0	0	0.6	1.6	2.2	3.2	4.8	6.7	7	5.4	3.5	1.9	1	0.6	0.3	0	0	0	0
0	0	0	0.6	2.5	5.4	8.9	11.7	12.7	11.7	10.1	6.7	3.5	2.2	1.6	0.6	0	0	0
0	0	0	0.3	1	3.5	7.6	10.8	12	11.7	11.4	9.5	6	4.4	3.5	1.3	0.3	0	0
0	0	0	0	0.3	1.6	4.8	8.9	10.5	9.8	9.2	7	4.4	3.2	2.5	1.3	0.3	0	0
0	0	0	0	0	0.3	1.3	3.5	6	7.6	7	4.8	3.2	2.2	1.3	0.3	0	0	0
0	0	0	0	0	0	0	0.3	1	1.6	1.6	1.3	1	0.6	0.3	0	0	0	0
0	0	0	0	0	0	0	0	0	0	0	0	0	0	0	0	0	0	0
0	0	0	0	0	0	0	0	0	0	0	0.3	0.3	0	0	0	0	0	0
0	0	0	0	0	0	0	0	0	0	0.3	0.6	0.6	0.3	0	0	0	0	0
0	0	0	0	0	0	0	0	0	0	0	0	0	0	0	0	0	0	0
0	0	0	0	0	0	0	0	0	0	0	0	0	0	0	0	0	0	0
0	0	0	0	0	0	0	0	0	0	0	0	0	0	0	0	0	0	0
0	0	0	0	0	0	0	0	0	0	0	0	0	0	0	0	0	0	0
0	0	0	0	0	0	0	0	0	0	0	0	0	0	0	0	0	0	0
Frame 41 (325.37 ms)
0	0	0	0	0	0	0	0	0	0	0	0	0	0	0	0	0	0	0
0	0	0	0	0	0	0	0	0	0	0	0	0	0	0	0	0	0	0
0	0	0	0	0	0	0	0	0	0	0	0	0	0	0	0	0	0	0
0	0	0	0	0	0	0	0	0	0	0	0	0	0	0	0	0	0	0
0	0	0	0	0	0	0	0	0	0	0	0	0	0	0	0	0	0	0
0	0	0	0	0	0	0	0	0	0	0	0.3	0	0	0	0	0	0	0
0	0	0	0	0	0	0	0	0	0	0	0	0	0	0	0	0	0	0
0	0	0	0	0	0	0	0	0	0	0.3	0.3	0	0	0	0	0	0	0
0	0	0	0	0	0	0	0	0	0	0	0	0	0	0	0	0	0	0
0	0	0	0	0	0	0	0	0	0.3	0	0	0	0	0	0	0	0	0
0	0	0	0	0	0	0	0	0	0	0	0	0	0	0	0	0	0	0
0	0	0	0	0	0	0	0.3	0	0	0	0	0	0	0	0	0	0	0
0	0	0	0	0	0.3	0.6	0.6	0.3	0	0	0	0	0	0	0	0	0	0
0	0	0	0	0.3	1.6	1.9	1.3	0.6	0	0	0	0	0	0	0	0	0	0
0	0	0	0.3	1	2.5	3.2	1.9	0.6	0	0	0	0	0	0	0	0	0	0
0	0	0	1	2.5	3.5	2.9	1.3	0.3	0	0	0	0	0	0	0	0	0	0
0	0	0	1	2.9	4.1	3.5	1.6	0.3	0	0	0	0	0	0	0	0	0	0
0	0	0.3	2.2	4.4	5.1	4.1	1.9	0.3	0	0	0	0	0	0	0	0	0	0
0	0	1	3.8	6.3	6	4.8	2.5	0.6	0	0	0	0	0	0	0	0	0	0
0	0.3	1.6	4.1	4.4	4.1	3.8	2.5	1	0.3	0	0	0	0	0	0	0	0	0
0	0.6	2.5	5.1	5.1	3.8	3.5	2.9	2.2	1.6	1	0.3	0	0	0	0	0	0	0
0	0	0.6	1.6	2.5	3.5	5.1	7	7.3	5.4	3.8	2.2	1	0.6	0.3	0	0	0	0
0	0	0	1	2.9	5.7	9.2	12	13	12	10.5	7	3.8	2.2	1.6	0.6	0	0	0
0	0	0	0.3	1.3	3.8	7.9	11.7	12.7	12.4	11.7	10.1	6.3	4.4	3.5	1.6	0.3	0	0
0	0	0	0	0.3	1.6	5.4	9.8	11.1	10.8	9.8	7.6	4.8	3.2	2.9	1.3	0.3	0	0
0	0	0	0	0	0.3	1.3	3.8	6.7	8.6	7.6	5.1	3.5	2.5	1.3	0.3	0	0	0
0	0	0	0	0	0	0	0.3	1.3	1.9	1.9	1.3	1	1	0.6	0	0	0	0
0	0	0	0	0	0	0	0	0	0	0	0	0	0	0	0	0	0	0
0	0	0	0	0	0	0	0	0	0	0	0.3	0.3	0	0	0	0	0	0
0	0	0	0	0	0	0	0	0	0	0.3	0.6	1	0.3	0	0	0	0	0
0	0	0	0	0	0	0	0	0	0	0	0	0.3	0	0	0	0	0	0
0	0	0	0	0	0	0	0	0	0	0	0	0	0	0	0	0	0	0
0	0	0	0	0	0	0	0	0	0	0	0	0	0	0	0	0	0	0
0	0	0	0	0	0	0	0	0	0	0	0	0	0	0	0	0	0	0
0	0	0	0	0	0	0	0	0	0	0	0	0	0	0	0	0	0	0
Frame 42 (333.30 ms)
0	0	0	0	0	0	0	0	0	0	0	0	0	0	0	0	0	0	0
0	0	0	0	0	0	0	0	0	0	0	0	0	0	0	0	0	0	0
0	0	0	0	0	0	0	0	0	0	0	0	0	0	0	0	0	0	0
0	0	0	0	0	0	0	0	0	0	0	0	0	0	0	0	0	0	0
0	0	0	0	0	0	0	0	0	0	0	0	0	0	0	0	0	0	0
0	0	0	0	0	0	0	0	0	0	0	0	0	0	0	0	0	0	0
0	0	0	0	0	0	0	0	0	0	0	0	0	0	0	0	0	0	0
0	0	0	0	0	0	0	0	0	0	0	0	0	0	0	0	0	0	0
0	0	0	0	0	0	0	0	0	0	0	0	0	0	0	0	0	0	0
0	0	0	0	0	0	0	0	0	0	0	0	0	0	0	0	0	0	0
0	0	0	0	0	0	0	0	0	0	0	0	0	0	0	0	0	0	0
0	0	0	0	0	0	0	0	0	0	0	0	0	0	0	0	0	0	0
0	0	0	0	0	0.3	0.3	0.3	0	0	0	0	0	0	0	0	0	0	0
0	0	0	0	0.3	1.3	1.6	1.3	0.3	0	0	0	0	0	0	0	0	0	0
0	0	0	0.3	1	2.2	2.9	1.6	0.3	0	0	0	0	0	0	0	0	0	0
0	0	0	0.6	2.2	3.5	2.5	1.3	0.3	0	0	0	0	0	0	0	0	0	0
0	0	0	1	2.5	3.8	3.5	1.6	0.3	0	0	0	0	0	0	0	0	0	0
0	0	0.3	1.9	4.1	5.1	4.1	1.9	0.3	0	0	0	0	0	0	0	0	0	0
0	0	1	3.8	6.3	6	4.8	2.5	0.6	0	0	0	0	0	0	0	0	0	0
0	0.3	1.9	4.4	4.8	4.4	4.1	2.5	1	0.3	0	0	0	0	0	0	0	0	0
0	0.6	2.5	5.4	5.4	4.1	3.5	3.2	2.5	1.6	1	0.3	0	0	0	0	0	0	0
0	0	0.6	1.6	2.5	3.8	5.4	7.3	7.6	6	3.8	2.2	1.3	0.6	0.3	0	0	0	0
0	0	0	0.6	2.9	6.3	9.8	12.7	13.6	12.7	10.8	7.3	4.1	2.5	1.9	0.6	0	0	0
0	0	0	0.3	1.3	4.1	8.6	12	13.3	13	12.4	10.1	6.7	5.1	3.8	1.6	0.3	0	0
0	0	0	0	0.3	1.9	5.7	10.5	12	11.4	10.5	7.9	4.8	3.5	2.9	1.3	0.3	0	0
0	0	0	0	0	0.3	1.6	4.1	7.6	9.2	8.2	5.4	3.5	2.9	1.6	0.3	0	0	0
0	0	0	0	0	0	0	0.6	1.6	2.2	2.2	1.3	1	1	0.6	0	0	0	0
0	0	0	0	0	0	0	0	0	0	0	0	0	0	0	0	0	0	0
0	0	0	0	0	0	0	0	0	0	0	0.3	0.3	0	0	0	0	0	0
0	0	0	0	0	0	0	0	0	0.3	0.6	1	1	0.6	0	0	0	0	0
0	0	0	0	0	0	0	0	0	0	0	0.3	0.3	0	0	0	0	0	0
0	0	0	0	0	0	0	0	0	0	0	0	0	0	0	0	0	0	0
0	0	0	0	0	0	0	0	0	0	0	0	0	0	0	0	0	0	0
0	0	0	0	0	0	0	0	0	0	0	0	0	0	0	0	0	0	0
0	0	0	0	0	0	0	0	0	0	0	0	0	0	0	0	0	0	0
Frame 43 (341.24 ms)
0	0	0	0	0	0	0	0	0	0	0	0	0	0	0	0	0	0	0
0	0	0	0	0	0	0	0	0	0	0	0	0	0	0	0	0	0	0
0	0	0	0	0	0	0	0	0	0	0	0	0	0	0	0	0	0	0
0	0	0	0	0	0	0	0	0	0	0	0	0	0	0	0	0	0	0
0	0	0	0	0	0	0	0	0	0	0	0	0	0	0	0	0	0	0
0	0	0	0	0	0	0	0	0	0	0	0	0	0	0	0	0	0	0
0	0	0	0	0	0	0	0	0	0	0	0	0	0	0	0	0	0	0
0	0	0	0	0	0	0	0	0	0	0	0	0	0	0	0	0	0	0
0	0	0	0	0	0	0	0	0	0	0	0	0	0	0	0	0	0	0
0	0	0	0	0	0	0	0	0	0	0	0	0	0	0	0	0	0	0
0	0	0	0	0	0	0	0	0	0	0	0	0	0	0	0	0	0	0
0	0	0	0	0	0	0	0	0	0	0	0	0	0	0	0	0	0	0
0	0	0	0	0	0	0.3	0.3	0	0	0	0	0	0	0	0	0	0	0
0	0	0	0	0.3	1	1.3	1	0.3	0	0	0	0	0	0	0	0	0	0
0	0	0	0.3	1	1.9	2.5	1.6	0.3	0	0	0	0	0	0	0	0	0	0
0	0	0	0.6	2.2	3.2	2.5	1.3	0.3	0	0	0	0	0	0	0	0	0	0
0	0	0	0.6	2.2	3.5	3.2	1.6	0.3	0	0	0	0	0	0	0	0	0	0
0	0	0.3	1.9	4.1	5.1	3.8	1.6	0.3	0	0	0	0	0	0	0	0	0	0
0	0	1	3.8	6.3	6	4.8	2.2	0.6	0	0	0	0	0	0	0	0	0	0
0	0.3	1.9	4.8	5.1	4.4	4.1	2.5	1	0.3	0	0	0	0	0	0	0	0	0
0	0.6	2.9	5.7	5.7	4.4	3.8	3.5	2.9	1.6	1	0.6	0.3	0	0	0	0	0	0
0	0	0.6	1.9	2.9	4.1	6	7.9	8.2	6	4.1	2.5	1.3	0.6	0.3	0	0	0	0
0	0	0	1	3.2	6.7	10.5	13.3	14.3	13.3	11.4	7.6	4.1	2.9	1.9	0.6	0	0	0
0	0	0	0.3	1.3	4.4	9.2	13	14.3	13.6	13	10.8	7	5.4	4.1	1.6	0.3	0	0
0	0	0	0	0.3	1.9	6	11.1	13	12.4	11.1	8.6	5.1	3.8	3.2	1.3	0.3	0	0
0	0	0	0	0	0.3	1.6	4.8	8.2	9.8	8.9	5.7	3.8	3.2	1.6	0.3	0	0	0
0	0	0	0	0	0	0	0.6	1.6	2.2	2.2	1.6	1.3	1.3	0.6	0	0	0	0
0	0	0	0	0	0	0	0	0	0	0	0.3	0.3	0.3	0	0	0	0	0
0	0	0	0	0	0	0	0	0	0	0.3	0.6	0.6	0.3	0	0	0	0	0
0	0	0	0	0	0	0	0	0	0.3	0.6	1.3	1.3	0.6	0	0	0	0	0
0	0	0	0	0	0	0	0	0	0	0.3	0.3	0.3	0	0	0	0	0	0
0	0	0	0	0	0	0	0	0	0	0	0	0	0	0	0	0	0	0
0	0	0	0	0	0	0	0	0	0	0	0	0	0	0	0	0	0	0
0	0	0	0	0	0	0	0	0	0	0	0	0	0	0	0	0	0	0
0	0	0	0	0	0	0	0	0	0	0	0	0	0	0	0	0	0	0
Frame 44 (349.17 ms)
0	0	0	0	0	0	0	0	0	0	0	0	0	0	0	0	0	0	0
0	0	0	0	0	0	0	0	0	0	0	0	0	0	0	0	0	0	0
0	0	0	0	0	0	0	0	0	0	0	0	0	0	0	0	0	0	0
0	0	0	0	0	0	0	0	0	0	0	0	0	0	0	0	0	0	0
0	0	0	0	0	0	0	0	0	0	0	0	0	0	0	0	0	0	0
0	0	0	0	0	0	0	0	0	0	0	0	0	0	0	0	0	0	0
0	0	0	0	0	0	0	0	0	0	0	0	0	0	0	0	0	0	0
0	0	0	0	0	0	0	0	0	0	0	0	0	0	0	0	0	0	0
0	0	0	0	0	0	0	0	0	0	0	0	0	0	0	0	0	0	0
0	0	0	0	0	0	0	0	0	0	0	0	0	0	0	0	0	0	0
0	0	0	0	0	0	0	0	0	0	0	0	0	0	0	0	0	0	0
0	0	0	0	0	0	0	0	0	0	0	0	0	0	0	0	0	0	0
0	0	0	0	0	0	0	0	0	0	0	0	0	0	0	0	0	0	0
0	0	0	0	0	0.6	1	1	0.3	0	0	0	0	0	0	0	0	0	0
0	0	0	0	0.6	1.6	2.2	1.6	0.3	0	0	0	0	0	0	0	0	0	0
0	0	0	0.6	1.9	2.9	2.2	1.3	0.3	0	0	0	0	0	0	0	0	0	0
0	0	0	0.6	2.2	3.2	2.9	1.3	0.3	0	0	0	0	0	0	0	0	0	0
0	0	0.3	1.9	3.8	4.8	3.5	1.6	0.3	0	0	0	0	0	0	0	0	0	0
0	0	1	3.8	6	6	4.8	2.2	0.6	0	0	0	0	0	0	0	0	0	0
0	0.3	1.9	5.1	5.7	4.8	4.1	2.5	1	0.3	0	0	0	0	0	0	0	0	0
0	0.6	2.9	6.3	6.3	4.4	4.1	3.5	2.9	1.9	1	0.6	0.3	0	0	0	0	0	0
0	0	0.6	1.9	2.9	4.4	6.3	8.2	8.9	6.3	4.4	2.5	1.3	0.6	0.3	0	0	0	0
0	0	0	1	3.2	7	10.8	13.6	14.9	13.6	12	7.9	4.4	2.9	1.9	0.6	0	0	0
0	0	0	0.3	1.3	4.8	9.5	13.6	15.2	14.6	13.9	11.1	7.3	5.4	4.1	1.6	0.3	0	0
0	0	0	0	0.3	2.2	6.7	11.7	13.6	13	11.7	8.9	5.4	4.1	3.2	1.6	0.3	0	0
0	0	0	0	0	0.3	1.9	5.4	8.9	10.5	9.2	6	4.1	3.2	1.9	0.3	0	0	0
0	0	0	0	0	0	0.3	0.6	1.6	2.2	2.5	1.9	1.3	1.3	0.6	0	0	0	0
0	0	0	0	0	0	0	0	0	0	0.3	0.3	0.3	0.3	0	0	0	0	0
0	0	0	0	0	0	0	0	0	0	0.3	0.6	0.6	0.3	0	0	0	0	0
0	0	0	0	0	0	0	0	0.3	0.3	1	1.6	1.6	1	0	0	0	0	0
0	0	0	0	0	0	0	0	0	0	0.3	0.6	0.3	0.3	0	0	0	0	0
0	0	0	0	0	0	0	0	0	0	0	0	0	0	0	0	0	0	0
0	0	0	0	0	0	0	0	0	0	0	0	0	0	0	0	0	0	0
0	0	0	0	0	0	0	0	0	0	0	0	0	0	0	0	0	0	0
0	0	0	0	0	0	0	0	0	0	0	0	0	0	0	0	0	0	0
Frame 45 (357.11 ms)
0	0	0	0	0	0	0	0	0	0	0	0	0	0	0	0	0	0	0
0	0	0	0	0	0	0	0	0	0	0	0	0	0	0	0	0	0	0
0	0	0	0	0	0	0	0	0	0	0	0	0	0	0	0	0	0	0
0	0	0	0	0	0	0	0	0	0	0	0	0	0	0	0	0	0	0
0	0	0	0	0	0	0	0	0	0	0	0	0	0	0	0	0	0	0
0	0	0	0	0	0	0	0	0	0	0	0	0	0	0	0	0	0	0
0	0	0	0	0	0	0	0	0	0	0	0	0	0	0	0	0	0	0
0	0	0	0	0	0	0	0	0	0	0	0	0	0	0	0	0	0	0
0	0	0	0	0	0	0	0	0	0	0	0	0	0	0	0	0	0	0
0	0	0	0	0	0	0	0	0	0	0	0	0	0	0	0	0	0	0
0	0	0	0	0	0	0	0	0	0	0	0	0	0	0	0	0	0	0
0	0	0	0	0	0	0	0	0	0	0	0	0	0	0	0	0	0	0
0	0	0	0	0	0	0	0	0	0	0	0	0	0	0	0	0	0	0
0	0	0	0	0	0.6	0.6	0.6	0.3	0	0	0	0	0	0	0	0	0	0
0	0	0	0	0.6	1.3	1.9	1.3	0.3	0	0	0	0	0	0	0	0	0	0
0	0	0	0.3	1.3	2.5	1.9	1.3	0.3	0	0	0	0	0	0	0	0	0	0
0	0	0	0.6	1.9	2.9	2.5	1.3	0.3	0	0	0	0	0	0	0	0	0	0
0	0	0.3	1.6	3.5	4.4	3.5	1.6	0.3	0	0	0	0	0	0	0	0	0	0
0	0	1.3	3.8	6	5.7	4.4	2.2	0.6	0	0	0	0	0	0	0	0	0	0
0	0.3	2.2	5.7	6	5.1	4.4	2.5	1	0.3	0	0	0	0	0	0	0	0	0
0	0.6	2.9	6.7	6.7	5.1	4.4	3.8	3.2	1.9	1	0.6	0.3	0	0	0	0	0	0
0	0	0.6	1.9	3.2	4.8	6.7	8.9	9.2	7	4.4	2.5	1.3	0.6	0.3	0	0	0	0
0	0	0	1	3.5	7.3	11.4	14.6	15.5	14.3	12.4	7.9	4.4	2.9	1.9	0.6	0	0	0
0	0	0	0.3	1.6	5.1	10.5	14.6	16.2	15.2	14.6	11.7	7.6	5.7	4.4	1.9	0.3	0	0
0	0	0	0	0.3	2.2	7.3	13	14.6	13.6	12.4	9.5	5.7	4.1	3.5	1.6	0.3	0	0
0	0	0	0	0	0.3	1.9	5.7	9.8	11.4	9.8	6.3	4.1	3.5	1.9	0.3	0	0	0
0	0	0	0	0	0	0.3	1	1.9	2.5	2.5	1.9	1.6	1.6	0.6	0	0	0	0
0	0	0	0	0	0	0	0	0	0	0.3	0.3	0.3	0.3	0	0	0	0	0
0	0	0	0	0	0	0	0	0	0	0.3	1	1	0.3	0	0	0	0	0
0	0	0	0	0	0	0	0	0.3	0.6	1	1.9	1.9	1	0	0	0	0	0
0	0	0	0	0	0	0	0	0	0	0.3	0.6	0.3	0.3	0	0	0	0	0
0	0	0	0	0	0	0	0	0	0	0	0	0	0	0	0	0	0	0
0	0	0	0	0	0	0	0	0	0	0	0	0	0	0	0	0	0	0
0	0	0	0	0	0	0	0	0	0	0	0	0	0	0	0	0	0	0
0	0	0	0	0	0	0	0	0	0	0	0	0	0	0	0	0	0	0
Frame 46 (365.04 ms)
0	0	0	0	0	0	0	0	0	0	0	0	0	0	0	0	0	0	0
0	0	0	0	0	0	0	0	0	0	0	0	0	0	0	0	0	0	0
0	0	0	0	0	0	0	0	0	0	0	0	0	0	0	0	0	0	0
0	0	0	0	0	0	0	0	0	0	0	0	0	0	0	0	0	0	0
0	0	0	0	0	0	0	0	0	0	0	0	0	0	0	0	0	0	0
0	0	0	0	0	0	0	0	0	0	0	0	0	0	0	0	0	0	0
0	0	0	0	0	0	0	0	0	0	0	0	0	0	0	0	0	0	0
0	0	0	0	0	0	0	0	0	0	0	0	0	0	0	0	0	0	0
0	0	0	0	0	0	0	0	0	0	0	0	0	0	0	0	0	0	0
0	0	0	0	0	0	0	0	0	0	0	0	0	0	0	0	0	0	0
0	0	0	0	0	0	0	0	0	0	0	0	0	0	0	0	0	0	0
0	0	0	0	0	0	0	0	0	0	0	0	0	0	0	0	0	0	0
0	0	0	0	0	0	0	0	0	0	0	0	0	0	0	0	0	0	0
0	0	0	0	0	0.3	0.6	0.3	0	0	0	0	0	0	0	0	0	0	0
0	0	0	0	0.3	1	1.6	1	0.3	0	0	0	0	0	0	0	0	0	0
0	0	0	0.3	1	1.9	1.6	1	0.3	0	0	0	0	0	0	0	0	0	0
0	0	0	0.3	1.3	2.5	2.2	1.3	0.3	0	0	0	0	0	0	0	0	0	0
0	0	0.3	1.6	3.2	4.1	3.2	1.3	0.3	0	0	0	0	0	0	0	0	0	0
0	0	1.3	3.8	5.7	5.4	4.4	2.2	0.6	0	0	0	0	0	0	0	0	0	0
0	0.3	2.5	6.3	6.7	5.4	4.4	2.9	1	0.3	0	0	0	0	0	0	0	0	0
0	0.6	3.2	7.6	7.3	5.4	4.8	4.1	3.2	1.9	1	0.6	0.3	0	0	0	0	0	0
0	0	0.6	2.2	3.5	5.1	7.3	9.5	9.8	7.3	4.8	2.5	1.3	0.6	0.3	0	0	0	0
0	0	0	1	3.5	7.6	12	14.9	16.2	14.9	12.7	8.2	4.4	2.9	1.9	0.6	0	0	0
0	0	0	0.3	1.6	5.4	11.1	15.2	17.1	16.2	15.2	12.4	7.6	6	4.8	2.2	0.3	0	0
0	0	0	0	0.3	2.5	7.6	13.6	15.8	14.6	13	9.8	6	4.4	3.8	1.6	0.3	0	0
0	0	0	0	0	0.3	2.2	6	10.5	12	10.1	6.7	4.8	3.5	2.2	0.6	0	0	0
0	0	0	0	0	0	0.3	1	1.9	2.9	2.9	2.2	1.9	1.6	0.6	0	0	0	0
0	0	0	0	0	0	0	0	0	0.3	0.3	0.3	0.3	0.3	0	0	0	0	0
0	0	0	0	0	0	0	0	0	0	0.6	1.3	1.3	0.6	0	0	0	0	0
0	0	0	0	0	0	0	0.3	0.3	0.6	1.3	2.5	2.5	1	0	0	0	0	0
0	0	0	0	0	0	0	0	0	0	0.6	1	0.6	0.3	0	0	0	0	0
0	0	0	0	0	0	0	0	0	0	0	0	0	0	0	0	0	0	0
0	0	0	0	0	0	0	0	0	0	0	0	0	0	0	0	0	0	0
0	0	0	0	0	0	0	0	0	0	0	0	0	0	0	0	0	0	0
0	0	0	0	0	0	0	0	0	0	0	0	0	0	0	0	0	0	0
Frame 47 (372.98 ms)
0	0	0	0	0	0	0	0	0	0	0	0	0	0	0	0	0	0	0
0	0	0	0	0	0	0	0	0	0	0	0	0	0	0	0	0	0	0
0	0	0	0	0	0	0	0	0	0	0	0	0	0	0	0	0	0	0
0	0	0	0	0	0	0	0	0	0	0	0	0	0	0	0	0	0	0
0	0	0	0	0	0	0	0	0	0	0	0	0	0	0	0	0	0	0
0	0	0	0	0	0	0	0	0	0	0	0	0	0	0	0	0	0	0
0	0	0	0	0	0	0	0	0	0	0	0	0	0	0	0	0	0	0
0	0	0	0	0	0	0	0	0	0	0	0	0	0	0	0	0	0	0
0	0	0	0	0	0	0	0	0	0	0	0	0	0	0	0	0	0	0
0	0	0	0	0	0	0	0	0	0	0	0	0	0	0	0	0	0	0
0	0	0	0	0	0	0	0	0	0	0	0	0	0	0	0	0	0	0
0	0	0	0	0	0	0	0	0	0	0	0	0	0	0	0	0	0	0
0	0	0	0	0	0	0	0	0	0	0	0	0	0	0	0	0	0	0
0	0	0	0	0	0	0.3	0.3	0	0	0	0	0	0	0	0	0	0	0
0	0	0	0	0.3	0.6	1	0.6	0.3	0	0	0	0	0	0	0	0	0	0
0	0	0	0	1	1.6	1.3	1	0.3	0	0	0	0	0	0	0	0	0	0
0	0	0	0.3	1	2.2	1.9	1	0.3	0	0	0	0	0	0	0	0	0	0
0	0	0.3	1.3	2.9	3.8	2.9	1	0.3	0	0	0	0	0	0	0	0	0	0
0	0	1.3	3.8	5.7	5.4	4.1	1.9	0.6	0	0	0	0	0	0	0	0	0	0
0	0.3	2.9	7	7.6	5.7	4.8	2.9	1	0.3	0	0	0	0	0	0	0	0	0
0	0.6	3.5	8.2	8.2	6	5.4	4.4	3.5	1.9	1	0.3	0	0	0	0	0	0	0
0	0	1	2.5	3.8	5.7	7.9	10.1	10.1	7.6	5.1	2.5	1.3	0.6	0.3	0	0	0	0
0	0	0	1.3	3.8	8.2	12.7	15.8	16.8	15.5	13.3	8.6	4.8	2.9	2.2	0.6	0	0	0
0	0	0	0.3	1.6	5.7	11.7	15.8	17.7	16.8	15.8	12.7	7.9	6.3	5.4	2.5	0.3	0	0
0	0	0	0	0.3	2.5	8.2	14.6	16.5	15.2	13.6	10.1	6.3	4.8	4.1	1.9	0.3	0	0
0	0	0	0	0	0.3	2.2	6.3	11.1	12.7	10.8	7.3	5.1	3.8	2.2	0.6	0	0	0
0	0	0	0	0	0	0.3	1	2.2	2.9	2.9	2.2	1.9	1.9	1	0.3	0	0	0
0	0	0	0	0	0	0	0	0	0.3	0.3	0.3	0.3	0.3	0	0	0	0	0
0	0	0	0	0	0	0.3	0.3	0	0.3	0.6	1.3	1.3	0.6	0	0	0	0	0
0	0	0	0	0	0	0	0.3	0.3	1	1.6	2.9	2.9	1.3	0.3	0	0	0	0
0	0	0	0	0	0	0	0	0	0.3	0.6	1.3	1	0.3	0	0	0	0	0
0	0	0	0	0	0	0	0	0	0	0	0	0	0	0	0	0	0	0
0	0	0	0	0	0	0	0	0	0	0	0	0	0	0	0	0	0	0
0	0	0	0	0	0	0	0	0	0	0	0	0	0	0	0	0	0	0
0	0	0	0	0	0	0	0	0	0	0	0	0	0	0	0	0	0	0
Frame 48 (380.92 ms)
0	0	0	0	0	0	0	0	0	0	0	0	0	0	0	0	0	0	0
0	0	0	0	0	0	0	0	0	0	0	0	0	0	0	0	0	0	0
0	0	0	0	0	0	0	0	0	0	0	0	0	0	0	0	0	0	0
0	0	0	0	0	0	0	0	0	0	0	0	0	0	0	0	0	0	0
0	0	0	0	0	0	0	0	0	0	0	0	0	0	0	0	0	0	0
0	0	0	0	0	0	0	0	0	0	0	0	0	0	0	0	0	0	0
0	0	0	0	0	0	0	0	0	0	0	0	0	0	0	0	0	0	0
0	0	0	0	0	0	0	0	0	0	0	0	0	0	0	0	0	0	0
0	0	0	0	0	0	0	0	0	0	0	0	0	0	0	0	0	0	0
0	0	0	0	0	0	0	0	0	0	0	0	0	0	0	0	0	0	0
0	0	0	0	0	0	0	0	0	0	0	0	0	0	0	0	0	0	0
0	0	0	0	0	0	0	0	0	0	0	0	0	0	0	0	0	0	0
0	0	0	0	0	0	0	0	0	0	0	0	0	0	0	0	0	0	0
0	0	0	0	0	0	0	0	0	0	0	0	0	0	0	0	0	0	0
0	0	0	0	0	0.3	0.6	0.6	0	0	0	0	0	0	0	0	0	0	0
0	0	0	0	0.6	1	1	0.6	0	0	0	0	0	0	0	0	0	0	0
0	0	0	0.3	0.6	1.6	1.6	0.6	0	0	0	0	0	0	0	0	0	0	0
0	0	0.3	1	2.5	3.2	2.5	1	0.3	0	0	0	0	0	0	0	0	0	0
0	0	1	3.5	5.7	5.1	3.8	1.9	0.6	0	0	0	0	0	0	0	0	0	0
0	0.3	2.9	7.6	8.6	6	4.8	2.5	1	0.3	0	0	0	0	0	0	0	0	0
0	0.6	3.8	8.6	8.9	6.3	5.7	4.8	3.5	2.2	1	0.3	0	0	0	0	0	0	0
0	0	1	2.5	4.1	6	8.6	10.8	10.8	7.9	5.1	2.5	1.3	0.6	0.3	0	0	0	0
0	0	0	1.3	3.8	8.6	13.3	16.2	17.4	15.8	13.6	8.6	5.1	3.2	2.2	1	0	0	0
0	0	0	0.3	1.6	6	12.4	16.8	18.4	17.7	16.8	13.3	8.6	7	6	2.9	0.3	0	0
0	0	0	0	0.3	2.9	8.6	15.2	17.4	15.8	14.3	10.8	6.7	5.1	4.8	2.2	0.3	0	0
0	0	0	0	0	0.6	2.2	7	11.7	13.3	11.4	7.6	5.4	4.1	2.5	0.6	0	0	0
0	0	0	0	0	0	0.3	1	2.5	3.2	3.2	2.5	2.2	2.2	1	0.3	0	0	0
0	0	0	0	0	0	0	0	0	0.3	0.3	0.3	0.3	0.3	0	0	0	0	0
0	0	0	0	0	0	0.3	0.3	0.3	0.3	1	1.6	1.6	1	0	0	0	0	0
0	0	0	0	0	0	0	0.3	0.6	1.3	2.2	3.5	3.5	1.6	0.3	0	0	0	0
0	0	0	0	0	0	0	0	0.3	0.3	1	1.6	1	0.3	0	0	0	0	0
0	0	0	0	0	0	0	0	0	0	0	0.3	0	0	0	0	0	0	0
0	0	0	0	0	0	0	0	0	0	0	0	0	0	0	0	0	0	0
0	0	0	0	0	0	0	0	0	0	0	0	0	0	0	0	0	0	0
0	0	0	0	0	0	0	0	0	0	0	0	0	0	0	0	0	0	0
Frame 49 (388.85 ms)
0	0	0	0	0	0	0	0	0	0	0	0	0	0	0	0	0	0	0
0	0	0	0	0	0	0	0	0	0	0	0	0	0	0	0	0	0	0
0	0	0	0	0	0	0	0	0	0	0	0	0	0	0	0	0	0	0
0	0	0	0	0	0	0	0	0	0	0	0	0	0	0	0	0	0	0
0	0	0	0	0	0	0	0	0	0	0	0	0	0	0	0	0	0	0
0	0	0	0	0	0	0	0	0	0	0	0	0	0	0	0	0	0	0
0	0	0	0	0	0	0	0	0	0	0	0	0	0	0	0	0	0	0
0	0	0	0	0	0	0	0	0	0	0	0	0	0	0	0	0	0	0
0	0	0	0	0	0	0	0	0	0	0	0	0	0	0	0	0	0	0
0	0	0	0	0	0	0	0	0	0	0	0	0	0	0	0	0	0	0
0	0	0	0	0	0	0	0	0	0	0	0	0	0	0	0	0	0	0
0	0	0	0	0	0	0	0	0	0	0	0	0	0	0	0	0	0	0
0	0	0	0	0	0	0	0	0	0	0	0	0	0	0	0	0	0	0
0	0	0	0	0	0	0	0	0	0	0	0	0	0	0	0	0	0	0
0	0	0	0	0	0.3	0.3	0.3	0	0	0	0	0	0	0	0	0	0	0
0	0	0	0	0.3	0.6	0.6	0.3	0	0	0	0	0	0	0	0	0	0	0
0	0	0	0.3	0.6	1.3	1.3	0.6	0	0	0	0	0	0	0	0	0	0	0
0	0	0.3	1	2.2	2.5	1.9	1	0.3	0	0	0	0	0	0	0	0	0	0
0	0	1	3.5	5.4	5.1	3.5	1.6	0.6	0	0	0	0	0	0	0	0	0	0
0	0.3	2.5	8.2	9.2	6.3	4.8	2.5	1	0.3	0	0	0	0	0	0	0	0	0
0	0.6	3.8	8.9	9.5	6.7	6	5.1	3.8	1.9	1	0.3	0	0	0	0	0	0	0
0	0	1	2.5	4.4	6.3	8.9	11.1	11.1	8.2	5.4	2.9	1.3	0.6	0.3	0	0	0	0
0	0	0	1	4.1	9.2	13.6	16.5	17.7	16.2	13.9	8.9	5.1	3.5	2.5	1.3	0	0	0
0	0	0	0.3	1.6	6	12.7	17.1	18.7	18.4	17.4	13.9	9.2	7.3	6.7	3.2	0.3	0	0
0	0	0	0	0.3	2.9	9.2	15.8	18.1	16.8	15.2	11.7	7.3	5.7	5.1	2.5	0.3	0	0
0	0	0	0	0	0.6	2.5	7.3	12.4	14.3	12	8.2	5.7	4.8	2.9	1	0	0	0
0	0	0	0	0	0	0.3	1.3	2.5	3.5	3.5	2.9	2.5	2.5	1	0.3	0	0	0
0	0	0	0	0	0	0	0	0	0.3	0.3	0.6	0.6	0.6	0	0	0	0	0
0	0	0	0	0	0	0.3	0.3	0.3	0.6	1	1.9	1.9	1	0	0	0	0	0
0	0	0	0	0	0	0	0.6	1	1.6	2.9	4.4	4.1	2.2	0.3	0	0	0	0
0	0	0	0	0	0	0	0	0.3	0.6	1.3	1.9	1.3	0.6	0	0	0	0	0
0	0	0	0	0	0	0	0	0	0	0.3	0.3	0	0	0	0	0	0	0
0	0	0	0	0	0	0	0	0	0	0	0	0	0	0	0	0	0	0
0	0	0	0	0	0	0	0	0	0	0	0	0	0	0	0	0	0	0
0	0	0	0	0	0	0	0	0	0	0	0	0	0	0	0	0	0	0
Frame 50 (396.79 ms)
0	0	0	0	0	0	0	0	0	0	0	0	0	0	0	0	0	0	0
0	0	0	0	0	0	0	0	0	0	0	0	0	0	0	0	0	0	0
0	0	0	0	0	0	0	0	0	0	0	0	0	0	0	0	0	0	0
0	0	0	0	0	0	0	0	0	0	0	0	0	0	0	0	0	0	0
0	0	0	0	0	0	0	0	0	0	0	0	0	0	0	0	0	0	0
0	0	0	0	0	0	0	0	0	0	0	0	0	0	0	0	0	0	0
0	0	0	0	0	0	0	0	0	0	0	0	0	0	0	0	0	0	0
0	0	0	0	0	0	0	0	0	0	0	0	0	0	0	0	0	0	0
0	0	0	0	0	0	0	0	0	0	0	0	0	0	0	0	0	0	0
0	0	0	0	0	0	0	0	0	0	0	0	0	0	0	0	0	0	0
0	0	0	0	0	0	0	0	0	0	0	0	0	0	0	0	0	0	0
0	0	0	0	0	0	0	0	0	0	0	0	0	0	0	0	0	0	0
0	0	0	0	0	0	0	0	0	0	0	0	0	0	0	0	0	0	0
0	0	0	0	0	0	0	0	0	0	0	0	0	0	0	0	0	0	0
0	0	0	0	0	0	0	0	0	0	0	0	0	0	0	0	0	0	0
0	0	0	0	0	0.3	0.3	0	0	0	0	0	0	0	0	0	0	0	0
0	0	0	0	0.3	1	1	0.3	0	0	0	0	0	0	0	0	0	0	0
0	0	0	0.6	1.9	2.2	1.6	0.6	0	0	0	0	0	0	0	0	0	0	0
0	0	1	3.5	5.1	4.4	2.9	1.3	0.3	0	0	0	0	0	0	0	0	0	0
0	0.3	2.9	8.6	9.8	6.7	4.8	2.5	1	0.3	0	0	0	0	0	0	0	0	0
0	0.6	3.8	9.2	9.8	7.3	6.3	5.4	3.8	1.9	1	0.3	0	0	0	0	0	0	0
0	0	1	2.5	4.8	6.7	9.5	12	11.7	8.6	5.4	2.9	1.6	0.6	0.3	0	0	0	0
0	0	0	1	4.1	9.2	13.9	16.8	18.1	16.8	14.9	9.5	5.4	3.8	2.9	1.3	0.3	0	0
0	0	0	0.3	1.6	6.3	13	17.7	19.6	19.3	18.4	14.9	9.8	8.2	7.3	3.5	0.6	0	0
0	0	0	0	0.3	2.9	9.2	16.2	18.7	17.7	16.2	12.4	7.9	6.3	5.7	2.5	0.3	0	0
0	0	0	0	0	0.6	2.9	7.6	13.3	14.9	12.7	8.6	6.3	5.1	3.2	1	0	0	0
0	0	0	0	0	0	0.3	1.3	2.9	3.5	3.8	3.2	2.9	2.9	1.3	0.3	0	0	0
0	0	0	0	0	0	0	0	0.3	0.3	0.6	0.6	0.6	0.6	0.3	0	0	0	0
0	0	0	0	0	0	0.3	0.3	0.3	0.6	1.3	2.5	2.2	1.3	0.3	0	0	0	0
0	0	0	0	0	0	0	0.6	1	1.6	3.5	5.1	5.1	2.5	0.3	0	0	0	0
0	0	0	0	0	0	0	0	0.3	1	1.6	2.2	1.6	0.6	0	0	0	0	0
0	0	0	0	0	0	0	0	0	0	0.3	0.3	0.3	0	0	0	0	0	0
0	0	0	0	0	0	0	0	0	0	0	0	0	0	0	0	0	0	0
0	0	0	0	0	0	0	0	0	0	0	0	0	0	0	0	0	0	0
0	0	0	0	0	0	0	0	0	0	0	0	0	0	0	0	0	0	0
Frame 51 (404.72 ms)
0	0	0	0	0	0	0	0	0	0	0	0	0	0	0	0	0	0	0
0	0	0	0	0	0	0	0	0	0	0	0	0	0	0	0	0	0	0
0	0	0	0	0	0	0	0	0	0	0	0	0	0	0	0	0	0	0
0	0	0	0	0	0	0	0	0	0	0	0	0	0	0	0	0	0	0
0	0	0	0	0	0	0	0	0	0	0	0	0	0	0	0	0	0	0
0	0	0	0	0	0	0	0	0	0	0	0	0	0	0	0	0	0	0
0	0	0	0	0	0	0	0	0	0	0	0	0	0	0	0	0	0	0
0	0	0	0	0	0	0	0	0	0	0	0	0	0	0	0	0	0	0
0	0	0	0	0	0	0	0	0	0	0	0	0	0	0	0	0	0	0
0	0	0	0	0	0	0	0	0	0	0	0	0	0	0	0	0	0	0
0	0	0	0	0	0	0	0	0	0	0	0	0	0	0	0	0	0	0
0	0	0	0	0	0	0	0	0	0	0	0	0	0	0	0	0	0	0
0	0	0	0	0	0	0	0	0	0	0	0	0	0	0	0	0	0	0
0	0	0	0	0	0	0	0	0	0	0	0	0	0	0	0	0	0	0
0	0	0	0	0	0	0	0	0	0	0	0	0	0	0	0	0	0	0
0	0	0	0	0	0	0	0	0	0	0	0	0	0	0	0	0	0	0
0	0	0	0	0.3	0.3	0.6	0.3	0	0	0	0	0	0	0	0	0	0	0
0	0	0	0.6	1.3	1.6	1.3	0.3	0	0	0	0	0	0	0	0	0	0	0
0	0	1	3.2	5.1	4.1	2.5	1	0.3	0	0	0	0	0	0	0	0	0	0
0	0.3	2.9	8.9	10.1	7	4.8	2.5	1	0.3	0	0	0	0	0	0	0	0	0
0	0.6	3.8	9.2	10.1	7.3	6.7	5.7	3.8	1.9	1	0.3	0	0	0	0	0	0	0
0	0	1	2.9	4.8	7	9.8	12.4	11.7	8.6	5.7	2.9	1.6	0.6	0.3	0	0	0	0
0	0	0	1	4.1	9.5	14.3	17.4	18.4	17.4	15.2	10.1	5.7	4.1	3.2	1.3	0.3	0	0
0	0	0	0.3	1.9	6.7	13.6	18.1	20	19.6	19	15.5	10.5	8.9	7.9	3.8	0.6	0	0
0	0	0	0	0.3	3.2	9.8	16.8	19.3	18.4	17.1	13	8.6	6.7	6	2.9	0.3	0	0
0	0	0	0	0	0.6	2.9	8.2	13.9	15.5	13.3	9.2	6.7	5.7	3.5	1	0	0	0
0	0	0	0	0	0	0.3	1.3	2.9	3.8	3.8	3.2	3.2	3.2	1.6	0.3	0	0	0
0	0	0	0	0	0	0	0	0.3	0.3	0.6	0.6	1	1	0.3	0	0	0	0
0	0	0	0	0	0	0.3	0.6	0.6	0.6	1.6	2.9	2.9	1.6	0.3	0	0	0	0
0	0	0	0	0	0	0.3	0.6	1.3	1.9	3.8	6	5.7	2.9	0.3	0	0	0	0
0	0	0	0	0	0	0	0.3	0.6	1	1.9	3.2	1.9	0.6	0	0	0	0	0
0	0	0	0	0	0	0	0	0	0	0.3	0.3	0.3	0	0	0	0	0	0
0	0	0	0	0	0	0	0	0	0	0	0	0	0	0	0	0	0	0
0	0	0	0	0	0	0	0	0	0	0	0	0	0	0	0	0	0	0
0	0	0	0	0	0	0	0	0	0	0	0	0	0	0	0	0	0	0
Frame 52 (412.66 ms)
0	0	0	0	0	0	0	0	0	0	0	0	0	0	0	0	0	0	0
0	0	0	0	0	0	0	0	0	0	0	0	0	0	0	0	0	0	0
0	0	0	0	0	0	0	0	0	0	0	0	0	0	0	0	0	0	0
0	0	0	0	0	0	0	0	0	0	0	0	0	0	0	0	0	0	0
0	0	0	0	0	0	0	0	0	0	0	0	0	0	0	0	0	0	0
0	0	0	0	0	0	0	0	0	0	0	0	0	0	0	0	0	0	0
0	0	0	0	0	0	0	0	0	0	0	0	0	0	0	0	0	0	0
0	0	0	0	0	0	0	0	0	0	0	0	0	0	0	0	0	0	0
0	0	0	0	0	0	0	0	0	0	0	0	0	0	0	0	0	0	0
0	0	0	0	0	0	0	0	0	0	0	0	0	0	0	0	0	0	0
0	0	0	0	0	0	0	0	0	0	0	0	0	0	0	0	0	0	0
0	0	0	0	0	0	0	0	0	0	0	0	0	0	0	0	0	0	0
0	0	0	0	0	0	0	0	0	0	0	0	0	0	0	0	0	0	0
0	0	0	0	0	0	0	0	0	0	0	0	0	0	0	0	0	0	0
0	0	0	0	0	0	0	0	0	0	0	0	0	0	0	0	0	0	0
0	0	0	0	0	0	0	0	0	0	0	0	0	0	0	0	0	0	0
0	0	0	0	0	0.3	0.3	0	0	0	0	0	0	0	0	0	0	0	0
0	0	0	0.3	1	1.3	0.6	0.3	0	0	0	0	0	0	0	0	0	0	0
0	0	0.6	2.9	4.4	3.8	1.9	1	0	0	0	0	0	0	0	0	0	0	0
0	0.3	2.9	8.6	10.1	7	4.4	2.2	0.6	0.3	0	0	0	0	0	0	0	0	0
0	0.6	3.8	9.2	10.1	7.9	7	5.7	3.8	1.9	1	0.3	0	0	0	0	0	0	0
0	0	1	2.9	4.8	7.3	10.5	12.7	12	8.6	5.7	2.9	1.3	1	0.3	0	0	0	0
0	0	0	1	4.4	9.8	14.6	17.4	18.7	17.7	15.8	10.5	6	4.4	3.2	1.3	0.3	0	0
0	0	0	0.3	1.9	6.7	13.9	18.7	20.9	20.6	19.6	16.2	11.1	9.5	8.9	4.1	0.6	0	0
0	0	0	0	0.3	3.2	10.1	17.1	20.3	19	17.7	13.6	9.2	7.3	6.7	3.2	0.6	0	0
0	0	0	0	0	0.6	2.9	8.6	14.6	15.8	13.9	9.8	7.3	6	3.8	1.3	0	0	0
0	0	0	0	0	0	0.3	1.6	3.2	4.1	4.1	3.5	3.5	3.5	1.6	0.3	0	0	0
0	0	0	0	0	0	0	0	0.3	0.3	0.6	1	1.3	1	0.3	0	0	0	0
0	0	0	0	0	0.3	0.3	0.6	0.6	1	1.9	3.5	3.2	1.6	0.3	0	0	0	0
0	0	0	0	0	0	0.3	1	1.6	2.2	4.1	6.7	6.3	3.2	0.6	0	0	0	0
0	0	0	0	0	0	0	0.3	1	1.3	2.2	3.5	2.2	1	0	0	0	0	0
0	0	0	0	0	0	0	0	0	0.3	0.3	0.6	0.3	0	0	0	0	0	0
0	0	0	0	0	0	0	0	0	0	0	0	0	0	0	0	0	0	0
0	0	0	0	0	0	0	0	0	0	0	0	0	0	0	0	0	0	0
0	0	0	0	0	0	0	0	0	0	0	0	0	0	0	0	0	0	0
Frame 53 (420.59 ms)
0	0	0	0	0	0	0	0	0	0	0	0	0	0	0	0	0	0	0
0	0	0	0	0	0	0	0	0	0	0	0	0	0	0	0	0	0	0
0	0	0	0	0	0	0	0	0	0	0	0	0	0	0	0	0	0	0
0	0	0	0	0	0	0	0	0	0	0	0	0	0	0	0	0	0	0
0	0	0	0	0	0	0	0	0	0	0	0	0	0	0	0	0	0	0
0	0	0	0	0	0	0	0	0	0	0	0	0	0	0	0	0	0	0
0	0	0	0	0	0	0	0	0	0	0	0	0	0	0	0	0	0	0
0	0	0	0	0	0	0	0	0	0	0	0	0	0	0	0	0	0	0
0	0	0	0	0	0	0	0	0	0	0	0	0	0	0	0	0	0	0
0	0	0	0	0	0	0	0	0	0	0	0	0	0	0	0	0	0	0
0	0	0	0	0	0	0	0	0	0	0	0	0	0	0	0	0	0	0
0	0	0	0	0	0	0	0	0	0	0	0	0	0	0	0	0	0	0
0	0	0	0	0	0	0	0	0	0	0	0	0	0	0	0	0	0	0
0	0	0	0	0	0	0	0	0	0	0	0	0	0	0	0	0	0	0
0	0	0	0	0	0	0	0	0	0	0	0	0	0	0	0	0	0	0
0	0	0	0	0	0	0	0	0	0	0	0	0	0	0	0	0	0	0
0	0	0	0	0	0	0	0	0	0	0	0	0	0	0	0	0	0	0
0	0	0	0.3	0.6	1	0.3	0	0	0	0	0	0	0	0	0	0	0	0
0	0	0.6	2.5	4.1	3.2	1.6	0.6	0	0	0	0	0	0	0	0	0	0	0
0	0.3	2.2	7.9	9.8	6.7	4.1	1.9	0.6	0.3	0	0	0	0	0	0	0	0	0
0	0.6	3.2	8.9	10.1	7.9	7.3	5.7	3.8	1.9	0.6	0.3	0	0	0	0	0	0	0
0	0	0.6	2.5	5.1	7.6	11.1	13.3	12.4	8.6	5.4	2.9	1.6	1	0.3	0	0	0	0
0	0	0	1	4.4	10.1	15.2	18.1	19	17.7	16.2	10.8	6.3	4.8	3.5	1.6	0.3	0	0
0	0	0	0.3	1.9	7	14.3	19	21.2	21.2	20.6	17.1	11.7	10.1	9.2	4.4	0.6	0	0
0	0	0	0	0.3	3.5	10.1	17.4	20.6	19.6	18.4	14.6	9.5	7.6	7	3.5	0.6	0	0
0	0	0	0	0	0.6	2.9	8.6	14.9	16.2	14.6	10.5	7.6	6.3	4.1	1.3	0	0	0
0	0	0	0	0	0	0.3	1.3	3.2	4.1	4.4	3.8	3.8	3.8	1.9	0.3	0	0	0
0	0	0	0	0	0	0	0	0.3	0.3	0.6	1	1.3	1	0.3	0	0	0	0
0	0	0	0	0	0.3	0.3	0.6	0.6	1	2.2	3.8	3.8	1.9	0.3	0	0	0	0
0	0	0	0	0	0	0.3	1	1.9	2.5	4.8	7.6	7.3	3.8	0.6	0	0	0	0
0	0	0	0	0	0	0	0.3	1	1.6	2.5	4.1	2.9	1	0	0	0	0	0
0	0	0	0	0	0	0	0	0	0.3	0.3	0.6	0.3	0	0	0	0	0	0
0	0	0	0	0	0	0	0	0	0	0	0	0	0	0	0	0	0	0
0	0	0	0	0	0	0	0	0	0	0	0	0	0	0	0	0	0	0
0	0	0	0	0	0	0	0	0	0	0	0	0	0	0	0	0	0	0
Frame 54 (428.53 ms)
0	0	0	0	0	0	0	0	0	0	0	0	0	0	0	0	0	0	0
0	0	0	0	0	0	0	0	0	0	0	0	0	0	0	0	0	0	0
0	0	0	0	0	0	0	0	0	0	0	0	0	0	0	0	0	0	0
0	0	0	0	0	0	0	0	0	0	0	0	0	0	0	0	0	0	0
0	0	0	0	0	0	0	0	0	0	0	0	0	0	0	0	0	0	0
0	0	0	0	0	0	0	0	0	0	0	0	0	0	0	0	0	0	0
0	0	0	0	0	0	0	0	0	0	0	0	0	0	0	0	0	0	0
0	0	0	0	0	0	0	0	0	0	0	0	0	0	0	0	0	0	0
0	0	0	0	0	0	0	0	0	0	0	0	0	0	0	0	0	0	0
0	0	0	0	0	0	0	0	0	0	0	0	0	0	0	0	0	0	0
0	0	0	0	0	0	0	0	0	0	0	0	0	0	0	0	0	0	0
0	0	0	0	0	0	0	0	0	0	0	0	0	0	0	0	0	0	0
0	0	0	0	0	0	0	0	0	0	0	0	0	0	0	0	0	0	0
0	0	0	0	0	0	0	0	0	0	0	0	0	0	0	0	0	0	0
0	0	0	0	0	0	0	0	0	0	0	0	0	0	0	0	0	0	0
0	0	0	0	0	0	0	0	0	0	0	0	0	0	0	0	0	0	0
0	0	0	0	0	0	0	0	0	0	0	0	0	0	0	0	0	0	0
0	0	0	0.3	0.3	0.3	0	0	0	0	0	0	0	0	0	0	0	0	0
0	0	0.3	1.9	3.2	2.2	1.3	0.3	0	0	0	0	0	0	0	0	0	0	0
0	0.3	1.9	7	8.9	6	3.8	1.6	0.6	0	0	0	0	0	0	0	0	0	0
0	0.6	3.2	8.6	9.8	7.9	7	5.7	3.8	1.9	0.6	0.3	0	0	0	0	0	0	0
0	0	0.6	2.5	5.1	7.6	11.1	13.3	12.4	8.6	5.4	2.9	1.6	1	0.3	0	0	0	0
0	0	0	1	4.4	10.1	15.2	18.1	19	18.1	16.2	11.1	6.7	4.8	3.5	1.6	0.3	0	0
0	0	0	0.3	1.9	7	14.3	19.3	21.5	21.5	21.2	17.7	12.4	10.8	9.5	4.4	0.6	0	0
0	0	0	0	0.3	3.5	10.1	17.7	20.9	20.3	19	15.2	10.1	8.2	7.6	3.5	0.6	0	0
0	0	0	0	0	0.6	2.9	8.6	15.2	16.5	14.9	10.8	8.2	7	4.4	1.6	0	0	0
0	0	0	0	0	0	0.3	1.3	3.2	4.1	4.4	4.1	4.1	4.1	1.9	0.3	0	0	0
0	0	0	0	0	0	0	0	0.3	0.3	1	1.3	1.3	1.3	0.3	0	0	0	0
0	0	0	0	0	0.3	0.3	0.6	0.6	1.3	2.5	4.4	4.1	2.2	0.3	0	0	0	0
0	0	0	0	0	0	0.3	1	2.2	3.2	5.4	8.2	7.9	4.1	0.6	0	0	0	0
0	0	0	0	0	0	0	0.6	1.3	1.9	3.2	4.4	2.9	1	0.3	0	0	0	0
0	0	0	0	0	0	0	0	0	0.3	0.6	0.6	0.3	0	0	0	0	0	0
0	0	0	0	0	0	0	0	0	0	0	0	0	0	0	0	0	0	0
0	0	0	0	0	0	0	0	0	0	0	0	0	0	0	0	0	0	0
0	0	0	0	0	0	0	0	0	0	0	0	0	0	0	0	0	0	0
Frame 55 (436.47 ms)
0	0	0	0	0	0	0	0	0	0	0	0	0	0	0	0	0	0	0
0	0	0	0	0	0	0	0	0	0	0	0	0	0	0	0	0	0	0
0	0	0	0	0	0	0	0	0	0	0	0	0	0	0	0	0	0	0
0	0	0	0	0	0	0	0	0	0	0	0	0	0	0	0	0	0	0
0	0	0	0	0	0	0	0	0	0	0	0	0	0	0	0	0	0	0
0	0	0	0	0	0	0	0	0	0	0	0	0	0	0	0	0	0	0
0	0	0	0	0	0	0	0	0	0	0	0	0	0	0	0	0	0	0
0	0	0	0	0	0	0	0	0	0	0	0	0	0	0	0	0	0	0
[truncated: 3,745 more rows]
[truncated: 1 more columns]
