# Supplementary material for: Similarity of Center of Pressure Progression during Walking and Jogging of Anterior Cruciate Ligament Deficient Patients
Source: PLoS One. 2017 Jan 10;12(1):e0169421. doi: 10.1371/journal.pone.0169421 (PMC5224873; doi:10.1371/journal.pone.0169421)
Supplement: S1 Dataset — (ZIP) [file pone.0169421.s001.zip › partial plantar pressure data sent to PLOS-remove name and data/02. Part of the 32 healthy volunteers/walk/02/02 - walk_1 .txt]

Scanning speed; for the left foot: 126.01 Hertz, for the right foot: 126.01 Hertz
Left foot data
Left rectangle position
Rectangle bottom
136
Rectangle left
4
Rectangle width
19
Rectangle height
35
Frame 0 (0.00 ms)
0	0	0	0	0	0	0	0	0	0.3	0.6	1	0.6	0.3	0	0	0	0	0
0	0	0	0	0	0	0	0	0.6	2.5	4.4	6	4.8	2.2	0.3	0	0	0	0
0	0	0	0	0	0	0	1	3.8	7.9	8.9	9.8	7.9	4.4	1.3	0	0	0	0
0	0	0	0	0	0	0.3	1.6	5.4	9.2	8.6	8.2	7	4.4	1.6	0.3	0	0	0
0	0	0	0	0	0	0.3	1.6	4.8	7	6.3	6.3	5.1	3.2	1	0	0	0	0
0	0	0	0	0	0	0	0.6	2.5	4.1	4.1	3.8	2.2	1	0.3	0	0	0	0
0	0	0	0	0	0	0	0	0.6	1	1	1	0.3	0	0	0	0	0	0
0	0	0	0	0	0	0	0	0	0	0	0	0	0	0	0	0	0	0
0	0	0	0	0	0	0	0	0	0	0	0	0	0	0	0	0	0	0
0	0	0	0	0	0	0	0	0	0	0	0	0	0	0	0	0	0	0
0	0	0	0	0	0	0	0	0	0	0	0	0	0	0	0	0	0	0
0	0	0	0	0	0	0	0	0	0	0	0	0	0	0	0	0	0	0
0	0	0	0	0	0	0	0	0	0	0	0	0	0	0	0	0	0	0
0	0	0	0	0	0	0	0	0	0	0	0	0	0	0	0	0	0	0
0	0	0	0	0	0	0	0	0	0	0	0	0	0	0	0	0	0	0
0	0	0	0	0	0	0	0	0	0	0	0	0	0	0	0	0	0	0
0	0	0	0	0	0	0	0	0	0	0	0	0	0	0	0	0	0	0
0	0	0	0	0	0	0	0	0	0	0	0	0	0	0	0	0	0	0
0	0	0	0	0	0	0	0	0	0	0	0	0	0	0	0	0	0	0
0	0	0	0	0	0	0	0	0	0	0	0	0	0	0	0	0	0	0
0	0	0	0	0	0	0	0	0	0	0	0	0	0	0	0	0	0	0
0	0	0	0	0	0	0	0	0	0	0	0	0	0	0	0	0	0	0
0	0	0	0	0	0	0	0	0	0	0	0	0	0	0	0	0	0	0
0	0	0	0	0	0	0	0	0	0	0	0	0	0	0	0	0	0	0
0	0	0	0	0	0	0	0	0	0	0	0	0	0	0	0	0	0	0
0	0	0	0	0	0	0	0	0	0	0	0	0	0	0	0	0	0	0
0	0	0	0	0	0	0	0	0	0	0	0	0	0	0	0	0	0	0
0	0	0	0	0	0	0	0	0	0	0	0	0	0	0	0	0	0	0
0	0	0	0	0	0	0	0	0	0	0	0	0	0	0	0	0	0	0
0	0	0	0	0	0	0	0	0	0	0	0	0	0	0	0	0	0	0
0	0	0	0	0	0	0	0	0	0	0	0	0	0	0	0	0	0	0
0	0	0	0	0	0	0	0	0	0	0	0	0	0	0	0	0	0	0
0	0	0	0	0	0	0	0	0	0	0	0	0	0	0	0	0	0	0
0	0	0	0	0	0	0	0	0	0	0	0	0	0	0	0	0	0	0
0	0	0	0	0	0	0	0	0	0	0	0	0	0	0	0	0	0	0
Frame 1 (7.94 ms)
0	0	0	0	0	0	0	0	0	0.3	0.6	1.3	1	0.3	0	0	0	0	0
0	0	0	0	0	0	0	0	1	3.5	6	8.6	7.9	3.8	1	0	0	0	0
0	0	0	0	0	0	0	1.3	6	13.9	16.8	19	17.1	11.1	3.5	0.3	0	0	0
0	0	0	0	0	0	0.3	2.9	11.7	19	18.4	19.3	18.1	13	5.1	0.6	0	0	0
0	0	0	0	0	0	0.3	3.8	13	19	17.1	17.7	15.8	10.8	4.1	0.6	0	0	0
0	0	0	0	0	0	0.3	2.2	8.6	13.6	13	12.4	8.9	4.8	1.3	0	0	0	0
0	0	0	0	0	0	0	0.3	2.2	4.1	4.1	4.1	2.5	1	0.3	0	0	0	0
0	0	0	0	0	0	0	0	0.3	0.6	0.6	0.6	0.3	0	0	0	0	0	0
0	0	0	0	0	0	0	0	0	0	0	0	0	0	0	0	0	0	0
0	0	0	0	0	0	0	0	0	0	0	0	0	0	0	0	0	0	0
0	0	0	0	0	0	0	0	0	0	0	0	0	0	0	0	0	0	0
0	0	0	0	0	0	0	0	0	0	0	0	0	0	0	0	0	0	0
0	0	0	0	0	0	0	0	0	0	0	0	0	0	0	0	0	0	0
0	0	0	0	0	0	0	0	0	0	0	0	0	0	0	0	0	0	0
0	0	0	0	0	0	0	0	0	0	0	0	0	0	0	0	0	0	0
0	0	0	0	0	0	0	0	0	0	0	0	0	0	0	0	0	0	0
0	0	0	0	0	0	0	0	0	0	0	0	0	0	0	0	0	0	0
0	0	0	0	0	0	0	0	0	0	0	0	0	0	0	0	0	0	0
0	0	0	0	0	0	0	0	0	0	0	0	0	0	0	0	0	0	0
0	0	0	0	0	0	0	0	0	0	0	0	0	0	0	0	0	0	0
0	0	0	0	0	0	0	0	0	0	0	0	0	0	0	0	0	0	0
0	0	0	0	0	0	0	0	0	0	0	0	0	0	0	0	0	0	0
0	0	0	0	0	0	0	0	0	0	0	0	0	0	0	0	0	0	0
0	0	0	0	0	0	0	0	0	0	0	0	0	0	0	0	0	0	0
0	0	0	0	0	0	0	0	0	0	0	0	0	0	0	0	0	0	0
0	0	0	0	0	0	0	0	0	0	0	0	0	0	0	0	0	0	0
0	0	0	0	0	0	0	0	0	0	0	0	0	0	0	0	0	0	0
0	0	0	0	0	0	0	0	0	0	0	0	0	0	0	0	0	0	0
0	0	0	0	0	0	0	0	0	0	0	0	0	0	0	0	0	0	0
0	0	0	0	0	0	0	0	0	0	0	0	0	0	0	0	0	0	0
0	0	0	0	0	0	0	0	0	0	0	0	0	0	0	0	0	0	0
0	0	0	0	0	0	0	0	0	0	0	0	0	0	0	0	0	0	0
0	0	0	0	0	0	0	0	0	0	0	0	0	0	0	0	0	0	0
0	0	0	0	0	0	0	0	0	0	0	0	0	0	0	0	0	0	0
0	0	0	0	0	0	0	0	0	0	0	0	0	0	0	0	0	0	0
Frame 2 (15.87 ms)
0	0	0	0	0	0	0	0	0	0	0	0.3	0.3	0	0	0	0	0	0
0	0	0	0	0	0	0	0	0.3	1.3	3.2	4.1	3.8	1.9	0.3	0	0	0	0
0	0	0	0	0	0	0	0.3	2.5	8.6	14.6	18.1	16.2	9.8	3.2	0.3	0	0	0
0	0	0	0	0	0	0	1.9	8.2	15.2	17.7	19.6	18.7	13.9	6.7	1.3	0	0	0
0	0	0	0	0	0	0.3	3.5	12.4	18.7	17.4	18.4	17.7	14.3	7.3	1.3	0	0	0
0	0	0	0	0	0	0.3	3.2	11.4	16.8	15.8	16.5	14.3	9.8	3.8	0.6	0	0	0
0	0	0	0	0	0	0	1.6	6	9.8	10.1	10.5	7.3	3.2	1	0	0	0	0
0	0	0	0	0	0	0	0.3	1.3	2.5	3.2	3.2	1.6	0.3	0	0	0	0	0
0	0	0	0	0	0	0	0	0	0.3	0.3	0.3	0	0	0	0	0	0	0
0	0	0	0	0	0	0	0	0	0	0	0	0	0	0	0	0	0	0
0	0	0	0	0	0	0	0	0	0	0	0	0	0	0	0	0	0	0
0	0	0	0	0	0	0	0	0	0	0	0	0	0	0	0	0	0	0
0	0	0	0	0	0	0	0	0	0	0	0	0	0	0	0	0	0	0
0	0	0	0	0	0	0	0	0	0	0	0	0	0	0	0	0	0	0
0	0	0	0	0	0	0	0	0	0	0	0	0	0	0	0	0	0	0
0	0	0	0	0	0	0	0	0	0	0	0	0	0	0	0	0	0	0
0	0	0	0	0	0	0	0	0	0	0	0	0	0	0	0	0	0	0
0	0	0	0	0	0	0	0	0	0	0	0	0	0	0	0	0	0	0
0	0	0	0	0	0	0	0	0	0	0	0	0	0	0	0	0	0	0
0	0	0	0	0	0	0	0	0	0	0	0	0	0	0	0	0	0	0
0	0	0	0	0	0	0	0	0	0	0	0	0	0	0	0	0	0	0
0	0	0	0	0	0	0	0	0	0	0	0	0	0	0	0	0	0	0
0	0	0	0	0	0	0	0	0	0	0	0	0	0	0	0	0	0	0
0	0	0	0	0	0	0	0	0	0	0	0	0	0	0	0	0	0	0
0	0	0	0	0	0	0	0	0	0	0	0	0	0	0	0	0	0	0
0	0	0	0	0	0	0	0	0	0	0	0	0	0	0	0	0	0	0
0	0	0	0	0	0	0	0	0	0	0	0	0	0	0	0	0	0	0
0	0	0	0	0	0	0	0	0	0	0	0	0	0	0	0	0	0	0
0	0	0	0	0	0	0	0	0	0	0	0	0	0	0	0	0	0	0
0	0	0	0	0	0	0	0	0	0	0	0	0	0	0	0	0	0	0
0	0	0	0	0	0	0	0	0	0	0	0	0	0	0	0	0	0	0
0	0	0	0	0	0	0	0	0	0	0	0	0	0	0	0	0	0	0
0	0	0	0	0	0	0	0	0	0	0	0	0	0	0	0	0	0	0
0	0	0	0	0	0	0	0	0	0	0	0	0	0	0	0	0	0	0
0	0	0	0	0	0	0	0	0	0	0	0	0	0	0	0	0	0	0
Frame 3 (23.81 ms)
0	0	0	0	0	0	0	0	0	0	0	0	0	0	0	0	0	0	0
0	0	0	0	0	0	0	0	0	0.6	1.9	2.9	2.5	1.3	0.3	0	0	0	0
0	0	0	0	0	0	0	0.3	1.6	5.4	11.7	16.2	14.3	7.6	2.2	0.3	0	0	0
0	0	0	0	0	0	0	1.3	6.3	13	17.1	19.3	18.4	13.6	6.3	1.3	0	0	0
0	0	0	0	0	0	0.3	3.5	12.4	18.4	17.4	18.7	18.4	15.5	8.6	1.6	0	0	0
0	0	0	0	0	0	0.6	4.8	13.9	18.7	16.5	17.7	16.8	13	6.3	1.3	0	0	0
0	0	0	0	0	0	0.3	3.2	10.8	15.5	14.6	15.5	12.4	6.7	1.9	0.3	0	0	0
0	0	0	0	0	0	0	1	3.8	7.3	8.9	8.9	5.1	1.6	0.3	0	0	0	0
0	0	0	0	0	0	0	0	0.6	1.6	1.9	1.6	0.6	0	0	0	0	0	0
0	0	0	0	0	0	0	0	0	0	0	0	0	0	0	0	0	0	0
0	0	0	0	0	0	0	0	0	0	0	0	0	0	0	0	0	0	0
0	0	0	0	0	0	0	0	0	0	0	0	0	0	0	0	0	0	0
0	0	0	0	0	0	0	0	0	0	0	0	0	0	0	0	0	0	0
0	0	0	0	0	0	0	0	0	0	0	0	0	0	0	0	0	0	0
0	0	0	0	0	0	0	0	0	0	0	0	0	0	0	0	0	0	0
0	0	0	0	0	0	0	0	0	0	0	0	0	0	0	0	0	0	0
0	0	0	0	0	0	0	0	0	0	0	0	0	0	0	0	0	0	0
0	0	0	0	0	0	0	0	0	0	0	0	0	0	0	0	0	0	0
0	0	0	0	0	0	0	0	0	0	0	0	0	0	0	0	0	0	0
0	0	0	0	0	0	0	0	0	0	0	0	0	0	0	0	0	0	0
0	0	0	0	0	0	0	0	0	0	0	0	0	0	0	0	0	0	0
0	0	0	0	0	0	0	0	0	0	0	0	0	0	0	0	0	0	0
0	0	0	0	0	0	0	0	0	0	0	0	0	0	0	0	0	0	0
0	0	0	0	0	0	0	0	0	0	0	0	0	0	0	0	0	0	0
0	0	0	0	0	0	0	0	0	0	0	0	0	0	0	0	0	0	0
0	0	0	0	0	0	0	0	0	0	0	0	0	0	0	0	0	0	0
0	0	0	0	0	0	0	0	0	0	0	0	0	0	0	0	0	0	0
0	0	0	0	0	0	0	0	0	0	0	0	0	0	0	0	0	0	0
0	0	0	0	0	0	0	0	0	0	0	0	0	0	0	0	0	0	0
0	0	0	0	0	0	0	0	0	0	0	0	0	0	0	0	0	0	0
0	0	0	0	0	0	0	0	0	0	0	0	0	0	0	0	0	0	0
0	0	0	0	0	0	0	0	0	0	0	0	0	0	0	0	0	0	0
0	0	0	0	0	0	0	0	0	0	0	0	0	0	0	0	0	0	0
0	0	0	0	0	0	0	0	0	0	0	0	0	0	0	0	0	0	0
0	0	0	0	0	0	0	0	0	0	0	0	0	0	0	0	0	0	0
Frame 4 (31.74 ms)
0	0	0	0	0	0	0	0	0	0	0	0	0	0	0	0	0	0	0
0	0	0	0	0	0	0	0	0	0.3	1.3	1.9	1.9	0.6	0	0	0	0	0
0	0	0	0	0	0	0	0	1	3.5	8.6	11.7	11.1	5.1	1.3	0	0	0	0
0	0	0	0	0	0	0	1.3	5.7	11.7	16.2	18.4	17.7	13	5.7	1	0	0	0
0	0	0	0	0	0	0.3	3.8	12.4	18.4	17.4	18.7	18.7	15.8	8.6	1.6	0	0	0
0	0	0	0	0	0	1	6	15.8	19	16.8	17.7	17.4	13.9	7.3	1.6	0	0	0
0	0	0	0	0	0	0.6	5.7	14.9	18.1	16.2	17.1	15.2	9.5	3.2	0.3	0	0	0
0	0	0	0	0	0	0.3	2.5	8.2	11.7	12.7	13	8.9	3.5	0.6	0	0	0	0
0	0	0	0	0	0	0	1	2.5	4.1	4.1	3.5	1.9	0.3	0	0	0	0	0
0	0	0	0	0	0	0	0	0.3	0.6	0.3	0.3	0	0	0	0	0	0	0
0	0	0	0	0	0	0	0	0	0	0	0	0	0	0	0	0	0	0
0	0	0	0	0	0	0	0	0	0	0	0	0	0	0	0	0	0	0
0	0	0	0	0	0	0	0	0	0	0	0	0	0	0	0	0	0	0
0	0	0	0	0	0	0	0	0	0	0	0	0	0	0	0	0	0	0
0	0	0	0	0	0	0	0	0	0	0	0	0	0	0	0	0	0	0
0	0	0	0	0	0	0	0	0	0	0	0	0	0	0	0	0	0	0
0	0	0	0	0	0	0	0	0	0	0	0	0	0	0	0	0	0	0
0	0	0	0	0	0	0	0	0	0	0	0	0	0	0	0	0	0	0
0	0	0	0	0	0	0	0	0	0	0	0	0	0	0	0	0	0	0
0	0	0	0	0	0	0	0	0	0	0	0	0	0	0	0	0	0	0
0	0	0	0	0	0	0	0	0	0	0	0	0	0	0	0	0	0	0
0	0	0	0	0	0	0	0	0	0	0	0	0	0	0	0	0	0	0
0	0	0	0	0	0	0	0	0	0	0	0	0	0	0	0	0	0	0
0	0	0	0	0	0	0	0	0	0	0	0	0	0	0	0	0	0	0
0	0	0	0	0	0	0	0	0	0	0	0	0	0	0	0	0	0	0
0	0	0	0	0	0	0	0	0	0	0	0	0	0	0	0	0	0	0
0	0	0	0	0	0	0	0	0	0	0	0	0	0	0	0	0	0	0
0	0	0	0	0	0	0	0	0	0	0	0	0	0	0	0	0	0	0
0	0	0	0	0	0	0	0	0	0	0	0	0	0	0	0	0	0	0
0	0	0	0	0	0	0	0	0	0	0	0	0	0	0	0	0	0	0
0	0	0	0	0	0	0	0	0	0	0	0	0	0	0	0	0	0	0
0	0	0	0	0	0	0	0	0	0	0	0	0	0	0	0	0	0	0
0	0	0	0	0	0	0	0	0	0	0	0	0	0	0	0	0	0	0
0	0	0	0	0	0	0	0	0	0	0	0	0	0	0	0	0	0	0
0	0	0	0	0	0	0	0	0	0	0	0	0	0	0	0	0	0	0
Frame 5 (39.68 ms)
0	0	0	0	0	0	0	0	0	0	0	0	0	0	0	0	0	0	0
0	0	0	0	0	0	0	0	0	0	0.3	0.6	1	0.3	0	0	0	0	0
0	0	0	0	0	0	0	0	0.6	2.2	4.8	6	6.3	3.2	1	0	0	0	0
0	0	0	0	0	0	0	1.3	5.1	10.8	15.5	17.4	16.5	11.7	4.8	0.6	0	0	0
0	0	0	0	0	0	0.3	3.8	12.7	18.4	17.7	19	18.7	15.5	8.2	1.6	0	0	0
0	0	0	0	0	0	1.3	7.6	17.1	19.3	16.8	18.1	17.7	14.6	7.6	1.6	0	0	0
0	0	0	0	0	0	1.6	8.9	18.1	19	16.5	17.7	16.5	11.4	4.1	0.6	0	0	0
0	0	0	0	0	0	0.6	5.1	12.4	15.5	14.9	15.2	11.7	5.7	1.3	0	0	0	0
0	0	0	0	0	0	0.3	2.5	6.3	8.6	7.9	6.3	3.8	1.3	0.3	0	0	0	0
0	0	0	0	0	0	0	0.6	1.3	1.9	1.6	1	0.3	0	0	0	0	0	0
0	0	0	0	0	0	0	0	0	0	0	0	0	0	0	0	0	0	0
0	0	0	0	0	0	0	0	0	0	0	0	0	0	0	0	0	0	0
0	0	0	0	0	0	0	0	0	0	0	0	0	0	0	0	0	0	0
0	0	0	0	0	0	0	0	0	0	0	0	0	0	0	0	0	0	0
0	0	0	0	0	0	0	0	0	0	0	0	0	0	0	0	0	0	0
0	0	0	0	0	0	0	0	0	0	0	0	0	0	0	0	0	0	0
0	0	0	0	0	0	0	0	0	0	0	0	0	0	0	0	0	0	0
0	0	0	0	0	0	0	0	0	0	0	0	0	0	0	0	0	0	0
0	0	0	0	0	0	0	0	0	0	0	0	0	0	0	0	0	0	0
0	0	0	0	0	0	0	0	0	0	0	0	0	0	0	0	0	0	0
0	0	0	0	0	0.3	0.3	0.3	0.3	0	0	0	0	0	0	0	0	0	0
0	0	0	0	0	0	0.3	0.3	0.6	0.3	0	0	0	0	0	0	0	0	0
0	0	0	0	0	0	0	0.3	0.6	0.6	0.3	0.3	0	0	0	0	0	0	0
0	0	0	0	0	0	0	0	0	0	0	0	0	0	0	0	0	0	0
0	0	0	0	0	0	0	0	0	0	0	0	0	0	0	0	0	0	0
0	0	0	0	0	0	0	0	0	0	0	0	0	0	0	0	0	0	0
0	0	0	0	0	0	0	0	0	0	0	0	0	0	0	0	0	0	0
0	0	0	0	0	0	0	0	0	0	0	0	0	0	0	0	0	0	0
0	0	0	0	0	0	0	0	0	0	0	0	0	0	0	0	0	0	0
0	0	0	0	0	0	0	0	0	0	0	0	0	0	0	0	0	0	0
0	0	0	0	0	0	0	0	0	0	0	0	0	0	0	0	0	0	0
0	0	0	0	0	0	0	0	0	0	0	0	0	0	0	0	0	0	0
0	0	0	0	0	0	0	0	0	0	0	0	0	0	0	0	0	0	0
0	0	0	0	0	0	0	0	0	0	0	0	0	0	0	0	0	0	0
0	0	0	0	0	0	0	0	0	0	0	0	0	0	0	0	0	0	0
Frame 6 (47.61 ms)
0	0	0	0	0	0	0	0	0	0	0	0	0	0	0	0	0	0	0
0	0	0	0	0	0	0	0	0	0	0	0.3	0.3	0	0	0	0	0	0
0	0	0	0	0	0	0	0	0.6	1.9	3.2	3.8	3.8	2.2	0.6	0	0	0	0
0	0	0	0	0	0	0	0.6	4.4	11.7	15.5	17.1	15.8	10.8	3.5	0.3	0	0	0
0	0	0	0	0	0	0.3	3.5	12	18.7	18.1	19	18.4	15.2	7.6	1.3	0	0	0
0	0	0	0	0	0	1.3	7.9	17.1	19.6	16.8	18.1	17.7	14.9	7.6	1.6	0	0	0
0	0	0	0	0	0	1.9	10.8	19.6	19.6	16.5	18.1	17.4	13	5.4	0.6	0	0	0
0	0	0	0	0	0	1.3	7.6	15.8	17.7	16.2	16.8	14.3	7.9	1.9	0.3	0	0	0
0	0	0	0	0	0	1	4.8	9.8	11.7	10.5	9.2	6.3	2.5	0.3	0	0	0	0
0	0	0	0	0	0	0.3	1.3	3.2	3.5	2.9	1.9	1	0.3	0	0	0	0	0
0	0	0	0	0	0	0	0	0.3	0.3	0.3	0	0	0	0	0	0	0	0
0	0	0	0	0	0	0	0	0	0	0	0	0	0	0	0	0	0	0
0	0	0	0	0	0	0	0	0	0	0	0	0	0	0	0	0	0	0
0	0	0	0	0	0	0	0	0	0	0	0	0	0	0	0	0	0	0
0	0	0	0	0	0	0	0	0	0	0	0	0	0	0	0	0	0	0
0	0	0	0	0	0	0	0	0	0	0	0	0	0	0	0	0	0	0
0	0	0	0	0	0	0	0	0	0	0	0	0	0	0	0	0	0	0
0	0	0	0	0	0.3	0.3	0	0	0	0	0	0	0	0	0	0	0	0
0	0	0	0	0	0.3	0.3	0	0	0	0	0	0	0	0	0	0	0	0
0	0	0	0	0.3	0.3	0.3	0.3	0	0	0	0	0	0	0	0	0	0	0
0	0	0	0	0.3	0.6	1	1	1	0.3	0	0	0	0	0	0	0	0	0
0	0	0	0	0	0.3	0.6	1.3	1.9	1.6	0.6	0.3	0.3	0	0	0	0	0	0
0	0	0	0	0	0	0.3	1.3	2.5	2.9	1.6	1	0.6	0.3	0	0	0	0	0
0	0	0	0	0	0	0	0.3	0.6	1	0.6	0.6	0.3	0.3	0.3	0	0	0	0
0	0	0	0	0	0	0	0	0	0	0	0	0	0	0	0	0	0	0
0	0	0	0	0	0	0	0	0	0	0	0	0	0	0	0	0	0	0
0	0	0	0	0	0	0	0	0	0	0	0	0	0	0	0	0	0	0
0	0	0	0	0	0	0	0	0	0	0	0	0	0	0	0	0	0	0
0	0	0	0	0	0	0	0	0	0	0	0	0	0	0	0	0	0	0
0	0	0	0	0	0	0	0	0	0	0	0	0	0	0	0	0	0	0
0	0	0	0	0	0	0	0	0	0	0	0	0	0	0	0	0	0	0
0	0	0	0	0	0	0	0	0	0	0	0	0	0	0	0	0	0	0
0	0	0	0	0	0	0	0	0	0	0	0	0	0	0	0	0	0	0
0	0	0	0	0	0	0	0	0	0	0	0	0	0	0	0	0	0	0
0	0	0	0	0	0	0	0	0	0	0	0	0	0	0	0	0	0	0
Frame 7 (55.55 ms)
0	0	0	0	0	0	0	0	0	0	0	0	0	0	0	0	0	0	0
0	0	0	0	0	0	0	0	0	0	0	0	0	0	0	0	0	0	0
0	0	0	0	0	0	0	0	0.3	1.9	2.9	3.2	2.9	1.6	0.3	0	0	0	0
0	0	0	0	0	0	0	0.6	3.8	11.1	15.5	16.8	15.2	9.8	2.9	0.3	0	0	0
0	0	0	0	0	0	0.3	3.2	11.4	18.4	18.1	19.3	18.7	14.9	7.3	1.3	0	0	0
0	0	0	0	0	0	1.3	7.3	16.8	19.6	17.1	18.1	18.1	14.9	7.9	1.6	0	0	0
0	0	0	0	0	0	1.9	11.1	20	20	16.5	18.1	18.1	13.9	6	1	0	0	0
0	0	0	0	0	0	1.6	8.6	17.4	18.7	16.5	17.4	15.5	9.2	2.9	0.3	0	0	0
0	0	0	0	0	0	1	5.7	11.7	13.6	12	11.1	8.2	3.5	0.6	0	0	0	0
0	0	0	0	0	0	0.3	1.9	4.8	5.1	3.8	2.9	1.3	0.3	0	0	0	0	0
0	0	0	0	0	0	0	0.3	0.6	0.6	0.3	0.3	0	0	0	0	0	0	0
0	0	0	0	0	0	0	0	0	0	0	0	0	0	0	0	0	0	0
0	0	0	0	0	0	0	0	0	0	0	0	0	0	0	0	0	0	0
0	0	0	0	0	0	0	0	0	0	0	0	0	0	0	0	0	0	0
0	0	0	0	0	0	0	0	0	0	0	0	0	0	0	0	0	0	0
0	0	0	0	0	0	0	0	0	0	0	0	0	0	0	0	0	0	0
0	0	0	0	0	0.3	0.3	0	0	0	0	0	0	0	0	0	0	0	0
0	0	0	0	0	0.6	0.6	0.3	0	0	0	0	0	0	0	0	0	0	0
0	0	0	0	0.3	0.6	0.6	0.3	0	0	0	0	0	0	0	0	0	0	0
0	0	0	0	0.6	0.6	0.6	0.6	0.3	0	0	0	0	0	0	0	0	0	0
0	0	0	0	0.6	1	1.3	1.6	1.3	0.6	0.3	0	0	0	0	0	0	0	0
0	0	0	0	0	0.6	1.3	2.5	3.5	2.9	1.6	1	0.6	0.3	0	0	0	0	0
0	0	0	0	0	0.3	1.3	3.2	5.4	5.7	3.5	2.2	1.3	0.6	0.3	0	0	0	0
0	0	0	0	0	0	0.3	1	2.2	2.9	2.2	1.6	1	1	0.6	0	0	0	0
0	0	0	0	0	0	0	0	0.3	0.3	0.3	0.3	0.3	0.3	0	0	0	0	0
0	0	0	0	0	0	0	0	0	0	0	0	0	0	0	0	0	0	0
0	0	0	0	0	0	0	0	0	0	0	0	0	0	0	0	0	0	0
0	0	0	0	0	0	0	0	0	0	0	0	0	0	0	0	0	0	0
0	0	0	0	0	0	0	0	0	0	0	0	0	0	0	0	0	0	0
0	0	0	0	0	0	0	0	0	0	0	0	0	0	0	0	0	0	0
0	0	0	0	0	0	0	0	0	0	0	0	0	0	0	0	0	0	0
0	0	0	0	0	0	0	0	0	0	0	0	0	0	0	0	0	0	0
0	0	0	0	0	0	0	0	0	0	0	0	0	0	0	0	0	0	0
0	0	0	0	0	0	0	0	0	0	0	0	0	0	0	0	0	0	0
0	0	0	0	0	0	0	0	0	0	0	0	0	0	0	0	0	0	0
Frame 8 (63.49 ms)
0	0	0	0	0	0	0	0	0	0	0	0	0	0	0	0	0	0	0
0	0	0	0	0	0	0	0	0	0	0	0	0	0	0	0	0	0	0
0	0	0	0	0	0	0	0	0.3	1.9	2.9	3.2	2.9	1.6	0.3	0	0	0	0
0	0	0	0	0	0	0	0.6	3.5	10.8	15.5	17.1	15.2	9.2	2.5	0.3	0	0	0
0	0	0	0	0	0	0.3	3.2	11.4	18.4	18.1	19.3	18.4	14.6	7	1.3	0	0	0
0	0	0	0	0	0	1.3	7.6	17.1	20	17.1	18.4	18.1	14.9	7.9	1.6	0	0	0
0	0	0	0	0	0	1.9	10.8	20.3	20	16.8	18.4	18.1	14.3	6.3	1	0	0	0
0	0	0	0	0	0	1.6	8.9	18.1	19	16.8	17.7	16.2	10.1	2.9	0.3	0	0	0
0	0	0	0	0	0	1.3	6.3	13	14.6	13	12.4	9.2	4.1	0.6	0	0	0	0
0	0	0	0	0	0	0.3	2.9	5.7	6	4.8	3.2	1.9	0.6	0	0	0	0	0
0	0	0	0	0	0	0	0.3	1	1	0.6	0.3	0	0	0	0	0	0	0
0	0	0	0	0	0	0	0	0	0	0	0	0	0	0	0	0	0	0
0	0	0	0	0	0	0	0.3	0	0	0	0	0	0	0	0	0	0	0
0	0	0	0	0	0	0.3	0.3	0	0	0	0	0	0	0	0	0	0	0
0	0	0	0	0	0	0.3	0.3	0	0	0	0	0	0	0	0	0	0	0
0	0	0	0	0	0	0	0	0	0	0	0	0	0	0	0	0	0	0
0	0	0	0	0.3	0.6	0.6	0	0	0	0	0	0	0	0	0	0	0	0
0	0	0	0	0.3	1	1	0.3	0	0	0	0	0	0	0	0	0	0	0
0	0	0	0	0.6	0.6	0.6	0.3	0	0	0	0	0	0	0	0	0	0	0
0	0	0	0.3	1	1	1	0.6	0.3	0	0	0	0	0	0	0	0	0	0
0	0	0	0.3	1	1.6	1.9	1.9	1.6	0.6	0.3	0.3	0	0	0	0	0	0	0
0	0	0	0	0.3	1	1.9	3.5	4.4	3.5	1.9	1.6	1	0.6	0.3	0	0	0	0
0	0	0	0	0	0.3	1.9	4.8	7.6	7.9	5.4	3.8	1.9	1	0.6	0	0	0	0
0	0	0	0	0	0	0.6	1.6	4.4	5.4	4.4	3.2	1.9	1.3	1	0.3	0	0	0
0	0	0	0	0	0	0	0.3	1	1.3	1	1	0.6	0.6	0.3	0	0	0	0
0	0	0	0	0	0	0	0	0	0	0	0	0	0	0	0	0	0	0
0	0	0	0	0	0	0	0	0	0	0	0	0	0	0	0	0	0	0
0	0	0	0	0	0	0	0	0	0	0	0	0	0	0	0	0	0	0
0	0	0	0	0	0	0	0	0	0	0	0	0	0	0	0	0	0	0
0	0	0	0	0	0	0	0	0	0	0	0	0	0	0	0	0	0	0
0	0	0	0	0	0	0	0	0	0	0	0	0	0	0	0	0	0	0
0	0	0	0	0	0	0	0	0	0	0	0	0	0	0	0	0	0	0
0	0	0	0	0	0	0	0	0	0	0	0	0	0	0	0	0	0	0
0	0	0	0	0	0	0	0	0	0	0	0	0	0	0	0	0	0	0
0	0	0	0	0	0	0	0	0	0	0	0	0	0	0	0	0	0	0
Frame 9 (71.42 ms)
0	0	0	0	0	0	0	0	0	0	0	0	0	0	0	0	0	0	0
0	0	0	0	0	0	0	0	0	0	0	0	0	0	0	0	0	0	0
0	0	0	0	0	0	0	0	0.3	1.9	2.9	3.2	2.5	1.6	0.3	0	0	0	0
0	0	0	0	0	0	0	0.6	3.8	11.1	15.5	16.8	14.9	8.9	2.5	0.3	0	0	0
0	0	0	0	0	0	0.3	3.2	11.7	18.4	18.1	19.3	18.7	14.6	7	1.3	0	0	0
0	0	0	0	0	0	1.3	7.6	17.1	20	17.1	18.4	18.1	14.9	7.9	1.6	0	0	0
0	0	0	0	0	0	1.9	10.8	20.6	20.3	16.8	18.4	18.1	14.3	6.3	1.3	0	0	0
0	0	0	0	0	0	1.6	9.8	19	19.3	16.8	18.1	16.5	10.5	3.2	0.3	0	0	0
0	0	0	0	0	0	1.3	7	14.3	15.5	13.6	13	10.1	4.4	1	0	0	0	0
0	0	0	0	0	0	0.6	3.2	6.7	6.7	5.1	3.5	1.9	0.6	0	0	0	0	0
0	0	0	0	0	0	0	0.6	1.3	1.3	1	0.3	0	0	0	0	0	0	0
0	0	0	0	0	0	0	0	0.3	0	0	0	0	0	0	0	0	0	0
0	0	0	0	0	0	0	0.3	0	0	0	0	0	0	0	0	0	0	0
0	0	0	0	0	0	0.3	0.3	0	0	0	0	0	0	0	0	0	0	0
0	0	0	0	0	0	0.3	0.3	0	0	0	0	0	0	0	0	0	0	0
0	0	0	0	0	0.3	0.3	0.3	0	0	0	0	0	0	0	0	0	0	0
0	0	0	0	0.3	1	0.6	0.3	0	0	0	0	0	0	0	0	0	0	0
0	0	0	0	0.3	1	1	0.6	0	0	0	0	0	0	0	0	0	0	0
0	0	0	0	0.6	1	1	0.3	0	0	0	0	0	0	0	0	0	0	0
0	0	0	0.3	1.3	1.3	1.3	0.6	0.3	0	0	0	0	0	0	0	0	0	0
0	0	0	0.3	1.3	1.9	2.2	2.2	1.9	1	0.3	0.3	0	0	0	0	0	0	0
0	0	0	0	0.3	1	2.2	3.8	4.8	4.1	2.2	1.6	1	0.6	0.3	0	0	0	0
0	0	0	0	0	0.6	2.2	5.4	8.9	9.2	6.3	4.4	2.2	1.3	0.6	0	0	0	0
0	0	0	0	0	0	0.6	2.2	5.4	7	5.4	4.1	2.5	1.6	1.3	0.3	0	0	0
0	0	0	0	0	0	0	0.6	1.6	1.9	1.6	1.3	1	1	0.6	0	0	0	0
0	0	0	0	0	0	0	0	0	0	0	0	0	0.3	0	0	0	0	0
0	0	0	0	0	0	0	0	0	0	0	0	0	0	0	0	0	0	0
0	0	0	0	0	0	0	0	0	0	0	0	0	0	0	0	0	0	0
0	0	0	0	0	0	0	0	0	0	0	0	0	0	0	0	0	0	0
0	0	0	0	0	0	0	0	0	0	0	0	0	0	0	0	0	0	0
0	0	0	0	0	0	0	0	0	0	0	0	0	0	0	0	0	0	0
0	0	0	0	0	0	0	0	0	0	0	0	0	0	0	0	0	0	0
0	0	0	0	0	0	0	0	0	0	0	0	0	0	0	0	0	0	0
0	0	0	0	0	0	0	0	0	0	0	0	0	0	0	0	0	0	0
0	0	0	0	0	0	0	0	0	0	0	0	0	0	0	0	0	0	0
Frame 10 (79.36 ms)
0	0	0	0	0	0	0	0	0	0	0	0	0	0	0	0	0	0	0
0	0	0	0	0	0	0	0	0	0	0	0	0	0	0	0	0	0	0
0	0	0	0	0	0	0	0	0.3	1.9	2.9	3.2	2.5	1.6	0.3	0	0	0	0
0	0	0	0	0	0	0	0.6	3.8	11.4	15.8	16.8	14.9	8.9	2.5	0.3	0	0	0
0	0	0	0	0	0	0.3	3.5	12	18.7	18.1	19.3	18.4	14.3	6.7	1.3	0	0	0
0	0	0	0	0	0	1.3	8.2	17.7	20	17.1	18.4	18.1	14.9	7.6	1.6	0	0	0
0	0	0	0	0	0	2.2	11.1	20.9	20.3	16.8	18.4	18.1	14.3	6.3	1.3	0	0	0
0	0	0	0	0	0	1.9	10.5	20	19.6	17.1	18.4	16.8	10.5	3.2	0.3	0	0	0
0	0	0	0	0	0	1.3	7.6	15.2	16.2	14.3	13.6	10.5	4.8	1	0	0	0	0
0	0	0	0	0	0	0.6	3.8	7.6	7.3	5.4	3.8	2.2	0.6	0	0	0	0	0
0	0	0	0	0	0	0	1	1.6	1.6	1	0.3	0	0	0	0	0	0	0
0	0	0	0	0	0	0	0.3	0.3	0	0	0	0	0	0	0	0	0	0
0	0	0	0	0	0	0.3	0.6	0.3	0	0	0	0	0	0	0	0	0	0
0	0	0	0	0	0	0.3	0.6	0.3	0	0	0	0	0	0	0	0	0	0
0	0	0	0	0	0.3	0.6	0.6	0.3	0	0	0	0	0	0	0	0	0	0
0	0	0	0	0	0.3	0.3	0.3	0	0	0	0	0	0	0	0	0	0	0
0	0	0	0	0.3	1	1	0.3	0	0	0	0	0	0	0	0	0	0	0
0	0	0	0	0.6	1.3	1.3	0.6	0	0	0	0	0	0	0	0	0	0	0
0	0	0	0.3	1	1.3	1	0.6	0	0	0	0	0	0	0	0	0	0	0
0	0	0	0.6	1.3	1.6	1.3	1	0.6	0	0	0	0	0	0	0	0	0	0
0	0	0	0.3	1.3	2.2	2.2	2.2	1.9	1	0.3	0.3	0.3	0	0	0	0	0	0
0	0	0	0	0.6	1	2.2	4.1	5.1	4.4	2.5	1.9	1.3	0.6	0.3	0	0	0	0
0	0	0	0	0	0.6	2.5	6	9.5	9.8	7	5.1	2.9	1.6	1	0.3	0	0	0
0	0	0	0	0	0.3	1	2.9	6.3	7.9	6.3	5.1	3.2	1.9	1.6	0.6	0	0	0
0	0	0	0	0	0	0	0.6	1.9	2.2	1.9	1.3	1.3	1.3	1	0.3	0	0	0
0	0	0	0	0	0	0	0	0.3	0.3	0	0	0	0.3	0	0	0	0	0
0	0	0	0	0	0	0	0	0	0	0	0	0	0	0	0	0	0	0
0	0	0	0	0	0	0	0	0	0	0	0	0	0	0	0	0	0	0
0	0	0	0	0	0	0	0	0	0	0	0	0	0	0	0	0	0	0
0	0	0	0	0	0	0	0	0	0	0	0	0	0	0	0	0	0	0
0	0	0	0	0	0	0	0	0	0	0	0	0	0	0	0	0	0	0
0	0	0	0	0	0	0	0	0	0	0	0	0	0	0	0	0	0	0
0	0	0	0	0	0	0	0	0	0	0	0	0	0	0	0	0	0	0
0	0	0	0	0	0	0	0	0	0	0	0	0	0	0	0	0	0	0
0	0	0	0	0	0	0	0	0	0	0	0	0	0	0	0	0	0	0
Frame 11 (87.29 ms)
0	0	0	0	0	0	0	0	0	0	0	0	0	0	0	0	0	0	0
0	0	0	0	0	0	0	0	0	0	0	0	0	0	0	0	0	0	0
0	0	0	0	0	0	0	0	0.6	1.9	2.9	3.2	2.5	1.6	0.3	0	0	0	0
0	0	0	0	0	0	0	0.6	4.1	11.4	15.8	16.8	14.9	8.9	2.5	0.3	0	0	0
0	0	0	0	0	0	0.3	3.5	12	18.7	18.4	19.3	18.4	14.3	6.7	1.3	0	0	0
0	0	0	0	0	0	1.3	8.2	18.1	20.3	17.1	18.4	18.1	14.9	7.6	1.6	0	0	0
0	0	0	0	0	0	2.2	11.4	21.2	20.3	16.8	18.4	18.1	13.9	6.3	1	0	0	0
0	0	0	0	0	0	1.9	11.1	20.3	20	17.4	18.4	16.8	10.5	3.2	0.3	0	0	0
0	0	0	0	0	0	1.6	8.2	15.8	16.5	14.6	13.9	11.1	5.1	1	0	0	0	0
0	0	0	0	0	0	1	4.1	7.9	7.9	6	4.1	2.2	1	0	0	0	0	0
0	0	0	0	0	0	0.3	1	1.6	1.6	1.3	0.6	0	0	0	0	0	0	0
0	0	0	0	0	0	0	0.3	0.3	0	0	0	0	0	0	0	0	0	0
0	0	0	0	0	0	0.3	0.6	0.3	0	0	0	0	0	0	0	0	0	0
0	0	0	0	0	0	0.6	0.6	0.3	0	0	0	0	0	0	0	0	0	0
0	0	0	0	0	0.3	0.6	0.6	0.3	0	0	0	0	0	0	0	0	0	0
0	0	0	0	0	0.6	0.6	0.3	0.3	0	0	0	0	0	0	0	0	0	0
0	0	0	0	0.6	1.3	1.3	0.6	0	0	0	0	0	0	0	0	0	0	0
0	0	0	0	0.6	1.3	1.3	0.6	0.3	0	0	0	0	0	0	0	0	0	0
0	0	0	0.3	1	1.3	1.3	0.6	0.3	0	0	0	0	0	0	0	0	0	0
0	0	0	0.6	1.6	1.6	1.6	1	0.6	0	0	0	0	0	0	0	0	0	0
0	0	0	0.6	1.6	2.2	2.5	2.5	1.9	1.3	0.6	0.3	0.3	0	0	0	0	0	0
0	0	0	0.3	0.6	1	2.2	4.1	5.4	4.4	2.9	2.2	1.3	0.6	0.3	0	0	0	0
0	0	0	0	0	0.6	2.9	6.3	9.8	10.5	7.3	5.4	3.2	1.6	1	0.3	0	0	0
0	0	0	0	0	0.3	1	3.5	7.3	8.9	7.3	5.4	3.2	1.9	1.6	0.6	0	0	0
0	0	0	0	0	0	0.3	1	2.5	2.9	2.2	1.6	1.3	1.3	1.3	0.3	0	0	0
0	0	0	0	0	0	0	0	0.3	0.3	0.3	0.3	0	0.3	0.3	0	0	0	0
0	0	0	0	0	0	0	0	0	0	0	0	0	0	0	0	0	0	0
0	0	0	0	0	0	0	0	0	0	0	0	0	0	0	0	0	0	0
0	0	0	0	0	0	0	0	0	0	0	0	0	0	0	0	0	0	0
0	0	0	0	0	0	0	0	0	0	0	0	0	0	0	0	0	0	0
0	0	0	0	0	0	0	0	0	0	0	0	0	0	0	0	0	0	0
0	0	0	0	0	0	0	0	0	0	0	0	0	0	0	0	0	0	0
0	0	0	0	0	0	0	0	0	0	0	0	0	0	0	0	0	0	0
0	0	0	0	0	0	0	0	0	0	0	0	0	0	0	0	0	0	0
0	0	0	0	0	0	0	0	0	0	0	0	0	0	0	0	0	0	0
Frame 12 (95.23 ms)
0	0	0	0	0	0	0	0	0	0	0	0	0	0	0	0	0	0	0
0	0	0	0	0	0	0	0	0	0	0	0	0	0	0	0	0	0	0
0	0	0	0	0	0	0	0	0.6	1.9	2.9	3.2	2.9	1.6	0.3	0	0	0	0
0	0	0	0	0	0	0	0.6	4.4	11.7	15.8	17.1	14.9	8.9	2.5	0.3	0	0	0
0	0	0	0	0	0	0.6	4.1	13	19	18.4	19.3	18.4	14.3	6.7	1.3	0	0	0
0	0	0	0	0	0	1.9	9.5	19	20.3	17.1	18.4	18.1	14.6	7.3	1.6	0	0	0
0	0	0	0	0	0	2.2	11.7	21.2	20.3	16.8	18.4	18.1	13.9	6	1	0	0	0
0	0	0	0	0	0	2.2	11.1	20.3	20	17.4	18.4	16.8	10.5	3.2	0.3	0	0	0
0	0	0	0	0	0	1.6	8.6	16.2	16.8	14.6	14.6	11.1	5.1	1	0	0	0	0
0	0	0	0	0	0	1	4.4	8.6	8.2	6.3	4.4	2.2	1	0	0	0	0	0
0	0	0	0	0	0	0.3	1	1.9	1.9	1.3	0.6	0	0	0	0	0	0	0
0	0	0	0	0	0	0	0.3	0.6	0.3	0	0	0	0	0	0	0	0	0
0	0	0	0	0	0	0.3	0.6	0.3	0	0	0	0	0	0	0	0	0	0
0	0	0	0	0	0	0.6	0.6	0.3	0	0	0	0	0	0	0	0	0	0
0	0	0	0	0	0.3	0.6	0.6	0.3	0	0	0	0	0	0	0	0	0	0
0	0	0	0	0.3	0.6	0.6	0.6	0.3	0	0	0	0	0	0	0	0	0	0
0	0	0	0	0.6	1.3	1.3	0.6	0	0	0	0	0	0	0	0	0	0	0
0	0	0	0	0.6	1.6	1.6	1	0.3	0	0	0	0	0	0	0	0	0	0
0	0	0	0.3	1	1.6	1.3	0.6	0.3	0	0	0	0	0	0	0	0	0	0
0	0	0	1	1.6	1.9	1.6	1	0.6	0.3	0	0	0	0	0	0	0	0	0
0	0	0	0.6	1.9	2.5	2.5	2.5	2.2	1.3	0.6	0.3	0.3	0	0	0	0	0	0
0	0	0	0.3	0.6	1.3	2.5	4.1	5.4	4.8	2.9	2.2	1.3	0.6	0.3	0	0	0	0
0	0	0	0	0	0.6	2.9	6.7	10.1	10.5	7.6	5.7	3.2	1.6	1	0.3	0	0	0
0	0	0	0	0	0.3	1.3	3.5	7.6	9.5	7.6	6	3.5	2.2	1.9	1	0	0	0
0	0	0	0	0	0	0.3	1	2.9	3.2	2.5	1.9	1.6	1.6	1.3	0.3	0	0	0
0	0	0	0	0	0	0	0	0.3	0.3	0.3	0.3	0.3	0.3	0.3	0	0	0	0
0	0	0	0	0	0	0	0	0	0	0	0	0	0	0	0	0	0	0
0	0	0	0	0	0	0	0	0	0	0	0	0	0	0	0	0	0	0
0	0	0	0	0	0	0	0	0	0	0	0	0	0	0	0	0	0	0
0	0	0	0	0	0	0	0	0	0	0	0	0	0	0	0	0	0	0
0	0	0	0	0	0	0	0	0	0	0	0	0	0	0	0	0	0	0
0	0	0	0	0	0	0	0	0	0	0	0	0	0	0	0	0	0	0
0	0	0	0	0	0	0	0	0	0	0	0	0	0	0	0	0	0	0
0	0	0	0	0	0	0	0	0	0	0	0	0	0	0	0	0	0	0
0	0	0	0	0	0	0	0	0	0	0	0	0	0	0	0	0	0	0
Frame 13 (103.16 ms)
0	0	0	0	0	0	0	0	0	0	0	0	0	0	0	0	0	0	0
0	0	0	0	0	0	0	0	0	0	0	0	0	0	0	0	0	0	0
0	0	0	0	0	0	0	0	0.6	2.2	2.9	3.2	2.9	1.6	0.3	0	0	0	0
0	0	0	0	0	0	0	1	4.8	12.4	15.8	17.1	14.9	8.9	2.5	0.3	0	0	0
0	0	0	0	0	0	0.6	4.8	13.3	19	18.4	19.3	18.4	14.3	6.3	1	0	0	0
0	0	0	0	0	0	1.9	10.8	19.3	20.3	17.4	18.4	18.1	14.6	7.3	1.3	0	0	0
0	0	0	0	0	0	2.5	12	21.5	20.3	16.8	18.4	18.1	13.6	5.7	1	0	0	0
0	0	0	0	0	0	2.2	11.4	20.6	20	17.4	18.4	16.8	10.1	3.2	0.3	0	0	0
0	0	0	0	0	0	1.9	9.2	16.8	17.1	14.9	14.6	11.4	5.1	1	0	0	0	0
0	0	0	0	0	0	1	5.1	9.2	8.6	6.3	4.4	2.5	1	0	0	0	0	0
0	0	0	0	0	0	0.3	1.3	2.2	1.9	1.3	0.6	0	0	0	0	0	0	0
0	0	0	0	0	0	0.3	0.6	0.6	0.3	0	0	0	0	0	0	0	0	0
0	0	0	0	0	0	0.6	1	0.3	0	0	0	0	0	0	0	0	0	0
0	0	0	0	0	0.3	1	1	0.3	0	0	0	0	0	0	0	0	0	0
0	0	0	0	0.3	0.6	1	1	0.3	0	0	0	0	0	0	0	0	0	0
0	0	0	0	0.3	1	1	0.6	0.3	0	0	0	0	0	0	0	0	0	0
0	0	0	0	1	1.6	1.3	0.6	0	0	0	0	0	0	0	0	0	0	0
0	0	0	0.3	1	1.9	1.6	1	0.3	0	0	0	0	0	0	0	0	0	0
0	0	0	0.3	1.3	1.6	1.6	1	0.3	0	0	0	0	0	0	0	0	0	0
0	0	0	1	1.9	1.9	1.6	1	0.6	0.3	0	0	0	0	0	0	0	0	0
0	0	0	0.6	1.9	2.5	2.5	2.5	2.2	1.3	0.6	0.3	0.3	0	0	0	0	0	0
0	0	0	0.3	1	1.3	2.5	4.4	5.4	4.8	3.2	2.2	1.6	0.6	0.3	0	0	0	0
0	0	0	0	0	0.6	3.2	7	10.5	10.8	7.9	6	3.5	1.9	1	0.3	0	0	0
0	0	0	0	0	0.3	1.3	3.8	7.9	9.8	7.9	6	3.8	2.2	1.6	1	0	0	0
0	0	0	0	0	0	0.3	1.3	3.2	3.5	2.9	1.9	1.6	1.6	1.3	0.6	0	0	0
0	0	0	0	0	0	0	0.3	0.3	0.3	0.3	0.3	0.3	0.3	0.3	0	0	0	0
0	0	0	0	0	0	0	0	0	0	0	0	0	0	0	0	0	0	0
0	0	0	0	0	0	0	0	0	0	0	0	0	0	0	0	0	0	0
0	0	0	0	0	0	0	0	0	0	0	0	0	0	0	0	0	0	0
0	0	0	0	0	0	0	0	0	0	0	0	0	0	0	0	0	0	0
0	0	0	0	0	0	0	0	0	0	0	0	0	0	0	0	0	0	0
0	0	0	0	0	0	0	0	0	0	0	0	0	0	0	0	0	0	0
0	0	0	0	0	0	0	0	0	0	0	0	0	0	0	0	0	0	0
0	0	0	0	0	0	0	0	0	0	0	0	0	0	0	0	0	0	0
0	0	0	0	0	0	0	0	0	0	0	0	0	0	0	0	0	0	0
Frame 14 (111.10 ms)
0	0	0	0	0	0	0	0	0	0	0	0	0	0	0	0	0	0	0
0	0	0	0	0	0	0	0	0	0	0	0	0	0	0	0	0	0	0
0	0	0	0	0	0	0	0	0.6	2.2	2.9	3.2	2.9	1.6	0.3	0	0	0	0
0	0	0	0	0	0	0	1	5.1	12.7	15.8	16.2	14.6	8.6	2.2	0.3	0	0	0
0	0	0	0	0	0	0.6	5.1	13.9	19.3	18.4	19	18.1	13.9	6	1	0	0	0
0	0	0	0	0	0	2.2	11.4	20	20.6	17.4	18.4	17.7	14.6	7	1.3	0	0	0
0	0	0	0	0	0	2.5	12.7	21.5	20.3	16.8	18.4	18.1	13.6	5.4	0.6	0	0	0
0	0	0	0	0	0	2.5	12	21.2	20.3	17.4	18.1	16.5	10.1	2.9	0.3	0	0	0
0	0	0	0	0	0	2.2	10.1	17.4	17.1	14.9	14.6	11.1	5.1	1	0	0	0	0
0	0	0	0	0	0	1	5.4	9.8	8.9	6.7	4.8	2.5	1	0	0	0	0	0
0	0	0	0	0	0	0.3	1.3	2.5	2.2	1.6	0.6	0	0	0	0	0	0	0
0	0	0	0	0	0	0.3	0.6	0.6	0.3	0	0	0	0	0	0	0	0	0
0	0	0	0	0	0	0.6	1	0.3	0	0	0	0	0	0	0	0	0	0
0	0	0	0	0	0.3	1	1	0.3	0	0	0	0	0	0	0	0	0	0
0	0	0	0	0.3	0.6	1	1	0.6	0	0	0	0	0	0	0	0	0	0
0	0	0	0	0.6	1	1	0.6	0.3	0	0	0	0	0	0	0	0	0	0
0	0	0	0	1	1.9	1.6	0.6	0.3	0	0	0	0	0	0	0	0	0	0
0	0	0	0.3	1	1.9	1.9	1	0.3	0	0	0	0	0	0	0	0	0	0
0	0	0	0.6	1.3	1.6	1.6	1	0.3	0	0	0	0	0	0	0	0	0	0
0	0	0.3	1	1.9	2.2	1.9	1.3	0.6	0.3	0	0	0	0	0	0	0	0	0
0	0	0	1	1.9	2.5	2.5	2.9	2.2	1.3	0.6	0.6	0.3	0	0	0	0	0	0
0	0	0	0.3	1	1.3	2.5	4.4	5.7	4.8	3.2	2.5	1.6	1	0.3	0	0	0	0
0	0	0	0	0	1	3.5	7	10.5	10.8	7.9	6	3.5	1.9	1	0.3	0	0	0
0	0	0	0	0	0.3	1.6	4.1	8.2	9.8	7.9	6.3	3.8	2.2	1.6	1	0	0	0
0	0	0	0	0	0	0.3	1.6	3.5	3.8	2.9	2.2	1.6	1.6	1.3	0.6	0	0	0
0	0	0	0	0	0	0	0.3	0.6	0.3	0.3	0.3	0.3	0.3	0.3	0	0	0	0
0	0	0	0	0	0	0	0	0	0	0	0	0	0	0	0	0	0	0
0	0	0	0	0	0	0	0	0	0	0	0	0	0	0	0	0	0	0
0	0	0	0	0	0	0	0	0	0	0	0	0	0	0	0	0	0	0
0	0	0	0	0	0	0	0	0	0	0	0	0	0	0	0	0	0	0
0	0	0	0	0	0	0	0	0	0	0	0	0	0	0	0	0	0	0
0	0	0	0	0	0	0	0	0	0	0	0	0	0	0	0	0	0	0
0	0	0	0	0	0	0	0	0	0	0	0	0	0	0	0	0	0	0
0	0	0	0	0	0	0	0	0	0	0	0	0	0	0	0	0	0	0
0	0	0	0	0	0	0	0	0	0	0	0	0	0	0	0	0	0	0
Frame 15 (119.04 ms)
0	0	0	0	0	0	0	0	0	0	0	0	0	0	0	0	0	0	0
0	0	0	0	0	0	0	0	0	0	0	0	0	0	0	0	0	0	0
0	0	0	0	0	0	0	0	0.6	2.2	3.2	3.2	2.9	1.3	0.3	0	0	0	0
0	0	0	0	0	0	0	1	5.7	13.6	16.2	16.2	14.6	8.6	2.2	0.3	0	0	0
0	0	0	0	0	0	0.6	5.4	14.6	20	18.4	19	18.4	13.9	6	1	0	0	0
0	0	0	0	0	0	2.2	11.1	20.3	20.6	17.4	18.4	17.7	13.9	6.7	1.3	0	0	0
0	0	0	0	0	0.3	2.9	13	21.9	20.6	16.8	18.4	17.7	12.7	5.1	0.6	0	0	0
0	0	0	0	0	0.3	2.9	13	21.2	19.3	17.1	18.1	16.2	9.8	2.5	0.3	0	0	0
0	0	0	0	0	0	2.2	10.5	17.7	17.4	14.9	14.6	11.1	4.8	1	0	0	0	0
0	0	0	0	0	0	1.3	6	10.1	9.2	6.7	4.8	2.5	1	0	0	0	0	0
0	0	0	0	0	0	0.3	1.6	2.5	2.2	1.6	0.6	0	0	0	0	0	0	0
0	0	0	0	0	0	0.3	0.6	1	0.6	0.3	0	0	0	0	0	0	0	0
0	0	0	0	0	0	0.6	1.3	0.6	0	0	0	0	0	0	0	0	0	0
0	0	0	0	0	0.3	1	1	0.6	0	0	0	0	0	0	0	0	0	0
0	0	0	0	0.3	1	1.3	1	0.6	0	0	0	0	0	0	0	0	0	0
0	0	0	0	0.6	1.3	1.3	0.6	0.3	0	0	0	0	0	0	0	0	0	0
0	0	0	0.3	1.3	2.2	1.9	1	0.3	0	0	0	0	0	0	0	0	0	0
0	0	0	0.3	1.3	2.2	2.2	1	0.3	0	0	0	0	0	0	0	0	0	0
0	0	0	0.6	1.6	1.9	1.6	1	0.3	0	0	0	0	0	0	0	0	0	0
0	0	0.3	1.3	2.2	2.2	1.9	1.3	1	0.3	0	0	0	0	0	0	0	0	0
0	0	0	1	2.2	2.9	2.9	2.9	2.2	1.3	0.6	0.6	0.3	0	0	0	0	0	0
0	0	0	0.3	1	1.3	2.5	4.8	5.7	5.1	3.2	2.5	1.6	1	0.3	0	0	0	0
0	0	0	0	0.3	1	3.5	7.3	10.8	11.1	8.2	6.3	3.5	1.9	1	0.3	0	0	0
0	0	0	0	0	0.3	1.6	4.4	8.6	10.1	8.2	6.7	3.8	2.2	1.6	0.6	0	0	0
0	0	0	0	0	0	0.3	1.6	3.8	4.1	3.2	2.2	1.6	1.6	1.3	0.3	0	0	0
0	0	0	0	0	0	0	0.3	0.6	0.6	0.3	0.3	0.3	0.3	0.3	0	0	0	0
0	0	0	0	0	0	0	0	0	0	0	0	0	0	0	0	0	0	0
0	0	0	0	0	0	0	0	0	0	0	0	0	0	0	0	0	0	0
0	0	0	0	0	0	0	0	0	0	0	0	0	0	0	0	0	0	0
0	0	0	0	0	0	0	0	0	0	0	0	0	0	0	0	0	0	0
0	0	0	0	0	0	0	0	0	0	0	0	0	0	0	0	0	0	0
0	0	0	0	0	0	0	0	0	0	0	0	0	0	0	0	0	0	0
0	0	0	0	0	0	0	0	0	0	0	0	0	0	0	0	0	0	0
0	0	0	0	0	0	0	0	0	0	0	0	0	0	0	0	0	0	0
0	0	0	0	0	0	0	0	0	0	0	0	0	0	0	0	0	0	0
Frame 16 (126.97 ms)
0	0	0	0	0	0	0	0	0	0	0	0	0	0	0	0	0	0	0
0	0	0	0	0	0	0	0	0	0	0	0	0	0	0	0	0	0	0
0	0	0	0	0	0	0	0	1	2.5	3.2	3.5	2.9	1.3	0.3	0	0	0	0
0	0	0	0	0	0	0	1.3	6	13.9	16.2	16.2	14.3	8.2	1.9	0.3	0	0	0
0	0	0	0	0	0	1	5.7	14.9	20	18.4	19	18.1	13.3	5.4	0.6	0	0	0
0	0	0	0	0	0	2.2	11.1	20.3	20.6	17.4	18.4	17.7	13.3	6.3	1	0	0	0
0	0	0	0	0	0.3	2.9	13	21.9	20.6	16.8	18.4	17.4	12.4	4.8	0.6	0	0	0
0	0	0	0	0	0.3	3.2	13.3	21.2	19.3	17.1	18.1	15.8	9.2	2.2	0.3	0	0	0
0	0	0	0	0	0.3	2.5	11.1	17.7	17.4	14.9	14.6	10.8	4.4	0.6	0	0	0	0
0	0	0	0	0	0	1.6	6.3	10.5	9.5	7	4.8	2.2	0.6	0	0	0	0	0
0	0	0	0	0	0	0.3	1.6	2.5	2.5	1.6	0.6	0	0	0	0	0	0	0
0	0	0	0	0	0	0.3	1	1	0.6	0.3	0	0	0	0	0	0	0	0
0	0	0	0	0	0.3	1	1.3	0.6	0	0	0	0	0	0	0	0	0	0
0	0	0	0	0.3	0.6	1.3	1.3	0.6	0	0	0	0	0	0	0	0	0	0
0	0	0	0	0.6	1	1.6	1.3	0.6	0	0	0	0	0	0	0	0	0	0
0	0	0	0.3	1	1.3	1.3	1	0.3	0	0	0	0	0	0	0	0	0	0
0	0	0	0.3	1.6	2.5	1.9	1	0.3	0	0	0	0	0	0	0	0	0	0
0	0	0	0.3	1.3	2.5	2.2	1.3	0.3	0	0	0	0	0	0	0	0	0	0
0	0	0	1	1.6	2.2	1.9	1	0.3	0	0	0	0	0	0	0	0	0	0
0	0	0.3	1.3	2.2	2.5	1.9	1.3	1	0.3	0	0	0	0	0	0	0	0	0
0	0	0	1	2.5	2.9	3.2	2.9	2.5	1.3	0.6	0.6	0.3	0	0	0	0	0	0
0	0	0	0.3	1	1.6	2.9	4.8	5.7	5.1	3.2	2.5	1.6	1	0.3	0	0	0	0
0	0	0	0	0.3	1	3.8	7.3	10.8	11.1	7.9	6	3.5	1.9	1	0.3	0	0	0
0	0	0	0	0	0.6	1.9	4.8	8.6	10.1	8.2	6.3	3.8	2.2	1.6	0.6	0	0	0
0	0	0	0	0	0	0.6	1.9	3.8	4.1	3.2	2.2	1.6	1.6	1.3	0.3	0	0	0
0	0	0	0	0	0	0	0.3	0.6	0.6	0.3	0.3	0.3	0.3	0.3	0	0	0	0
0	0	0	0	0	0	0	0	0	0	0	0	0	0	0	0	0	0	0
0	0	0	0	0	0	0	0	0	0	0	0	0	0	0	0	0	0	0
0	0	0	0	0	0	0	0	0	0	0	0	0	0	0	0	0	0	0
0	0	0	0	0	0	0	0	0	0	0	0	0	0	0	0	0	0	0
0	0	0	0	0	0	0	0	0	0	0	0	0	0	0	0	0	0	0
0	0	0	0	0	0	0	0	0	0	0	0	0	0	0	0	0	0	0
0	0	0	0	0	0	0	0	0	0	0	0	0	0	0	0	0	0	0
0	0	0	0	0	0	0	0	0	0	0	0	0	0	0	0	0	0	0
0	0	0	0	0	0	0	0	0	0	0	0	0	0	0	0	0	0	0
Frame 17 (134.91 ms)
0	0	0	0	0	0	0	0	0	0	0	0	0	0	0	0	0	0	0
0	0	0	0	0	0	0	0	0	0	0	0	0	0	0	0	0	0	0
0	0	0	0	0	0	0	0	1	2.5	3.2	3.5	2.9	1.3	0.3	0	0	0	0
0	0	0	0	0	0	0.3	1.3	6	14.3	16.2	16.2	13.9	7.9	1.9	0	0	0	0
0	0	0	0	0	0	1	6	15.2	20	18.4	19	18.1	13	5.1	0.6	0	0	0
0	0	0	0	0	0	2.5	11.1	20.6	20.6	17.4	18.4	17.4	13	5.7	1	0	0	0
0	0	0	0	0	0.3	3.2	13.3	21.9	20.6	16.8	18.4	17.4	12	4.1	0.6	0	0	0
0	0	0	0	0	0.3	3.2	14.3	21.5	19.3	17.1	18.4	15.8	8.9	2.2	0.3	0	0	0
0	0	0	0	0	0.3	2.5	11.4	18.1	17.4	14.9	14.6	10.5	4.4	0.6	0	0	0	0
0	0	0	0	0	0	1.6	6.7	10.8	9.5	7	4.8	2.2	0.6	0	0	0	0	0
0	0	0	0	0	0	0.3	1.9	2.9	2.5	1.6	0.6	0	0	0	0	0	0	0
0	0	0	0	0	0	0.6	1	1.3	0.6	0.3	0	0	0	0	0	0	0	0
0	0	0	0	0	0.3	1.3	1.6	0.6	0	0	0	0	0	0	0	0	0	0
0	0	0	0	0.3	1	1.6	1.3	0.6	0	0	0	0	0	0	0	0	0	0
0	0	0	0	0.6	1.3	1.6	1.3	0.6	0	0	0	0	0	0	0	0	0	0
0	0	0	0.3	1	1.6	1.6	1	0.3	0	0	0	0	0	0	0	0	0	0
0	0	0	0.3	1.6	2.9	2.2	1	0.3	0	0	0	0	0	0	0	0	0	0
0	0	0	0.6	1.6	3.2	2.5	1.3	0.3	0	0	0	0	0	0	0	0	0	0
0	0	0.3	1	2.2	2.5	2.2	1.3	0.3	0	0	0	0	0	0	0	0	0	0
0	0	0.3	1.6	2.5	2.9	2.2	1.6	1	0.3	0	0	0	0	0	0	0	0	0
0	0	0.3	1.3	2.5	3.2	3.2	3.2	2.5	1.3	0.6	0.6	0.3	0	0	0	0	0	0
0	0	0	0.6	1	1.6	2.9	4.8	5.7	5.1	3.2	2.5	1.6	1	0.3	0	0	0	0
0	0	0	0	0.3	1	3.5	7.3	10.8	11.1	7.9	6	3.5	1.6	1	0.3	0	0	0
0	0	0	0	0	0.3	1.9	4.8	8.9	10.1	7.9	6.3	3.5	1.9	1.3	0.6	0	0	0
0	0	0	0	0	0	0.6	1.9	4.1	4.1	3.2	2.2	1.6	1.6	1.3	0.3	0	0	0
0	0	0	0	0	0	0	0.3	0.6	0.6	0.3	0.3	0.3	0.3	0.3	0	0	0	0
0	0	0	0	0	0	0	0	0	0	0	0	0	0	0	0	0	0	0
0	0	0	0	0	0	0	0	0	0	0	0	0	0	0	0	0	0	0
0	0	0	0	0	0	0	0	0	0	0	0	0	0	0	0	0	0	0
0	0	0	0	0	0	0	0	0	0	0	0	0	0	0	0	0	0	0
0	0	0	0	0	0	0	0	0	0	0	0	0	0	0	0	0	0	0
0	0	0	0	0	0	0	0	0	0	0	0	0	0	0	0	0	0	0
0	0	0	0	0	0	0	0	0	0	0	0	0	0	0	0	0	0	0
0	0	0	0	0	0	0	0	0	0	0	0	0	0	0	0	0	0	0
0	0	0	0	0	0	0	0	0	0	0	0	0	0	0	0	0	0	0
Frame 18 (142.84 ms)
0	0	0	0	0	0	0	0	0	0	0	0	0	0	0	0	0	0	0
0	0	0	0	0	0	0	0	0	0	0	0	0	0	0	0	0	0	0
0	0	0	0	0	0	0	0	1	2.5	3.2	3.5	2.5	1.3	0.3	0	0	0	0
0	0	0	0	0	0	0.3	1.6	6	13.9	16.2	16.2	13.6	7.6	1.9	0	0	0	0
0	0	0	0	0	0	1	6	15.2	20	18.7	19.3	17.7	12.7	4.8	0.6	0	0	0
0	0	0	0	0	0	2.5	11.4	20.6	20.6	17.4	18.4	17.4	13	5.4	0.6	0	0	0
0	0	0	0	0	0.3	3.2	13.3	21.9	20.6	16.8	18.1	17.1	11.7	3.8	0.3	0	0	0
0	0	0	0	0	0.3	3.5	14.3	21.5	19.3	16.8	18.1	15.5	8.6	1.9	0	0	0	0
0	0	0	0	0	0.3	2.9	11.7	18.4	17.4	14.9	13.9	10.1	4.1	0.6	0	0	0	0
0	0	0	0	0	0	1.6	7	11.1	9.8	7	4.8	2.2	0.6	0	0	0	0	0
0	0	0	0	0	0	0.3	1.9	3.2	2.5	1.6	0.6	0	0	0	0	0	0	0
0	0	0	0	0	0	0.6	1.3	1.3	0.6	0.3	0	0	0	0	0	0	0	0
0	0	0	0	0	0.6	1.6	1.9	1	0	0	0	0	0	0	0	0	0	0
0	0	0	0	0.3	1	1.9	1.6	0.6	0	0	0	0	0	0	0	0	0	0
0	0	0	0	1	1.6	1.9	1.6	0.6	0	0	0	0	0	0	0	0	0	0
0	0	0	0.3	1.3	1.9	1.9	1.3	0.6	0	0	0	0	0	0	0	0	0	0
0	0	0	0.6	2.2	3.2	2.5	1	0.3	0	0	0	0	0	0	0	0	0	0
0	0	0	0.6	1.9	3.5	3.2	1.3	0.3	0	0	0	0	0	0	0	0	0	0
0	0	0.3	1.3	2.5	2.9	2.5	1.3	0.3	0	0	0	0	0	0	0	0	0	0
0	0	0.6	2.2	3.2	3.2	2.5	1.6	1	0.3	0	0	0	0	0	0	0	0	0
0	0	0.3	1.6	3.2	3.5	3.5	3.5	2.5	1.6	0.6	0.6	0.3	0	0	0	0	0	0
0	0	0	0.6	1.3	1.9	3.2	5.1	5.7	5.1	3.2	2.5	1.6	0.6	0.3	0	0	0	0
0	0	0	0	0.3	1	3.8	7.6	11.1	11.1	7.9	6	3.2	1.6	1	0.3	0	0	0
0	0	0	0	0	0.6	1.9	4.8	9.2	10.1	7.9	6	3.5	1.9	1.3	0.6	0	0	0
0	0	0	0	0	0	0.6	1.9	4.4	4.4	3.2	2.2	1.6	1.6	1.3	0.3	0	0	0
0	0	0	0	0	0	0	0.3	0.6	0.6	0.3	0.3	0.3	0.3	0.3	0	0	0	0
0	0	0	0	0	0	0	0	0	0	0	0	0	0	0	0	0	0	0
0	0	0	0	0	0	0	0	0	0	0	0	0	0	0	0	0	0	0
0	0	0	0	0	0	0	0	0	0	0	0	0	0	0	0	0	0	0
0	0	0	0	0	0	0	0	0	0	0	0	0	0	0	0	0	0	0
0	0	0	0	0	0	0	0	0	0	0	0	0	0	0	0	0	0	0
0	0	0	0	0	0	0	0	0	0	0	0	0	0	0	0	0	0	0
0	0	0	0	0	0	0	0	0	0	0	0	0	0	0	0	0	0	0
0	0	0	0	0	0	0	0	0	0	0	0	0	0	0	0	0	0	0
0	0	0	0	0	0	0	0	0	0	0	0	0	0	0	0	0	0	0
Frame 19 (150.78 ms)
0	0	0	0	0	0	0	0	0	0	0	0	0	0	0	0	0	0	0
0	0	0	0	0	0	0	0	0	0	0	0	0	0	0	0	0	0	0
0	0	0	0	0	0	0	0	1	2.5	3.2	3.2	2.5	1.3	0.3	0	0	0	0
0	0	0	0	0	0	0.3	1.6	6.3	13.9	16.2	15.8	13.3	7	1.6	0	0	0	0
0	0	0	0	0	0	1	6	15.5	20	18.7	19	17.4	12.4	4.4	0.6	0	0	0
0	0	0	0	0	0	2.5	11.4	20.6	20.6	17.4	18.4	17.4	12.7	5.1	0.6	0	0	0
0	0	0	0	0	0.3	3.2	13.3	21.9	20.6	16.8	18.1	17.1	11.1	3.2	0.3	0	0	0
0	0	0	0	0	0.3	3.8	14.6	21.5	19.3	16.8	17.7	14.9	7.9	1.6	0	0	0	0
0	0	0	0	0	0.3	3.2	12	18.4	17.4	14.9	13.6	9.5	3.5	0.6	0	0	0	0
0	0	0	0	0	0	1.9	7.6	11.4	9.8	7	4.4	1.9	0.6	0	0	0	0	0
0	0	0	0	0	0	0.6	2.2	3.5	2.9	1.9	0.6	0	0	0	0	0	0	0
0	0	0	0	0	0.3	0.6	1.6	1.6	0.6	0.3	0	0	0	0	0	0	0	0
0	0	0	0	0.3	1	1.6	1.9	1	0.3	0	0	0	0	0	0	0	0	0
0	0	0	0	0.6	1.6	2.2	1.9	0.6	0	0	0	0	0	0	0	0	0	0
0	0	0	0.3	1.3	2.2	2.5	1.9	0.6	0	0	0	0	0	0	0	0	0	0
0	0	0	0.6	1.9	2.5	2.2	1.3	0.6	0	0	0	0	0	0	0	0	0	0
0	0	0	1	2.9	3.8	2.9	1.3	0.3	0	0	0	0	0	0	0	0	0	0
0	0	0	1	2.5	4.1	3.5	1.6	0.3	0	0	0	0	0	0	0	0	0	0
0	0	0.3	1.6	3.2	3.5	2.9	1.6	0.6	0	0	0	0	0	0	0	0	0	0
0	0	1	2.5	3.8	3.5	2.5	1.9	1	0.3	0	0	0	0	0	0	0	0	0
0	0	0.6	1.9	3.2	3.5	3.8	3.5	2.9	1.6	0.6	0.6	0.3	0	0	0	0	0	0
0	0	0.3	0.6	1.6	1.9	3.5	5.4	6	5.1	3.2	2.2	1.3	0.6	0.3	0	0	0	0
0	0	0	0	0.3	1.3	4.1	8.2	11.1	10.8	7.6	5.7	3.2	1.6	1	0.3	0	0	0
0	0	0	0	0	0.6	2.2	5.1	9.5	10.1	7.9	6	3.5	1.9	1.3	0.3	0	0	0
0	0	0	0	0	0.3	1	2.5	4.8	4.4	3.2	2.2	1.3	1.3	1	0.3	0	0	0
0	0	0	0	0	0	0	0.3	0.6	0.6	0.3	0.3	0.3	0.3	0.3	0	0	0	0
0	0	0	0	0	0	0	0	0	0	0	0	0	0	0	0	0	0	0
0	0	0	0	0	0	0	0	0	0	0	0	0	0	0	0	0	0	0
0	0	0	0	0	0	0	0	0	0	0	0	0	0	0	0	0	0	0
0	0	0	0	0	0	0	0	0	0	0	0	0	0	0	0	0	0	0
0	0	0	0	0	0	0	0	0	0	0	0	0	0	0	0	0	0	0
0	0	0	0	0	0	0	0	0	0	0	0	0	0	0	0	0	0	0
0	0	0	0	0	0	0	0	0	0	0	0	0	0	0	0	0	0	0
0	0	0	0	0	0	0	0	0	0	0	0	0	0	0	0	0	0	0
0	0	0	0	0	0	0	0	0	0	0	0	0	0	0	0	0	0	0
Frame 20 (158.71 ms)
0	0	0	0	0	0	0	0	0	0	0	0	0	0	0	0	0	0	0
0	0	0	0	0	0	0	0	0	0	0	0	0	0	0	0	0	0	0
0	0	0	0	0	0	0	0	1	2.5	3.2	3.2	2.5	1	0.3	0	0	0	0
0	0	0	0	0	0	0.3	1.6	6	13.9	16.2	15.8	13.3	6.3	1.3	0	0	0	0
0	0	0	0	0	0	1	6	15.2	20	18.7	19.3	17.4	11.4	3.8	0.3	0	0	0
0	0	0	0	0	0	2.5	11.4	20.6	20.6	17.4	18.4	17.1	12	4.4	0.6	0	0	0
0	0	0	0	0	0.3	3.2	13.3	21.9	20.6	16.8	18.1	16.5	10.5	2.9	0.3	0	0	0
0	0	0	0	0	0.3	3.5	13.9	21.2	19.3	16.8	17.7	14.3	7.3	1.3	0	0	0	0
0	0	0	0	0	0.3	3.2	12	18.4	17.4	14.6	13.3	8.9	3.2	0.3	0	0	0	0
0	0	0	0	0	0.3	1.9	7.9	11.7	10.1	7	4.4	1.9	0.6	0	0	0	0	0
0	0	0	0	0	0	0.6	2.5	3.5	2.9	1.9	0.6	0	0	0	0	0	0	0
0	0	0	0	0	0.3	1	1.6	1.6	0.6	0.3	0	0	0	0	0	0	0	0
0	0	0	0	0.3	1	2.2	2.2	1	0.3	0	0	0	0	0	0	0	0	0
0	0	0	0	1	2.2	2.9	2.2	1	0	0	0	0	0	0	0	0	0	0
0	0	0	0.3	1.6	2.9	2.9	2.2	1	0	0	0	0	0	0	0	0	0	0
0	0	0	0.6	2.2	3.2	2.9	1.6	0.6	0	0	0	0	0	0	0	0	0	0
0	0	0.3	1.3	3.8	4.4	3.5	1.3	0.3	0	0	0	0	0	0	0	0	0	0
0	0	0.3	1.3	3.2	4.8	3.8	1.9	0.3	0	0	0	0	0	0	0	0	0	0
0	0	0.3	2.2	3.8	4.1	3.2	1.6	0.6	0	0	0	0	0	0	0	0	0	0
0	0	1	3.2	4.1	3.8	3.2	2.2	1.3	0.3	0	0	0	0	0	0	0	0	0
0	0	1	2.2	3.5	3.8	4.1	3.8	2.9	1.6	0.6	0.6	0.3	0	0	0	0	0	0
0	0	0.3	1	1.6	2.2	3.5	5.4	6.3	5.1	2.9	2.2	1.3	0.6	0.3	0	0	0	0
0	0	0	0	0.6	1.6	4.4	8.6	11.4	10.8	7.6	5.4	2.9	1.3	0.6	0	0	0	0
0	0	0	0	0	1	2.5	5.7	9.5	10.1	7.6	5.7	3.2	1.6	1	0.3	0	0	0
0	0	0	0	0	0.3	1	2.9	5.1	4.8	3.2	1.9	1.3	1.3	1	0.3	0	0	0
0	0	0	0	0	0	0	0.3	0.6	0.6	0.3	0.3	0.3	0.3	0	0	0	0	0
0	0	0	0	0	0	0	0	0	0	0	0	0	0	0	0	0	0	0
0	0	0	0	0	0	0	0	0	0	0	0	0	0	0	0	0	0	0
0	0	0	0	0	0	0	0	0	0	0	0	0	0	0	0	0	0	0
0	0	0	0	0	0	0	0	0	0	0	0	0	0	0	0	0	0	0
0	0	0	0	0	0	0	0	0	0	0	0	0	0	0	0	0	0	0
0	0	0	0	0	0	0	0	0	0	0	0	0	0	0	0	0	0	0
0	0	0	0	0	0	0	0	0	0	0	0	0	0	0	0	0	0	0
0	0	0	0	0	0	0	0	0	0	0	0	0	0	0	0	0	0	0
0	0	0	0	0	0	0	0	0	0	0	0	0	0	0	0	0	0	0
Frame 21 (166.65 ms)
0	0	0	0	0	0	0	0	0	0	0	0	0	0	0	0	0	0	0
0	0	0	0	0	0	0	0	0	0	0	0	0	0	0	0	0	0	0
0	0	0	0	0	0	0	0	0.6	2.2	2.9	2.9	2.2	1	0	0	0	0	0
0	0	0	0	0	0	0	1.3	6	13.6	16.2	15.8	12.7	6	1.3	0	0	0	0
0	0	0	0	0	0	1	6	15.2	20	18.7	19.3	17.1	11.4	3.5	0.3	0	0	0
0	0	0	0	0	0	2.2	11.1	20.6	20.6	17.4	18.1	17.1	11.7	4.1	0.6	0	0	0
0	0	0	0	0	0.3	3.2	13.3	21.9	20.6	16.8	17.7	16.2	9.8	2.5	0.3	0	0	0
0	0	0	0	0	0.3	3.2	13.3	21.2	19.3	16.8	17.1	13.9	6.7	1.3	0	0	0	0
0	0	0	0	0	0.3	3.2	12	18.4	17.1	14.3	12.7	8.6	2.9	0.3	0	0	0	0
0	0	0	0	0	0.3	2.2	8.9	11.7	9.8	7	4.1	1.9	0.3	0	0	0	0	0
0	0	0	0	0	0	1	2.9	3.5	2.9	1.9	0.6	0	0	0	0	0	0	0
0	0	0	0	0	0.3	1	1.9	1.6	0.6	0.3	0	0	0	0	0	0	0	0
0	0	0	0	0.6	1.6	2.5	2.5	1.3	0.3	0	0	0	0	0	0	0	0	0
0	0	0	0.3	1.3	2.9	3.5	2.5	1	0	0	0	0	0	0	0	0	0	0
0	0	0	0.3	1.9	3.5	3.5	2.5	1	0	0	0	0	0	0	0	0	0	0
0	0	0	1	2.9	3.8	3.2	1.9	0.6	0	0	0	0	0	0	0	0	0	0
0	0	0.3	1.9	4.4	5.1	3.8	1.6	0.3	0	0	0	0	0	0	0	0	0	0
0	0	0.3	1.9	4.1	5.4	4.4	1.9	0.3	0	0	0	0	0	0	0	0	0	0
0	0	0.6	2.9	4.4	4.4	3.5	1.9	0.6	0	0	0	0	0	0	0	0	0	0
0	0.3	1.3	3.8	4.8	4.1	3.2	2.2	1.3	0.3	0	0	0	0	0	0	0	0	0
0	0	1	2.9	4.1	4.1	4.1	3.8	2.9	1.6	0.6	0.6	0.3	0	0	0	0	0	0
0	0	0.3	1.3	1.9	2.2	3.8	5.7	6.3	5.1	2.9	2.2	1.3	0.6	0.3	0	0	0	0
0	0	0	0.3	0.6	1.6	4.8	8.9	11.7	10.8	7.3	5.1	2.9	1.3	0.6	0	0	0	0
0	0	0	0	0.3	1	2.9	6	9.8	10.5	7.6	5.4	2.9	1.6	1	0.3	0	0	0
0	0	0	0	0	0.3	1.3	3.5	5.4	4.8	3.5	1.9	1.3	1.3	1	0.3	0	0	0
0	0	0	0	0	0	0.3	0.6	1	0.6	0.3	0.3	0.3	0.3	0	0	0	0	0
0	0	0	0	0	0	0	0	0	0	0	0	0	0	0	0	0	0	0
0	0	0	0	0	0	0	0	0	0	0	0	0	0	0	0	0	0	0
0	0	0	0	0	0	0	0	0	0	0	0	0	0	0	0	0	0	0
0	0	0	0	0	0	0	0	0	0	0	0	0	0	0	0	0	0	0
0	0	0	0	0	0	0	0	0	0	0	0	0	0	0	0	0	0	0
0	0	0	0	0	0	0	0	0	0	0	0	0	0	0	0	0	0	0
0	0	0	0	0	0	0	0	0	0	0	0	0	0	0	0	0	0	0
0	0	0	0	0	0	0	0	0	0	0	0	0	0	0	0	0	0	0
0	0	0	0	0	0	0	0	0	0	0	0	0	0	0	0	0	0	0
Frame 22 (174.59 ms)
0	0	0	0	0	0	0	0	0	0	0	0	0	0	0	0	0	0	0
0	0	0	0	0	0	0	0	0	0	0	0	0	0	0	0	0	0	0
0	0	0	0	0	0	0	0	0.6	2.2	2.9	2.9	2.2	1	0	0	0	0	0
0	0	0	0	0	0	0	1	5.4	13	15.8	14.9	12.4	5.7	1	0	0	0	0
0	0	0	0	0	0	1	5.4	14.6	19.6	18.7	19	17.1	10.8	3.2	0.3	0	0	0
0	0	0	0	0	0	2.5	11.4	20.3	20.6	17.4	18.1	16.8	11.4	3.5	0.3	0	0	0
0	0	0	0	0	0.3	3.2	13	21.5	20.3	16.8	17.7	15.8	9.2	2.2	0.3	0	0	0
0	0	0	0	0	0.3	3.2	12.7	19.6	18.1	16.5	17.1	13.6	6.3	1.3	0	0	0	0
0	0	0	0	0	0.3	3.2	12	18.1	16.8	13.9	12	7.9	2.5	0.3	0	0	0	0
0	0	0	0	0	0.3	2.5	9.2	12	9.8	6.7	4.1	1.9	0.3	0	0	0	0	0
0	0	0	0	0	0	1	2.9	3.8	2.9	1.9	0.6	0	0	0	0	0	0	0
0	0	0	0	0	0.3	1	2.2	1.9	0.6	0.3	0	0	0	0	0	0	0	0
0	0	0	0	0.6	1.6	2.9	2.9	1.3	0.3	0	0	0	0	0	0	0	0	0
0	0	0	0.3	1.3	2.9	3.8	2.5	1	0	0	0	0	0	0	0	0	0	0
0	0	0	0.3	2.2	3.8	3.8	2.5	1	0	0	0	0	0	0	0	0	0	0
0	0	0	1	3.2	4.1	3.5	1.9	0.6	0	0	0	0	0	0	0	0	0	0
0	0	0.3	1.9	4.8	5.4	4.1	1.6	0.3	0	0	0	0	0	0	0	0	0	0
0	0	0.3	2.2	4.8	5.7	4.4	1.9	0.6	0	0	0	0	0	0	0	0	0	0
0	0	1	3.5	5.1	4.8	3.8	1.9	0.6	0	0	0	0	0	0	0	0	0	0
0	0.3	1.6	4.4	5.1	4.4	3.5	2.2	1.3	0.3	0	0	0	0	0	0	0	0	0
0	0.3	1.3	2.9	4.1	4.4	4.4	4.1	3.2	1.6	0.6	0.3	0.3	0	0	0	0	0	0
0	0	0.6	1.3	1.9	2.5	4.1	6	6.7	5.1	2.9	1.9	1.3	0.6	0.3	0	0	0	0
0	0	0	0.3	0.6	1.9	5.1	9.2	11.7	10.8	7.3	5.1	2.5	1.3	0.6	0	0	0	0
0	0	0	0	0.3	1.3	3.2	6.3	10.1	10.5	7.6	5.4	2.9	1.6	1	0.3	0	0	0
0	0	0	0	0	0.3	1.6	3.8	5.7	5.1	3.5	2.2	1.3	1.3	1	0.3	0	0	0
0	0	0	0	0	0	0.3	0.6	1	1	0.6	0.3	0.3	0.3	0	0	0	0	0
0	0	0	0	0	0	0	0	0	0	0	0	0	0	0	0	0	0	0
0	0	0	0	0	0	0	0	0	0	0	0	0	0	0	0	0	0	0
0	0	0	0	0	0	0	0	0	0	0	0	0	0	0	0	0	0	0
0	0	0	0	0	0	0	0	0	0	0	0	0	0	0	0	0	0	0
0	0	0	0	0	0	0	0	0	0	0	0	0	0	0	0	0	0	0
0	0	0	0	0	0	0	0	0	0	0	0	0	0	0	0	0	0	0
0	0	0	0	0	0	0	0	0	0	0	0	0	0	0	0	0	0	0
0	0	0	0	0	0	0	0	0	0	0	0	0	0	0	0	0	0	0
0	0	0	0	0	0	0	0	0	0	0	0	0	0	0	0	0	0	0
Frame 23 (182.52 ms)
0	0	0	0	0	0	0	0	0	0	0	0	0	0	0	0	0	0	0
0	0	0	0	0	0	0	0	0	0	0	0	0	0	0	0	0	0	0
0	0	0	0	0	0	0	0	0.6	2.2	2.9	2.5	1.9	1	0	0	0	0	0
0	0	0	0	0	0	0	1	4.8	12.4	15.5	14.3	11.7	5.4	1	0	0	0	0
0	0	0	0	0	0	0.6	4.8	13.3	19.3	18.7	19	16.8	10.5	2.9	0.3	0	0	0
0	0	0	0	0	0	2.2	10.1	18.1	20.3	17.4	18.4	16.8	11.1	3.2	0.3	0	0	0
0	0	0	0	0	0.3	2.9	12.4	20.6	20	16.8	17.7	15.5	8.9	1.9	0	0	0	0
0	0	0	0	0	0.3	2.9	12	18.4	17.1	16.2	16.8	13	5.7	1	0	0	0	0
0	0	0	0	0	0.3	3.2	11.4	17.1	16.2	13.6	11.4	7.6	2.5	0.3	0	0	0	0
0	0	0	0	0	0.3	2.5	8.9	11.7	9.5	6.7	3.8	1.6	0.3	0	0	0	0	0
0	0	0	0	0	0	1	2.9	3.8	3.2	1.9	0.6	0	0	0	0	0	0	0
0	0	0	0	0	0.3	1.3	2.2	1.9	0.6	0.3	0	0	0	0	0	0	0	0
0	0	0	0	0.6	1.9	3.2	2.9	1.3	0.3	0	0	0	0	0	0	0	0	0
0	0	0	0.3	1.6	3.5	4.1	2.9	1	0	0	0	0	0	0	0	0	0	0
0	0	0	0.6	2.5	4.1	4.1	2.9	1	0	0	0	0	0	0	0	0	0	0
0	0	0	1.3	3.5	4.8	3.8	2.2	0.6	0	0	0	0	0	0	0	0	0	0
0	0	0.3	2.5	5.4	6	4.1	1.9	0.3	0	0	0	0	0	0	0	0	0	0
0	0	0.3	2.5	5.1	6	4.8	2.2	0.6	0	0	0	0	0	0	0	0	0	0
0	0	1	3.8	5.4	5.1	4.1	2.2	0.6	0	0	0	0	0	0	0	0	0	0
0	0.3	1.9	5.1	5.4	4.8	3.8	2.5	1.3	0.3	0	0	0	0	0	0	0	0	0
0	0.3	1.6	3.5	4.4	4.4	4.8	4.4	3.5	1.6	0.6	0.3	0.3	0	0	0	0	0	0
0	0	0.6	1.3	2.2	2.5	4.4	6.3	6.7	5.1	2.9	1.9	1.3	0.6	0.3	0	0	0	0
0	0	0	0.3	1	2.2	5.4	9.8	12	10.8	7.3	5.1	2.5	1.3	0.6	0	0	0	0
0	0	0	0	0.3	1.3	3.5	6.7	10.5	10.5	7.6	5.4	2.9	1.3	1	0.3	0	0	0
0	0	0	0	0	0.6	1.6	4.1	6	5.1	3.5	2.2	1.3	1.3	1	0.3	0	0	0
0	0	0	0	0	0	0.3	0.6	1.3	1	0.6	0.3	0.3	0.3	0	0	0	0	0
0	0	0	0	0	0	0	0	0	0	0	0	0	0	0	0	0	0	0
0	0	0	0	0	0	0	0	0	0	0	0	0	0	0	0	0	0	0
0	0	0	0	0	0	0	0	0	0	0	0	0	0	0	0	0	0	0
0	0	0	0	0	0	0	0	0	0	0	0	0	0	0	0	0	0	0
0	0	0	0	0	0	0	0	0	0	0	0	0	0	0	0	0	0	0
0	0	0	0	0	0	0	0	0	0	0	0	0	0	0	0	0	0	0
0	0	0	0	0	0	0	0	0	0	0	0	0	0	0	0	0	0	0
0	0	0	0	0	0	0	0	0	0	0	0	0	0	0	0	0	0	0
0	0	0	0	0	0	0	0	0	0	0	0	0	0	0	0	0	0	0
Frame 24 (190.46 ms)
0	0	0	0	0	0	0	0	0	0	0	0	0	0	0	0	0	0	0
0	0	0	0	0	0	0	0	0	0	0	0	0	0	0	0	0	0	0
0	0	0	0	0	0	0	0	0.6	1.9	2.9	2.5	1.9	0.6	0	0	0	0	0
0	0	0	0	0	0	0	0.6	4.1	11.4	15.2	13.9	11.1	5.1	1	0	0	0	0
0	0	0	0	0	0	0.6	4.1	12	18.1	18.4	18.7	16.5	10.1	2.5	0.3	0	0	0
0	0	0	0	0	0	1.9	9.2	16.8	19.6	17.4	18.1	16.8	10.8	3.2	0.3	0	0	0
0	0	0	0	0	0	2.5	11.7	19	19.6	16.8	17.7	15.2	8.2	1.9	0	0	0	0
0	0	0	0	0	0.3	2.9	11.1	17.1	16.5	16.2	16.8	12.7	5.4	1	0	0	0	0
0	0	0	0	0	0.3	3.2	11.1	16.8	15.8	13.3	11.1	7	2.2	0.3	0	0	0	0
0	0	0	0	0	0.3	2.2	8.2	11.4	9.2	6.3	3.8	1.6	0.3	0	0	0	0	0
0	0	0	0	0	0	1	2.9	3.8	2.9	1.9	0.6	0	0	0	0	0	0	0
0	0	0	0	0	0.3	1.3	2.2	1.9	0.6	0.3	0	0	0	0	0	0	0	0
0	0	0	0	0.6	1.9	3.2	3.2	1.3	0.3	0	0	0	0	0	0	0	0	0
0	0	0	0.3	1.9	3.8	4.1	2.9	1	0	0	0	0	0	0	0	0	0	0
0	0	0	0.6	2.9	4.4	4.1	2.9	1	0	0	0	0	0	0	0	0	0	0
0	0	0.3	1.6	3.8	4.8	4.1	2.2	0.6	0	0	0	0	0	0	0	0	0	0
0	0	0.3	2.9	5.7	6	4.4	1.9	0.3	0	0	0	0	0	0	0	0	0	0
0	0	0.6	3.2	5.4	6.3	4.8	2.2	0.6	0	0	0	0	0	0	0	0	0	0
0	0	1.3	4.4	5.7	5.1	4.1	2.2	0.6	0	0	0	0	0	0	0	0	0	0
0	0.3	2.2	5.4	5.7	5.1	4.1	2.5	1.3	0.3	0	0	0	0	0	0	0	0	0
0	0.3	1.6	3.8	4.8	4.8	5.1	4.8	3.5	1.6	0.6	0.3	0.3	0	0	0	0	0	0
0	0	0.6	1.6	2.2	2.9	4.4	6.3	6.7	5.1	2.9	1.9	1.3	0.6	0.3	0	0	0	0
0	0	0	0.3	1	2.5	5.7	9.8	12.4	10.8	7	4.8	2.5	1.3	0.6	0	0	0	0
0	0	0	0	0.3	1.6	3.8	7	10.8	10.8	7.6	5.4	2.5	1.3	1	0	0	0	0
0	0	0	0	0	0.6	1.9	4.4	6.3	5.4	3.5	2.2	1.3	1.3	0.6	0	0	0	0
0	0	0	0	0	0	0.3	1	1.3	1	0.6	0.3	0.3	0.3	0	0	0	0	0
0	0	0	0	0	0	0	0	0	0	0	0	0	0	0	0	0	0	0
0	0	0	0	0	0	0	0	0	0	0	0	0	0	0	0	0	0	0
0	0	0	0	0	0	0	0	0	0	0	0	0	0	0	0	0	0	0
0	0	0	0	0	0	0	0	0	0	0	0	0	0	0	0	0	0	0
0	0	0	0	0	0	0	0	0	0	0	0	0	0	0	0	0	0	0
0	0	0	0	0	0	0	0	0	0	0	0	0	0	0	0	0	0	0
0	0	0	0	0	0	0	0	0	0	0	0	0	0	0	0	0	0	0
0	0	0	0	0	0	0	0	0	0	0	0	0	0	0	0	0	0	0
0	0	0	0	0	0	0	0	0	0	0	0	0	0	0	0	0	0	0
Frame 25 (198.39 ms)
0	0	0	0	0	0	0	0	0	0	0	0	0	0	0	0	0	0	0
0	0	0	0	0	0	0	0	0	0	0	0	0	0	0	0	0	0	0
0	0	0	0	0	0	0	0	0.3	1.6	2.5	2.2	1.6	0.6	0	0	0	0	0
0	0	0	0	0	0	0	0.6	3.5	9.8	14.3	13	10.5	4.8	1	0	0	0	0
0	0	0	0	0	0	0.3	3.5	10.8	16.5	17.7	18.4	16.2	9.5	2.5	0.3	0	0	0
0	0	0	0	0	0	1.6	7.6	14.9	18.7	17.1	18.1	16.5	10.5	2.9	0.3	0	0	0
0	0	0	0	0	0	2.2	10.8	17.1	17.1	16.2	17.4	14.6	7.9	1.6	0	0	0	0
0	0	0	0	0	0.3	2.5	10.1	15.2	14.9	15.5	16.5	12	4.8	0.6	0	0	0	0
0	0	0	0	0	0.3	2.9	10.5	15.8	14.9	12.4	10.5	6.7	1.9	0.3	0	0	0	0
0	0	0	0	0	0.3	2.2	7.9	11.1	8.9	6	3.5	1.6	0.3	0	0	0	0	0
0	0	0	0	0	0	1	2.9	3.8	2.9	1.6	0.6	0	0	0	0	0	0	0
0	0	0	0	0	0.3	1.3	2.2	1.9	0.6	0.3	0	0	0	0	0	0	0	0
0	0	0	0	0.6	1.9	3.5	3.2	1.3	0.3	0	0	0	0	0	0	0	0	0
0	0	0	0.3	2.2	3.8	4.4	3.2	1	0	0	0	0	0	0	0	0	0	0
0	0	0	0.6	3.2	4.8	4.4	3.2	1.3	0	0	0	0	0	0	0	0	0	0
0	0	0.3	1.6	4.1	5.1	4.4	2.5	0.6	0	0	0	0	0	0	0	0	0	0
0	0	0.6	3.5	6	6.3	4.8	1.9	0.3	0	0	0	0	0	0	0	0	0	0
0	0	1	3.8	5.7	6.7	5.1	2.2	0.6	0	0	0	0	0	0	0	0	0	0
0	0	1.3	4.4	6	5.4	4.4	2.2	0.6	0	0	0	0	0	0	0	0	0	0
0	0.3	2.2	5.4	6	5.1	4.1	2.9	1.3	0.3	0	0	0	0	0	0	0	0	0
0	0.3	1.6	3.8	4.8	4.8	5.1	4.8	3.5	1.6	0.6	0.3	0.3	0	0	0	0	0	0
0	0	0.6	1.6	2.5	3.2	4.8	6.7	7	5.4	2.9	1.9	1.3	0.6	0	0	0	0	0
0	0	0	0.3	1.3	2.5	6	10.1	12.4	11.1	7	4.8	2.5	1	0.3	0	0	0	0
0	0	0	0	0.6	1.6	4.1	7.3	11.1	10.8	7.6	5.4	2.5	1.3	1	0	0	0	0
0	0	0	0	0	0.6	2.2	4.8	6.7	5.4	3.5	2.2	1.3	1.3	0.6	0	0	0	0
0	0	0	0	0	0	0.3	1	1.3	1	0.6	0.3	0.3	0.3	0	0	0	0	0
0	0	0	0	0	0	0	0	0	0	0	0	0	0	0	0	0	0	0
0	0	0	0	0	0	0	0	0	0	0	0	0	0	0	0	0	0	0
0	0	0	0	0	0	0	0	0	0	0	0	0	0	0	0	0	0	0
0	0	0	0	0	0	0	0	0	0	0	0	0	0	0	0	0	0	0
0	0	0	0	0	0	0	0	0	0	0	0	0	0	0	0	0	0	0
0	0	0	0	0	0	0	0	0	0	0	0	0	0	0	0	0	0	0
0	0	0	0	0	0	0	0	0	0	0	0	0	0	0	0	0	0	0
0	0	0	0	0	0	0	0	0	0	0	0	0	0	0	0	0	0	0
0	0	0	0	0	0	0	0	0	0	0	0	0	0	0	0	0	0	0
Frame 26 (206.33 ms)
0	0	0	0	0	0	0	0	0	0	0	0	0	0	0	0	0	0	0
0	0	0	0	0	0	0	0	0	0	0	0	0	0	0	0	0	0	0
0	0	0	0	0	0	0	0	0.3	1.3	2.2	1.9	1.6	0.6	0	0	0	0	0
0	0	0	0	0	0	0	0.3	2.5	7.9	12	10.8	8.9	3.8	0.6	0	0	0	0
0	0	0	0	0	0	0.3	2.5	8.9	14.3	16.2	16.2	14.9	8.6	2.2	0.3	0	0	0
0	0	0	0	0	0	1.3	6.3	12.7	16.2	16.5	17.7	15.8	9.8	2.5	0.3	0	0	0
0	0	0	0	0	0	1.9	9.5	15.2	15.2	15.5	17.1	13.9	7.3	1.6	0	0	0	0
0	0	0	0	0	0.3	2.2	9.5	13.6	13.6	14.9	16.2	11.4	4.4	0.6	0	0	0	0
0	0	0	0	0	0.3	2.5	9.8	14.9	13.9	11.7	10.1	6	1.9	0.3	0	0	0	0
0	0	0	0	0	0.3	2.2	7.6	10.8	8.6	5.7	3.2	1.3	0.3	0	0	0	0	0
0	0	0	0	0	0.3	1	2.9	3.5	2.9	1.6	0.6	0	0	0	0	0	0	0
0	0	0	0	0	0.6	1.6	2.5	1.9	0.6	0.3	0	0	0	0	0	0	0	0
0	0	0	0	0.6	2.2	3.5	3.2	1.6	0.3	0	0	0	0	0	0	0	0	0
0	0	0	0.3	2.2	4.1	4.4	3.2	1.3	0.3	0	0	0	0	0	0	0	0	0
0	0	0	1	3.2	4.8	4.8	3.2	1.3	0	0	0	0	0	0	0	0	0	0
0	0	0.3	1.9	4.4	5.4	4.4	2.5	1	0	0	0	0	0	0	0	0	0	0
0	0	0.6	3.5	6.3	6.7	4.8	1.9	0.6	0	0	0	0	0	0	0	0	0	0
0	0	1	4.1	6	6.7	5.4	2.5	0.6	0	0	0	0	0	0	0	0	0	0
0	0	1.6	4.8	6.3	5.7	4.4	2.5	0.6	0	0	0	0	0	0	0	0	0	0
0	0.3	2.5	5.7	6.3	5.4	4.4	2.9	1.3	0.3	0	0	0	0	0	0	0	0	0
0	0.3	1.9	4.1	5.1	5.1	5.4	5.1	3.8	1.9	0.6	0.3	0.3	0	0	0	0	0	0
0	0	0.6	1.6	2.5	3.2	5.1	7	7.3	5.4	2.9	1.9	1.3	0.6	0	0	0	0	0
0	0	0	0.6	1.3	2.9	6.3	10.5	13	11.1	7	4.8	2.5	1	0.3	0	0	0	0
0	0	0	0	0.6	1.9	4.4	7.6	11.4	10.8	7.6	5.4	2.5	1.3	1	0	0	0	0
0	0	0	0	0	0.6	2.5	5.1	7	5.7	3.8	2.2	1.3	1.3	0.6	0	0	0	0
0	0	0	0	0	0	0.3	1.3	1.6	1	0.6	0.3	0.3	0.3	0	0	0	0	0
0	0	0	0	0	0	0	0	0	0	0	0	0	0	0	0	0	0	0
0	0	0	0	0	0	0	0	0	0	0	0	0	0	0	0	0	0	0
0	0	0	0	0	0	0	0	0	0	0	0	0	0	0	0	0	0	0
0	0	0	0	0	0	0	0	0	0	0	0	0	0	0	0	0	0	0
0	0	0	0	0	0	0	0	0	0	0	0	0	0	0	0	0	0	0
0	0	0	0	0	0	0	0	0	0	0	0	0	0	0	0	0	0	0
0	0	0	0	0	0	0	0	0	0	0	0	0	0	0	0	0	0	0
0	0	0	0	0	0	0	0	0	0	0	0	0	0	0	0	0	0	0
0	0	0	0	0	0	0	0	0	0	0	0	0	0	0	0	0	0	0
Frame 27 (214.27 ms)
0	0	0	0	0	0	0	0	0	0	0	0	0	0	0	0	0	0	0
0	0	0	0	0	0	0	0	0	0	0	0	0	0	0	0	0	0	0
0	0	0	0	0	0	0	0	0	1	1.6	1.3	1	0.3	0	0	0	0	0
0	0	0	0	0	0	0	0.3	1.9	5.4	8.9	7.9	7	2.9	0.6	0	0	0	0
0	0	0	0	0	0	0.3	1.9	6.7	11.1	14.6	14.9	13.3	7.6	1.9	0	0	0	0
0	0	0	0	0	0	0.6	4.8	9.8	13.6	15.5	17.1	14.9	8.9	2.2	0.3	0	0	0
0	0	0	0	0	0	1.6	7.6	12.4	13.3	14.6	16.5	13	6.3	1.3	0	0	0	0
0	0	0	0	0	0	1.9	8.2	11.7	12	14.3	15.2	10.5	3.5	0.6	0	0	0	0
0	0	0	0	0	0.3	2.2	8.9	13.6	13	11.1	9.2	5.1	1.3	0	0	0	0	0
0	0	0	0	0	0.3	1.9	7	9.8	7.9	5.4	2.9	1.3	0.3	0	0	0	0	0
0	0	0	0	0	0	1	2.5	3.5	2.5	1.6	0.3	0	0	0	0	0	0	0
0	0	0	0	0	0.3	1.6	2.5	1.9	0.6	0.3	0	0	0	0	0	0	0	0
0	0	0	0	0.6	2.2	3.5	3.5	1.6	0.3	0	0	0	0	0	0	0	0	0
0	0	0	0.3	2.2	4.1	4.8	3.5	1.3	0.3	0	0	0	0	0	0	0	0	0
0	0	0	1	3.5	5.1	4.8	3.5	1.3	0.3	0	0	0	0	0	0	0	0	0
0	0	0.3	1.9	4.8	5.7	4.8	2.9	1	0	0	0	0	0	0	0	0	0	0
0	0	0.6	3.5	6.3	7	5.1	2.2	0.6	0	0	0	0	0	0	0	0	0	0
0	0	1	4.4	6.3	7	5.7	2.5	0.6	0	0	0	0	0	0	0	0	0	0
0	0	1.6	5.1	6.7	6	4.8	2.5	0.6	0	0	0	0	0	0	0	0	0	0
0	0.3	2.5	6	6.7	5.4	4.4	2.9	1.3	0.3	0	0	0	0	0	0	0	0	0
0	0.3	1.9	4.1	5.1	5.4	5.7	5.1	3.8	1.9	0.6	0.3	0.3	0	0	0	0	0	0
0	0	1	1.9	2.5	3.2	5.1	7.3	7.6	5.4	2.9	1.9	1.3	0.6	0	0	0	0	0
0	0	0	0.6	1.3	3.2	6.7	10.8	13	11.1	7.3	4.8	2.5	1	0.3	0	0	0	0
0	0	0	0	0.6	2.2	4.8	7.9	11.4	11.1	7.6	5.4	2.5	1.3	1	0	0	0	0
0	0	0	0	0	0.6	2.5	5.4	7.3	5.7	3.8	2.2	1.3	1.3	0.6	0	0	0	0
0	0	0	0	0	0	0.6	1.3	1.6	1.3	0.6	0.3	0.3	0.3	0	0	0	0	0
0	0	0	0	0	0	0	0	0	0	0	0	0	0	0	0	0	0	0
0	0	0	0	0	0	0	0	0	0	0	0	0	0	0	0	0	0	0
0	0	0	0	0	0	0	0	0	0	0	0	0	0	0	0	0	0	0
0	0	0	0	0	0	0	0	0	0	0	0	0	0	0	0	0	0	0
0	0	0	0	0	0	0	0	0	0	0	0	0	0	0	0	0	0	0
0	0	0	0	0	0	0	0	0	0	0	0	0	0	0	0	0	0	0
0	0	0	0	0	0	0	0	0	0	0	0	0	0	0	0	0	0	0
0	0	0	0	0	0	0	0	0	0	0	0	0	0	0	0	0	0	0
0	0	0	0	0	0	0	0	0	0	0	0	0	0	0	0	0	0	0
Frame 28 (222.20 ms)
0	0	0	0	0	0	0	0	0	0	0	0	0	0	0	0	0	0	0
0	0	0	0	0	0	0	0	0	0	0	0	0	0	0	0	0	0	0
0	0	0	0	0	0	0	0	0	0.3	1	0.6	0.6	0.3	0	0	0	0	0
0	0	0	0	0	0	0	0	1	3.2	5.7	5.1	4.8	2.2	0.3	0	0	0	0
0	0	0	0	0	0	0	1	4.4	8.2	12.4	12.4	11.4	6.3	1.3	0	0	0	0
0	0	0	0	0	0	0.3	3.2	7.3	11.1	14.3	16.2	13.9	7.6	1.6	0	0	0	0
0	0	0	0	0	0	1.3	6	9.8	11.4	13.6	15.2	11.7	5.4	1	0	0	0	0
0	0	0	0	0	0	1.3	6.7	9.5	10.5	13.3	13.9	9.2	2.9	0.3	0	0	0	0
0	0	0	0	0	0	1.9	7.9	12	11.7	10.1	7.9	4.4	1.3	0	0	0	0	0
0	0	0	0	0	0	1.6	6.3	8.9	7.3	4.8	2.5	1	0.3	0	0	0	0	0
0	0	0	0	0	0	0.6	2.5	3.2	2.2	1.3	0.3	0	0	0	0	0	0	0
0	0	0	0	0	0.3	1.3	2.2	1.9	0.6	0.3	0	0	0	0	0	0	0	0
0	0	0	0	0.6	2.2	3.5	3.2	1.6	0.3	0	0	0	0	0	0	0	0	0
0	0	0	0.3	2.2	4.1	4.8	3.5	1.3	0.3	0	0	0	0	0	0	0	0	0
0	0	0	1	3.8	5.4	5.1	3.5	1.3	0.3	0	0	0	0	0	0	0	0	0
0	0	0.3	1.9	5.1	6	4.8	2.9	1	0	0	0	0	0	0	0	0	0	0
0	0	0.6	3.5	6.7	7	5.1	2.2	0.6	0	0	0	0	0	0	0	0	0	0
0	0	1	4.4	6.7	7.3	5.7	2.5	0.6	0	0	0	0	0	0	0	0	0	0
0	0	1.6	5.4	6.7	6	4.8	2.5	0.6	0	0	0	0	0	0	0	0	0	0
0	0.3	2.9	6.3	6.7	5.7	4.8	3.2	1.6	0.3	0	0	0	0	0	0	0	0	0
0	0.3	2.2	4.4	5.4	5.7	5.7	5.4	3.8	1.9	0.6	0.3	0.3	0	0	0	0	0	0
0	0	1	1.9	2.9	3.5	5.4	7.6	7.6	5.4	2.9	1.9	1	0.3	0	0	0	0	0
0	0	0	0.6	1.6	3.5	7	11.4	13.3	11.4	7.3	4.8	2.5	1	0.3	0	0	0	0
0	0	0	0	0.6	2.2	5.1	8.6	12	11.4	7.9	5.4	2.9	1.6	1	0	0	0	0
0	0	0	0	0.3	1	2.9	6	7.6	6.3	3.8	2.2	1.3	1.3	0.6	0	0	0	0
0	0	0	0	0	0	0.6	1.6	1.9	1.3	1	0.6	0.3	0.3	0	0	0	0	0
0	0	0	0	0	0	0	0	0	0	0	0	0	0	0	0	0	0	0
0	0	0	0	0	0	0	0	0	0	0	0	0	0	0	0	0	0	0
0	0	0	0	0	0	0	0	0	0	0	0	0	0	0	0	0	0	0
0	0	0	0	0	0	0	0	0	0	0	0	0	0	0	0	0	0	0
0	0	0	0	0	0	0	0	0	0	0	0	0	0	0	0	0	0	0
0	0	0	0	0	0	0	0	0	0	0	0	0	0	0	0	0	0	0
0	0	0	0	0	0	0	0	0	0	0	0	0	0	0	0	0	0	0
0	0	0	0	0	0	0	0	0	0	0	0	0	0	0	0	0	0	0
0	0	0	0	0	0	0	0	0	0	0	0	0	0	0	0	0	0	0
Frame 29 (230.14 ms)
0	0	0	0	0	0	0	0	0	0	0	0	0	0	0	0	0	0	0
0	0	0	0	0	0	0	0	0	0	0	0	0	0	0	0	0	0	0
0	0	0	0	0	0	0	0	0	0	0.3	0.3	0.3	0	0	0	0	0	0
0	0	0	0	0	0	0	0	0.3	1.6	3.2	2.9	2.9	1.3	0.3	0	0	0	0
0	0	0	0	0	0	0	0.6	2.5	5.7	10.1	10.1	9.5	5.1	1	0	0	0	0
0	0	0	0	0	0	0.3	1.9	4.8	8.9	12.7	14.6	12	6.3	1.3	0	0	0	0
0	0	0	0	0	0	0.6	4.4	7.3	9.2	12	13.6	10.1	4.1	0.6	0	0	0	0
0	0	0	0	0	0	1	4.8	7.6	8.9	11.7	12.4	7.6	2.2	0.3	0	0	0	0
0	0	0	0	0	0	1.6	6.7	10.5	10.1	8.9	6.7	3.5	1	0	0	0	0	0
0	0	0	0	0	0	1.3	5.4	7.9	6.3	4.1	1.9	0.6	0	0	0	0	0	0
0	0	0	0	0	0	0.6	2.2	2.5	1.9	1.3	0.3	0	0	0	0	0	0	0
0	0	0	0	0	0.3	1.3	2.2	1.6	0.6	0.3	0	0	0	0	0	0	0	0
0	0	0	0	0.6	1.9	3.5	3.2	1.3	0.3	0	0	0	0	0	0	0	0	0
0	0	0	0.3	2.2	4.1	4.8	3.5	1.3	0.3	0	0	0	0	0	0	0	0	0
0	0	0	1	3.8	5.4	5.1	3.5	1.3	0.3	0	0	0	0	0	0	0	0	0
0	0	0.3	1.9	5.4	6	5.1	2.9	1	0	0	0	0	0	0	0	0	0	0
0	0	0.6	3.5	7	7.3	5.4	2.2	0.6	0	0	0	0	0	0	0	0	0	0
0	0	1	4.4	6.7	7.6	6	2.5	0.6	0	0	0	0	0	0	0	0	0	0
0	0	1.6	5.7	7	6.3	5.1	2.9	0.6	0	0	0	0	0	0	0	0	0	0
0	0.3	3.2	6.7	7	6	5.1	3.2	1.6	0.3	0	0	0	0	0	0	0	0	0
0	0.3	2.2	4.8	5.7	6	6	5.7	4.1	1.9	0.6	0.3	0.3	0	0	0	0	0	0
0	0.3	1	1.9	2.9	3.8	5.7	7.9	7.9	5.7	2.9	1.9	1	0.3	0	0	0	0	0
0	0	0.3	0.6	1.6	3.5	7.3	11.7	13.6	11.4	7.3	5.1	2.5	1	0.3	0	0	0	0
0	0	0	0	0.6	2.5	5.4	8.9	12.4	11.4	7.9	5.7	2.9	1.6	1	0	0	0	0
0	0	0	0	0.3	1.3	3.5	6.3	8.2	6.3	4.1	2.2	1.3	1.3	1	0.3	0	0	0
0	0	0	0	0	0	0.6	1.6	2.2	1.6	1	0.6	0.3	0.3	0.3	0	0	0	0
0	0	0	0	0	0	0	0	0.3	0	0	0	0	0	0	0	0	0	0
0	0	0	0	0	0	0	0	0	0	0	0	0	0	0	0	0	0	0
0	0	0	0	0	0	0	0	0	0	0	0	0	0	0	0	0	0	0
0	0	0	0	0	0	0	0	0	0	0	0	0	0	0	0	0	0	0
0	0	0	0	0	0	0	0	0	0	0	0	0	0	0	0	0	0	0
0	0	0	0	0	0	0	0	0	0	0	0	0	0	0	0	0	0	0
0	0	0	0	0	0	0	0	0	0	0	0	0	0	0	0	0	0	0
0	0	0	0	0	0	0	0	0	0	0	0	0	0	0	0	0	0	0
0	0	0	0	0	0	0	0	0	0	0	0	0	0	0	0	0	0	0
Frame 30 (238.07 ms)
0	0	0	0	0	0	0	0	0	0	0	0	0	0	0	0	0	0	0
0	0	0	0	0	0	0	0	0	0	0	0	0	0	0	0	0	0	0
0	0	0	0	0	0	0	0	0	0	0	0	0	0	0	0	0	0	0
0	0	0	0	0	0	0	0	0.3	0.6	1.6	1.6	1.6	1	0	0	0	0	0
0	0	0	0	0	0	0	0.3	1.3	3.5	7.6	7.6	7	3.5	0.6	0	0	0	0
0	0	0	0	0	0	0	1	2.9	6.3	10.8	12.7	10.1	4.8	1	0	0	0	0
0	0	0	0	0	0	0.3	2.9	5.1	7	10.1	11.4	7.9	2.9	0.3	0	0	0	0
0	0	0	0	0	0	0.6	3.5	5.7	7	10.1	10.5	6	1.6	0	0	0	0	0
0	0	0	0	0	0	1.3	5.1	8.6	8.6	7.3	5.4	2.5	0.6	0	0	0	0	0
0	0	0	0	0	0	1.3	4.8	6.7	5.4	3.2	1.6	0.3	0	0	0	0	0	0
0	0	0	0	0	0	0.6	1.9	2.5	1.9	1	0.3	0	0	0	0	0	0	0
0	0	0	0	0	0.3	1	1.9	1.6	0.6	0	0	0	0	0	0	0	0	0
0	0	0	0	0.6	1.9	3.2	2.9	1.3	0.3	0	0	0	0	0	0	0	0	0
0	0	0	0.3	2.2	4.4	4.8	3.5	1.3	0.3	0	0	0	0	0	0	0	0	0
0	0	0	1	3.8	5.7	5.1	3.8	1.6	0.3	0	0	0	0	0	0	0	0	0
0	0	0.3	1.9	5.4	6.3	5.1	2.9	1.3	0	0	0	0	0	0	0	0	0	0
0	0	0.6	3.5	7	7.6	5.7	2.2	0.6	0	0	0	0	0	0	0	0	0	0
0	0	1	4.4	7	7.6	6	2.9	0.6	0	0	0	0	0	0	0	0	0	0
0	0	1.6	5.7	7.3	6.7	5.1	2.9	0.6	0	0	0	0	0	0	0	0	0	0
0	0.3	3.2	7	7.3	6.3	5.1	3.5	1.6	0.3	0	0	0	0	0	0	0	0	0
0	0.6	2.5	4.8	6	6	6.3	6	4.1	1.9	0.6	0.3	0.3	0	0	0	0	0	0
0	0.3	1	1.9	3.2	3.8	6	8.2	8.2	5.7	3.2	1.9	1	0.3	0	0	0	0	0
0	0	0.3	0.6	1.9	3.8	7.9	12.4	14.3	11.7	7.6	5.1	2.5	1	0.3	0	0	0	0
0	0	0	0	0.6	2.9	5.7	9.5	13	11.7	8.2	5.7	2.9	1.6	1	0	0	0	0
0	0	0	0	0.3	1.3	3.8	7	8.6	6.7	4.4	2.5	1.6	1.6	1	0.3	0	0	0
0	0	0	0	0	0.3	1	1.9	2.5	1.9	1.3	0.6	0.3	0.3	0.3	0	0	0	0
0	0	0	0	0	0	0	0	0.3	0.3	0	0	0	0	0	0	0	0	0
0	0	0	0	0	0	0	0	0	0	0	0	0	0	0	0	0	0	0
0	0	0	0	0	0	0	0	0	0	0	0	0	0	0	0	0	0	0
0	0	0	0	0	0	0	0	0	0	0	0	0	0	0	0	0	0	0
0	0	0	0	0	0	0	0	0	0	0	0	0	0	0	0	0	0	0
0	0	0	0	0	0	0	0	0	0	0	0	0	0	0	0	0	0	0
0	0	0	0	0	0	0	0	0	0	0	0	0	0	0	0	0	0	0
0	0	0	0	0	0	0	0	0	0	0	0	0	0	0	0	0	0	0
0	0	0	0	0	0	0	0	0	0	0	0	0	0	0	0	0	0	0
Frame 31 (246.01 ms)
0	0	0	0	0	0	0	0	0	0	0	0	0	0	0	0	0	0	0
0	0	0	0	0	0	0	0	0	0	0	0	0	0	0	0	0	0	0
0	0	0	0	0	0	0	0	0	0	0	0	0	0	0	0	0	0	0
0	0	0	0	0	0	0	0	0	0.3	0.6	0.6	1	0.3	0	0	0	0	0
0	0	0	0	0	0	0	0	0.6	1.9	4.8	5.1	5.1	2.2	0.3	0	0	0	0
0	0	0	0	0	0	0	0.6	1.6	4.1	8.6	10.1	7.9	3.5	0.6	0	0	0	0
0	0	0	0	0	0	0.3	1.3	2.9	5.1	7.9	9.2	6	1.9	0.3	0	0	0	0
0	0	0	0	0	0	0.3	2.2	3.8	5.4	8.2	8.2	4.4	1	0	0	0	0	0
0	0	0	0	0	0	0.6	3.8	6.3	6.7	5.7	4.1	1.9	0.3	0	0	0	0	0
0	0	0	0	0	0	1	3.8	5.4	4.4	2.5	1.3	0.3	0	0	0	0	0	0
0	0	0	0	0	0	0.6	1.6	1.9	1.3	0.6	0.3	0	0	0	0	0	0	0
0	0	0	0	0	0.3	1	1.6	1.3	0.6	0	0	0	0	0	0	0	0	0
0	0	0	0	0.6	1.9	2.9	2.5	1.3	0.3	0	0	0	0	0	0	0	0	0
0	0	0	0.3	2.2	4.1	4.8	3.2	1	0	0	0	0	0	0	0	0	0	0
0	0	0	1	3.8	5.7	5.4	3.8	1.3	0.3	0	0	0	0	0	0	0	0	0
0	0	0.3	1.9	5.4	6.7	5.4	3.2	1.3	0	0	0	0	0	0	0	0	0	0
0	0	0.6	3.5	7.3	7.9	6	2.5	0.6	0	0	0	0	0	0	0	0	0	0
0	0	1	4.4	7.3	7.9	6.3	2.9	0.6	0	0	0	0	0	0	0	0	0	0
0	0.3	1.9	6	7.6	7	5.4	3.2	1	0	0	0	0	0	0	0	0	0	0
0	0.6	3.5	7	7.6	6.7	5.4	3.5	1.9	0.3	0	0	0	0	0	0	0	0	0
0	0.6	2.5	5.1	6.3	6.3	7	6.3	4.4	1.9	0.6	0.3	0.3	0	0	0	0	0	0
0	0.3	1.3	2.2	3.2	4.1	6.3	8.9	8.6	6	3.2	1.9	1.3	0.6	0	0	0	0	0
0	0	0.3	0.6	1.9	4.1	8.2	13	14.9	12	7.6	5.4	2.5	1.3	0.3	0	0	0	0
0	0	0	0	1	3.2	6.3	9.8	13.6	12.4	8.6	6	3.2	1.6	1	0.3	0	0	0
0	0	0	0	0.3	1.6	4.1	7.6	9.2	7.3	4.8	2.9	1.6	1.6	1	0.3	0	0	0
0	0	0	0	0	0.3	1	2.2	2.9	2.2	1.3	1	0.3	0.3	0.3	0	0	0	0
0	0	0	0	0	0	0	0.3	0.3	0.3	0.3	0	0	0	0	0	0	0	0
0	0	0	0	0	0	0	0	0	0	0	0	0	0	0	0	0	0	0
0	0	0	0	0	0	0	0	0	0	0	0	0	0	0	0	0	0	0
0	0	0	0	0	0	0	0	0	0	0	0	0	0	0	0	0	0	0
0	0	0	0	0	0	0	0	0	0	0	0	0	0	0	0	0	0	0
0	0	0	0	0	0	0	0	0	0	0	0	0	0	0	0	0	0	0
0	0	0	0	0	0	0	0	0	0	0	0	0	0	0	0	0	0	0
0	0	0	0	0	0	0	0	0	0	0	0	0	0	0	0	0	0	0
0	0	0	0	0	0	0	0	0	0	0	0	0	0	0	0	0	0	0
Frame 32 (253.94 ms)
0	0	0	0	0	0	0	0	0	0	0	0	0	0	0	0	0	0	0
0	0	0	0	0	0	0	0	0	0	0	0	0	0	0	0	0	0	0
0	0	0	0	0	0	0	0	0	0	0	0	0	0	0	0	0	0	0
0	0	0	0	0	0	0	0	0	0	0.3	0.3	0.3	0	0	0	0	0	0
0	0	0	0	0	0	0	0	0	1	2.5	2.9	2.9	1	0	0	0	0	0
0	0	0	0	0	0	0	0	0.6	2.2	6	7.9	5.7	2.2	0.3	0	0	0	0
0	0	0	0	0	0	0	0.6	1.6	2.9	5.7	6.7	4.1	1.3	0	0	0	0	0
0	0	0	0	0	0	0.3	1.3	2.2	3.5	6	5.7	2.9	0.6	0	0	0	0	0
0	0	0	0	0	0	0.3	2.2	4.4	4.8	4.1	2.9	1	0.3	0	0	0	0	0
0	0	0	0	0	0	0.6	2.9	4.1	3.2	1.6	1	0.3	0	0	0	0	0	0
0	0	0	0	0	0	0.3	1	1.3	1	0.3	0	0	0	0	0	0	0	0
0	0	0	0	0	0.3	0.6	1.3	1	0.3	0	0	0	0	0	0	0	0	0
0	0	0	0	0.6	1.6	2.5	2.2	1	0	0	0	0	0	0	0	0	0	0
0	0	0	0.3	1.9	3.8	4.4	3.2	1	0	0	0	0	0	0	0	0	0	0
0	0	0	1	3.5	5.4	5.4	3.8	1.3	0.3	0	0	0	0	0	0	0	0	0
0	0	0.3	1.9	5.1	6.7	5.4	3.2	1.3	0	0	0	0	0	0	0	0	0	0
0	0	0.6	3.5	7.3	7.9	6	2.5	0.6	0	0	0	0	0	0	0	0	0	0
0	0	1	4.4	7.3	8.2	6.3	2.9	0.6	0	0	0	0	0	0	0	0	0	0
0	0.3	1.9	6.3	7.9	7.3	5.7	3.2	1	0	0	0	0	0	0	0	0	0	0
0	0.6	3.5	7.3	7.6	6.7	5.4	3.5	1.9	0.3	0	0	0	0	0	0	0	0	0
0	0.6	2.9	5.4	6.3	6.7	7.3	6.3	4.4	2.2	0.6	0.3	0.3	0	0	0	0	0	0
0	0.3	1.3	2.5	3.5	4.4	7	9.2	9.2	6.3	3.5	2.2	1.3	0.6	0	0	0	0	0
0	0	0.3	0.6	2.2	4.4	8.9	13.6	15.5	12.7	7.9	5.4	2.9	1.3	0.3	0	0	0	0
0	0	0	0	1	3.5	6.7	10.8	14.6	13	8.9	6	3.2	1.9	1	0.3	0	0	0
0	0	0	0	0.3	1.6	4.8	8.2	10.1	7.9	4.8	2.9	1.9	1.9	1.3	0.3	0	0	0
0	0	0	0	0	0.3	1.3	2.5	3.5	2.9	1.6	1	0.6	0.6	0.3	0	0	0	0
0	0	0	0	0	0	0	0.3	0.3	0.3	0.3	0	0	0	0	0	0	0	0
0	0	0	0	0	0	0	0	0	0	0	0	0	0	0	0	0	0	0
0	0	0	0	0	0	0	0	0	0	0	0	0	0	0	0	0	0	0
0	0	0	0	0	0	0	0	0	0	0	0	0	0	0	0	0	0	0
0	0	0	0	0	0	0	0	0	0	0	0	0	0	0	0	0	0	0
0	0	0	0	0	0	0	0	0	0	0	0	0	0	0	0	0	0	0
0	0	0	0	0	0	0	0	0	0	0	0	0	0	0	0	0	0	0
0	0	0	0	0	0	0	0	0	0	0	0	0	0	0	0	0	0	0
0	0	0	0	0	0	0	0	0	0	0	0	0	0	0	0	0	0	0
Frame 33 (261.88 ms)
0	0	0	0	0	0	0	0	0	0	0	0	0	0	0	0	0	0	0
0	0	0	0	0	0	0	0	0	0	0	0	0	0	0	0	0	0	0
0	0	0	0	0	0	0	0	0	0	0	0	0	0	0	0	0	0	0
0	0	0	0	0	0	0	0	0	0	0	0	0	0	0	0	0	0	0
0	0	0	0	0	0	0	0	0	0.3	1	1.6	1.3	0.3	0	0	0	0	0
0	0	0	0	0	0	0	0	0.3	1	3.2	5.1	3.5	1	0	0	0	0	0
0	0	0	0	0	0	0	0	0.6	1.6	3.5	4.1	2.2	0.6	0	0	0	0	0
0	0	0	0	0	0	0	0.6	1.3	2.2	3.8	3.5	1.6	0.3	0	0	0	0	0
0	0	0	0	0	0	0.3	1.3	3.2	3.5	2.5	1.6	0.6	0	0	0	0	0	0
0	0	0	0	0	0	0.3	1.6	2.9	2.2	1.3	0.6	0	0	0	0	0	0	0
0	0	0	0	0	0	0	0.6	1	0.6	0.3	0	0	0	0	0	0	0	0
0	0	0	0	0	0.3	0.6	1	0.6	0	0	0	0	0	0	0	0	0	0
0	0	0	0	0.6	1.3	2.2	1.9	1	0	0	0	0	0	0	0	0	0	0
0	0	0	0.3	1.9	3.5	4.1	2.9	1	0	0	0	0	0	0	0	0	0	0
0	0	0	1	3.5	5.4	5.1	3.5	1.3	0.3	0	0	0	0	0	0	0	0	0
0	0	0.3	1.9	5.1	6.7	5.4	3.2	1.3	0	0	0	0	0	0	0	0	0	0
0	0	0.6	3.5	7.3	7.9	6	2.5	0.6	0	0	0	0	0	0	0	0	0	0
0	0	1	4.4	7.6	8.2	6.3	2.9	0.6	0	0	0	0	0	0	0	0	0	0
0	0.3	1.9	6.3	7.9	7.3	5.7	3.2	1	0	0	0	0	0	0	0	0	0	0
0	0.6	3.8	7.6	7.9	7	5.7	3.8	1.9	0.3	0	0	0	0	0	0	0	0	0
0	0.6	3.2	5.7	6.7	7	7.3	6.7	5.1	2.2	1	0.3	0.3	0	0	0	0	0	0
0	0.3	1.3	2.5	3.8	4.8	7.3	9.8	9.5	6.7	3.5	2.2	1.3	0.6	0	0	0	0	0
0	0	0.3	1	2.5	5.1	9.8	14.6	16.2	13	7.9	5.4	2.9	1.3	0.3	0	0	0	0
0	0	0	0.3	1.3	3.8	7.3	11.4	15.5	13.6	9.2	6.3	3.5	1.9	1	0.3	0	0	0
0	0	0	0	0.3	1.9	5.4	9.2	11.1	8.6	5.4	3.2	1.9	1.9	1.3	0.3	0	0	0
0	0	0	0	0	0.3	1.3	2.9	4.1	3.5	1.9	1.3	0.6	0.6	0.3	0	0	0	0
0	0	0	0	0	0	0	0.3	0.6	0.6	0.3	0.3	0	0	0	0	0	0	0
0	0	0	0	0	0	0	0	0	0	0	0	0	0	0	0	0	0	0
0	0	0	0	0	0	0	0	0	0	0	0	0	0	0	0	0	0	0
0	0	0	0	0	0	0	0	0	0	0	0	0	0	0	0	0	0	0
0	0	0	0	0	0	0	0	0	0	0	0	0	0	0	0	0	0	0
0	0	0	0	0	0	0	0	0	0	0	0	0	0	0	0	0	0	0
0	0	0	0	0	0	0	0	0	0	0	0	0	0	0	0	0	0	0
0	0	0	0	0	0	0	0	0	0	0	0	0	0	0	0	0	0	0
0	0	0	0	0	0	0	0	0	0	0	0	0	0	0	0	0	0	0
Frame 34 (269.82 ms)
0	0	0	0	0	0	0	0	0	0	0	0	0	0	0	0	0	0	0
0	0	0	0	0	0	0	0	0	0	0	0	0	0	0	0	0	0	0
0	0	0	0	0	0	0	0	0	0	0	0	0	0	0	0	0	0	0
0	0	0	0	0	0	0	0	0	0	0	0	0	0	0	0	0	0	0
0	0	0	0	0	0	0	0	0	0	0.3	0.6	0.6	0	0	0	0	0	0
0	0	0	0	0	0	0	0	0	0.3	1.6	2.5	1.9	0.3	0	0	0	0	0
0	0	0	0	0	0	0	0	0.3	0.6	1.6	2.2	1.3	0.3	0	0	0	0	0
0	0	0	0	0	0	0	0.3	0.6	1	1.9	1.6	0.6	0	0	0	0	0	0
0	0	0	0	0	0	0	0.6	1.6	1.9	1.3	0.6	0.3	0	0	0	0	0	0
0	0	0	0	0	0	0	1	1.6	1.3	0.6	0.3	0	0	0	0	0	0	0
0	0	0	0	0	0	0	0.3	0.6	0.3	0	0	0	0	0	0	0	0	0
0	0	0	0	0	0	0.3	0.6	0.3	0	0	0	0	0	0	0	0	0	0
0	0	0	0	0.3	1	1.6	1.6	0.6	0	0	0	0	0	0	0	0	0	0
0	0	0	0.3	1.9	3.2	3.8	2.5	1	0	0	0	0	0	0	0	0	0	0
0	0	0	1	3.5	5.1	5.1	3.5	1.3	0	0	0	0	0	0	0	0	0	0
0	0	0.3	1.6	5.1	6.3	5.4	2.9	1	0	0	0	0	0	0	0	0	0	0
0	0	0.6	3.5	7.3	7.9	6	2.5	0.6	0	0	0	0	0	0	0	0	0	0
0	0	1	4.4	7.6	8.2	6.7	2.9	0.6	0	0	0	0	0	0	0	0	0	0
0	0.3	2.2	6.7	7.9	7.3	5.7	3.2	1	0	0	0	0	0	0	0	0	0	0
0	0.6	3.8	7.9	8.2	7	5.7	4.1	2.2	0.6	0	0	0	0	0	0	0	0	0
0	0.6	3.5	6	7.3	7.3	7.6	7	5.1	2.5	1	0.6	0.3	0	0	0	0	0	0
0	0.3	1.6	2.9	4.1	5.1	7.6	10.5	10.1	7	3.5	2.2	1.3	0.6	0.3	0	0	0	0
0	0	0.3	1	2.5	5.4	10.1	15.2	16.8	13.6	8.2	5.7	2.9	1.3	0.6	0	0	0	0
0	0	0	0.3	1.3	4.1	7.9	12	16.2	14.3	9.5	6.7	3.5	1.9	1.3	0.3	0	0	0
0	0	0	0	0.3	1.9	5.7	9.8	11.7	9.2	5.7	3.5	2.2	1.9	1.3	0.3	0	0	0
0	0	0	0	0	0.3	1.6	3.5	4.8	4.1	2.5	1.6	1	0.6	0.3	0	0	0	0
0	0	0	0	0	0	0	0.3	0.6	0.6	0.3	0.3	0	0	0	0	0	0	0
0	0	0	0	0	0	0	0	0	0	0	0	0	0	0	0	0	0	0
0	0	0	0	0	0	0	0	0	0	0	0	0	0	0	0	0	0	0
0	0	0	0	0	0	0	0	0	0	0	0	0	0	0	0	0	0	0
0	0	0	0	0	0	0	0	0	0	0	0	0	0	0	0	0	0	0
0	0	0	0	0	0	0	0	0	0	0	0	0	0	0	0	0	0	0
0	0	0	0	0	0	0	0	0	0	0	0	0	0	0	0	0	0	0
0	0	0	0	0	0	0	0	0	0	0	0	0	0	0	0	0	0	0
0	0	0	0	0	0	0	0	0	0	0	0	0	0	0	0	0	0	0
Frame 35 (277.75 ms)
0	0	0	0	0	0	0	0	0	0	0	0	0	0	0	0	0	0	0
0	0	0	0	0	0	0	0	0	0	0	0	0	0	0	0	0	0	0
0	0	0	0	0	0	0	0	0	0	0	0	0	0	0	0	0	0	0
0	0	0	0	0	0	0	0	0	0	0	0	0	0	0	0	0	0	0
0	0	0	0	0	0	0	0	0	0	0	0.3	0	0	0	0	0	0	0
0	0	0	0	0	0	0	0	0	0	0.3	1	0.6	0	0	0	0	0	0
0	0	0	0	0	0	0	0	0	0	0.6	1	0.3	0	0	0	0	0	0
0	0	0	0	0	0	0	0	0	0.3	1	1	0.3	0	0	0	0	0	0
0	0	0	0	0	0	0	0.3	0.6	1	0.6	0.3	0	0	0	0	0	0	0
0	0	0	0	0	0	0	0.6	1	0.6	0.3	0	0	0	0	0	0	0	0
0	0	0	0	0	0	0	0	0.3	0	0	0	0	0	0	0	0	0	0
0	0	0	0	0	0	0.3	0.3	0.3	0	0	0	0	0	0	0	0	0	0
0	0	0	0	0.3	1	1.3	1.3	0.3	0	0	0	0	0	0	0	0	0	0
0	0	0	0.3	1.6	2.9	3.2	2.2	0.6	0	0	0	0	0	0	0	0	0	0
0	0	0	1	3.2	4.8	4.8	3.2	1.3	0	0	0	0	0	0	0	0	0	0
0	0	0.3	1.9	4.8	6.3	5.1	2.9	1	0	0	0	0	0	0	0	0	0	0
0	0	0.6	3.8	7	7.9	6	2.5	0.6	0	0	0	0	0	0	0	0	0	0
0	0	1	4.8	7.3	8.2	6.7	3.2	0.6	0	0	0	0	0	0	0	0	0	0
0	0.3	2.2	7	7.9	7.3	5.7	3.5	1	0	0	0	0	0	0	0	0	0	0
0	0.6	4.1	8.2	8.6	7.3	6	4.1	2.2	0.6	0	0	0	0	0	0	0	0	0
0	0.6	3.5	6.3	7.6	7.6	8.2	7.6	5.4	2.5	1	0.6	0.3	0	0	0	0	0	0
0	0.3	1.6	2.9	4.4	5.4	8.2	11.1	10.8	7.3	3.8	2.2	1.3	0.3	0	0	0	0	0
0	0	0.3	1	2.9	5.7	10.8	16.2	17.4	14.3	8.9	6	2.9	1.3	0.6	0	0	0	0
0	0	0	0.3	1.3	4.4	8.6	13	17.1	15.2	10.1	7	3.8	1.9	1.3	0.3	0	0	0
0	0	0	0	0.3	2.2	6.7	10.8	12.7	9.8	6.3	3.8	2.2	1.9	1.6	0.3	0	0	0
0	0	0	0	0	0.3	1.9	4.1	5.4	4.8	2.9	1.6	1	1	0.3	0	0	0	0
0	0	0	0	0	0	0	0.6	0.6	0.6	0.3	0.3	0.3	0	0	0	0	0	0
0	0	0	0	0	0	0	0	0	0	0	0	0	0	0	0	0	0	0
0	0	0	0	0	0	0	0	0	0	0	0	0	0	0	0	0	0	0
0	0	0	0	0	0	0	0	0	0	0	0	0	0	0	0	0	0	0
0	0	0	0	0	0	0	0	0	0	0	0	0	0	0	0	0	0	0
0	0	0	0	0	0	0	0	0	0	0	0	0	0	0	0	0	0	0
0	0	0	0	0	0	0	0	0	0	0	0	0	0	0	0	0	0	0
0	0	0	0	0	0	0	0	0	0	0	0	0	0	0	0	0	0	0
0	0	0	0	0	0	0	0	0	0	0	0	0	0	0	0	0	0	0
Frame 36 (285.69 ms)
0	0	0	0	0	0	0	0	0	0	0	0	0	0	0	0	0	0	0
0	0	0	0	0	0	0	0	0	0	0	0	0	0	0	0	0	0	0
0	0	0	0	0	0	0	0	0	0	0	0	0	0	0	0	0	0	0
0	0	0	0	0	0	0	0	0	0	0	0	0	0	0	0	0	0	0
0	0	0	0	0	0	0	0	0	0	0	0	0	0	0	0	0	0	0
0	0	0	0	0	0	0	0	0	0	0	0.3	0.3	0	0	0	0	0	0
0	0	0	0	0	0	0	0	0	0	0.3	0.6	0	0	0	0	0	0	0
0	0	0	0	0	0	0	0	0	0	0.3	0.3	0	0	0	0	0	0	0
0	0	0	0	0	0	0	0	0.3	0.3	0.3	0	0	0	0	0	0	0	0
0	0	0	0	0	0	0	0	0.3	0.3	0	0	0	0	0	0	0	0	0
0	0	0	0	0	0	0	0	0	0	0	0	0	0	0	0	0	0	0
0	0	0	0	0	0	0	0	0	0	0	0	0	0	0	0	0	0	0
0	0	0	0	0.3	0.6	1	1	0.3	0	0	0	0	0	0	0	0	0	0
0	0	0	0.3	1.3	2.2	2.5	1.9	0.6	0	0	0	0	0	0	0	0	0	0
0	0	0	0.6	2.9	4.1	4.1	3.2	1	0	0	0	0	0	0	0	0	0	0
0	0	0.3	1.6	4.4	5.7	4.8	2.9	1	0	0	0	0	0	0	0	0	0	0
0	0	0.6	3.5	7	7.6	5.7	2.2	0.6	0	0	0	0	0	0	0	0	0	0
0	0	1	4.8	7.3	8.2	6.7	2.9	0.6	0	0	0	0	0	0	0	0	0	0
0	0.3	2.2	7.3	8.2	7.3	5.7	3.2	1	0	0	0	0	0	0	0	0	0	0
0	0.6	4.1	8.6	8.9	7.6	6	4.1	2.2	0.6	0	0	0	0	0	0	0	0	0
0	0.6	3.5	6.7	7.9	7.9	8.6	7.6	5.4	2.5	1	0.6	0.3	0	0	0	0	0	0
0	0.3	1.6	3.2	4.8	5.7	8.9	11.4	11.1	7.9	3.8	2.5	1.3	0.3	0	0	0	0	0
0	0	0.3	1.3	3.2	6.3	11.4	16.8	18.1	14.9	9.2	6	2.9	1.3	0.6	0	0	0	0
0	0	0	0.3	1.6	4.8	9.2	13.9	17.7	15.8	10.5	7.3	3.8	1.9	1.3	0.3	0	0	0
0	0	0	0	0.3	2.5	7.3	11.7	13.3	10.5	6.7	4.1	2.2	2.2	1.6	0.3	0	0	0
0	0	0	0	0	0.6	2.2	4.8	6.3	5.4	3.5	1.9	1	1	0.3	0	0	0	0
0	0	0	0	0	0	0.3	0.6	1	1	0.6	0.3	0.3	0	0	0	0	0	0
0	0	0	0	0	0	0	0	0	0	0	0	0	0	0	0	0	0	0
0	0	0	0	0	0	0	0	0	0	0	0	0	0	0	0	0	0	0
0	0	0	0	0	0	0	0	0	0	0	0	0	0	0	0	0	0	0
0	0	0	0	0	0	0	0	0	0	0	0	0	0	0	0	0	0	0
0	0	0	0	0	0	0	0	0	0	0	0	0	0	0	0	0	0	0
0	0	0	0	0	0	0	0	0	0	0	0	0	0	0	0	0	0	0
0	0	0	0	0	0	0	0	0	0	0	0	0	0	0	0	0	0	0
0	0	0	0	0	0	0	0	0	0	0	0	0	0	0	0	0	0	0
Frame 37 (293.62 ms)
0	0	0	0	0	0	0	0	0	0	0	0	0	0	0	0	0	0	0
0	0	0	0	0	0	0	0	0	0	0	0	0	0	0	0	0	0	0
0	0	0	0	0	0	0	0	0	0	0	0	0	0	0	0	0	0	0
0	0	0	0	0	0	0	0	0	0	0	0	0	0	0	0	0	0	0
0	0	0	0	0	0	0	0	0	0	0	0	0	0	0	0	0	0	0
0	0	0	0	0	0	0	0	0	0	0	0	0	0	0	0	0	0	0
0	0	0	0	0	0	0	0	0	0	0	0	0	0	0	0	0	0	0
0	0	0	0	0	0	0	0	0	0	0.3	0	0	0	0	0	0	0	0
0	0	0	0	0	0	0	0	0	0	0	0	0	0	0	0	0	0	0
0	0	0	0	0	0	0	0	0	0	0	0	0	0	0	0	0	0	0
0	0	0	0	0	0	0	0	0	0	0	0	0	0	0	0	0	0	0
0	0	0	0	0	0	0	0	0	0	0	0	0	0	0	0	0	0	0
0	0	0	0	0	0.3	0.6	0.6	0	0	0	0	0	0	0	0	0	0	0
0	0	0	0	0.6	1.6	1.9	1.3	0.6	0	0	0	0	0	0	0	0	0	0
0	0	0	0.3	1.9	3.5	3.5	2.5	1	0	0	0	0	0	0	0	0	0	0
0	0	0.3	1.3	3.8	5.1	4.4	2.5	1	0	0	0	0	0	0	0	0	0	0
0	0	0.6	3.5	6.3	7.3	5.4	2.2	0.6	0	0	0	0	0	0	0	0	0	0
0	0	1	4.4	7	7.9	6.3	2.9	0.6	0	0	0	0	0	0	0	0	0	0
0	0.3	2.2	7	8.2	7.3	5.7	3.2	1	0	0	0	0	0	0	0	0	0	0
0	0.6	4.1	8.6	8.9	7.6	6	4.1	1.9	0.6	0	0	0	0	0	0	0	0	0
0	0.6	3.8	7.3	8.2	8.2	8.6	7.9	5.7	2.5	1	0.3	0.3	0	0	0	0	0	0
0	0.3	1.9	3.5	5.1	6.3	9.2	12	11.7	8.2	4.1	2.5	1.3	0.3	0	0	0	0	0
0	0	0.6	1.6	3.8	7	12	17.4	19	15.5	9.5	6.3	3.2	1.3	0.6	0	0	0	0
0	0	0	0.3	1.6	5.4	9.8	14.6	18.7	16.5	10.8	7.6	4.1	1.9	1.3	0.3	0	0	0
0	0	0	0	0.6	2.9	7.9	13	14.3	11.1	7.3	4.4	2.5	2.2	1.6	0.3	0	0	0
0	0	0	0	0	0.6	2.5	5.4	7	6.3	4.1	2.2	1.3	1	0.3	0	0	0	0
0	0	0	0	0	0	0.3	0.6	1.3	1.3	0.6	0.6	0.3	0	0	0	0	0	0
0	0	0	0	0	0	0	0	0	0	0	0	0	0	0	0	0	0	0
0	0	0	0	0	0	0	0	0	0	0	0	0	0	0	0	0	0	0
0	0	0	0	0	0	0	0	0	0	0	0	0	0	0	0	0	0	0
0	0	0	0	0	0	0	0	0	0	0	0	0	0	0	0	0	0	0
0	0	0	0	0	0	0	0	0	0	0	0	0	0	0	0	0	0	0
0	0	0	0	0	0	0	0	0	0	0	0	0	0	0	0	0	0	0
0	0	0	0	0	0	0	0	0	0	0	0	0	0	0	0	0	0	0
0	0	0	0	0	0	0	0	0	0	0	0	0	0	0	0	0	0	0
Frame 38 (301.56 ms)
0	0	0	0	0	0	0	0	0	0	0	0	0	0	0	0	0	0	0
0	0	0	0	0	0	0	0	0	0	0	0	0	0	0	0	0	0	0
0	0	0	0	0	0	0	0	0	0	0	0	0	0	0	0	0	0	0
0	0	0	0	0	0	0	0	0	0	0	0	0	0	0	0	0	0	0
0	0	0	0	0	0	0	0	0	0	0	0	0	0	0	0	0	0	0
0	0	0	0	0	0	0	0	0	0	0	0	0	0	0	0	0	0	0
0	0	0	0	0	0	0	0	0	0	0	0	0	0	0	0	0	0	0
0	0	0	0	0	0	0	0	0	0	0	0	0	0	0	0	0	0	0
0	0	0	0	0	0	0	0	0	0	0	0	0	0	0	0	0	0	0
0	0	0	0	0	0	0	0	0	0	0	0	0	0	0	0	0	0	0
0	0	0	0	0	0	0	0	0	0	0	0	0	0	0	0	0	0	0
0	0	0	0	0	0	0	0	0	0	0	0	0	0	0	0	0	0	0
0	0	0	0	0	0.3	0.3	0.3	0	0	0	0	0	0	0	0	0	0	0
0	0	0	0	0.6	1	1.3	1	0.3	0	0	0	0	0	0	0	0	0	0
0	0	0	0.3	1.6	2.9	2.9	1.9	0.6	0	0	0	0	0	0	0	0	0	0
0	0	0	1	3.2	4.4	3.8	2.2	0.6	0	0	0	0	0	0	0	0	0	0
0	0	0.3	2.9	5.7	6.7	5.1	1.9	0.6	0	0	0	0	0	0	0	0	0	0
0	0	1	4.1	6.7	7.6	6	2.9	0.6	0	0	0	0	0	0	0	0	0	0
0	0.3	1.9	6.7	7.9	7.3	5.7	3.2	1	0	0	0	0	0	0	0	0	0	0
0	0.6	4.1	8.9	9.5	7.9	6.3	4.4	1.9	0.6	0	0	0	0	0	0	0	0	0
0	0.6	4.1	7.6	8.9	8.6	9.2	8.6	6	2.9	1	0.3	0.3	0	0	0	0	0	0
0	0.3	1.9	3.8	5.4	6.7	9.8	13	12.4	8.6	4.1	2.5	1.3	0.3	0	0	0	0	0
0	0	0.6	1.6	3.8	7.3	13	18.1	19.3	15.8	9.8	6.3	3.2	1.3	0.6	0	0	0	0
0	0	0	0.3	1.9	5.7	10.8	15.5	19.6	17.1	11.4	7.9	4.1	2.2	1.3	0.3	0	0	0
0	0	0	0	0.6	3.2	8.6	13.9	15.5	12	7.9	4.8	2.9	2.5	1.9	0.6	0	0	0
0	0	0	0	0	0.6	2.9	6	7.9	7	4.4	2.5	1.6	1.3	0.6	0	0	0	0
0	0	0	0	0	0	0.3	1	1.3	1.3	1	0.6	0.3	0.3	0	0	0	0	0
0	0	0	0	0	0	0	0	0	0	0	0	0	0	0	0	0	0	0
0	0	0	0	0	0	0	0	0	0	0	0	0	0	0	0	0	0	0
0	0	0	0	0	0	0	0	0	0	0	0	0	0	0	0	0	0	0
0	0	0	0	0	0	0	0	0	0	0	0	0	0	0	0	0	0	0
0	0	0	0	0	0	0	0	0	0	0	0	0	0	0	0	0	0	0
0	0	0	0	0	0	0	0	0	0	0	0	0	0	0	0	0	0	0
0	0	0	0	0	0	0	0	0	0	0	0	0	0	0	0	0	0	0
0	0	0	0	0	0	0	0	0	0	0	0	0	0	0	0	0	0	0
Frame 39 (309.49 ms)
0	0	0	0	0	0	0	0	0	0	0	0	0	0	0	0	0	0	0
0	0	0	0	0	0	0	0	0	0	0	0	0	0	0	0	0	0	0
0	0	0	0	0	0	0	0	0	0	0	0	0	0	0	0	0	0	0
0	0	0	0	0	0	0	0	0	0	0	0	0	0	0	0	0	0	0
0	0	0	0	0	0	0	0	0	0	0	0	0	0	0	0	0	0	0
0	0	0	0	0	0	0	0	0	0	0	0	0	0	0	0	0	0	0
0	0	0	0	0	0	0	0	0	0	0	0	0	0	0	0	0	0	0
0	0	0	0	0	0	0	0	0	0	0	0	0	0	0	0	0	0	0
0	0	0	0	0	0	0	0	0	0	0	0	0	0	0	0	0	0	0
0	0	0	0	0	0	0	0	0	0	0	0	0	0	0	0	0	0	0
0	0	0	0	0	0	0	0	0	0	0	0	0	0	0	0	0	0	0
0	0	0	0	0	0	0	0	0	0	0	0	0	0	0	0	0	0	0
0	0	0	0	0	0	0	0	0	0	0	0	0	0	0	0	0	0	0
0	0	0	0	0.3	0.6	0.6	0.6	0.3	0	0	0	0	0	0	0	0	0	0
0	0	0	0.3	1	1.6	1.9	1.6	0.6	0	0	0	0	0	0	0	0	0	0
0	0	0	0.6	2.2	3.5	2.9	1.6	0.6	0	0	0	0	0	0	0	0	0	0
0	0	0.3	1.9	4.4	5.7	4.4	1.9	0.3	0	0	0	0	0	0	0	0	0	0
0	0	0.6	3.2	5.7	7	5.7	2.5	0.6	0	0	0	0	0	0	0	0	0	0
0	0.3	1.9	5.7	7.6	7	5.4	2.9	0.6	0	0	0	0	0	0	0	0	0	0
0	0.6	4.1	8.9	9.5	8.2	6.3	4.4	1.9	0.6	0	0	0	0	0	0	0	0	0
0	0.6	4.1	8.2	9.5	9.2	9.5	8.9	6	2.9	1	0.3	0.3	0	0	0	0	0	0
0	0.3	1.9	4.1	5.7	7	10.5	13.6	12.7	8.9	4.4	2.5	1.3	0.6	0	0	0	0	0
0	0	0.6	1.6	4.1	7.9	13.9	19	20	16.2	10.1	6.7	3.2	1.6	0.6	0	0	0	0
0	0	0	0.3	1.9	6.3	11.4	16.5	20.3	17.4	11.7	8.2	4.4	2.5	1.6	0.3	0	0	0
0	0	0	0	0.6	3.8	9.5	14.9	16.5	12.7	8.2	5.1	3.2	2.9	1.9	0.6	0	0	0
0	0	0	0	0	1	3.2	7	8.9	7.9	5.1	3.2	1.9	1.3	0.6	0	0	0	0
0	0	0	0	0	0	0.3	1	1.6	1.6	1.3	1	0.6	0.3	0	0	0	0	0
0	0	0	0	0	0	0	0	0	0	0	0	0	0	0	0	0	0	0
0	0	0	0	0	0	0	0	0	0	0	0.3	0	0	0	0	0	0	0
0	0	0	0	0	0	0	0	0	0	0	0	0	0	0	0	0	0	0
0	0	0	0	0	0	0	0	0	0	0	0	0	0	0	0	0	0	0
0	0	0	0	0	0	0	0	0	0	0	0	0	0	0	0	0	0	0
0	0	0	0	0	0	0	0	0	0	0	0	0	0	0	0	0	0	0
0	0	0	0	0	0	0	0	0	0	0	0	0	0	0	0	0	0	0
0	0	0	0	0	0	0	0	0	0	0	0	0	0	0	0	0	0	0
Frame 40 (317.43 ms)
0	0	0	0	0	0	0	0	0	0	0	0	0	0	0	0	0	0	0
0	0	0	0	0	0	0	0	0	0	0	0	0	0	0	0	0	0	0
0	0	0	0	0	0	0	0	0	0	0	0	0	0	0	0	0	0	0
0	0	0	0	0	0	0	0	0	0	0	0	0	0	0	0	0	0	0
0	0	0	0	0	0	0	0	0	0	0	0	0	0	0	0	0	0	0
0	0	0	0	0	0	0	0	0	0	0	0	0	0	0	0	0	0	0
0	0	0	0	0	0	0	0	0	0	0	0	0	0	0	0	0	0	0
0	0	0	0	0	0	0	0	0	0	0	0	0	0	0	0	0	0	0
0	0	0	0	0	0	0	0	0	0	0	0	0	0	0	0	0	0	0
0	0	0	0	0	0	0	0	0	0	0	0	0	0	0	0	0	0	0
0	0	0	0	0	0	0	0	0	0	0	0	0	0	0	0	0	0	0
0	0	0	0	0	0	0	0	0	0	0	0	0	0	0	0	0	0	0
0	0	0	0	0	0	0	0	0	0	0	0	0	0	0	0	0	0	0
0	0	0	0	0	0.3	0.3	0.3	0	0	0	0	0	0	0	0	0	0	0
0	0	0	0	0.6	1	1.3	1	0.3	0	0	0	0	0	0	0	0	0	0
0	0	0	0.3	1.6	2.2	2.2	1.3	0.3	0	0	0	0	0	0	0	0	0	0
0	0	0.3	1.6	3.8	4.4	3.5	1.6	0.3	0	0	0	0	0	0	0	0	0	0
0	0	0.3	2.5	5.1	6	4.8	2.2	0.6	0	0	0	0	0	0	0	0	0	0
0	0.3	1.6	5.4	7.3	6.3	5.1	2.5	0.6	0	0	0	0	0	0	0	0	0	0
0	0.6	4.1	9.2	10.1	8.2	6.3	4.1	1.9	0.6	0	0	0	0	0	0	0	0	0
0	0.6	4.1	8.6	9.8	9.5	9.8	9.2	6.3	2.9	1	0.3	0.3	0	0	0	0	0	0
0	0.3	1.9	4.1	6	7.6	11.1	14.3	13.3	9.2	4.4	2.5	1.3	0.6	0	0	0	0	0
0	0	0.6	1.6	4.4	8.6	14.9	19.6	20.3	16.5	10.5	7	3.5	1.6	0.6	0	0	0	0
0	0	0	0.3	2.2	6.7	12	17.4	20.9	18.1	12.4	8.6	4.8	2.5	1.6	0.6	0	0	0
0	0	0	0	0.6	3.8	10.1	15.5	17.1	13.6	8.9	5.7	3.5	2.9	2.2	0.6	0	0	0
0	0	0	0	0	1	3.5	7.6	9.8	8.6	5.7	3.8	2.2	1.6	0.6	0.3	0	0	0
0	0	0	0	0	0	0.3	1.3	1.9	1.9	1.3	1	1	0.3	0	0	0	0	0
0	0	0	0	0	0	0	0	0	0	0	0	0	0	0	0	0	0	0
0	0	0	0	0	0	0.3	0	0	0	0	0.3	0.3	0	0	0	0	0	0
0	0	0	0	0	0	0	0	0	0	0.3	0.3	0	0	0	0	0	0	0
0	0	0	0	0	0	0	0	0	0	0	0	0	0	0	0	0	0	0
0	0	0	0	0	0	0	0	0	0	0	0	0	0	0	0	0	0	0
0	0	0	0	0	0	0	0	0	0	0	0	0	0	0	0	0	0	0
0	0	0	0	0	0	0	0	0	0	0	0	0	0	0	0	0	0	0
0	0	0	0	0	0	0	0	0	0	0	0	0	0	0	0	0	0	0
Frame 41 (325.37 ms)
0	0	0	0	0	0	0	0	0	0	0	0	0	0	0	0	0	0	0
0	0	0	0	0	0	0	0	0	0	0	0	0	0	0	0	0	0	0
0	0	0	0	0	0	0	0	0	0	0	0	0	0	0	0	0	0	0
0	0	0	0	0	0	0	0	0	0	0	0	0	0	0	0	0	0	0
0	0	0	0	0	0	0	0	0	0	0	0	0	0	0	0	0	0	0
0	0	0	0	0	0	0	0	0	0	0	0	0	0	0	0	0	0	0
0	0	0	0	0	0	0	0	0	0	0	0	0	0	0	0	0	0	0
0	0	0	0	0	0	0	0	0	0	0	0	0	0	0	0	0	0	0
0	0	0	0	0	0	0	0	0	0	0	0	0	0	0	0	0	0	0
0	0	0	0	0	0	0	0	0	0	0	0	0	0	0	0	0	0	0
0	0	0	0	0	0	0	0	0	0	0	0	0	0	0	0	0	0	0
0	0	0	0	0	0	0	0	0	0	0	0	0	0	0	0	0	0	0
0	0	0	0	0	0	0	0	0	0	0	0	0	0	0	0	0	0	0
0	0	0	0	0	0	0	0	0	0	0	0	0	0	0	0	0	0	0
0	0	0	0	0.3	0.6	0.6	0.6	0	0	0	0	0	0	0	0	0	0	0
0	0	0	0.3	1	1.6	1.3	0.6	0.3	0	0	0	0	0	0	0	0	0	0
0	0	0	1.3	2.9	3.5	2.9	1	0.3	0	0	0	0	0	0	0	0	0	0
0	0	0.3	2.2	4.1	5.4	4.4	1.9	0.3	0	0	0	0	0	0	0	0	0	0
0	0	1.6	5.1	7	6	4.8	2.2	0.6	0	0	0	0	0	0	0	0	0	0
0	0.6	4.1	9.5	10.5	8.6	6.7	4.1	1.9	0.6	0	0	0	0	0	0	0	0	0
0	0.6	4.4	8.9	10.8	10.1	10.5	9.5	6.3	2.9	1	0.3	0.3	0	0	0	0	0	0
0	0.3	1.9	4.4	6.3	7.9	11.7	14.9	13.6	9.5	4.4	2.5	1.3	0.6	0	0	0	0	0
0	0	0.6	1.9	4.8	9.2	15.8	20.3	20.9	16.8	10.5	7.3	3.5	1.6	0.6	0	0	0	0
0	0	0	0.3	2.5	7.3	13	18.4	21.5	18.4	12.7	9.2	5.1	2.9	1.6	0.6	0	0	0
0	0	0	0	1	4.1	10.8	16.2	17.7	13.9	9.2	6	3.8	3.2	2.5	0.6	0	0	0
0	0	0	0	0	1	3.8	8.2	10.5	9.5	6.3	3.8	2.5	1.6	1	0.3	0	0	0
0	0	0	0	0	0	0.6	1.3	2.2	1.9	1.3	1	1	0.6	0	0	0	0	0
0	0	0	0	0	0	0	0	0	0	0	0.3	0	0	0	0	0	0	0
0	0	0	0	0	0	0.3	0	0	0	0.3	0.3	0.3	0	0	0	0	0	0
0	0	0	0	0	0	0	0	0	0.3	0.3	0.3	0	0	0	0	0	0	0
0	0	0	0	0	0	0	0	0	0	0	0	0	0	0	0	0	0	0
0	0	0	0	0	0	0	0	0	0	0	0	0	0	0	0	0	0	0
0	0	0	0	0	0	0	0	0	0	0	0	0	0	0	0	0	0	0
0	0	0	0	0	0	0	0	0	0	0	0	0	0	0	0	0	0	0
0	0	0	0	0	0	0	0	0	0	0	0	0	0	0	0	0	0	0
Frame 42 (333.30 ms)
0	0	0	0	0	0	0	0	0	0	0	0	0	0	0	0	0	0	0
0	0	0	0	0	0	0	0	0	0	0	0	0	0	0	0	0	0	0
0	0	0	0	0	0	0	0	0	0	0	0	0	0	0	0	0	0	0
0	0	0	0	0	0	0	0	0	0	0	0	0	0	0	0	0	0	0
0	0	0	0	0	0	0	0	0	0	0	0	0	0	0	0	0	0	0
0	0	0	0	0	0	0	0	0	0	0	0	0	0	0	0	0	0	0
0	0	0	0	0	0	0	0	0	0	0	0	0	0	0	0	0	0	0
0	0	0	0	0	0	0	0	0	0	0	0	0	0	0	0	0	0	0
0	0	0	0	0	0	0	0	0	0	0	0	0	0	0	0	0	0	0
0	0	0	0	0	0	0	0	0	0	0	0	0	0	0	0	0	0	0
0	0	0	0	0	0	0	0	0	0	0	0	0	0	0	0	0	0	0
0	0	0	0	0	0	0	0	0	0	0	0	0	0	0	0	0	0	0
0	0	0	0	0	0	0	0	0	0	0	0	0	0	0	0	0	0	0
0	0	0	0	0	0	0	0	0	0	0	0	0	0	0	0	0	0	0
0	0	0	0	0	0	0.3	0.3	0	0	0	0	0	0	0	0	0	0	0
0	0	0	0	0.6	1	1	0.3	0	0	0	0	0	0	0	0	0	0	0
0	0	0	0.6	1.9	2.5	2.2	0.6	0	0	0	0	0	0	0	0	0	0	0
0	0	0.3	1.6	3.2	4.4	3.8	1.6	0.3	0	0	0	0	0	0	0	0	0	0
0	0	1.3	5.1	6.7	5.7	4.1	1.9	0.6	0	0	0	0	0	0	0	0	0	0
0	0.6	4.1	9.8	11.1	8.6	6.7	4.1	1.9	0.3	0	0	0	0	0	0	0	0	0
0	0.6	4.4	9.5	11.4	10.5	10.8	9.8	6.7	2.9	1	0.3	0.3	0	0	0	0	0	0
0	0.3	2.2	4.8	7	8.6	12.7	16.2	14.3	9.5	4.4	2.5	1.3	0.6	0	0	0	0	0
0	0	0.6	1.9	5.1	9.8	16.2	20.9	20.9	17.1	10.8	7.3	3.8	1.6	0.6	0	0	0	0
0	0	0	0.3	2.5	7.6	13.6	19	21.9	18.7	13	9.5	5.4	2.9	1.9	0.6	0	0	0
0	0	0	0	1	4.4	11.4	16.8	18.1	14.6	9.8	6.7	4.1	3.5	2.5	1	0	0	0
0	0	0	0	0	1.3	4.1	8.6	11.4	10.1	7	4.4	2.9	2.2	1	0.3	0	0	0
0	0	0	0	0	0	0.6	1.6	2.2	2.2	1.6	1.6	1	0.6	0.3	0	0	0	0
0	0	0	0	0	0	0	0	0	0	0.3	0.3	0.3	0	0	0	0	0	0
0	0	0	0	0	0	0.3	0.3	0	0	0.3	0.6	0.3	0	0	0	0	0	0
0	0	0	0	0	0	0	0	0.3	0.3	0.3	0.6	0.3	0	0	0	0	0	0
0	0	0	0	0	0	0	0	0	0	0	0	0	0	0	0	0	0	0
0	0	0	0	0	0	0	0	0	0	0	0	0	0	0	0	0	0	0
0	0	0	0	0	0	0	0	0	0	0	0	0	0	0	0	0	0	0
0	0	0	0	0	0	0	0	0	0	0	0	0	0	0	0	0	0	0
0	0	0	0	0	0	0	0	0	0	0	0	0	0	0	0	0	0	0
Frame 43 (341.24 ms)
0	0	0	0	0	0	0	0	0	0	0	0	0	0	0	0	0	0	0
0	0	0	0	0	0	0	0	0	0	0	0	0	0	0	0	0	0	0
0	0	0	0	0	0	0	0	0	0	0	0	0	0	0	0	0	0	0
0	0	0	0	0	0	0	0	0	0	0	0	0	0	0	0	0	0	0
0	0	0	0	0	0	0	0	0	0	0	0	0	0	0	0	0	0	0
0	0	0	0	0	0	0	0	0	0	0	0	0	0	0	0	0	0	0
0	0	0	0	0	0	0	0	0	0	0	0	0	0	0	0	0	0	0
0	0	0	0	0	0	0	0	0	0	0	0	0	0	0	0	0	0	0
0	0	0	0	0	0	0	0	0	0	0	0	0	0	0	0	0	0	0
0	0	0	0	0	0	0	0	0	0	0	0	0	0	0	0	0	0	0
0	0	0	0	0	0	0	0	0	0	0	0	0	0	0	0	0	0	0
0	0	0	0	0	0	0	0	0	0	0	0	0	0	0	0	0	0	0
0	0	0	0	0	0	0	0	0	0	0	0	0	0	0	0	0	0	0
0	0	0	0	0	0	0	0	0	0	0	0	0	0	0	0	0	0	0
0	0	0	0	0	0	0	0	0	0	0	0	0	0	0	0	0	0	0
0	0	0	0	0.3	0.6	0.3	0.3	0	0	0	0	0	0	0	0	0	0	0
0	0	0	0.3	1.3	1.9	1.6	0.6	0	0	0	0	0	0	0	0	0	0	0
0	0	0.3	1.3	2.5	3.8	3.2	1.3	0.3	0	0	0	0	0	0	0	0	0	0
0	0	1.3	4.8	6	5.4	3.8	1.9	0.6	0	0	0	0	0	0	0	0	0	0
0	0.6	4.1	10.1	11.4	8.9	6.3	4.1	1.9	0.3	0	0	0	0	0	0	0	0	0
0	0.6	4.4	9.8	11.7	11.1	11.4	10.5	6.7	2.9	1	0.3	0	0	0	0	0	0	0
0	0.3	2.2	4.8	7.3	9.2	13.3	16.8	14.9	9.8	4.4	2.5	1.3	0.6	0	0	0	0	0
0	0	0.6	1.9	5.4	10.5	16.8	21.2	21.2	17.1	10.8	7.6	3.8	1.6	1	0.3	0	0	0
0	0	0	0.3	2.5	7.9	14.3	19.6	22.2	19	13	9.8	5.7	3.2	2.2	0.6	0	0	0
0	0	0	0	1	4.4	11.7	17.4	18.7	15.2	10.5	7.3	4.4	3.8	2.9	1	0	0	0
0	0	0	0	0	1.3	4.4	9.5	12.4	11.1	7.3	5.1	3.2	2.5	1.3	0.3	0	0	0
0	0	0	0	0	0	0.6	1.6	2.5	2.5	1.9	1.6	1.3	1	0.3	0	0	0	0
0	0	0	0	0	0	0	0	0	0	0.3	0.3	0.3	0	0	0	0	0	0
0	0	0	0	0	0.3	0.3	0.3	0	0	0.3	0.6	0.6	0.3	0	0	0	0	0
0	0	0	0	0	0	0	0.3	0.3	0.3	0.6	0.6	0.6	0	0	0	0	0	0
0	0	0	0	0	0	0	0	0	0	0	0	0	0	0	0	0	0	0
0	0	0	0	0	0	0	0	0	0	0	0	0	0	0	0	0	0	0
0	0	0	0	0	0	0	0	0	0	0	0	0	0	0	0	0	0	0
0	0	0	0	0	0	0	0	0	0	0	0	0	0	0	0	0	0	0
0	0	0	0	0	0	0	0	0	0	0	0	0	0	0	0	0	0	0
Frame 44 (349.17 ms)
0	0	0	0	0	0	0	0	0	0	0	0	0	0	0	0	0	0	0
0	0	0	0	0	0	0	0	0	0	0	0	0	0	0	0	0	0	0
0	0	0	0	0	0	0	0	0	0	0	0	0	0	0	0	0	0	0
0	0	0	0	0	0	0	0	0	0	0	0	0	0	0	0	0	0	0
0	0	0	0	0	0	0	0	0	0	0	0	0	0	0	0	0	0	0
0	0	0	0	0	0	0	0	0	0	0	0	0	0	0	0	0	0	0
0	0	0	0	0	0	0	0	0	0	0	0	0	0	0	0	0	0	0
0	0	0	0	0	0	0	0	0	0	0	0	0	0	0	0	0	0	0
0	0	0	0	0	0	0	0	0	0	0	0	0	0	0	0	0	0	0
0	0	0	0	0	0	0	0	0	0	0	0	0	0	0	0	0	0	0
0	0	0	0	0	0	0	0	0	0	0	0	0	0	0	0	0	0	0
0	0	0	0	0	0	0	0	0	0	0	0	0	0	0	0	0	0	0
0	0	0	0	0	0	0	0	0	0	0	0	0	0	0	0	0	0	0
0	0	0	0	0	0	0	0	0	0	0	0	0	0	0	0	0	0	0
0	0	0	0	0	0	0	0	0	0	0	0	0	0	0	0	0	0	0
0	0	0	0	0	0.3	0	0	0	0	0	0	0	0	0	0	0	0	0
0	0	0	0	0.6	1.3	1	0.3	0	0	0	0	0	0	0	0	0	0	0
0	0	0	1	1.9	2.9	2.2	1	0	0	0	0	0	0	0	0	0	0	0
0	0	1.3	4.1	5.7	5.1	3.5	1.6	0.3	0	0	0	0	0	0	0	0	0	0
0	0.6	3.8	10.1	11.4	9.2	6.3	3.8	1.9	0.3	0	0	0	0	0	0	0	0	0
0	0.6	4.4	10.1	12.4	11.4	11.4	10.5	7	2.9	0.6	0.3	0	0	0	0	0	0	0
0	0.3	2.2	5.1	7.6	9.8	13.9	17.4	15.2	10.1	4.4	2.5	1.3	0.6	0	0	0	0	0
0	0	0.6	1.9	5.7	10.8	17.4	21.5	21.2	17.1	11.1	7.6	4.1	1.9	1	0.3	0	0	0
0	0	0	0.3	2.5	8.2	14.9	20	22.5	19	13.3	10.1	5.7	3.5	2.5	0.6	0	0	0
0	0	0	0	1	4.8	11.7	17.7	19	15.5	10.8	7.6	4.8	4.1	3.2	1	0	0	0
0	0	0	0	0.3	1.3	4.8	10.1	13	11.4	7.9	5.4	3.5	2.9	1.3	0.3	0	0	0
0	0	0	0	0	0	0.6	1.9	2.9	2.5	1.9	1.9	1.6	1	0.3	0	0	0	0
0	0	0	0	0	0	0	0	0.3	0.3	0.3	0.3	0.3	0.3	0	0	0	0	0
0	0	0	0	0	0.3	0.3	0.3	0.3	0.3	0.6	1	1	0.3	0	0	0	0	0
0	0	0	0	0	0	0	0.3	0.6	0.6	1	1.3	1	0.3	0	0	0	0	0
0	0	0	0	0	0	0	0	0	0	0.3	0.3	0	0	0	0	0	0	0
0	0	0	0	0	0	0	0	0	0	0	0	0	0	0	0	0	0	0
0	0	0	0	0	0	0	0	0	0	0	0	0	0	0	0	0	0	0
0	0	0	0	0	0	0	0	0	0	0	0	0	0	0	0	0	0	0
0	0	0	0	0	0	0	0	0	0	0	0	0	0	0	0	0	0	0
Frame 45 (357.11 ms)
0	0	0	0	0	0	0	0	0	0	0	0	0	0	0	0	0	0	0
0	0	0	0	0	0	0	0	0	0	0	0	0	0	0	0	0	0	0
0	0	0	0	0	0	0	0	0	0	0	0	0	0	0	0	0	0	0
0	0	0	0	0	0	0	0	0	0	0	0	0	0	0	0	0	0	0
0	0	0	0	0	0	0	0	0	0	0	0	0	0	0	0	0	0	0
0	0	0	0	0	0	0	0	0	0	0	0	0	0	0	0	0	0	0
0	0	0	0	0	0	0	0	0	0	0	0	0	0	0	0	0	0	0
0	0	0	0	0	0	0	0	0	0	0	0	0	0	0	0	0	0	0
0	0	0	0	0	0	0	0	0	0	0	0	0	0	0	0	0	0	0
0	0	0	0	0	0	0	0	0	0	0	0	0	0	0	0	0	0	0
0	0	0	0	0	0	0	0	0	0	0	0	0	0	0	0	0	0	0
0	0	0	0	0	0	0	0	0	0	0	0	0	0	0	0	0	0	0
0	0	0	0	0	0	0	0	0	0	0	0	0	0	0	0	0	0	0
0	0	0	0	0	0	0	0	0	0	0	0	0	0	0	0	0	0	0
0	0	0	0	0	0	0	0	0	0	0	0	0	0	0	0	0	0	0
0	0	0	0	0	0	0	0	0	0	0	0	0	0	0	0	0	0	0
0	0	0	0	0.3	0.6	0.6	0.3	0	0	0	0	0	0	0	0	0	0	0
0	0	0	0.6	1.6	2.2	1.9	0.6	0	0	0	0	0	0	0	0	0	0	0
0	0	1	3.8	5.4	4.8	2.9	1.3	0.3	0	0	0	0	0	0	0	0	0	0
0	0.3	3.8	10.5	12	9.2	6.3	3.5	1.6	0.3	0	0	0	0	0	0	0	0	0
0	0.6	4.4	10.5	13	12	12	10.8	7	2.9	0.6	0.3	0	0	0	0	0	0	0
0	0.3	2.2	5.4	7.9	10.1	14.6	18.1	15.8	10.1	4.4	2.5	1.3	0.6	0	0	0	0	0
0	0	0.6	1.9	5.7	11.1	17.7	21.9	21.5	17.4	11.1	7.9	4.1	1.9	1	0.3	0	0	0
0	0	0	0.3	2.9	8.6	15.2	20.3	22.8	19.3	13.6	10.5	6.3	4.1	2.5	1	0	0	0
0	0	0	0	1	4.8	12	18.1	19.3	15.8	11.1	7.6	5.1	4.8	3.5	1.3	0	0	0
0	0	0	0	0.3	1.3	4.8	10.5	13.9	12.4	8.2	5.7	3.8	3.2	1.6	0.3	0	0	0
0	0	0	0	0	0	0.6	1.9	3.2	2.9	1.9	1.9	1.6	1.3	0.3	0	0	0	0
0	0	0	0	0	0	0	0	0.3	0.3	0.3	0.6	0.6	0.3	0	0	0	0	0
0	0	0	0	0	0.3	0.6	0.3	0.3	0.6	1	1.6	1.3	0.6	0	0	0	0	0
0	0	0	0	0	0	0.3	0.6	1	1.3	1.6	1.9	1.3	0.3	0	0	0	0	0
0	0	0	0	0	0	0	0	0.3	0.3	0.3	0.6	0.3	0	0	0	0	0	0
0	0	0	0	0	0	0	0	0	0	0	0	0	0	0	0	0	0	0
0	0	0	0	0	0	0	0	0	0	0	0	0	0	0	0	0	0	0
0	0	0	0	0	0	0	0	0	0	0	0	0	0	0	0	0	0	0
0	0	0	0	0	0	0	0	0	0	0	0	0	0	0	0	0	0	0
Frame 46 (365.04 ms)
0	0	0	0	0	0	0	0	0	0	0	0	0	0	0	0	0	0	0
0	0	0	0	0	0	0	0	0	0	0	0	0	0	0	0	0	0	0
0	0	0	0	0	0	0	0	0	0	0	0	0	0	0	0	0	0	0
0	0	0	0	0	0	0	0	0	0	0	0	0	0	0	0	0	0	0
0	0	0	0	0	0	0	0	0	0	0	0	0	0	0	0	0	0	0
0	0	0	0	0	0	0	0	0	0	0	0	0	0	0	0	0	0	0
0	0	0	0	0	0	0	0	0	0	0	0	0	0	0	0	0	0	0
0	0	0	0	0	0	0	0	0	0	0	0	0	0	0	0	0	0	0
0	0	0	0	0	0	0	0	0	0	0	0	0	0	0	0	0	0	0
0	0	0	0	0	0	0	0	0	0	0	0	0	0	0	0	0	0	0
0	0	0	0	0	0	0	0	0	0	0	0	0	0	0	0	0	0	0
0	0	0	0	0	0	0	0	0	0	0	0	0	0	0	0	0	0	0
0	0	0	0	0	0	0	0	0	0	0	0	0	0	0	0	0	0	0
0	0	0	0	0	0	0	0	0	0	0	0	0	0	0	0	0	0	0
0	0	0	0	0	0	0	0	0	0	0	0	0	0	0	0	0	0	0
0	0	0	0	0	0	0	0	0	0	0	0	0	0	0	0	0	0	0
0	0	0	0	0	0.3	0.3	0	0	0	0	0	0	0	0	0	0	0	0
0	0	0	0.3	1.3	1.6	1.3	0.3	0	0	0	0	0	0	0	0	0	0	0
0	0	1	3.8	5.4	4.4	2.5	1	0.3	0	0	0	0	0	0	0	0	0	0
0	0.3	3.8	10.8	12.4	9.2	6.3	3.5	1.6	0.3	0	0	0	0	0	0	0	0	0
0	0.6	4.4	10.5	13.3	12.4	12.7	11.1	7	2.9	0.6	0.3	0	0	0	0	0	0	0
0	0.3	2.2	5.4	8.2	10.5	15.2	18.4	16.2	10.5	4.8	2.5	1.3	0.6	0.3	0	0	0	0
0	0	0.6	1.9	6	11.7	18.4	22.2	21.9	17.4	11.4	7.9	4.1	2.2	1.3	0.3	0	0	0
0	0	0	0.3	2.9	8.9	15.5	20.6	22.8	19.3	13.9	10.8	6.7	4.4	3.2	1.3	0	0	0
0	0	0	0	1	5.1	12.4	18.1	19.6	16.5	11.7	8.2	5.7	5.4	3.8	1.3	0	0	0
0	0	0	0	0.3	1.3	5.1	11.1	14.6	13	8.9	6.3	4.4	3.8	1.9	0.3	0	0	0
0	0	0	0	0	0	0.6	1.9	3.2	3.2	2.2	2.2	1.9	1.3	0.3	0	0	0	0
0	0	0	0	0	0	0.3	0.3	0.3	0.3	0.3	0.6	0.6	0.3	0	0	0	0	0
0	0	0	0	0	0.3	1	0.6	0.6	0.6	1.3	2.2	1.9	0.6	0	0	0	0	0
0	0	0	0	0	0	0.3	1	1.6	1.9	2.2	2.9	1.9	0.6	0	0	0	0	0
0	0	0	0	0	0	0	0.3	0.6	0.6	0.6	0.6	0.6	0	0	0	0	0	0
0	0	0	0	0	0	0	0	0	0	0	0	0	0	0	0	0	0	0
0	0	0	0	0	0	0	0	0	0	0	0	0	0	0	0	0	0	0
0	0	0	0	0	0	0	0	0	0	0	0	0	0	0	0	0	0	0
0	0	0	0	0	0	0	0	0	0	0	0	0	0	0	0	0	0	0
Frame 47 (372.98 ms)
0	0	0	0	0	0	0	0	0	0	0	0	0	0	0	0	0	0	0
0	0	0	0	0	0	0	0	0	0	0	0	0	0	0	0	0	0	0
0	0	0	0	0	0	0	0	0	0	0	0	0	0	0	0	0	0	0
0	0	0	0	0	0	0	0	0	0	0	0	0	0	0	0	0	0	0
0	0	0	0	0	0	0	0	0	0	0	0	0	0	0	0	0	0	0
0	0	0	0	0	0	0	0	0	0	0	0	0	0	0	0	0	0	0
0	0	0	0	0	0	0	0	0	0	0	0	0	0	0	0	0	0	0
0	0	0	0	0	0	0	0	0	0	0	0	0	0	0	0	0	0	0
0	0	0	0	0	0	0	0	0	0	0	0	0	0	0	0	0	0	0
0	0	0	0	0	0	0	0	0	0	0	0	0	0	0	0	0	0	0
0	0	0	0	0	0	0	0	0	0	0	0	0	0	0	0	0	0	0
0	0	0	0	0	0	0	0	0	0	0	0	0	0	0	0	0	0	0
0	0	0	0	0	0	0	0	0	0	0	0	0	0	0	0	0	0	0
0	0	0	0	0	0	0	0	0	0	0	0	0	0	0	0	0	0	0
0	0	0	0	0	0	0	0	0	0	0	0	0	0	0	0	0	0	0
0	0	0	0	0	0	0	0	0	0	0	0	0	0	0	0	0	0	0
0	0	0	0	0	0.3	0	0	0	0	0	0	0	0	0	0	0	0	0
0	0	0	0.3	1	1.3	1	0.3	0	0	0	0	0	0	0	0	0	0	0
0	0	1	3.5	4.8	3.8	2.2	0.6	0	0	0	0	0	0	0	0	0	0	0
0	0.3	3.5	10.5	12	8.9	6	3.5	1.3	0.3	0	0	0	0	0	0	0	0	0
0	0.6	4.1	10.5	13.3	12.7	12.7	11.1	6.7	2.9	0.6	0.3	0	0	0	0	0	0	0
0	0.3	1.9	5.4	8.6	11.1	15.8	19	16.2	10.5	4.8	2.5	1.3	0.6	0.3	0	0	0	0
0	0	0.3	1.9	6.3	12.4	18.7	22.5	21.9	17.4	11.7	8.2	4.8	2.5	1.3	0.3	0	0	0
0	0	0	0.3	2.9	9.2	15.8	20.9	22.8	19.3	14.3	11.1	7.3	5.1	3.8	1.3	0	0	0
0	0	0	0	1	5.1	12.4	18.4	19.6	16.8	12	8.9	6.3	6	4.4	1.6	0.3	0	0
0	0	0	0	0.3	1.3	5.1	11.4	15.2	13.6	9.2	6.7	5.1	4.4	2.2	0.3	0	0	0
0	0	0	0	0	0	0.6	2.2	3.5	3.5	2.5	2.5	2.2	1.6	0.3	0	0	0	0
0	0	0	0	0	0	0.3	0.3	0.3	0.3	0.3	0.6	0.6	0.3	0	0	0	0	0
0	0	0	0	0	0.6	1	1	0.6	1	1.6	2.9	2.5	1	0	0	0	0	0
0	0	0	0	0	0.3	0.6	1.6	2.2	2.5	3.2	3.8	2.5	0.6	0	0	0	0	0
0	0	0	0	0	0	0	0.3	0.6	0.6	1	1.3	0.6	0	0	0	0	0	0
0	0	0	0	0	0	0	0	0	0	0	0	0	0	0	0	0	0	0
0	0	0	0	0	0	0	0	0	0	0	0	0	0	0	0	0	0	0
0	0	0	0	0	0	0	0	0	0	0	0	0	0	0	0	0	0	0
0	0	0	0	0	0	0	0	0	0	0	0	0	0	0	0	0	0	0
Frame 48 (380.92 ms)
0	0	0	0	0	0	0	0	0	0	0	0	0	0	0	0	0	0	0
0	0	0	0	0	0	0	0	0	0	0	0	0	0	0	0	0	0	0
0	0	0	0	0	0	0	0	0	0	0	0	0	0	0	0	0	0	0
0	0	0	0	0	0	0	0	0	0	0	0	0	0	0	0	0	0	0
0	0	0	0	0	0	0	0	0	0	0	0	0	0	0	0	0	0	0
0	0	0	0	0	0	0	0	0	0	0	0	0	0	0	0	0	0	0
0	0	0	0	0	0	0	0	0	0	0	0	0	0	0	0	0	0	0
0	0	0	0	0	0	0	0	0	0	0	0	0	0	0	0	0	0	0
0	0	0	0	0	0	0	0	0	0	0	0	0	0	0	0	0	0	0
0	0	0	0	0	0	0	0	0	0	0	0	0	0	0	0	0	0	0
0	0	0	0	0	0	0	0	0	0	0	0	0	0	0	0	0	0	0
0	0	0	0	0	0	0	0	0	0	0	0	0	0	0	0	0	0	0
0	0	0	0	0	0	0	0	0	0	0	0	0	0	0	0	0	0	0
0	0	0	0	0	0	0	0	0	0	0	0	0	0	0	0	0	0	0
0	0	0	0	0	0	0	0	0	0	0	0	0	0	0	0	0	0	0
0	0	0	0	0	0	0	0	0	0	0	0	0	0	0	0	0	0	0
0	0	0	0	0	0	0	0	0	0	0	0	0	0	0	0	0	0	0
0	0	0	0.3	0.6	1	0.3	0	0	0	0	0	0	0	0	0	0	0	0
0	0	0.6	3.2	4.4	3.5	1.9	0.6	0	0	0	0	0	0	0	0	0	0	0
0	0.3	3.2	9.8	11.7	8.9	6	3.2	1.3	0.3	0	0	0	0	0	0	0	0	0
0	0.6	3.8	10.1	13.3	12.7	13	11.1	6.7	2.5	0.6	0.3	0	0	0	0	0	0	0
0	0.3	1.9	5.1	8.6	11.4	16.2	19.6	16.5	10.5	4.8	2.5	1.3	0.6	0.3	0	0	0	0
0	0	0.3	1.9	6.3	12.7	19.3	22.8	21.9	17.4	11.7	8.9	5.1	2.9	1.6	0.3	0	0	0
0	0	0	0.3	2.9	9.5	16.2	21.2	22.8	19.3	14.3	11.7	7.9	5.7	4.1	1.6	0.3	0	0
0	0	0	0	1	5.1	12.4	18.7	20	17.1	12.4	9.2	6.7	6.3	5.1	1.6	0.3	0	0
0	0	0	0	0.3	1.3	5.4	11.7	15.5	14.3	9.8	7	5.4	4.8	2.2	0.6	0	0	0
0	0	0	0	0	0	0.6	2.5	3.8	3.8	2.9	2.9	2.9	1.9	0.6	0	0	0	0
0	0	0	0	0	0	0.3	0.3	0.3	0.3	0.6	1	1	0.6	0	0	0	0	0
0	0	0	0	0	0.6	1.3	1.3	1.3	1.3	2.2	3.5	3.2	1.3	0	0	0	0	0
0	0	0	0	0	0.3	0.6	2.2	3.2	3.2	4.1	5.1	3.5	1	0	0	0	0	0
0	0	0	0	0	0	0	0.6	1	1.3	1.3	1.6	1	0.3	0	0	0	0	0
0	0	0	0	0	0	0	0	0	0	0	0.3	0	0	0	0	0	0	0
0	0	0	0	0	0	0	0	0	0	0	0	0	0	0	0	0	0	0
0	0	0	0	0	0	0	0	0	0	0	0	0	0	0	0	0	0	0
0	0	0	0	0	0	0	0	0	0	0	0	0	0	0	0	0	0	0
Frame 49 (388.85 ms)
0	0	0	0	0	0	0	0	0	0	0	0	0	0	0	0	0	0	0
0	0	0	0	0	0	0	0	0	0	0	0	0	0	0	0	0	0	0
0	0	0	0	0	0	0	0	0	0	0	0	0	0	0	0	0	0	0
0	0	0	0	0	0	0	0	0	0	0	0	0	0	0	0	0	0	0
0	0	0	0	0	0	0	0	0	0	0	0	0	0	0	0	0	0	0
0	0	0	0	0	0	0	0	0	0	0	0	0	0	0	0	0	0	0
0	0	0	0	0	0	0	0	0	0	0	0	0	0	0	0	0	0	0
0	0	0	0	0	0	0	0	0	0	0	0	0	0	0	0	0	0	0
0	0	0	0	0	0	0	0	0	0	0	0	0	0	0	0	0	0	0
0	0	0	0	0	0	0	0	0	0	0	0	0	0	0	0	0	0	0
0	0	0	0	0	0	0	0	0	0	0	0	0	0	0	0	0	0	0
0	0	0	0	0	0	0	0	0	0	0	0	0	0	0	0	0	0	0
0	0	0	0	0	0	0	0	0	0	0	0	0	0	0	0	0	0	0
0	0	0	0	0	0	0	0	0	0	0	0	0	0	0	0	0	0	0
0	0	0	0	0	0	0	0	0	0	0	0	0	0	0	0	0	0	0
0	0	0	0	0	0	0	0	0	0	0	0	0	0	0	0	0	0	0
0	0	0	0	0	0	0	0	0	0	0	0	0	0	0	0	0	0	0
0	0	0	0.3	0.6	0.6	0.3	0	0	0	0	0	0	0	0	0	0	0	0
0	0	0.6	2.5	3.8	2.9	1.6	0.3	0	0	0	0	0	0	0	0	0	0	0
0	0.3	2.5	8.6	11.1	8.6	5.7	2.9	1.3	0.3	0	0	0	0	0	0	0	0	0
0	0.3	3.5	9.2	13	13	13	11.1	6.3	2.5	0.6	0.3	0	0	0	0	0	0	0
0	0.3	1.6	5.1	8.9	11.7	17.1	20	16.5	10.5	4.4	2.5	1.3	0.6	0.3	0	0	0	0
0	0	0.3	1.9	6.3	13	19.3	22.8	21.9	17.7	11.7	8.9	5.4	3.2	1.9	0.3	0	0	0
0	0	0	0.3	2.9	9.5	16.5	21.2	22.8	19.3	14.3	12	8.2	6.3	4.8	1.9	0.3	0	0
0	0	0	0	1	5.1	12.4	18.7	20	17.1	12.7	9.5	7.3	7.3	5.4	1.9	0.3	0	0
0	0	0	0	0.3	1.3	5.1	11.7	16.2	14.6	10.1	7.3	6	5.4	2.9	0.6	0	0	0
0	0	0	0	0	0	0.6	2.5	3.8	3.8	2.9	3.2	3.2	2.2	0.6	0	0	0	0
0	0	0	0	0	0.3	0.3	0.3	0.3	0.3	0.6	1.3	1.3	0.6	0	0	0	0	0
0	0	0	0	0	1	1.6	1.3	1.3	1.6	2.5	4.4	3.8	1.6	0.3	0	0	0	0
0	0	0	0	0	0.3	1	2.5	3.8	4.1	5.1	6.3	4.4	1.3	0	0	0	0	0
0	0	0	0	0	0	0	0.6	1.3	1.6	1.9	2.5	1.6	0.3	0	0	0	0	0
0	0	0	0	0	0	0	0	0	0	0.3	0.3	0.3	0	0	0	0	0	0
0	0	0	0	0	0	0	0	0	0	0	0	0	0	0	0	0	0	0
0	0	0	0	0	0	0	0	0	0	0	0	0	0	0	0	0	0	0
0	0	0	0	0	0	0	0	0	0	0	0	0	0	0	0	0	0	0
Frame 50 (396.79 ms)
0	0	0	0	0	0	0	0	0	0	0	0	0	0	0	0	0	0	0
0	0	0	0	0	0	0	0	0	0	0	0	0	0	0	0	0	0	0
0	0	0	0	0	0	0	0	0	0	0	0	0	0	0	0	0	0	0
0	0	0	0	0	0	0	0	0	0	0	0	0	0	0	0	0	0	0
0	0	0	0	0	0	0	0	0	0	0	0	0	0	0	0	0	0	0
0	0	0	0	0	0	0	0	0	0	0	0	0	0	0	0	0	0	0
0	0	0	0	0	0	0	0	0	0	0	0	0	0	0	0	0	0	0
0	0	0	0	0	0	0	0	0	0	0	0	0	0	0	0	0	0	0
0	0	0	0	0	0	0	0	0	0	0	0	0	0	0	0	0	0	0
0	0	0	0	0	0	0	0	0	0	0	0	0	0	0	0	0	0	0
0	0	0	0	0	0	0	0	0	0	0	0	0	0	0	0	0	0	0
0	0	0	0	0	0	0	0	0	0	0	0	0	0	0	0	0	0	0
0	0	0	0	0	0	0	0	0	0	0	0	0	0	0	0	0	0	0
0	0	0	0	0	0	0	0	0	0	0	0	0	0	0	0	0	0	0
0	0	0	0	0	0	0	0	0	0	0	0	0	0	0	0	0	0	0
0	0	0	0	0	0	0	0	0	0	0	0	0	0	0	0	0	0	0
0	0	0	0	0	0	0	0	0	0	0	0	0	0	0	0	0	0	0
0	0	0	0.3	0.3	0.3	0	0	0	0	0	0	0	0	0	0	0	0	0
0	0	0.6	2.2	3.5	2.5	1.3	0.3	0	0	0	0	0	0	0	0	0	0	0
0	0.3	2.2	7.6	10.5	8.2	5.4	2.5	1	0.3	0	0	0	0	0	0	0	0	0
0	0.3	2.9	8.6	12.7	13	13.3	10.8	6.3	2.5	0.6	0.3	0	0	0	0	0	0	0
0	0.3	1.6	4.4	8.9	12	17.4	20.3	16.5	10.1	4.4	2.5	1.3	0.6	0.3	0	0	0	0
0	0	0.3	1.6	6.3	13	19.6	22.8	21.9	17.4	11.7	9.2	5.7	3.5	2.2	0.6	0	0	0
0	0	0	0.3	2.9	9.5	16.8	21.5	23.1	19.6	14.6	12.4	8.9	7	5.7	2.2	0.3	0	0
0	0	0	0	1	5.1	12.4	18.7	20	17.4	13	9.8	7.9	7.6	6	2.2	0.3	0	0
0	0	0	0	0.3	1.3	5.1	11.7	16.2	14.9	10.5	7.6	6.3	6	3.2	1	0	0	0
0	0	0	0	0	0	0.6	2.5	3.8	3.8	2.9	3.2	3.5	2.5	1	0	0	0	0
0	0	0	0	0	0.3	0.3	0.3	0.3	0.3	0.6	1.3	1.6	1	0.3	0	0	0	0
0	0	0	0	0.3	1	1.9	1.6	1.6	1.9	3.2	5.4	4.8	1.9	0.3	0	0	0	0
0	0	0	0	0	0.3	1.3	3.2	4.8	5.4	6.7	7.9	5.4	1.6	0.3	0	0	0	0
0	0	0	0	0	0	0.3	1	1.9	2.2	2.5	3.8	1.9	0.3	0	0	0	0	0
0	0	0	0	0	0	0	0	0.3	0.3	0.3	0.6	0.3	0	0	0	0	0	0
0	0	0	0	0	0	0	0	0	0	0	0	0	0	0	0	0	0	0
0	0	0	0	0	0	0	0	0	0	0	0	0	0	0	0	0	0	0
0	0	0	0	0	0	0	0	0	0	0	0	0	0	0	0	0	0	0
Frame 51 (404.72 ms)
0	0	0	0	0	0	0	0	0	0	0	0	0	0	0	0	0	0	0
0	0	0	0	0	0	0	0	0	0	0	0	0	0	0	0	0	0	0
0	0	0	0	0	0	0	0	0	0	0	0	0	0	0	0	0	0	0
0	0	0	0	0	0	0	0	0	0	0	0	0	0	0	0	0	0	0
0	0	0	0	0	0	0	0	0	0	0	0	0	0	0	0	0	0	0
0	0	0	0	0	0	0	0	0	0	0	0	0	0	0	0	0	0	0
0	0	0	0	0	0	0	0	0	0	0	0	0	0	0	0	0	0	0
0	0	0	0	0	0	0	0	0	0	0	0	0	0	0	0	0	0	0
0	0	0	0	0	0	0	0	0	0	0	0	0	0	0	0	0	0	0
0	0	0	0	0	0	0	0	0	0	0	0	0	0	0	0	0	0	0
0	0	0	0	0	0	0	0	0	0	0	0	0	0	0	0	0	0	0
0	0	0	0	0	0	0	0	0	0	0	0	0	0	0	0	0	0	0
0	0	0	0	0	0	0	0	0	0	0	0	0	0	0	0	0	0	0
0	0	0	0	0	0	0	0	0	0	0	0	0	0	0	0	0	0	0
0	0	0	0	0	0	0	0	0	0	0	0	0	0	0	0	0	0	0
0	0	0	0	0	0	0	0	0	0	0	0	0	0	0	0	0	0	0
0	0	0	0	0	0	0	0	0	0	0	0	0	0	0	0	0	0	0
0	0	0	0	0.3	0.3	0	0	0	0	0	0	0	0	0	0	0	0	0
0	0	0.3	1.6	2.5	2.2	1	0.3	0	0	0	0	0	0	0	0	0	0	0
0	0.3	1.9	6.7	9.8	7.9	4.8	2.2	0.6	0.3	0	0	0	0	0	0	0	0	0
0	0.3	2.5	7.6	12.4	12.7	13	10.1	5.7	2.2	0.6	0.3	0	0	0	0	0	0	0
0	0.3	1.3	4.1	8.6	12.4	17.7	20	16.5	9.8	4.1	2.2	1.3	0.6	0.3	0	0	0	0
0	0	0.3	1.6	6.3	13	20	23.1	21.9	17.4	11.7	9.2	5.7	3.8	2.5	1	0	0	0
0	0	0	0.3	2.9	9.8	16.8	21.5	23.1	19.6	14.9	13	9.5	7.6	6	2.5	0.3	0	0
0	0	0	0	1	5.1	12.4	18.7	20.3	17.7	13.3	10.5	8.6	8.2	6.7	2.5	0.3	0	0
0	0	0	0	0.3	1.6	5.4	11.7	16.2	15.2	11.1	8.6	7	6.3	3.5	1	0	0	0
0	0	0	0	0	0.3	1	2.5	3.8	3.8	3.2	3.5	3.8	2.9	1	0	0	0	0
0	0	0	0	0	0.3	0.6	0.3	0.3	0.3	1	1.6	1.9	1	0.3	0	0	0	0
0	0	0	0	0.3	1.3	1.9	1.9	1.9	2.2	3.8	6.3	5.7	2.5	0.3	0	0	0	0
0	0	0	0	0	0.3	1.3	3.5	5.7	6.3	7.6	9.2	6.7	2.2	0.3	0	0	0	0
0	0	0	0	0	0	0.3	1.3	2.5	2.5	3.2	4.4	2.5	0.6	0	0	0	0	0
0	0	0	0	0	0	0	0	0.3	0.3	0.3	0.6	0.3	0	0	0	0	0	0
0	0	0	0	0	0	0	0	0	0	0	0	0	0	0	0	0	0	0
0	0	0	0	0	0	0	0	0	0	0	0	0	0	0	0	0	0	0
0	0	0	0	0	0	0	0	0	0	0	0	0	0	0	0	0	0	0
Frame 52 (412.66 ms)
0	0	0	0	0	0	0	0	0	0	0	0	0	0	0	0	0	0	0
0	0	0	0	0	0	0	0	0	0	0	0	0	0	0	0	0	0	0
0	0	0	0	0	0	0	0	0	0	0	0	0	0	0	0	0	0	0
0	0	0	0	0	0	0	0	0	0	0	0	0	0	0	0	0	0	0
0	0	0	0	0	0	0	0	0	0	0	0	0	0	0	0	0	0	0
0	0	0	0	0	0	0	0	0	0	0	0	0	0	0	0	0	0	0
0	0	0	0	0	0	0	0	0	0	0	0	0	0	0	0	0	0	0
0	0	0	0	0	0	0	0	0	0	0	0	0	0	0	0	0	0	0
0	0	0	0	0	0	0	0	0	0	0	0	0	0	0	0	0	0	0
0	0	0	0	0	0	0	0	0	0	0	0	0	0	0	0	0	0	0
0	0	0	0	0	0	0	0	0	0	0	0	0	0	0	0	0	0	0
0	0	0	0	0	0	0	0	0	0	0	0	0	0	0	0	0	0	0
0	0	0	0	0	0	0	0	0	0	0	0	0	0	0	0	0	0	0
0	0	0	0	0	0	0	0	0	0	0	0	0	0	0	0	0	0	0
0	0	0	0	0	0	0	0	0	0	0	0	0	0	0	0	0	0	0
0	0	0	0	0	0	0	0	0	0	0	0	0	0	0	0	0	0	0
0	0	0	0	0	0	0	0	0	0	0	0	0	0	0	0	0	0	0
0	0	0	0	0	0	0	0	0	0	0	0	0	0	0	0	0	0	0
0	0	0.3	1.3	1.9	1.6	0.6	0	0	0	0	0	0	0	0	0	0	0	0
0	0	1.3	5.4	8.6	7	4.4	1.9	0.6	0	0	0	0	0	0	0	0	0	0
0	0.3	1.9	7	11.4	12	12.4	9.8	5.4	2.2	0.6	0.3	0	0	0	0	0	0	0
0	0	1	4.1	8.2	12.4	17.7	20	16.2	9.8	4.1	2.2	1.3	1	0.3	0	0	0	0
0	0	0.3	1.6	6	13	20.3	23.1	21.9	17.7	12	9.5	6.3	4.1	2.5	1	0	0	0
0	0	0	0.3	2.9	9.5	16.8	21.5	23.1	19.6	14.9	13.3	10.1	7.9	6.7	2.5	0.3	0	0
0	0	0	0	1	5.1	12	17.7	20	17.7	13.6	11.4	9.2	8.9	7	2.9	0.3	0	0
0	0	0	0	0.3	1.6	5.4	12	16.2	15.2	11.4	9.2	7.6	7	3.8	1	0	0	0
0	0	0	0	0	0.3	1	2.2	3.8	4.1	3.5	4.1	4.1	3.2	1	0	0	0	0
0	0	0	0	0	0.3	0.6	0.3	0.3	0.6	1	1.9	1.9	1.3	0.3	0	0	0	0
0	0	0	0	0.3	1.3	2.2	2.2	2.2	2.5	4.4	7	6.3	3.2	0.3	0	0	0	0
0	0	0	0	0	0.3	1.3	4.1	6.7	7.3	8.9	10.8	7.6	2.5	0.3	0	0	0	0
0	0	0	0	0	0	0.3	1.6	3.2	3.2	4.1	5.7	3.5	0.6	0	0	0	0	0
0	0	0	0	0	0	0	0	0.3	0.3	0.6	1	0.3	0	0	0	0	0	0
0	0	0	0	0	0	0	0	0	0	0	0	0	0	0	0	0	0	0
0	0	0	0	0	0	0	0	0	0	0	0	0	0	0	0	0	0	0
0	0	0	0	0	0	0	0	0	0	0	0	0	0	0	0	0	0	0
Frame 53 (420.59 ms)
0	0	0	0	0	0	0	0	0	0	0	0	0	0	0	0	0	0	0
0	0	0	0	0	0	0	0	0	0	0	0	0	0	0	0	0	0	0
0	0	0	0	0	0	0	0	0	0	0	0	0	0	0	0	0	0	0
0	0	0	0	0	0	0	0	0	0	0	0	0	0	0	0	0	0	0
0	0	0	0	0	0	0	0	0	0	0	0	0	0	0	0	0	0	0
0	0	0	0	0	0	0	0	0	0	0	0	0	0	0	0	0	0	0
0	0	0	0	0	0	0	0	0	0	0	0	0	0	0	0	0	0	0
0	0	0	0	0	0	0	0	0	0	0	0	0	0	0	0	0	0	0
0	0	0	0	0	0	0	0	0	0	0	0	0	0	0	0	0	0	0
0	0	0	0	0	0	0	0	0	0	0	0	0	0	0	0	0	0	0
0	0	0	0	0	0	0	0	0	0	0	0	0	0	0	0	0	0	0
0	0	0	0	0	0	0	0	0	0	0	0	0	0	0	0	0	0	0
0	0	0	0	0	0	0	0	0	0	0	0	0	0	0	0	0	0	0
0	0	0	0	0	0	0	0	0	0	0	0	0	0	0	0	0	0	0
0	0	0	0	0	0	0	0	0	0	0	0	0	0	0	0	0	0	0
0	0	0	0	0	0	0	0	0	0	0	0	0	0	0	0	0	0	0
0	0	0	0	0	0	0	0	0	0	0	0	0	0	0	0	0	0	0
0	0	0	0	0	0	0	0	0	0	0	0	0	0	0	0	0	0	0
0	0	0	0.6	1.3	1	0.3	0	0	0	0	0	0	0	0	0	0	0	0
0	0	1	4.1	7	5.7	3.5	1.6	0.6	0	0	0	0	0	0	0	0	0	0
0	0	1.6	6	10.5	11.4	11.7	9.2	4.8	1.9	0.3	0	0	0	0	0	0	0	0
0	0	1	3.8	7.9	12	17.4	20	15.8	9.5	3.8	2.2	1.3	1	0.3	0	0	0	0
0	0	0.3	1.6	5.7	12.7	20.3	23.1	21.9	17.4	12	9.5	6.3	4.4	2.9	1	0	0	0
0	0	0	0.3	2.9	9.5	17.1	21.5	23.1	19.6	15.2	13.6	10.5	8.6	6.7	2.9	0.3	0	0
0	0	0	0	1	4.8	12	17.7	20	17.7	13.9	12	9.8	9.5	7.3	2.9	0.3	0	0
0	0	0	0	0.3	1.3	5.4	12.4	16.5	15.5	11.7	9.5	8.2	7.6	4.1	1.3	0	0	0
0	0	0	0	0	0.3	1	2.5	3.8	4.1	3.5	4.1	4.4	3.5	1.3	0.3	0	0	0
0	0	0	0	0	0.3	0.6	0.3	0.3	0.6	1	1.9	2.2	1.3	0.3	0	0	0	0
0	0	0	0	0.3	1.3	2.5	2.5	2.5	2.9	4.8	7.6	7.3	3.5	0.6	0	0	0	0
0	0	0	0	0	0.3	1.6	4.8	7.6	8.6	9.8	11.7	8.2	2.9	0.3	0	0	0	0
0	0	0	0	0	0	0.3	1.6	3.8	3.8	5.1	6.7	3.8	1	0	0	0	0	0
0	0	0	0	0	0	0	0	0.6	0.6	0.6	1	0.6	0	0	0	0	0	0
0	0	0	0	0	0	0	0	0	0	0	0	0	0	0	0	0	0	0
0	0	0	0	0	0	0	0	0	0	0	0	0	0	0	0	0	0	0
0	0	0	0	0	0	0	0	0	0	0	0	0	0	0	0	0	0	0
Frame 54 (428.53 ms)
0	0	0	0	0	0	0	0	0	0	0	0	0	0	0	0	0	0	0
0	0	0	0	0	0	0	0	0	0	0	0	0	0	0	0	0	0	0
0	0	0	0	0	0	0	0	0	0	0	0	0	0	0	0	0	0	0
0	0	0	0	0	0	0	0	0	0	0	0	0	0	0	0	0	0	0
0	0	0	0	0	0	0	0	0	0	0	0	0	0	0	0	0	0	0
0	0	0	0	0	0	0	0	0	0	0	0	0	0	0	0	0	0	0
0	0	0	0	0	0	0	0	0	0	0	0	0	0	0	0	0	0	0
0	0	0	0	0	0	0	0	0	0	0	0	0	0	0	0	0	0	0
0	0	0	0	0	0	0	0	0	0	0	0	0	0	0	0	0	0	0
0	0	0	0	0	0	0	0	0	0	0	0	0	0	0	0	0	0	0
0	0	0	0	0	0	0	0	0	0	0	0	0	0	0	0	0	0	0
0	0	0	0	0	0	0	0	0	0	0	0	0	0	0	0	0	0	0
0	0	0	0	0	0	0	0	0	0	0	0	0	0	0	0	0	0	0
0	0	0	0	0	0	0	0	0	0	0	0	0	0	0	0	0	0	0
0	0	0	0	0	0	0	0	0	0	0	0	0	0	0	0	0	0	0
0	0	0	0	0	0	0	0	0	0	0	0	0	0	0	0	0	0	0
0	0	0	0	0	0	0	0	0	0	0	0	0	0	0	0	0	0	0
0	0	0	0	0	0	0	0	0	0	0	0	0	0	0	0	0	0	0
0	0	0	0.3	0.6	0.6	0.3	0	0	0	0	0	0	0	0	0	0	0	0
0	0	0.6	2.9	4.8	4.4	2.9	1.3	0.3	0	0	0	0	0	0	0	0	0	0
0	0	1	4.8	9.2	10.5	10.8	8.2	4.1	1.6	0.3	0	0	0	0	0	0	0	0
0	0	0.6	3.5	7.6	11.7	17.4	19.6	15.5	8.9	3.5	2.2	1.3	0.6	0.3	0	0	0	0
0	0	0.3	1.6	5.4	12.4	20.3	23.1	21.9	17.4	12	9.8	6.7	4.8	2.9	1	0	0	0
0	0	0	0.3	2.5	9.5	17.1	21.5	23.1	19.6	15.2	13.9	11.1	8.9	7	2.9	0.3	0	0
0	0	0	0	1	4.8	12	17.7	20	17.7	13.9	12.4	10.1	9.8	7.6	3.2	0.3	0	0
0	0	0	0	0.3	1.3	5.4	12.4	16.5	15.5	11.7	10.1	8.9	7.9	4.4	1.3	0	0	0
0	0	0	0	0	0.3	1	2.5	3.8	4.1	3.5	4.8	4.8	3.8	1.3	0.3	0	0	0
0	0	0	0	0	0.3	0.6	0.6	0.3	0.6	1	2.2	2.5	1.6	0.3	0	0	0	0
0	0	0	0	0.3	1.3	2.5	2.9	2.9	3.2	5.4	8.6	7.9	4.1	0.6	0	0	0	0
0	0	0	0	0	0.3	1.9	5.4	8.2	9.2	10.8	12.7	9.5	3.5	0.3	0	0	0	0
0	0	0	0	0	0	0.3	1.9	4.1	4.4	5.7	7.6	4.4	1	0	0	0	0	0
0	0	0	0	0	0	0	0.3	0.6	0.6	1	1.3	0.6	0	0	0	0	0	0
0	0	0	0	0	0	0	0	0	0	0	0	0	0	0	0	0	0	0
0	0	0	0	0	0	0	0	0	0	0	0	0	0	0	0	0	0	0
0	0	0	0	0	0	0	0	0	0	0	0	0	0	0	0	0	0	0
Frame 55 (436.47 ms)
0	0	0	0	0	0	0	0	0	0	0	0	0	0	0	0	0	0	0
0	0	0	0	0	0	0	0	0	0	0	0	0	0	0	0	0	0	0
0	0	0	0	0	0	0	0	0	0	0	0	0	0	0	0	0	0	0
0	0	0	0	0	0	0	0	0	0	0	0	0	0	0	0	0	0	0
0	0	0	0	0	0	0	0	0	0	0	0	0	0	0	0	0	0	0
0	0	0	0	0	0	0	0	0	0	0	0	0	0	0	0	0	0	0
0	0	0	0	0	0	0	0	0	0	0	0	0	0	0	0	0	0	0
0	0	0	0	0	0	0	0	0	0	0	0	0	0	0	0	0	0	0
[truncated: 3,683 more rows]
[truncated: 1 more columns]
