# Supplementary material for: Similarity of Center of Pressure Progression during Walking and Jogging of Anterior Cruciate Ligament Deficient Patients
Source: PLoS One. 2017 Jan 10;12(1):e0169421. doi: 10.1371/journal.pone.0169421 (PMC5224873; doi:10.1371/journal.pone.0169421)
Supplement: S1 Dataset — (ZIP) [file pone.0169421.s001.zip › partial plantar pressure data sent to PLOS-remove name and data/02. Part of the 32 healthy volunteers/jog/10/10 - run_5 .txt]

Scanning speed; for the left foot: 500.00 Hertz, for the right foot: 500.00 Hertz
Left foot data
Left rectangle position
Rectangle bottom
11
Rectangle left
5
Rectangle width
20
Rectangle height
32
Frame 0 (0.00 ms)
0	0	0	0	0	0	0	0	0	0	0.3	0.5	0.5	0.3	0	0	0	0	0	0
0	0	0	0	0	0	0	0	0	0.3	1.1	1.1	1.1	0.8	0.3	0	0	0	0	0
0	0	0	0	0	0	0	0	0	0.5	1.1	1.1	0.8	0.5	0.3	0	0	0	0	0
0	0	0	0	0	0	0	0	0	0.3	0.8	0.8	0.5	0.3	0	0	0	0	0	0
0	0	0	0	0	0	0	0	0	0	0.3	0.3	0.3	0	0	0	0	0	0	0
0	0	0	0	0	0	0	0	0	0	0	0	0	0	0	0	0	0	0	0
0	0	0	0	0	0	0	0	0	0	0	0	0	0	0	0	0	0	0	0
0	0	0	0	0	0	0	0	0	0	0	0	0	0	0	0	0	0	0	0
0	0	0	0	0	0	0	0	0	0	0	0	0	0	0	0	0	0	0	0
0	0	0	0	0	0	0	0	0	0	0	0	0	0	0	0	0	0	0	0
0	0	0	0	0	0	0	0	0	0	0	0	0	0	0	0	0	0	0	0
0	0	0	0	0	0	0	0	0	0	0	0	0	0	0	0	0	0	0	0
0	0	0	0	0	0	0	0	0	0	0	0	0	0	0	0	0	0	0	0
0	0	0	0	0	0	0	0	0	0	0	0	0	0	0	0	0	0	0	0
0	0	0	0	0	0	0	0	0	0	0	0	0	0	0	0	0	0	0	0
0	0	0	0	0	0	0	0	0	0	0	0	0	0	0	0	0	0	0	0
0	0	0	0	0	0	0	0	0	0	0	0	0	0	0	0	0	0	0	0
0	0	0	0	0	0	0	0	0	0	0	0	0	0	0	0	0	0	0	0
0	0	0	0	0	0	0	0	0	0	0	0	0	0	0	0	0	0	0	0
0	0	0	0	0	0	0	0	0	0	0	0	0	0	0	0	0	0	0	0
0	0	0	0	0	0	0	0	0	0	0	0	0	0	0	0	0	0	0	0
0	0	0	0	0	0	0	0	0	0	0	0	0	0	0	0	0	0	0	0
0	0	0	0	0	0	0	0	0	0	0	0	0	0	0	0	0	0	0	0
0	0	0	0	0	0	0	0	0	0	0	0	0	0	0	0	0	0	0	0
0	0	0	0	0	0	0	0	0	0	0	0	0	0	0	0	0	0	0	0
0	0	0	0	0	0	0	0	0	0	0	0	0	0	0	0	0	0	0	0
0	0	0	0	0	0	0	0	0	0	0	0	0	0	0	0	0	0	0	0
0	0	0	0	0	0	0	0	0	0	0	0	0	0	0	0	0	0	0	0
0	0	0	0	0	0	0	0	0	0	0	0	0	0	0	0	0	0	0	0
0	0	0	0	0	0	0	0	0	0	0	0	0	0	0	0	0	0	0	0
0	0	0	0	0	0	0	0	0	0	0	0	0	0	0	0	0	0	0	0
0	0	0	0	0	0	0	0	0	0	0	0	0	0	0	0	0	0	0	0
Frame 1 (2.00 ms)
0	0	0	0	0	0	0	0	0	0.8	2.2	3.5	3.5	1.9	0.5	0	0	0	0	0
0	0	0	0	0	0	0	0	0.5	2.5	5.7	6.3	6	4.1	1.9	0.5	0	0	0	0
0	0	0	0	0	0	0	0	0.8	3.8	6.5	6	5.2	4.1	2.2	0.5	0	0	0	0
0	0	0	0	0	0	0	0	0.8	2.7	5.2	5.5	4.4	3	1.4	0.3	0	0	0	0
0	0	0	0	0	0	0	0	0.3	1.1	2.5	3	2.5	1.4	0.5	0	0	0	0	0
0	0	0	0	0	0	0	0	0	0.3	0.5	0.5	0.5	0.3	0	0	0	0	0	0
0	0	0	0	0	0	0	0	0	0	0	0	0	0	0	0	0	0	0	0
0	0	0	0	0	0	0	0	0	0	0	0	0	0	0	0	0	0	0	0
0	0	0	0	0	0	0	0	0	0	0	0	0	0	0	0	0	0	0	0
0	0	0	0	0	0	0	0	0	0	0	0	0	0	0	0	0	0	0	0
0	0	0	0	0	0	0	0	0	0	0	0	0	0	0	0	0	0	0	0
0	0	0	0	0	0	0	0	0	0	0	0	0	0	0	0	0	0	0	0
0	0	0	0	0	0	0	0	0	0	0	0	0	0	0	0	0	0	0	0
0	0	0	0	0	0	0	0	0	0	0	0	0	0	0	0	0	0	0	0
0	0	0	0	0	0	0	0	0	0	0	0	0	0	0	0	0	0	0	0
0	0	0	0	0	0	0	0	0	0	0	0	0	0	0	0	0	0	0	0
0	0	0	0	0	0	0	0	0	0	0	0	0	0	0	0	0	0	0	0
0	0	0	0	0	0	0	0	0	0	0	0	0	0	0	0	0	0	0	0
0	0	0	0	0	0	0	0	0	0	0	0	0	0	0	0	0	0	0	0
0	0	0	0	0	0	0	0	0	0	0	0	0	0	0	0	0	0	0	0
0	0	0	0	0	0	0	0	0	0	0	0	0	0	0	0	0	0	0	0
0	0	0	0	0	0	0	0	0	0	0	0	0	0	0	0	0	0	0	0
0	0	0	0	0	0	0	0	0	0	0	0	0	0	0	0	0	0	0	0
0	0	0	0	0	0	0	0	0	0	0	0	0	0	0	0	0	0	0	0
0	0	0	0	0	0	0	0	0	0	0	0	0	0	0	0	0	0	0	0
0	0	0	0	0	0	0	0	0	0	0	0	0	0	0	0	0	0	0	0
0	0	0	0	0	0	0	0	0	0	0	0	0	0	0	0	0	0	0	0
0	0	0	0	0	0	0	0	0	0	0	0	0	0	0	0	0	0	0	0
0	0	0	0	0	0	0	0	0	0	0	0	0	0	0	0	0	0	0	0
0	0	0	0	0	0	0	0	0	0	0	0	0	0	0	0	0	0	0	0
0	0	0	0	0	0	0	0	0	0	0	0	0	0	0	0	0	0	0	0
0	0	0	0	0	0	0	0	0	0	0	0	0	0	0	0	0	0	0	0
Frame 2 (4.00 ms)
0	0	0	0	0	0	0	0	0.3	1.6	5.5	9.3	9.5	5.7	1.9	0.3	0	0	0	0
0	0	0	0	0	0	0	0	1.6	7.1	13.9	16.4	15.3	11.5	6.5	1.9	0.3	0	0	0
0	0	0	0	0	0	0	0.5	3.5	10.4	16.1	16.1	14.5	12	7.9	3	0.3	0	0	0
0	0	0	0	0	0	0	0.5	3.5	9.3	14.7	15.3	13.6	10.4	6	1.9	0.3	0	0	0
0	0	0	0	0	0	0	0.3	1.6	5.5	10.1	11.2	9.8	6.3	2.7	0.5	0	0	0	0
0	0	0	0	0	0	0	0	0.3	1.4	2.7	3.3	2.7	1.6	0.5	0	0	0	0	0
0	0	0	0	0	0	0	0	0	0	0.3	0.3	0.3	0	0	0	0	0	0	0
0	0	0	0	0	0	0	0	0	0	0	0	0	0	0	0	0	0	0	0
0	0	0	0	0	0	0	0	0	0	0	0	0	0	0	0	0	0	0	0
0	0	0	0	0	0	0	0	0	0	0	0	0	0	0	0	0	0	0	0
0	0	0	0	0	0	0	0	0	0	0	0	0	0	0	0	0	0	0	0
0	0	0	0	0	0	0	0	0	0	0	0	0	0	0	0	0	0	0	0
0	0	0	0	0	0	0	0	0	0	0	0	0	0	0	0	0	0	0	0
0	0	0	0	0	0	0	0	0	0	0	0	0	0	0	0	0	0	0	0
0	0	0	0	0	0	0	0	0	0	0	0	0	0	0	0	0	0	0	0
0	0	0	0	0	0	0	0	0	0	0	0	0	0	0	0	0	0	0	0
0	0	0	0	0	0	0	0	0	0	0	0	0	0	0	0	0	0	0	0
0	0	0	0	0	0	0	0	0	0	0	0	0	0	0	0	0	0	0	0
0	0	0	0	0	0	0	0	0	0	0	0	0	0	0	0	0	0	0	0
0	0	0	0	0	0	0	0	0	0	0	0	0	0	0	0	0	0	0	0
0	0	0	0	0	0	0	0	0	0	0	0	0	0	0	0	0	0	0	0
0	0	0	0	0	0	0	0	0	0	0	0	0	0	0	0	0	0	0	0
0	0	0	0	0	0	0	0	0	0	0	0	0	0	0	0	0	0	0	0
0	0	0	0	0	0	0	0	0	0	0	0	0	0	0	0	0	0	0	0
0	0	0	0	0	0	0	0	0	0	0	0	0	0	0	0	0	0	0	0
0	0	0	0	0	0	0	0	0	0	0	0	0	0	0	0	0	0	0	0
0	0	0	0	0	0	0	0	0	0	0	0	0	0	0	0	0	0	0	0
0	0	0	0	0	0	0	0	0	0	0	0	0	0	0	0	0	0	0	0
0	0	0	0	0	0	0	0	0	0	0	0	0	0	0	0	0	0	0	0
0	0	0	0	0	0	0	0	0	0	0	0	0	0	0	0	0	0	0	0
0	0	0	0	0	0	0	0	0	0	0	0	0	0	0	0	0	0	0	0
0	0	0	0	0	0	0	0	0	0	0	0	0	0	0	0	0	0	0	0
Frame 3 (6.00 ms)
0	0	0	0	0	0	0	0	0.3	2.2	6.3	10.9	12.5	7.9	3.3	0.8	0	0	0	0
0	0	0	0	0	0	0	0.3	2.5	9.8	18	19.9	18.8	15.5	10.6	4.1	0.5	0	0	0
0	0	0	0	0	0	0	1.1	6.8	15.3	21.3	21.5	20.5	18	13.6	6.8	1.1	0	0	0
0	0	0	0	0	0	0	1.4	7.6	16.1	21.3	21.8	20.5	17.5	12.5	5.5	0.8	0	0	0
0	0	0	0	0	0	0	0.8	5.2	12.5	18.8	19.6	18	13.9	7.6	2.2	0.3	0	0	0
0	0	0	0	0	0	0	0.3	1.6	4.6	8.7	9.8	8.7	5.5	1.9	0.3	0	0	0	0
0	0	0	0	0	0	0	0	0.3	0.5	1.4	1.6	1.4	0.8	0.3	0	0	0	0	0
0	0	0	0	0	0	0	0	0	0	0	0	0	0	0	0	0	0	0	0
0	0	0	0	0	0	0	0	0	0	0	0	0	0	0	0	0	0	0	0
0	0	0	0	0	0	0	0	0	0	0	0	0	0	0	0	0	0	0	0
0	0	0	0	0	0	0	0	0	0	0	0	0	0	0	0	0	0	0	0
0	0	0	0	0	0	0	0	0	0	0	0	0	0	0	0	0	0	0	0
0	0	0	0	0	0	0	0	0	0	0	0	0	0	0	0	0	0	0	0
0	0	0	0	0	0	0	0	0	0	0	0	0	0	0	0	0	0	0	0
0	0	0	0	0	0	0	0	0	0	0	0	0	0	0	0	0	0	0	0
0	0	0	0	0	0	0	0	0	0	0	0	0	0	0	0	0	0	0	0
0	0	0	0	0	0	0	0	0	0	0	0	0	0	0	0	0	0	0	0
0	0	0	0	0	0	0	0	0	0	0	0	0	0	0	0	0	0	0	0
0	0	0	0	0	0	0	0	0	0	0	0	0	0	0	0	0	0	0	0
0	0	0	0	0	0	0	0	0	0	0	0	0	0	0	0	0	0	0	0
0	0	0	0	0	0	0	0	0	0	0	0	0	0	0	0	0	0	0	0
0	0	0	0	0	0	0	0	0	0	0	0	0	0	0	0	0	0	0	0
0	0	0	0	0	0	0	0	0	0	0	0	0	0	0	0	0	0	0	0
0	0	0	0	0	0	0	0	0	0	0	0	0	0	0	0	0	0	0	0
0	0	0	0	0	0	0	0	0	0	0	0	0	0	0	0	0	0	0	0
0	0	0	0	0	0	0	0	0	0	0	0	0	0	0	0	0	0	0	0
0	0	0	0	0	0	0	0	0	0	0	0	0	0	0	0	0	0	0	0
0	0	0	0	0	0	0	0	0	0	0	0	0	0	0	0	0	0	0	0
0	0	0	0	0	0	0	0	0	0	0	0	0	0	0	0	0	0	0	0
0	0	0	0	0	0	0	0	0	0	0	0	0	0	0	0	0	0	0	0
0	0	0	0	0	0	0	0	0	0	0	0	0	0	0	0	0	0	0	0
0	0	0	0	0	0	0	0	0	0	0	0	0	0	0	0	0	0	0	0
Frame 4 (8.00 ms)
0	0	0	0	0	0	0	0	0.3	1.9	4.6	7.9	9.8	6.8	3	0.8	0	0	0	0
0	0	0	0	0	0	0	0.3	2.7	10.4	17.7	19.4	18.5	15.5	10.9	4.9	0.8	0	0	0
0	0	0	0	0	0	0	1.4	7.6	15.8	21	21.5	20.5	18	14.7	8.2	1.6	0	0	0
0	0	0	0	0	0	0	1.9	9	16.9	21	21.3	20.5	18.3	14.5	7.6	1.4	0	0	0
0	0	0	0	0	0	0	1.6	8.2	15.8	20.7	21.3	19.9	16.4	11.2	4.4	0.5	0	0	0
0	0	0	0	0	0	0	0.8	4.4	9.8	15.3	16.6	15	9.8	4.1	0.8	0	0	0	0
0	0	0	0	0	0	0	0.3	0.8	2.2	4.1	4.9	3.8	1.9	0.5	0	0	0	0	0
0	0	0	0	0	0	0	0	0	0.3	0.3	0.5	0.3	0	0	0	0	0	0	0
0	0	0	0	0	0	0	0	0	0	0	0	0	0	0	0	0	0	0	0
0	0	0	0	0	0	0	0	0	0	0	0	0	0	0	0	0	0	0	0
0	0	0	0	0	0	0	0	0	0	0	0	0	0	0	0	0	0	0	0
0	0	0	0	0	0	0	0	0	0	0	0	0	0	0	0	0	0	0	0
0	0	0	0	0	0	0	0	0	0	0	0	0	0	0	0	0	0	0	0
0	0	0	0	0	0	0	0	0	0	0	0	0	0	0	0	0	0	0	0
0	0	0	0	0	0	0	0	0	0	0	0	0	0	0	0	0	0	0	0
0	0	0	0	0	0	0	0	0	0	0	0	0	0	0	0	0	0	0	0
0	0	0	0	0	0	0	0	0	0	0	0	0	0	0	0	0	0	0	0
0	0	0	0	0	0	0	0	0	0	0	0	0	0	0	0	0	0	0	0
0	0	0	0	0	0	0	0	0	0	0	0	0	0	0	0	0	0	0	0
0	0	0	0	0	0	0	0	0	0	0	0	0	0	0	0	0	0	0	0
0	0	0	0	0	0	0	0	0	0	0	0	0	0	0	0	0	0	0	0
0	0	0	0	0	0	0	0	0	0	0	0	0	0	0	0	0	0	0	0
0	0	0	0	0	0	0	0	0	0	0	0	0	0	0	0	0	0	0	0
0	0	0	0	0	0	0	0	0	0	0	0	0	0	0	0	0	0	0	0
0	0	0	0	0	0	0	0	0	0	0	0	0	0	0	0	0	0	0	0
0	0	0	0	0	0	0	0	0	0	0	0	0	0	0	0	0	0	0	0
0	0	0	0	0	0	0	0	0	0	0	0	0	0	0	0	0	0	0	0
0	0	0	0	0	0	0	0	0	0	0	0	0	0	0	0	0	0	0	0
0	0	0	0	0	0	0	0	0	0	0	0	0	0	0	0	0	0	0	0
0	0	0	0	0	0	0	0	0	0	0	0	0	0	0	0	0	0	0	0
0	0	0	0	0	0	0	0	0	0	0	0	0	0	0	0	0	0	0	0
0	0	0	0	0	0	0	0	0	0	0	0	0	0	0	0	0	0	0	0
Frame 5 (10.00 ms)
0	0	0	0	0	0	0	0	0.3	1.9	3.8	5.7	6.8	4.9	2.5	0.8	0	0	0	0
0	0	0	0	0	0	0	0.3	2.7	10.4	17.5	18.8	18	15.3	10.9	4.6	0.8	0	0	0
0	0	0	0	0	0	0	1.4	7.9	16.1	21	21.5	20.5	18.3	14.7	8.5	1.6	0	0	0
0	0	0	0	0	0	0	1.9	9.8	17.5	21.3	21.3	20.5	18.3	15	8.5	1.6	0	0	0
0	0	0	0	0	0	0	2.2	10.1	17.5	21.5	21.8	20.5	17.2	12.3	5.7	1.1	0	0	0
0	0	0	0	0	0	0	1.6	7.4	14.2	19.4	20.2	18	12.3	5.7	1.6	0.3	0	0	0
0	0	0	0	0	0	0	0.3	2.5	5.7	10.1	10.9	7.9	3.3	0.8	0.3	0	0	0	0
0	0	0	0	0	0	0	0	0.3	0.8	1.6	1.6	1.1	0.3	0	0	0	0	0	0
0	0	0	0	0	0	0	0	0	0	0	0	0	0	0	0	0	0	0	0
0	0	0	0	0	0	0	0	0	0	0	0	0	0	0	0	0	0	0	0
0	0	0	0	0	0	0	0	0	0	0	0	0	0	0	0	0	0	0	0
0	0	0	0	0	0	0	0	0	0	0	0	0	0	0	0	0	0	0	0
0	0	0	0	0	0	0	0	0	0	0	0	0	0	0	0	0	0	0	0
0	0	0	0	0	0	0	0	0	0	0	0	0	0	0	0	0	0	0	0
0	0	0	0	0.3	0.3	0	0	0	0	0	0	0	0	0	0	0	0	0	0
0	0	0	0	0.3	0.3	0	0	0	0	0	0	0	0	0	0	0	0	0	0
0	0	0	0	0.3	0.3	0	0	0	0	0	0	0	0	0	0	0	0	0	0
0	0	0	0	0	0	0	0	0	0	0	0	0	0	0	0	0	0	0	0
0	0	0	0	0	0	0	0	0	0	0	0	0	0	0	0	0	0	0	0
0	0	0	0	0	0	0	0	0	0	0	0	0	0	0	0	0	0	0	0
0	0	0	0	0	0	0	0	0	0	0	0	0	0	0	0	0	0	0	0
0	0	0	0	0	0	0	0	0	0	0	0	0	0	0	0	0	0	0	0
0	0	0	0	0	0	0	0	0	0	0	0	0	0	0	0	0	0	0	0
0	0	0	0	0	0	0	0	0	0	0	0	0	0	0	0	0	0	0	0
0	0	0	0	0	0	0	0	0	0	0	0	0	0	0	0	0	0	0	0
0	0	0	0	0	0	0	0	0	0	0	0	0	0	0	0	0	0	0	0
0	0	0	0	0	0	0	0	0	0	0	0	0	0	0	0	0	0	0	0
0	0	0	0	0	0	0	0	0	0	0	0	0	0	0	0	0	0	0	0
0	0	0	0	0	0	0	0	0	0	0	0	0	0	0	0	0	0	0	0
0	0	0	0	0	0	0	0	0	0	0	0	0	0	0	0	0	0	0	0
0	0	0	0	0	0	0	0	0	0	0	0	0	0	0	0	0	0	0	0
0	0	0	0	0	0	0	0	0	0	0	0	0	0	0	0	0	0	0	0
Frame 6 (12.00 ms)
0	0	0	0	0	0	0	0	0.3	1.6	3.5	4.6	5.5	4.1	2.2	0.8	0	0	0	0
0	0	0	0	0	0	0	0.3	2.7	10.1	17.5	18.8	17.7	15	10.6	4.4	0.5	0	0	0
0	0	0	0	0	0	0	1.4	7.9	16.1	21.3	21.5	20.5	18.3	15	8.5	1.6	0	0	0
0	0	0	0	0	0	0	2.2	10.1	17.5	21.3	21.3	20.5	18.3	15	8.7	1.6	0	0	0
0	0	0	0	0	0	0.3	2.7	11.2	18	21.5	21.5	20.5	17.5	12.8	6.3	1.1	0	0	0
0	0	0	0	0	0	0.3	2.5	10.1	16.9	21	21.3	18.8	13.1	6.8	1.9	0.3	0	0	0
0	0	0	0	0	0	0	1.1	5.2	10.6	15.5	15.8	11.5	4.9	1.4	0.3	0	0	0	0
0	0	0	0	0	0	0	0.3	1.1	2.2	3	2.7	1.9	0.5	0	0	0	0	0	0
0	0	0	0	0	0	0	0	0	0	0	0	0	0	0	0	0	0	0	0
0	0	0	0	0	0	0	0	0	0	0	0	0	0	0	0	0	0	0	0
0	0	0	0	0	0	0	0	0	0	0	0	0	0	0	0	0	0	0	0
0	0	0	0	0	0	0	0	0	0	0	0	0	0	0	0	0	0	0	0
0	0	0	0	0	0	0.3	0	0	0	0	0	0	0	0	0	0	0	0	0
0	0	0	0	0	0.3	0.3	0	0	0	0	0	0	0	0	0	0	0	0	0
0	0	0	0	0.5	0.8	0.5	0	0	0	0	0	0	0	0	0	0	0	0	0
0	0	0	0.3	0.8	0.8	0.3	0	0	0	0	0	0	0	0	0	0	0	0	0
0	0	0	0.3	0.8	0.8	0.3	0	0	0	0	0	0	0	0	0	0	0	0	0
0	0	0	0.3	0.8	0.8	0.3	0.3	0	0	0	0	0	0	0	0	0	0	0	0
0	0	0	0.3	0.3	0.3	0.3	0.3	0	0	0	0	0	0	0	0	0	0	0	0
0	0	0	0	0.3	0.3	0.3	0	0	0	0	0	0	0	0	0	0	0	0	0
0	0	0	0	0	0	0	0	0	0	0	0	0	0	0	0	0	0	0	0
0	0	0	0	0	0	0	0	0	0	0	0	0	0	0	0	0	0	0	0
0	0	0	0	0	0	0	0	0	0	0	0	0	0	0	0	0	0	0	0
0	0	0	0	0	0	0	0	0	0	0	0	0	0	0	0	0	0	0	0
0	0	0	0	0	0	0	0	0	0	0	0	0	0	0	0	0	0	0	0
0	0	0	0	0	0	0	0	0	0	0	0	0	0	0	0	0	0	0	0
0	0	0	0	0	0	0	0	0	0	0	0	0	0	0	0	0	0	0	0
0	0	0	0	0	0	0	0	0	0	0	0	0	0	0	0	0	0	0	0
0	0	0	0	0	0	0	0	0	0	0	0	0	0	0	0	0	0	0	0
0	0	0	0	0	0	0	0	0	0	0	0	0	0	0	0	0	0	0	0
0	0	0	0	0	0	0	0	0	0	0	0	0	0	0	0	0	0	0	0
0	0	0	0	0	0	0	0	0	0	0	0	0	0	0	0	0	0	0	0
Frame 7 (14.00 ms)
0	0	0	0	0	0	0	0	0.3	1.6	3.3	4.1	4.4	3.5	1.9	0.5	0	0	0	0
0	0	0	0	0	0	0	0.3	2.5	9.5	17.2	18.5	17.7	15	10.4	4.1	0.5	0	0	0
0	0	0	0	0	0	0	1.4	7.9	16.4	21.3	21.5	20.5	18.3	14.7	8.2	1.6	0	0	0
0	0	0	0	0	0	0.3	2.5	10.4	17.7	21.3	21.3	20.5	18.3	15.3	8.7	1.6	0	0	0
0	0	0	0	0	0	0.5	4.1	12.5	18.3	21.5	21.5	20.5	17.7	13.4	6.5	1.1	0	0	0
0	0	0	0	0	0	0.5	4.1	12.5	18.3	21.5	21.3	19.1	14.2	7.6	2.2	0.3	0	0	0
0	0	0	0	0	0	0.3	2.2	8.5	14.2	18	17.5	13.4	6.8	1.9	0.3	0	0	0	0
0	0	0	0	0	0	0	0.8	2.7	4.1	4.6	3.5	2.5	1.1	0.3	0	0	0	0	0
0	0	0	0	0	0	0	0.3	0.5	0.5	0.3	0	0	0	0	0	0	0	0	0
0	0	0	0	0	0	0	0	0	0	0	0	0	0	0	0	0	0	0	0
0	0	0	0	0	0	0.3	0.3	0	0	0	0	0	0	0	0	0	0	0	0
0	0	0	0	0	0.3	0.3	0	0	0	0	0	0	0	0	0	0	0	0	0
0	0	0	0	0	0.5	0.5	0.3	0	0	0	0	0	0	0	0	0	0	0	0
0	0	0	0	0.3	0.8	0.8	0.3	0	0	0	0	0	0	0	0	0	0	0	0
0	0	0	0.5	1.4	2.5	1.4	0.3	0	0	0	0	0	0	0	0	0	0	0	0
0	0	0.3	0.8	1.9	2.2	0.8	0	0	0	0	0	0	0	0	0	0	0	0	0
0	0	0.3	1.1	2.5	2.2	0.8	0.3	0	0	0	0	0	0	0	0	0	0	0	0
0	0	0.3	1.4	3	2.5	1.1	0.5	0	0	0	0	0	0	0	0	0	0	0	0
0	0	0.3	0.8	1.6	1.4	1.1	0.5	0	0	0	0	0	0	0	0	0	0	0	0
0	0	0	0.3	0.5	0.8	0.8	0.5	0	0	0	0	0	0	0	0	0	0	0	0
0	0	0	0	0	0.3	0.5	0.3	0	0	0	0	0	0	0	0	0	0	0	0
0	0	0	0	0	0	0	0	0	0	0	0	0	0	0	0	0	0	0	0
0	0	0	0	0	0	0	0	0	0	0	0	0	0	0	0	0	0	0	0
0	0	0	0	0	0	0	0	0	0	0	0	0	0	0	0	0	0	0	0
0	0	0	0	0	0	0	0	0	0	0	0	0	0	0	0	0	0	0	0
0	0	0	0	0	0	0	0	0	0	0	0	0	0	0	0	0	0	0	0
0	0	0	0	0	0	0	0	0	0	0	0	0	0	0	0	0	0	0	0
0	0	0	0	0	0	0	0	0	0	0	0	0	0	0	0	0	0	0	0
0	0	0	0	0	0	0	0	0	0	0	0	0	0	0	0	0	0	0	0
0	0	0	0	0	0	0	0	0	0	0	0	0	0	0	0	0	0	0	0
0	0	0	0	0	0	0	0	0	0	0	0	0	0	0	0	0	0	0	0
0	0	0	0	0	0	0	0	0	0	0	0	0	0	0	0	0	0	0	0
Frame 8 (16.00 ms)
0	0	0	0	0	0	0	0	0.3	1.6	3.3	3.8	4.1	3	1.6	0.5	0	0	0	0
0	0	0	0	0	0	0	0.3	2.5	9.5	17.2	18.5	17.7	14.7	9.8	3.5	0.5	0	0	0
0	0	0	0	0	0	0	1.4	8.2	16.4	21.3	21.8	20.7	18.3	14.7	7.9	1.6	0	0	0
0	0	0	0	0	0	0.3	3	10.9	18	21.5	21.5	20.7	18.3	15.3	8.7	1.6	0	0	0
0	0	0	0	0	0	0.8	5.5	13.9	18.5	21.3	21.5	20.5	17.7	13.6	7.1	1.4	0	0	0
0	0	0	0	0	0	0.8	6	14.5	18.5	21.5	21.5	19.4	14.7	8.5	2.7	0.3	0	0	0
0	0	0	0	0	0	0.3	3.5	10.6	16.1	19.1	18.3	14.5	8.5	2.7	0.5	0	0	0	0
0	0	0	0	0	0	0.3	1.4	4.9	6.8	6.8	4.9	3	1.4	0.3	0	0	0	0	0
0	0	0	0	0	0	0	0.5	1.6	1.4	1.1	0.3	0	0	0	0	0	0	0	0
0	0	0	0	0	0	0.3	0.5	0.5	0.3	0	0	0	0	0	0	0	0	0	0
0	0	0	0	0	0.3	0.8	0.8	0.3	0	0	0	0	0	0	0	0	0	0	0
0	0	0	0	0	0.5	1.1	0.5	0	0	0	0	0	0	0	0	0	0	0	0
0	0	0	0	0.3	1.1	1.6	0.8	0	0	0	0	0	0	0	0	0	0	0	0
0	0	0	0	0.3	1.1	1.1	0.3	0	0	0	0	0	0	0	0	0	0	0	0
0	0	0	0.5	1.6	2.5	1.6	0.3	0	0	0	0	0	0	0	0	0	0	0	0
0	0	0.5	1.4	1.9	1.9	0.8	0.3	0	0	0	0	0	0	0	0	0	0	0	0
0	0	0.8	2.2	3	2.5	1.4	0.3	0	0	0	0	0	0	0	0	0	0	0	0
0	0	0.8	3.5	5.5	4.6	2.7	1.1	0.3	0	0	0	0	0	0	0	0	0	0	0
0	0	0.8	2.7	4.1	3.5	2.5	1.1	0.3	0	0	0	0	0	0	0	0	0	0	0
0	0	0.3	0.8	1.6	2.7	2.7	1.1	0.3	0	0	0	0	0	0	0	0	0	0	0
0	0	0	0	0.3	0.8	1.4	0.5	0	0	0	0	0	0	0	0	0	0	0	0
0	0	0	0	0	0	0.3	0	0	0	0	0	0	0	0	0	0	0	0	0
0	0	0	0	0	0	0	0	0	0	0	0	0	0	0	0	0	0	0	0
0	0	0	0	0	0	0	0	0	0	0	0	0	0	0	0	0	0	0	0
0	0	0	0	0	0	0	0	0	0	0	0	0	0	0	0	0	0	0	0
0	0	0	0	0	0	0	0	0	0	0	0	0	0	0	0	0	0	0	0
0	0	0	0	0	0	0	0	0	0	0	0	0	0	0	0	0	0	0	0
0	0	0	0	0	0	0	0	0	0	0	0	0	0	0	0	0	0	0	0
0	0	0	0	0	0	0	0	0	0	0	0	0	0	0	0	0	0	0	0
0	0	0	0	0	0	0	0	0	0	0	0	0	0	0	0	0	0	0	0
0	0	0	0	0	0	0	0	0	0	0	0	0	0	0	0	0	0	0	0
0	0	0	0	0	0	0	0	0	0	0	0	0	0	0	0	0	0	0	0
Frame 9 (18.00 ms)
0	0	0	0	0	0	0	0	0.3	1.4	3	3.5	3.5	2.7	1.6	0.5	0	0	0	0
0	0	0	0	0	0	0	0.3	2.5	9	16.6	18.3	17.5	14.7	9.5	3.3	0.5	0	0	0
0	0	0	0	0	0	0	1.6	8.2	16.4	21.3	21.5	20.7	18.3	14.5	7.6	1.4	0	0	0
0	0	0	0	0	0	0.3	3	11.2	18	21.3	21.5	20.7	18.3	15.3	8.7	1.6	0	0	0
0	0	0	0	0	0	1.1	6	14.5	18.5	21.3	21.5	20.5	17.7	14.2	7.4	1.4	0	0	0
0	0	0	0	0	0	1.1	7.1	15.5	18.8	21.5	21	19.4	15.3	9.3	3.3	0.5	0	0	0
0	0	0	0	0	0	0.5	4.6	12.3	16.9	19.6	18.3	15.3	9.5	3.3	0.5	0	0	0	0
0	0	0	0	0	0	0.3	2.2	6.5	8.5	9	6.3	3.8	1.6	0.3	0	0	0	0	0
0	0	0	0	0	0	0.3	1.4	2.7	2.5	1.6	0.8	0.3	0	0	0	0	0	0	0
0	0	0	0	0	0.3	0.8	1.1	1.1	0.5	0	0	0	0	0	0	0	0	0	0
0	0	0	0	0	0.5	1.4	1.4	0.5	0	0	0	0	0	0	0	0	0	0	0
0	0	0	0	0.3	1.1	1.6	0.8	0.3	0	0	0	0	0	0	0	0	0	0	0
0	0	0	0	0.5	1.9	2.5	1.1	0.3	0	0	0	0	0	0	0	0	0	0	0
0	0	0	0.3	0.8	1.6	1.4	0.5	0	0	0	0	0	0	0	0	0	0	0	0
0	0	0	0.8	1.9	3	1.9	0.5	0	0	0	0	0	0	0	0	0	0	0	0
0	0	0.5	1.6	2.2	2.2	1.1	0.3	0	0	0	0	0	0	0	0	0	0	0	0
0	0	0.8	2.5	3.3	2.5	1.1	0.3	0	0	0	0	0	0	0	0	0	0	0	0
0	0.3	1.4	4.1	5.7	4.4	2.5	0.8	0	0	0	0	0	0	0	0	0	0	0	0
0	0.3	1.4	3.5	4.4	3.3	2.2	1.1	0.3	0	0	0	0	0	0	0	0	0	0	0
0	0	0.5	1.1	1.9	2.7	2.7	1.4	0.5	0	0	0	0	0	0	0	0	0	0	0
0	0	0	0	0.3	1.1	1.9	1.1	0.3	0	0	0	0	0	0	0	0	0	0	0
0	0	0	0	0	0.3	0.5	0.3	0	0	0	0	0	0	0	0	0	0	0	0
0	0	0	0	0	0	0	0	0	0	0	0	0	0	0	0	0	0	0	0
0	0	0	0	0	0	0	0	0	0	0	0	0	0	0	0	0	0	0	0
0	0	0	0	0	0	0	0	0	0	0	0	0	0	0	0	0	0	0	0
0	0	0	0	0	0	0	0	0	0	0	0	0	0	0	0	0	0	0	0
0	0	0	0	0	0	0	0	0	0	0	0	0	0	0	0	0	0	0	0
0	0	0	0	0	0	0	0	0	0	0	0	0	0	0	0	0	0	0	0
0	0	0	0	0	0	0	0	0	0	0	0	0	0	0	0	0	0	0	0
0	0	0	0	0	0	0	0	0	0	0	0	0	0	0	0	0	0	0	0
0	0	0	0	0	0	0	0	0	0	0	0	0	0	0	0	0	0	0	0
0	0	0	0	0	0	0	0	0	0	0	0	0	0	0	0	0	0	0	0
Frame 10 (20.00 ms)
0	0	0	0	0	0	0	0	0.3	1.4	2.7	3.3	3.3	2.5	1.6	0.3	0	0	0	0
0	0	0	0	0	0	0	0.3	2.2	8.2	15.8	18.3	17.5	13.6	9	3	0.3	0	0	0
0	0	0	0	0	0	0	1.4	7.6	15.8	21	21.5	20.7	18	14.5	7.6	1.4	0	0	0
0	0	0	0	0	0	0.3	3	10.9	17.7	21.3	21.5	20.7	18.5	15.5	9	1.9	0	0	0
0	0	0	0	0	0	0.8	5.7	14.2	18.5	21.3	21.5	20.5	18	14.5	7.9	1.6	0	0	0
0	0	0	0	0	0	1.1	7.1	15.5	18.8	21.3	21	19.4	15.8	10.1	3.8	0.5	0	0	0
0	0	0	0	0	0	0.5	4.6	12.5	17.2	19.6	18.8	15.8	10.1	3.8	0.8	0	0	0	0
0	0	0	0	0	0	0.5	2.7	7.1	9.5	10.6	7.9	4.6	2.2	0.5	0	0	0	0	0
0	0	0	0	0	0	0.5	1.6	3.3	3	2.2	1.1	0.5	0	0	0	0	0	0	0
0	0	0	0	0	0.3	0.8	1.4	1.4	0.5	0.3	0	0	0	0	0	0	0	0	0
0	0	0	0	0	0.5	1.6	1.6	0.8	0.3	0	0	0	0	0	0	0	0	0	0
0	0	0	0	0.3	1.1	1.9	1.1	0.3	0	0	0	0	0	0	0	0	0	0	0
0	0	0	0	0.5	1.9	2.7	1.4	0.3	0	0	0	0	0	0	0	0	0	0	0
0	0	0	0.3	0.8	1.6	1.6	0.5	0	0	0	0	0	0	0	0	0	0	0	0
0	0	0.3	0.8	2.2	3	1.9	0.5	0	0	0	0	0	0	0	0	0	0	0	0
0	0	0.8	1.9	2.5	2.2	1.1	0.3	0	0	0	0	0	0	0	0	0	0	0	0
0	0.3	1.1	2.7	3.3	2.5	1.1	0.3	0	0	0	0	0	0	0	0	0	0	0	0
0	0.3	1.6	4.1	5.7	4.4	2.2	0.8	0	0	0	0	0	0	0	0	0	0	0	0
0	0.3	1.6	3.8	4.4	3.3	2.2	1.1	0.3	0	0	0	0	0	0	0	0	0	0	0
0	0	0.5	1.4	2.2	2.7	3	1.6	0.5	0	0	0	0	0	0	0	0	0	0	0
0	0	0	0.3	0.5	1.4	2.5	1.4	0.3	0	0	0	0	0	0	0	0	0	0	0
0	0	0	0	0	0.3	0.8	0.5	0	0	0	0	0	0	0	0	0	0	0	0
0	0	0	0	0	0	0	0	0	0	0	0	0	0	0	0	0	0	0	0
0	0	0	0	0	0	0	0	0	0	0	0	0	0	0	0	0	0	0	0
0	0	0	0	0	0	0	0	0	0	0	0	0	0	0	0	0	0	0	0
0	0	0	0	0	0	0	0	0	0	0	0	0	0	0	0	0	0	0	0
0	0	0	0	0	0	0	0	0	0	0	0	0	0	0	0	0	0	0	0
0	0	0	0	0	0	0	0	0	0	0	0	0	0	0	0	0	0	0	0
0	0	0	0	0	0	0	0	0	0	0	0	0	0	0	0	0	0	0	0
0	0	0	0	0	0	0	0	0	0	0	0	0	0	0	0	0	0	0	0
0	0	0	0	0	0	0	0	0	0	0	0	0	0	0	0	0	0	0	0
0	0	0	0	0	0	0	0	0	0	0	0	0	0	0	0	0	0	0	0
Frame 11 (22.00 ms)
0	0	0	0	0	0	0	0	0.3	1.1	2.5	3.3	3.3	2.5	1.4	0.3	0	0	0	0
0	0	0	0	0	0	0	0.3	1.9	6.8	14.7	18	17.5	13.6	8.7	3	0.3	0	0	0
0	0	0	0	0	0	0	1.1	6.8	15	20.7	21.5	20.7	18	14.5	7.9	1.6	0	0	0
0	0	0	0	0	0	0.3	2.5	10.4	17.7	21.3	21.5	20.7	18.5	15.5	9.3	2.2	0	0	0
0	0	0	0	0	0	0.5	4.9	13.4	18.5	21.3	21.3	20.5	18	14.7	8.5	1.9	0	0	0
0	0	0	0	0	0	0.8	6	14.5	18.5	21.3	21	19.6	16.1	11.2	4.6	0.8	0	0	0
0	0	0	0	0	0	0.5	4.4	12.3	17.2	19.9	19.1	16.4	10.9	4.6	1.1	0	0	0	0
0	0	0	0	0	0	0.5	2.5	7.4	10.4	12	9.3	5.7	2.5	0.8	0	0	0	0	0
0	0	0	0	0	0	0.5	1.6	3.5	3.5	3	1.6	0.5	0.3	0	0	0	0	0	0
0	0	0	0	0	0.3	0.8	1.4	1.4	0.8	0.3	0	0	0	0	0	0	0	0	0
0	0	0	0	0	0.5	1.9	1.9	1.1	0.3	0	0	0	0	0	0	0	0	0	0
0	0	0	0	0.3	1.1	2.2	1.4	0.5	0	0	0	0	0	0	0	0	0	0	0
0	0	0	0	0.5	1.9	2.7	1.4	0.3	0	0	0	0	0	0	0	0	0	0	0
0	0	0	0.3	0.8	1.9	1.9	0.5	0	0	0	0	0	0	0	0	0	0	0	0
0	0	0.3	0.8	2.2	3.3	2.2	0.5	0	0	0	0	0	0	0	0	0	0	0	0
0	0	0.8	1.9	2.5	2.5	1.1	0.3	0	0	0	0	0	0	0	0	0	0	0	0
0	0.3	1.1	2.7	3.3	2.7	1.1	0.3	0	0	0	0	0	0	0	0	0	0	0	0
0	0.3	1.6	4.1	5.5	4.4	2.2	0.8	0.3	0	0	0	0	0	0	0	0	0	0	0
0	0.5	1.9	4.1	4.1	3.3	2.2	1.4	0.5	0	0	0	0	0	0	0	0	0	0	0
0	0.3	0.8	1.6	2.2	3	3.3	1.9	0.8	0.3	0	0	0	0	0	0	0	0	0	0
0	0	0	0.3	0.8	1.6	3	2.2	0.8	0	0	0	0	0	0	0	0	0	0	0
0	0	0	0	0	0.3	1.1	0.8	0.3	0	0	0	0	0	0	0	0	0	0	0
0	0	0	0	0	0	0	0	0	0	0	0	0	0	0	0	0	0	0	0
0	0	0	0	0	0	0	0	0	0	0	0	0	0	0	0	0	0	0	0
0	0	0	0	0	0	0	0	0	0	0	0	0	0	0	0	0	0	0	0
0	0	0	0	0	0	0	0	0	0	0	0	0	0	0	0	0	0	0	0
0	0	0	0	0	0	0	0	0	0	0	0	0	0	0	0	0	0	0	0
0	0	0	0	0	0	0	0	0	0	0	0	0	0	0	0	0	0	0	0
0	0	0	0	0	0	0	0	0	0	0	0	0	0	0	0	0	0	0	0
0	0	0	0	0	0	0	0	0	0	0	0	0	0	0	0	0	0	0	0
0	0	0	0	0	0	0	0	0	0	0	0	0	0	0	0	0	0	0	0
0	0	0	0	0	0	0	0	0	0	0	0	0	0	0	0	0	0	0	0
Frame 12 (24.00 ms)
0	0	0	0	0	0	0	0	0	0.8	2.2	3.3	3.3	2.5	1.4	0.3	0	0	0	0
0	0	0	0	0	0	0	0.3	1.4	5.5	13.6	18	17.7	13.6	8.7	3	0.3	0	0	0
0	0	0	0	0	0	0	1.1	5.7	13.9	20.5	21.8	20.7	18.3	14.7	8.2	1.6	0	0	0
0	0	0	0	0	0	0	1.9	9.5	17.5	21.3	21.5	20.7	18.5	15.8	9.8	2.5	0.3	0	0
0	0	0	0	0	0	0.3	3.8	12	18.3	21.3	21.3	20.5	18.3	15.3	9.3	2.2	0.3	0	0
0	0	0	0	0	0	0.5	4.6	13.4	18.5	21.3	21	19.6	16.6	12.3	5.7	1.1	0	0	0
0	0	0	0	0	0	0.3	3.5	11.5	17.2	20.2	19.4	16.9	11.7	5.5	1.6	0.3	0	0	0
0	0	0	0	0	0	0.3	2.2	7.4	10.9	13.1	10.9	7.1	3.3	0.8	0	0	0	0	0
0	0	0	0	0	0	0.5	1.6	3.8	4.1	3.3	1.9	1.1	0.3	0	0	0	0	0	0
0	0	0	0	0	0.3	0.8	1.6	1.6	1.1	0.5	0	0	0	0	0	0	0	0	0
0	0	0	0	0	0.5	1.6	1.9	1.1	0.3	0	0	0	0	0	0	0	0	0	0
0	0	0	0	0.3	1.1	2.2	1.4	0.5	0	0	0	0	0	0	0	0	0	0	0
0	0	0	0	0.5	1.9	3	1.6	0.5	0	0	0	0	0	0	0	0	0	0	0
0	0	0	0.3	0.8	1.9	2.2	0.8	0.3	0	0	0	0	0	0	0	0	0	0	0
0	0	0.3	0.8	2.2	3.3	2.5	0.8	0	0	0	0	0	0	0	0	0	0	0	0
0	0	0.8	1.9	2.5	2.5	1.1	0.3	0	0	0	0	0	0	0	0	0	0	0	0
0	0.3	1.1	2.7	3.3	2.7	1.4	0.3	0	0	0	0	0	0	0	0	0	0	0	0
0	0.3	1.6	4.1	5.5	4.4	2.5	0.8	0.3	0	0	0	0	0	0	0	0	0	0	0
0	0.5	2.2	4.1	4.4	3.5	2.7	1.6	0.5	0	0	0	0	0	0	0	0	0	0	0
0	0.3	0.8	1.6	2.5	3.3	3.8	2.5	1.4	0.3	0	0	0	0	0	0	0	0	0	0
0	0	0	0.3	0.8	2.2	3.8	2.7	1.1	0.3	0	0	0	0	0	0	0	0	0	0
0	0	0	0	0.3	0.5	1.6	1.4	0.5	0	0	0	0	0	0	0	0	0	0	0
0	0	0	0	0	0	0.3	0.3	0	0	0	0	0	0	0	0	0	0	0	0
0	0	0	0	0	0	0	0	0	0	0	0	0	0	0	0	0	0	0	0
0	0	0	0	0	0	0	0	0	0	0	0	0	0	0	0	0	0	0	0
0	0	0	0	0	0	0	0	0	0	0	0	0	0	0	0	0	0	0	0
0	0	0	0	0	0	0	0	0	0	0	0	0	0	0	0	0	0	0	0
0	0	0	0	0	0	0	0	0	0	0	0	0	0	0	0	0	0	0	0
0	0	0	0	0	0	0	0	0	0	0	0	0	0	0	0	0	0	0	0
0	0	0	0	0	0	0	0	0	0	0	0	0	0	0	0	0	0	0	0
0	0	0	0	0	0	0	0	0	0	0	0	0	0	0	0	0	0	0	0
0	0	0	0	0	0	0	0	0	0	0	0	0	0	0	0	0	0	0	0
Frame 13 (26.00 ms)
0	0	0	0	0	0	0	0	0	0.5	1.9	3.3	3.3	2.2	1.4	0.3	0	0	0	0
0	0	0	0	0	0	0	0	0.8	4.4	12	17.5	17.5	12.8	8.2	3	0.3	0	0	0
0	0	0	0	0	0	0	0.5	4.6	13.1	19.9	21.5	20.7	18	14.7	8.2	1.6	0	0	0
0	0	0	0	0	0	0	1.6	8.7	17.2	21.3	21.5	20.7	18.8	16.1	10.4	2.5	0.3	0	0
0	0	0	0	0	0	0.3	2.7	10.9	18.3	21.3	21.3	20.5	18.3	15.5	9.8	2.5	0.3	0	0
0	0	0	0	0	0	0.3	3.5	11.7	18.3	21.3	21.3	19.9	16.9	13.1	6.8	1.4	0	0	0
0	0	0	0	0	0	0.3	2.7	10.6	17.2	20.2	19.6	17.5	12.5	6.5	1.9	0.3	0	0	0
0	0	0	0	0	0	0.3	1.9	7.1	11.2	13.6	12	8.5	3.8	1.4	0.3	0	0	0	0
0	0	0	0	0	0	0.3	1.6	3.5	4.1	3.8	2.5	1.4	0.5	0	0	0	0	0	0
0	0	0	0	0	0.3	0.8	1.4	1.6	1.1	0.5	0.3	0	0	0	0	0	0	0	0
0	0	0	0	0	0.5	1.6	1.9	1.4	0.5	0	0	0	0	0	0	0	0	0	0
0	0	0	0	0.3	1.1	1.9	1.4	0.5	0	0	0	0	0	0	0	0	0	0	0
0	0	0	0	0.5	1.9	3	1.6	0.5	0	0	0	0	0	0	0	0	0	0	0
0	0	0	0.3	0.8	1.9	2.2	0.8	0.3	0	0	0	0	0	0	0	0	0	0	0
0	0	0.3	0.8	2.2	3.3	2.5	0.8	0	0	0	0	0	0	0	0	0	0	0	0
0	0	0.5	1.9	2.5	2.5	1.4	0.3	0	0	0	0	0	0	0	0	0	0	0	0
0	0.3	1.1	2.7	3.3	2.7	1.4	0.3	0	0	0	0	0	0	0	0	0	0	0	0
0	0.3	1.6	4.1	5.5	4.6	2.7	1.1	0.3	0	0	0	0	0	0	0	0	0	0	0
0	0.5	2.2	4.1	4.4	3.5	3	1.9	0.5	0.3	0	0	0	0	0	0	0	0	0	0
0	0.3	0.8	1.6	2.7	3.5	4.1	3	1.6	0.5	0.3	0	0	0	0	0	0	0	0	0
0	0	0	0.3	1.1	2.5	4.6	3.5	1.9	0.5	0	0	0	0	0	0	0	0	0	0
0	0	0	0	0.3	0.8	2.2	2.2	1.1	0.3	0	0	0	0	0	0	0	0	0	0
0	0	0	0	0	0	0.3	0.3	0.3	0	0	0	0	0	0	0	0	0	0	0
0	0	0	0	0	0	0	0	0	0	0	0	0	0	0	0	0	0	0	0
0	0	0	0	0	0	0	0	0	0	0	0	0	0	0	0	0	0	0	0
0	0	0	0	0	0	0	0	0	0	0	0	0	0	0	0	0	0	0	0
0	0	0	0	0	0	0	0	0	0	0	0	0	0	0	0	0	0	0	0
0	0	0	0	0	0	0	0	0	0	0	0	0	0	0	0	0	0	0	0
0	0	0	0	0	0	0	0	0	0	0	0	0	0	0	0	0	0	0	0
0	0	0	0	0	0	0	0	0	0	0	0	0	0	0	0	0	0	0	0
0	0	0	0	0	0	0	0	0	0	0	0	0	0	0	0	0	0	0	0
0	0	0	0	0	0	0	0	0	0	0	0	0	0	0	0	0	0	0	0
Frame 14 (28.00 ms)
0	0	0	0	0	0	0	0	0	0.3	1.6	2.7	3	1.9	1.1	0.3	0	0	0	0
0	0	0	0	0	0	0	0	0.5	3.8	10.9	16.1	16.9	12	7.6	2.7	0.3	0	0	0
0	0	0	0	0	0	0	0.5	3.5	12	19.6	21.5	21	18	14.7	8.5	1.9	0	0	0
0	0	0	0	0	0	0	1.4	7.6	15.8	21.3	21.8	20.7	18.8	16.4	10.6	2.7	0.3	0	0
0	0	0	0	0	0	0.3	2.2	10.4	18	21.5	21.5	20.5	18.5	15.8	10.4	2.7	0.3	0	0
0	0	0	0	0	0	0.3	2.7	10.9	18	21.5	21.5	20.2	17.2	13.4	7.1	1.6	0	0	0
0	0	0	0	0	0	0.3	2.5	10.1	16.9	20.5	20.2	17.7	13.1	6.8	2.2	0.3	0	0	0
0	0	0	0	0	0	0.3	1.6	6.5	11.2	13.9	12.8	9.3	4.6	1.6	0.3	0	0	0	0
0	0	0	0	0	0	0.3	1.4	3.5	4.4	4.1	2.7	1.6	0.5	0	0	0	0	0	0
0	0	0	0	0	0	0.5	1.4	1.6	1.1	0.5	0.3	0	0	0	0	0	0	0	0
0	0	0	0	0	0.3	1.4	1.9	1.4	0.5	0	0	0	0	0	0	0	0	0	0
0	0	0	0	0	0.8	1.9	1.4	0.8	0.3	0	0	0	0	0	0	0	0	0	0
0	0	0	0	0.3	1.6	2.7	1.6	0.5	0	0	0	0	0	0	0	0	0	0	0
0	0	0	0.3	0.8	1.9	2.2	0.8	0.3	0	0	0	0	0	0	0	0	0	0	0
0	0	0	0.8	2.2	3.3	2.5	0.8	0	0	0	0	0	0	0	0	0	0	0	0
0	0	0.5	1.6	2.5	2.5	1.4	0.3	0	0	0	0	0	0	0	0	0	0	0	0
0	0	1.1	2.5	3	2.7	1.4	0.3	0	0	0	0	0	0	0	0	0	0	0	0
0	0.3	1.6	4.1	5.5	4.4	2.7	1.1	0.3	0	0	0	0	0	0	0	0	0	0	0
0	0.5	1.9	4.1	4.4	3.8	3	1.9	0.8	0.3	0	0	0	0	0	0	0	0	0	0
0	0.3	0.8	1.9	2.7	3.8	4.4	3.5	2.2	0.8	0.3	0	0	0	0	0	0	0	0	0
0	0	0	0.5	1.4	2.7	5.2	4.4	2.5	1.4	0.3	0	0	0	0	0	0	0	0	0
0	0	0	0	0.3	1.1	2.7	3	1.6	0.8	0.3	0	0	0	0	0	0	0	0	0
0	0	0	0	0	0.3	0.5	0.5	0.5	0.3	0	0	0	0	0	0	0	0	0	0
0	0	0	0	0	0	0	0	0	0	0	0	0	0	0	0	0	0	0	0
0	0	0	0	0	0	0	0	0	0	0	0	0	0	0	0	0	0	0	0
0	0	0	0	0	0	0	0	0	0	0	0	0	0	0	0	0	0	0	0
0	0	0	0	0	0	0	0	0	0	0	0	0	0	0	0	0	0	0	0
0	0	0	0	0	0	0	0	0	0	0	0	0	0	0	0	0	0	0	0
0	0	0	0	0	0	0	0	0	0	0	0	0	0	0	0	0	0	0	0
0	0	0	0	0	0	0	0	0	0	0	0	0	0	0	0	0	0	0	0
0	0	0	0	0	0	0	0	0	0	0	0	0	0	0	0	0	0	0	0
0	0	0	0	0	0	0	0	0	0	0	0	0	0	0	0	0	0	0	0
Frame 15 (30.00 ms)
0	0	0	0	0	0	0	0	0	0.3	1.1	2.2	2.7	1.9	1.1	0.3	0	0	0	0
0	0	0	0	0	0	0	0	0.5	3	8.7	13.4	16.1	11.2	7.1	2.5	0.3	0	0	0
0	0	0	0	0	0	0	0.3	3	10.9	19.1	21	20.7	18	14.7	8.2	1.6	0	0	0
0	0	0	0	0	0	0	1.1	6.8	14.7	21	21.8	21	18.8	16.4	10.6	2.7	0.3	0	0
0	0	0	0	0	0	0	1.9	9.8	18	21.5	21.5	20.5	18.5	15.8	10.6	3	0.3	0	0
0	0	0	0	0	0	0.3	2.5	10.6	18.3	21.5	21.5	20.2	17.5	13.6	7.4	1.9	0.3	0	0
0	0	0	0	0	0	0	2.2	9.5	16.9	20.5	20.5	18.3	13.6	7.4	2.2	0.3	0	0	0
0	0	0	0	0	0	0	1.4	6.3	10.9	14.2	13.4	9.8	5.2	1.9	0.3	0	0	0	0
0	0	0	0	0	0	0.3	1.1	3.3	4.4	4.4	3	1.6	0.5	0.3	0	0	0	0	0
0	0	0	0	0	0	0.5	1.1	1.6	1.4	0.8	0.3	0	0	0	0	0	0	0	0
0	0	0	0	0	0.3	1.1	1.6	1.4	0.5	0	0	0	0	0	0	0	0	0	0
0	0	0	0	0	0.8	1.6	1.4	0.8	0.3	0	0	0	0	0	0	0	0	0	0
0	0	0	0	0.3	1.6	2.7	1.6	0.5	0	0	0	0	0	0	0	0	0	0	0
0	0	0	0	0.5	1.9	2.2	0.8	0.3	0	0	0	0	0	0	0	0	0	0	0
0	0	0	0.5	1.9	3.3	2.7	0.8	0	0	0	0	0	0	0	0	0	0	0	0
0	0	0.5	1.6	2.5	2.5	1.4	0.3	0	0	0	0	0	0	0	0	0	0	0	0
0	0	0.8	2.2	3	2.5	1.4	0.3	0	0	0	0	0	0	0	0	0	0	0	0
0	0.3	1.4	3.8	5.2	4.4	2.7	1.4	0.3	0	0	0	0	0	0	0	0	0	0	0
0	0.5	1.9	3.8	4.4	3.5	3	2.2	1.1	0.3	0	0	0	0	0	0	0	0	0	0
0	0.3	0.8	1.9	2.7	3.8	4.6	3.8	2.5	1.4	0.5	0.3	0	0	0	0	0	0	0	0
0	0	0.3	0.5	1.4	3.3	5.7	5.2	3.5	1.9	0.8	0.3	0	0	0	0	0	0	0	0
0	0	0	0	0.3	1.4	3.8	3.8	2.7	1.4	0.5	0.3	0.3	0	0	0	0	0	0	0
0	0	0	0	0	0.3	0.8	1.1	0.8	0.5	0.3	0	0	0	0	0	0	0	0	0
0	0	0	0	0	0	0	0	0	0	0	0	0	0	0	0	0	0	0	0
0	0	0	0	0	0	0	0	0	0	0	0	0	0	0	0	0	0	0	0
0	0	0	0	0	0	0	0	0	0	0	0	0	0	0	0	0	0	0	0
0	0	0	0	0	0	0	0	0	0	0	0	0	0	0	0	0	0	0	0
0	0	0	0	0	0	0	0	0	0	0	0	0	0	0	0	0	0	0	0
0	0	0	0	0	0	0	0	0	0	0	0	0	0	0	0	0	0	0	0
0	0	0	0	0	0	0	0	0	0	0	0	0	0	0	0	0	0	0	0
0	0	0	0	0	0	0	0	0	0	0	0	0	0	0	0	0	0	0	0
0	0	0	0	0	0	0	0	0	0	0	0	0	0	0	0	0	0	0	0
Frame 16 (32.00 ms)
0	0	0	0	0	0	0	0	0	0.3	0.8	1.9	2.5	1.6	0.8	0.3	0	0	0	0
0	0	0	0	0	0	0	0	0.5	2.7	7.4	11.7	14.7	10.6	6.5	2.5	0.3	0	0	0
0	0	0	0	0	0	0	0.3	2.7	10.4	18.8	20.7	20.7	18	14.7	8.2	1.9	0	0	0
0	0	0	0	0	0	0	1.1	6	13.9	20.7	21.8	21	19.1	16.6	10.9	3	0.3	0	0
0	0	0	0	0	0	0	1.9	9.5	17.7	21.5	21.5	20.7	18.5	16.1	10.9	3.3	0.3	0	0
0	0	0	0	0	0	0	2.2	10.1	18	21.5	21.5	20.2	17.7	13.9	7.6	1.9	0.3	0	0
0	0	0	0	0	0	0	1.9	9.3	16.6	20.7	20.5	18.3	13.9	7.6	2.5	0.3	0	0	0
0	0	0	0	0	0	0	1.4	6	10.9	14.5	13.6	10.4	5.7	1.9	0.3	0	0	0	0
0	0	0	0	0	0	0.3	1.1	3.3	4.4	4.4	3.3	1.9	0.8	0.3	0	0	0	0	0
0	0	0	0	0	0	0.5	1.1	1.6	1.4	0.8	0.3	0	0	0	0	0	0	0	0
0	0	0	0	0	0.3	1.1	1.6	1.4	0.5	0	0	0	0	0	0	0	0	0	0
0	0	0	0	0	0.8	1.6	1.4	0.8	0.3	0	0	0	0	0	0	0	0	0	0
0	0	0	0	0.3	1.6	2.7	1.6	0.5	0.3	0	0	0	0	0	0	0	0	0	0
0	0	0	0	0.5	1.9	2.2	0.8	0.3	0	0	0	0	0	0	0	0	0	0	0
0	0	0	0.5	1.9	3.3	2.7	0.8	0	0	0	0	0	0	0	0	0	0	0	0
0	0	0.5	1.6	2.5	2.5	1.4	0.5	0	0	0	0	0	0	0	0	0	0	0	0
0	0	0.8	2.2	3	2.5	1.4	0.5	0	0	0	0	0	0	0	0	0	0	0	0
0	0.3	1.4	3.5	5.2	4.4	2.7	1.4	0.5	0	0	0	0	0	0	0	0	0	0	0
0	0.5	1.9	3.8	4.4	3.8	3.3	2.5	1.1	0.3	0.3	0	0	0	0	0	0	0	0	0
0	0.3	1.1	1.9	3	4.1	4.9	4.1	3	1.9	1.1	0.3	0	0	0	0	0	0	0	0
0	0	0.3	0.5	1.6	3.5	6.5	6	4.4	3	1.4	0.5	0.3	0	0	0	0	0	0	0
0	0	0	0	0.5	1.9	4.6	5.2	3.8	1.9	1.1	0.8	0.5	0.3	0	0	0	0	0	0
0	0	0	0	0	0.5	1.4	1.9	1.6	1.1	0.5	0.3	0	0	0	0	0	0	0	0
0	0	0	0	0	0	0	0.3	0.3	0.3	0	0	0	0	0	0	0	0	0	0
0	0	0	0	0	0	0	0	0	0	0	0	0	0	0	0	0	0	0	0
0	0	0	0	0	0	0	0	0	0	0	0	0	0	0	0	0	0	0	0
0	0	0	0	0	0	0	0	0	0	0	0	0	0	0	0	0	0	0	0
0	0	0	0	0	0	0	0	0	0	0	0	0	0	0	0	0	0	0	0
0	0	0	0	0	0	0	0	0	0	0	0	0	0	0	0	0	0	0	0
0	0	0	0	0	0	0	0	0	0	0	0	0	0	0	0	0	0	0	0
0	0	0	0	0	0	0	0	0	0	0	0	0	0	0	0	0	0	0	0
0	0	0	0	0	0	0	0	0	0	0	0	0	0	0	0	0	0	0	0
Frame 17 (34.00 ms)
0	0	0	0	0	0	0	0	0	0	0.8	1.6	2.2	1.6	0.8	0.3	0	0	0	0
0	0	0	0	0	0	0	0	0.3	2.5	6.3	10.4	13.4	9.8	6.3	2.2	0.3	0	0	0
0	0	0	0	0	0	0	0.3	2.5	9.8	18.3	20.5	20.5	18	14.5	8.2	1.9	0	0	0
0	0	0	0	0	0	0	0.8	5.5	13.1	20.7	21.8	21	19.4	16.6	10.9	3.3	0.3	0	0
0	0	0	0	0	0	0	1.6	9	17.5	21.5	21.8	20.7	18.8	16.4	11.2	3.5	0.5	0	0
0	0	0	0	0	0	0	2.2	10.1	18	21.5	21.5	20.5	17.7	14.2	8.2	2.2	0.3	0	0
0	0	0	0	0	0	0	1.9	9	16.6	20.7	20.5	18.3	13.9	7.9	2.5	0.5	0	0	0
0	0	0	0	0	0	0	1.4	5.7	10.9	14.5	14.2	10.9	6.3	2.2	0.3	0	0	0	0
0	0	0	0	0	0	0.3	1.1	3.3	4.4	4.6	3.5	1.9	0.8	0.3	0	0	0	0	0
0	0	0	0	0	0	0.5	1.1	1.6	1.4	0.8	0.3	0	0	0	0	0	0	0	0
0	0	0	0	0	0.3	1.1	1.6	1.4	0.5	0.3	0	0	0	0	0	0	0	0	0
0	0	0	0	0	0.8	1.6	1.4	0.8	0.3	0	0	0	0	0	0	0	0	0	0
0	0	0	0	0.3	1.6	2.7	1.6	0.8	0.3	0	0	0	0	0	0	0	0	0	0
0	0	0	0	0.5	1.9	2.2	0.8	0.3	0	0	0	0	0	0	0	0	0	0	0
0	0	0	0.5	1.9	3.3	2.7	0.8	0	0	0	0	0	0	0	0	0	0	0	0
0	0	0.5	1.4	2.5	2.5	1.4	0.5	0	0	0	0	0	0	0	0	0	0	0	0
0	0	0.8	2.2	3	2.5	1.4	0.5	0	0	0	0	0	0	0	0	0	0	0	0
0	0.3	1.4	3.5	5.2	4.4	2.7	1.4	0.5	0	0	0	0	0	0	0	0	0	0	0
0	0.5	1.9	3.8	4.4	3.8	3.3	2.5	1.4	0.5	0.3	0	0	0	0	0	0	0	0	0
0	0.3	1.1	2.2	3	4.4	5.2	4.6	3.3	2.2	1.4	0.5	0.3	0	0	0	0	0	0	0
0	0	0.3	0.5	1.9	3.8	7.1	6.8	5.5	3.8	2.2	1.1	0.5	0.3	0	0	0	0	0	0
0	0	0	0	0.5	2.5	5.7	6.5	4.9	3	1.6	1.1	0.8	0.3	0.3	0	0	0	0	0
0	0	0	0	0	0.8	2.2	3	2.5	1.6	0.8	0.5	0.3	0.3	0	0	0	0	0	0
0	0	0	0	0	0	0.3	0.3	0.3	0.3	0.3	0	0	0	0	0	0	0	0	0
0	0	0	0	0	0	0	0	0	0	0	0	0	0	0	0	0	0	0	0
0	0	0	0	0	0	0	0	0	0	0	0	0	0	0	0	0	0	0	0
0	0	0	0	0	0	0	0	0	0	0	0	0	0	0	0	0	0	0	0
0	0	0	0	0	0	0	0	0	0	0	0	0	0	0	0	0	0	0	0
0	0	0	0	0	0	0	0	0	0	0	0	0	0	0	0	0	0	0	0
0	0	0	0	0	0	0	0	0	0	0	0	0	0	0	0	0	0	0	0
0	0	0	0	0	0	0	0	0	0	0	0	0	0	0	0	0	0	0	0
0	0	0	0	0	0	0	0	0	0	0	0	0	0	0	0	0	0	0	0
Frame 18 (36.00 ms)
0	0	0	0	0	0	0	0	0	0	0.5	1.4	1.9	1.4	0.8	0.3	0	0	0	0
0	0	0	0	0	0	0	0	0.3	2.2	5.5	9	12	9.3	6	2.2	0.3	0	0	0
0	0	0	0	0	0	0	0.3	1.9	9	16.9	19.9	20.2	17.7	14.5	8.2	1.9	0	0	0
0	0	0	0	0	0	0	0.5	4.6	12.5	20.5	22.1	21	19.4	16.6	11.2	3.3	0.3	0	0
0	0	0	0	0	0	0	1.6	8.7	17.5	21.5	21.8	21	18.8	16.6	11.5	3.8	0.5	0	0
0	0	0	0	0	0	0	1.9	10.1	18.3	21.8	21.5	20.5	18	14.5	8.5	2.5	0.3	0	0
0	0	0	0	0	0	0	1.6	9	16.6	20.7	20.7	18.5	14.2	8.2	2.7	0.5	0	0	0
0	0	0	0	0	0	0	1.4	5.7	10.9	14.7	14.5	11.5	6.8	2.5	0.5	0	0	0	0
0	0	0	0	0	0	0	1.1	3.3	4.6	4.9	3.8	2.5	1.1	0.3	0	0	0	0	0
0	0	0	0	0	0	0.5	1.1	1.6	1.4	1.1	0.3	0	0	0	0	0	0	0	0
0	0	0	0	0	0.3	1.1	1.6	1.4	0.5	0.3	0	0	0	0	0	0	0	0	0
0	0	0	0	0	0.8	1.9	1.6	0.8	0.3	0	0	0	0	0	0	0	0	0	0
0	0	0	0	0.3	1.6	2.7	1.9	0.8	0.3	0	0	0	0	0	0	0	0	0	0
0	0	0	0	0.5	1.9	2.2	1.1	0.3	0	0	0	0	0	0	0	0	0	0	0
0	0	0	0.5	1.9	3.5	2.7	0.8	0	0	0	0	0	0	0	0	0	0	0	0
0	0	0.5	1.6	2.5	2.5	1.4	0.5	0	0	0	0	0	0	0	0	0	0	0	0
0	0	0.8	2.5	3	2.7	1.4	0.5	0	0	0	0	0	0	0	0	0	0	0	0
0	0.3	1.6	3.8	5.5	4.4	2.7	1.4	0.5	0	0	0	0	0	0	0	0	0	0	0
0	0.5	2.2	4.1	4.6	3.8	3.5	2.5	1.4	0.5	0.3	0.3	0	0	0	0	0	0	0	0
0	0.3	1.1	2.2	3.3	4.4	5.5	4.6	3.8	2.7	1.9	0.8	0.3	0	0	0	0	0	0	0
0	0	0.3	0.8	2.2	4.4	7.6	7.9	6.3	4.6	3	1.6	0.8	0.5	0.3	0	0	0	0	0
0	0	0	0.3	0.8	3	6.8	8.2	6.3	3.8	2.5	1.6	1.1	0.5	0.3	0	0	0	0	0
0	0	0	0	0.3	1.1	3	4.1	3.5	2.5	1.4	0.8	0.5	0.3	0.3	0	0	0	0	0
0	0	0	0	0	0.3	0.3	0.5	0.8	0.5	0.3	0	0	0	0	0	0	0	0	0
0	0	0	0	0	0	0	0	0	0	0	0	0	0	0	0	0	0	0	0
0	0	0	0	0	0	0	0	0	0	0	0	0	0	0	0	0	0	0	0
0	0	0	0	0	0	0	0	0	0	0	0	0	0	0	0	0	0	0	0
0	0	0	0	0	0	0	0	0	0	0	0	0	0	0	0	0	0	0	0
0	0	0	0	0	0	0	0	0	0	0	0	0	0	0	0	0	0	0	0
0	0	0	0	0	0	0	0	0	0	0	0	0	0	0	0	0	0	0	0
0	0	0	0	0	0	0	0	0	0	0	0	0	0	0	0	0	0	0	0
0	0	0	0	0	0	0	0	0	0	0	0	0	0	0	0	0	0	0	0
Frame 19 (38.00 ms)
0	0	0	0	0	0	0	0	0	0	0.3	1.1	1.6	1.4	0.8	0.3	0	0	0	0
0	0	0	0	0	0	0	0	0.3	1.6	4.4	7.9	10.9	8.5	5.5	2.2	0.3	0	0	0
0	0	0	0	0	0	0	0	1.9	7.9	15.5	19.4	19.9	17.7	14.7	8.5	1.9	0	0	0
0	0	0	0	0	0	0	0.5	4.4	12	20.5	22.1	21.3	19.6	16.9	11.5	3.3	0.3	0	0
0	0	0	0	0	0	0	1.4	8.7	17.5	21.5	21.8	21	19.1	16.9	12	4.1	0.5	0	0
0	0	0	0	0	0	0	1.9	9.8	18.3	21.8	21.5	20.5	18.3	15	9.3	2.7	0.3	0	0
0	0	0	0	0	0	0	1.6	8.7	16.6	20.7	20.7	18.8	14.7	8.7	3.3	0.5	0	0	0
0	0	0	0	0	0	0	1.1	5.5	10.9	14.7	15	12.3	7.6	2.7	0.5	0	0	0	0
0	0	0	0	0	0	0	0.8	3.3	4.6	5.2	4.4	2.7	1.1	0.3	0	0	0	0	0
0	0	0	0	0	0	0.5	1.1	1.6	1.6	1.1	0.5	0.3	0	0	0	0	0	0	0
0	0	0	0	0	0.3	1.1	1.9	1.6	0.8	0.3	0	0	0	0	0	0	0	0	0
0	0	0	0	0	0.8	1.9	1.6	1.1	0.3	0	0	0	0	0	0	0	0	0	0
0	0	0	0	0.3	1.6	3	1.9	0.8	0.3	0	0	0	0	0	0	0	0	0	0
0	0	0	0	0.5	1.9	2.5	1.4	0.3	0	0	0	0	0	0	0	0	0	0	0
0	0	0	0.5	2.2	3.5	3	1.1	0.3	0	0	0	0	0	0	0	0	0	0	0
0	0	0.5	1.6	2.5	2.7	1.4	0.5	0	0	0	0	0	0	0	0	0	0	0	0
0	0	1.1	2.5	3.3	2.7	1.4	0.5	0	0	0	0	0	0	0	0	0	0	0	0
0	0.3	1.6	3.8	5.5	4.6	3	1.6	0.5	0	0	0	0	0	0	0	0	0	0	0
0	0.5	2.5	4.1	4.6	4.1	3.5	2.7	1.6	0.8	0.5	0.3	0	0	0	0	0	0	0	0
0	0.3	1.4	2.2	3.3	4.6	5.7	5.2	4.1	3.3	2.5	1.1	0.5	0	0	0	0	0	0	0
0	0	0.3	0.8	2.2	4.6	8.2	8.7	7.4	5.7	3.8	2.2	1.1	0.5	0.5	0	0	0	0	0
0	0	0	0.3	1.1	3.5	7.9	9.5	7.4	4.9	3.3	2.2	1.4	0.8	0.5	0	0	0	0	0
0	0	0	0	0.5	1.6	3.8	5.2	4.6	3.3	1.9	1.1	0.8	0.5	0.3	0	0	0	0	0
0	0	0	0	0	0.3	0.5	1.1	1.1	0.8	0.5	0.3	0	0	0	0	0	0	0	0
0	0	0	0	0	0	0	0	0	0	0	0	0	0	0	0	0	0	0	0
0	0	0	0	0	0	0	0	0	0	0	0	0	0	0	0	0	0	0	0
0	0	0	0	0	0	0	0	0	0	0	0	0	0	0	0	0	0	0	0
0	0	0	0	0	0	0	0	0	0	0	0	0	0	0	0	0	0	0	0
0	0	0	0	0	0	0	0	0	0	0	0	0	0	0	0	0	0	0	0
0	0	0	0	0	0	0	0	0	0	0	0	0	0	0	0	0	0	0	0
0	0	0	0	0	0	0	0	0	0	0	0	0	0	0	0	0	0	0	0
0	0	0	0	0	0	0	0	0	0	0	0	0	0	0	0	0	0	0	0
Frame 20 (40.00 ms)
0	0	0	0	0	0	0	0	0	0	0.3	0.8	1.4	1.1	0.5	0.3	0	0	0	0
0	0	0	0	0	0	0	0	0.3	1.4	3.8	6.8	9.8	8.2	5.5	2.2	0.3	0	0	0
0	0	0	0	0	0	0	0	1.4	6.8	14.7	19.1	19.6	17.7	14.7	8.5	1.9	0	0	0
0	0	0	0	0	0	0	0.5	3.8	11.5	20.2	22.1	21.5	19.6	17.2	11.7	3.5	0.3	0	0
0	0	0	0	0	0	0	1.4	8.2	17.2	21.5	21.8	21	19.4	17.2	12.3	4.6	0.5	0	0
0	0	0	0	0	0	0	1.9	9.8	18.3	21.8	21.5	20.5	18.3	15.3	9.8	3	0.3	0	0
0	0	0	0	0	0	0	1.6	8.7	16.6	20.7	21	19.4	15.3	9.3	3.5	0.8	0	0	0
0	0	0	0	0	0	0	1.1	5.5	10.9	15	15.5	13.1	8.5	3.3	0.5	0	0	0	0
0	0	0	0	0	0	0	0.8	3.3	4.9	5.5	4.6	3	1.4	0.5	0	0	0	0	0
0	0	0	0	0	0	0.5	1.1	1.6	1.6	1.4	0.8	0.3	0	0	0	0	0	0	0
0	0	0	0	0	0.3	1.1	1.9	1.6	0.8	0.3	0	0	0	0	0	0	0	0	0
0	0	0	0	0	0.8	1.9	1.6	1.1	0.5	0	0	0	0	0	0	0	0	0	0
0	0	0	0	0.3	1.6	3	2.2	1.1	0.5	0	0	0	0	0	0	0	0	0	0
0	0	0	0	0.5	1.9	2.5	1.4	0.5	0	0	0	0	0	0	0	0	0	0	0
0	0	0	0.5	2.2	3.8	3	1.1	0.3	0	0	0	0	0	0	0	0	0	0	0
0	0	0.5	1.6	2.5	2.7	1.4	0.5	0	0	0	0	0	0	0	0	0	0	0	0
0	0	1.1	2.5	3.3	3	1.6	0.5	0	0	0	0	0	0	0	0	0	0	0	0
0	0.3	1.6	3.8	5.5	4.6	3.3	1.6	0.5	0	0	0	0	0	0	0	0	0	0	0
0	0.5	2.5	4.4	4.6	4.1	3.8	3	1.6	0.8	0.5	0.3	0	0	0	0	0	0	0	0
0	0.3	1.4	2.5	3.3	4.9	6	5.5	4.6	3.8	2.7	1.6	0.8	0.3	0.3	0	0	0	0	0
0	0	0.3	0.8	2.5	4.9	8.7	9.5	8.2	6.5	4.4	2.7	1.6	1.1	0.5	0	0	0	0	0
0	0	0	0.3	1.4	4.1	8.7	11.2	8.7	5.7	4.1	3	1.9	1.4	0.8	0	0	0	0	0
0	0	0	0	0.5	1.9	4.4	6.3	5.7	4.1	2.5	1.4	1.1	1.1	0.5	0	0	0	0	0
0	0	0	0	0	0.3	0.8	1.4	1.4	1.1	0.5	0.3	0.3	0.3	0	0	0	0	0	0
0	0	0	0	0	0	0	0	0	0	0	0	0	0	0	0	0	0	0	0
0	0	0	0	0	0	0	0	0	0	0	0	0	0	0	0	0	0	0	0
0	0	0	0	0	0	0	0	0	0	0	0.3	0.3	0	0	0	0	0	0	0
0	0	0	0	0	0	0	0	0	0	0	0	0	0	0	0	0	0	0	0
0	0	0	0	0	0	0	0	0	0	0	0	0	0	0	0	0	0	0	0
0	0	0	0	0	0	0	0	0	0	0	0	0	0	0	0	0	0	0	0
0	0	0	0	0	0	0	0	0	0	0	0	0	0	0	0	0	0	0	0
0	0	0	0	0	0	0	0	0	0	0	0	0	0	0	0	0	0	0	0
Frame 21 (42.00 ms)
0	0	0	0	0	0	0	0	0	0	0.3	0.5	1.1	0.8	0.5	0	0	0	0	0
0	0	0	0	0	0	0	0	0.3	1.1	3	5.7	8.5	7.4	4.9	1.9	0.3	0	0	0
0	0	0	0	0	0	0	0	1.1	6	13.4	18.8	19.4	17.5	14.5	8.5	1.9	0	0	0
0	0	0	0	0	0	0	0.5	3.5	10.6	19.6	22.1	21.5	19.6	17.5	11.7	3.8	0.5	0	0
0	0	0	0	0	0	0	1.4	7.6	16.1	21.3	21.8	21	19.4	17.2	12.5	4.6	0.5	0	0
0	0	0	0	0	0	0	1.6	9.5	18	21.8	21.8	20.7	18.5	15.5	10.1	3.3	0.3	0	0
0	0	0	0	0	0	0	1.4	8.5	16.6	20.7	21.3	19.6	15.8	10.1	4.1	0.8	0	0	0
0	0	0	0	0	0	0	1.1	5.5	10.9	15.3	16.1	13.9	9.3	4.1	1.1	0	0	0	0
0	0	0	0	0	0	0	0.8	3.3	4.9	6	5.2	3.3	1.6	0.5	0	0	0	0	0
0	0	0	0	0	0	0.3	1.1	1.9	1.9	1.6	0.8	0.3	0	0	0	0	0	0	0
0	0	0	0	0	0.3	1.1	1.9	1.9	1.1	0.5	0	0	0	0	0	0	0	0	0
0	0	0	0	0	0.8	1.9	1.9	1.4	0.5	0.3	0	0	0	0	0	0	0	0	0
0	0	0	0	0.3	1.6	3.3	2.5	1.4	0.5	0	0	0	0	0	0	0	0	0	0
0	0	0	0	0.5	1.9	2.7	1.6	0.5	0	0	0	0	0	0	0	0	0	0	0
0	0	0	0.8	2.2	3.8	3.3	1.1	0.3	0	0	0	0	0	0	0	0	0	0	0
0	0	0.5	1.6	2.7	3	1.6	0.5	0	0	0	0	0	0	0	0	0	0	0	0
0	0.3	1.1	2.7	3.5	3	1.6	0.5	0	0	0	0	0	0	0	0	0	0	0	0
0	0.3	1.6	3.8	5.7	4.9	3.3	1.9	0.5	0	0	0	0	0	0	0	0	0	0	0
0	0.8	2.5	4.4	4.9	4.4	4.1	3.3	1.9	1.1	0.8	0.5	0.3	0	0	0	0	0	0	0
0	0.5	1.4	2.5	3.5	5.2	6.5	6	4.9	4.4	3.5	2.2	1.1	0.5	0.3	0	0	0	0	0
0	0	0.3	1.1	2.7	5.2	9.3	10.4	9	7.4	5.2	3.5	2.2	1.6	1.1	0.3	0	0	0	0
0	0	0	0.3	1.6	4.6	9.5	12.3	9.8	6.8	4.9	3.8	3	1.9	1.4	0.3	0	0	0	0
0	0	0	0	0.8	2.5	5.2	7.4	6.5	4.9	3.3	1.9	1.6	1.4	0.8	0.3	0	0	0	0
0	0	0	0	0	0.3	1.1	1.9	1.9	1.4	0.8	0.5	0.5	0.3	0.3	0	0	0	0	0
0	0	0	0	0	0	0	0.3	0.3	0.3	0	0	0	0	0	0	0	0	0	0
0	0	0	0	0	0	0	0	0	0	0	0	0	0	0	0	0	0	0	0
0	0	0	0	0	0	0	0	0	0	0	0.3	0.3	0	0	0	0	0	0	0
0	0	0	0	0	0	0	0	0	0	0	0	0	0	0	0	0	0	0	0
0	0	0	0	0	0	0	0	0	0	0	0	0	0	0	0	0	0	0	0
0	0	0	0	0	0	0	0	0	0	0	0	0	0	0	0	0	0	0	0
0	0	0	0	0	0	0	0	0	0	0	0	0	0	0	0	0	0	0	0
0	0	0	0	0	0	0	0	0	0	0	0	0	0	0	0	0	0	0	0
Frame 22 (44.00 ms)
0	0	0	0	0	0	0	0	0	0	0.3	0.5	1.1	0.8	0.5	0	0	0	0	0
0	0	0	0	0	0	0	0	0.3	0.8	2.7	5.2	7.6	6.5	4.6	1.9	0.3	0	0	0
0	0	0	0	0	0	0	0	1.1	5.2	13.1	18.5	19.4	17.5	14.5	8.5	2.2	0.3	0	0
0	0	0	0	0	0	0	0.3	3	10.4	19.6	22.1	21.5	19.6	17.5	12	3.8	0.5	0	0
0	0	0	0	0	0	0	1.4	7.4	16.1	21.3	21.8	21	19.4	17.7	13.1	4.9	0.5	0	0
0	0	0	0	0	0	0	1.6	9.3	18.3	21.8	21.8	20.7	18.5	16.1	10.6	3.8	0.5	0	0
0	0	0	0	0	0	0	1.4	8.5	16.6	20.7	21.3	19.9	16.1	10.4	4.6	1.1	0	0	0
0	0	0	0	0	0	0	1.1	5.2	10.9	15.5	16.6	14.7	10.1	4.4	1.1	0	0	0	0
0	0	0	0	0	0	0	0.8	3.3	5.2	6.3	5.7	3.8	1.9	0.5	0	0	0	0	0
0	0	0	0	0	0	0.3	1.1	1.9	2.2	1.9	1.1	0.3	0	0	0	0	0	0	0
0	0	0	0	0	0.3	1.1	1.9	1.9	1.1	0.5	0	0	0	0	0	0	0	0	0
0	0	0	0	0	0.8	1.9	2.2	1.4	0.8	0.3	0	0	0	0	0	0	0	0	0
0	0	0	0	0.3	1.9	3.3	2.7	1.4	0.5	0	0	0	0	0	0	0	0	0	0
0	0	0	0	0.8	2.2	3	1.6	0.5	0.3	0	0	0	0	0	0	0	0	0	0
0	0	0	0.5	2.5	4.1	3.3	1.4	0.3	0	0	0	0	0	0	0	0	0	0	0
0	0	0.5	1.6	3	3	1.6	0.5	0	0	0	0	0	0	0	0	0	0	0	0
0	0.3	1.1	2.7	3.5	3.3	1.6	0.5	0.3	0	0	0	0	0	0	0	0	0	0	0
0	0.3	1.6	4.1	5.7	4.9	3.3	1.9	0.8	0.3	0	0	0	0	0	0	0	0	0	0
0	0.8	2.7	4.6	4.9	4.4	4.1	3.5	2.2	1.1	1.1	0.5	0.3	0	0	0	0	0	0	0
0	0.5	1.6	2.7	3.8	5.2	6.5	6.3	5.5	4.6	4.1	2.7	1.4	1.1	0.5	0	0	0	0	0
0	0	0.3	1.1	3	5.5	9.5	10.9	9.5	7.9	6	4.4	3	2.5	1.6	0.5	0	0	0	0
0	0	0	0.3	1.6	4.9	10.4	13.1	10.6	7.4	5.7	4.6	3.8	3	1.9	0.5	0	0	0	0
0	0	0	0	0.8	2.7	5.7	7.9	7.4	5.7	3.8	2.5	2.2	1.9	1.4	0.3	0	0	0	0
0	0	0	0	0	0.5	1.1	2.2	2.7	1.9	1.1	0.8	0.5	0.5	0.3	0	0	0	0	0
0	0	0	0	0	0	0	0.3	0.3	0.3	0.3	0	0	0	0	0	0	0	0	0
0	0	0	0	0	0	0	0	0	0	0	0	0	0	0	0	0	0	0	0
0	0	0	0	0	0	0	0	0	0	0	0.3	0.3	0.3	0	0	0	0	0	0
0	0	0	0	0	0	0	0	0	0	0	0	0	0	0	0	0	0	0	0
0	0	0	0	0	0	0	0	0	0	0	0	0	0	0	0	0	0	0	0
0	0	0	0	0	0	0	0	0	0	0	0	0	0	0	0	0	0	0	0
0	0	0	0	0	0	0	0	0	0	0	0	0	0	0	0	0	0	0	0
0	0	0	0	0	0	0	0	0	0	0	0	0	0	0	0	0	0	0	0
Frame 23 (46.00 ms)
0	0	0	0	0	0	0	0	0	0	0	0.3	0.8	0.5	0.5	0	0	0	0	0
0	0	0	0	0	0	0	0	0	0.8	2.2	4.6	6.8	6	4.4	1.9	0.3	0	0	0
0	0	0	0	0	0	0	0	0.8	4.6	11.7	18	19.1	17.2	14.5	8.5	2.2	0.3	0	0
0	0	0	0	0	0	0	0.3	2.7	9.8	19.4	21.8	21.5	19.6	17.5	12	4.1	0.5	0	0
0	0	0	0	0	0	0	1.1	6.8	15.3	21.3	21.8	21	19.6	17.7	13.1	5.2	0.5	0	0
0	0	0	0	0	0	0	1.6	9	18	21.8	21.8	20.7	19.1	16.4	11.2	4.1	0.5	0	0
0	0	0	0	0	0	0	1.6	8.2	16.6	21	21.3	19.9	16.4	10.9	4.9	1.4	0	0	0
0	0	0	0	0	0	0	1.1	5.2	10.9	15.8	17.2	15.3	10.6	4.9	1.4	0.3	0	0	0
0	0	0	0	0	0	0	0.8	3.3	5.5	6.5	6.3	4.1	2.2	0.8	0	0	0	0	0
0	0	0	0	0	0	0.3	1.1	1.9	2.2	2.2	1.1	0.3	0	0	0	0	0	0	0
0	0	0	0	0	0.3	1.1	1.9	2.2	1.4	0.5	0.3	0	0	0	0	0	0	0	0
0	0	0	0	0	0.8	1.9	2.2	1.4	0.8	0.3	0	0	0	0	0	0	0	0	0
0	0	0	0	0.3	1.9	3.3	2.7	1.4	0.8	0.3	0	0	0	0	0	0	0	0	0
0	0	0	0	0.8	2.5	3.3	1.9	0.8	0.3	0	0	0	0	0	0	0	0	0	0
0	0	0	0.8	2.5	4.4	3.5	1.4	0.3	0	0	0	0	0	0	0	0	0	0	0
0	0	0.5	1.9	3	3.3	1.9	0.5	0	0	0	0	0	0	0	0	0	0	0	0
0	0.3	1.1	2.7	3.5	3.3	1.9	0.8	0.3	0	0	0	0	0	0	0	0	0	0	0
0	0.5	1.9	4.1	6	5.2	3.8	2.2	0.8	0.3	0	0	0	0	0	0	0	0	0	0
0	0.8	2.7	4.6	5.2	4.6	4.4	3.8	2.5	1.4	1.1	0.8	0.3	0.3	0	0	0	0	0	0
0	0.5	1.6	2.7	3.8	5.5	6.8	6.5	6	5.2	4.6	3.3	1.6	1.4	0.5	0.3	0	0	0	0
0	0	0.5	1.1	3	5.7	10.1	11.5	10.4	8.5	6.8	4.9	3.8	3.3	2.5	0.8	0	0	0	0
0	0	0	0.3	1.9	5.5	10.9	13.6	11.2	7.9	6.5	5.5	4.6	3.8	2.7	0.8	0	0	0	0
0	0	0	0	0.8	3.3	6.5	8.7	8.2	6.3	4.4	3	2.7	2.5	1.6	0.5	0	0	0	0
0	0	0	0	0	0.5	1.6	3	3.3	2.5	1.6	1.1	0.8	0.8	0.5	0	0	0	0	0
0	0	0	0	0	0	0	0.3	0.5	0.3	0.3	0.3	0	0	0	0	0	0	0	0
0	0	0	0	0	0	0	0	0	0	0	0	0	0	0	0	0	0	0	0
0	0	0	0	0	0	0	0	0	0	0	0.3	0.5	0.3	0	0	0	0	0	0
0	0	0	0	0	0	0	0	0	0	0	0	0.3	0	0	0	0	0	0	0
0	0	0	0	0	0	0	0	0	0	0	0	0	0	0	0	0	0	0	0
0	0	0	0	0	0	0	0	0	0	0	0	0	0	0	0	0	0	0	0
0	0	0	0	0	0	0	0	0	0	0	0	0	0	0	0	0	0	0	0
0	0	0	0	0	0	0	0	0	0	0	0	0	0	0	0	0	0	0	0
Frame 24 (48.00 ms)
0	0	0	0	0	0	0	0	0	0	0	0.3	0.5	0.5	0.3	0	0	0	0	0
0	0	0	0	0	0	0	0	0	0.5	1.9	4.4	6	5.5	4.1	1.9	0.3	0	0	0
0	0	0	0	0	0	0	0	0.5	4.1	11.2	18	18.8	17.2	14.5	8.5	2.2	0.3	0	0
0	0	0	0	0	0	0	0.3	2.7	9.3	19.1	21.8	21.5	19.6	17.5	12.3	4.1	0.5	0	0
0	0	0	0	0	0	0	1.1	6.5	14.5	21	21.8	21	19.6	17.7	13.4	5.2	0.8	0	0
0	0	0	0	0	0	0	1.6	9	17.7	21.5	21.8	21	19.1	16.4	11.5	4.4	0.5	0	0
0	0	0	0	0	0	0	1.6	7.9	16.1	20.7	21.5	20.2	16.6	11.2	5.2	1.4	0	0	0
0	0	0	0	0	0	0	1.1	5.2	10.9	15.8	17.5	15.8	10.9	5.2	1.4	0.3	0	0	0
0	0	0	0	0	0	0	0.8	3.3	5.5	7.1	6.5	4.6	2.5	0.8	0.3	0	0	0	0
0	0	0	0	0	0	0.3	1.1	2.2	2.5	2.2	1.4	0.5	0	0	0	0	0	0	0
0	0	0	0	0	0.3	1.1	2.2	2.2	1.4	0.5	0.3	0	0	0	0	0	0	0	0
0	0	0	0	0	0.8	1.9	2.2	1.6	0.8	0.3	0	0	0	0	0	0	0	0	0
0	0	0	0	0.3	1.9	3.3	2.7	1.6	0.8	0.3	0	0	0	0	0	0	0	0	0
0	0	0	0.3	0.8	2.5	3.3	1.9	0.8	0.3	0	0	0	0	0	0	0	0	0	0
0	0	0.3	0.8	2.5	4.4	3.5	1.6	0.3	0	0	0	0	0	0	0	0	0	0	0
0	0	0.5	1.9	3.3	3.3	1.9	0.5	0	0	0	0	0	0	0	0	0	0	0	0
0	0.3	1.1	2.7	3.8	3.5	1.9	0.8	0.3	0	0	0	0	0	0	0	0	0	0	0
0	0.5	1.9	4.4	6	5.5	3.8	2.5	0.8	0.3	0	0	0	0	0	0	0	0	0	0
0	0.8	2.7	4.6	5.2	4.9	4.6	4.1	2.5	1.6	1.4	0.8	0.3	0.3	0	0	0	0	0	0
0	0.5	1.6	2.7	4.1	5.7	7.1	6.8	6.3	5.5	5.2	3.5	2.2	1.6	0.8	0.3	0	0	0	0
0	0	0.5	1.4	3.3	6	10.4	12	10.6	9	7.4	5.7	4.4	3.8	2.7	0.8	0	0	0	0
0	0	0	0.3	1.9	5.7	11.5	14.2	11.7	8.5	7.1	6.3	5.5	4.6	3.5	1.1	0	0	0	0
0	0	0	0	1.1	3.5	6.8	9.5	9	6.8	4.6	3.5	3.3	3	2.2	0.8	0	0	0	0
0	0	0	0	0.3	0.5	1.6	3.3	3.8	3	1.9	1.4	1.1	0.8	0.5	0.3	0	0	0	0
0	0	0	0	0	0	0	0.3	0.5	0.3	0.3	0.3	0.3	0	0	0	0	0	0	0
0	0	0	0	0	0	0	0	0	0	0	0	0.3	0.3	0	0	0	0	0	0
0	0	0	0	0	0	0	0	0	0	0	0.5	0.8	0.5	0	0	0	0	0	0
0	0	0	0	0	0	0	0	0	0	0	0.3	0.5	0.3	0	0	0	0	0	0
0	0	0	0	0	0	0	0	0	0	0	0	0	0	0	0	0	0	0	0
0	0	0	0	0	0	0	0	0	0	0	0	0	0	0	0	0	0	0	0
0	0	0	0	0	0	0	0	0	0	0	0	0	0	0	0	0	0	0	0
0	0	0	0	0	0	0	0	0	0	0	0	0	0	0	0	0	0	0	0
Frame 25 (50.00 ms)
0	0	0	0	0	0	0	0	0	0	0	0.3	0.5	0.5	0.3	0	0	0	0	0
0	0	0	0	0	0	0	0	0	0.5	1.9	3.8	5.5	5.2	4.1	1.9	0.3	0	0	0
0	0	0	0	0	0	0	0	0.5	3.5	10.9	17.7	18.8	17.2	14.5	8.5	2.2	0.3	0	0
0	0	0	0	0	0	0	0.3	2.5	9	18.8	21.8	21.5	19.6	17.5	12.3	4.4	0.5	0	0
0	0	0	0	0	0	0	1.1	6	14.2	21	21.8	21	19.6	17.7	13.6	5.5	0.8	0	0
0	0	0	0	0	0	0	1.6	8.7	17.7	21.5	21.8	21	19.1	16.6	11.7	4.6	0.5	0	0
0	0	0	0	0	0	0	1.6	7.9	16.1	20.7	21.5	20.2	16.6	11.5	5.5	1.4	0	0	0
0	0	0	0	0	0	0	1.1	5.2	10.9	16.1	17.7	16.1	11.5	5.7	1.6	0.3	0	0	0
0	0	0	0	0	0	0	0.8	3.5	5.7	7.4	7.1	4.9	2.5	1.1	0.3	0	0	0	0
0	0	0	0	0	0	0.3	1.1	2.2	2.7	2.5	1.6	0.5	0	0	0	0	0	0	0
0	0	0	0	0	0.3	1.1	2.2	2.5	1.6	0.5	0.3	0	0	0	0	0	0	0	0
0	0	0	0	0	0.8	2.2	2.5	1.6	1.1	0.3	0	0	0	0	0	0	0	0	0
0	0	0	0	0.3	1.9	3.5	3	1.9	0.8	0.3	0	0	0	0	0	0	0	0	0
0	0	0	0.3	0.8	2.5	3.5	1.9	1.1	0.3	0	0	0	0	0	0	0	0	0	0
0	0	0.3	0.8	2.7	4.4	3.5	1.6	0.5	0	0	0	0	0	0	0	0	0	0	0
0	0	0.5	1.9	3.3	3.3	1.9	0.8	0.3	0	0	0	0	0	0	0	0	0	0	0
0	0.3	1.1	3	3.8	3.5	1.9	0.8	0.3	0	0	0	0	0	0	0	0	0	0	0
0	0.5	1.9	4.4	6.3	5.7	4.1	2.7	1.1	0.3	0	0	0	0	0	0	0	0	0	0
0	0.8	2.7	4.9	5.5	5.2	4.9	4.1	2.7	1.6	1.6	1.1	0.5	0.3	0	0	0	0	0	0
0	0.5	1.9	3	4.1	6	7.4	7.1	6.5	6	5.7	4.1	2.7	1.9	1.1	0.3	0	0	0	0
0	0	0.5	1.4	3.3	6.3	10.6	12.3	11.2	9.5	7.9	6.3	5.2	4.6	3.5	1.1	0	0	0	0
0	0	0	0.3	1.9	6	12	14.7	12.3	9	7.6	7.1	6.5	5.7	4.4	1.4	0.3	0	0	0
0	0	0	0	1.1	3.8	7.4	10.1	9.5	7.4	5.5	4.1	3.8	3.5	2.7	0.8	0	0	0	0
0	0	0	0	0.3	0.8	1.9	3.8	4.4	3.5	2.2	1.6	1.4	1.1	0.8	0.3	0	0	0	0
0	0	0	0	0	0	0.3	0.5	0.5	0.5	0.3	0.3	0.3	0.3	0	0	0	0	0	0
0	0	0	0	0	0	0	0	0	0	0	0	0.3	0.3	0	0	0	0	0	0
0	0	0	0	0	0	0	0	0	0	0	0.5	1.4	0.8	0	0	0	0	0	0
0	0	0	0	0	0	0	0	0	0	0	0.3	0.8	0.3	0	0	0	0	0	0
0	0	0	0	0	0	0	0	0	0	0	0	0	0	0	0	0	0	0	0
0	0	0	0	0	0	0	0	0	0	0	0	0	0	0	0	0	0	0	0
0	0	0	0	0	0	0	0	0	0	0	0	0	0	0	0	0	0	0	0
0	0	0	0	0	0	0	0	0	0	0	0	0	0	0	0	0	0	0	0
Frame 26 (52.00 ms)
0	0	0	0	0	0	0	0	0	0	0	0	0.3	0.5	0.3	0	0	0	0	0
0	0	0	0	0	0	0	0	0	0.5	1.9	3.8	5.2	4.9	3.8	1.9	0.3	0	0	0
0	0	0	0	0	0	0	0	0.5	3.5	11.2	18	18.8	17.2	14.5	8.5	2.2	0.3	0	0
0	0	0	0	0	0	0	0.3	2.5	8.7	19.1	21.8	21.5	19.6	17.5	12.3	4.4	0.5	0	0
0	0	0	0	0	0	0	1.1	5.7	13.6	21	21.8	21	19.6	18	13.6	5.5	0.8	0	0
0	0	0	0	0	0	0	1.4	8.5	17.5	21.5	21.8	20.7	19.1	16.9	12	4.6	0.5	0	0
0	0	0	0	0	0	0	1.4	7.6	16.1	21	21.5	20.5	16.9	11.7	5.7	1.4	0.3	0	0
0	0	0	0	0	0	0	1.1	4.9	10.9	16.4	18.3	16.6	11.7	6.3	1.6	0.3	0	0	0
0	0	0	0	0	0	0	0.8	3.3	5.7	7.6	7.6	5.5	2.7	1.1	0.3	0	0	0	0
0	0	0	0	0	0	0.3	1.1	2.2	2.7	2.7	1.9	0.8	0.3	0	0	0	0	0	0
0	0	0	0	0	0.3	1.1	2.2	2.5	1.6	0.8	0.3	0	0	0	0	0	0	0	0
0	0	0	0	0	0.8	2.2	2.7	1.9	1.1	0.5	0	0	0	0	0	0	0	0	0
0	0	0	0	0.3	1.9	3.5	3.3	1.9	1.1	0.3	0	0	0	0	0	0	0	0	0
0	0	0	0.3	0.8	2.7	3.5	2.2	1.1	0.5	0	0	0	0	0	0	0	0	0	0
0	0	0.3	0.8	2.7	4.6	4.1	1.9	0.5	0	0	0	0	0	0	0	0	0	0	0
0	0	0.5	2.2	3.3	3.5	2.2	0.8	0.3	0	0	0	0	0	0	0	0	0	0	0
0	0.3	1.4	3	4.1	3.8	2.2	1.1	0.3	0	0	0	0	0	0	0	0	0	0	0
0	0.5	1.9	4.4	6.5	5.7	4.1	2.7	1.1	0.3	0	0	0	0	0	0	0	0	0	0
0	0.8	2.7	4.9	5.5	5.2	4.9	4.4	3	1.9	1.6	1.1	0.8	0.3	0	0	0	0	0	0
0	0.5	1.6	3	4.1	6	7.6	7.6	6.8	6.3	6	4.6	3.3	2.2	1.1	0.3	0	0	0	0
0	0	0.5	1.4	3.5	6.5	11.2	12.8	11.5	10.1	8.5	7.1	6	5.5	4.1	1.4	0	0	0	0
0	0	0	0.5	2.2	6.3	12.3	15	12.5	9.5	8.2	7.9	7.4	6.5	5.2	1.6	0.3	0	0	0
0	0	0	0.3	1.1	3.8	7.9	10.6	10.4	7.9	5.7	4.4	4.4	4.1	3.3	1.1	0	0	0	0
0	0	0	0	0.3	0.8	2.2	4.4	4.9	3.8	2.5	1.9	1.6	1.4	0.8	0.3	0	0	0	0
0	0	0	0	0	0	0.3	0.5	0.8	0.5	0.3	0.3	0.3	0.3	0	0	0	0	0	0
0	0	0	0	0	0	0	0	0	0	0	0.3	0.3	0.3	0.3	0	0	0	0	0
0	0	0	0	0	0	0	0	0	0	0	0.8	1.6	1.1	0.3	0	0	0	0	0
0	0	0	0	0	0	0	0	0	0	0	0.5	0.8	0.5	0	0	0	0	0	0
0	0	0	0	0	0	0	0	0	0	0	0	0	0	0	0	0	0	0	0
0	0	0	0	0	0	0	0	0	0	0	0	0	0	0	0	0	0	0	0
0	0	0	0	0	0	0	0	0	0	0	0	0	0	0	0	0	0	0	0
0	0	0	0	0	0	0	0	0	0	0	0	0	0	0	0	0	0	0	0
Frame 27 (54.00 ms)
0	0	0	0	0	0	0	0	0	0	0	0.3	0.8	0.5	0.3	0	0	0	0	0
0	0	0	0	0	0	0	0	0	0.5	1.6	4.4	6.8	5.2	3.8	1.9	0.3	0	0	0
0	0	0	0	0	0	0	0	0.5	3.3	10.4	17.7	19.1	17.2	14.5	8.7	2.2	0.3	0	0
0	0	0	0	0	0	0	0.3	2.2	8.7	18.8	21.8	21.5	19.6	17.5	12.5	4.4	0.5	0	0
0	0	0	0	0	0	0	0.8	5.5	13.4	20.7	21.8	21	19.6	18	13.6	5.7	0.8	0	0
0	0	0	0	0	0	0	1.4	8.5	17.5	21.5	21.8	20.7	19.1	16.9	12.3	4.6	0.5	0	0
0	0	0	0	0	0	0	1.4	7.6	16.1	21	21.5	20.5	17.2	12	6.3	1.6	0.3	0	0
0	0	0	0	0	0	0	0.8	4.9	11.2	16.6	18.5	17.2	12.8	6.8	1.9	0.3	0	0	0
0	0	0	0	0	0	0	0.8	3.5	6	8.2	7.9	6	3.3	1.4	0.3	0	0	0	0
0	0	0	0	0	0	0.3	1.1	2.2	3	3	2.2	0.8	0.3	0	0	0	0	0	0
0	0	0	0	0	0.3	1.1	2.5	2.7	1.9	1.1	0.3	0	0	0	0	0	0	0	0
0	0	0	0	0	0.8	2.5	2.7	2.2	1.4	0.5	0	0	0	0	0	0	0	0	0
0	0	0	0	0.3	1.9	3.8	3.3	2.2	1.1	0.3	0	0	0	0	0	0	0	0	0
0	0	0	0.3	0.8	2.7	3.8	2.5	1.1	0.5	0	0	0	0	0	0	0	0	0	0
0	0	0.3	1.1	3	4.9	4.1	1.9	0.5	0	0	0	0	0	0	0	0	0	0	0
0	0	0.8	2.2	3.5	3.8	2.2	0.8	0.3	0	0	0	0	0	0	0	0	0	0	0
0	0.3	1.4	3	4.1	3.8	2.2	1.1	0.3	0	0	0	0	0	0	0	0	0	0	0
0	0.5	1.9	4.4	6.5	6	4.4	3	1.1	0.3	0.3	0	0	0	0	0	0	0	0	0
0	0.8	3	4.9	5.7	5.5	5.2	4.6	3.3	2.2	1.9	1.4	0.8	0.3	0.3	0	0	0	0	0
0	0.5	1.9	3	4.1	6.3	7.9	7.9	7.1	6.8	6.5	5.5	3.8	2.7	1.4	0.3	0	0	0	0
0	0.3	0.5	1.4	3.5	6.8	11.5	13.1	12	10.4	9	7.6	6.8	6.3	4.6	1.4	0.3	0	0	0
0	0	0	0.5	2.2	6.5	12.5	15.3	13.1	10.1	9	8.5	8.2	7.6	6	2.2	0.3	0	0	0
0	0	0	0.3	1.4	4.1	8.2	11.2	10.9	8.5	6.3	4.9	4.9	4.6	3.8	1.4	0.3	0	0	0
0	0	0	0	0.3	0.8	2.5	4.6	5.5	4.1	3	2.2	1.9	1.6	1.1	0.3	0	0	0	0
0	0	0	0	0	0	0.3	0.5	0.8	0.5	0.5	0.3	0.3	0.3	0.3	0	0	0	0	0
0	0	0	0	0	0	0	0	0	0	0	0.3	0.5	0.5	0.3	0	0	0	0	0
0	0	0	0	0	0	0	0	0	0	0	1.1	2.2	1.6	0.5	0	0	0	0	0
0	0	0	0	0	0	0.3	0	0	0	0	0.5	1.1	0.8	0.3	0	0	0	0	0
0	0	0	0	0	0	0	0	0	0	0	0	0.3	0	0	0	0	0	0	0
0	0	0	0	0	0	0	0	0	0	0	0	0	0	0	0	0	0	0	0
0	0	0	0	0	0	0	0	0	0	0	0	0	0	0	0	0	0	0	0
0	0	0	0	0	0	0	0	0	0	0	0	0	0	0	0	0	0	0	0
Frame 28 (56.00 ms)
0	0	0	0	0	0	0	0	0	0	0	0.3	0.8	0.8	0.3	0	0	0	0	0
0	0	0	0	0	0	0	0	0	0.3	1.6	4.4	6.8	6.5	4.1	1.9	0.3	0	0	0
0	0	0	0	0	0	0	0	0.5	3	9.5	17.5	19.1	17.5	14.5	8.7	2.2	0.3	0	0
0	0	0	0	0	0	0	0.3	2.2	8.7	18.5	21.8	21.3	19.6	17.5	12.5	4.4	0.5	0	0
0	0	0	0	0	0	0	0.8	5.2	13.4	20.7	21.8	21	19.4	17.7	13.6	5.7	0.8	0	0
0	0	0	0	0	0	0	1.4	8.2	17.5	21.5	21.5	20.7	18.8	16.9	12.5	4.9	0.5	0	0
0	0	0	0	0	0	0	1.4	7.6	16.1	21	21.5	20.5	17.2	12.5	6.5	1.6	0.3	0	0
0	0	0	0	0	0	0	0.8	4.9	11.2	16.6	18.5	17.2	12.8	7.1	2.2	0.3	0	0	0
0	0	0	0	0	0	0	0.8	3.5	6.3	8.5	8.5	6.3	3.3	1.4	0.3	0	0	0	0
0	0	0	0	0	0	0.3	1.1	2.5	3.3	3.5	2.5	1.1	0.3	0	0	0	0	0	0
0	0	0	0	0	0.3	1.1	2.5	2.7	1.9	1.1	0.3	0	0	0	0	0	0	0	0
0	0	0	0	0	0.8	2.5	3	2.2	1.4	0.5	0	0	0	0	0	0	0	0	0
0	0	0	0	0.3	1.9	4.1	3.5	2.2	1.1	0.3	0	0	0	0	0	0	0	0	0
0	0	0	0.3	0.8	2.7	4.1	2.5	1.4	0.5	0	0	0	0	0	0	0	0	0	0
0	0	0.3	1.1	3	5.2	4.4	1.9	0.5	0	0	0	0	0	0	0	0	0	0	0
0	0	0.8	2.2	3.5	3.8	2.2	0.8	0.3	0	0	0	0	0	0	0	0	0	0	0
0	0.3	1.4	3	4.1	3.8	2.2	1.1	0.3	0	0	0	0	0	0	0	0	0	0	0
0	0.5	2.2	4.6	6.8	6	4.4	3	1.4	0.3	0.3	0	0	0	0	0	0	0	0	0
0	0.8	3	5.2	5.7	5.5	5.5	4.9	3.5	2.2	1.9	1.4	0.8	0.5	0.3	0	0	0	0	0
0	0.5	1.9	3	4.4	6.5	7.9	7.9	7.4	7.1	7.1	5.7	4.1	3	1.6	0.3	0	0	0	0
0	0.3	0.5	1.6	3.8	7.1	11.7	13.4	12.5	10.9	9.5	8.2	7.4	6.8	5.2	1.6	0.3	0	0	0
0	0	0	0.5	2.5	6.8	13.1	15.8	13.6	10.4	9.5	9	9	8.5	6.8	2.7	0.3	0	0	0
0	0	0	0.3	1.4	4.4	8.7	11.7	11.2	8.7	6.8	5.5	5.5	5.5	4.4	1.6	0.3	0	0	0
0	0	0	0	0.3	1.1	2.5	5.2	5.7	4.6	3.3	2.5	2.2	1.9	1.4	0.3	0	0	0	0
0	0	0	0	0	0	0.3	0.8	0.8	0.5	0.5	0.3	0.3	0.3	0.3	0	0	0	0	0
0	0	0	0	0	0	0	0	0	0	0	0.3	0.8	0.8	0.3	0	0	0	0	0
0	0	0	0	0	0	0	0	0	0	0	1.1	2.5	1.9	0.5	0	0	0	0	0
0	0	0	0	0	0	0.3	0.3	0	0	0	0.5	1.4	0.8	0.3	0	0	0	0	0
0	0	0	0	0	0	0	0	0	0	0	0	0.3	0	0	0	0	0	0	0
0	0	0	0	0	0	0	0	0	0	0	0	0	0	0	0	0	0	0	0
0	0	0	0	0	0	0	0	0	0	0	0	0	0	0	0	0	0	0	0
0	0	0	0	0	0	0	0	0	0	0	0	0	0	0	0	0	0	0	0
Frame 29 (58.00 ms)
0	0	0	0	0	0	0	0	0	0	0	0.3	0.8	0.8	0.3	0	0	0	0	0
0	0	0	0	0	0	0	0	0	0.5	1.9	4.1	6.5	6.5	4.1	1.9	0.3	0	0	0
0	0	0	0	0	0	0	0	0.5	3.5	11.5	18	19.1	17.5	14.5	8.7	2.2	0.3	0	0
0	0	0	0	0	0	0	0.3	2.2	8.7	19.1	21.8	21.3	19.6	17.5	12.5	4.4	0.5	0	0
0	0	0	0	0	0	0	0.8	5.2	13.4	20.7	21.8	21	19.4	17.7	13.6	5.7	0.8	0	0
0	0	0	0	0	0	0	1.4	8.2	17.5	21.3	21.5	20.7	18.8	16.9	12.5	5.2	0.8	0	0
0	0	0	0	0	0	0	1.4	7.6	16.1	20.7	21.5	20.5	17.2	12.5	6.5	1.9	0.3	0	0
0	0	0	0	0	0	0	0.8	5.2	11.2	16.9	19.1	17.5	13.1	7.4	2.2	0.3	0	0	0
0	0	0	0	0	0	0	0.8	3.8	6.5	9	9	6.8	3.5	1.4	0.3	0	0	0	0
0	0	0	0	0	0	0.3	1.4	2.7	3.3	3.5	2.5	1.1	0.3	0	0	0	0	0	0
0	0	0	0	0	0.3	1.1	2.5	3	2.2	1.1	0.3	0	0	0	0	0	0	0	0
0	0	0	0	0	0.8	2.5	3	2.5	1.6	0.5	0	0	0	0	0	0	0	0	0
0	0	0	0	0.3	1.9	4.1	3.8	2.5	1.4	0.5	0	0	0	0	0	0	0	0	0
0	0	0	0.3	0.8	3	4.1	2.7	1.4	0.5	0.3	0	0	0	0	0	0	0	0	0
0	0	0.3	1.1	3	5.2	4.6	2.2	0.8	0.3	0	0	0	0	0	0	0	0	0	0
0	0	0.8	2.2	3.8	4.1	2.5	0.8	0.3	0	0	0	0	0	0	0	0	0	0	0
0	0.3	1.4	3.3	4.4	4.1	2.5	1.1	0.3	0	0	0	0	0	0	0	0	0	0	0
0	0.5	2.2	4.6	7.1	6.3	4.6	3.3	1.4	0.3	0.3	0	0	0	0	0	0	0	0	0
0	1.1	3.3	5.2	6	5.7	5.7	5.2	3.5	2.5	2.2	1.6	1.1	0.5	0.3	0	0	0	0	0
0	0.5	1.9	3.3	4.6	6.5	8.2	8.2	7.6	7.4	7.4	6.3	4.6	3.3	1.6	0.3	0	0	0	0
0	0.3	0.5	1.6	3.8	7.4	12	13.9	12.8	11.2	10.1	8.7	7.9	7.4	5.5	1.9	0.3	0	0	0
0	0	0	0.5	2.5	7.1	13.4	16.1	13.9	10.9	9.8	9.5	9.5	9	7.6	3	0.3	0	0	0
0	0	0	0.3	1.4	4.6	9	12.3	11.7	9.3	7.1	5.7	5.7	5.7	4.6	1.9	0.3	0	0	0
0	0	0	0	0.3	1.1	2.5	5.5	6	4.9	3.5	2.7	2.5	2.2	1.4	0.3	0	0	0	0
0	0	0	0	0	0	0.3	0.8	0.8	0.8	0.5	0.5	0.3	0.3	0.3	0	0	0	0	0
0	0	0.3	0	0	0	0	0	0	0	0	0.3	0.8	0.8	0.3	0	0	0	0	0
0	0	0	0	0	0	0	0	0	0	0	1.1	2.7	2.5	0.8	0	0	0	0	0
0	0	0	0	0	0	0.3	0.3	0	0	0	0.8	1.6	1.1	0.3	0	0	0	0	0
0	0	0	0	0	0	0	0	0	0	0	0	0.3	0.3	0	0	0	0	0	0
0	0	0	0	0	0	0	0	0	0	0	0	0	0	0	0	0	0	0	0
0	0	0	0	0	0	0	0	0	0	0	0	0	0	0	0	0	0	0	0
0	0	0	0	0	0	0	0	0	0	0	0	0	0	0	0	0	0	0	0
Frame 30 (60.00 ms)
0	0	0	0	0	0	0	0	0	0	0	0.3	0.8	0.8	0.3	0	0	0	0	0
0	0	0	0	0	0	0	0	0	0.5	1.9	4.1	6.5	6.3	4.1	1.9	0.3	0	0	0
0	0	0	0	0	0	0	0	0.5	3.5	11.5	18	19.1	17.5	14.5	8.7	2.2	0.3	0	0
0	0	0	0	0	0	0	0.3	2.2	8.7	19.1	21.8	21.3	19.6	17.7	12.8	4.6	0.5	0	0
0	0	0	0	0	0	0	0.8	5.2	13.4	20.7	21.8	21	19.4	18	13.9	5.7	0.8	0	0
0	0	0	0	0	0	0	1.4	8.2	17.5	21.3	21.5	20.7	18.8	16.9	12.8	5.2	0.8	0	0
0	0	0	0	0	0	0	1.4	7.6	16.1	20.7	21.5	20.5	17.2	12.5	6.8	1.9	0.3	0	0
0	0	0	0	0	0	0	1.1	5.2	11.2	16.9	19.1	17.5	13.1	7.4	2.5	0.3	0	0	0
0	0	0	0	0	0	0	1.1	3.8	6.8	9	9.3	7.1	3.8	1.6	0.3	0	0	0	0
0	0	0	0	0	0	0.3	1.4	3	3.5	3.8	2.7	1.4	0.3	0	0	0	0	0	0
0	0	0	0	0	0.3	1.4	2.7	3.3	2.5	1.4	0.5	0	0	0	0	0	0	0	0
0	0	0	0	0	1.1	2.7	3.3	2.7	1.6	0.8	0	0	0	0	0	0	0	0	0
0	0	0	0	0.3	2.2	4.4	4.1	2.7	1.6	0.5	0	0	0	0	0	0	0	0	0
0	0	0	0.3	1.1	3	4.4	3	1.6	0.8	0.3	0	0	0	0	0	0	0	0	0
0	0	0.3	1.1	3.3	5.5	4.6	2.2	0.8	0.3	0	0	0	0	0	0	0	0	0	0
0	0	0.8	2.5	3.8	4.1	2.5	1.1	0.3	0	0	0	0	0	0	0	0	0	0	0
0	0.3	1.4	3.3	4.6	4.1	2.5	1.1	0.3	0	0	0	0	0	0	0	0	0	0	0
0	0.5	2.2	4.9	7.1	6.5	4.9	3.3	1.4	0.3	0.3	0	0	0	0	0	0	0	0	0
0	1.1	3.3	5.2	6	5.7	5.7	5.2	3.8	2.7	2.5	1.6	1.1	0.5	0.3	0	0	0	0	0
0	0.8	2.2	3.3	4.6	6.5	8.5	8.5	8.2	7.6	7.9	6.5	4.9	3.5	1.9	0.5	0	0	0	0
0	0.3	0.5	1.6	3.8	7.4	12.3	14.2	13.1	11.7	10.6	9.3	8.5	7.9	6	1.9	0.3	0	0	0
0	0	0	0.5	2.7	7.1	13.6	16.4	14.2	11.2	10.1	9.8	10.1	9.8	7.9	3.3	0.5	0	0	0
0	0	0	0.3	1.4	4.6	9.3	12.5	12	9.5	7.4	6	6	6	4.9	1.9	0.3	0	0	0
0	0	0	0	0.3	1.1	2.7	5.7	6.5	4.9	3.8	3	2.7	2.2	1.4	0.5	0	0	0	0
0	0	0.3	0	0	0	0.3	0.8	1.1	0.8	0.5	0.5	0.5	0.5	0.3	0	0	0	0	0
0	0	0.3	0.3	0	0	0	0	0	0	0	0.3	0.8	0.8	0.3	0	0	0	0	0
0	0	0	0	0	0	0	0	0	0	0.3	1.4	3	2.7	0.8	0	0	0	0	0
0	0	0	0	0	0	0.3	0.3	0	0	0	0.8	1.9	1.1	0.3	0	0	0	0	0
0	0	0	0	0	0	0	0	0	0	0	0	0.3	0.3	0	0	0	0	0	0
0	0	0	0	0	0	0	0	0	0	0	0	0	0	0	0	0	0	0	0
0	0	0	0	0	0	0	0	0	0	0	0	0	0	0	0	0	0	0	0
0	0	0	0	0	0	0	0	0	0	0	0	0	0	0	0	0	0	0	0
Frame 31 (62.00 ms)
0	0	0	0	0	0	0	0	0	0	0	0.3	0.8	0.8	0.3	0	0	0	0	0
0	0	0	0	0	0	0	0	0	0.5	1.9	4.1	6.5	6.3	4.1	1.9	0.3	0	0	0
0	0	0	0	0	0	0	0	0.5	3.5	11.5	18	19.1	17.5	14.5	8.7	2.2	0.3	0	0
0	0	0	0	0	0	0	0.3	2.2	8.7	19.1	21.8	21.5	19.9	17.7	12.8	4.6	0.5	0	0
0	0	0	0	0	0	0	0.8	5.2	13.4	20.7	21.8	21	19.6	18	14.2	6	0.8	0	0
0	0	0	0	0	0	0	1.4	8.2	17.5	21.3	21.5	20.7	19.1	17.2	12.8	5.2	0.8	0	0
0	0	0	0	0	0	0	1.4	7.6	16.1	20.7	21.5	20.5	17.2	12.5	6.8	1.9	0.3	0	0
0	0	0	0	0	0	0	1.1	5.2	11.5	17.2	19.4	17.7	13.1	7.6	2.5	0.3	0	0	0
0	0	0	0	0	0	0	1.1	4.1	7.1	9.5	9.8	7.4	3.8	1.6	0.3	0	0	0	0
0	0	0	0	0	0	0.3	1.4	3	3.8	4.1	3	1.4	0.3	0	0	0	0	0	0
0	0	0	0	0	0.3	1.4	2.7	3.3	2.5	1.4	0.5	0	0	0	0	0	0	0	0
0	0	0	0	0	1.1	3	3.5	3	1.9	0.8	0	0	0	0	0	0	0	0	0
0	0	0	0	0.3	2.2	4.6	4.1	2.7	1.6	0.5	0	0	0	0	0	0	0	0	0
0	0	0	0.3	1.1	3.5	4.6	3	1.6	0.8	0.3	0	0	0	0	0	0	0	0	0
0	0	0.3	1.1	3.3	5.7	4.9	2.5	0.8	0.3	0	0	0	0	0	0	0	0	0	0
0	0	0.8	2.5	4.1	4.4	2.5	1.1	0.3	0	0	0	0	0	0	0	0	0	0	0
0	0.3	1.4	3.5	4.6	4.4	2.7	1.1	0.3	0	0	0	0	0	0	0	0	0	0	0
0	0.5	2.5	5.2	7.4	6.8	5.2	3.5	1.4	0.3	0.3	0	0	0	0	0	0	0	0	0
0	1.1	3.3	5.5	6.3	6	6	5.5	4.1	2.7	2.5	1.6	1.1	0.5	0.3	0	0	0	0	0
0	0.8	2.2	3.3	4.6	6.8	8.7	8.7	8.5	7.9	8.2	6.8	5.2	3.8	2.2	0.5	0	0	0	0
0	0.3	0.5	1.6	4.1	7.6	12.5	14.5	13.6	12	10.9	9.5	8.7	8.2	6	2.2	0.3	0	0	0
0	0	0	0.5	2.7	7.4	13.9	16.6	14.7	11.5	10.6	10.4	10.4	10.1	8.2	3.5	0.5	0	0	0
0	0	0	0.3	1.4	4.6	9.3	12.8	12.3	9.8	7.6	6.3	6.3	6.3	5.2	2.2	0.3	0	0	0
0	0	0	0	0.3	1.1	3	5.7	6.8	5.2	3.8	3.3	2.7	2.5	1.6	0.5	0	0	0	0
0	0	0.3	0	0	0	0.3	0.8	1.1	0.8	0.5	0.5	0.5	0.5	0.3	0	0	0	0	0
0	0	0.3	0.3	0	0	0	0	0	0	0	0.3	0.8	0.8	0.3	0	0	0	0	0
0	0	0	0	0	0	0	0	0	0	0.3	1.4	3.3	2.7	0.8	0	0	0	0	0
0	0	0	0	0	0	0.3	0.3	0	0	0.3	1.1	1.9	1.4	0.3	0	0	0	0	0
0	0	0	0	0	0	0	0	0	0	0	0.3	0.3	0.3	0	0	0	0	0	0
0	0	0	0	0	0	0	0	0	0	0	0	0	0	0	0	0	0	0	0
0	0	0	0	0	0	0	0	0	0	0	0	0	0	0	0	0	0	0	0
0	0	0	0	0	0	0	0	0	0	0	0	0	0	0	0	0	0	0	0
Frame 32 (64.00 ms)
0	0	0	0	0	0	0	0	0	0	0	0.3	0.8	0.8	0.3	0	0	0	0	0
0	0	0	0	0	0	0	0	0	0.5	2.2	4.4	6.5	6.3	4.1	1.9	0.3	0	0	0
0	0	0	0	0	0	0	0	0.5	3.5	12	18	19.1	17.5	14.5	8.7	2.2	0.3	0	0
0	0	0	0	0	0	0	0.3	2.2	8.7	19.1	21.8	21.5	19.9	17.7	12.8	4.6	0.5	0	0
0	0	0	0	0	0	0	0.8	5.2	13.4	20.7	21.8	21	19.6	18	14.2	6	0.8	0	0
0	0	0	0	0	0	0	1.4	8.2	17.5	21.3	21.5	20.7	19.1	17.2	12.8	5.2	0.8	0	0
0	0	0	0	0	0	0	1.4	7.6	16.1	20.7	21.5	20.5	17.5	12.5	6.8	1.9	0.3	0	0
0	0	0	0	0	0	0	1.1	5.2	11.7	17.2	19.4	17.7	13.4	7.6	2.5	0.3	0	0	0
0	0	0	0	0	0	0	1.1	4.1	7.4	9.8	10.1	7.6	4.1	1.6	0.3	0	0	0	0
0	0	0	0	0	0	0.3	1.4	3	4.1	4.4	3.3	1.4	0.5	0	0	0	0	0	0
0	0	0	0	0	0.3	1.4	3	3.5	2.7	1.4	0.5	0	0	0	0	0	0	0	0
0	0	0	0	0	1.1	3	3.8	3	2.2	0.8	0.3	0	0	0	0	0	0	0	0
0	0	0	0	0.3	2.5	4.9	4.4	3	1.6	0.5	0	0	0	0	0	0	0	0	0
0	0	0	0.3	1.1	3.5	4.9	3.3	1.6	0.8	0.3	0	0	0	0	0	0	0	0	0
0	0	0.3	1.1	3.5	6	5.2	2.5	0.8	0.3	0	0	0	0	0	0	0	0	0	0
0	0	0.8	2.7	4.1	4.6	2.7	1.1	0.3	0	0	0	0	0	0	0	0	0	0	0
0	0.3	1.6	3.5	4.9	4.4	3	1.4	0.5	0	0	0	0	0	0	0	0	0	0	0
0	0.5	2.5	5.5	7.6	6.8	5.5	3.5	1.6	0.5	0.3	0.3	0	0	0	0	0	0	0	0
0	1.1	3.8	5.7	6.3	6.3	6	5.7	4.1	3	2.5	1.9	1.1	0.5	0.3	0	0	0	0	0
0	0.8	2.2	3.5	4.6	6.8	9	9	8.7	8.2	8.5	7.1	5.2	3.8	2.2	0.5	0	0	0	0
0	0.3	0.5	1.6	4.1	7.6	12.8	14.7	13.9	12.3	11.2	9.8	9	8.5	6.3	2.2	0.3	0	0	0
0	0	0	0.5	3	7.9	14.2	16.9	14.7	11.7	10.9	10.6	10.6	10.6	8.7	3.8	0.5	0	0	0
0	0	0	0.3	1.6	5.2	9.8	13.1	12.5	10.1	7.9	6.5	6.5	6.5	5.5	2.2	0.3	0	0	0
0	0	0	0	0.3	1.1	3	6	6.8	5.5	4.1	3.3	3	2.5	1.6	0.5	0	0	0	0
0	0	0.3	0	0	0	0.3	0.8	1.1	0.8	0.5	0.5	0.5	0.5	0.3	0	0	0	0	0
0	0	0.3	0.3	0	0	0	0	0	0	0	0.3	0.8	1.1	0.5	0	0	0	0	0
0	0	0	0	0	0	0	0	0	0	0.3	1.4	3.5	3	1.1	0	0	0	0	0
0	0	0	0	0	0.3	0.3	0.3	0	0	0.3	1.1	2.2	1.4	0.3	0	0	0	0	0
0	0	0	0	0	0	0	0	0	0	0	0.3	0.3	0.3	0	0	0	0	0	0
0	0	0	0	0	0	0	0	0	0	0	0	0	0	0	0	0	0	0	0
0	0	0	0	0	0	0	0	0	0	0	0	0	0	0	0	0	0	0	0
0	0	0	0	0	0	0	0	0	0	0	0	0	0	0	0	0	0	0	0
Frame 33 (66.00 ms)
0	0	0	0	0	0	0	0	0	0	0	0.3	0.8	0.8	0.3	0	0	0	0	0
0	0	0	0	0	0	0	0	0	0.5	2.2	4.4	6.5	6.5	4.1	1.9	0.3	0	0	0
0	0	0	0	0	0	0	0	0.5	3.8	12.8	18.3	19.1	17.5	14.5	8.7	2.2	0.3	0	0
0	0	0	0	0	0	0	0.3	2.2	8.7	19.4	21.8	21.5	19.9	17.7	12.8	4.6	0.5	0	0
0	0	0	0	0	0	0	0.8	5.2	13.4	20.7	21.8	21	19.6	18	14.2	6	0.8	0	0
0	0	0	0	0	0	0	1.4	8.2	17.5	21.3	21.5	20.7	19.1	17.2	12.8	5.2	0.8	0	0
0	0	0	0	0	0	0	1.4	7.9	16.4	20.7	21.5	20.5	17.5	13.1	6.8	1.9	0.3	0	0
0	0	0	0	0	0	0	1.1	5.5	11.7	17.5	19.4	17.7	13.6	7.9	2.5	0.3	0	0	0
0	0	0	0	0	0	0	1.1	4.4	7.6	10.4	10.4	7.9	4.4	1.9	0.5	0	0	0	0
0	0	0	0	0	0	0.3	1.6	3.3	4.1	4.6	3.5	1.6	0.5	0	0	0	0	0	0
0	0	0	0	0	0.3	1.6	3.3	3.8	3	1.6	0.8	0.3	0	0	0	0	0	0	0
0	0	0	0	0.3	1.4	3.3	4.1	3.3	2.2	1.1	0.3	0	0	0	0	0	0	0	0
0	0	0	0	0.5	2.7	5.2	4.6	3.3	1.9	0.5	0	0	0	0	0	0	0	0	0
0	0	0	0.3	1.4	3.8	5.2	3.5	1.9	0.8	0.3	0	0	0	0	0	0	0	0	0
0	0	0.3	1.4	3.8	6.3	5.5	2.7	0.8	0.3	0	0	0	0	0	0	0	0	0	0
0	0	0.8	3	4.4	4.6	3	1.4	0.3	0	0	0	0	0	0	0	0	0	0	0
0	0.3	1.6	3.8	4.9	4.6	3	1.4	0.5	0	0	0	0	0	0	0	0	0	0	0
0	0.5	2.7	5.5	7.6	7.1	5.5	3.8	1.6	0.5	0.3	0.3	0	0	0	0	0	0	0	0
0.3	1.4	3.8	5.7	6.5	6.3	6.3	5.7	4.4	3	2.7	1.9	1.1	0.5	0.3	0	0	0	0	0
0	0.8	2.5	3.5	4.9	7.1	9.3	9.3	9	8.5	8.7	7.4	5.5	4.1	2.2	0.5	0	0	0	0
0	0.3	0.5	1.9	4.4	7.9	13.1	15.3	14.5	12.5	11.7	10.1	9.5	9	6.5	2.2	0.3	0	0	0
0	0	0	0.5	3	7.9	14.2	16.9	15	12	10.9	10.9	11.2	10.9	9	3.8	0.5	0	0	0
0	0	0	0.3	1.6	5.2	10.1	13.4	12.8	10.1	7.9	6.5	6.8	6.8	5.5	2.5	0.3	0	0	0
0	0	0	0	0.3	1.1	3.3	6.3	7.1	5.5	4.1	3.3	3	2.7	1.9	0.5	0	0	0	0
0	0	0.3	0	0	0	0.3	0.8	1.1	0.8	0.5	0.5	0.5	0.5	0.3	0	0	0	0	0
0	0	0.3	0.3	0	0	0	0	0	0	0	0.3	1.1	1.1	0.5	0	0	0	0	0
0	0	0	0	0	0	0	0	0	0	0.3	1.6	3.5	3.3	1.1	0	0	0	0	0
0	0	0	0	0	0.3	0.3	0.3	0	0	0.3	1.1	2.2	1.4	0.3	0	0	0	0	0
0	0	0	0	0	0	0	0	0	0	0	0.3	0.3	0.3	0	0	0	0	0	0
0	0	0	0	0	0	0	0	0	0	0	0	0	0	0	0	0	0	0	0
0	0	0	0	0	0	0	0	0	0	0	0	0	0	0	0	0	0	0	0
0	0	0	0	0	0	0	0	0	0	0	0	0	0	0	0	0	0	0	0
Frame 34 (68.00 ms)
0	0	0	0	0	0	0	0	0	0	0	0.3	0.8	0.8	0.3	0	0	0	0	0
0	0	0	0	0	0	0	0	0	0.5	2.5	4.4	6.8	6.5	4.1	1.9	0.3	0	0	0
0	0	0	0	0	0	0	0	0.5	3.8	13.1	18.5	19.1	17.7	14.7	8.7	2.2	0.3	0	0
0	0	0	0	0	0	0	0.3	2.2	8.7	19.4	22.1	21.5	19.9	18	12.8	4.6	0.5	0	0
0	0	0	0	0	0	0	0.8	5.5	13.6	20.7	21.8	21	19.6	18.3	14.2	6	0.8	0	0
0	0	0	0	0	0	0	1.4	8.5	17.5	21.5	21.5	20.7	19.1	17.2	12.8	5.5	0.8	0	0
0	0	0	0	0	0	0	1.4	7.9	16.4	21	21.5	20.5	17.5	12.8	6.8	1.9	0.3	0	0
0	0	0	0	0	0	0	1.1	5.7	12	17.7	19.4	17.7	13.9	7.9	2.5	0.3	0	0	0
0	0	0	0	0	0	0	1.1	4.4	7.9	10.6	10.9	7.9	4.4	1.9	0.5	0	0	0	0
0	0	0	0	0	0	0.5	1.6	3.5	4.6	5.2	3.8	1.6	0.5	0	0	0	0	0	0
0	0	0	0	0	0.3	1.9	3.5	4.1	3.3	1.9	0.8	0.3	0	0	0	0	0	0	0
0	0	0	0	0.3	1.4	3.5	4.4	3.5	2.5	1.1	0.3	0	0	0	0	0	0	0	0
0	0	0	0	0.5	3	5.5	4.9	3.3	1.9	0.8	0	0	0	0	0	0	0	0	0
0	0	0	0.3	1.4	4.1	5.5	3.8	2.2	1.1	0.3	0	0	0	0	0	0	0	0	0
0	0	0.3	1.4	4.1	6.3	5.7	3	1.1	0.3	0	0	0	0	0	0	0	0	0	0
0	0	0.8	3	4.6	4.9	3	1.4	0.5	0	0	0	0	0	0	0	0	0	0	0
0	0.3	1.9	4.1	5.2	4.9	3	1.4	0.5	0	0	0	0	0	0	0	0	0	0	0
0	0.8	2.7	5.7	7.6	7.4	5.7	3.8	1.6	0.5	0.3	0.3	0	0	0	0	0	0	0	0
0.3	1.4	4.1	6	6.5	6.3	6.3	6	4.4	3.3	3	2.2	1.4	0.5	0.3	0	0	0	0	0
0	0.8	2.7	3.8	5.2	7.4	9.5	9.5	9	8.7	9	7.6	5.7	4.1	2.2	0.5	0	0	0	0
0	0.3	0.8	1.9	4.4	8.2	13.4	15.5	14.5	12.8	12	10.4	9.5	9.3	6.5	2.2	0.3	0	0	0
0	0	0	0.8	3.3	8.5	14.7	17.5	15.3	12	11.2	11.2	11.5	11.2	9	3.8	0.5	0	0	0
0	0	0	0.3	1.6	5.5	10.4	13.6	12.8	10.4	8.2	6.8	6.8	6.8	5.7	2.5	0.3	0	0	0
0	0	0	0	0.3	1.1	3.3	6.3	7.1	5.7	4.4	3.3	3.3	2.7	1.9	0.5	0	0	0	0
0	0	0.3	0	0	0	0.3	0.8	1.1	0.8	0.5	0.5	0.5	0.5	0.3	0	0	0	0	0
0	0	0.3	0.3	0	0	0	0	0	0	0	0.3	1.1	1.1	0.5	0	0	0	0	0
0	0	0	0	0	0	0	0	0	0	0.3	1.6	3.8	3.3	1.1	0	0	0	0	0
0	0	0	0	0	0.3	0.5	0.3	0	0	0.3	1.1	2.5	1.6	0.3	0	0	0	0	0
0	0	0	0	0	0	0	0	0	0	0	0.3	0.3	0.3	0	0	0	0	0	0
0	0	0	0	0	0	0	0	0	0	0	0	0	0	0	0	0	0	0	0
0	0	0	0	0	0	0	0	0	0	0	0	0	0	0	0	0	0	0	0
0	0	0	0	0	0	0	0	0	0	0	0	0	0	0	0	0	0	0	0
Frame 35 (70.00 ms)
0	0	0	0	0	0	0	0	0	0	0	0.3	0.8	0.8	0.3	0	0	0	0	0
0	0	0	0	0	0	0	0	0	0.5	2.2	4.6	7.1	6.8	4.4	1.9	0.3	0	0	0
0	0	0	0	0	0	0	0	0.5	3.8	12.5	18.3	19.4	18	14.7	8.7	2.2	0.3	0	0
0	0	0	0	0	0	0	0.3	2.2	9	19.4	22.1	21.5	19.9	18	12.8	4.6	0.5	0	0
0	0	0	0	0	0	0	0.8	5.7	13.9	21	21.8	21	19.6	18.3	14.2	6	0.8	0	0
0	0	0	0	0	0	0	1.4	8.7	17.7	21.5	21.5	20.7	19.1	17.2	12.8	5.5	0.8	0	0
0	0	0	0	0	0	0	1.4	8.2	16.4	21	21.5	20.5	17.5	12.5	6.8	1.9	0.3	0	0
0	0	0	0	0	0	0	1.1	6	12.3	17.7	19.6	18	13.9	7.9	2.5	0.3	0	0	0
0	0	0	0	0	0	0.3	1.4	4.9	8.2	10.9	11.2	8.2	4.6	1.9	0.5	0	0	0	0
0	0	0	0	0	0	0.5	1.9	3.8	4.6	5.5	4.1	1.9	0.5	0	0	0	0	0	0
0	0	0	0	0	0.5	2.2	3.8	4.4	3.3	1.9	0.8	0.3	0	0	0	0	0	0	0
0	0	0	0	0.3	1.4	3.8	4.6	3.8	2.7	1.1	0.3	0	0	0	0	0	0	0	0
0	0	0	0	0.5	3.3	5.7	5.2	3.5	2.2	0.8	0	0	0	0	0	0	0	0	0
0	0	0	0.3	1.4	4.4	5.7	4.1	2.2	1.1	0.3	0	0	0	0	0	0	0	0	0
0	0	0.3	1.4	4.1	6.5	5.7	3.3	1.1	0.3	0	0	0	0	0	0	0	0	0	0
0	0.3	1.1	3.3	4.9	5.2	3	1.4	0.5	0	0	0	0	0	0	0	0	0	0	0
0	0.3	1.9	4.1	5.2	4.9	3.3	1.6	0.5	0	0	0	0	0	0	0	0	0	0	0
0	0.8	3	5.7	7.9	7.4	5.7	4.1	1.9	0.8	0.3	0.3	0	0	0	0	0	0	0	0
0.3	1.4	4.1	6	6.8	6.5	6.5	6.3	4.6	3.3	3	2.2	1.4	0.8	0.3	0	0	0	0	0
0	0.8	2.7	3.8	5.2	7.6	9.8	9.8	9.3	9	9.3	7.9	6	4.4	2.5	0.5	0	0	0	0
0	0.3	0.8	1.9	4.4	8.5	13.6	15.8	14.7	12.8	12.3	10.6	9.8	9.3	6.5	2.2	0.3	0	0	0
0	0	0	0.8	3.3	8.5	14.7	17.2	15.5	12.3	11.5	11.5	11.7	11.5	9	3.8	0.5	0	0	0
0	0	0	0.3	1.9	5.5	10.4	13.9	13.1	10.4	8.2	7.1	7.1	7.1	5.7	2.5	0.3	0	0	0
0	0	0	0	0.3	1.4	3.3	6.5	7.4	5.7	4.4	3.5	3.3	2.7	1.9	0.5	0	0	0	0
0	0	0.3	0	0	0	0.3	1.1	1.1	0.8	0.5	0.5	0.8	0.8	0.5	0	0	0	0	0
0	0	0.3	0.3	0	0	0	0	0	0	0	0.3	1.1	1.4	0.5	0	0	0	0	0
0	0	0	0	0	0	0	0	0	0	0.3	1.6	3.8	3.5	1.4	0	0	0	0	0
0	0	0	0	0	0.3	0.5	0.3	0	0	0.3	1.1	2.5	1.6	0.3	0	0	0	0	0
0	0	0	0	0	0	0	0	0	0	0	0.3	0.3	0.3	0	0	0	0	0	0
0	0	0	0	0	0	0	0	0	0	0	0	0	0	0	0	0	0	0	0
0	0	0	0	0	0	0	0	0	0	0	0	0	0	0	0	0	0	0	0
0	0	0	0	0	0	0	0	0	0	0	0	0	0	0	0	0	0	0	0
Frame 36 (72.00 ms)
0	0	0	0	0	0	0	0	0	0	0	0.3	0.8	0.8	0.3	0	0	0	0	0
0	0	0	0	0	0	0	0	0	0.5	2.2	4.9	7.4	7.1	4.4	1.9	0.3	0	0	0
0	0	0	0	0	0	0	0	0.5	3.8	12	18.3	19.4	18	14.7	9	2.2	0.3	0	0
0	0	0	0	0	0	0	0.3	2.5	9	19.1	21.8	21.5	19.9	18	13.1	4.9	0.5	0	0
0	0	0	0	0	0	0	0.8	5.7	13.9	21	21.8	21	19.6	18.3	14.2	6	0.8	0	0
0	0	0	0	0	0	0	1.4	8.7	17.7	21.5	21.5	20.7	19.1	17.2	12.5	5.5	0.8	0	0
0	0	0	0	0	0	0	1.4	8.2	16.6	21	21.5	20.5	17.7	12.8	6.8	1.9	0.3	0	0
0	0	0	0	0	0	0	1.1	6	12.5	18	19.6	18.3	14.2	7.9	2.5	0.3	0	0	0
0	0	0	0	0	0	0.3	1.4	4.9	8.5	11.5	11.7	8.7	4.6	1.9	0.5	0	0	0	0
0	0	0	0	0	0	0.5	2.2	4.1	5.2	5.7	4.4	1.9	0.5	0	0	0	0	0	0
0	0	0	0	0	0.5	2.5	4.4	4.6	3.5	2.2	0.8	0.3	0	0	0	0	0	0	0
0	0	0	0	0.3	1.6	4.4	4.9	4.1	2.7	1.4	0.3	0	0	0	0	0	0	0	0
0	0	0	0	0.8	3.3	6.3	5.5	3.8	2.2	0.8	0	0	0	0	0	0	0	0	0
0	0	0	0.3	1.6	4.6	6.3	4.4	2.5	1.1	0.3	0	0	0	0	0	0	0	0	0
0	0	0.3	1.4	4.4	7.1	6	3.3	1.1	0.3	0	0	0	0	0	0	0	0	0	0
0	0.3	1.1	3.3	5.2	5.5	3.3	1.6	0.5	0	0	0	0	0	0	0	0	0	0	0
0	0.5	2.2	4.4	5.5	5.2	3.5	1.9	0.5	0	0	0	0	0	0	0	0	0	0	0
0	1.1	3.3	6	8.2	7.6	6.3	4.4	1.9	0.8	0.3	0.3	0	0	0	0	0	0	0	0
0.3	1.6	4.4	6.3	6.8	6.5	6.8	6.5	4.6	3.5	3.3	2.5	1.4	0.8	0.3	0	0	0	0	0
0	1.1	2.7	3.8	5.2	7.6	10.1	10.1	9.5	9.3	9.5	8.2	6	4.4	2.5	0.5	0	0	0	0
0	0.3	0.8	1.9	4.6	8.5	13.9	16.1	15	13.1	12.5	11.2	10.1	9.5	6.8	2.2	0.3	0	0	0
0	0	0	0.8	3.3	8.7	14.7	17.5	15.5	12.5	11.7	11.7	11.7	11.5	9.3	4.1	0.5	0	0	0
0	0	0	0.3	1.9	5.7	10.6	14.2	13.4	10.6	8.5	7.1	7.4	7.4	5.7	2.5	0.3	0	0	0
0	0	0	0	0.3	1.4	3.5	6.8	7.6	5.7	4.4	3.5	3.5	3	1.9	0.5	0	0	0	0
0	0	0.3	0	0	0	0.3	1.1	1.1	0.8	0.5	0.5	0.8	0.8	0.5	0	0	0	0	0
0	0	0.3	0.3	0	0	0	0	0	0	0	0.3	1.1	1.4	0.8	0	0	0	0	0
0	0	0	0	0	0	0	0	0	0	0.3	1.6	3.8	3.5	1.4	0	0	0	0	0
0	0	0	0	0	0.3	0.5	0.3	0	0	0.3	1.1	2.5	1.6	0.3	0	0	0	0	0
0	0	0	0	0	0	0	0	0	0	0	0.3	0.3	0.3	0	0	0	0	0	0
0	0	0	0	0	0	0	0	0	0	0	0	0	0	0	0	0	0	0	0
0	0	0	0	0	0	0	0	0	0	0	0	0	0	0	0	0	0	0	0
0	0	0	0	0	0	0	0	0	0	0	0	0	0	0	0	0	0	0	0
Frame 37 (74.00 ms)
0	0	0	0	0	0	0	0	0	0	0	0.3	1.1	0.8	0.3	0	0	0	0	0
0	0	0	0	0	0	0	0	0	0.5	2.2	4.9	7.6	7.1	4.4	1.9	0.3	0	0	0
0	0	0	0	0	0	0	0	0.5	3.8	12	18.3	19.4	17.7	14.7	9	2.2	0.3	0	0
0	0	0	0	0	0	0	0.3	2.5	9	19.1	21.8	21.5	19.9	18	13.1	4.9	0.5	0	0
0	0	0	0	0	0	0	1.1	5.7	13.9	21	21.8	21	19.6	18.3	14.2	6	0.8	0	0
0	0	0	0	0	0	0	1.6	8.7	17.5	21.5	21.5	20.7	19.4	17.2	12.8	5.5	0.8	0	0
0	0	0	0	0	0	0	1.6	7.9	15.3	20.7	21.5	20.5	17.7	13.1	6.8	1.9	0.3	0	0
0	0	0	0	0	0	0	1.1	6.3	12.5	18.3	19.9	18.3	14.2	8.2	2.7	0.3	0	0	0
0	0	0	0	0	0	0.3	1.4	5.2	8.7	11.7	12	9	4.9	1.9	0.5	0	0	0	0
0	0	0	0	0	0	0.8	2.2	4.1	5.2	6	4.6	2.2	0.5	0	0	0	0	0	0
0	0	0	0	0	0.5	2.7	4.6	4.9	3.8	2.5	1.1	0.3	0	0	0	0	0	0	0
0	0	0	0	0.3	1.9	4.9	5.5	4.4	3	1.4	0.3	0	0	0	0	0	0	0	0
0	0	0	0	0.8	3.5	6.5	6	4.1	2.5	1.1	0	0	0	0	0	0	0	0	0
0	0	0	0.3	1.6	4.9	6.5	4.6	2.7	1.4	0.5	0	0	0	0	0	0	0	0	0
0	0	0.3	1.6	4.6	7.4	6.3	3.5	1.4	0.5	0	0	0	0	0	0	0	0	0	0
0	0.3	1.1	3.5	5.2	5.7	3.5	1.6	0.5	0	0	0	0	0	0	0	0	0	0	0
0	0.5	2.5	4.6	5.7	5.5	3.5	1.9	0.5	0	0	0	0	0	0	0	0	0	0	0
0	1.1	3.5	6.3	8.5	7.9	6.3	4.4	1.9	0.8	0.5	0.3	0.3	0	0	0	0	0	0	0
0.3	1.6	4.4	6.3	7.1	7.1	7.1	6.5	4.9	3.5	3.3	2.7	1.6	0.8	0.3	0	0	0	0	0
0	1.1	2.7	4.1	5.5	7.9	10.4	10.4	9.8	9.5	9.8	8.5	6.3	4.6	2.5	0.5	0	0	0	0
0	0.3	0.8	2.2	4.6	8.7	13.9	16.1	15.3	13.6	12.8	11.2	10.4	9.8	6.8	2.2	0.3	0	0	0
0	0	0	0.8	3.5	8.7	15	17.5	15.8	12.8	12	12	12	11.7	9.3	4.1	0.5	0	0	0
0	0	0	0.3	1.9	5.7	10.9	14.2	13.6	10.9	8.7	7.4	7.4	7.4	6	2.5	0.3	0	0	0
0	0	0	0	0.3	1.4	3.8	6.8	7.9	6	4.6	3.5	3.5	3	1.9	0.8	0	0	0	0
0	0	0.3	0	0	0	0.5	1.1	1.4	0.8	0.8	0.5	0.8	0.8	0.5	0	0	0	0	0
0	0	0.3	0.3	0	0	0	0	0	0	0	0.3	1.1	1.4	0.8	0	0	0	0	0
0	0	0	0	0	0	0.3	0	0	0	0.3	1.9	4.1	3.8	1.4	0	0	0	0	0
0	0	0	0	0	0.3	0.5	0.3	0	0	0.3	1.1	2.5	1.6	0.3	0	0	0	0	0
0	0	0	0	0	0	0.3	0	0	0	0	0.3	0.3	0.3	0	0	0	0	0	0
0	0	0	0	0	0	0	0	0	0	0	0	0	0	0	0	0	0	0	0
0	0	0	0	0	0	0	0	0	0	0	0	0	0	0	0	0	0	0	0
0	0	0	0	0	0	0	0	0	0	0	0	0	0	0	0	0	0	0	0
Frame 38 (76.00 ms)
0	0	0	0	0	0	0	0	0	0	0	0.3	1.1	0.8	0.5	0	0	0	0	0
0	0	0	0	0	0	0	0	0	0.5	2.5	4.9	7.6	7.1	4.4	1.9	0.3	0	0	0
0	0	0	0	0	0	0	0	0.5	3.8	12.8	18.5	19.4	17.7	14.7	9	2.2	0.3	0	0
0	0	0	0	0	0	0	0.3	2.5	9	19.4	22.1	21.5	19.9	18	13.1	4.9	0.5	0	0
0	0	0	0	0	0	0	1.1	5.7	13.9	21	21.8	21	19.6	18.3	14.2	6	0.8	0	0
0	0	0	0	0	0	0	1.6	8.7	17.5	21.5	21.5	20.7	19.4	17.2	12.8	5.5	0.8	0	0
0	0	0	0	0	0	0	1.6	7.9	15.3	20.7	21.5	20.5	17.7	13.1	7.1	1.9	0.3	0	0
0	0	0	0	0	0	0	1.4	6.3	12.5	18.3	19.9	18.3	14.2	8.2	2.7	0.3	0	0	0
0	0	0	0	0	0	0.3	1.6	5.5	9.3	12.3	12.5	9.5	5.2	1.9	0.5	0	0	0	0
0	0	0	0	0	0	0.8	2.5	4.6	5.7	6.3	4.9	2.2	0.8	0.3	0	0	0	0	0
0	0	0	0	0	0.8	3	4.9	5.5	4.1	2.5	1.1	0.3	0	0	0	0	0	0	0
0	0	0	0	0.3	2.2	5.2	5.7	4.6	3.3	1.6	0.3	0	0	0	0	0	0	0	0
0	0	0	0	0.8	3.8	6.8	6.3	4.1	2.7	1.1	0	0	0	0	0	0	0	0	0
0	0	0	0.3	1.9	5.5	6.8	4.9	2.7	1.4	0.5	0	0	0	0	0	0	0	0	0
0	0	0.3	1.9	4.9	7.9	6.8	3.8	1.4	0.5	0	0	0	0	0	0	0	0	0	0
0	0.3	1.4	3.8	5.5	6	3.8	1.6	0.5	0	0	0	0	0	0	0	0	0	0	0
0	0.5	2.5	4.9	6	5.7	3.8	1.9	0.5	0	0	0	0	0	0	0	0	0	0	0
0	1.1	3.5	6.5	8.7	8.2	6.3	4.6	2.2	0.8	0.5	0.3	0.3	0	0	0	0	0	0	0
0.3	1.9	4.6	6.5	7.1	7.1	7.4	6.8	5.2	3.8	3.5	3	1.6	0.8	0.3	0	0	0	0	0
0.3	1.1	2.7	4.1	5.5	8.2	10.6	10.6	10.1	9.5	10.1	8.5	6.5	4.6	2.7	0.8	0	0	0	0
0	0.3	0.8	2.2	4.9	9	14.2	16.4	15.5	13.6	12.8	11.5	10.4	10.1	7.1	2.5	0.3	0	0	0
0	0	0.3	0.8	3.5	9	15.3	17.7	15.8	12.8	12	12	12.3	12	9.5	4.1	0.5	0	0	0
0	0	0	0.3	2.2	6	11.2	14.5	13.9	10.9	8.7	7.4	7.6	7.6	6.3	2.7	0.3	0	0	0
0	0	0	0	0.3	1.4	3.8	7.1	8.2	6	4.6	3.5	3.5	3.3	2.2	0.8	0	0	0	0
0	0	0.3	0.3	0	0	0.5	1.1	1.4	1.1	0.8	0.5	0.8	0.8	0.5	0	0	0	0	0
0	0	0.3	0.3	0	0	0	0	0	0	0	0.5	1.4	1.6	0.8	0	0	0	0	0
0	0	0	0	0	0	0.3	0	0	0	0.3	1.9	4.4	4.1	1.4	0.3	0	0	0	0
0	0	0	0	0	0.3	0.5	0.3	0	0	0.3	1.1	2.5	1.6	0.3	0	0	0	0	0
0	0	0	0	0	0	0.3	0	0	0	0	0.3	0.3	0.3	0	0	0	0	0	0
0	0	0	0	0	0	0	0	0	0	0	0	0	0	0	0	0	0	0	0
0	0	0	0	0	0	0	0	0	0	0	0	0	0	0	0	0	0	0	0
0	0	0	0	0	0	0	0	0	0	0	0	0	0	0	0	0	0	0	0
Frame 39 (78.00 ms)
0	0	0	0	0	0	0	0	0	0	0	0.3	1.1	0.8	0.5	0	0	0	0	0
0	0	0	0	0	0	0	0	0	0.5	2.5	4.9	7.6	7.1	4.4	1.9	0.3	0	0	0
0	0	0	0	0	0	0	0	0.5	4.1	13.1	18.5	19.4	17.7	14.7	9	2.2	0.3	0	0
0	0	0	0	0	0	0	0.3	2.5	9	19.4	22.1	21.5	19.9	18	13.1	4.9	0.5	0	0
0	0	0	0	0	0	0	1.1	5.7	13.9	21	21.8	21	19.6	18.3	14.2	6	0.8	0	0
0	0	0	0	0	0	0	1.6	8.7	17.7	21.5	21.8	20.7	19.4	17.5	13.1	5.5	0.8	0	0
0	0	0	0	0	0	0	1.6	7.9	15.3	20.7	21.8	20.5	17.7	13.4	7.1	1.9	0.3	0	0
0	0	0	0	0	0	0	1.4	6.5	12.8	18.8	20.2	18.5	14.2	8.2	2.7	0.3	0	0	0
0	0	0	0	0	0	0.3	1.6	5.5	9.5	12.8	12.8	9.5	5.2	1.9	0.5	0	0	0	0
0	0	0	0	0	0	0.8	2.7	4.6	6	6.5	5.2	2.5	0.8	0.3	0	0	0	0	0
0	0	0	0	0	0.8	2.7	5.2	5.7	4.6	2.7	1.4	0.3	0	0	0	0	0	0	0
0	0	0	0	0.3	2.2	5.5	6	4.9	3.5	1.6	0.5	0	0	0	0	0	0	0	0
0	0	0	0	0.8	4.1	7.4	6.5	4.6	3	1.1	0.3	0	0	0	0	0	0	0	0
0	0	0	0.3	1.9	5.7	7.4	5.2	3	1.4	0.5	0	0	0	0	0	0	0	0	0
0	0	0.3	1.9	5.2	8.2	7.1	4.1	1.6	0.5	0	0	0	0	0	0	0	0	0	0
0	0.3	1.4	4.1	5.7	6.3	4.1	1.9	0.5	0	0	0	0	0	0	0	0	0	0	0
0	0.5	2.7	5.2	6.3	6	3.8	1.9	0.8	0.3	0	0	0	0	0	0	0	0	0	0
0.3	1.1	3.8	6.5	9	8.2	6.5	4.6	2.5	1.1	0.8	0.3	0.3	0	0	0	0	0	0	0
0.3	1.9	4.6	6.5	7.4	7.4	7.4	7.1	5.2	4.1	4.1	3	1.6	0.8	0.3	0	0	0	0	0
0.3	1.1	2.7	4.1	5.7	8.2	10.6	10.9	10.1	9.8	10.4	9	6.5	4.9	2.7	0.8	0	0	0	0
0	0.3	0.8	2.2	4.9	9.3	14.5	16.6	15.5	13.9	13.1	11.7	10.6	10.1	7.1	2.5	0.3	0	0	0
0	0	0.3	0.8	3.8	9	15.3	17.7	16.1	13.1	12.3	12.3	12.8	12.3	9.8	4.1	0.8	0	0	0
0	0	0	0.3	2.2	6.3	11.5	14.7	13.9	11.2	8.7	7.6	7.9	7.9	6.3	2.7	0.3	0	0	0
0	0	0	0	0.3	1.4	4.1	7.4	8.2	6.3	4.6	3.8	3.8	3.3	2.2	0.8	0	0	0	0
0	0	0.3	0.3	0	0	0.5	1.1	1.4	1.1	0.8	0.5	0.8	0.8	0.5	0	0	0	0	0
0	0	0.3	0.3	0	0	0	0	0	0	0	0.5	1.4	1.6	0.8	0	0	0	0	0
0	0	0	0	0	0	0.3	0	0	0	0.5	1.9	4.6	4.4	1.6	0.3	0	0	0	0
0	0	0	0	0	0.3	0.5	0.5	0	0	0.3	1.1	2.7	1.6	0.5	0	0	0	0	0
0	0	0	0	0	0	0.3	0	0	0	0	0.3	0.3	0.3	0	0	0	0	0	0
0	0	0	0	0	0	0	0	0	0	0	0	0	0	0	0	0	0	0	0
0	0	0	0	0	0	0	0	0	0	0	0	0	0	0	0	0	0	0	0
0	0	0	0	0	0	0	0	0	0	0	0	0	0	0	0	0	0	0	0
Frame 40 (80.00 ms)
0	0	0	0	0	0	0	0	0	0	0	0.5	1.1	0.8	0.5	0	0	0	0	0
0	0	0	0	0	0	0	0	0	0.5	2.5	4.9	7.6	7.1	4.4	1.9	0.3	0	0	0
0	0	0	0	0	0	0	0	0.5	4.1	13.1	17.7	19.1	17.5	13.9	8.7	2.2	0.3	0	0
0	0	0	0	0	0	0	0.3	2.5	9	19.4	21.8	21.5	19.9	17.7	13.1	4.9	0.5	0	0
0	0	0	0	0	0	0	1.1	5.7	13.9	21	21.8	21	19.6	18	14.2	6	0.8	0	0
0	0	0	0	0	0	0	1.6	8.7	17.5	21.5	21.8	20.7	19.1	16.4	12.8	5.5	0.8	0	0
0	0	0	0	0	0	0	1.6	7.9	15.3	21	21.8	20.5	17.7	13.1	7.1	1.9	0.3	0	0
0	0	0	0	0	0	0	1.4	6.5	12.8	18.8	20.2	18.5	14.5	8.2	2.7	0.3	0	0	0
0	0	0	0	0	0	0.3	1.6	5.7	9.8	13.1	13.1	10.1	5.5	2.2	0.5	0	0	0	0
0	0	0	0	0	0	0.8	2.7	4.9	6.3	7.1	5.5	2.5	0.8	0.3	0	0	0	0	0
0	0	0	0	0	0.8	3.3	5.5	6	4.6	3	1.4	0.3	0	0	0	0	0	0	0
0	0	0	0	0.3	2.5	5.7	6.3	5.2	3.8	1.9	0.5	0	0	0	0	0	0	0	0
0	0	0	0	0.8	4.4	7.6	6.8	4.6	3	1.4	0.3	0	0	0	0	0	0	0	0
0	0	0	0.3	2.2	5.7	7.6	5.5	3.3	1.6	0.5	0	0	0	0	0	0	0	0	0
0	0	0.3	1.9	5.5	8.5	7.4	4.4	1.6	0.5	0	0	0	0	0	0	0	0	0	0
0	0.3	1.6	4.4	6	6.5	4.1	1.9	0.5	0	0	0	0	0	0	0	0	0	0	0
0	0.8	3	5.5	6.5	6	4.1	2.2	0.8	0.3	0	0	0	0	0	0	0	0	0	0
0.3	1.4	3.8	6.8	9	8.5	6.5	4.9	2.5	1.1	0.8	0.5	0.3	0	0	0	0	0	0	0
0.3	1.9	4.9	6.8	7.4	7.4	7.6	7.4	5.5	4.4	4.1	3.3	1.9	0.8	0.3	0	0	0	0	0
0.3	1.4	3	4.1	5.7	8.5	10.9	11.2	10.4	10.1	10.6	9.3	6.8	5.2	2.7	0.8	0	0	0	0
0	0.3	0.8	2.2	5.2	9.5	14.7	16.9	15.8	14.2	13.4	12	10.9	10.4	7.4	2.5	0.3	0	0	0
0	0	0.3	0.8	3.8	9.3	15.3	18	16.1	13.4	12.5	12.5	13.1	12.5	9.8	4.4	0.8	0	0	0
0	0	0	0.3	2.2	6.5	11.7	15	14.2	11.2	8.7	7.6	7.9	7.9	6.3	2.7	0.5	0	0	0
0	0	0	0	0.3	1.6	4.4	7.6	8.5	6.3	4.6	3.8	3.8	3.5	2.2	0.8	0	0	0	0
0	0	0.3	0.3	0	0	0.5	1.1	1.4	1.1	0.8	0.5	0.8	0.8	0.5	0	0	0	0	0
0	0	0.3	0.3	0	0	0	0	0	0	0	0.5	1.4	1.9	0.8	0	0	0	0	0
0	0	0	0	0	0	0.3	0	0	0	0.5	2.2	4.6	4.4	1.6	0.3	0	0	0	0
0	0	0	0	0	0.3	0.8	0.5	0	0	0.3	1.4	2.7	1.9	0.5	0	0	0	0	0
0	0	0	0	0	0	0.3	0	0	0	0	0.3	0.3	0.3	0	0	0	0	0	0
0	0	0	0	0	0	0	0	0	0	0	0	0	0	0	0	0	0	0	0
0	0	0	0	0	0	0	0	0	0	0	0	0	0	0	0	0	0	0	0
0	0	0	0	0	0	0	0	0	0	0	0	0	0	0	0	0	0	0	0
Frame 41 (82.00 ms)
0	0	0	0	0	0	0	0	0	0	0	0.3	0.8	0.8	0.5	0	0	0	0	0
0	0	0	0	0	0	0	0	0	0.5	2.5	4.6	7.4	7.1	4.4	1.9	0.3	0	0	0
0	0	0	0	0	0	0	0	0.5	3.8	12	17.5	19.1	17.5	13.9	8.7	2.2	0.3	0	0
0	0	0	0	0	0	0	0.3	2.2	8.7	18.3	21.3	21.3	19.6	17.7	13.1	4.9	0.5	0	0
0	0	0	0	0	0	0	1.1	5.7	13.6	20.7	21.5	21	19.6	18	14.2	6	0.8	0	0
0	0	0	0	0	0	0	1.6	8.7	17.5	21.5	21.5	20.7	19.1	16.4	12.8	5.5	0.8	0	0
0	0	0	0	0	0	0	1.6	7.9	15.3	21	21.8	20.5	17.7	13.1	7.1	1.9	0.3	0	0
0	0	0	0	0	0	0	1.4	6.5	13.1	19.1	20.5	18.8	14.5	8.5	2.7	0.3	0	0	0
0	0	0	0	0	0	0.3	1.9	6	10.1	13.4	13.4	10.4	5.7	2.2	0.5	0	0	0	0
0	0	0	0	0	0.3	1.1	3	5.2	6.5	7.4	6	2.7	0.8	0.3	0	0	0	0	0
0	0	0	0	0	0.8	3.3	5.7	6.3	4.9	3	1.4	0.3	0	0	0	0	0	0	0
0	0	0	0	0.3	2.7	6.3	6.8	5.5	4.1	1.9	0.5	0	0	0	0	0	0	0	0
0	0	0	0	0.8	4.4	7.9	7.1	4.9	3.3	1.4	0.3	0	0	0	0	0	0	0	0
0	0	0	0.5	2.2	6	8.2	5.7	3.5	1.6	0.5	0	0	0	0	0	0	0	0	0
0	0	0.5	2.2	5.7	8.7	7.6	4.4	1.9	0.5	0	0	0	0	0	0	0	0	0	0
0	0.3	1.9	4.6	6.5	6.8	4.4	2.2	0.5	0	0	0	0	0	0	0	0	0	0	0
0	0.8	3	5.7	6.8	6.3	4.4	2.2	0.8	0.3	0	0	0	0	0	0	0	0	0	0
0.3	1.4	4.1	7.1	9.3	8.7	6.8	5.2	2.7	1.1	0.8	0.5	0.3	0	0	0	0	0	0	0
0.3	2.2	5.2	7.1	7.6	7.6	7.9	7.4	5.7	4.4	4.4	3.5	1.9	0.8	0.3	0	0	0	0	0
0.3	1.4	3	4.4	6	8.7	11.2	11.2	10.6	10.4	10.9	9.5	7.1	5.2	3	0.8	0	0	0	0
0	0.3	1.1	2.5	5.5	9.5	14.7	16.9	15.8	14.5	13.9	12.3	11.2	10.6	7.6	2.5	0.3	0	0	0
0	0	0.3	0.8	3.8	9.3	15.5	18	16.4	13.6	12.8	13.1	13.4	12.8	9.8	4.4	0.8	0	0	0
0	0	0	0.3	2.2	6.5	11.7	15	14.5	11.5	9	7.9	8.2	8.2	6.5	2.7	0.5	0	0	0
0	0	0	0	0.3	1.6	4.4	7.6	8.5	6.3	4.9	4.1	3.8	3.5	2.2	0.8	0	0	0	0
0	0	0.3	0.3	0	0	0.5	1.1	1.4	1.1	0.8	0.8	0.8	0.8	0.5	0	0	0	0	0
0	0	0.3	0.3	0	0	0	0	0	0	0	0.5	1.4	1.9	0.8	0	0	0	0	0
0	0	0	0	0	0	0.3	0.3	0	0	0.5	2.7	4.9	4.6	1.6	0.3	0	0	0	0
0	0	0	0	0	0.3	0.8	0.5	0	0	0.3	1.4	2.7	1.9	0.5	0	0	0	0	0
0	0	0	0	0	0	0.3	0	0	0	0	0.3	0.3	0.3	0	0	0	0	0	0
0	0	0	0	0	0	0	0	0	0	0	0	0	0	0	0	0	0	0	0
0	0	0	0	0	0	0	0	0	0	0	0	0	0	0	0	0	0	0	0
0	0	0	0	0	0	0	0	0	0	0	0	0	0	0	0	0	0	0	0
Frame 42 (84.00 ms)
0	0	0	0	0	0	0	0	0	0	0	0.3	0.8	0.8	0.5	0	0	0	0	0
0	0	0	0	0	0	0	0	0	0.5	2.2	4.6	7.4	7.1	4.4	1.9	0.3	0	0	0
0	0	0	0	0	0	0	0	0.5	3.8	11.5	16.4	18.8	17.5	13.9	8.7	2.2	0.3	0	0
0	0	0	0	0	0	0	0.3	2.2	8.5	18	21.3	21.3	19.6	17.7	13.1	4.9	0.5	0	0
0	0	0	0	0	0	0	0.8	5.2	13.1	20.5	21.5	21	19.6	17.7	14.2	6	0.8	0	0
0	0	0	0	0	0	0	1.4	8.2	16.4	21.3	21.5	20.7	19.1	16.4	12.5	5.5	0.8	0	0
0	0	0	0	0	0	0	1.6	7.9	15	21	21.8	20.5	17.7	13.1	7.1	1.9	0.3	0	0
0	0	0	0	0	0	0	1.6	6.8	13.1	19.1	20.5	18.8	14.5	8.5	2.7	0.3	0	0	0
0	0	0	0	0	0	0.3	1.9	6.3	10.1	13.6	13.9	10.4	5.7	2.2	0.5	0	0	0	0
0	0	0	0	0	0.3	1.1	3	5.5	6.8	7.6	6.3	3	0.8	0.3	0	0	0	0	0
0	0	0	0	0	1.1	3.5	6	6.5	5.2	3.3	1.6	0.3	0	0	0	0	0	0	0
0	0	0	0	0.5	3	6.5	7.1	5.7	4.4	2.2	0.5	0	0	0	0	0	0	0	0
0	0	0	0	1.1	4.6	8.2	7.4	5.2	3.5	1.4	0.3	0	0	0	0	0	0	0	0
0	0	0	0.5	2.2	6.3	8.5	6.3	3.8	1.6	0.5	0	0	0	0	0	0	0	0	0
0	0	0.5	2.2	6	9	7.9	4.9	1.9	0.5	0	0	0	0	0	0	0	0	0	0
0	0.3	1.9	4.9	6.5	7.1	4.6	2.2	0.8	0	0	0	0	0	0	0	0	0	0	0
0	0.8	3	5.7	6.8	6.5	4.6	2.5	1.1	0.3	0	0	0	0	0	0	0	0	0	0
0.3	1.4	4.4	7.1	9.3	8.7	7.4	5.5	3	1.1	0.8	0.5	0.3	0	0	0	0	0	0	0
0.3	2.2	5.2	7.1	7.6	7.9	8.2	7.6	6	4.6	4.6	3.8	2.2	1.1	0.3	0	0	0	0	0
0.3	1.4	3.3	4.4	6	9	11.5	11.5	10.9	10.4	11.2	9.8	7.4	5.5	3	0.8	0	0	0	0
0	0.3	1.1	2.5	5.5	9.8	15	17.2	16.1	14.5	14.2	12.5	11.5	10.9	7.6	2.7	0.3	0	0	0
0	0	0.3	0.8	4.1	9.5	15.8	18.3	16.4	13.6	13.1	13.4	13.6	13.1	10.1	4.4	0.8	0	0	0
0	0	0	0.3	2.5	6.8	12	15.3	14.5	11.5	9.3	8.2	8.5	8.5	6.8	3	0.5	0	0	0
0	0	0	0	0.5	1.6	4.1	7.9	8.7	6.5	4.9	4.1	4.1	3.5	2.5	0.8	0	0	0	0
0	0	0.3	0.3	0	0	0.5	1.1	1.4	1.1	0.8	0.8	0.8	0.8	0.5	0	0	0	0	0
0	0	0.3	0.3	0	0	0	0	0	0	0	0.5	1.6	1.9	0.8	0	0	0	0	0
0	0	0	0	0	0	0.3	0.3	0	0	0.5	2.7	5.2	4.9	1.6	0.3	0	0	0	0
0	0	0	0	0	0.3	1.1	0.8	0	0	0.3	1.6	3	1.9	0.5	0	0	0	0	0
0	0	0	0	0	0	0.3	0.3	0	0	0	0.3	0.5	0.3	0	0	0	0	0	0
0	0	0	0	0	0	0	0	0	0	0	0	0	0	0	0	0	0	0	0
0	0	0	0	0	0	0	0	0	0	0	0	0	0	0	0	0	0	0	0
0	0	0	0	0	0	0	0	0	0	0	0	0	0	0	0	0	0	0	0
Frame 43 (86.00 ms)
0	0	0	0	0	0	0	0	0	0	0	0.3	0.8	0.8	0.3	0	0	0	0	0
0	0	0	0	0	0	0	0	0	0.5	2.5	4.1	6.8	6.8	4.1	1.9	0.3	0	0	0
0	0	0	0	0	0	0	0	0.5	3.5	12	16.1	17.7	17.2	13.9	8.7	2.2	0.3	0	0
0	0	0	0	0	0	0	0.3	1.9	8.5	18.3	21.3	21	19.6	17.7	12.8	4.9	0.5	0	0
0	0	0	0	0	0	0	0.8	5.2	13.1	20.5	21.5	21	19.6	17.7	13.9	6	0.8	0	0
0	0	0	0	0	0	0	1.4	7.9	16.4	21.3	21.5	20.7	18.8	15.5	12.3	5.2	0.8	0	0
0	0	0	0	0	0	0	1.6	7.9	15	21	21.5	20.5	17.7	12.5	6.8	1.9	0.3	0	0
0	0	0	0	0	0	0	1.6	6.8	13.4	19.1	20.5	18.8	14.5	8.5	2.7	0.3	0	0	0
0	0	0	0	0	0	0.3	1.9	6.3	10.4	13.9	14.2	10.4	5.7	2.2	0.5	0	0	0	0
0	0	0	0	0	0.3	1.1	3.3	5.7	7.1	7.9	6.5	3	0.8	0.3	0	0	0	0	0
0	0	0	0	0	1.1	3.8	6.3	6.8	5.5	3.5	1.6	0.3	0	0	0	0	0	0	0
0	0	0	0	0.5	2.7	6.8	7.1	6	4.4	2.2	0.5	0	0	0	0	0	0	0	0
0	0	0	0	1.1	4.9	8.5	7.6	5.5	3.8	1.6	0.3	0	0	0	0	0	0	0	0
0	0	0	0.5	2.5	6.5	8.7	6.5	3.8	1.9	0.5	0	0	0	0	0	0	0	0	0
0	0	0.5	2.2	6.3	9.3	8.2	5.2	2.2	0.5	0	0	0	0	0	0	0	0	0	0
0	0.3	1.9	4.9	6.8	7.1	4.9	2.5	0.8	0.3	0	0	0	0	0	0	0	0	0	0
0	0.8	3.3	6	7.1	6.8	4.6	2.5	1.1	0.3	0	0	0	0	0	0	0	0	0	0
0.3	1.4	4.4	7.4	9.5	9	7.4	5.5	3	1.4	0.8	0.5	0.3	0	0	0	0	0	0	0
0.3	2.2	5.2	7.1	7.9	7.9	8.2	7.9	6.3	4.9	4.9	3.8	2.2	1.1	0.5	0	0	0	0	0
0.3	1.4	3.3	4.4	6	9	11.7	11.7	10.9	10.9	11.7	10.1	7.6	5.7	3	0.8	0	0	0	0
0	0.3	1.1	2.5	5.5	10.1	15.3	17.2	16.1	14.7	14.5	12.8	11.7	10.9	7.9	2.7	0.3	0	0	0
0	0	0.3	0.8	4.1	9.8	15.8	18.3	16.6	13.9	13.4	13.6	13.6	13.1	10.1	4.6	0.8	0	0	0
0	0	0	0.3	2.5	6.8	12.3	15.5	14.7	11.7	9	8.2	8.5	8.7	7.1	3	0.5	0	0	0
0	0	0	0	0.5	1.6	4.4	8.2	8.7	6.5	4.9	4.4	4.1	3.8	2.5	0.8	0	0	0	0
0	0	0.3	0.3	0	0	0.5	1.4	1.4	1.1	1.1	0.8	1.1	1.1	0.5	0	0	0	0	0
0	0	0.3	0.3	0	0	0	0	0	0	0.3	0.5	1.6	2.2	1.1	0.3	0	0	0	0
0	0	0	0	0	0	0.3	0.3	0	0	0.5	2.7	5.5	4.9	1.9	0.3	0	0	0	0
0	0	0	0	0	0.5	1.1	0.8	0	0	0.3	1.6	3	2.2	0.5	0	0	0	0	0
0	0	0	0	0	0	0.3	0.3	0	0	0	0.3	0.5	0.3	0	0	0	0	0	0
0	0	0	0	0	0	0	0	0	0	0	0	0	0	0	0	0	0	0	0
0	0	0	0	0	0	0	0	0	0	0	0	0	0	0	0	0	0	0	0
0	0	0	0	0	0	0	0	0	0	0	0	0	0	0	0	0	0	0	0
Frame 44 (88.00 ms)
0	0	0	0	0	0	0	0	0	0	0	0.3	0.8	0.8	0.3	0	0	0	0	0
0	0	0	0	0	0	0	0	0	0.5	2.2	4.1	6.5	6.3	4.1	1.9	0.3	0	0	0
0	0	0	0	0	0	0	0	0.5	3.5	12	16.1	17.5	16.4	13.6	8.5	2.2	0.3	0	0
0	0	0	0	0	0	0	0.3	1.9	8.2	17.2	21	21	19.6	17.7	12.8	4.6	0.5	0	0
0	0	0	0	0	0	0	0.8	4.9	13.1	20.2	21.5	21	19.6	17.7	13.9	6	0.8	0	0
0	0	0	0	0	0	0	1.4	7.6	15.3	21	21.5	20.7	18.5	15.5	12.3	5.2	0.8	0	0
0	0	0	0	0	0	0	1.4	7.6	14.7	20.7	21.5	20.5	17.7	12.3	6.8	1.9	0.3	0	0
0	0	0	0	0	0	0	1.4	6.8	13.4	19.1	20.5	18.8	14.5	8.2	2.7	0.3	0	0	0
0	0	0	0	0	0	0.3	1.9	6.3	10.6	14.2	14.5	10.6	6	2.2	0.5	0	0	0	0
0	0	0	0	0	0.3	1.4	3.3	5.7	7.4	8.2	6.8	3.3	0.8	0.3	0	0	0	0	0
0	0	0	0	0	1.1	4.1	6.5	7.1	5.7	3.8	1.9	0.5	0	0	0	0	0	0	0
0	0	0	0	0.5	2.7	7.1	7.6	6.3	4.6	2.2	0.5	0	0	0	0	0	0	0	0
0	0	0	0	1.1	5.2	9	7.9	5.7	3.8	1.6	0.3	0	0	0	0	0	0	0	0
0	0	0	0.5	2.5	6.8	9	6.5	4.1	1.9	0.5	0	0	0	0	0	0	0	0	0
0	0	0.5	2.5	6.3	9.5	8.5	5.2	2.2	0.8	0	0	0	0	0	0	0	0	0	0
0	0.3	1.9	5.2	7.1	7.4	4.9	2.7	0.8	0.3	0	0	0	0	0	0	0	0	0	0
0	0.8	3.5	6.3	7.4	7.1	4.9	2.7	1.1	0.3	0	0	0	0	0	0	0	0	0	0
0.3	1.6	4.6	7.6	9.8	9.5	7.6	5.7	3.3	1.4	0.8	0.5	0.3	0	0	0	0	0	0	0
0.3	2.2	5.2	7.4	7.9	8.2	8.5	8.2	6.5	5.2	4.9	4.1	2.5	1.1	0.5	0	0	0	0	0
0.3	1.4	3	4.6	6.3	9.3	11.7	12	11.2	10.9	12	10.4	7.9	5.7	3.3	0.8	0	0	0	0
0	0.3	1.1	2.7	5.7	10.4	15.3	17.5	16.4	14.7	14.7	13.1	12	11.2	8.2	2.7	0.3	0	0	0
0	0	0.3	1.1	4.4	10.1	15.8	18.3	16.6	13.9	13.6	13.9	13.9	13.6	10.6	4.6	0.8	0	0	0
0	0	0	0.3	2.5	7.1	12.5	15.8	15	11.7	9.3	8.5	8.7	9	7.4	3.3	0.5	0	0	0
0	0	0	0	0.5	1.9	4.6	8.5	9	6.8	5.2	4.4	4.4	3.8	2.5	0.8	0	0	0	0
0	0	0.3	0.3	0	0	0.5	1.4	1.6	1.4	1.1	0.8	1.1	1.1	0.5	0	0	0	0	0
0	0	0.3	0.3	0	0	0	0	0	0	0.3	0.5	1.6	2.2	1.1	0.3	0	0	0	0
0	0	0	0	0	0.3	0.5	0.3	0	0	0.5	2.7	5.7	5.5	1.9	0.3	0	0	0	0
0	0	0	0	0	0.5	1.1	0.8	0	0	0.3	1.6	3.3	2.2	0.5	0	0	0	0	0
0	0	0	0	0	0	0.3	0.3	0	0	0	0.3	0.5	0.3	0	0	0	0	0	0
0	0	0	0	0	0	0	0	0	0	0	0	0	0	0	0	0	0	0	0
0	0	0	0	0	0	0	0	0	0	0	0	0	0	0	0	0	0	0	0
0	0	0	0	0	0	0	0	0	0	0	0	0	0	0	0	0	0	0	0
Frame 45 (90.00 ms)
0	0	0	0	0	0	0	0	0	0	0	0.3	0.8	0.8	0.3	0	0	0	0	0
0	0	0	0	0	0	0	0	0	0.5	2.2	3.8	6	6	3.8	1.9	0.3	0	0	0
0	0	0	0	0	0	0	0	0.5	3.5	11.7	15.8	17.5	16.4	13.6	8.5	2.2	0.3	0	0
0	0	0	0	0	0	0	0.3	1.9	8.2	17.2	21	21	19.6	17.7	12.8	4.6	0.5	0	0
0	0	0	0	0	0	0	0.5	4.6	13.4	20.2	21.5	21	19.6	17.7	13.9	6	0.8	0	0
0	0	0	0	0	0	0	1.1	7.1	15	21	21.5	20.7	18.3	15.5	12	5.2	0.8	0	0
0	0	0	0	0	0	0	1.4	7.4	14.5	20.7	21.5	20.2	16.6	12.3	6.8	1.9	0.3	0	0
0	0	0	0	0	0	0	1.4	6.5	13.1	19.1	20.5	17.7	13.9	8.2	2.7	0.3	0	0	0
0	0	0	0	0	0	0.3	1.9	6.5	10.6	14.2	14.5	10.6	6	2.5	0.5	0	0	0	0
0	0	0	0	0	0.3	1.4	3.5	6	7.4	8.5	7.1	3.5	1.1	0.3	0	0	0	0	0
0	0	0	0	0	1.1	4.4	6.8	7.4	5.7	3.8	1.9	0.5	0	0	0	0	0	0	0
0	0	0	0	0.5	3	7.4	7.9	6.3	4.6	2.5	0.5	0	0	0	0	0	0	0	0
0	0	0	0	1.1	5.2	9.3	8.2	5.7	3.8	1.6	0.3	0	0	0	0	0	0	0	0
0	0	0	0.5	2.7	7.1	9.3	7.1	4.4	2.2	0.5	0	0	0	0	0	0	0	0	0
0	0	0.5	2.7	6.5	9.8	8.7	5.5	2.5	0.8	0.3	0	0	0	0	0	0	0	0	0
0	0.3	1.9	5.5	7.4	7.6	5.2	2.7	1.1	0.3	0	0	0	0	0	0	0	0	0	0
0	0.8	3.5	6.5	7.4	7.4	5.2	2.7	1.4	0.3	0	0	0	0	0	0	0	0	0	0
0.3	1.6	4.6	7.9	10.1	9.5	7.9	6	3.5	1.6	0.8	0.5	0.3	0	0	0	0	0	0	0
0.3	2.5	5.5	7.6	8.2	8.2	8.7	8.5	6.5	5.2	5.2	4.4	2.7	1.1	0.5	0	0	0	0	0
0.3	1.6	3.3	4.6	6.5	9.5	12	12	11.5	11.2	12.3	10.9	8.2	6	3.3	0.8	0	0	0	0
0	0.3	1.1	2.7	5.7	10.4	15.3	17.5	16.4	15	15	13.6	12.5	11.5	8.2	3	0.3	0	0	0
0	0	0.3	1.1	4.4	10.1	16.1	18.3	16.6	14.2	13.9	13.9	14.2	13.6	10.4	4.9	0.8	0	0	0
0	0	0	0.3	2.5	7.1	12.5	15.8	15	12	9.3	8.5	9	9.3	7.4	3.3	0.5	0	0	0
0	0	0	0	0.5	1.9	4.6	8.5	9	6.8	5.2	4.4	4.4	4.1	2.7	0.8	0	0	0	0
0	0	0.3	0.3	0	0	0.5	1.4	1.6	1.4	1.1	0.8	1.1	1.1	0.8	0.3	0	0	0	0
0	0	0.3	0.3	0	0	0	0	0	0	0.3	0.5	1.9	2.5	1.1	0.3	0	0	0	0
0	0	0	0	0	0.3	0.5	0.3	0	0	0.5	2.7	6	5.5	1.9	0.3	0	0	0	0
0	0	0	0	0	0.5	1.1	0.8	0.3	0	0.3	1.6	3.3	2.2	0.5	0	0	0	0	0
0	0	0	0	0	0	0.3	0.3	0	0	0	0.3	0.5	0.3	0	0	0	0	0	0
0	0	0	0	0	0	0	0	0	0	0	0	0	0	0	0	0	0	0	0
0	0	0	0	0	0	0	0	0	0	0	0	0	0	0	0	0	0	0	0
0	0	0	0	0	0	0	0	0	0	0	0	0	0	0	0	0	0	0	0
Frame 46 (92.00 ms)
0	0	0	0	0	0	0	0	0	0	0	0.3	0.5	0.5	0.3	0	0	0	0	0
0	0	0	0	0	0	0	0	0	0.5	1.9	3.5	5.7	5.7	3.8	1.6	0.3	0	0	0
0	0	0	0	0	0	0	0	0.3	3	10.4	15.3	17.2	16.4	13.6	8.5	2.2	0.3	0	0
0	0	0	0	0	0	0	0.3	1.6	7.6	16.6	20.7	21	19.6	17.7	12.8	4.6	0.5	0	0
0	0	0	0	0	0	0	0.5	4.4	12.8	20.2	21.8	21	19.6	17.7	13.9	6	0.8	0	0
0	0	0	0	0	0	0	1.1	6.8	14.5	20.7	21.5	20.7	18.3	15.3	12	5.2	0.8	0	0
0	0	0	0	0	0	0	1.4	7.1	14.2	20.5	21.3	20.2	16.6	12	6.8	1.9	0.3	0	0
0	0	0	0	0	0	0	1.4	6.5	13.1	18	19.1	17.7	13.9	8.2	2.7	0.3	0	0	0
0	0	0	0	0	0	0.3	2.2	6.5	10.9	14.2	14.2	10.6	6	2.5	0.5	0	0	0	0
0	0	0	0	0	0.3	1.4	3.5	6	7.6	8.7	7.1	3.5	1.1	0.3	0	0	0	0	0
0	0	0	0	0	1.1	4.1	6.8	7.4	6	4.1	1.9	0.5	0	0	0	0	0	0	0
0	0	0	0	0.5	3	7.4	7.9	6.5	4.9	2.5	0.5	0	0	0	0	0	0	0	0
0	0	0	0	1.1	5.5	9.3	8.5	6	4.1	1.6	0.3	0	0	0	0	0	0	0	0
0	0	0	0.5	2.7	7.4	9.5	7.4	4.4	2.2	0.5	0	0	0	0	0	0	0	0	0
0	0	0.5	3	6.8	10.1	9	5.7	2.5	0.8	0.3	0	0	0	0	0	0	0	0	0
0	0.3	2.2	5.7	7.6	7.9	5.2	2.7	1.1	0.3	0	0	0	0	0	0	0	0	0	0
0	1.1	3.8	6.8	7.6	7.4	5.2	3	1.4	0.3	0	0	0	0	0	0	0	0	0	0
0.3	1.6	4.6	8.2	10.4	9.8	7.9	6.3	3.5	1.6	1.1	0.5	0.3	0	0	0	0	0	0	0
0.3	2.5	5.5	7.6	8.2	8.5	8.7	8.7	6.8	5.5	5.5	4.6	2.7	1.4	0.5	0	0	0	0	0
0.3	1.6	3.3	4.6	6.5	9.8	12.3	12.3	11.7	11.5	12.5	11.2	8.5	6.3	3.5	0.8	0	0	0	0
0	0.3	1.1	2.7	6	10.6	15.5	17.7	16.6	15	15.3	13.9	12.8	12	8.5	3	0.3	0	0	0
0	0	0.3	1.1	4.4	10.4	16.1	18.5	16.6	14.2	14.2	14.2	14.5	13.9	10.9	4.9	0.8	0	0	0
0	0	0	0.5	2.7	7.4	12.8	16.1	15.3	12.3	9.5	8.7	9.3	9.5	7.6	3.3	0.5	0	0	0
0	0	0	0	0.5	1.9	4.6	8.7	9.5	7.1	5.5	4.6	4.6	4.1	2.7	0.8	0	0	0	0
0	0	0.3	0.3	0	0	0.5	1.4	1.6	1.4	1.1	1.1	1.1	1.1	0.8	0.3	0	0	0	0
0	0	0.3	0.3	0	0	0	0	0	0	0.3	0.8	1.9	2.5	1.4	0.3	0	0	0	0
0	0	0	0	0	0.3	0.5	0.3	0	0	0.5	2.7	6	5.7	2.2	0.3	0	0	0	0
0	0	0	0	0	0.5	1.4	1.1	0.3	0	0.3	1.6	3.5	2.5	0.5	0	0	0	0	0
0	0	0	0	0	0	0.3	0.3	0	0	0	0.3	0.5	0.3	0	0	0	0	0	0
0	0	0	0	0	0	0	0	0	0	0	0	0	0	0	0	0	0	0	0
0	0	0	0	0	0	0	0	0	0	0	0	0	0	0	0	0	0	0	0
0	0	0	0	0	0	0	0	0	0	0	0	0	0	0	0	0	0	0	0
Frame 47 (94.00 ms)
0	0	0	0	0	0	0	0	0	0	0	0.3	0.5	0.5	0.3	0	0	0	0	0
0	0	0	0	0	0	0	0	0	0.3	1.6	3.3	5.5	5.5	3.5	1.6	0.3	0	0	0
0	0	0	0	0	0	0	0	0.3	3	10.1	15	17.2	16.1	12.8	8.2	2.2	0.3	0	0
0	0	0	0	0	0	0	0	1.6	7.4	16.4	20.7	21	19.6	17.5	12.5	4.4	0.5	0	0
0	0	0	0	0	0	0	0.5	4.1	11.7	19.6	21.5	21	19.6	17.7	13.9	5.7	0.8	0	0
0	0	0	0	0	0	0	1.1	6.3	13.6	19.1	21.3	20.7	18.3	15.3	11.7	5.2	0.8	0	0
0	0	0	0	0	0	0	1.4	7.1	13.6	19.6	21	19.9	16.6	12	6.5	1.9	0.3	0	0
0	0	0	0	0	0	0	1.4	6.5	12.5	17.2	18.8	17.7	13.9	8.2	2.7	0.3	0	0	0
0	0	0	0	0	0	0.3	2.2	6.5	10.6	14.2	14.5	10.9	6	2.5	0.5	0	0	0	0
0	0	0	0	0	0.3	1.4	3.5	6.3	7.6	8.7	7.4	3.5	1.1	0.3	0	0	0	0	0
0	0	0	0	0	1.1	4.4	6.8	7.6	6.3	4.1	2.2	0.5	0	0	0	0	0	0	0
0	0	0	0	0.5	3	7.6	7.9	6.8	5.2	2.7	0.5	0	0	0	0	0	0	0	0
0	0	0	0	1.4	5.5	9.5	8.7	6.3	4.1	1.9	0.3	0	0	0	0	0	0	0	0
0	0	0	0.5	2.7	7.4	9.8	7.4	4.6	2.2	0.5	0	0	0	0	0	0	0	0	0
0	0	0.5	2.7	6.8	10.4	9.3	5.7	2.7	0.8	0.3	0	0	0	0	0	0	0	0	0
0	0.3	2.5	5.7	7.6	7.9	5.5	3	1.1	0.3	0	0	0	0	0	0	0	0	0	0
0	1.1	3.8	6.8	7.9	7.6	5.2	3	1.4	0.3	0	0	0	0	0	0	0	0	0	0
0.3	1.6	4.9	8.2	10.4	10.1	8.2	6.5	3.8	1.6	1.1	0.8	0.3	0	0	0	0	0	0	0
0.5	2.7	5.7	7.6	8.5	8.5	9	9	7.1	5.5	5.7	4.6	2.7	1.4	0.5	0	0	0	0	0
0.3	1.6	3.3	4.6	6.5	9.8	12.3	12.5	11.7	11.5	12.8	11.5	8.7	6.3	3.5	0.8	0	0	0	0
0	0.3	1.1	2.7	6	10.6	15.5	17.7	16.9	15.3	15.5	14.2	12.8	12	8.7	3	0.3	0	0	0
0	0	0.3	1.1	4.6	10.6	16.4	18.5	16.9	14.5	14.5	14.5	14.5	14.2	11.2	5.2	0.8	0	0	0
0	0	0	0.5	3	7.6	13.1	16.1	15.3	12.3	10.1	9	9.5	9.8	7.6	3.5	0.5	0	0	0
0	0	0	0	0.5	1.9	4.9	8.7	9.5	7.4	5.5	4.9	4.6	4.4	3	1.1	0	0	0	0
0	0.3	0.3	0.3	0	0.3	0.5	1.4	1.6	1.4	1.1	1.1	1.1	1.4	0.8	0.3	0	0	0	0
0	0	0.3	0.3	0	0	0	0	0	0	0.3	0.8	1.9	2.7	1.4	0.3	0	0	0	0
0	0	0	0	0	0.3	0.5	0.3	0	0	0.5	3	6.3	6	2.5	0.3	0	0	0	0
0	0	0	0	0	0.5	1.4	1.1	0.3	0	0.3	1.6	3.5	2.7	0.8	0	0	0	0	0
0	0	0	0	0	0	0.3	0.3	0	0	0	0.3	0.5	0.3	0	0	0	0	0	0
0	0	0	0	0	0	0	0	0	0	0	0	0	0	0	0	0	0	0	0
0	0	0	0	0	0	0	0	0	0	0	0	0	0	0	0	0	0	0	0
0	0	0	0	0	0	0	0	0	0	0	0	0	0	0	0	0	0	0	0
Frame 48 (96.00 ms)
0	0	0	0	0	0	0	0	0	0	0	0.3	0.5	0.5	0.3	0	0	0	0	0
0	0	0	0	0	0	0	0	0	0.3	1.6	3.3	5.2	4.9	3.3	1.6	0.3	0	0	0
0	0	0	0	0	0	0	0	0.3	2.7	9.3	14.7	17.2	15.8	12.5	7.9	2.2	0.3	0	0
0	0	0	0	0	0	0	0	1.4	6.8	15.8	20.5	21	19.6	17.5	12.5	4.4	0.5	0	0
0	0	0	0	0	0	0	0.5	3.5	10.9	19.4	21.5	21	19.6	17.7	13.9	5.7	0.8	0	0
0	0	0	0	0	0	0	1.1	5.7	12.8	18.8	21.3	20.7	18.3	15.3	11.7	4.9	0.5	0	0
0	0	0	0	0	0	0	1.4	6.8	13.6	19.6	21	19.9	15.8	11.7	6.5	1.9	0.3	0	0
0	0	0	0	0	0	0	1.4	6.5	12.5	16.9	18.8	17.7	13.9	7.9	2.5	0.3	0	0	0
0	0	0	0	0	0	0.3	2.2	6.5	10.9	14.2	14.5	10.9	6.3	2.5	0.5	0	0	0	0
0	0	0	0	0	0.3	1.4	3.5	6.3	7.9	9	7.6	3.8	1.1	0.3	0	0	0	0	0
0	0	0	0	0	1.1	4.1	7.1	7.9	6.5	4.4	2.2	0.5	0	0	0	0	0	0	0
0	0	0	0	0.5	3.3	7.6	8.5	7.1	5.5	2.7	0.5	0	0	0	0	0	0	0	0
0	0	0	0	1.4	5.7	9.8	9	6.5	4.6	1.9	0.3	0	0	0	0	0	0	0	0
0	0	0	0.5	3	7.6	10.1	7.6	4.6	2.5	0.8	0	0	0	0	0	0	0	0	0
0	0	0.5	3	7.1	10.6	9.5	6	2.7	0.8	0.3	0	0	0	0	0	0	0	0	0
0	0.3	2.5	6	7.9	8.2	5.7	3.3	1.1	0.3	0	0	0	0	0	0	0	0	0	0
0	1.1	4.1	7.1	8.2	7.9	5.7	3.3	1.4	0.3	0	0	0	0	0	0	0	0	0	0
0.3	1.6	4.9	8.5	10.6	10.4	8.5	6.5	3.8	1.9	1.1	0.8	0.3	0	0	0	0	0	0	0
0.5	2.7	5.7	7.9	8.7	9	9.3	9	7.4	6	6	4.9	3	1.4	0.5	0	0	0	0	0
0.3	1.6	3.5	4.9	6.8	10.1	12.5	12.8	12	11.7	13.1	11.7	9	6.5	3.8	0.8	0	0	0	0
0	0.3	1.1	3	6.3	10.9	15.8	18	16.9	15.3	15.8	14.5	13.4	12.3	9	3.3	0.5	0	0	0
0	0	0.3	1.4	4.6	10.6	16.4	18.8	17.2	14.7	14.5	14.7	14.7	14.2	11.2	5.2	0.8	0	0	0
0	0	0	0.5	3	7.6	13.4	16.4	15.5	12.5	10.1	9	9.8	9.8	7.9	3.5	0.5	0	0	0
0	0	0	0	0.5	1.9	4.9	9	9.8	7.4	5.7	4.9	4.9	4.4	3	1.1	0	0	0	0
0	0.3	0.3	0.3	0	0.3	0.5	1.4	1.6	1.4	1.1	1.1	1.1	1.4	0.8	0.3	0	0	0	0
0	0	0.3	0.3	0	0	0	0	0	0	0.3	0.8	1.9	2.7	1.4	0.3	0	0	0	0
0	0	0	0	0	0.3	0.5	0.3	0	0	0.8	3	6.5	6.3	2.5	0.3	0	0	0	0
0	0	0	0	0	0.5	1.6	1.1	0.3	0	0.5	1.6	3.8	2.7	0.8	0	0	0	0	0
0	0	0	0	0	0	0.3	0.3	0	0	0	0.3	0.5	0.3	0	0	0	0	0	0
0	0	0	0	0	0	0	0	0	0	0	0	0	0	0	0	0	0	0	0
0	0	0	0	0	0	0	0	0	0	0	0	0	0	0	0	0	0	0	0
0	0	0	0	0	0	0	0	0	0	0	0	0	0	0	0	0	0	0	0
Frame 49 (98.00 ms)
0	0	0	0	0	0	0	0	0	0	0	0	0.5	0.5	0.3	0	0	0	0	0
0	0	0	0	0	0	0	0	0	0.3	1.6	3	4.9	4.6	3	1.6	0.3	0	0	0
0	0	0	0	0	0	0	0	0.3	2.5	9.3	14.7	16.9	15.3	12	7.6	1.9	0.3	0	0
0	0	0	0	0	0	0	0	1.4	6.5	15.5	20.7	21	19.4	17.2	12.3	4.4	0.5	0	0
0	0	0	0	0	0	0	0.5	3.5	10.4	18.5	21.5	21	19.6	17.5	13.6	5.7	0.8	0	0
0	0	0	0	0	0	0	1.1	5.7	12.5	18.3	21.3	20.7	18	14.7	11.5	4.6	0.5	0	0
0	0	0	0	0	0	0	1.4	6.8	13.1	17.7	20.5	19.9	15.8	11.5	6.3	1.6	0.3	0	0
0	0	0	0	0	0	0	1.4	6.5	12.3	15.8	17.7	17.5	13.6	7.9	2.5	0.3	0	0	0
0	0	0	0	0	0	0.3	2.2	6.5	10.6	13.9	14.2	10.9	6.3	2.5	0.5	0	0	0	0
0	0	0	0	0	0.3	1.4	3.8	6.5	7.9	9.3	7.6	3.8	1.4	0.3	0	0	0	0	0
0	0	0	0	0	1.1	4.4	7.4	8.2	6.5	4.4	2.2	0.5	0	0	0	0	0	0	0
0	0	0	0	0.5	3.3	7.9	8.5	7.1	5.5	3	0.8	0	0	0	0	0	0	0	0
0	0	0	0	1.4	5.7	10.1	9.3	6.8	4.6	2.2	0.3	0	0	0	0	0	0	0	0
0	0	0	0.5	3.3	7.9	10.4	7.9	5.2	2.5	0.8	0	0	0	0	0	0	0	0	0
0	0	0.5	3	7.4	10.9	9.5	6.3	3	0.8	0.3	0	0	0	0	0	0	0	0	0
0	0.5	2.7	6.3	8.2	8.5	5.7	3.3	1.1	0.3	0	0	0	0	0	0	0	0	0	0
0	1.1	4.6	7.4	8.5	7.9	5.5	3.3	1.6	0.3	0	0	0	0	0	0	0	0	0	0
0.3	1.9	5.2	8.7	10.9	10.4	8.5	6.8	4.1	1.9	1.4	0.8	0.3	0	0	0	0	0	0	0
0.5	2.7	5.7	7.9	8.7	9	9.5	9.3	7.4	6	6.3	5.5	3.3	1.4	0.5	0	0	0	0	0
0.3	1.6	3.5	4.9	7.1	10.1	12.8	12.8	12.3	12	13.6	12	9.3	6.8	3.8	1.1	0	0	0	0
0	0.3	1.1	3.3	6.5	10.9	16.1	18	16.9	15.5	16.1	15	13.6	12.5	9	3.3	0.5	0	0	0
0	0	0.3	1.4	4.6	10.6	16.9	18.8	17.2	14.7	14.7	15	15	14.5	11.5	5.2	0.8	0	0	0
0	0	0	0.5	2.7	7.6	13.4	16.6	15.5	12.5	10.4	9.3	10.1	10.4	7.9	3.8	0.5	0	0	0
0	0	0	0	0.5	1.9	5.2	9.3	9.8	7.4	5.7	4.9	5.2	4.6	3	1.1	0	0	0	0
0	0.3	0.3	0.3	0	0.3	0.5	1.4	1.9	1.4	1.1	1.1	1.4	1.4	0.8	0.3	0	0	0	0
0	0	0.3	0.3	0	0	0	0	0	0	0.3	0.8	2.2	3	1.6	0.3	0	0	0	0
0	0	0	0	0	0.3	0.5	0.3	0	0	0.8	3	6.8	6.5	2.5	0.3	0	0	0	0
0	0	0	0	0	0.5	1.6	1.1	0.3	0	0.5	1.9	3.8	3	0.8	0	0	0	0	0
0	0	0	0	0	0	0.3	0.3	0	0	0	0.3	0.5	0.3	0	0	0	0	0	0
0	0	0	0	0	0	0	0	0	0	0	0	0	0	0	0	0	0	0	0
0	0	0	0	0	0	0	0	0	0	0	0	0	0	0	0	0	0	0	0
0	0	0	0	0	0	0	0	0	0	0	0	0	0	0	0	0	0	0	0
Frame 50 (100.00 ms)
0	0	0	0	0	0	0	0	0	0	0	0	0.3	0.5	0.3	0	0	0	0	0
0	0	0	0	0	0	0	0	0	0.3	1.4	2.7	4.4	4.4	2.7	1.4	0.3	0	0	0
0	0	0	0	0	0	0	0	0.3	2.2	8.2	13.4	15.8	14.7	11.7	7.4	1.9	0.3	0	0
0	0	0	0	0	0	0	0	1.4	6	14.5	20.2	20.7	19.4	17.2	12	4.4	0.5	0	0
0	0	0	0	0	0	0	0.5	3.3	10.1	18.3	21.5	21	19.4	17.5	13.4	5.5	0.8	0	0
0	0	0	0	0	0	0	0.8	5.5	12	18.3	21.3	20.5	17.5	14.2	11.2	4.6	0.5	0	0
0	0	0	0	0	0	0	1.1	6.5	13.1	17.7	20.5	19.6	15.5	11.2	6	1.6	0.3	0	0
0	0	0	0	0	0	0	1.4	6.3	12.3	15.8	17.7	16.6	13.4	7.6	2.5	0.3	0	0	0
0	0	0	0	0	0	0.3	2.2	6.5	10.6	14.2	14.2	10.9	6	2.5	0.5	0	0	0	0
0	0	0	0	0	0.3	1.4	3.8	6.5	8.2	9.3	7.9	3.8	1.4	0.3	0	0	0	0	0
0	0	0	0	0	1.4	4.4	7.6	8.2	6.8	4.6	2.2	0.5	0	0	0	0	0	0	0
0	0	0	0	0.5	3.5	8.2	9	7.6	5.7	3	0.8	0	0	0	0	0	0	0	0
0	0	0	0	1.4	6	10.4	9.5	7.1	4.9	2.2	0.3	0	0	0	0	0	0	0	0
0	0	0	0.5	3.3	8.2	10.6	8.2	5.2	2.7	0.8	0	0	0	0	0	0	0	0	0
0	0	0.5	3	7.6	11.2	9.8	6.5	3	1.1	0.3	0	0	0	0	0	0	0	0	0
0	0.5	2.7	6.3	8.5	8.7	5.7	3.5	1.4	0.3	0	0	0	0	0	0	0	0	0	0
0	1.1	4.6	7.6	8.5	8.2	5.7	3.5	1.6	0.3	0	0	0	0	0	0	0	0	0	0
0.3	1.9	5.5	9	11.2	10.6	8.7	6.8	4.1	1.9	1.4	0.8	0.3	0	0	0	0	0	0	0
0.5	3	6	8.2	9	9	9.5	9.5	7.6	6.3	6.3	5.5	3.3	1.4	0.5	0	0	0	0	0
0.3	1.6	3.5	5.2	7.1	10.4	12.8	13.1	12.3	12	13.6	12.3	9.3	6.8	3.8	1.1	0	0	0	0
0	0.3	1.1	3.3	6.5	11.2	16.1	18.3	17.2	15.5	16.1	15	13.6	12.5	9	3.3	0.5	0	0	0
0	0	0.3	1.4	4.9	10.9	16.9	18.8	17.2	15	15	15	15.3	14.7	11.5	5.2	0.8	0	0	0
0	0	0	0.3	2.7	7.6	13.6	16.6	15.8	12.8	10.9	9.5	10.1	10.4	8.5	3.8	0.5	0	0	0
0	0	0	0	0.5	1.9	5.2	9.3	10.1	7.6	6	5.2	5.2	4.6	3.3	1.1	0	0	0	0
0	0.3	0.3	0.3	0	0.3	0.5	1.4	1.9	1.4	1.1	1.1	1.4	1.4	1.1	0.3	0	0	0	0
0	0	0.3	0.3	0	0	0	0	0	0	0.3	0.8	2.5	3.3	1.6	0.3	0	0	0	0
0	0	0	0	0	0.3	0.5	0.5	0	0	0.5	3.3	6.8	6.5	2.5	0.3	0	0	0	0
0	0	0	0	0	0.5	1.9	1.4	0.3	0	0.3	1.9	3.8	3	0.8	0	0	0	0	0
0	0	0	0	0	0	0.3	0.3	0	0	0	0.3	0.5	0.3	0	0	0	0	0	0
0	0	0	0	0	0	0	0	0	0	0	0	0	0	0	0	0	0	0	0
0	0	0	0	0	0	0	0	0	0	0	0	0	0	0	0	0	0	0	0
0	0	0	0	0	0	0	0	0	0	0	0	0	0	0	0	0	0	0	0
Frame 51 (102.00 ms)
0	0	0	0	0	0	0	0	0	0	0	0	0.3	0.3	0.3	0	0	0	0	0
0	0	0	0	0	0	0	0	0	0.3	1.4	2.5	4.1	4.1	2.7	1.4	0.3	0	0	0
0	0	0	0	0	0	0	0	0.3	2.2	7.9	12.8	15.5	14.5	11.2	7.1	1.6	0	0	0
0	0	0	0	0	0	0	0	1.4	5.7	14.5	19.9	20.7	19.1	15.8	11.7	4.1	0.5	0	0
0	0	0	0	0	0	0	0.3	3.3	9.8	18	20.5	21	19.1	16.1	13.1	5.5	0.8	0	0
0	0	0	0	0	0	0	0.8	5.5	11.7	18	21	20.2	16.4	13.4	10.6	4.4	0.5	0	0
0	0	0	0	0	0	0	1.1	6.5	12.5	17.7	20.2	18.8	15	10.9	5.7	1.6	0.3	0	0
0	0	0	0	0	0	0	1.4	6.3	12	15.5	17.5	16.4	13.1	7.6	2.5	0.3	0	0	0
0	0	0	0	0	0	0.3	2.2	6.8	10.6	13.9	14.2	10.9	6	2.5	0.5	0	0	0	0
0	0	0	0	0	0.3	1.4	3.8	6.5	8.2	9.3	7.9	4.1	1.4	0.3	0	0	0	0	0
0	0	0	0	0	1.4	4.6	7.6	8.5	7.1	4.9	2.5	0.5	0	0	0	0	0	0	0
0	0	0	0	0.5	3.5	8.2	9.3	7.6	5.7	3.3	0.8	0	0	0	0	0	0	0	0
0	0	0	0.3	1.6	6.3	10.6	9.5	7.1	4.9	2.2	0.3	0	0	0	0	0	0	0	0
0	0	0	0.8	3.5	8.5	10.9	8.5	5.5	2.7	0.8	0	0	0	0	0	0	0	0	0
0	0	0.8	3.3	7.9	11.5	9.8	6.8	3.3	1.1	0.3	0	0	0	0	0	0	0	0	0
0	0.5	3	6.5	8.7	8.7	6	3.5	1.4	0.3	0	0	0	0	0	0	0	0	0	0
0	1.1	4.6	7.6	8.7	8.5	6	3.5	1.6	0.3	0	0	0	0	0	0	0	0	0	0
0.3	1.9	5.5	9.3	11.5	10.9	9	7.1	4.4	1.9	1.4	0.8	0.5	0	0	0	0	0	0	0
0.5	3	6.3	8.2	9	9.3	9.8	9.8	7.9	6.3	6.5	5.7	3.5	1.6	0.5	0	0	0	0	0
0.3	1.6	3.8	5.2	7.1	10.6	13.1	13.4	12.5	12.3	13.9	12.5	9.5	6.8	3.8	1.1	0	0	0	0
0	0.3	1.1	3.3	6.8	11.5	16.1	18	17.2	15.8	16.4	15.3	13.9	12.5	9	3.3	0.5	0	0	0
0	0	0.3	1.4	4.9	11.2	16.9	18.8	17.5	15.3	15.3	15.3	15.5	14.7	11.7	5.5	0.8	0	0	0
0	0	0	0.5	2.7	7.9	13.9	16.9	15.8	13.1	11.2	9.8	10.4	10.6	8.5	3.8	0.8	0	0	0
0	0	0	0	0.5	1.9	5.2	9.5	10.1	7.6	6.3	5.2	5.2	4.9	3.3	1.1	0.3	0	0	0
0	0.3	0.3	0.3	0	0.3	0.5	1.6	1.9	1.4	1.1	1.1	1.4	1.4	1.1	0.3	0	0	0	0
0	0	0.3	0.3	0	0	0	0	0	0	0.3	0.8	2.5	3.3	1.6	0.3	0	0	0	0
0	0	0	0	0	0.3	0.5	0.5	0	0	0.8	3.3	7.1	6.8	2.7	0.3	0	0	0	0
0	0	0	0	0	0.5	1.9	1.4	0.3	0	0.5	1.9	3.8	3	0.8	0	0	0	0	0
0	0	0	0	0	0	0.3	0.3	0	0	0	0.3	0.5	0.3	0	0	0	0	0	0
0	0	0	0	0	0	0	0	0	0	0	0	0	0	0	0	0	0	0	0
0	0	0	0	0	0	0	0	0	0	0	0	0	0	0	0	0	0	0	0
0	0	0	0	0	0	0	0	0	0	0	0	0	0	0	0	0	0	0	0
Frame 52 (104.00 ms)
0	0	0	0	0	0	0	0	0	0	0	0	0.3	0.3	0.3	0	0	0	0	0
0	0	0	0	0	0	0	0	0	0.3	1.1	2.2	3.8	3.5	2.5	1.1	0.3	0	0	0
0	0	0	0	0	0	0	0	0.3	1.9	7.1	11.7	15	14.2	10.6	6.5	1.6	0	0	0
0	0	0	0	0	0	0	0	1.1	5.5	14.2	19.6	20.7	19.1	16.1	11.5	3.8	0.5	0	0
0	0	0	0	0	0	0	0.3	3	9.5	18	20.5	21	19.1	17.2	13.1	5.2	0.8	0	0
0	0	0	0	0	0	0	0.8	5.2	11.5	17.7	19.9	19.9	16.4	13.4	10.4	4.4	0.5	0	0
0	0	0	0	0	0	0	1.1	6.3	12.5	17.7	19.9	18.5	15	10.6	5.5	1.4	0	0	0
0	0	0	0	0	0	0	1.4	6.3	11.7	15.5	17.2	15.8	12.8	7.4	2.2	0.3	0	0	0
0	0	0	0	0	0	0.3	2.2	6.8	10.6	13.6	13.9	10.6	6	2.2	0.5	0	0	0	0
0	0	0	0	0	0.3	1.4	4.1	6.8	8.5	9.5	7.9	4.1	1.4	0.3	0	0	0	0	0
0	0	0	0	0	1.4	4.6	7.9	8.7	7.1	4.9	2.5	0.5	0	0	0	0	0	0	0
0	0	0	0	0.5	3.8	8.5	9.3	7.9	5.7	3.3	0.8	0	0	0	0	0	0	0	0
0	0	0	0	1.6	6.5	10.9	9.8	7.4	5.2	2.2	0.3	0	0	0	0	0	0	0	0
0	0	0	0.8	3.3	8.7	11.2	8.7	5.7	3	1.1	0	0	0	0	0	0	0	0	0
0	0	0.8	3.3	8.2	11.7	10.1	6.8	3.5	1.1	0.3	0	0	0	0	0	0	0	0	0
0	0.5	3	6.8	9	9.3	6	3.5	1.4	0.3	0	0	0	0	0	0	0	0	0	0
0	1.1	4.6	8.2	9	8.7	6.3	3.8	1.6	0.3	0	0	0	0	0	0	0	0	0	0
0.3	2.2	5.7	9.5	11.7	11.2	9.5	7.4	4.4	2.2	1.4	0.8	0.5	0	0	0	0	0	0	0
0.5	3.3	6.5	8.5	9.3	9.5	10.1	9.8	8.2	6.5	6.5	5.7	3.8	1.6	0.5	0	0	0	0	0
0.3	1.9	4.1	5.5	7.4	10.6	13.4	13.4	12.5	12.5	13.9	12.8	9.8	7.1	4.1	1.1	0	0	0	0
0	0.5	1.4	3.3	6.8	11.5	16.4	18	16.9	15.8	16.4	15.5	14.2	12.8	9.3	3.5	0.5	0	0	0
0	0	0.3	1.4	4.9	11.2	17.2	18.8	17.5	15.3	15.5	15.3	15.5	14.7	11.7	5.5	1.1	0	0	0
0	0	0	0.5	2.7	8.2	14.2	16.9	16.1	13.4	11.2	10.1	10.6	10.6	8.5	3.8	0.8	0	0	0
0	0	0	0	0.5	1.9	5.5	9.5	10.4	7.9	6.3	5.5	5.5	5.2	3.5	1.1	0.3	0	0	0
0	0.3	0.3	0.3	0	0.3	0.5	1.6	1.9	1.4	1.1	1.1	1.4	1.6	1.1	0.3	0	0	0	0
0	0	0.3	0.3	0	0	0	0	0	0	0.3	1.1	2.5	3.5	1.6	0.3	0	0	0	0
0	0	0	0	0	0.3	0.5	0.5	0	0	0.8	3.3	7.1	6.8	2.7	0.3	0	0	0	0
0	0	0	0	0	0.8	1.9	1.6	0.3	0	0.5	1.9	4.1	3	0.8	0	0	0	0	0
0	0	0	0	0	0.3	0.5	0.3	0	0	0	0.3	0.5	0.3	0	0	0	0	0	0
0	0	0	0	0	0	0	0	0	0	0	0	0	0	0	0	0	0	0	0
0	0	0	0	0	0	0	0	0	0	0	0	0	0	0	0	0	0	0	0
0	0	0	0	0	0	0	0	0	0	0	0	0	0	0	0	0	0	0	0
Frame 53 (106.00 ms)
0	0	0	0	0	0	0	0	0	0	0	0	0.3	0.3	0	0	0	0	0	0
0	0	0	0	0	0	0	0	0	0.3	1.1	2.2	3.3	3.3	2.2	1.1	0.3	0	0	0
0	0	0	0	0	0	0	0	0.3	1.6	6.5	11.2	14.2	13.4	9.8	6.3	1.6	0	0	0
0	0	0	0	0	0	0	0	1.1	4.9	13.9	19.9	20.7	18.8	15	10.9	3.5	0.3	0	0
0	0	0	0	0	0	0	0.3	3	9.5	19.1	21.8	21.3	19.4	16.9	12.8	4.9	0.5	0	0
0	0	0	0	0	0	0	0.8	4.6	10.9	18.3	21.3	20.2	16.4	12.8	10.1	4.1	0.5	0	0
0	0	0	0	0	0	0	1.1	6	11.7	17.2	19.4	18.5	14.7	10.4	5.2	1.4	0	0	0
0	0	0	0	0	0	0	1.4	6	11.5	15	16.9	15.8	12.8	7.1	2.2	0.3	0	0	0
0	0	0	0	0	0	0.3	2.2	6.8	10.6	13.4	13.9	10.6	6	2.2	0.5	0	0	0	0
0	0	0	0	0	0.3	1.4	4.1	6.8	8.2	9.5	7.9	4.1	1.4	0.3	0	0	0	0	0
0	0	0	0	0	1.4	4.9	8.2	8.7	7.1	4.9	2.5	0.5	0	0	0	0	0	0	0
0	0	0	0	0.5	3.8	8.7	9.8	8.2	6	3.3	0.8	0	0	0	0	0	0	0	0
0	0	0	0.3	1.9	6.5	11.2	10.1	7.4	5.2	2.5	0.3	0	0	0	0	0	0	0	0
0	0	0	0.8	3.8	9.3	11.7	9	5.7	3	1.1	0	0	0	0	0	0	0	0	0
0	0	0.8	3.5	8.5	12.3	10.4	7.1	3.5	1.4	0.3	0	0	0	0	0	0	0	0	0
0	0.5	3.3	7.1	9.3	9.5	6.3	3.8	1.6	0.3	0	0	0	0	0	0	0	0	0	0
0	1.1	4.6	8.2	9.3	9	6.5	3.8	1.9	0.5	0	0	0	0	0	0	0	0	0	0
0.3	2.2	5.7	9.5	12	11.5	9.5	7.4	4.6	2.2	1.4	1.1	0.5	0.3	0	0	0	0	0	0
0.5	3.3	6.5	8.7	9.5	9.8	10.4	10.1	8.2	6.8	7.1	6.3	3.8	1.6	0.5	0	0	0	0	0
0.3	1.9	4.1	5.5	7.6	10.6	13.6	13.4	12.8	12.5	14.2	13.1	10.1	7.1	4.1	1.1	0	0	0	0
0	0.5	1.4	3.5	7.1	11.5	16.4	18	16.9	15.8	16.6	15.8	14.5	12.8	9.3	3.5	0.5	0	0	0
0	0	0.3	1.4	4.9	11.5	17.2	18.8	17.5	15.3	15.5	15.5	15.5	14.7	11.5	5.5	1.1	0	0	0
0	0	0	0.5	2.7	8.2	14.5	17.2	16.1	13.4	11.2	10.1	10.6	10.9	8.5	4.1	0.8	0	0	0
0	0	0	0	0.5	2.2	5.7	9.8	10.4	7.9	6.3	5.5	5.5	5.2	3.5	1.4	0.3	0	0	0
0	0.3	0.3	0.3	0	0.3	0.8	1.6	1.9	1.4	1.1	1.1	1.6	1.6	1.1	0.3	0	0	0	0
0	0	0.3	0.3	0	0	0	0	0	0	0.3	1.1	2.7	3.5	1.9	0.3	0	0	0	0
0	0	0	0	0	0.3	0.8	0.5	0	0	0.8	3.5	7.4	7.1	2.7	0.3	0	0	0	0
0	0	0	0	0	0.8	2.2	1.6	0.3	0	0.5	1.9	4.1	3	0.8	0	0	0	0	0
0	0	0	0	0	0.3	0.5	0.3	0	0	0	0.3	0.5	0.3	0	0	0	0	0	0
0	0	0	0	0	0	0	0	0	0	0	0	0	0	0	0	0	0	0	0
0	0	0	0	0	0	0	0	0	0	0	0	0	0	0	0	0	0	0	0
0	0	0	0	0	0	0	0	0	0	0	0	0	0	0	0	0	0	0	0
Frame 54 (108.00 ms)
0	0	0	0	0	0	0	0	0	0	0	0	0.3	0.3	0	0	0	0	0	0
0	0	0	0	0	0	0	0	0	0.3	0.8	1.9	3	3	1.9	1.1	0.3	0	0	0
0	0	0	0	0	0	0	0	0.3	1.6	6	10.4	13.4	12.3	9	5.7	1.4	0	0	0
0	0	0	0	0	0	0	0	0.8	4.6	13.1	19.6	20.2	17.7	14.5	10.4	3.3	0.3	0	0
0	0	0	0	0	0	0	0.3	2.7	9	18.8	21.8	21.3	19.1	16.6	12.5	4.9	0.5	0	0
0	0	0	0	0	0	0	0.5	4.1	10.4	18	21.3	20.2	16.4	12.8	9.8	3.8	0.5	0	0
0	0	0	0	0	0	0	1.1	5.5	11.5	17.2	19.1	18.3	14.2	10.1	5.2	1.4	0	0	0
0	0	0	0	0	0	0	1.1	5.7	10.9	14.5	16.4	15.3	12.5	6.8	1.9	0.3	0	0	0
0	0	0	0	0	0	0.3	2.2	6.5	10.4	13.4	13.6	10.4	5.7	1.9	0.3	0	0	0	0
0	0	0	0	0	0.3	1.4	4.1	6.8	8.5	9.5	7.9	4.1	1.1	0.3	0	0	0	0	0
0	0	0	0	0.3	1.4	4.9	8.2	9	7.4	4.9	2.5	0.5	0	0	0	0	0	0	0
0	0	0	0	0.5	4.1	9	9.8	8.2	6	3.3	0.8	0	0	0	0	0	0	0	0
0	0	0	0.3	1.9	6.8	11.5	10.4	7.6	5.5	2.5	0.3	0	0	0	0	0	0	0	0
0	0	0	0.8	3.8	9.3	12	9.3	6	3.3	1.1	0	0	0	0	0	0	0	0	0
0	0	0.8	3.8	9	12.5	10.9	7.4	3.8	1.4	0.3	0	0	0	0	0	0	0	0	0
0	0.8	3.3	7.4	9.8	9.5	6.5	4.1	1.6	0.3	0	0	0	0	0	0	0	0	0	0
0.3	1.4	4.9	8.5	9.5	9.3	6.8	4.1	1.9	0.5	0.3	0	0	0	0	0	0	0	0	0
0.3	2.5	6	9.8	12.3	11.7	9.8	7.6	4.6	2.5	1.6	1.1	0.5	0.3	0	0	0	0	0	0
0.5	3.3	6.5	8.7	9.5	9.8	10.4	10.1	8.5	7.1	7.4	6.3	4.1	1.6	0.5	0	0	0	0	0
0.3	1.9	4.1	5.7	7.6	10.9	13.6	13.6	12.8	12.8	14.5	13.4	10.1	7.4	4.1	1.1	0	0	0	0
0	0.5	1.4	3.5	7.1	11.7	16.4	18	16.9	15.8	16.6	15.8	14.7	13.4	9.3	3.5	0.5	0	0	0
0	0	0.3	1.4	5.2	11.5	17.2	18.8	17.5	15.5	15.8	15.5	15.8	14.7	11.5	5.5	1.1	0	0	0
0	0	0	0.5	3	8.5	14.5	17.2	16.4	13.4	11.5	10.4	10.9	10.9	8.7	4.1	0.8	0	0	0
0	0	0	0	0.5	2.2	5.7	9.8	10.6	8.2	6.5	5.7	5.7	5.5	3.8	1.4	0.3	0	0	0
0	0.3	0.3	0.3	0	0.3	0.8	1.6	1.9	1.6	1.4	1.1	1.6	1.9	1.1	0.3	0	0	0	0
0	0	0.3	0.3	0	0	0	0	0	0	0.3	1.1	2.7	3.8	1.9	0.3	0	0	0	0
0	0	0	0	0	0.3	0.8	0.5	0	0	0.8	3.5	7.6	7.4	2.7	0.3	0	0	0	0
0	0	0	0	0	0.8	2.2	1.6	0.3	0	0.5	1.9	4.1	3	0.8	0	0	0	0	0
0	0	0	0	0	0.3	0.5	0.3	0	0	0	0.3	0.5	0.3	0	0	0	0	0	0
0	0	0	0	0	0	0	0	0	0	0	0	0	0	0	0	0	0	0	0
0	0	0	0	0	0	0	0	0	0	0	0	0	0	0	0	0	0	0	0
0	0	0	0	0	0	0	0	0	0	0	0	0	0	0	0	0	0	0	0
Frame 55 (110.00 ms)
0	0	0	0	0	0	0	0	0	0	0	0	0.3	0.3	0	0	0	0	0	0
0	0	0	0	0	0	0	0	0	0.3	0.8	1.6	2.7	2.7	1.6	0.8	0.3	0	0	0
0	0	0	0	0	0	0	0	0.3	1.4	5.5	9.5	12.3	11.5	8.2	5.5	1.4	0	0	0
0	0	0	0	0	0	0	0	0.8	4.1	12	19.1	19.9	16.6	13.6	9.8	3.3	0.3	0	0
0	0	0	0	0	0	0	0.3	2.5	8.5	17.7	21.5	21.3	18.8	16.4	12.3	4.6	0.5	0	0
0	0	0	0	0	0	0	0.5	3.8	9.8	17.5	21	20.2	16.1	12.3	9.3	3.5	0.5	0	0
0	0	0	0	0	0	0	0.8	5.2	10.9	16.9	19.1	18	13.9	9.3	4.6	1.1	0	0	0
0	0	0	0	0	0	0	1.1	5.5	10.6	14.2	15.8	15	11.7	6.3	1.6	0.3	0	0	0
0	0	0	0	0	0	0.3	2.2	6.5	10.4	12.8	13.1	10.1	5.5	1.9	0.3	0	0	0	0
0	0	0	0	0	0.3	1.4	4.1	6.8	8.5	9.3	7.6	3.8	1.1	0.3	0	0	0	0	0
0	0	0	0	0.3	1.4	4.9	8.2	9	7.4	4.9	2.5	0.5	0	0	0	0	0	0	0
0	0	0	0	0.8	4.1	9.3	10.1	8.2	6	3.5	0.8	0	0	0	0	0	0	0	0
0	0	0	0.3	1.9	7.1	11.7	10.4	7.9	5.5	2.5	0.5	0	0	0	0	0	0	0	0
0	0	0	0.8	4.1	9.5	12.3	9.5	6.3	3.3	1.1	0	0	0	0	0	0	0	0	0
0	0	0.8	3.8	9.3	12.8	11.2	7.6	3.8	1.4	0.3	0	0	0	0	0	0	0	0	0
0	0.5	3.3	7.4	9.8	9.8	6.8	4.1	1.6	0.3	0	0	0	0	0	0	0	0	0	0
0.3	1.4	4.9	8.7	9.8	9.3	6.8	4.4	1.9	0.5	0.3	0	0	0	0	0	0	0	0	0
0.3	2.5	6.3	10.1	12.5	11.7	9.8	7.9	4.9	2.5	1.6	1.1	0.5	0.3	0	0	0	0	0	0
0.5	3.5	6.8	9	9.8	9.8	10.4	10.4	8.7	7.1	7.4	6.5	4.1	1.9	0.5	0	0	0	0	0
0.3	1.9	4.1	5.7	7.6	10.9	13.9	13.6	13.1	13.1	14.7	13.6	10.4	7.6	4.1	1.1	0	0	0	0
0	0.5	1.4	3.5	7.1	11.7	16.4	18	16.9	15.8	16.9	16.1	14.7	13.4	9.3	3.5	0.5	0	0	0
0	0	0.3	1.4	5.2	11.7	17.2	18.8	17.5	15.5	15.8	15.8	15.8	14.7	11.5	5.5	1.1	0	0	0
0	0	0	0.5	3	8.5	14.5	17.2	16.4	13.4	11.5	10.4	10.9	11.2	8.7	4.1	0.8	0	0	0
0	0	0	0	0.5	2.2	6	10.1	10.6	8.2	6.5	5.7	5.7	5.5	3.8	1.4	0.3	0	0	0
0	0.3	0.3	0.3	0	0.3	0.8	1.6	1.9	1.6	1.4	1.4	1.6	1.9	1.1	0.3	0	0	0	0
0	0	0.3	0.3	0	0	0	0	0	0	0.3	1.1	2.7	3.8	1.9	0.3	0	0	0	0
0	0	0	0	0	0.3	0.8	0.5	0	0	0.8	3.5	7.6	7.4	3	0.3	0	0	0	0
0	0	0	0	0	0.8	2.2	1.6	0.5	0	0.5	1.9	4.1	3.3	1.1	0	0	0	0	0
0	0	0	0	0	0.3	0.5	0.3	0	0	0	0.3	0.5	0.3	0	0	0	0	0	0
0	0	0	0	0	0	0	0	0	0	0	0	0	0	0	0	0	0	0	0
0	0	0	0	0	0	0	0	0	0	0	0	0	0	0	0	0	0	0	0
0	0	0	0	0	0	0	0	0	0	0	0	0	0	0	0	0	0	0	0
Frame 56 (112.00 ms)
0	0	0	0	0	0	0	0	0	0	0	0	0	0	0	0	0	0	0	0
0	0	0	0	0	0	0	0	0	0.3	0.5	1.4	2.2	2.2	1.4	0.8	0.3	0	0	0
0	0	0	0	0	0	0	0	0	1.1	4.6	8.5	10.9	10.4	7.6	5.2	1.1	0	0	0
0	0	0	0	0	0	0	0	0.8	3.8	10.9	17.5	18.3	15.8	12.5	9.3	3	0.3	0	0
0	0	0	0	0	0	0	0.3	2.2	7.6	16.4	21	21	18.5	15.3	11.7	4.4	0.5	0	0
0	0	0	0	0	0	0	0.5	3.3	9	16.9	21.3	20.2	16.1	11.7	8.7	3.3	0.3	0	0
0	0	0	0	0	0	0	0.8	4.9	10.4	16.9	19.9	17.5	13.6	9	4.4	1.1	0	0	0
0	0	0	0	0	0	0	1.1	5.5	10.4	13.6	15.3	14.2	11.5	6	1.6	0.3	0	0	0
0	0	0	0	0	0	0.3	2.2	6.3	10.1	12.5	12.5	9.5	5.2	1.9	0.3	0	0	0	0
0	0	0	0	0	0.3	1.4	4.1	6.8	8.2	9.3	7.6	3.8	1.1	0.3	0	0	0	0	0
0	0	0	0	0.3	1.4	5.2	8.5	9	7.4	4.9	2.5	0.5	0	0	0	0	0	0	0
0	0	0	0	0.8	4.1	9.5	10.1	8.5	6.3	3.5	0.8	0	0	0	0	0	0	0	0
0	0	0	0.3	1.9	7.1	11.7	10.6	7.9	5.5	2.5	0.5	0	0	0	0	0	0	0	0
0	0	0	0.8	4.1	9.8	12.5	9.8	6.3	3.3	1.1	0	0	0	0	0	0	0	0	0
0	0	1.1	4.1	9.5	13.1	11.5	7.9	4.1	1.4	0.3	0	0	0	0	0	0	0	0	0
0	0.5	3.3	7.6	10.1	10.1	6.8	4.4	1.6	0.3	0	0	0	0	0	0	0	0	0	0
0.3	1.6	5.2	9	10.1	9.5	6.8	4.4	1.9	0.5	0.3	0	0	0	0	0	0	0	0	0
0.5	2.7	6.5	10.4	12.5	12	10.1	7.9	4.9	2.5	1.6	1.1	0.5	0.3	0	0	0	0	0	0
0.8	3.5	6.8	9	9.8	10.1	10.6	10.6	8.7	7.4	7.6	6.8	4.4	1.9	0.5	0	0	0	0	0
0.3	1.9	4.1	5.7	7.9	11.2	13.9	13.9	13.1	13.1	14.7	13.6	10.6	7.6	4.1	1.1	0	0	0	0
0	0.5	1.4	3.8	7.4	12	16.6	18.3	16.9	15.8	16.9	16.1	15	13.4	9.5	3.5	0.5	0	0	0
0	0	0.3	1.4	5.5	12	17.2	18.8	17.5	15.5	15.8	15.8	15.8	14.7	11.7	5.5	1.1	0	0	0
0	0	0	0.5	3	8.7	14.5	17.2	16.4	13.4	11.7	10.6	11.2	11.2	8.7	4.1	0.8	0	0	0
0	0	0	0	0.5	2.2	5.7	10.4	10.9	8.5	6.8	6	6	5.5	3.8	1.4	0.3	0	0	0
0	0.3	0.3	0.3	0	0.3	0.8	1.6	1.9	1.6	1.4	1.4	1.6	1.9	1.1	0.3	0	0	0	0
0	0	0.3	0.3	0	0	0	0	0	0	0.3	1.1	2.7	3.8	2.2	0.3	0	0	0	0
0	0	0	0	0	0.3	0.8	0.5	0	0	0.8	3.5	7.6	7.4	3	0.3	0	0	0	0
0	0	0	0	0	0.8	2.2	1.6	0.5	0	0.5	2.2	4.1	3.3	1.1	0	0	0	0	0
0	0	0	0	0	0.3	0.5	0.3	0	0	0	0.3	0.5	0.3	0	0	0	0	0	0
0	0	0	0	0	0	0	0	0	0	0	0	0	0	0	0	0	0	0	0
0	0	0	0	0	0	0	0	0	0	0	0	0	0	0	0	0	0	0	0
0	0	0	0	0	0	0	0	0	0	0	0	0	0	0	0	0	0	0	0
Frame 57 (114.00 ms)
0	0	0	0	0	0	0	0	0	0	0	0	0	0	0	0	0	0	0	0
0	0	0	0	0	0	0	0	0	0	0.5	1.1	1.9	1.9	1.4	0.8	0.3	0	0	0
0	0	0	0	0	0	0	0	0	1.1	4.4	7.6	10.1	9.5	7.1	4.6	1.1	0	0	0
0	0	0	0	0	0	0	0	0.5	3.3	10.4	17.5	18	14.7	11.7	8.7	2.7	0.3	0	0
0	0	0	0	0	0	0	0.3	1.9	7.1	15.8	21	21	18	14.7	11.2	4.1	0.5	0	0
0	0	0	0	0	0	0	0.5	2.7	8.2	16.4	21	19.9	15.3	10.6	7.9	2.7	0.3	0	0
0	0	0	0	0	0	0	0.8	4.4	9.5	16.1	19.6	16.9	12.5	8.2	3.8	0.8	0	0	0
0	0	0	0	0	0	0	1.1	4.9	9.8	12.8	14.5	13.4	10.9	5.7	1.6	0.3	0	0	0
0	0	0	0	0	0	0.3	2.2	6.3	9.8	12	12.3	9.3	5.2	1.9	0.3	0	0	0	0
0	0	0	0	0	0.3	1.4	4.1	6.8	8.2	9	7.4	3.5	1.1	0.3	0	0	0	0	0
0	0	0	0	0.3	1.4	5.2	8.5	9	7.4	4.9	2.5	0.5	0	0	0	0	0	0	0
0	0	0	0	0.8	4.4	9.5	10.4	8.5	6.3	3.5	0.8	0	0	0	0	0	0	0	0
0	0	0	0.3	1.9	7.4	12	10.6	7.9	5.7	2.5	0.5	0	0	0	0	0	0	0	0
0	0	0	0.8	4.1	10.1	12.5	9.8	6.3	3.5	1.1	0	0	0	0	0	0	0	0	0
0	0	1.1	4.1	9.8	13.4	11.7	7.9	4.1	1.4	0.3	0	0	0	0	0	0	0	0	0
0	0.8	3.5	7.9	10.4	10.4	7.1	4.4	1.9	0.3	0	0	0	0	0	0	0	0	0	0
0.3	1.6	5.2	9	10.1	9.8	7.1	4.4	1.9	0.5	0.3	0	0	0	0	0	0	0	0	0
0.5	2.7	6.5	10.4	12.8	12.3	10.4	8.2	4.9	2.5	1.9	1.4	0.5	0.3	0	0	0	0	0	0
0.8	3.5	7.1	9.3	9.8	10.1	10.9	10.6	8.7	7.4	7.9	7.1	4.4	1.9	0.5	0	0	0	0	0
0.3	2.2	4.4	6	7.9	11.5	14.2	14.2	13.4	13.4	15	13.9	10.6	7.6	4.4	1.1	0	0	0	0
0	0.5	1.6	4.1	7.4	12	16.6	18	16.9	16.1	16.9	16.4	15	13.6	9.5	3.5	0.5	0	0	0
0	0	0.3	1.6	5.5	12	17.2	18.8	17.5	15.5	15.8	15.8	16.1	15	11.5	5.5	1.1	0	0	0
0	0	0	0.5	3	8.7	14.5	17.2	16.1	13.4	11.7	10.6	11.2	11.2	9	4.1	0.8	0	0	0
0	0	0	0	0.5	2.2	5.7	10.4	10.9	8.5	6.8	6	6	5.7	3.8	1.4	0.3	0	0	0
0	0.3	0.3	0.3	0	0.3	0.8	1.6	1.9	1.6	1.4	1.4	1.6	1.9	1.1	0.3	0	0	0	0
0	0	0.3	0.3	0	0	0	0	0	0	0.3	1.1	3	4.1	2.2	0.3	0	0	0	0
0	0	0	0	0	0.3	0.8	0.5	0	0	0.8	3.8	7.9	7.6	3	0.3	0	0	0	0
0	0	0	0	0	0.8	2.2	1.9	0.5	0	0.5	2.2	4.4	3.3	1.1	0	0	0	0	0
0	0	0	0	0	0.3	0.5	0.3	0	0	0	0.3	0.5	0.3	0	0	0	0	0	0
0	0	0	0	0	0	0	0	0	0	0	0	0	0	0	0	0	0	0	0
0	0	0	0	0	0	0	0	0	0	0	0	0	0	0	0	0	0	0	0
0	0	0	0	0	0	0	0	0	0	0	0	0	0	0	0	0	0	0	0
Frame 58 (116.00 ms)
0	0	0	0	0	0	0	0	0	0	0	0	0	0	0	0	0	0	0	0
0	0	0	0	0	0	0	0	0	0	0.5	1.1	1.6	1.9	1.1	0.5	0.3	0	0	0
0	0	0	0	0	0	0	0	0	0.8	3.8	6.5	9	8.7	6.3	4.1	1.1	0	0	0
0	0	0	0	0	0	0	0	0.3	3	9.5	15.5	16.4	13.9	10.9	8.2	2.2	0.3	0	0
0	0	0	0	0	0	0	0.3	1.4	6.5	15	19.4	19.4	17.5	13.9	10.6	3.5	0.5	0	0
0	0	0	0	0	0	0	0.3	2.5	7.4	15.8	20.7	19.6	15	10.1	7.4	2.5	0.3	0	0
0	0	0	0	0	0	0	0.5	3.8	8.7	15.5	19.4	16.6	12	7.6	3.3	0.8	0	0	0
0	0	0	0	0	0	0	1.1	4.6	9.3	12	13.6	12.8	10.1	5.2	1.4	0	0	0	0
0	0	0	0	0	0	0.3	1.9	6	9.5	11.7	11.7	8.7	4.6	1.6	0.3	0	0	0	0
0	0	0	0	0	0.3	1.4	4.1	6.5	7.9	8.7	7.4	3.5	1.1	0.3	0	0	0	0	0
0	0	0	0	0.3	1.4	5.2	8.5	9	7.1	4.9	2.5	0.5	0	0	0	0	0	0	0
0	0	0	0	0.8	4.4	9.5	10.4	8.5	6.3	3.5	0.8	0	0	0	0	0	0	0	0
0	0	0	0.3	2.2	7.4	12.3	10.9	7.9	5.7	2.5	0.5	0	0	0	0	0	0	0	0
0	0	0	0.8	4.4	10.1	13.1	9.8	6.5	3.5	1.1	0	0	0	0	0	0	0	0	0
0	0	1.1	4.1	9.8	13.4	12	8.2	4.1	1.4	0.3	0	0	0	0	0	0	0	0	0
0	0.8	3.5	7.9	10.6	10.4	7.1	4.4	1.9	0.3	0	0	0	0	0	0	0	0	0	0
0.3	1.6	5.5	9.3	10.4	9.8	7.1	4.6	2.2	0.8	0.3	0	0	0	0	0	0	0	0	0
0.5	3	6.8	10.6	13.1	12.5	10.4	8.5	5.2	2.7	1.9	1.4	0.5	0.3	0	0	0	0	0	0
0.8	3.8	7.1	9.3	10.1	10.4	11.2	10.9	9	7.6	7.9	7.1	4.6	1.9	0.5	0	0	0	0	0
0.3	2.2	4.4	6	7.9	11.5	14.2	14.2	13.4	13.4	15	14.2	10.9	7.6	4.4	1.1	0	0	0	0
0	0.5	1.6	4.1	7.6	12.3	16.6	18	16.9	16.1	16.9	16.4	15	13.6	9.5	3.5	0.5	0	0	0
0	0	0.3	1.6	5.5	12	17.5	18.8	17.5	15.8	16.1	16.1	16.1	15	11.5	5.5	1.1	0	0	0
0	0	0	0.5	3	8.7	14.5	17.2	16.1	13.4	11.7	10.6	11.2	11.5	9	4.4	0.8	0	0	0
0	0	0	0.3	0.5	2.2	5.7	10.4	11.2	8.5	6.8	6	6	5.7	4.1	1.4	0.3	0	0	0
0	0.3	0.5	0.3	0	0.3	0.8	1.6	2.2	1.6	1.4	1.4	1.9	1.9	1.4	0.3	0	0	0	0
0	0	0.5	0.3	0	0	0	0	0	0	0.3	1.1	3.3	4.1	2.2	0.3	0	0	0	0
0	0	0	0	0	0.3	0.8	0.5	0	0	0.8	3.8	8.2	7.9	3	0.3	0	0	0	0
0	0	0	0	0	0.8	2.5	1.9	0.5	0	0.5	2.2	4.6	3.3	1.1	0	0	0	0	0
0	0	0	0	0	0.3	0.5	0.5	0	0	0	0.3	0.5	0.3	0	0	0	0	0	0
0	0	0	0	0	0	0	0	0	0	0	0	0	0	0	0	0	0	0	0
0	0	0	0	0	0	0	0	0	0	0	0	0	0	0	0	0	0	0	0
0	0	0	0	0	0	0	0	0	0	0	0	0	0	0	0	0	0	0	0
Frame 59 (118.00 ms)
0	0	0	0	0	0	0	0	0	0	0	0	0	0	0	0	0	0	0	0
0	0	0	0	0	0	0	0	0	0	0.3	0.8	1.4	1.4	0.8	0.5	0	0	0	0
0	0	0	0	0	0	0	0	0	0.8	3.3	5.7	7.9	7.6	5.5	3.8	0.8	0	0	0
0	0	0	0	0	0	0	0	0.3	2.7	9.3	15	15.5	13.1	9.8	7.4	2.2	0.3	0	0
0	0	0	0	0	0	0	0	1.4	5.7	14.2	19.1	19.1	17.2	13.4	9.8	3.3	0.3	0	0
0	0	0	0	0	0	0	0.3	1.9	6.5	15.3	20.5	18.5	14.2	9.3	6.5	2.2	0.3	0	0
0	0	0	0	0	0	0	0.5	3.5	7.9	15	19.1	16.1	10.9	6.8	3	0.5	0	0	0
0	0	0	0	0	0	0	0.8	4.4	8.7	11.5	12.8	11.7	9.3	4.9	1.1	0	0	0	0
0	0	0	0	0	0	0.3	1.9	5.7	9	11.2	10.9	8.2	4.4	1.4	0.3	0	0	0	0
0	0	0	0	0	0.3	1.4	3.8	6.5	7.9	8.5	6.8	3.3	1.1	0.3	0	0	0	0	0
0	0	0	0	0.3	1.4	5.2	8.5	9	7.1	4.9	2.5	0.5	0	0	0	0	0	0	0
0	0	0	0	0.8	4.4	9.5	10.6	8.7	6.3	3.5	0.8	0	0	0	0	0	0	0	0
0	0	0	0.3	2.2	7.4	12.3	11.2	8.2	5.7	2.5	0.5	0	0	0	0	0	0	0	0
0	0	0	1.1	4.4	10.4	13.1	10.1	6.3	3.5	1.1	0	0	0	0	0	0	0	0	0
0	0	1.1	4.4	9.8	13.6	12	8.2	4.1	1.4	0.3	0	0	0	0	0	0	0	0	0
0	0.8	3.5	8.2	10.6	10.6	7.4	4.6	1.9	0.3	0	0	0	0	0	0	0	0	0	0
0.3	1.6	5.5	9.5	10.6	10.1	7.4	4.6	2.2	0.8	0.3	0	0	0	0	0	0	0	0	0
0.5	3	6.8	10.6	13.4	12.8	10.6	8.5	5.5	2.7	1.9	1.4	0.8	0.3	0	0	0	0	0	0
0.8	3.8	7.4	9.5	10.1	10.6	11.2	11.2	9.3	7.9	8.2	7.4	4.6	2.2	0.8	0.3	0	0	0	0
0.3	2.2	4.4	6	8.2	11.7	14.5	14.5	13.6	13.6	15.3	14.5	11.2	7.9	4.4	1.4	0	0	0	0
0	0.5	1.6	4.1	7.6	12.3	16.6	18	16.9	16.1	17.5	16.6	15.3	13.6	9.5	3.5	0.5	0	0	0
0	0	0.3	1.6	5.5	12.3	17.5	18.8	17.5	15.8	16.4	16.1	16.1	15	11.5	5.5	1.1	0	0	0
0	0	0	0.5	3	8.7	14.5	17.2	16.4	13.6	12	10.9	11.5	11.5	9	4.4	0.8	0	0	0
0	0	0	0.3	0.5	2.5	6	10.4	11.2	8.5	6.8	6.3	6.3	6	4.1	1.4	0.3	0	0	0
0	0.3	0.5	0.3	0	0.3	0.8	1.6	2.2	1.6	1.4	1.4	1.9	2.2	1.4	0.3	0	0	0	0
0	0	0.5	0.3	0	0	0	0	0	0	0.3	1.1	3.3	4.4	2.5	0.3	0	0	0	0
0	0	0	0	0	0.3	0.8	0.5	0	0	0.8	3.8	8.5	7.9	3.3	0.3	0	0	0	0
0	0	0	0	0	0.8	2.5	1.9	0.5	0	0.5	2.2	4.6	3.3	1.1	0	0	0	0	0
0	0	0	0	0	0.3	0.5	0.5	0	0	0	0.3	0.5	0.3	0	0	0	0	0	0
0	0	0	0	0	0	0	0	0	0	0	0	0	0	0	0	0	0	0	0
0	0	0	0	0	0	0	0	0	0	0	0	0	0	0	0	0	0	0	0
0	0	0	0	0	0	0	0	0	0	0	0	0	0	0	0	0	0	0	0
Frame 60 (120.00 ms)
0	0	0	0	0	0	0	0	0	0	0	0	0	0	0	0	0	0	0	0
0	0	0	0	0	0	0	0	0	0	0.3	0.5	1.1	1.1	0.8	0.5	0	0	0	0
0	0	0	0	0	0	0	0	0	0.5	2.7	4.9	6.5	6.5	4.6	3.3	0.8	0	0	0
0	0	0	0	0	0	0	0	0.3	2.2	8.2	13.9	14.2	12	9	6.8	1.9	0.3	0	0
0	0	0	0	0	0	0	0	1.1	4.9	12.5	16.9	17.2	15.8	12.8	9	2.7	0.3	0	0
0	0	0	0	0	0	0	0.3	1.6	5.7	13.6	17.7	16.9	13.4	8.5	5.7	1.6	0.3	0	0
0	0	0	0	0	0	0	0.5	3	7.1	14.2	18.3	15.5	10.4	6.3	2.5	0.5	0	0	0
0	0	0	0	0	0	0	0.8	4.4	7.9	10.4	11.7	10.9	8.7	4.4	1.1	0	0	0	0
[truncated: 7,773 more rows]
