# Supplementary material for: Similarity of Center of Pressure Progression during Walking and Jogging of Anterior Cruciate Ligament Deficient Patients
Source: PLoS One. 2017 Jan 10;12(1):e0169421. doi: 10.1371/journal.pone.0169421 (PMC5224873; doi:10.1371/journal.pone.0169421)
Supplement: S1 Dataset — (ZIP) [file pone.0169421.s001.zip › partial plantar pressure data sent to PLOS-remove name and data/02. Part of the 32 healthy volunteers/jog/02/02- run_1.txt]

Scanning speed; for the left foot: 500.00 Hertz, for the right foot: 500.00 Hertz
Left foot data
Left rectangle position
Rectangle bottom
5
Rectangle left
17
Rectangle width
19
Rectangle height
33
Frame 0 (0.00 ms)
0	0	0	0	0	0	0	0	0	0	0	0	0	0	0	0	0	0	0
0	0	0	0	0	0	0.3	0.6	0.6	0.3	0	0	0	0	0	0	0	0	0
0	0	0	0	0	0	0.6	1	1	0.6	0	0	0	0	0	0	0	0	0
0	0	0	0	0	0	0.3	0.3	0.3	0.3	0	0	0	0	0	0	0	0	0
0	0	0	0	0	0	0	0.3	0	0	0	0	0	0	0	0	0	0	0
0	0	0	0	0	0	0	0	0	0	0	0	0	0	0	0	0	0	0
0	0	0	0	0	0	0	0	0	0	0	0	0	0	0	0	0	0	0
0	0	0	0	0	0	0	0	0	0	0	0	0	0	0	0	0	0	0
0	0	0	0	0	0	0	0	0	0	0	0	0	0	0	0	0	0	0
0	0	0	0	0	0	0	0	0	0	0	0	0	0	0	0	0	0	0
0	0	0	0	0	0	0	0	0	0	0	0	0	0	0	0	0	0	0
0	0	0	0	0	0	0	0	0	0	0	0	0	0	0	0	0	0	0
0	0	0	0	0	0	0	0	0	0	0	0	0	0	0	0	0	0	0
0	0	0	0	0	0	0	0	0	0	0	0	0	0	0	0	0	0	0
0	0	0	0	0	0	0	0	0	0	0	0	0	0	0	0	0	0	0
0	0	0	0	0	0	0	0	0	0	0	0	0	0	0	0	0	0	0
0	0	0	0	0	0	0	0	0	0	0	0	0	0	0	0	0	0	0
0	0	0	0	0	0	0	0	0	0	0	0	0	0	0	0	0	0	0
0	0	0	0	0	0	0	0	0	0	0	0	0	0	0	0	0	0	0
0	0	0	0	0	0	0	0	0	0	0	0	0	0	0	0	0	0	0
0	0	0	0	0	0	0	0	0	0	0	0	0	0	0	0	0	0	0
0	0	0	0	0	0	0	0	0	0	0	0	0	0	0	0	0	0	0
0	0	0	0	0	0	0	0	0	0	0	0	0	0	0	0	0	0	0
0	0	0	0	0	0	0	0	0	0	0	0	0	0	0	0	0	0	0
0	0	0	0	0	0	0	0	0	0	0	0	0	0	0	0	0	0	0
0	0	0	0	0	0	0	0	0	0	0	0	0	0	0	0	0	0	0
0	0	0	0	0	0	0	0	0	0	0	0	0	0	0	0	0	0	0
0	0	0	0	0	0	0	0	0	0	0	0	0	0	0	0	0	0	0
0	0	0	0	0	0	0	0	0	0	0	0	0	0	0	0	0	0	0
0	0	0	0	0	0	0	0	0	0	0	0	0	0	0	0	0	0	0
0	0	0	0	0	0	0	0	0	0	0	0	0	0	0	0	0	0	0
0	0	0	0	0	0	0	0	0	0	0	0	0	0	0	0	0	0	0
0	0	0	0	0	0	0	0	0	0	0	0	0	0	0	0	0	0	0
Frame 1 (2.00 ms)
0	0	0	0	0	0	0.3	1	1	0.6	0.3	0	0	0	0	0	0	0	0
0	0	0	0	0	0.6	2.5	4.8	5.4	3.5	1	0	0	0	0	0	0	0	0
0	0	0	0	0.3	1.6	4.1	5.7	6.3	4.4	1.6	0.3	0	0	0	0	0	0	0
0	0	0	0	0.3	1.6	3.5	4.1	4.1	2.5	1	0.3	0	0	0	0	0	0	0
0	0	0	0	0	0.6	1.9	2.2	2.2	1.3	0.3	0	0	0	0	0	0	0	0
0	0	0	0	0	0	0.3	0.6	0.3	0.3	0	0	0	0	0	0	0	0	0
0	0	0	0	0	0	0	0	0	0	0	0	0	0	0	0	0	0	0
0	0	0	0	0	0	0	0	0	0	0	0	0	0	0	0	0	0	0
0	0	0	0	0	0	0	0	0	0	0	0	0	0	0	0	0	0	0
0	0	0	0	0	0	0	0	0	0	0	0	0	0	0	0	0	0	0
0	0	0	0	0	0	0	0	0	0	0	0	0	0	0	0	0	0	0
0	0	0	0	0	0	0	0	0	0	0	0	0	0	0	0	0	0	0
0	0	0	0	0	0	0	0	0	0	0	0	0	0	0	0	0	0	0
0	0	0	0	0	0	0	0	0	0	0	0	0	0	0	0	0	0	0
0	0	0	0	0	0	0	0	0	0	0	0	0	0	0	0	0	0	0
0	0	0	0	0	0	0	0	0	0	0	0	0	0	0	0	0	0	0
0	0	0	0	0	0	0	0	0	0	0	0	0	0	0	0	0	0	0
0	0	0	0	0	0	0	0	0	0	0	0	0	0	0	0	0	0	0
0	0	0	0	0	0	0	0	0	0	0	0	0	0	0	0	0	0	0
0	0	0	0	0	0	0	0	0	0	0	0	0	0	0	0	0	0	0
0	0	0	0	0	0	0	0	0	0	0	0	0	0	0	0	0	0	0
0	0	0	0	0	0	0	0	0	0	0	0	0	0	0	0	0	0	0
0	0	0	0	0	0	0	0	0	0	0	0	0	0	0	0	0	0	0
0	0	0	0	0	0	0	0	0	0	0	0	0	0	0	0	0	0	0
0	0	0	0	0	0	0	0	0	0	0	0	0	0	0	0	0	0	0
0	0	0	0	0	0	0	0	0	0	0	0	0	0	0	0	0	0	0
0	0	0	0	0	0	0	0	0	0	0	0	0	0	0	0	0	0	0
0	0	0	0	0	0	0	0	0	0	0	0	0	0	0	0	0	0	0
0	0	0	0	0	0	0	0	0	0	0	0	0	0	0	0	0	0	0
0	0	0	0	0	0	0	0	0	0	0	0	0	0	0	0	0	0	0
0	0	0	0	0	0	0	0	0	0	0	0	0	0	0	0	0	0	0
0	0	0	0	0	0	0	0	0	0	0	0	0	0	0	0	0	0	0
0	0	0	0	0	0	0	0	0	0	0	0	0	0	0	0	0	0	0
Frame 2 (4.00 ms)
0	0	0	0	0	0.3	1.6	2.5	2.9	1.9	0.6	0	0	0	0	0	0	0	0
0	0	0	0	0.3	2.9	8.9	13.9	14.3	10.1	4.4	1	0	0	0	0	0	0	0
0	0	0	0	1.6	6.7	13.9	16.8	16.8	13.3	7.3	1.9	0.3	0	0	0	0	0	0
0	0	0	0.3	2.5	7.6	12.7	14.3	13.6	10.5	5.4	1.6	0	0	0	0	0	0	0
0	0	0	0.3	1.6	4.4	8.6	10.5	9.5	6	2.5	0.6	0	0	0	0	0	0	0
0	0	0	0	0.3	1.3	2.9	2.9	2.2	1.3	0.3	0	0	0	0	0	0	0	0
0	0	0	0	0	0	0.3	0.3	0.3	0	0	0	0	0	0	0	0	0	0
0	0	0	0	0	0	0	0	0	0	0	0	0	0	0	0	0	0	0
0	0	0	0	0	0	0	0	0	0	0	0	0	0	0	0	0	0	0
0	0	0	0	0	0	0	0	0	0	0	0	0	0	0	0	0	0	0
0	0	0	0	0	0	0	0	0	0	0	0	0	0	0	0	0	0	0
0	0	0	0	0	0	0	0	0	0	0	0	0	0	0	0	0	0	0
0	0	0	0	0	0	0	0	0	0	0	0	0	0	0	0	0	0	0
0	0	0	0	0	0	0	0	0	0	0	0	0	0	0	0	0	0	0
0	0	0	0	0	0	0	0	0	0	0	0	0	0	0	0	0	0	0
0	0	0	0	0	0	0	0	0	0	0	0	0	0	0	0	0	0	0
0	0	0	0	0	0	0	0	0	0	0	0	0	0	0	0	0	0	0
0	0	0	0	0	0	0	0	0	0	0	0	0	0	0	0	0	0	0
0	0	0	0	0	0	0	0	0	0	0	0	0	0	0	0	0	0	0
0	0	0	0	0	0	0	0	0	0	0	0	0	0	0	0	0	0	0
0	0	0	0	0	0	0	0	0	0	0	0	0	0	0	0	0	0	0
0	0	0	0	0	0	0	0	0	0	0	0	0	0	0	0	0	0	0
0	0	0	0	0	0	0	0	0	0	0	0	0	0	0	0	0	0	0
0	0	0	0	0	0	0	0	0	0	0	0	0	0	0	0	0	0	0
0	0	0	0	0	0	0	0	0	0	0	0	0	0	0	0	0	0	0
0	0	0	0	0	0	0	0	0	0	0	0	0	0	0	0	0	0	0
0	0	0	0	0	0	0	0	0	0	0	0	0	0	0	0	0	0	0
0	0	0	0	0	0	0	0	0	0	0	0	0	0	0	0	0	0	0
0	0	0	0	0	0	0	0	0	0	0	0	0	0	0	0	0	0	0
0	0	0	0	0	0	0	0	0	0	0	0	0	0	0	0	0	0	0
0	0	0	0	0	0	0	0	0	0	0	0	0	0	0	0	0	0	0
0	0	0	0	0	0	0	0	0	0	0	0	0	0	0	0	0	0	0
0	0	0	0	0	0	0	0	0	0	0	0	0	0	0	0	0	0	0
Frame 3 (6.00 ms)
0	0	0	0	0	1	2.5	4.1	4.4	3.5	1.6	0.3	0	0	0	0	0	0	0
0	0	0	0	1	5.7	15.5	21.5	21.2	17.1	9.5	2.5	0.3	0	0	0	0	0	0
0	0	0	0.3	3.8	13.3	23.1	26	25.3	21.9	15.2	6	1	0	0	0	0	0	0
0	0	0	1.3	7.6	17.4	24.7	26.3	24.7	20.9	13.9	5.4	1	0	0	0	0	0	0
0	0	0	0.6	5.1	13	20.3	22.5	20.3	15.5	8.2	2.2	0.3	0	0	0	0	0	0
0	0	0	0.3	1.6	4.8	9.2	9.5	7.3	4.4	1.9	0.3	0	0	0	0	0	0	0
0	0	0	0	0	0.6	1.6	1.9	1	0.3	0	0	0	0	0	0	0	0	0
0	0	0	0	0	0	0	0	0	0	0	0	0	0	0	0	0	0	0
0	0	0	0	0	0	0	0	0	0	0	0	0	0	0	0	0	0	0
0	0	0	0	0	0	0	0	0	0	0	0	0	0	0	0	0	0	0
0	0	0	0	0	0	0	0	0	0	0	0	0	0	0	0	0	0	0
0	0	0	0	0	0	0	0	0	0	0	0	0	0	0	0	0	0	0
0	0	0	0	0	0	0	0	0	0	0	0	0	0	0	0	0	0	0
0	0	0	0	0	0	0	0	0	0	0	0	0	0	0	0	0	0	0
0	0	0	0	0	0	0	0	0	0	0	0	0	0	0	0	0	0	0
0	0	0	0	0	0	0	0	0	0	0	0	0	0	0	0	0	0	0
0	0	0	0	0	0	0	0	0	0	0	0	0	0	0	0	0	0	0
0	0	0	0	0	0	0	0	0	0	0	0	0	0	0	0	0	0	0
0	0	0	0	0	0	0	0	0	0	0	0	0	0	0	0	0	0	0
0	0	0	0	0	0	0	0	0	0	0	0	0	0	0	0	0	0	0
0	0	0	0	0	0	0	0	0	0	0	0	0	0	0	0	0	0	0
0	0	0	0	0	0	0	0	0	0	0	0	0	0	0	0	0	0	0
0	0	0	0	0	0	0	0	0	0	0	0	0	0	0	0	0	0	0
0	0	0	0	0	0	0	0	0	0	0	0	0	0	0	0	0	0	0
0	0	0	0	0	0	0	0	0	0	0	0	0	0	0	0	0	0	0
0	0	0	0	0	0	0	0	0	0	0	0	0	0	0	0	0	0	0
0	0	0	0	0	0	0	0	0	0	0	0	0	0	0	0	0	0	0
0	0	0	0	0	0	0	0	0	0	0	0	0	0	0	0	0	0	0
0	0	0	0	0	0	0	0	0	0	0	0	0	0	0	0	0	0	0
0	0	0	0	0	0	0	0	0	0	0	0	0	0	0	0	0	0	0
0	0	0	0	0	0	0	0	0	0	0	0	0	0	0	0	0	0	0
0	0	0	0	0	0	0	0	0	0	0	0	0	0	0	0	0	0	0
0	0	0	0	0	0	0	0	0	0	0	0	0	0	0	0	0	0	0
Frame 4 (8.00 ms)
0	0	0	0	0	0.6	2.5	4.1	4.4	3.5	1.9	0.3	0	0	0	0	0	0	0
0	0	0	0	1	5.4	15.2	21.5	21.5	18.1	11.1	3.5	0.3	0	0	0	0	0	0
0	0	0	0.3	3.8	13.3	23.1	26	25.3	22.8	17.4	8.2	1.6	0	0	0	0	0	0
0	0	0	1.6	8.9	18.7	25	26	25.7	23.1	17.7	8.6	1.6	0	0	0	0	0	0
0	0	0	1.3	7.6	17.1	23.4	24.4	23.1	19.6	12.4	4.4	0.6	0	0	0	0	0	0
0	0	0	0.6	3.5	8.9	14.9	15.2	12.4	8.6	3.8	1	0	0	0	0	0	0	0
0	0	0	0	0.6	1.9	4.8	5.1	3.2	1.6	0.3	0	0	0	0	0	0	0	0
0	0	0	0	0	0	0.6	0.6	0.3	0	0	0	0	0	0	0	0	0	0
0	0	0	0	0	0	0	0	0	0	0	0	0	0	0	0	0	0	0
0	0	0	0	0	0	0	0	0	0	0	0	0	0	0	0	0	0	0
0	0	0	0	0	0	0	0	0	0	0	0	0	0	0	0	0	0	0
0	0	0	0	0	0	0	0	0	0	0	0	0	0	0	0	0	0	0
0	0	0	0	0	0	0	0	0	0	0	0	0	0	0	0	0	0	0
0	0	0	0	0	0	0	0	0	0	0	0	0	0	0	0	0	0	0
0	0	0	0	0	0	0	0	0	0	0	0	0	0	0	0	0	0	0
0	0	0	0	0	0	0	0	0	0	0	0	0	0	0	0	0	0	0
0	0	0	0	0	0	0	0	0	0	0	0	0	0	0	0	0	0	0
0	0	0	0	0	0	0	0	0	0	0	0	0	0	0	0	0	0	0
0	0	0	0	0	0	0	0	0	0	0	0	0	0	0	0	0	0	0
0	0	0	0	0	0	0	0	0	0	0	0	0	0	0	0	0	0	0
0	0	0	0	0	0	0	0	0	0	0	0	0	0	0	0	0	0	0
0	0	0	0	0	0	0	0	0	0	0	0	0	0	0	0	0	0	0
0	0	0	0	0	0	0	0	0	0	0	0	0	0	0	0	0	0	0
0	0	0	0	0	0	0	0	0	0	0	0	0	0	0	0	0	0	0
0	0	0	0	0	0	0	0	0	0	0	0	0	0	0	0	0	0	0
0	0	0	0	0	0	0	0	0	0	0	0	0	0	0	0	0	0	0
0	0	0	0	0	0	0	0	0	0	0	0	0	0	0	0	0	0	0
0	0	0	0	0	0	0	0	0	0	0	0	0	0	0	0	0	0	0
0	0	0	0	0	0	0	0	0	0	0	0	0	0	0	0	0	0	0
0	0	0	0	0	0	0	0	0	0	0	0	0	0	0	0	0	0	0
0	0	0	0	0	0	0	0	0	0	0	0	0	0	0	0	0	0	0
0	0	0	0	0	0	0	0	0	0	0	0	0	0	0	0	0	0	0
0	0	0	0	0	0	0	0	0	0	0	0	0	0	0	0	0	0	0
Frame 5 (10.00 ms)
0	0	0	0	0	0.6	2.2	3.8	4.1	3.5	1.9	0.3	0	0	0	0	0	0	0
0	0	0	0	0.6	4.8	13.9	21.2	21.5	17.7	10.8	3.5	0.3	0	0	0	0	0	0
0	0	0	0.3	3.5	12.7	22.8	26	25.7	23.1	17.7	8.6	1.6	0	0	0	0	0	0
0	0	0	1.6	8.9	18.7	25	26.3	25.7	23.4	18.7	9.5	1.9	0	0	0	0	0	0
0	0	0	1.6	8.6	18.1	24.1	25	24.1	20.9	14.6	5.7	1	0	0	0	0	0	0
0	0	0	0.6	4.8	11.1	17.7	18.7	15.2	11.1	5.7	1.6	0	0	0	0	0	0	0
0	0	0	0	1	3.2	7.6	8.9	5.7	2.9	1	0	0	0	0	0	0	0	0
0	0	0	0	0	0.3	1.3	1.6	0.6	0.3	0	0	0	0	0	0	0	0	0
0	0	0	0	0	0	0	0	0	0	0	0	0	0	0	0	0	0	0
0	0	0	0	0	0	0	0	0	0	0	0	0	0	0	0	0	0	0
0	0	0	0	0	0	0	0	0	0	0	0	0	0	0	0	0	0	0
0	0	0	0	0	0	0	0	0	0	0	0	0	0	0	0	0	0	0
0	0	0	0	0	0	0	0	0	0	0	0	0	0	0	0	0	0	0
0	0	0	0	0	0	0	0	0	0	0	0	0	0	0	0	0	0	0
0	0	0	0	0	0	0	0	0	0	0	0	0	0	0	0	0	0	0
0	0	0	0	0	0	0	0	0	0	0	0	0	0	0	0	0	0	0
0	0	0	0	0	0	0	0	0	0	0	0	0	0	0	0	0	0	0
0	0	0	0	0	0	0	0	0	0	0	0	0	0	0	0	0	0	0
0	0	0	0	0	0	0	0	0	0	0	0	0	0	0	0	0	0	0
0	0	0	0	0	0	0	0	0	0	0	0	0	0	0	0	0	0	0
0	0	0	0	0	0	0	0	0	0	0	0	0	0	0	0	0	0	0
0	0	0	0	0	0	0	0	0	0	0	0	0	0	0	0	0	0	0
0	0	0	0	0	0	0	0	0	0	0	0	0	0	0	0	0	0	0
0	0	0	0	0	0	0	0	0	0	0	0	0	0	0	0	0	0	0
0	0	0	0	0	0	0	0	0	0	0	0	0	0	0	0	0	0	0
0	0	0	0	0	0	0	0	0	0	0	0	0	0	0	0	0	0	0
0	0	0	0	0	0	0	0	0	0	0	0	0	0	0	0	0	0	0
0	0	0	0	0	0	0	0	0	0	0	0	0	0	0	0	0	0	0
0	0	0	0	0	0	0	0	0	0	0	0	0	0	0	0	0	0	0
0	0	0	0	0	0	0	0	0	0	0	0	0	0	0	0	0	0	0
0	0	0	0	0	0	0	0	0	0	0	0	0	0	0	0	0	0	0
0	0	0	0	0	0	0	0	0	0	0	0	0	0	0	0	0	0	0
0	0	0	0	0	0	0	0	0	0	0	0	0	0	0	0	0	0	0
Frame 6 (12.00 ms)
0	0	0	0	0	0.3	1.9	3.8	3.8	2.9	1.6	0.3	0	0	0	0	0	0	0
0	0	0	0	0.6	4.1	13	20.9	21.5	17.1	9.5	2.9	0.3	0	0	0	0	0	0
0	0	0	0.3	3.2	12.4	22.5	26.3	25.7	22.8	17.1	7.9	1.3	0	0	0	0	0	0
0	0	0	1.3	8.6	18.4	25	26.3	26	23.8	18.4	9.2	1.9	0	0	0	0	0	0
0	0	0	1.6	8.6	18.1	24.4	25.3	24.4	21.2	14.6	6	1	0	0	0	0	0	0
0	0	0	1	5.4	12.4	19	20	16.8	12.7	6.7	1.9	0.3	0	0	0	0	0	0
0	0	0	0.3	1.6	4.4	9.8	11.1	7.6	3.8	1.3	0.3	0	0	0	0	0	0	0
0	0	0	0	0.3	1	2.2	2.2	1.3	0.3	0	0	0	0	0	0	0	0	0
0	0	0	0	0	0	0	0	0	0	0	0	0	0	0	0	0	0	0
0	0	0	0	0	0	0	0	0	0	0	0	0	0	0	0	0	0	0
0	0	0	0	0	0	0	0	0	0	0	0	0	0	0	0	0	0	0
0	0	0	0	0	0	0	0	0	0	0	0	0	0	0	0	0	0	0
0	0	0	0	0	0	0	0	0	0	0	0	0	0	0	0	0	0	0
0	0	0	0	0	0	0	0	0	0	0	0	0	0	0	0	0	0	0
0	0	0	0	0	0	0	0	0	0	0	0	0	0	0	0	0	0	0
0	0	0	0	0	0	0	0	0	0	0	0	0	0	0	0	0	0	0
0	0	0	0	0	0	0	0	0	0	0	0	0	0	0	0	0	0	0
0	0	0	0	0	0	0	0	0	0	0	0	0	0	0	0	0	0	0
0	0	0	0	0	0	0	0	0	0	0	0	0	0	0	0	0	0	0
0	0	0	0	0.3	0	0	0	0	0	0	0	0	0	0	0	0	0	0
0	0	0	0	0	0	0	0	0	0	0	0	0	0	0	0	0	0	0
0	0	0	0	0	0	0	0	0	0	0	0	0	0	0	0	0	0	0
0	0	0	0	0	0	0	0	0	0	0	0	0	0	0	0	0	0	0
0	0	0	0	0	0	0	0	0	0	0	0	0	0	0	0	0	0	0
0	0	0	0	0	0	0	0	0	0	0	0	0	0	0	0	0	0	0
0	0	0	0	0	0	0	0	0	0	0	0	0	0	0	0	0	0	0
0	0	0	0	0	0	0	0	0	0	0	0	0	0	0	0	0	0	0
0	0	0	0	0	0	0	0	0	0	0	0	0	0	0	0	0	0	0
0	0	0	0	0	0	0	0	0	0	0	0	0	0	0	0	0	0	0
0	0	0	0	0	0	0	0	0	0	0	0	0	0	0	0	0	0	0
0	0	0	0	0	0	0	0	0	0	0	0	0	0	0	0	0	0	0
0	0	0	0	0	0	0	0	0	0	0	0	0	0	0	0	0	0	0
0	0	0	0	0	0	0	0	0	0	0	0	0	0	0	0	0	0	0
Frame 7 (14.00 ms)
0	0	0	0	0	0.3	1.9	3.5	3.8	2.9	1.3	0.3	0	0	0	0	0	0	0
0	0	0	0	0.3	3.5	11.7	20	21.2	16.5	8.6	2.5	0.3	0	0	0	0	0	0
0	0	0	0.3	3.2	12	22.8	26	26	22.8	16.8	7.6	1.3	0	0	0	0	0	0
0	0	0	1.3	8.2	18.4	25.7	26.9	26.3	23.8	18.4	9.2	1.9	0	0	0	0	0	0
0	0	0	1.6	8.9	18.4	24.7	26	24.7	21.5	14.9	6.7	1.3	0	0	0	0	0	0
0	0	0	1.3	6.3	13.6	20	20.9	18.1	13.6	7.6	2.2	0.3	0	0	0	0	0	0
0	0	0	0.3	1.9	6	12	13.3	9.2	5.4	1.9	0.3	0	0	0	0	0	0	0
0	0	0	0	0.3	1.3	3.5	4.1	2.2	1	0.3	0	0	0	0	0	0	0	0
0	0	0	0	0	0	0.3	0.3	0.3	0	0	0	0	0	0	0	0	0	0
0	0	0	0	0	0	0	0	0	0	0	0	0	0	0	0	0	0	0
0	0	0	0	0	0	0	0	0	0	0	0	0	0	0	0	0	0	0
0	0	0	0	0	0	0	0	0	0	0	0	0	0	0	0	0	0	0
0	0	0	0	0	0	0	0	0	0	0	0	0	0	0	0	0	0	0
0	0	0	0	0	0	0	0	0	0	0	0	0	0	0	0	0	0	0
0	0	0	0	0	0	0	0	0	0	0	0	0	0	0	0	0	0	0
0	0	0	0	0.3	0	0	0	0	0	0	0	0	0	0	0	0	0	0
0	0	0	0	0	0	0	0	0	0	0	0	0	0	0	0	0	0	0
0	0	0	0	0	0	0	0	0	0	0	0	0	0	0	0	0	0	0
0	0	0	0	0.3	0	0	0	0	0	0	0	0	0	0	0	0	0	0
0	0	0	0.3	0.3	0.3	0.3	0	0	0	0	0	0	0	0	0	0	0	0
0	0	0	0	0	0	0	0	0	0	0	0	0	0	0	0	0	0	0
0	0	0	0	0	0	0	0	0	0	0	0	0	0	0	0	0	0	0
0	0	0	0	0	0	0	0	0	0	0	0	0	0	0	0	0	0	0
0	0	0	0	0	0	0	0	0	0	0	0	0	0	0	0	0	0	0
0	0	0	0	0	0	0	0	0	0	0	0	0	0	0	0	0	0	0
0	0	0	0	0	0	0	0	0	0	0	0	0	0	0	0	0	0	0
0	0	0	0	0	0	0	0	0	0	0	0	0	0	0	0	0	0	0
0	0	0	0	0	0	0	0	0	0	0	0	0	0	0	0	0	0	0
0	0	0	0	0	0	0	0	0	0	0	0	0	0	0	0	0	0	0
0	0	0	0	0	0	0	0	0	0	0	0	0	0	0	0	0	0	0
0	0	0	0	0	0	0	0	0	0	0	0	0	0	0	0	0	0	0
0	0	0	0	0	0	0	0	0	0	0	0	0	0	0	0	0	0	0
0	0	0	0	0	0	0	0	0	0	0	0	0	0	0	0	0	0	0
Frame 8 (16.00 ms)
0	0	0	0	0	0.3	1.6	3.2	3.8	2.9	1	0.3	0	0	0	0	0	0	0
0	0	0	0	0.3	3.2	10.8	18.7	20.6	15.8	7.6	1.9	0.3	0	0	0	0	0	0
0	0	0	0.3	3.2	11.7	22.2	26	26	22.8	16.2	7.3	1.3	0	0	0	0	0	0
0	0	0	1.3	8.2	18.4	25.3	26.9	26.3	23.8	18.1	9.2	1.9	0	0	0	0	0	0
0	0	0	1.6	9.2	18.7	24.7	26	25	21.9	15.5	7	1.3	0	0	0	0	0	0
0	0	0	1.3	7.3	14.9	21.2	22.2	19	15.2	9.2	2.9	0.3	0	0	0	0	0	0
0	0	0	0.6	3.2	8.2	14.9	15.8	11.4	7	2.9	0.6	0	0	0	0	0	0	0
0	0	0	0	0.6	2.5	5.4	6	4.1	1.6	0.3	0	0	0	0	0	0	0	0
0	0	0	0	0	0.3	1	1	0.6	0	0	0	0	0	0	0	0	0	0
0	0	0	0	0	0	0	0	0	0	0	0	0	0	0	0	0	0	0
0	0	0	0	0	0	0	0	0	0	0	0	0	0	0	0	0	0	0
0	0	0	0	0	0	0	0	0	0	0	0	0	0	0	0	0	0	0
0	0	0	0	0	0	0	0	0	0	0	0	0	0	0	0	0	0	0
0	0	0	0	0	0	0	0	0	0	0	0	0	0	0	0	0	0	0
0	0	0	0	0	0	0	0	0	0	0	0	0	0	0	0	0	0	0
0	0	0	0.3	0.3	0	0	0	0	0	0	0	0	0	0	0	0	0	0
0	0	0	0	0.3	0	0	0	0	0	0	0	0	0	0	0	0	0	0
0	0	0	0	0	0	0	0	0	0	0	0	0	0	0	0	0	0	0
0	0	0.3	0.3	0.6	0.3	0	0	0	0	0	0	0	0	0	0	0	0	0
0	0	0.3	0.6	1.3	1	0.6	0.3	0	0	0	0	0	0	0	0	0	0	0
0	0	0	0.3	0.3	0.3	0.3	0.3	0	0	0	0	0	0	0	0	0	0	0
0	0	0	0	0	0	0.3	0.3	0.3	0	0	0	0	0	0	0	0	0	0
0	0	0	0	0	0	0	0	0	0	0	0	0	0	0	0	0	0	0
0	0	0	0	0	0	0	0	0	0	0	0	0	0	0	0	0	0	0
0	0	0	0	0	0	0	0	0	0	0	0	0	0	0	0	0	0	0
0	0	0	0	0	0	0	0	0	0	0	0	0	0	0	0	0	0	0
0	0	0	0	0	0	0	0	0	0	0	0	0	0	0	0	0	0	0
0	0	0	0	0	0	0	0	0	0	0	0	0	0	0	0	0	0	0
0	0	0	0	0	0	0	0	0	0	0	0	0	0	0	0	0	0	0
0	0	0	0	0	0	0	0	0	0	0	0	0	0	0	0	0	0	0
0	0	0	0	0	0	0	0	0	0	0	0	0	0	0	0	0	0	0
0	0	0	0	0	0	0	0	0	0	0	0	0	0	0	0	0	0	0
0	0	0	0	0	0	0	0	0	0	0	0	0	0	0	0	0	0	0
Frame 9 (18.00 ms)
0	0	0	0	0	0.3	1.3	2.9	3.5	2.5	1	0	0	0	0	0	0	0	0
0	0	0	0	0.3	2.9	9.5	17.1	19.6	14.9	7	1.9	0.3	0	0	0	0	0	0
0	0	0	0.3	2.9	11.7	21.9	25.7	25.7	22.5	16.2	7	1.3	0	0	0	0	0	0
0	0	0	1.3	8.2	18.4	25.7	26.9	26.3	22.8	18.4	9.5	1.9	0	0	0	0	0	0
0	0	0	1.9	9.5	19	25	26.3	25	22.2	16.5	7.6	1.3	0	0	0	0	0	0
0	0	0	1.6	8.2	16.2	22.5	23.1	20.3	16.8	10.8	3.5	0.3	0	0	0	0	0	0
0	0	0	0.6	4.4	10.1	16.8	18.1	13.6	8.9	3.8	1	0	0	0	0	0	0	0
0	0	0	0.3	1.3	4.4	7.6	8.6	6	2.9	1	0	0	0	0	0	0	0	0
0	0	0	0	0.3	1	1.6	1.9	1.3	0.3	0	0	0	0	0	0	0	0	0
0	0	0	0	0	0	0	0.3	0	0	0	0	0	0	0	0	0	0	0
0	0	0	0	0	0	0	0	0	0	0	0	0	0	0	0	0	0	0
0	0	0	0	0.3	0	0	0	0	0	0	0	0	0	0	0	0	0	0
0	0	0	0	0	0	0	0	0	0	0	0	0	0	0	0	0	0	0
0	0	0	0	0.3	0	0	0	0	0	0	0	0	0	0	0	0	0	0
0	0	0	0	0.3	0	0	0	0	0	0	0	0	0	0	0	0	0	0
0	0	0	0.3	0.6	0.3	0	0	0	0	0	0	0	0	0	0	0	0	0
0	0	0	0.3	0.3	0	0	0	0	0	0	0	0	0	0	0	0	0	0
0	0	0	0.3	0.3	0.3	0	0	0	0	0	0	0	0	0	0	0	0	0
0	0	0.6	0.6	0.6	0.6	0.3	0	0	0	0	0	0	0	0	0	0	0	0
0	0	0.6	1	1.3	1	1	0.6	0.3	0	0	0	0	0	0	0	0	0	0
0	0	0	0.3	0.3	0.6	0.6	0.6	0.3	0	0	0	0	0	0	0	0	0	0
0	0	0	0	0	0	0.3	0.6	0.3	0	0	0	0	0	0	0	0	0	0
0	0	0	0	0	0	0	0	0	0	0	0	0	0	0	0	0	0	0
0	0	0	0	0	0	0	0	0	0	0	0	0	0	0	0	0	0	0
0	0	0	0	0	0	0	0	0	0	0	0	0	0	0	0	0	0	0
0	0	0	0	0	0	0	0	0	0	0	0	0	0	0	0	0	0	0
0	0	0	0	0	0	0	0	0	0	0	0	0	0	0	0	0	0	0
0	0	0	0	0	0	0	0	0	0	0	0	0	0	0	0	0	0	0
0	0	0	0	0	0	0	0	0	0	0	0	0	0	0	0	0	0	0
0	0	0	0	0	0	0	0	0	0	0	0	0	0	0	0	0	0	0
0	0	0	0	0	0	0	0	0	0	0	0	0	0	0	0	0	0	0
0	0	0	0	0	0	0	0	0	0	0	0	0	0	0	0	0	0	0
0	0	0	0	0	0	0	0	0	0	0	0	0	0	0	0	0	0	0
Frame 10 (20.00 ms)
0	0	0	0	0	0.3	1	2.5	3.2	2.2	0.6	0	0	0	0	0	0	0	0
0	0	0	0	0.3	2.5	7.6	15.2	18.1	13.3	5.7	1.6	0.3	0	0	0	0	0	0
0	0	0	0.3	2.9	10.8	19.3	24.7	25.3	22.2	15.5	6.7	1.3	0	0	0	0	0	0
0	0	0	1.3	8.2	18.4	25	26.6	26.3	23.8	17.7	9.2	1.9	0	0	0	0	0	0
0	0	0	1.6	9.5	19.3	25	26.3	25.3	22.8	17.1	7.9	1.3	0	0	0	0	0	0
0	0	0	1.9	9.2	17.1	23.1	24.4	22.2	18.4	12	4.8	0.6	0	0	0	0	0	0
0	0	0	1	5.4	11.7	18.4	20	15.8	10.8	5.1	1.3	0	0	0	0	0	0	0
0	0	0	0.3	1.9	5.7	9.5	10.5	7.9	4.1	1.3	0.3	0	0	0	0	0	0	0
0	0	0	0	0.6	1.6	2.9	3.2	1.9	0.6	0	0	0	0	0	0	0	0	0
0	0	0	0	0	0.3	0.3	0.3	0.3	0	0	0	0	0	0	0	0	0	0
0	0	0	0	0.3	0.3	0	0	0	0	0	0	0	0	0	0	0	0	0
0	0	0	0	0.3	0.3	0	0	0	0	0	0	0	0	0	0	0	0	0
0	0	0	0	0.3	0	0	0	0	0	0	0	0	0	0	0	0	0	0
0	0	0	0.3	0.3	0	0	0	0	0	0	0	0	0	0	0	0	0	0
0	0	0	0.3	0.6	0	0	0	0	0	0	0	0	0	0	0	0	0	0
0	0	0.3	1	1	0.3	0	0	0	0	0	0	0	0	0	0	0	0	0
0	0	0.3	0.6	0.6	0.3	0	0	0	0	0	0	0	0	0	0	0	0	0
0	0	0.3	0.3	0.3	0.3	0	0	0	0	0	0	0	0	0	0	0	0	0
0	0.3	1	1.3	1	0.6	0.3	0.3	0	0	0	0	0	0	0	0	0	0	0
0	0.3	1	1.9	1.9	1.3	1.3	1	0.3	0	0	0	0	0	0	0	0	0	0
0	0	0.3	0.6	0.6	0.6	1	1	0.6	0	0	0	0	0	0	0	0	0	0
0	0	0	0	0	0.3	0.6	1	0.6	0	0	0	0	0	0	0	0	0	0
0	0	0	0	0	0	0	0.3	0	0	0	0	0	0	0	0	0	0	0
0	0	0	0	0	0	0	0	0	0	0	0	0	0	0	0	0	0	0
0	0	0	0	0	0	0	0	0	0	0	0	0	0	0	0	0	0	0
0	0	0	0	0	0	0	0	0	0	0	0	0	0	0	0	0	0	0
0	0	0	0	0	0	0	0	0	0	0	0	0	0	0	0	0	0	0
0	0	0	0	0	0	0	0	0	0	0	0	0	0	0	0	0	0	0
0	0	0	0	0	0	0	0	0	0	0	0	0	0	0	0	0	0	0
0	0	0	0	0	0	0	0	0	0	0	0	0	0	0	0	0	0	0
0	0	0	0	0	0	0	0	0	0	0	0	0	0	0	0	0	0	0
0	0	0	0	0	0	0	0	0	0	0	0	0	0	0	0	0	0	0
0	0	0	0	0	0	0	0	0	0	0	0	0	0	0	0	0	0	0
Frame 11 (22.00 ms)
0	0	0	0	0	0	0.6	1.9	2.5	1.9	0.6	0	0	0	0	0	0	0	0
0	0	0	0	0.3	1.9	5.7	12	15.2	11.4	4.8	1.3	0.3	0	0	0	0	0	0
0	0	0	0.3	2.5	9.5	17.4	23.4	25	21.9	15.2	6.3	1	0	0	0	0	0	0
0	0	0	1.3	7.6	17.7	24.7	26.6	26.3	24.1	18.7	9.5	1.9	0	0	0	0	0	0
0	0	0	1.9	9.5	19.3	25.3	26.3	25.7	23.1	17.7	8.6	1.6	0	0	0	0	0	0
0	0	0	1.9	9.5	17.7	23.4	25	22.8	19.3	13.3	5.4	1	0	0	0	0	0	0
0	0	0	1.3	6	12.7	19.3	21.5	17.4	12	6.3	1.9	0.3	0	0	0	0	0	0
0	0	0	0.3	2.5	7	10.8	11.7	9.2	5.1	1.9	0.3	0	0	0	0	0	0	0
0	0	0	0	0.6	2.2	3.8	4.1	2.5	1	0.3	0	0	0	0	0	0	0	0
0	0	0	0	0	0.6	0.6	0.6	0.3	0	0	0	0	0	0	0	0	0	0
0	0	0	0	0.3	0.3	0	0	0	0	0	0	0	0	0	0	0	0	0
0	0	0	0	0.3	0.3	0	0	0	0	0	0	0	0	0	0	0	0	0
0	0	0	0	0.3	0	0	0	0	0	0	0	0	0	0	0	0	0	0
0	0	0	0.3	0.6	0	0	0	0	0	0	0	0	0	0	0	0	0	0
0	0	0.3	0.6	1	0.3	0	0	0	0	0	0	0	0	0	0	0	0	0
0	0	0.6	1.3	1.6	0.6	0	0	0	0	0	0	0	0	0	0	0	0	0
0	0	0.3	1	1	0.3	0	0	0	0	0	0	0	0	0	0	0	0	0
0	0.3	0.6	1	0.6	0.3	0	0	0	0	0	0	0	0	0	0	0	0	0
0	0.6	1.9	1.9	1.3	1	0.6	0.3	0	0	0	0	0	0	0	0	0	0	0
0	0.6	1.9	2.9	2.5	1.9	1.3	1	0.3	0	0	0	0	0	0	0	0	0	0
0	0	0.3	1	1	1.3	1.3	1.3	1	0.3	0	0	0	0	0	0	0	0	0
0	0	0	0	0.3	0.6	1	1.6	1.3	0.3	0	0	0	0	0	0	0	0	0
0	0	0	0	0	0	0.3	0.3	0.3	0	0	0	0	0	0	0	0	0	0
0	0	0	0	0	0	0	0	0	0	0	0	0	0	0	0	0	0	0
0	0	0	0	0	0	0	0	0	0	0	0	0	0	0	0	0	0	0
0	0	0	0	0	0	0	0	0	0	0	0	0	0	0	0	0	0	0
0	0	0	0	0	0	0	0	0	0	0	0	0	0	0	0	0	0	0
0	0	0	0	0	0	0	0	0	0	0	0	0	0	0	0	0	0	0
0	0	0	0	0	0	0	0	0	0	0	0	0	0	0	0	0	0	0
0	0	0	0	0	0	0	0	0	0	0	0	0	0	0	0	0	0	0
0	0	0	0	0	0	0	0	0	0	0	0	0	0	0	0	0	0	0
0	0	0	0	0	0	0	0	0	0	0	0	0	0	0	0	0	0	0
0	0	0	0	0	0	0	0	0	0	0	0	0	0	0	0	0	0	0
Frame 12 (24.00 ms)
0	0	0	0	0	0	0.3	1	1.6	1.3	0.3	0	0	0	0	0	0	0	0
0	0	0	0	0.3	1.3	3.8	8.6	11.4	8.9	4.1	1	0	0	0	0	0	0	0
0	0	0	0.3	1.9	7.6	14.9	22.5	23.8	20	14.3	5.7	1	0	0	0	0	0	0
0	0	0	1.3	7	16.8	24.1	26.6	26.3	23.8	18.7	9.5	1.9	0	0	0	0	0	0
0	0	0	1.6	9.2	19	25	26.3	25.7	23.4	18.1	9.2	1.9	0	0	0	0	0	0
0	0	0	1.9	9.2	17.4	23.4	25	23.4	20	14.6	6.3	1.3	0	0	0	0	0	0
0	0	0	1.3	6	13	19.6	21.9	18.4	13	7	2.2	0.3	0	0	0	0	0	0
0	0	0	0.3	2.5	7.3	11.4	12.7	10.1	5.7	2.2	0.3	0	0	0	0	0	0	0
0	0	0	0	1	2.5	4.1	5.1	3.2	1.3	0.3	0	0	0	0	0	0	0	0
0	0	0	0	0.3	0.6	1	1	0.3	0	0	0	0	0	0	0	0	0	0
0	0	0	0	0.3	0.3	0.3	0	0	0	0	0	0	0	0	0	0	0	0
0	0	0	0	0.6	0.6	0	0	0	0	0	0	0	0	0	0	0	0	0
0	0	0	0.3	0.3	0.3	0	0	0	0	0	0	0	0	0	0	0	0	0
0	0	0	0.6	0.6	0.3	0	0	0	0	0	0	0	0	0	0	0	0	0
0	0	0.3	1	1.3	0.6	0	0	0	0	0	0	0	0	0	0	0	0	0
0	0	1	1.9	1.9	0.6	0	0	0	0	0	0	0	0	0	0	0	0	0
0	0	0.6	1.3	1.3	0.6	0	0	0	0	0	0	0	0	0	0	0	0	0
0	0.3	1.3	1.3	1	0.3	0	0	0	0	0	0	0	0	0	0	0	0	0
0	1	2.9	2.5	1.9	1	0.6	0.3	0	0	0	0	0	0	0	0	0	0	0
0	1	3.2	4.1	3.2	2.2	1.6	1.3	0.6	0	0	0	0	0	0	0	0	0	0
0	0.3	1	1.3	1.3	1.6	1.9	1.9	1.3	0.6	0.3	0.3	0.3	0	0	0	0	0	0
0	0	0	0	0.3	1	1.6	2.9	2.2	0.6	0.3	0.3	0.3	0	0	0	0	0	0
0	0	0	0	0	0	0.3	0.6	0.6	0.3	0	0	0	0	0	0	0	0	0
0	0	0	0	0	0	0	0	0	0	0	0	0	0	0	0	0	0	0
0	0	0	0	0	0	0	0	0	0	0	0	0	0	0	0	0	0	0
0	0	0	0	0	0	0	0	0	0	0	0	0	0	0	0	0	0	0
0	0	0	0	0	0	0	0	0	0	0	0	0	0	0	0	0	0	0
0	0	0	0	0	0	0	0	0	0	0	0	0	0	0	0	0	0	0
0	0	0	0	0	0	0	0	0	0	0	0	0	0	0	0	0	0	0
0	0	0	0	0	0	0	0	0	0	0	0	0	0	0	0	0	0	0
0	0	0	0	0	0	0	0	0	0	0	0	0	0	0	0	0	0	0
0	0	0	0	0	0	0	0	0	0	0	0	0	0	0	0	0	0	0
0	0	0	0	0	0	0	0	0	0	0	0	0	0	0	0	0	0	0
Frame 13 (26.00 ms)
0	0	0	0	0	0	0	0.3	1	0.6	0.3	0	0	0	0	0	0	0	0
0	0	0	0	0	0.6	2.5	5.7	7.9	6.7	3.2	1	0	0	0	0	0	0	0
0	0	0	0	1.3	5.7	13	21.5	22.8	19.3	13.3	5.4	0.6	0	0	0	0	0	0
0	0	0	0.6	5.7	15.2	23.1	26.3	26	22.5	17.4	9.2	1.9	0	0	0	0	0	0
0	0	0	1.6	8.6	18.7	25	26.3	25.7	23.1	18.4	9.5	1.9	0	0	0	0	0	0
0	0	0	1.9	8.9	17.4	23.4	25	23.4	20.6	15.5	7	1.3	0	0	0	0	0	0
0	0	0	1.3	6	13	20	21.9	18.7	13.9	7.9	2.5	0.3	0	0	0	0	0	0
0	0	0	0.3	2.9	7.6	11.7	13	10.8	6.7	3.2	0.6	0	0	0	0	0	0	0
0	0	0	0	1	2.9	4.8	5.4	3.8	1.6	0.6	0	0	0	0	0	0	0	0
0	0	0	0	0.3	0.6	1.3	1.3	0.6	0.3	0	0	0	0	0	0	0	0	0
0	0	0	0	0.6	0.6	0.3	0	0	0	0	0	0	0	0	0	0	0	0
0	0	0	0.3	0.6	0.6	0.3	0	0	0	0	0	0	0	0	0	0	0	0
0	0	0	0.3	0.6	0.3	0	0	0	0	0	0	0	0	0	0	0	0	0
0	0	0	0.6	1	0.3	0	0	0	0	0	0	0	0	0	0	0	0	0
0	0	0.6	1.6	1.9	0.6	0	0	0	0	0	0	0	0	0	0	0	0	0
0	0.3	1.3	2.5	2.9	1	0	0	0	0	0	0	0	0	0	0	0	0	0
0	0	1	1.9	1.6	0.6	0	0	0	0	0	0	0	0	0	0	0	0	0
0	0.3	1.6	1.9	1.3	0.6	0	0	0	0	0	0	0	0	0	0	0	0	0
0	1.3	3.8	3.5	2.2	1.3	0.6	0.3	0	0	0	0	0	0	0	0	0	0	0
0.3	1.6	4.8	5.4	4.1	2.9	2.2	1.6	0.6	0.3	0	0	0	0	0	0	0	0	0
0	0.3	1.3	1.9	2.2	2.2	2.5	2.9	1.9	1	0.6	0.6	0.6	0.3	0	0	0	0	0
0	0	0	0.3	0.6	1.6	2.5	4.1	3.5	1.6	0.6	1	1	0.3	0	0	0	0	0
0	0	0	0	0	0.3	0.6	1.3	1.3	0.6	0.3	0.3	0.6	0.3	0	0	0	0	0
0	0	0	0	0	0	0	0	0	0	0	0	0	0	0	0	0	0	0
0	0	0	0	0	0	0	0	0	0	0	0	0	0	0	0	0	0	0
0	0	0	0	0	0	0	0	0	0	0	0	0	0	0	0	0	0	0
0	0	0	0	0	0	0	0	0	0	0	0	0	0	0	0	0	0	0
0	0	0	0	0	0	0	0	0	0	0	0	0	0	0	0	0	0	0
0	0	0	0	0	0	0	0	0	0	0	0	0	0	0	0	0	0	0
0	0	0	0	0	0	0	0	0	0	0	0	0	0	0	0	0	0	0
0	0	0	0	0	0	0	0	0	0	0	0	0	0	0	0	0	0	0
0	0	0	0	0	0	0	0	0	0	0	0	0	0	0	0	0	0	0
0	0	0	0	0	0	0	0	0	0	0	0	0	0	0	0	0	0	0
Frame 14 (28.00 ms)
0	0	0	0	0	0	0	0.3	0.3	0.3	0	0	0	0	0	0	0	0	0
0	0	0	0	0	0.3	1.6	3.8	5.7	4.4	2.5	0.6	0	0	0	0	0	0	0
0	0	0	0	1	4.1	9.8	18.1	21.5	17.7	12.7	5.1	0.6	0	0	0	0	0	0
0	0	0	0.6	4.4	13	20	25	26	22.2	17.4	9.2	1.9	0	0	0	0	0	0
0	0	0	1.3	7.3	17.1	23.1	25.7	26	23.1	18.4	9.8	2.2	0	0	0	0	0	0
0	0	0	1.6	8.2	16.8	22.8	23.8	22.8	20.6	15.8	7.6	1.3	0	0	0	0	0	0
0	0	0	1	5.7	13	19.6	21.9	19	14.3	8.6	3.2	0.3	0	0	0	0	0	0
0	0	0	0.3	2.5	7.6	12	13.3	11.1	7.3	3.8	1	0	0	0	0	0	0	0
0	0	0	0	1	2.9	5.1	6	4.1	1.9	0.6	0	0	0	0	0	0	0	0
0	0	0	0	0.3	1	1.3	1.3	0.6	0.3	0	0	0	0	0	0	0	0	0
0	0	0	0	0.6	0.6	0.3	0	0	0	0	0	0	0	0	0	0	0	0
0	0	0	0.3	0.6	0.6	0.3	0	0	0	0	0	0	0	0	0	0	0	0
0	0	0	0.3	0.6	0.3	0	0	0	0	0	0	0	0	0	0	0	0	0
0	0	0.3	1	1.3	0.6	0	0	0	0	0	0	0	0	0	0	0	0	0
0	0	0.6	1.9	2.2	1	0	0	0	0	0	0	0	0	0	0	0	0	0
0	0.3	1.6	3.2	3.2	1.3	0.3	0	0	0	0	0	0	0	0	0	0	0	0
0	0.3	1.3	2.5	2.2	1	0	0	0	0	0	0	0	0	0	0	0	0	0
0	0.6	1.9	2.5	1.6	0.6	0.3	0	0	0	0	0	0	0	0	0	0	0	0
0.3	1.9	4.8	4.4	2.9	1.6	1	0.3	0	0	0	0	0	0	0	0	0	0	0
0.3	2.2	6	6.7	5.1	3.2	2.5	1.9	1	0.3	0.3	0.3	0.3	0	0	0	0	0	0
0	0.6	1.9	2.9	2.5	2.5	3.2	3.5	2.5	1.3	1.3	1.3	1.3	0.6	0	0	0	0	0
0	0	0.3	0.6	1.3	2.2	3.8	5.7	5.1	2.5	1.6	1.9	1.9	1.3	0.3	0	0	0	0
0	0	0	0	0.3	1	1.6	2.2	2.2	1.3	1	1.6	1.9	1.3	0.3	0	0	0	0
0	0	0	0	0	0	0.3	0.3	0.3	0.3	0.3	0.3	0.3	0.3	0	0	0	0	0
0	0	0	0	0	0	0	0	0	0	0	0	0	0	0	0	0	0	0
0	0	0	0	0	0	0	0	0	0	0	0	0	0	0	0	0	0	0
0	0	0	0	0	0	0	0	0	0	0	0	0	0	0	0	0	0	0
0	0	0	0	0	0	0	0	0	0	0	0	0	0	0	0	0	0	0
0	0	0	0	0	0	0	0	0	0	0	0	0	0	0	0	0	0	0
0	0	0	0	0	0	0	0	0	0	0	0	0	0	0	0	0	0	0
0	0	0	0	0	0	0	0	0	0	0	0	0	0	0	0	0	0	0
0	0	0	0	0	0	0	0	0	0	0	0	0	0	0	0	0	0	0
0	0	0	0	0	0	0	0	0	0	0	0	0	0	0	0	0	0	0
Frame 15 (30.00 ms)
0	0	0	0	0	0	0	0	0.3	0	0	0	0	0	0	0	0	0	0
0	0	0	0	0	0.3	1	2.9	4.4	3.8	2.2	0.6	0	0	0	0	0	0	0
0	0	0	0	0.6	2.9	7.6	15.5	20.6	16.8	11.7	4.4	0.6	0	0	0	0	0	0
0	0	0	0.3	3.2	11.1	18.1	24.1	24.4	20.3	16.2	8.9	1.9	0	0	0	0	0	0
0	0	0	1	6.3	16.2	22.5	25.3	25.3	22.8	18.4	10.1	2.2	0	0	0	0	0	0
0	0	0	1.3	7.6	16.2	21.5	22.2	21.5	20.3	16.2	8.2	1.6	0	0	0	0	0	0
0	0	0	1	5.4	12.7	20	21.5	18.7	14.6	9.2	3.5	0.6	0	0	0	0	0	0
0	0	0	0.3	2.5	7.9	12.4	13.6	11.4	7.6	4.1	1.3	0	0	0	0	0	0	0
0	0	0	0	1	3.2	5.4	6.3	4.4	1.9	0.6	0.3	0	0	0	0	0	0	0
0	0	0	0	0.3	1	1.6	1.6	1	0.3	0	0	0	0	0	0	0	0	0
0	0	0	0	0.6	1	0.6	0.3	0	0	0	0	0	0	0	0	0	0	0
0	0	0	0.3	1	1	0.3	0	0	0	0	0	0	0	0	0	0	0	0
0	0	0	0.6	1	0.6	0.3	0	0	0	0	0	0	0	0	0	0	0	0
0	0	0.3	1.3	1.6	0.6	0	0	0	0	0	0	0	0	0	0	0	0	0
0	0	1	2.5	3.2	1.3	0.3	0	0	0	0	0	0	0	0	0	0	0	0
0	0.3	1.9	3.8	3.8	1.6	0.3	0	0	0	0	0	0	0	0	0	0	0	0
0	0.3	1.6	3.2	2.5	1.3	0.3	0	0	0	0	0	0	0	0	0	0	0	0
0	0.6	2.5	3.2	1.9	1	0.3	0	0	0	0	0	0	0	0	0	0	0	0
0.3	2.2	5.7	5.1	3.2	1.9	1	0.3	0	0	0	0	0	0	0	0	0	0	0
0.3	2.9	7.3	7.6	5.7	3.8	2.9	2.2	1	0.3	0.3	0.3	0.3	0	0	0	0	0	0
0	1	2.9	3.5	3.2	3.2	3.8	4.4	3.5	1.9	1.6	1.6	1.6	1	0.3	0	0	0	0
0	0	0.3	0.6	1.6	3.2	4.8	7.3	7	3.8	2.2	2.9	3.5	2.5	1	0	0	0	0
0	0	0	0	0.3	1.6	2.5	3.8	3.5	2.2	1.9	2.9	3.8	2.9	1	0	0	0	0
0	0	0	0	0	0.3	0.3	0.6	1	0.6	0.6	0.6	1	0.6	0.3	0	0	0	0
0	0	0	0	0	0	0	0	0	0	0	0	0	0	0	0	0	0	0
0	0	0	0	0	0	0	0	0	0	0	0	0	0	0	0	0	0	0
0	0	0	0	0	0	0	0	0	0	0	0	0	0	0	0	0	0	0
0	0	0	0	0	0	0	0	0	0	0	0	0	0	0	0	0	0	0
0	0	0	0	0	0	0	0	0	0	0	0	0	0	0	0	0	0	0
0	0	0	0	0	0	0	0	0	0	0	0	0	0	0	0	0	0	0
0	0	0	0	0	0	0	0	0	0	0	0	0	0	0	0	0	0	0
0	0	0	0	0	0	0	0	0	0	0	0	0	0	0	0	0	0	0
0	0	0	0	0	0	0	0	0	0	0	0	0	0	0	0	0	0	0
Frame 16 (32.00 ms)
0	0	0	0	0	0	0	0	0	0	0	0	0	0	0	0	0	0	0
0	0	0	0	0	0	0.6	2.2	3.8	3.2	1.9	0.6	0	0	0	0	0	0	0
0	0	0	0	0.3	2.2	5.7	13.6	18.7	15.8	11.1	4.1	0.6	0	0	0	0	0	0
0	0	0	0.3	2.5	9.2	15.5	22.2	23.4	19.6	15.5	8.9	1.9	0	0	0	0	0	0
0	0	0	0.6	5.4	14.6	20.6	24.7	25	22.8	18.4	10.5	2.2	0	0	0	0	0	0
0	0	0	1.3	7	15.5	20.9	21.5	20.6	20.3	16.2	8.6	1.9	0	0	0	0	0	0
0	0	0	0.6	5.1	12.4	19.3	21.2	18.4	14.6	9.5	4.1	0.6	0	0	0	0	0	0
0	0	0	0.3	2.5	7.9	12.4	13.9	11.7	7.9	4.4	1.6	0.3	0	0	0	0	0	0
0	0	0	0	1	3.5	5.7	6.7	5.1	2.2	1	0.3	0	0	0	0	0	0	0
0	0	0	0	0.3	1	1.9	1.9	1.3	0.3	0	0	0	0	0	0	0	0	0
0	0	0	0	0.6	1	0.6	0.3	0	0	0	0	0	0	0	0	0	0	0
0	0	0	0.3	1	1	0.6	0	0	0	0	0	0	0	0	0	0	0	0
0	0	0	0.6	1	0.6	0.3	0	0	0	0	0	0	0	0	0	0	0	0
0	0	0.3	1.6	1.9	1	0.3	0	0	0	0	0	0	0	0	0	0	0	0
0	0	1.3	3.2	3.5	1.6	0.3	0	0	0	0	0	0	0	0	0	0	0	0
0	0.3	2.2	4.4	4.4	1.9	0.3	0	0	0	0	0	0	0	0	0	0	0	0
0	0.3	1.9	3.8	3.2	1.6	0.3	0	0	0	0	0	0	0	0	0	0	0	0
0	1	2.9	3.8	2.5	1.3	0.3	0	0	0	0	0	0	0	0	0	0	0	0
0.3	2.5	6.3	5.7	3.8	1.9	1	0.3	0.3	0	0	0	0	0	0	0	0	0	0
0.3	3.5	8.2	8.2	6.3	4.1	3.2	2.2	1.3	0.6	0.3	0.3	0.3	0.3	0	0	0	0	0
0	1.3	3.5	4.1	3.8	3.8	4.4	4.8	4.1	2.2	1.9	1.9	1.9	1.6	0.6	0	0	0	0
0	0	0.6	1	2.2	4.1	6	8.9	8.2	4.8	2.9	3.5	4.4	3.8	1.6	0.3	0	0	0
0	0	0	0	0.6	2.2	3.8	5.1	5.1	3.2	2.5	4.1	5.7	5.1	2.5	0.3	0	0	0
0	0	0	0	0	0.3	1	1.6	1.9	1.6	1.3	1.6	1.6	1.3	0.6	0	0	0	0
0	0	0	0	0	0	0	0.3	0.3	0.3	0.3	0	0	0	0	0	0	0	0
0	0	0	0	0	0	0	0	0	0	0	0	0	0	0	0	0	0	0
0	0	0	0	0	0	0	0	0	0	0	0	0	0	0	0	0	0	0
0	0	0	0	0	0	0	0	0	0	0	0	0	0	0	0	0	0	0
0	0	0	0	0	0	0	0	0	0	0	0	0	0	0	0	0	0	0
0	0	0	0	0	0	0	0	0	0	0	0	0	0	0	0	0	0	0
0	0	0	0	0	0	0	0	0	0	0	0	0	0	0	0	0	0	0
0	0	0	0	0	0	0	0	0	0	0	0	0	0	0	0	0	0	0
0	0	0	0	0	0	0	0	0	0	0	0	0	0	0	0	0	0	0
Frame 17 (34.00 ms)
0	0	0	0	0	0	0	0	0	0	0	0	0	0	0	0	0	0	0
0	0	0	0	0	0	0.6	1.9	3.2	2.9	1.9	0.6	0	0	0	0	0	0	0
0	0	0	0	0.3	1.6	4.8	11.7	17.4	15.5	10.5	3.8	0.6	0	0	0	0	0	0
0	0	0	0.3	2.2	7.6	13.9	21.5	23.1	19.6	15.5	8.9	1.9	0	0	0	0	0	0
0	0	0	0.6	4.8	13.3	20	24.4	24.7	22.8	18.4	10.5	2.5	0.3	0	0	0	0	0
0	0	0	1	6.3	14.6	20	21.2	20.3	20.3	16.5	9.2	1.9	0	0	0	0	0	0
0	0	0	0.6	4.8	12	19.3	21.2	18.4	14.9	9.8	4.4	0.6	0	0	0	0	0	0
0	0	0	0.3	2.5	7.9	12.7	14.3	12	8.2	4.8	1.9	0.3	0	0	0	0	0	0
0	0	0	0	1.3	3.8	6	7.3	5.4	2.5	1	0.3	0	0	0	0	0	0	0
0	0	0	0	0.6	1.3	1.9	2.2	1.6	0.6	0	0	0	0	0	0	0	0	0
0	0	0	0.3	1	1.3	1	0.6	0.3	0	0	0	0	0	0	0	0	0	0
0	0	0	0.3	1.3	1.3	0.6	0	0	0	0	0	0	0	0	0	0	0	0
0	0	0	0.6	1.3	1	0.3	0	0	0	0	0	0	0	0	0	0	0	0
0	0	0.6	1.9	2.5	1.3	0.3	0	0	0	0	0	0	0	0	0	0	0	0
0	0.3	1.6	3.8	4.4	1.9	0.6	0	0	0	0	0	0	0	0	0	0	0	0
0	0.3	2.5	5.4	5.1	2.2	0.6	0	0	0	0	0	0	0	0	0	0	0	0
0	0.3	2.5	4.4	3.8	1.9	0.6	0	0	0	0	0	0	0	0	0	0	0	0
0	1.3	3.8	4.4	3.2	1.3	0.6	0	0	0	0	0	0	0	0	0	0	0	0
0.3	2.9	7.3	6.7	4.4	2.2	1.3	0.6	0.3	0	0	0	0	0	0	0	0	0	0
0.6	4.1	9.2	9.2	7	4.4	3.5	2.5	1.3	0.6	0.3	0.3	0.3	0.3	0	0	0	0	0
0.3	1.6	4.4	4.8	4.4	4.4	5.1	5.7	4.8	2.5	2.2	2.2	2.2	1.9	0.6	0	0	0	0
0	0.3	1	1.6	2.9	4.8	7	10.1	9.5	5.4	3.5	4.4	5.4	4.8	2.2	0.3	0	0	0
0	0	0	0.3	1.3	3.2	4.8	6.7	6.3	4.4	3.5	5.4	7.3	7	3.8	0.6	0	0	0
0	0	0	0	0.3	0.6	1.6	3.2	3.5	2.5	1.9	2.5	2.9	2.2	1	0.3	0	0	0
0	0	0	0	0	0	0.3	0.6	0.6	0.3	0.3	0.3	0.3	0.3	0	0	0	0	0
0	0	0	0	0	0	0	0	0	0	0	0	0	0	0	0	0	0	0
0	0	0	0	0	0	0	0	0	0	0	0	0	0	0	0	0	0	0
0	0	0	0	0	0	0	0	0	0	0	0	0	0	0	0	0	0	0
0	0	0	0	0	0	0	0	0	0	0	0	0	0	0	0	0	0	0
0	0	0	0	0	0	0	0	0	0	0	0	0	0	0	0	0	0	0
0	0	0	0	0	0	0	0	0	0	0	0	0	0	0	0	0	0	0
0	0	0	0	0	0	0	0	0	0	0	0	0	0	0	0	0	0	0
0	0	0	0	0	0	0	0	0	0	0	0	0	0	0	0	0	0	0
Frame 18 (36.00 ms)
0	0	0	0	0	0	0	0	0	0	0	0	0	0	0	0	0	0	0
0	0	0	0	0	0	0.3	1.6	2.9	2.5	1.6	0.6	0	0	0	0	0	0	0
0	0	0	0	0.3	1.3	3.8	9.8	15.8	14.6	10.1	3.8	0.6	0	0	0	0	0	0
0	0	0	0	1.6	6.3	12.4	20	22.8	19.3	15.5	8.9	1.9	0	0	0	0	0	0
0	0	0	0.3	3.8	12.4	19	24.1	24.4	22.5	18.4	10.8	2.5	0.3	0	0	0	0	0
0	0	0	1	5.4	13.6	19	21.2	20.3	20.3	17.1	9.8	2.2	0.3	0	0	0	0	0
0	0	0	0.6	4.4	11.4	18.1	21.2	18.7	15.2	10.5	5.1	1	0	0	0	0	0	0
0	0	0	0.3	2.5	7.9	12.4	14.3	12.4	8.6	5.4	2.2	0.3	0	0	0	0	0	0
0	0	0	0	1.3	3.8	6.3	7.9	5.7	2.9	1.3	0.3	0	0	0	0	0	0	0
0	0	0	0	0.6	1.6	2.2	2.5	1.9	0.6	0	0	0	0	0	0	0	0	0
0	0	0	0.3	1	1.3	1	0.6	0.3	0	0	0	0	0	0	0	0	0	0
0	0	0	0.3	1.3	1.3	1	0.3	0	0	0	0	0	0	0	0	0	0	0
0	0	0.3	1	1.6	1.3	0.6	0	0	0	0	0	0	0	0	0	0	0	0
0	0	0.6	2.2	2.9	1.6	0.3	0	0	0	0	0	0	0	0	0	0	0	0
0	0.3	1.9	4.4	5.1	2.2	0.6	0	0	0	0	0	0	0	0	0	0	0	0
0	0.6	3.2	6	5.7	2.5	0.6	0	0	0	0	0	0	0	0	0	0	0	0
0	0.6	2.9	5.1	4.4	1.9	0.6	0	0	0	0	0	0	0	0	0	0	0	0
0	1.6	4.4	5.1	3.5	1.6	0.6	0	0	0	0	0	0	0	0	0	0	0	0
0.6	3.8	8.9	7.6	5.1	2.5	1.6	0.6	0.3	0	0	0	0	0	0	0	0	0	0
1	5.1	10.8	10.5	7.9	5.1	4.1	2.9	1.6	0.6	0.3	0.3	0.3	0.3	0	0	0	0	0
0.3	2.2	5.1	5.7	5.4	5.4	6	6.3	5.4	3.2	2.5	2.5	2.5	1.6	0.6	0	0	0	0
0	0.3	1	1.9	3.5	5.7	8.2	11.1	10.5	6	4.1	5.1	6.3	5.4	2.5	0.3	0	0	0
0	0	0	0.3	1.6	4.1	6.3	8.2	7.9	5.1	4.4	6.3	8.9	8.6	5.1	1	0	0	0
0	0	0	0	0.3	1.3	2.9	5.1	5.1	3.5	2.9	3.5	4.1	3.2	1.3	0.3	0	0	0
0	0	0	0	0	0	0.3	1	1	0.6	0.6	0.6	0.6	0.3	0	0	0	0	0
0	0	0	0	0	0	0	0	0	0	0	0	0	0	0	0	0	0	0
0	0	0	0	0	0	0	0	0	0	0	0	0	0	0	0	0	0	0
0	0	0	0	0	0	0	0	0	0	0	0	0	0	0	0	0	0	0
0	0	0	0	0	0	0	0	0	0	0	0	0	0	0	0	0	0	0
0	0	0	0	0	0	0	0	0	0	0	0	0	0	0	0	0	0	0
0	0	0	0	0	0	0	0	0	0	0	0	0	0	0	0	0	0	0
0	0	0	0	0	0	0	0	0	0	0	0	0	0	0	0	0	0	0
0	0	0	0	0	0	0	0	0	0	0	0	0	0	0	0	0	0	0
Frame 19 (38.00 ms)
0	0	0	0	0	0	0	0	0	0	0	0	0	0	0	0	0	0	0
0	0	0	0	0	0	0.3	1.3	2.5	2.2	1.6	0.3	0	0	0	0	0	0	0
0	0	0	0	0	1	2.9	8.2	13.9	13.3	9.5	3.5	0.6	0	0	0	0	0	0
0	0	0	0	1.3	5.1	10.8	18.7	21.2	18.7	14.9	8.6	1.9	0	0	0	0	0	0
0	0	0	0.3	3.2	11.1	18.4	23.8	24.1	22.5	18.4	11.1	2.9	0.3	0	0	0	0	0
0	0	0	0.6	4.8	12.7	18.1	20.3	19.6	20.3	17.1	10.1	2.5	0.3	0	0	0	0	0
0	0	0	0.6	4.1	11.1	16.8	19.6	18.4	15.2	10.8	5.4	1.3	0	0	0	0	0	0
0	0	0	0.3	2.2	7.9	12.4	14.3	12.4	8.9	5.7	2.5	0.3	0	0	0	0	0	0
0	0	0	0	1.3	4.1	7	8.2	6.3	3.5	1.6	0.3	0	0	0	0	0	0	0
0	0	0	0	0.6	1.6	2.5	2.9	2.2	1	0.3	0	0	0	0	0	0	0	0
0	0	0	0.3	1	1.3	1.3	1	0.6	0	0	0	0	0	0	0	0	0	0
0	0	0	0.3	1.3	1.6	1	0.3	0	0	0	0	0	0	0	0	0	0	0
0	0	0.3	1	1.6	1.3	0.6	0.3	0	0	0	0	0	0	0	0	0	0	0
0	0	0.6	2.2	3.2	1.9	0.6	0.3	0	0	0	0	0	0	0	0	0	0	0
0	0.3	1.9	4.8	5.7	2.9	1	0	0	0	0	0	0	0	0	0	0	0	0
0	0.6	3.5	6.7	6.7	3.2	1	0	0	0	0	0	0	0	0	0	0	0	0
0	1	3.8	6	5.1	2.5	1	0	0	0	0	0	0	0	0	0	0	0	0
0.3	1.9	5.4	6	4.1	1.9	0.6	0	0	0	0	0	0	0	0	0	0	0	0
0.6	4.4	9.8	8.6	5.7	3.2	1.6	0.6	0.3	0	0	0	0	0	0	0	0	0	0
1	6	12	11.7	8.9	6	4.8	3.5	1.6	0.6	0.3	0.3	0.3	0.3	0	0	0	0	0
0.3	2.5	6.3	6.7	6	6.3	7	7.3	6	3.5	2.9	2.5	2.5	1.9	0.6	0	0	0	0
0	0.3	1.6	2.5	4.1	6.7	9.2	12.7	11.4	6.7	4.8	5.4	6.7	6	3.2	0.6	0	0	0
0	0	0	0.6	2.2	5.1	7.6	10.1	9.5	6	5.1	7	9.5	9.5	6	1.3	0	0	0
0	0	0	0	0.3	1.9	4.1	7	7	4.8	4.1	4.8	5.4	4.4	2.2	0.3	0	0	0
0	0	0	0	0	0.3	0.6	1.6	1.6	1.3	1	1	1	0.6	0.3	0	0	0	0
0	0	0	0	0	0	0	0	0	0	0	0	0	0	0	0	0	0	0
0	0	0	0	0	0	0	0	0	0	0	0	0	0	0	0	0	0	0
0	0	0	0	0	0	0	0	0	0	0	0	0	0	0	0	0	0	0
0	0	0	0	0	0	0	0	0	0	0	0	0	0	0	0	0	0	0
0	0	0	0	0	0	0	0	0	0	0	0	0	0	0	0	0	0	0
0	0	0	0	0	0	0	0	0	0	0	0	0	0	0	0	0	0	0
0	0	0	0	0	0	0	0	0	0	0	0	0	0	0	0	0	0	0
0	0	0	0	0	0	0	0	0	0	0	0	0	0	0	0	0	0	0
Frame 20 (40.00 ms)
0	0	0	0	0	0	0	0	0	0	0	0	0	0	0	0	0	0	0
0	0	0	0	0	0	0.3	1	1.9	1.9	1.3	0.3	0	0	0	0	0	0	0
0	0	0	0	0	0.6	2.2	7	12	12	8.2	3.2	0.6	0	0	0	0	0	0
0	0	0	0	1	4.1	9.5	17.7	20.6	18.1	14.3	8.6	1.9	0	0	0	0	0	0
0	0	0	0.3	2.5	9.8	17.1	23.4	23.8	22.2	18.4	11.1	2.9	0.3	0	0	0	0	0
0	0	0	0.6	4.1	11.7	17.4	20	19	19	17.1	10.5	2.5	0.3	0	0	0	0	0
0	0	0	0.3	3.5	10.5	16.8	19.6	18.1	15.2	11.1	5.7	1.3	0	0	0	0	0	0
0	0	0	0.3	2.2	7.6	12.4	14.6	12.7	9.2	6	2.9	0.3	0	0	0	0	0	0
0	0	0	0	1.3	4.1	7.3	8.6	6.7	3.8	1.9	0.6	0	0	0	0	0	0	0
0	0	0	0	0.6	1.9	2.9	3.5	2.5	1	0.3	0	0	0	0	0	0	0	0
0	0	0	0.3	1	1.6	1.6	1	0.6	0.3	0	0	0	0	0	0	0	0	0
0	0	0	0.6	1.6	1.9	1.3	0.3	0	0	0	0	0	0	0	0	0	0	0
0	0	0.3	1	1.9	1.6	1	0.3	0	0	0	0	0	0	0	0	0	0	0
0	0	0.6	2.5	3.5	1.9	1	0.3	0	0	0	0	0	0	0	0	0	0	0
0	0.3	2.2	5.4	6	2.9	1	0	0	0	0	0	0	0	0	0	0	0	0
0	1	4.1	7.3	7	3.5	1.3	0.3	0	0	0	0	0	0	0	0	0	0	0
0	1	4.1	6.7	5.7	2.9	1	0	0	0	0	0	0	0	0	0	0	0	0
0.3	2.2	6	6.7	4.4	2.2	1	0	0	0	0	0	0	0	0	0	0	0	0
0.6	5.1	10.8	9.5	6.3	3.5	1.9	0.6	0.3	0	0	0	0	0	0	0	0	0	0
1	6.3	13.3	12.7	9.5	6.3	5.1	3.8	1.9	0.6	0.6	0.3	0.3	0.3	0	0	0	0	0
0.3	2.9	7	7.6	6.7	7	7.6	8.2	7	4.1	3.2	2.9	2.5	1.9	0.6	0	0	0	0
0	0.3	1.6	2.9	4.8	7.6	10.5	13.9	12.7	7.6	5.4	5.7	6.7	6	3.2	0.6	0	0	0
0	0	0.3	1	2.9	6.3	9.2	11.7	11.1	7.3	5.7	7.6	10.1	10.1	7	1.6	0	0	0
0	0	0	0	1	2.9	5.4	9.2	8.9	6	5.1	5.7	6.3	5.4	2.9	0.6	0	0	0
0	0	0	0	0	0.3	1.3	2.5	2.5	1.9	1.6	1.6	1.3	1	0.3	0	0	0	0
0	0	0	0	0	0	0	0.3	0.3	0.3	0	0	0	0	0	0	0	0	0
0	0	0	0	0	0	0	0	0	0	0	0	0	0	0	0	0	0	0
0	0	0	0	0	0	0	0	0	0	0	0	0	0	0	0	0	0	0
0	0	0	0	0	0	0	0	0	0	0	0	0	0	0	0	0	0	0
0	0	0	0	0	0	0	0	0	0	0	0	0	0	0	0	0	0	0
0	0	0	0	0	0	0	0	0	0	0	0	0	0	0	0	0	0	0
0	0	0	0	0	0	0	0	0	0	0	0	0	0	0	0	0	0	0
0	0	0	0	0	0	0	0	0	0	0	0	0	0	0	0	0	0	0
Frame 21 (42.00 ms)
0	0	0	0	0	0	0	0	0	0	0	0	0	0	0	0	0	0	0
0	0	0	0	0	0	0	0.6	1.6	1.6	1.3	0.3	0	0	0	0	0	0	0
0	0	0	0	0	0.3	1.6	5.4	10.1	10.5	7.3	2.9	0.3	0	0	0	0	0	0
0	0	0	0	0.6	3.2	7.9	16.2	19.3	17.4	13.6	8.2	1.9	0	0	0	0	0	0
0	0	0	0	1.9	8.2	15.5	22.5	22.5	21.5	18.1	11.1	2.9	0.3	0	0	0	0	0
0	0	0	0.3	3.2	10.5	16.5	18.4	17.7	18.1	17.1	10.5	2.9	0.3	0	0	0	0	0
0	0	0	0.3	3.2	9.8	15.8	18.4	17.4	14.6	11.1	6	1.3	0	0	0	0	0	0
0	0	0	0.3	1.9	7.3	12	14.3	12.7	9.2	6.3	3.2	0.6	0	0	0	0	0	0
0	0	0	0	1.3	4.4	7.3	8.9	7	3.8	1.9	0.6	0	0	0	0	0	0	0
0	0	0	0	0.6	1.9	2.9	3.8	2.9	1.3	0.3	0	0	0	0	0	0	0	0
0	0	0	0.3	1	1.6	1.6	1.3	0.6	0.3	0	0	0	0	0	0	0	0	0
0	0	0	0.6	1.6	1.9	1.3	0.6	0	0	0	0	0	0	0	0	0	0	0
0	0	0.3	1	1.9	1.6	1	0.3	0	0	0	0	0	0	0	0	0	0	0
0	0	0.6	2.5	3.8	2.2	1	0.3	0	0	0	0	0	0	0	0	0	0	0
0	0.3	2.2	5.7	6.7	3.5	1.3	0.3	0	0	0	0	0	0	0	0	0	0	0
0	1	4.1	7.9	7.6	3.8	1.6	0.3	0	0	0	0	0	0	0	0	0	0	0
0	1	4.4	7	6	3.2	1.3	0.3	0	0	0	0	0	0	0	0	0	0	0
0.3	2.2	6.3	7.3	5.1	2.5	1	0.3	0	0	0	0	0	0	0	0	0	0	0
0.6	5.1	11.1	10.1	7	3.8	1.9	1	0.3	0	0	0	0	0	0	0	0	0	0
1.3	7	13.6	13.3	10.1	7	5.4	4.1	1.9	0.6	0.6	0.6	0.3	0.3	0	0	0	0	0
0.3	3.2	7.6	8.2	7.6	7.6	8.6	8.9	7.6	4.4	3.5	3.2	2.5	1.9	0.6	0	0	0	0
0	0.6	1.9	3.5	5.4	8.2	11.4	14.9	13.9	8.2	5.7	6.3	7	6	3.5	1	0	0	0
0	0	0.3	1	3.2	7	10.5	13	12.4	8.2	6.3	8.2	10.8	11.1	7.9	1.9	0	0	0
0	0	0	0.3	1.3	3.8	7	10.8	10.8	7.6	6.3	7	7.9	7	4.1	1	0	0	0
0	0	0	0	0.3	1	1.9	3.8	4.4	3.5	2.5	2.2	2.2	1.3	0.6	0	0	0	0
0	0	0	0	0	0	0.3	0.3	0.6	0.3	0.3	0.3	0.3	0	0	0	0	0	0
0	0	0	0	0	0	0	0	0	0	0	0	0	0	0	0	0	0	0
0	0	0	0	0	0	0	0	0	0	0	0	0	0	0	0	0	0	0
0	0	0	0	0	0	0	0	0	0	0	0	0	0	0	0	0	0	0
0	0	0	0	0	0	0	0	0	0	0	0	0	0	0	0	0	0	0
0	0	0	0	0	0	0	0	0	0	0	0	0	0	0	0	0	0	0
0	0	0	0	0	0	0	0	0	0	0	0	0	0	0	0	0	0	0
0	0	0	0	0	0	0	0	0	0	0	0	0	0	0	0	0	0	0
Frame 22 (44.00 ms)
0	0	0	0	0	0	0	0	0	0	0	0	0	0	0	0	0	0	0
0	0	0	0	0	0	0	0.3	1.3	1.3	1	0.3	0	0	0	0	0	0	0
0	0	0	0	0	0.3	1.3	4.1	8.2	8.6	6.3	2.5	0.3	0	0	0	0	0	0
0	0	0	0	0.3	2.2	6.7	14.6	18.1	16.2	13	8.2	1.9	0	0	0	0	0	0
0	0	0	0	1.6	7.3	13.9	21.9	22.2	20.3	17.7	11.1	2.9	0.3	0	0	0	0	0
0	0	0	0.3	2.5	9.5	15.2	17.7	17.1	17.4	16.8	10.8	3.2	0.3	0	0	0	0	0
0	0	0	0.3	2.5	8.9	15.2	18.1	17.1	14.6	11.1	6	1.3	0	0	0	0	0	0
0	0	0	0.3	1.9	7	12	14.3	12.7	9.5	6.7	3.5	0.6	0	0	0	0	0	0
0	0	0	0	1	4.1	7.3	8.9	7.3	4.4	2.2	1	0	0	0	0	0	0	0
0	0	0	0	0.6	1.9	3.2	3.8	3.2	1.6	0.3	0	0	0	0	0	0	0	0
0	0	0	0.3	1	1.6	1.6	1.3	1	0.3	0	0	0	0	0	0	0	0	0
0	0	0	0.6	1.6	2.2	1.3	0.6	0.3	0	0	0	0	0	0	0	0	0	0
0	0	0.3	1	1.9	1.6	1	0.3	0	0	0	0	0	0	0	0	0	0	0
0	0	1	2.9	4.1	2.5	1.3	0.6	0	0	0	0	0	0	0	0	0	0	0
0	0.3	2.5	6	7.3	3.8	1.6	0.3	0	0	0	0	0	0	0	0	0	0	0
0	1	4.4	7.9	7.9	4.4	1.9	0.3	0	0	0	0	0	0	0	0	0	0	0
0	1.3	5.1	7.6	6.3	3.8	1.6	0.3	0	0	0	0	0	0	0	0	0	0	0
0.3	2.2	6.7	7.6	5.1	2.9	1.3	0.3	0	0	0	0	0	0	0	0	0	0	0
0.6	5.1	11.4	10.8	7.3	4.1	2.2	1	0.3	0	0	0	0	0	0	0	0	0	0
1.3	7	14.3	14.3	10.8	7.3	5.7	4.4	2.2	1	0.6	0.6	0.3	0.3	0	0	0	0	0
0.3	3.5	7.9	8.6	7.9	8.2	8.9	9.8	8.2	4.8	3.8	3.5	2.9	1.9	1	0.3	0	0	0
0	0.6	1.9	3.8	6	8.9	12	15.8	14.9	9.5	6.3	6.7	7.3	6.3	3.8	1	0	0	0
0	0	0.3	1.3	3.8	7.9	11.4	14.6	13.6	9.2	7	8.9	11.1	11.4	8.9	2.5	0.3	0	0
0	0	0	0.3	1.3	4.8	8.6	13	13	9.2	7.6	8.2	8.9	7.9	5.1	1.3	0	0	0
0	0	0	0	0.3	1	2.9	5.7	6	4.8	3.8	3.2	2.9	1.9	1	0.3	0	0	0
0	0	0	0	0	0	0.3	0.6	1	0.6	0.6	0.3	0.3	0	0	0	0	0	0
0	0	0	0	0	0	0	0	0	0	0	0	0	0	0	0	0	0	0
0	0	0	0	0	0	0	0	0	0	0	0	0	0	0	0	0	0	0
0	0	0	0	0	0	0	0	0	0	0	0	0	0	0	0	0	0	0
0	0	0	0	0	0	0	0	0	0	0	0	0	0	0	0	0	0	0
0	0	0	0	0	0	0	0	0	0	0	0	0	0	0	0	0	0	0
0	0	0	0	0	0	0	0	0	0	0	0	0	0	0	0	0	0	0
0	0	0	0	0	0	0	0	0	0	0	0	0	0	0	0	0	0	0
Frame 23 (46.00 ms)
0	0	0	0	0	0	0	0	0	0	0	0	0	0	0	0	0	0	0
0	0	0	0	0	0	0	0.3	1	1	1	0.3	0	0	0	0	0	0	0
0	0	0	0	0	0.3	1	3.5	7	7.3	6	2.5	0.3	0	0	0	0	0	0
0	0	0	0	0.3	1.9	5.7	13	17.1	15.5	12.7	7.9	1.9	0	0	0	0	0	0
0	0	0	0	1.3	6.3	12.7	20	20.6	20	17.4	11.1	3.2	0.3	0	0	0	0	0
0	0	0	0	1.9	8.6	14.3	17.1	16.5	16.8	16.8	10.8	3.2	0.3	0	0	0	0	0
0	0	0	0.3	2.2	8.6	14.6	17.4	16.8	14.3	11.1	6.3	1.6	0	0	0	0	0	0
0	0	0	0	1.6	6.7	11.7	13.9	12.4	9.2	6.7	3.8	1	0	0	0	0	0	0
0	0	0	0	1	4.1	7.6	9.2	7.3	4.4	2.2	1	0.3	0	0	0	0	0	0
0	0	0	0	0.6	1.9	3.5	4.1	3.5	1.6	0.3	0	0	0	0	0	0	0	0
0	0	0	0.3	1	1.9	1.9	1.6	1	0.3	0	0	0	0	0	0	0	0	0
0	0	0	0.6	1.9	2.5	1.6	1	0.3	0	0	0	0	0	0	0	0	0	0
0	0	0.3	1	2.2	1.9	1.3	0.6	0	0	0	0	0	0	0	0	0	0	0
0	0	1	2.9	4.4	2.9	1.3	0.6	0	0	0	0	0	0	0	0	0	0	0
0	0.3	2.2	6.3	7.6	4.1	1.6	0.6	0	0	0	0	0	0	0	0	0	0	0
0	1	4.1	8.2	8.6	4.8	2.2	0.6	0	0	0	0	0	0	0	0	0	0	0
0	1.3	5.1	7.9	7	4.1	1.6	0.3	0	0	0	0	0	0	0	0	0	0	0
0.3	2.2	6.7	7.9	5.4	2.9	1.3	0.3	0	0	0	0	0	0	0	0	0	0	0
0.6	5.4	11.7	10.8	7.6	4.4	2.2	1	0.3	0	0	0	0	0	0	0	0	0	0
1.3	7.3	14.6	14.6	11.1	7.6	6	4.8	2.5	1	0.6	0.6	0.3	0.3	0	0	0	0	0
0.6	3.5	7.9	8.9	8.6	8.6	9.5	10.5	8.6	5.4	4.1	3.8	2.9	2.2	1	0.3	0	0	0
0	0.6	1.9	4.1	6.3	9.5	12.7	16.5	15.8	10.1	7	7	7.3	6.7	4.1	1	0	0	0
0	0	0.3	1.3	4.1	8.6	12.4	15.5	14.9	9.8	7.9	9.5	11.4	11.7	9.5	2.9	0.3	0	0
0	0	0	0.3	1.9	5.4	9.8	14.6	14.9	10.5	8.9	9.5	9.8	8.9	6.3	1.9	0.3	0	0
0	0	0	0	0.3	1.6	3.8	7.3	7.9	6	4.8	4.1	3.8	2.5	1.3	0.3	0	0	0
0	0	0	0	0	0	0.6	1	1.3	1	0.6	0.6	0.3	0.3	0	0	0	0	0
0	0	0	0	0	0	0	0	0	0	0	0	0	0	0	0	0	0	0
0	0	0	0	0	0	0	0	0	0	0	0	0	0	0	0	0	0	0
0	0	0	0	0	0	0	0	0	0	0	0	0	0	0	0	0	0	0
0	0	0	0	0	0	0	0	0	0	0	0	0	0	0	0	0	0	0
0	0	0	0	0	0	0	0	0	0	0	0	0	0	0	0	0	0	0
0	0	0	0	0	0	0	0	0	0	0	0	0	0	0	0	0	0	0
0	0	0	0	0	0	0	0	0	0	0	0	0	0	0	0	0	0	0
Frame 24 (48.00 ms)
0	0	0	0	0	0	0	0	0	0	0	0	0	0	0	0	0	0	0
0	0	0	0	0	0	0	0.3	0.6	1	1	0.3	0	0	0	0	0	0	0
0	0	0	0	0	0	0.6	2.9	6	6.7	5.7	2.2	0.3	0	0	0	0	0	0
0	0	0	0	0.3	1.6	4.8	12	16.2	14.9	12.4	7.9	1.9	0	0	0	0	0	0
0	0	0	0	1	5.4	11.7	19.3	20.3	18.7	17.1	11.1	3.2	0.3	0	0	0	0	0
0	0	0	0	1.6	7.6	13.6	16.5	16.2	16.8	16.8	11.1	3.5	0.3	0	0	0	0	0
0	0	0	0.3	1.9	7.9	14.3	17.4	16.5	14.3	10.8	6.7	1.6	0	0	0	0	0	0
0	0	0	0	1.6	6.7	11.7	13.9	12.4	9.5	7	3.8	1	0	0	0	0	0	0
0	0	0	0	1	4.1	7.6	9.2	7.6	4.4	2.5	1	0.3	0	0	0	0	0	0
0	0	0	0	0.6	1.9	3.5	4.4	3.8	1.9	0.6	0	0	0	0	0	0	0	0
0	0	0	0.3	1	1.9	1.9	1.6	1.3	0.6	0	0	0	0	0	0	0	0	0
0	0	0	0.6	1.9	2.5	1.6	1	0.3	0	0	0	0	0	0	0	0	0	0
0	0	0.3	1	2.2	2.2	1.6	0.6	0	0	0	0	0	0	0	0	0	0	0
0	0	1	3.2	4.8	2.9	1.6	0.6	0	0	0	0	0	0	0	0	0	0	0
0	0.3	2.5	7	7.9	4.4	1.9	0.6	0	0	0	0	0	0	0	0	0	0	0
0	1	4.4	8.6	8.9	5.1	2.5	0.6	0	0	0	0	0	0	0	0	0	0	0
0	1.3	5.4	8.2	7.3	4.4	1.9	0.6	0	0	0	0	0	0	0	0	0	0	0
0.3	2.5	7.3	8.2	6	3.2	1.6	0.3	0	0	0	0	0	0	0	0	0	0	0
1	5.4	12	11.4	8.2	4.4	2.5	1	0.3	0	0	0	0	0	0	0	0	0	0
1.3	7.3	14.9	15.2	11.7	7.9	6.7	5.1	2.9	1.3	0.6	0.6	0.3	0.3	0	0	0	0	0
0.6	3.5	8.6	9.2	8.9	8.9	10.1	11.1	9.5	6	4.4	3.8	3.2	2.2	1	0.3	0	0	0
0	0.6	2.2	4.4	7	10.1	13.3	17.1	16.5	10.8	7.3	7.3	7.6	6.7	4.1	1.3	0	0	0
0	0	0.3	1.3	4.4	9.2	13.3	16.8	15.8	10.8	8.6	9.8	12	12.4	9.8	3.2	0.3	0	0
0	0	0	0.3	2.2	6.3	11.1	15.8	16.2	11.7	10.1	10.5	10.8	9.8	7	1.9	0.3	0	0
0	0	0	0	0.3	1.9	5.1	8.6	9.5	7.3	5.7	5.1	4.4	3.2	1.6	0.3	0	0	0
0	0	0	0	0	0.3	0.6	1.6	1.6	1.3	1	1	0.6	0.3	0	0	0	0	0
0	0	0	0	0	0	0	0	0	0	0	0	0	0	0	0	0	0	0
0	0	0	0	0	0	0	0	0	0	0	0	0	0	0	0	0	0	0
0	0	0	0	0	0	0	0	0	0	0	0	0	0	0	0	0	0	0
0	0	0	0	0	0	0	0	0	0	0	0	0	0	0	0	0	0	0
0	0	0	0	0	0	0	0	0	0	0	0	0	0	0	0	0	0	0
0	0	0	0	0	0	0	0	0	0	0	0	0	0	0	0	0	0	0
0	0	0	0	0	0	0	0	0	0	0	0	0	0	0	0	0	0	0
Frame 25 (50.00 ms)
0	0	0	0	0	0	0	0	0	0	0	0	0	0	0	0	0	0	0
0	0	0	0	0	0	0	0.3	0.6	1	0.6	0.3	0	0	0	0	0	0	0
0	0	0	0	0	0	0.6	2.5	5.4	6.3	5.4	2.5	0.3	0	0	0	0	0	0
0	0	0	0	0.3	1.3	4.4	11.4	15.5	14.6	12.4	8.2	2.2	0.3	0	0	0	0	0
0	0	0	0	1	5.1	10.8	18.4	20	18.7	17.4	11.4	3.5	0.3	0	0	0	0	0
0	0	0	0	1.6	7.3	13.3	16.2	15.8	16.8	16.8	11.1	3.5	0.3	0	0	0	0	0
0	0	0	0	1.9	7.6	13.6	16.8	16.5	14.3	11.1	6.7	1.6	0	0	0	0	0	0
0	0	0	0	1.6	6.3	11.7	13.9	12.4	9.5	7.3	4.1	1	0	0	0	0	0	0
0	0	0	0	1	4.1	7.6	9.5	7.6	4.8	2.9	1.3	0.3	0	0	0	0	0	0
0	0	0	0	0.6	2.2	3.8	4.8	4.1	2.2	0.6	0	0	0	0	0	0	0	0
0	0	0	0.3	1.3	2.2	2.2	1.9	1.3	0.6	0	0	0	0	0	0	0	0	0
0	0	0	0.6	1.9	2.5	1.9	1	0.3	0	0	0	0	0	0	0	0	0	0
0	0	0.3	1.3	2.5	2.2	1.6	1	0	0	0	0	0	0	0	0	0	0	0
0	0	1	3.5	4.8	3.2	1.9	1	0	0	0	0	0	0	0	0	0	0	0
0	0.3	2.9	7	8.2	4.8	1.9	0.6	0	0	0	0	0	0	0	0	0	0	0
0	1	4.8	9.2	9.2	5.4	2.5	1	0	0	0	0	0	0	0	0	0	0	0
0	1.3	5.7	8.6	7.6	4.4	1.9	0.6	0	0	0	0	0	0	0	0	0	0	0
0.3	2.5	7.9	8.9	6.3	3.5	1.6	0.3	0	0	0	0	0	0	0	0	0	0	0
1	5.7	12.7	11.7	8.6	4.8	2.9	1.3	0.3	0	0	0	0	0	0	0	0	0	0
1.3	7.6	15.2	15.5	12	8.2	7	5.4	2.9	1.3	1	0.6	0.3	0.3	0	0	0	0	0
0.6	3.8	8.9	9.5	9.5	9.5	10.8	11.7	10.1	6.3	4.8	4.1	3.2	2.2	1	0.3	0	0	0
0	0.6	2.5	4.8	7.3	10.8	14.3	17.7	17.1	11.4	7.9	7.9	7.9	6.7	4.1	1.3	0	0	0
0	0	0.3	1.6	5.1	9.8	13.9	17.4	16.5	11.4	9.2	10.5	12.4	12.4	9.8	3.2	0.3	0	0
0	0	0	0.3	2.2	7	12	16.8	17.1	13	11.1	11.4	11.7	10.5	7.6	2.2	0.3	0	0
0	0	0	0	0.3	2.5	6	10.1	10.8	8.6	6.7	6	5.4	4.1	1.9	0.3	0	0	0
0	0	0	0	0	0.3	1	1.9	2.2	1.9	1.6	1.3	1	0.6	0.3	0	0	0	0
0	0	0	0	0	0	0	0	0	0	0	0	0	0	0	0	0	0	0
0	0	0	0	0	0	0	0	0	0	0	0	0	0	0	0	0	0	0
0	0	0	0	0	0	0	0	0	0	0	0	0	0	0	0	0	0	0
0	0	0	0	0	0	0	0	0	0	0	0	0	0	0	0	0	0	0
0	0	0	0	0	0	0	0	0	0	0	0	0	0	0	0	0	0	0
0	0	0	0	0	0	0	0	0	0	0	0	0	0	0	0	0	0	0
0	0	0	0	0	0	0	0	0	0	0	0	0	0	0	0	0	0	0
Frame 26 (52.00 ms)
0	0	0	0	0	0	0	0	0	0	0	0	0	0	0	0	0	0	0
0	0	0	0	0	0	0	0.3	0.6	1	1	0.3	0	0	0	0	0	0	0
0	0	0	0	0	0	0.6	2.5	5.1	6.3	5.7	2.5	0.6	0	0	0	0	0	0
0	0	0	0	0	1.3	4.1	10.8	15.2	14.6	12.7	8.2	2.2	0.3	0	0	0	0	0
0	0	0	0	0.6	4.8	10.5	18.1	19.3	18.7	17.4	11.4	3.5	0.3	0	0	0	0	0
0	0	0	0	1.6	7.3	13	15.8	15.8	16.8	16.8	11.4	3.8	0.3	0	0	0	0	0
0	0	0	0	1.9	7.6	13.6	16.8	16.5	14.3	11.1	7	1.9	0	0	0	0	0	0
0	0	0	0	1.6	6.3	11.7	13.9	12.7	9.5	7.3	4.4	1	0	0	0	0	0	0
0	0	0	0	1	4.1	7.9	9.8	7.9	5.1	2.9	1.3	0.3	0	0	0	0	0	0
0	0	0	0	0.6	2.2	4.1	5.1	4.4	2.5	1	0.3	0	0	0	0	0	0	0
0	0	0	0.3	1.3	2.2	2.5	2.2	1.6	0.6	0	0	0	0	0	0	0	0	0
0	0	0	0.6	2.2	2.9	2.2	1.3	0.6	0	0	0	0	0	0	0	0	0	0
0	0	0.3	1.3	2.9	2.5	1.9	1	0.3	0	0	0	0	0	0	0	0	0	0
0	0	1	3.5	5.1	3.5	1.9	1.3	0.3	0	0	0	0	0	0	0	0	0	0
0	0.3	2.9	7.3	8.9	5.1	2.2	1	0	0	0	0	0	0	0	0	0	0	0
0	1	4.8	9.5	9.5	5.7	2.9	1	0	0	0	0	0	0	0	0	0	0	0
0	1.3	5.7	8.9	7.9	5.1	2.5	0.6	0	0	0	0	0	0	0	0	0	0	0
0.3	2.9	7.9	9.2	6.3	3.8	1.9	0.6	0	0	0	0	0	0	0	0	0	0	0
1	6	13	12.4	8.9	5.1	3.2	1.6	0.3	0	0	0	0	0	0	0	0	0	0
1.6	7.6	15.5	16.2	12.4	8.9	7.6	6	3.2	1.3	1	0.6	0.6	0.3	0	0	0	0	0
0.6	3.8	9.2	10.1	9.8	10.1	11.7	12.4	10.8	6.7	5.4	4.8	3.5	2.2	1	0.3	0	0	0
0	0.6	2.5	4.8	7.6	11.1	14.9	18.4	17.7	12	8.6	8.2	8.2	7	4.4	1.3	0	0	0
0	0	0.3	1.6	5.4	10.5	14.9	18.4	17.4	12.4	9.8	11.1	12.7	12.7	10.1	3.5	0.3	0	0
0	0	0	0.3	2.5	7.6	12.7	17.7	18.1	13.9	12	12.4	12	11.1	7.9	2.5	0.3	0	0
0	0	0	0	0.6	2.9	6.7	11.4	12.4	9.5	7.6	6.7	6.3	4.8	2.5	0.6	0	0	0
0	0	0	0	0	0.3	1	2.2	2.5	2.2	1.9	1.6	1.3	0.6	0.3	0	0	0	0
0	0	0	0	0	0	0	0	0	0	0	0	0	0	0	0	0	0	0
0	0	0	0	0	0	0	0	0	0	0	0	0	0	0	0	0	0	0
0	0	0	0	0	0	0	0	0	0	0	0	0	0	0	0	0	0	0
0	0	0	0	0	0	0	0	0	0	0	0	0	0	0	0	0	0	0
0	0	0	0	0	0	0	0	0	0	0	0	0	0	0	0	0	0	0
0	0	0	0	0	0	0	0	0	0	0	0	0	0	0	0	0	0	0
0	0	0	0	0	0	0	0	0	0	0	0	0	0	0	0	0	0	0
Frame 27 (54.00 ms)
0	0	0	0	0	0	0	0	0	0	0	0	0	0	0	0	0	0	0
0	0	0	0	0	0	0	0.3	0.6	1	1	0.3	0	0	0	0	0	0	0
0	0	0	0	0	0	0.6	2.2	5.1	6.3	5.7	2.5	0.6	0	0	0	0	0	0
0	0	0	0	0	1.3	4.1	10.5	14.9	14.3	12.7	8.2	2.2	0.3	0	0	0	0	0
0	0	0	0	0.6	4.4	10.1	17.7	19.3	18.7	17.4	11.4	3.5	0.3	0	0	0	0	0
0	0	0	0	1.6	7	12.7	15.5	15.8	16.5	16.8	11.7	4.1	0.3	0	0	0	0	0
0	0	0	0	1.6	7.3	13.6	16.8	16.5	14.3	11.1	7	1.9	0.3	0	0	0	0	0
0	0	0	0	1.6	6.3	11.7	13.9	12.4	9.5	7.6	4.4	1	0	0	0	0	0	0
0	0	0	0	1	4.1	7.9	9.8	8.2	5.1	3.2	1.3	0.3	0	0	0	0	0	0
0	0	0	0	0.6	2.2	4.1	5.1	4.8	2.9	1	0.3	0	0	0	0	0	0	0
0	0	0	0.3	1.3	2.5	2.5	2.2	1.9	1	0.3	0	0	0	0	0	0	0	0
0	0	0	0.6	2.5	3.2	2.2	1.3	0.6	0.3	0	0	0	0	0	0	0	0	0
0	0	0.3	1.3	2.9	2.9	1.9	1	0.3	0	0	0	0	0	0	0	0	0	0
0	0	1	3.8	5.4	3.8	2.2	1.3	0.3	0	0	0	0	0	0	0	0	0	0
0	0.3	2.9	7.6	9.2	5.4	2.5	1	0.3	0	0	0	0	0	0	0	0	0	0
0	1	4.8	9.8	9.8	6	3.2	1	0	0	0	0	0	0	0	0	0	0	0
0	1.3	5.7	9.2	8.2	5.1	2.5	0.6	0	0	0	0	0	0	0	0	0	0	0
0.3	2.9	7.9	9.2	6.7	4.1	2.2	0.6	0	0	0	0	0	0	0	0	0	0	0
1	6	13	12.7	9.2	5.4	3.2	1.6	0.6	0	0	0	0	0	0	0	0	0	0
1.6	7.9	15.8	16.5	13	8.9	7.9	6.3	3.5	1.6	1	1	0.6	0.3	0	0	0	0	0
0.6	3.8	9.2	10.1	10.1	10.5	12	13	11.1	7.3	5.7	5.1	3.8	2.5	1.3	0.3	0	0	0
0	0.6	2.5	5.1	7.9	11.4	15.2	18.7	18.1	12.4	8.9	8.9	8.6	7.3	4.8	1.6	0	0	0
0	0	0.3	1.9	5.4	10.8	15.2	18.7	18.1	12.7	10.1	11.7	13	12.7	10.1	3.8	0.3	0	0
0	0	0	0.3	2.5	8.2	13.6	18.7	19	14.9	13	13.3	13	11.4	8.6	2.9	0.3	0	0
0	0	0	0	0.6	3.2	7.6	12.7	13.6	10.8	8.6	7.6	7	5.4	3.2	0.6	0	0	0
0	0	0	0	0	0.3	1.3	2.5	3.2	2.9	2.2	1.9	1.6	1	0.3	0	0	0	0
0	0	0	0	0	0	0	0	0.3	0.3	0.3	0.3	0	0	0	0	0	0	0
0	0	0	0	0	0	0	0	0	0	0	0	0	0	0	0	0	0	0
0	0	0	0	0	0	0	0	0	0	0	0	0	0	0	0	0	0	0
0	0	0	0	0	0	0	0	0	0	0	0	0	0	0	0	0	0	0
0	0	0	0	0	0	0	0	0	0	0	0	0	0	0	0	0	0	0
0	0	0	0	0	0	0	0	0	0	0	0	0	0	0	0	0	0	0
0	0	0	0	0	0	0	0	0	0	0	0	0	0	0	0	0	0	0
Frame 28 (56.00 ms)
0	0	0	0	0	0	0	0	0	0	0	0	0	0	0	0	0	0	0
0	0	0	0	0	0	0	0	0.6	1	1	0.3	0	0	0	0	0	0	0
0	0	0	0	0	0	0.6	2.2	4.8	6	5.7	2.5	0.6	0	0	0	0	0	0
0	0	0	0	0.3	1	3.8	10.1	14.6	14.3	12.4	8.2	2.2	0.3	0	0	0	0	0
0	0	0	0	1	4.4	10.5	17.4	19	18.4	17.4	11.7	3.8	0.3	0	0	0	0	0
0	0	0	0	1.3	6.7	12	15.2	15.2	16.2	16.8	11.7	4.1	0.6	0	0	0	0	0
0	0	0	0	1.6	7.3	13	16.2	16.2	13.9	11.1	7	2.2	0.3	0	0	0	0	0
0	0	0	0	1.3	6.3	11.7	13.9	12.4	9.8	7.6	4.8	1.3	0	0	0	0	0	0
0	0	0	0	1	4.4	8.2	9.8	8.2	5.4	3.2	1.6	0.3	0	0	0	0	0	0
0	0	0	0	0.6	2.2	4.4	5.4	5.1	3.2	1	0.3	0	0	0	0	0	0	0
0	0	0	0.3	1.6	2.5	2.9	2.5	2.2	1	0.3	0	0	0	0	0	0	0	0
0	0	0	0.6	2.5	3.2	2.5	1.6	1	0.3	0	0	0	0	0	0	0	0	0
0	0	0.3	1.6	3.2	3.2	2.2	1.3	0.3	0	0	0	0	0	0	0	0	0	0
0	0	1.3	4.1	6	4.1	2.5	1.3	0.3	0	0	0	0	0	0	0	0	0	0
0	0.3	3.2	7.9	9.5	5.7	2.9	1.3	0.3	0	0	0	0	0	0	0	0	0	0
0	1	5.1	10.1	10.1	6.3	3.5	1.3	0	0	0	0	0	0	0	0	0	0	0
0	1.3	5.4	9.2	8.6	5.4	2.9	0.6	0	0	0	0	0	0	0	0	0	0	0
0.3	2.9	7.9	9.5	7	4.4	2.5	0.6	0	0	0	0	0	0	0	0	0	0	0
1	6	13	12.7	9.2	5.7	3.5	1.6	0.6	0	0	0	0	0	0	0	0	0	0
1.6	7.9	15.8	16.5	13	9.2	8.2	6.7	3.8	1.9	1.3	1	0.6	0.3	0	0	0	0	0
0.6	4.1	9.2	10.1	10.1	10.8	12.4	13.3	11.7	7.6	6.3	5.4	4.1	2.9	1.3	0.3	0	0	0
0	0.6	2.9	5.1	8.2	12	15.5	19	18.7	13	9.5	9.2	8.9	7.6	4.8	1.6	0.3	0	0
0	0	0.3	1.9	5.7	11.4	15.8	19.3	18.7	13.6	10.8	12	13.3	13	10.5	4.1	0.6	0	0
0	0	0	0.3	2.9	8.6	14.3	19.3	19.6	15.5	13.9	13.9	13.6	12	9.2	3.2	0.3	0	0
0	0	0	0	0.6	3.5	8.2	13.6	14.6	11.4	9.2	8.2	7.9	6.3	3.8	1	0	0	0
0	0	0	0	0	0.3	1.6	3.2	3.5	3.2	2.5	2.2	1.9	1.3	0.6	0	0	0	0
0	0	0	0	0	0	0	0	0.3	0.3	0.3	0.3	0	0	0	0	0	0	0
0	0	0	0	0	0	0	0	0	0	0	0	0	0	0	0	0	0	0
0	0	0	0	0	0	0	0	0	0	0	0	0	0	0	0	0	0	0
0	0	0	0	0	0	0	0	0	0	0	0	0	0	0	0	0	0	0
0	0	0	0	0	0	0	0	0	0	0	0	0	0	0	0	0	0	0
0	0	0	0	0	0	0	0	0	0	0	0	0	0	0	0	0	0	0
0	0	0	0	0	0	0	0	0	0	0	0	0	0	0	0	0	0	0
Frame 29 (58.00 ms)
0	0	0	0	0	0	0	0	0	0	0	0	0	0	0	0	0	0	0
0	0	0	0	0	0	0	0	0.6	1	1	0.3	0	0	0	0	0	0	0
0	0	0	0	0	0	0.6	2.2	4.8	6	5.4	2.5	0.6	0	0	0	0	0	0
0	0	0	0	0	1	3.8	9.8	13.9	13.6	12.4	8.2	2.2	0.3	0	0	0	0	0
0	0	0	0	0.6	4.1	10.1	17.1	18.4	18.1	17.1	11.4	3.8	0.3	0	0	0	0	0
0	0	0	0	1.3	6.3	12	14.9	15.2	15.8	16.8	11.7	4.1	0.6	0	0	0	0	0
0	0	0	0	1.6	7	13	16.2	16.2	13.9	11.4	7.3	2.2	0.3	0	0	0	0	0
0	0	0	0	1.3	6.3	11.4	13.6	12.4	9.8	7.6	4.8	1.3	0	0	0	0	0	0
0	0	0	0	1	4.4	8.2	9.8	8.2	5.7	3.5	1.6	0.3	0	0	0	0	0	0
0	0	0	0	0.6	2.5	4.4	5.7	5.4	3.5	1.3	0.3	0	0	0	0	0	0	0
0	0	0	0.3	1.6	2.9	2.9	2.5	2.2	1.3	0.3	0	0	0	0	0	0	0	0
0	0	0	1	2.9	3.5	2.9	1.6	1	0.3	0	0	0	0	0	0	0	0	0
0	0	0.3	1.6	3.5	3.2	2.5	1.3	0.3	0	0	0	0	0	0	0	0	0	0
0	0	1.3	4.4	6.3	4.4	2.9	1.6	0.3	0	0	0	0	0	0	0	0	0	0
0	0.6	3.5	8.2	10.1	6.3	3.2	1.3	0.3	0	0	0	0	0	0	0	0	0	0
0	1	5.1	10.5	10.8	6.7	3.8	1.3	0.3	0	0	0	0	0	0	0	0	0	0
0	1.3	5.7	9.8	8.9	6	3.2	1	0	0	0	0	0	0	0	0	0	0	0
0.3	2.9	8.2	10.1	7.3	4.8	2.5	0.6	0	0	0	0	0	0	0	0	0	0	0
1.3	6.3	13.6	13	9.5	5.7	3.8	1.9	0.6	0	0	0	0	0	0	0	0	0	0
1.6	8.2	16.2	16.5	13	9.2	8.2	7	4.4	1.9	1.3	1.3	0.6	0.3	0	0	0	0	0
0.6	4.1	9.2	10.5	10.1	11.1	12.7	13.6	12	7.9	6.7	5.7	4.4	2.9	1.3	0.3	0	0	0
0	0.6	2.9	5.1	8.2	12.4	16.2	19.3	18.7	13.6	10.1	9.8	9.5	7.6	5.1	1.6	0.3	0	0
0	0	0.3	1.9	5.7	11.7	16.2	19.6	19	13.9	11.4	12.7	13.6	13	10.5	4.4	0.6	0	0
0	0	0	0.6	3.2	8.9	14.9	19.6	20	16.2	14.6	14.9	13.9	12.4	9.8	3.5	0.3	0	0
0	0	0	0	1	3.5	8.6	14.6	15.2	12.4	9.8	9.2	8.6	7	4.4	1.3	0	0	0
0	0	0	0	0	0.6	1.6	3.2	3.8	3.5	3.2	2.9	2.2	1.6	0.6	0	0	0	0
0	0	0	0	0	0	0	0.3	0.3	0.3	0.3	0.3	0.3	0	0	0	0	0	0
0	0	0	0	0	0	0	0	0	0	0	0	0	0	0	0	0	0	0
0	0	0	0	0	0	0	0	0	0	0	0	0	0	0	0	0	0	0
0	0	0	0	0	0	0	0	0	0	0	0	0	0	0	0	0	0	0
0	0	0	0	0	0	0	0	0	0	0	0	0	0	0	0	0	0	0
0	0	0	0	0	0	0	0	0	0	0	0	0	0	0	0	0	0	0
0	0	0	0	0	0	0	0	0	0	0	0	0	0	0	0	0	0	0
Frame 30 (60.00 ms)
0	0	0	0	0	0	0	0	0	0	0	0	0	0	0	0	0	0	0
0	0	0	0	0	0	0	0	0.6	1	1	0.3	0	0	0	0	0	0	0
0	0	0	0	0	0	0.3	1.9	4.4	5.7	5.4	2.5	0.6	0	0	0	0	0	0
0	0	0	0	0	1	3.5	9.2	13.3	13	12	8.2	2.2	0.3	0	0	0	0	0
0	0	0	0	0.6	3.8	9.5	16.5	18.1	17.4	16.8	11.4	3.8	0.3	0	0	0	0	0
0	0	0	0	1.3	6	11.4	14.9	14.9	15.5	16.5	11.7	4.1	0.6	0	0	0	0	0
0	0	0	0	1.3	6.7	12.7	15.8	15.8	13.6	11.4	7.3	2.2	0.3	0	0	0	0	0
0	0	0	0	1.3	6.3	11.4	13.6	12.7	9.5	7.6	5.1	1.3	0	0	0	0	0	0
0	0	0	0	1	4.4	8.2	10.1	8.6	5.7	3.5	1.6	0.3	0	0	0	0	0	0
0	0	0	0	0.6	2.5	4.8	6	5.7	3.5	1.3	0.3	0	0	0	0	0	0	0
0	0	0	0.3	1.6	2.9	3.2	2.9	2.5	1.3	0.3	0	0	0	0	0	0	0	0
0	0	0	0.6	2.9	3.8	2.9	1.9	1.3	0.3	0	0	0	0	0	0	0	0	0
0	0	0.3	1.9	3.8	3.5	2.5	1.6	0.3	0	0	0	0	0	0	0	0	0	0
0	0	1.3	4.4	6.7	4.8	3.2	1.9	0.6	0	0	0	0	0	0	0	0	0	0
0	0.3	3.5	8.9	10.5	6.7	3.5	1.6	0.6	0	0	0	0	0	0	0	0	0	0
0	1	5.4	10.8	11.1	7.3	4.1	1.6	0.3	0	0	0	0	0	0	0	0	0	0
0	1.3	6	10.1	9.5	6.3	3.5	1	0.3	0	0	0	0	0	0	0	0	0	0
0.3	3.2	8.6	10.5	7.6	5.1	2.9	1	0	0	0	0	0	0	0	0	0	0	0
1.3	6.3	13.6	13.3	9.8	6	4.1	2.2	0.6	0.3	0	0	0	0	0	0	0	0	0
1.6	7.9	16.2	16.8	13.3	9.5	8.6	7.6	4.8	2.2	1.6	1.3	0.6	0.3	0.3	0	0	0	0
0.6	4.1	9.2	10.5	10.5	11.1	13	14.3	12.4	8.2	7	6	4.8	3.2	1.6	0.3	0	0	0
0	0.6	2.9	5.1	8.6	12.4	16.5	19.6	19	14.3	10.8	10.1	9.8	8.2	5.4	1.9	0.3	0	0
0	0	0.3	1.9	6	11.7	16.8	20	19	14.3	12	13	14.3	13.6	11.1	4.8	1	0	0
0	0	0	0.6	3.2	9.2	15.2	20	20.3	16.8	15.2	15.2	14.6	13	10.5	4.1	0.6	0	0
0	0	0	0	1	3.8	9.2	14.9	15.8	12.7	10.5	9.5	9.2	7.9	5.1	1.6	0	0	0
0	0	0	0	0	0.6	1.9	3.5	4.1	3.8	3.5	3.2	2.5	1.9	1	0.3	0	0	0
0	0	0	0	0	0	0	0.3	0.3	0.3	0.3	0.3	0.3	0	0	0	0	0	0
0	0	0	0	0	0	0	0	0	0	0	0	0	0	0	0	0	0	0
0	0	0	0	0	0	0	0	0	0	0	0	0	0	0	0	0	0	0
0	0	0	0	0	0	0	0	0	0	0	0	0	0	0	0	0	0	0
0	0	0	0	0	0	0	0	0	0	0	0	0	0	0	0	0	0	0
0	0	0	0	0	0	0	0	0	0	0	0	0	0	0	0	0	0	0
0	0	0	0	0	0	0	0	0	0	0	0	0	0	0	0	0	0	0
Frame 31 (62.00 ms)
0	0	0	0	0	0	0	0	0	0	0	0	0	0	0	0	0	0	0
0	0	0	0	0	0	0	0	0.6	0.6	0.6	0.3	0	0	0	0	0	0	0
0	0	0	0	0	0	0.3	1.9	4.1	5.4	5.4	2.5	0.6	0	0	0	0	0	0
0	0	0	0	0	1	3.2	8.9	12.7	12.4	11.7	8.2	2.2	0.3	0	0	0	0	0
0	0	0	0	0.6	3.8	9.2	15.8	17.4	16.8	16.5	11.4	3.8	0.3	0	0	0	0	0
0	0	0	0	1.3	6	11.4	13.9	13.9	14.9	16.2	11.7	4.1	0.6	0	0	0	0	0
0	0	0	0	1.3	6.7	12.4	15.5	15.5	13.6	11.1	7.3	2.2	0.3	0	0	0	0	0
0	0	0	0	1.3	6	11.1	13.6	12.4	9.5	7.6	5.1	1.3	0	0	0	0	0	0
0	0	0	0	1	4.4	8.2	10.1	8.6	5.7	3.5	1.9	0.3	0	0	0	0	0	0
0	0	0	0	1	2.5	4.8	6	5.7	3.8	1.6	0.3	0	0	0	0	0	0	0
0	0	0	0.3	1.6	3.2	3.2	3.2	2.5	1.6	0.6	0	0	0	0	0	0	0	0
0	0	0	1	3.2	3.8	3.2	2.2	1.3	0.6	0	0	0	0	0	0	0	0	0
0	0	0.3	1.9	3.8	3.5	2.9	1.6	0.6	0	0	0	0	0	0	0	0	0	0
0	0	1.3	4.8	7	5.1	3.5	1.9	0.6	0	0	0	0	0	0	0	0	0	0
0	0.3	3.5	9.2	10.8	7	3.8	1.6	0.6	0	0	0	0	0	0	0	0	0	0
0	1	5.7	11.1	11.4	7.6	4.4	1.9	0.3	0	0	0	0	0	0	0	0	0	0
0	1.3	6	10.1	9.5	6.7	3.8	1.3	0.3	0	0	0	0	0	0	0	0	0	0
0.3	3.2	8.6	10.8	7.9	5.4	3.2	1	0	0	0	0	0	0	0	0	0	0	0
1.3	6.7	13.9	13.9	10.1	6	4.4	2.5	1	0.3	0	0	0	0	0	0	0	0	0
1.6	8.2	16.2	16.8	13.3	9.5	8.9	7.9	5.1	2.2	1.6	1.3	1	0.3	0.3	0	0	0	0
0.6	4.1	9.2	10.5	10.5	11.1	13	14.6	12.7	8.6	7.3	6.3	5.1	3.2	1.6	0.3	0	0	0
0	0.6	2.9	5.4	8.6	12.7	16.5	19.6	19.3	14.6	11.1	10.5	10.1	8.6	5.7	1.9	0.3	0	0
0	0	0.3	2.2	6	12	17.1	20	19.3	14.6	12.4	13.6	14.6	13.9	11.7	5.1	1	0	0
0	0	0	0.6	3.2	9.5	15.5	20	20.6	17.1	15.8	15.8	14.9	13.3	11.1	4.4	0.6	0	0
0	0	0	0	1	3.8	9.5	15.5	16.5	13.3	11.1	10.1	9.5	8.2	5.7	1.6	0.3	0	0
0	0	0	0	0	0.6	1.9	3.5	4.4	4.1	3.8	3.8	3.2	2.2	1.3	0.3	0	0	0
0	0	0	0	0	0	0	0.3	0.3	0.3	0.3	0.6	0.3	0.3	0	0	0	0	0
0	0	0	0	0	0	0	0	0	0	0	0	0	0	0	0	0	0	0
0	0	0	0	0	0	0.3	0.3	0	0	0	0	0	0	0	0	0	0	0
0	0	0	0	0	0	0	0	0	0	0	0	0	0	0	0	0	0	0
0	0	0	0	0	0	0	0	0	0	0	0	0	0	0	0	0	0	0
0	0	0	0	0	0	0	0	0	0	0	0	0	0	0	0	0	0	0
0	0	0	0	0	0	0	0	0	0	0	0	0	0	0	0	0	0	0
Frame 32 (64.00 ms)
0	0	0	0	0	0	0	0	0	0	0	0	0	0	0	0	0	0	0
0	0	0	0	0	0	0	0	0.6	0.6	0.6	0.3	0	0	0	0	0	0	0
0	0	0	0	0	0	0.3	1.6	4.1	5.1	5.1	2.5	0.6	0	0	0	0	0	0
0	0	0	0	0	1	3.2	8.2	11.7	11.7	11.1	7.9	2.2	0.3	0	0	0	0	0
0	0	0	0	0.6	3.5	8.6	15.5	16.8	16.2	16.2	11.1	3.8	0.3	0	0	0	0	0
0	0	0	0	1	5.7	10.8	13.6	13.6	14.6	16.2	11.4	4.1	0.6	0	0	0	0	0
0	0	0	0	1.3	6.3	12	14.9	14.9	13.3	11.1	7.3	2.2	0.3	0	0	0	0	0
0	0	0	0	1.3	6	11.1	13.3	12.4	9.5	7.6	5.1	1.3	0	0	0	0	0	0
0	0	0	0	1	4.4	8.2	10.1	8.6	5.7	3.5	1.9	0.3	0	0	0	0	0	0
0	0	0	0	1	2.9	4.8	6.3	6	3.8	1.6	0.3	0	0	0	0	0	0	0
0	0	0	0.3	1.9	3.2	3.5	3.5	2.9	1.6	0.6	0	0	0	0	0	0	0	0
0	0	0	1	3.2	4.1	3.5	2.2	1.6	0.6	0	0	0	0	0	0	0	0	0
0	0	0.3	2.2	4.1	3.8	3.2	1.9	0.6	0	0	0	0	0	0	0	0	0	0
0	0	1.3	5.1	7.3	5.4	3.5	2.2	0.6	0	0	0	0	0	0	0	0	0	0
0	0.3	3.5	9.2	11.1	7	4.1	1.9	0.6	0	0	0	0	0	0	0	0	0	0
0	1	5.7	11.4	11.7	7.6	4.8	1.9	0.3	0	0	0	0	0	0	0	0	0	0
0	1.6	6.3	10.5	9.8	6.7	4.1	1.3	0.3	0	0	0	0	0	0	0	0	0	0
0.3	3.2	8.9	11.1	8.2	5.4	3.5	1.3	0.3	0	0	0	0	0	0	0	0	0	0
1.3	6.7	13.9	13.9	10.1	6.3	4.4	2.5	1	0.3	0	0	0	0	0	0	0	0	0
1.6	8.2	16.2	16.8	13.3	9.5	8.9	8.2	5.4	2.5	1.9	1.3	1	0.6	0.3	0	0	0	0
0.6	4.1	9.2	10.5	10.8	11.4	13	14.6	13	8.9	7.6	6.7	5.4	3.5	1.9	0.3	0	0	0
0	0.6	2.9	5.4	8.9	12.7	16.8	20	19.3	14.6	11.4	11.1	10.5	8.9	6	2.2	0.3	0	0
0	0	0.3	2.2	6.3	12.4	17.1	20.3	19.6	14.9	12.7	13.9	14.6	13.9	12	5.4	1	0	0
0	0	0	0.6	3.5	9.8	15.8	20.3	20.9	17.4	16.2	16.2	15.2	13.6	11.4	4.8	0.6	0	0
0	0	0	0	1	3.8	9.5	15.5	16.8	13.6	11.7	10.8	10.1	8.9	6.3	1.9	0.3	0	0
0	0	0	0	0	0.6	1.9	3.8	4.8	4.8	4.4	4.1	3.5	2.2	1.3	0.3	0	0	0
0	0	0	0	0	0	0	0.3	0.3	0.6	0.6	0.6	0.3	0.3	0	0	0	0	0
0	0	0	0	0	0	0	0	0	0	0	0	0	0	0	0	0	0	0
0	0	0	0	0	0	0.3	0.3	0.3	0	0	0	0	0	0	0	0	0	0
0	0	0	0	0	0	0	0	0	0	0	0	0	0	0	0	0	0	0
0	0	0	0	0	0	0	0	0	0	0	0	0	0	0	0	0	0	0
0	0	0	0	0	0	0	0	0	0	0	0	0	0	0	0	0	0	0
0	0	0	0	0	0	0	0	0	0	0	0	0	0	0	0	0	0	0
Frame 33 (66.00 ms)
0	0	0	0	0	0	0	0	0	0	0	0	0	0	0	0	0	0	0
0	0	0	0	0	0	0	0	0.3	0.6	0.6	0.3	0	0	0	0	0	0	0
0	0	0	0	0	0	0.3	1.6	3.8	4.8	4.8	2.2	0.6	0	0	0	0	0	0
0	0	0	0	0	0.6	2.9	7.6	11.1	11.1	10.5	7.9	2.2	0.3	0	0	0	0	0
0	0	0	0	0.3	2.9	7.9	14.6	15.8	15.2	15.8	11.1	3.5	0.3	0	0	0	0	0
0	0	0	0	1	5.1	10.1	13	13	13.9	15.8	11.4	4.1	0.6	0	0	0	0	0
0	0	0	0	1	5.7	11.7	14.6	14.3	12.7	10.8	7	2.2	0.3	0	0	0	0	0
0	0	0	0	1.3	5.7	11.1	13.3	12	9.2	7.6	5.1	1.3	0	0	0	0	0	0
0	0	0	0	1	4.4	8.2	10.1	8.6	5.7	3.8	1.9	0.3	0	0	0	0	0	0
0	0	0	0	0.6	2.9	5.1	6.3	6	3.8	1.6	0.3	0	0	0	0	0	0	0
0	0	0	0.3	1.9	3.2	3.5	3.5	2.9	1.9	0.6	0	0	0	0	0	0	0	0
0	0	0	1	3.2	4.1	3.5	2.5	1.6	0.6	0	0	0	0	0	0	0	0	0
0	0	0.3	2.2	4.1	3.8	3.2	1.9	0.6	0	0	0	0	0	0	0	0	0	0
0	0	1.3	5.1	7.6	5.4	3.8	2.5	0.6	0	0	0	0	0	0	0	0	0	0
0	0.3	3.5	9.5	11.4	7.3	4.4	2.2	0.6	0	0	0	0	0	0	0	0	0	0
0	1	6	11.7	12	7.9	5.1	2.2	0.3	0	0	0	0	0	0	0	0	0	0
0	1.6	6.3	10.8	10.5	7	4.1	1.6	0.3	0	0	0	0	0	0	0	0	0	0
0.3	3.5	9.2	11.1	8.6	5.7	3.8	1.3	0.3	0	0	0	0	0	0	0	0	0	0
1.3	6.7	13.9	13.9	10.5	6.3	4.8	2.9	1.3	0.3	0	0	0	0	0	0	0	0	0
1.6	8.2	16.2	17.1	13.3	9.8	9.2	8.6	5.7	2.5	1.9	1.3	1	0.6	0.3	0	0	0	0
0.6	4.1	9.2	10.8	10.8	11.7	13.3	14.9	13.3	9.2	7.9	7	5.4	3.8	1.9	0.3	0	0	0
0	0.6	2.9	5.4	8.9	12.7	16.8	20	19.3	14.9	11.7	11.4	10.8	8.9	6.3	2.2	0.3	0	0
0	0	0.3	2.2	6.3	12.4	17.4	20.3	19.6	15.5	13	14.3	14.9	14.3	12.4	5.7	1	0	0
0	0	0	0.6	3.5	9.8	16.2	20.6	20.9	17.7	16.5	16.8	15.8	13.9	11.4	5.1	0.6	0	0
0	0	0	0	1	4.1	9.8	16.2	17.1	13.9	12	11.1	10.5	9.2	6.7	2.2	0.3	0	0
0	0	0	0	0	0.6	1.9	4.1	5.1	4.8	4.8	4.4	3.8	2.9	1.6	0.3	0	0	0
0	0	0	0	0	0	0	0.3	0.6	0.6	0.6	0.6	0.6	0.3	0	0	0	0	0
0	0	0	0	0	0	0	0	0	0	0	0	0	0	0	0	0	0	0
0	0	0	0	0	0	0.3	0.3	0.3	0.3	0	0	0	0	0	0	0	0	0
0	0	0	0	0	0	0	0	0	0	0	0	0	0	0	0	0	0	0
0	0	0	0	0	0	0	0	0	0	0	0	0	0	0	0	0	0	0
0	0	0	0	0	0	0	0	0	0	0	0	0	0	0	0	0	0	0
0	0	0	0	0	0	0	0	0	0	0	0	0	0	0	0	0	0	0
Frame 34 (68.00 ms)
0	0	0	0	0	0	0	0	0	0	0	0	0	0	0	0	0	0	0
0	0	0	0	0	0	0	0	0.3	0.6	0.6	0.3	0	0	0	0	0	0	0
0	0	0	0	0	0	0.3	1.3	3.5	4.8	4.8	2.2	0.3	0	0	0	0	0	0
0	0	0	0	0	0.6	2.5	7	10.5	10.8	10.1	7.6	2.2	0.3	0	0	0	0	0
0	0	0	0	0.3	2.5	7	13.6	15.2	14.9	15.2	10.8	3.5	0.3	0	0	0	0	0
0	0	0	0	1	4.8	8.9	12	12.4	13.6	15.5	11.1	4.1	0.6	0	0	0	0	0
0	0	0	0	1	5.4	10.8	13.9	13.9	12.4	10.8	7	2.2	0.3	0	0	0	0	0
0	0	0	0	1	5.7	10.8	13	11.7	9.2	7.6	5.1	1.3	0	0	0	0	0	0
0	0	0	0	1	4.4	8.2	10.1	8.6	5.7	3.8	1.9	0.3	0	0	0	0	0	0
0	0	0	0	1	2.9	5.1	6.3	6	4.1	1.6	0.3	0	0	0	0	0	0	0
0	0	0	0.3	1.9	3.5	3.5	3.5	3.2	1.9	0.6	0	0	0	0	0	0	0	0
0	0	0	1	3.5	4.4	3.8	2.5	1.6	0.6	0	0	0	0	0	0	0	0	0
0	0	0.3	2.2	4.4	4.1	3.5	2.2	0.6	0	0	0	0	0	0	0	0	0	0
0	0	1.6	5.4	7.9	5.7	4.1	2.5	1	0	0	0	0	0	0	0	0	0	0
0	0.6	3.8	9.8	11.7	7.6	4.8	2.2	0.6	0	0	0	0	0	0	0	0	0	0
0	1.3	6	11.7	12	8.2	5.4	2.2	0.6	0	0	0	0	0	0	0	0	0	0
0	1.6	6.7	11.1	10.5	7.3	4.4	1.6	0.3	0	0	0	0	0	0	0	0	0	0
0.3	3.5	9.2	11.1	8.9	6	4.1	1.6	0.3	0	0	0	0	0	0	0	0	0	0
1.3	6.7	13.9	14.3	10.8	7	5.1	2.9	1.3	0.3	0	0	0	0	0	0	0	0	0
1.6	8.2	16.2	17.1	13.6	9.8	9.5	8.9	6	2.9	2.2	1.6	1	0.6	0.3	0	0	0	0
0.6	4.1	9.2	10.8	10.8	11.7	13.6	15.2	13.6	9.5	8.2	7.3	5.7	3.8	1.9	0.3	0	0	0
0	0.6	2.9	5.4	8.9	13	17.1	20	19.6	15.5	12	11.7	11.1	9.2	6.7	2.5	0.3	0	0
0	0	0.3	2.2	6.3	12.4	17.4	20.3	20	15.5	13.3	14.6	15.2	14.3	12.4	5.7	1	0	0
0	0	0	0.6	3.5	10.1	16.2	20.6	20.9	18.1	16.8	16.8	16.2	14.3	12	5.4	1	0	0
0	0	0	0	1	4.1	9.8	16.2	17.4	14.6	12.7	11.4	11.1	9.8	7.3	2.5	0.3	0	0
0	0	0	0	0	0.6	2.2	4.1	5.4	5.1	5.1	4.8	4.1	3.2	1.6	0.3	0	0	0
0	0	0	0	0	0	0.3	0.3	0.6	0.6	0.6	0.6	0.6	0.3	0	0	0	0	0
0	0	0	0	0	0.3	0.3	0	0	0	0	0	0	0	0	0	0	0	0
0	0	0	0	0	0	0.3	0.3	0.3	0.3	0	0	0	0	0	0	0	0	0
0	0	0	0	0	0	0	0	0.3	0	0	0	0	0	0	0	0	0	0
0	0	0	0	0	0	0	0	0	0	0	0	0	0	0	0	0	0	0
0	0	0	0	0	0	0	0	0	0	0	0	0	0	0	0	0	0	0
0	0	0	0	0	0	0	0	0	0	0	0	0	0	0	0	0	0	0
Frame 35 (70.00 ms)
0	0	0	0	0	0	0	0	0	0	0	0	0	0	0	0	0	0	0
0	0	0	0	0	0	0	0	0.3	0.6	0.6	0.3	0	0	0	0	0	0	0
0	0	0	0	0	0	0.3	1.3	3.2	4.1	4.4	2.2	0.3	0	0	0	0	0	0
0	0	0	0	0	0.6	2.2	6.3	9.8	10.1	9.5	7.3	2.2	0.3	0	0	0	0	0
0	0	0	0	0.3	2.2	6.3	13	14.6	14.3	14.9	10.5	3.5	0.3	0	0	0	0	0
0	0	0	0	1	4.1	8.6	11.7	11.7	13.3	15.2	11.1	4.1	0.6	0	0	0	0	0
0	0	0	0	1	5.1	9.8	13.3	13.6	12	10.5	7	2.2	0.3	0	0	0	0	0
0	0	0	0	1	5.4	10.1	12.7	11.4	8.9	7.3	5.1	1.3	0	0	0	0	0	0
0	0	0	0	1	4.1	8.2	10.1	8.6	5.7	3.8	1.9	0.3	0	0	0	0	0	0
0	0	0	0	1	2.9	5.1	6.3	6	4.1	1.9	0.6	0	0	0	0	0	0	0
0	0	0	0.3	1.9	3.5	3.8	3.8	3.2	1.9	0.6	0	0	0	0	0	0	0	0
0	0	0	1	3.5	4.4	3.8	2.9	1.9	0.6	0	0	0	0	0	0	0	0	0
0	0	0.3	2.5	4.8	4.4	3.5	2.2	1	0	0	0	0	0	0	0	0	0	0
0	0	1.6	6	8.2	6	4.1	2.9	1	0	0	0	0	0	0	0	0	0	0
0	0.6	3.8	10.5	12.4	8.2	5.1	2.5	1	0	0	0	0	0	0	0	0	0	0
0	1.3	6	12	12.4	8.6	5.7	2.5	0.6	0	0	0	0	0	0	0	0	0	0
0	1.6	6.7	11.1	10.8	7.6	4.8	1.9	0.3	0	0	0	0	0	0	0	0	0	0
0.3	3.5	9.2	11.4	8.9	6.3	4.4	1.6	0.3	0	0	0	0	0	0	0	0	0	0
1.3	6.7	14.3	14.6	10.8	7	5.4	3.2	1.3	0.3	0.3	0	0	0	0	0	0	0	0
1.6	8.2	16.2	17.1	13.9	10.1	9.5	8.9	6	3.2	2.2	1.6	1.3	0.6	0.3	0	0	0	0
0.6	4.1	9.2	10.8	10.8	12	13.6	15.2	13.6	9.8	8.6	7.6	6	4.1	2.2	0.6	0	0	0
0	0.6	2.9	5.4	8.9	13.3	17.1	20	19.6	15.8	12.4	12	11.4	9.5	7	2.5	0.3	0	0
0	0	0.3	2.2	6.3	12.4	17.7	20.6	20	15.8	13.6	14.9	15.8	14.6	13	6	1	0	0
0	0	0	0.6	3.5	10.1	16.5	20.6	21.2	18.1	16.8	17.1	16.5	14.6	12.4	5.4	1	0	0
0	0	0	0	1	4.4	10.1	16.5	18.1	14.9	12.7	12	11.4	10.1	7.6	2.5	0.3	0	0
0	0	0	0	0	1	2.2	4.4	5.7	5.4	5.4	5.1	4.4	3.5	1.9	0.6	0	0	0
0	0	0	0	0	0	0.3	0.3	0.6	0.6	0.6	0.6	0.6	0.6	0.3	0	0	0	0
0	0	0	0	0	0.3	0.3	0	0	0	0	0	0	0	0	0	0	0	0
0	0	0	0	0	0	0.3	0.3	0.3	0.3	0.3	0.3	0.3	0	0	0	0	0	0
0	0	0	0	0	0	0	0	0.3	0	0	0	0	0	0	0	0	0	0
0	0	0	0	0	0	0	0	0	0	0	0	0	0	0	0	0	0	0
0	0	0	0	0	0	0	0	0	0	0	0	0	0	0	0	0	0	0
0	0	0	0	0	0	0	0	0	0	0	0	0	0	0	0	0	0	0
Frame 36 (72.00 ms)
0	0	0	0	0	0	0	0	0	0	0	0	0	0	0	0	0	0	0
0	0	0	0	0	0	0	0	0.3	0.6	0.6	0.3	0	0	0	0	0	0	0
0	0	0	0	0	0	0.3	1	2.9	3.8	4.1	2.2	0.3	0	0	0	0	0	0
0	0	0	0	0	0.3	1.9	5.7	9.2	9.5	8.9	7.3	2.2	0.3	0	0	0	0	0
0	0	0	0	0.3	1.9	6	12	13.9	13.6	13.9	10.1	3.2	0.3	0	0	0	0	0
0	0	0	0	0.6	3.8	8.2	11.1	11.4	12.7	14.9	10.8	3.8	0.3	0	0	0	0	0
0	0	0	0	1	4.8	9.5	13	13	12	10.1	6.7	1.9	0.3	0	0	0	0	0
0	0	0	0	1	5.1	9.8	12.4	11.4	8.9	7.3	4.8	1.3	0	0	0	0	0	0
0	0	0	0	1	4.1	7.9	9.8	8.2	5.7	3.8	1.9	0.3	0	0	0	0	0	0
0	0	0	0	1	2.9	5.1	6.3	6	4.1	1.9	0.6	0	0	0	0	0	0	0
0	0	0	0.3	1.9	3.5	3.8	3.8	3.2	2.2	1	0	0	0	0	0	0	0	0
0	0	0	1	3.5	4.8	3.8	2.9	1.9	1	0.3	0	0	0	0	0	0	0	0
0	0	0.6	2.5	5.1	4.4	3.8	2.5	1	0.3	0	0	0	0	0	0	0	0	0
0	0	1.6	6	8.6	6.3	4.4	2.9	1	0	0	0	0	0	0	0	0	0	0
0	0.6	3.8	10.5	12.7	8.2	5.1	2.5	1	0	0	0	0	0	0	0	0	0	0
0	1.3	6	12.4	12.7	8.9	6	2.5	0.6	0	0	0	0	0	0	0	0	0	0
0	1.6	6.7	11.4	11.1	7.9	5.1	1.9	0.3	0	0	0	0	0	0	0	0	0	0
0.3	3.2	9.5	11.7	9.2	6.7	4.8	1.9	0.3	0	0	0	0	0	0	0	0	0	0
1.3	7	14.6	14.9	11.1	7.3	5.4	3.5	1.6	0.3	0.3	0	0	0	0	0	0	0	0
1.6	8.2	16.5	17.4	13.9	10.1	9.8	9.2	6.7	3.2	2.2	1.9	1.3	0.6	0.3	0	0	0	0
0.6	4.1	9.2	10.8	11.1	12	13.6	15.5	13.9	10.1	8.9	7.9	6.3	4.4	2.2	0.6	0	0	0
0	0.6	2.9	5.4	9.2	13.3	17.1	20	20	15.8	13	12.4	11.7	9.8	7	2.9	0.3	0	0
0	0	0.3	2.2	6.3	12.7	17.7	20.6	20	16.2	13.9	15.2	15.8	14.9	13	6.3	1	0	0
0	0	0	0.6	3.5	10.1	16.5	20.6	21.2	18.7	17.1	17.4	16.8	14.9	12.4	5.7	1	0	0
0	0	0	0	1	4.4	10.5	16.8	18.1	15.5	13	12	11.7	10.5	7.6	2.9	0.3	0	0
0	0	0	0	0	1	2.2	4.4	5.7	5.7	5.4	5.4	4.8	3.5	1.9	0.6	0	0	0
0	0	0	0	0	0	0.3	0.3	0.6	0.6	0.6	1	1	0.6	0.3	0	0	0	0
0	0	0	0	0	0.3	0.3	0	0	0	0	0	0	0	0	0	0	0	0
0	0	0	0	0	0	0.3	0.6	0.6	0.3	0.3	0.3	0.3	0	0	0	0	0	0
0	0	0	0	0	0	0	0.3	0.6	0.3	0	0	0	0	0	0	0	0	0
0	0	0	0	0	0	0	0	0	0	0	0	0	0	0	0	0	0	0
0	0	0	0	0	0	0	0	0	0	0	0	0	0	0	0	0	0	0
0	0	0	0	0	0	0	0	0	0	0	0	0	0	0	0	0	0	0
Frame 37 (74.00 ms)
0	0	0	0	0	0	0	0	0	0	0	0	0	0	0	0	0	0	0
0	0	0	0	0	0	0	0	0.3	0.3	0.6	0.3	0	0	0	0	0	0	0
0	0	0	0	0	0	0.3	1	2.5	3.5	3.8	2.2	0.3	0	0	0	0	0	0
0	0	0	0	0	0.3	1.6	5.1	8.2	8.9	8.6	7	2.2	0.3	0	0	0	0	0
0	0	0	0	0.3	1.9	5.4	11.1	13	12.7	13.6	9.8	3.2	0.3	0	0	0	0	0
0	0	0	0	0.6	3.5	7.6	10.5	10.8	12	14.3	10.5	3.8	0.3	0	0	0	0	0
0	0	0	0	1	4.8	9.5	12.4	12.7	11.4	9.8	6.7	1.9	0.3	0	0	0	0	0
0	0	0	0	1	5.1	9.8	12	11.1	8.6	7.3	4.8	1.3	0	0	0	0	0	0
0	0	0	0	1	4.1	7.9	9.8	8.2	5.7	3.8	1.9	0.3	0	0	0	0	0	0
0	0	0	0	1	2.9	5.1	6.7	6	4.1	1.9	0.6	0	0	0	0	0	0	0
0	0	0	0.3	1.9	3.5	3.8	3.8	3.2	2.2	1	0	0	0	0	0	0	0	0
0	0	0	1	3.5	4.8	3.8	2.9	2.2	1	0.3	0	0	0	0	0	0	0	0
0	0	0.6	2.9	5.1	4.8	3.8	2.5	1	0.3	0	0	0	0	0	0	0	0	0
0	0	1.6	6.3	8.6	6.3	4.4	3.2	1.3	0	0	0	0	0	0	0	0	0	0
0	0.6	4.1	11.1	12.7	8.6	5.4	2.9	1	0	0	0	0	0	0	0	0	0	0
0	1.3	6.3	12.7	13	9.2	6	2.9	1	0	0	0	0	0	0	0	0	0	0
0	1.6	7	11.7	11.1	7.9	5.1	2.2	0.3	0	0	0	0	0	0	0	0	0	0
0.3	3.5	9.5	12	9.5	6.7	4.8	1.9	0.3	0	0	0	0	0	0	0	0	0	0
1.3	7	14.6	14.9	11.4	7.3	5.7	3.8	1.6	0.6	0.3	0	0	0	0	0	0	0	0
1.6	8.2	16.5	17.4	14.3	10.5	9.8	9.5	7	3.5	2.5	1.9	1.3	0.6	0.3	0	0	0	0
0.6	4.1	9.2	10.8	11.1	12.4	13.9	15.5	14.3	10.1	9.2	8.2	6.3	4.4	2.2	0.6	0	0	0
0	0.6	2.9	5.4	9.2	13.3	17.4	20.3	20	16.2	13	12.7	12	9.8	7.3	2.9	0.3	0	0
0	0	0.3	2.2	6.7	12.7	17.7	20.9	20.3	16.5	13.9	15.2	16.2	14.9	13	6.3	1.3	0	0
0	0	0	0.6	3.8	10.5	16.8	20.9	21.5	18.7	17.4	17.7	16.8	14.9	12.7	6	1	0	0
0	0	0	0	1	4.4	10.8	16.8	18.4	15.8	13.6	12.7	12	10.8	8.2	3.2	0.3	0	0
0	0	0	0	0	1	2.2	4.8	6	6	5.7	5.7	5.1	4.1	2.2	0.6	0	0	0
0	0	0	0	0	0	0.3	0.3	0.6	0.6	1	1	1	0.6	0.3	0	0	0	0
0	0	0	0	0	0.3	0.3	0.3	0	0	0	0	0	0	0	0	0	0	0
0	0	0	0	0	0.3	0.6	0.6	0.6	0.6	0.3	0.3	0.3	0	0	0	0	0	0
0	0	0	0	0	0	0	0.3	0.6	0.3	0	0	0	0	0	0	0	0	0
0	0	0	0	0	0	0	0	0	0	0	0	0	0	0	0	0	0	0
0	0	0	0	0	0	0	0	0	0	0	0	0	0	0	0	0	0	0
0	0	0	0	0	0	0	0	0	0	0	0	0	0	0	0	0	0	0
Frame 38 (76.00 ms)
0	0	0	0	0	0	0	0	0	0	0	0	0	0	0	0	0	0	0
0	0	0	0	0	0	0	0	0.3	0.3	0.6	0.3	0	0	0	0	0	0	0
0	0	0	0	0	0	0.3	1	2.2	3.2	3.5	1.9	0.3	0	0	0	0	0	0
0	0	0	0	0	0.3	1.6	4.8	7.9	8.2	8.2	6.7	1.9	0.3	0	0	0	0	0
0	0	0	0	0.3	1.6	5.1	10.8	12.4	12.4	13	9.5	3.2	0.3	0	0	0	0	0
0	0	0	0	0.6	3.5	7.3	10.1	10.5	11.7	13.9	10.1	3.5	0.3	0	0	0	0	0
0	0	0	0	1	4.4	9.5	12	12.4	11.1	9.5	6	1.9	0.3	0	0	0	0	0
0	0	0	0	1	4.8	9.5	12	10.8	8.6	7	4.4	1.3	0	0	0	0	0	0
0	0	0	0	1	4.1	7.9	9.8	8.2	5.7	3.8	1.9	0.3	0	0	0	0	0	0
0	0	0	0	1	2.9	5.1	6.3	6.3	4.4	1.9	0.6	0	0	0	0	0	0	0
0	0	0	0.3	2.2	3.8	3.8	3.8	3.5	2.2	1	0	0	0	0	0	0	0	0
0	0	0	1.3	3.8	4.8	4.1	3.2	2.2	1	0.3	0	0	0	0	0	0	0	0
0	0	0.6	2.9	5.1	4.8	4.1	2.5	1.3	0.3	0	0	0	0	0	0	0	0	0
0	0	1.6	6.3	8.9	6.7	4.8	3.5	1.3	0.3	0	0	0	0	0	0	0	0	0
0	0.6	4.1	11.1	13.3	8.9	5.7	3.2	1	0	0	0	0	0	0	0	0	0	0
0	1.3	6.3	13	13.3	9.5	6.3	3.2	1	0	0	0	0	0	0	0	0	0	0
0	1.6	7	12	11.4	8.2	5.4	2.2	0.3	0	0	0	0	0	0	0	0	0	0
0.3	3.5	9.8	12.4	9.5	7	5.1	2.2	0.6	0	0	0	0	0	0	0	0	0	0
1.3	7	14.9	15.2	11.4	7.3	5.7	3.8	1.9	0.6	0.3	0	0	0	0	0	0	0	0
1.6	8.2	16.5	17.4	14.3	10.5	10.1	9.8	7.3	3.8	2.5	1.9	1.3	0.6	0.3	0	0	0	0
0.6	4.1	9.2	10.8	11.4	12.4	14.3	15.8	14.3	10.5	9.5	8.6	6.7	4.8	2.5	1	0	0	0
0	0.6	2.9	5.4	9.2	13.6	17.4	20.3	20	16.2	13.3	13	12.4	10.1	7.6	3.2	0.6	0	0
0	0	0.3	2.2	6.7	13	18.1	20.9	20.3	16.5	14.3	15.5	16.5	14.9	13	6.7	1.3	0	0
0	0	0	0.6	3.8	10.5	16.8	20.9	21.5	19	17.7	17.7	17.1	15.2	13	6.3	1.3	0	0
0	0	0	0	1	4.8	10.8	16.8	18.4	16.2	13.9	13	12.4	11.1	8.6	3.2	0.3	0	0
0	0	0	0	0	1	2.2	4.8	6.3	6	6	6	5.4	4.4	2.5	0.6	0	0	0
0	0	0	0	0	0	0.3	0.3	0.6	0.6	1	1	1	0.6	0.3	0	0	0	0
0	0	0	0	0	0.3	0.3	0.3	0.3	0	0	0	0	0	0	0	0	0	0
0	0	0	0	0	0.3	0.6	0.6	1	0.6	0.3	0.3	0.3	0	0	0	0	0	0
0	0	0	0	0	0	0	0.3	0.6	0.3	0	0	0	0	0	0	0	0	0
0	0	0	0	0	0	0	0	0	0	0	0	0	0	0	0	0	0	0
0	0	0	0	0	0	0	0	0	0	0	0	0	0	0	0	0	0	0
0	0	0	0	0	0	0	0	0	0	0	0	0	0	0	0	0	0	0
Frame 39 (78.00 ms)
0	0	0	0	0	0	0	0	0	0	0	0	0	0	0	0	0	0	0
0	0	0	0	0	0	0	0	0.3	0.3	0.3	0	0	0	0	0	0	0	0
0	0	0	0	0	0	0	0.6	1.9	2.9	3.2	1.6	0.3	0	0	0	0	0	0
0	0	0	0	0	0.3	1.6	4.4	7	7.6	7.6	6.3	1.9	0.3	0	0	0	0	0
0	0	0	0	0.3	1.6	4.8	9.8	11.7	11.4	12.4	8.9	2.9	0.3	0	0	0	0	0
0	0	0	0	0.3	3.2	6.7	9.2	9.5	10.8	13	9.8	3.5	0.3	0	0	0	0	0
0	0	0	0	1	4.1	8.9	11.4	11.7	10.8	8.9	6	1.9	0.3	0	0	0	0	0
0	0	0	0	1	4.8	9.2	11.4	10.5	8.2	6.7	4.4	1.3	0	0	0	0	0	0
0	0	0	0	1	4.1	7.6	9.5	7.9	5.4	3.5	1.9	0.3	0	0	0	0	0	0
0	0	0	0	1	2.9	5.1	6.3	6	4.4	1.9	0.6	0	0	0	0	0	0	0
0	0	0	0.3	2.2	3.8	4.1	3.8	3.5	2.2	1	0	0	0	0	0	0	0	0
0	0	0	1.3	3.8	4.8	4.1	3.2	2.5	1	0.3	0	0	0	0	0	0	0	0
0	0	0.6	2.9	5.1	5.1	4.1	2.9	1.3	0.3	0	0	0	0	0	0	0	0	0
0	0	1.6	6.3	9.2	7	5.1	3.5	1.3	0.3	0	0	0	0	0	0	0	0	0
0	0.6	4.1	11.1	13.3	8.9	6	3.2	1	0	0	0	0	0	0	0	0	0	0
0	1.3	6.7	13.3	13.3	9.5	6.7	3.5	1	0	0	0	0	0	0	0	0	0	0
0	1.6	7.3	12	11.4	8.6	5.4	2.2	0.6	0	0	0	0	0	0	0	0	0	0
0.3	3.5	9.8	12.4	9.8	7.3	5.1	2.2	0.6	0	0	0	0	0	0	0	0	0	0
1.3	7	15.2	15.5	11.7	7.6	6	4.1	1.9	0.6	0.3	0	0	0	0	0	0	0	0
1.6	8.2	16.5	17.4	14.3	10.8	10.5	10.1	7.3	4.1	2.5	1.9	1.3	0.6	0.3	0	0	0	0
0.6	4.1	9.2	10.8	11.4	12.7	14.6	16.2	14.6	10.8	9.8	8.6	7	5.1	2.9	1	0	0	0
0	0.6	2.9	5.4	9.2	13.6	17.4	20.3	20	16.5	13.6	13	12.4	10.5	7.9	3.5	0.6	0	0
0	0	0.3	2.2	6.7	13	18.1	20.9	20.6	16.8	14.6	15.8	16.5	15.2	13.3	7	1.3	0	0
0	0	0	0.6	3.8	10.8	17.1	20.9	21.9	19.3	18.1	18.1	17.4	15.5	13.6	6.3	1.3	0	0
0	0	0	0	1	4.8	10.8	17.1	18.7	16.5	14.3	13	12.4	11.4	9.2	3.5	0.3	0	0
0	0	0	0	0	1	2.5	4.8	6.3	6.3	6.3	6.3	5.7	4.4	2.9	0.6	0	0	0
0	0	0	0	0	0	0.3	0.3	0.6	1	1	1.3	1	0.6	0.3	0	0	0	0
0	0	0	0	0	0.3	0.3	0.3	0.3	0	0	0.3	0.3	0	0	0	0	0	0
0	0	0	0	0	0.3	0.6	1	1	0.6	0.6	0.3	0.3	0	0	0	0	0	0
0	0	0	0	0	0	0.3	0.6	1	0.3	0	0	0	0	0	0	0	0	0
0	0	0	0	0	0	0	0	0.3	0	0	0	0	0	0	0	0	0	0
0	0	0	0	0	0	0	0	0	0	0	0	0	0	0	0	0	0	0
0	0	0	0	0	0	0	0	0	0	0	0	0	0	0	0	0	0	0
Frame 40 (80.00 ms)
0	0	0	0	0	0	0	0	0	0	0	0	0	0	0	0	0	0	0
0	0	0	0	0	0	0	0	0.3	0.3	0.3	0	0	0	0	0	0	0	0
0	0	0	0	0	0	0	0.6	1.9	2.5	2.9	1.6	0.3	0	0	0	0	0	0
0	0	0	0	0	0.3	1.3	4.1	6.7	7	7	6	1.6	0	0	0	0	0	0
0	0	0	0	0.3	1.3	4.4	9.2	10.8	10.8	11.4	8.6	2.5	0.3	0	0	0	0	0
0	0	0	0	0.3	2.9	6.3	8.6	9.2	10.1	12.4	9.2	3.2	0.3	0	0	0	0	0
0	0	0	0	0.6	3.8	8.2	10.8	11.1	10.1	8.6	5.7	1.6	0	0	0	0	0	0
0	0	0	0	1	4.4	8.9	11.1	10.1	7.9	6.7	4.4	1	0	0	0	0	0	0
0	0	0	0	1	3.8	7.6	9.5	7.6	5.4	3.5	1.9	0.3	0	0	0	0	0	0
0	0	0	0	1	2.9	5.1	6.3	6	4.1	1.9	0.6	0	0	0	0	0	0	0
0	0	0	0.3	2.2	3.8	4.1	3.8	3.5	2.2	1	0	0	0	0	0	0	0	0
0	0	0	1.3	3.8	5.1	4.1	3.2	2.5	1	0.3	0	0	0	0	0	0	0	0
0	0	0.6	2.9	5.4	5.1	4.4	2.9	1.3	0.3	0	0	0	0	0	0	0	0	0
0	0	1.9	6.7	9.5	7.3	5.4	3.8	1.3	0.3	0	0	0	0	0	0	0	0	0
0	0.6	4.4	11.7	13.9	9.5	6.3	3.5	1	0	0	0	0	0	0	0	0	0	0
0	1.3	6.7	13.3	13.9	9.8	7	3.5	1	0	0	0	0	0	0	0	0	0	0
0	1.9	7.3	12.4	11.7	8.6	5.7	2.5	0.6	0	0	0	0	0	0	0	0	0	0
0.3	3.8	10.1	12.7	10.1	7.3	5.4	2.5	0.6	0	0	0	0	0	0	0	0	0	0
1.3	7.3	15.2	15.5	12	7.9	6	4.4	1.9	0.6	0.3	0	0	0	0	0	0	0	0
1.6	8.6	16.8	17.7	14.9	10.8	10.5	10.5	7.6	4.1	2.9	2.2	1.3	1	0.3	0	0	0	0
0.6	4.1	9.5	11.1	11.7	12.7	14.6	16.5	14.9	11.1	10.1	9.2	7	5.1	2.9	1	0	0	0
0	0.6	2.9	5.7	9.5	13.9	17.7	20.6	20.6	16.8	13.9	13.6	12.7	10.8	8.2	3.8	0.6	0	0
0	0	0.3	2.2	6.7	13	18.1	20.9	20.9	17.1	14.6	16.2	16.8	15.2	13.6	7.3	1.6	0	0
0	0	0	0.6	3.8	10.8	17.1	21.2	21.9	19.3	18.1	18.4	17.4	15.5	13.9	6.7	1.3	0	0
0	0	0	0	1.3	4.8	11.1	17.4	18.7	16.5	14.6	13.3	12.7	11.7	9.5	3.8	0.6	0	0
0	0	0	0	0	1	2.5	5.1	6.7	6.7	6.3	6.3	5.7	4.8	2.9	0.6	0	0	0
0	0	0	0	0	0	0.3	0.3	0.6	1	1	1.3	1.3	1	0.3	0	0	0	0
0	0	0	0	0	0.3	0.3	0.3	0.3	0.3	0	0.3	0.3	0.3	0	0	0	0	0
0	0	0	0	0	0.3	0.6	1.3	1.3	1	0.6	0.6	0.6	0.3	0	0	0	0	0
0	0	0	0	0	0	0.3	0.6	1.3	0.6	0	0	0	0	0	0	0	0	0
0	0	0	0	0	0	0	0	0.3	0	0	0	0	0	0	0	0	0	0
0	0	0	0	0	0	0	0	0	0	0	0	0	0	0	0	0	0	0
0	0	0	0	0	0	0	0	0	0	0	0	0	0	0	0	0	0	0
Frame 41 (82.00 ms)
0	0	0	0	0	0	0	0	0	0	0	0	0	0	0	0	0	0	0
0	0	0	0	0	0	0	0	0	0.3	0.3	0	0	0	0	0	0	0	0
0	0	0	0	0	0	0	0.6	1.6	2.2	2.2	1.3	0.3	0	0	0	0	0	0
0	0	0	0	0	0.3	1.3	3.5	6	6.3	6.7	5.4	1.6	0	0	0	0	0	0
0	0	0	0	0.3	1.3	4.1	8.6	10.1	10.1	11.1	7.9	2.5	0.3	0	0	0	0	0
0	0	0	0	0.3	2.5	5.7	7.9	8.6	9.5	11.4	8.2	2.9	0.3	0	0	0	0	0
0	0	0	0	0.6	3.5	7.3	10.1	10.5	9.5	7.9	5.1	1.6	0	0	0	0	0	0
0	0	0	0	1	4.4	8.6	10.8	9.8	7.6	6.3	4.1	1	0	0	0	0	0	0
0	0	0	0	0.6	3.8	7.3	9.2	7.6	5.1	3.5	1.6	0.3	0	0	0	0	0	0
0	0	0	0	1	2.9	5.1	6.3	6	4.1	1.9	0.6	0	0	0	0	0	0	0
0	0	0	0.3	2.2	3.8	4.1	3.8	3.5	2.2	1	0	0	0	0	0	0	0	0
0	0	0	1.3	4.1	5.1	4.4	3.2	2.5	1	0.3	0	0	0	0	0	0	0	0
0	0	0.6	2.9	5.4	5.1	4.4	2.9	1.3	0.3	0	0	0	0	0	0	0	0	0
0	0	1.9	6.7	9.5	7.3	5.4	3.8	1.3	0.3	0	0	0	0	0	0	0	0	0
0	0.6	4.4	11.7	14.3	9.8	6.7	3.8	1.3	0.3	0	0	0	0	0	0	0	0	0
0	1.3	7.3	13.6	14.3	10.1	7.3	3.8	1.3	0	0	0	0	0	0	0	0	0	0
0	1.9	7.6	12.7	12	8.9	6	2.5	0.6	0	0	0	0	0	0	0	0	0	0
0.3	3.8	10.5	12.7	10.1	7.6	5.7	2.9	0.6	0	0	0	0	0	0	0	0	0	0
1.3	7.3	15.5	15.8	12	8.2	6.7	4.8	2.2	0.6	0.3	0	0	0	0	0	0	0	0
1.6	8.6	16.8	17.7	14.9	11.1	10.8	10.5	7.9	4.4	2.9	2.2	1.6	1	0.3	0	0	0	0
0.6	4.1	9.5	11.1	11.7	13	14.9	16.5	15.2	11.4	10.1	9.2	7.6	5.4	2.9	1	0	0	0
0	0.6	2.9	5.7	9.5	13.9	17.7	20.6	20.6	17.1	14.3	13.6	13	10.8	8.6	3.8	0.6	0	0
0	0	0.6	2.5	6.7	13	18.1	20.9	20.9	17.1	14.9	16.2	16.8	15.2	13.6	7.3	1.6	0	0
0	0	0	0.6	3.8	10.8	17.1	21.2	21.9	19.3	18.4	18.4	17.4	15.8	13.9	7	1.3	0	0
0	0	0	0	1.3	5.1	11.4	17.4	19	16.8	14.9	13.6	13	11.7	9.8	4.1	0.6	0	0
0	0	0	0	0	1	2.5	5.1	6.7	7	6.7	6.7	6	5.1	3.2	1	0	0	0
0	0	0	0	0	0	0.3	0.3	0.6	1	1	1.3	1.3	1	0.3	0	0	0	0
0	0	0	0	0	0.3	0.3	0.3	0.3	0.3	0.3	0.3	0.3	0.3	0	0	0	0	0
0	0	0	0	0	0.3	0.6	1.3	1.6	1	0.6	0.6	0.6	0.3	0	0	0	0	0
0	0	0	0	0	0	0.3	1	1.3	0.6	0.3	0	0	0	0	0	0	0	0
0	0	0	0	0	0	0	0	0.3	0	0	0	0	0	0	0	0	0	0
0	0	0	0	0	0	0	0	0	0	0	0	0	0	0	0	0	0	0
0	0	0	0	0	0	0	0	0	0	0	0	0	0	0	0	0	0	0
Frame 42 (84.00 ms)
0	0	0	0	0	0	0	0	0	0	0	0	0	0	0	0	0	0	0
0	0	0	0	0	0	0	0	0	0.3	0.3	0	0	0	0	0	0	0	0
0	0	0	0	0	0	0	0.3	1.3	1.9	1.9	1.3	0.3	0	0	0	0	0	0
0	0	0	0	0	0.3	1.3	3.2	5.4	5.7	5.7	5.1	1.3	0	0	0	0	0	0
0	0	0	0	0	1	3.5	7.9	9.2	8.9	10.1	7.3	2.2	0.3	0	0	0	0	0
0	0	0	0	0.3	2.2	5.1	7.6	7.6	8.6	10.8	7.9	2.5	0.3	0	0	0	0	0
0	0	0	0	0.6	3.2	7	9.5	9.8	8.9	7.6	5.1	1.3	0	0	0	0	0	0
0	0	0	0	1	4.1	8.2	10.5	9.2	7.3	6	4.1	1	0	0	0	0	0	0
0	0	0	0	0.6	3.8	7.3	8.9	7	4.8	3.2	1.6	0.3	0	0	0	0	0	0
0	0	0	0	1	2.9	4.8	6	5.7	4.1	1.9	0.6	0	0	0	0	0	0	0
0	0	0	0.3	2.2	3.8	4.1	3.8	3.5	2.2	1	0	0	0	0	0	0	0	0
0	0	0	1.3	4.1	5.1	4.4	3.5	2.5	1	0.3	0	0	0	0	0	0	0	0
0	0	0.6	3.2	5.7	5.1	4.4	3.2	1.3	0.3	0	0	0	0	0	0	0	0	0
0	0	1.9	7	9.8	7.3	5.7	3.8	1.6	0.3	0	0	0	0	0	0	0	0	0
0	0.6	4.8	12	14.6	9.8	6.7	3.8	1.3	0.3	0	0	0	0	0	0	0	0	0
0	1.3	7.3	13.9	14.3	10.1	7.3	3.8	1.3	0	0	0	0	0	0	0	0	0	0
0	1.9	7.9	12.7	12	9.2	6.3	2.9	0.6	0	0	0	0	0	0	0	0	0	0
0.3	3.8	10.5	13	10.5	7.6	6	2.9	0.6	0	0	0	0	0	0	0	0	0	0
1.3	7.3	15.5	16.2	12.4	8.2	6.7	4.8	2.5	0.6	0.3	0.3	0	0	0	0	0	0	0
1.6	8.6	17.1	18.4	15.2	11.1	10.8	10.8	8.2	4.8	3.2	2.2	1.6	1	0.3	0	0	0	0
0.6	4.1	9.5	11.4	11.7	13	14.9	16.8	15.5	11.7	10.5	9.5	7.6	5.4	3.2	1	0	0	0
0	0.6	2.9	5.7	9.5	14.3	18.1	20.9	20.6	17.1	14.6	13.9	13.3	11.1	8.9	4.1	1	0	0
0	0	0.6	2.5	6.7	13.3	18.1	21.2	21.2	17.4	14.9	16.5	17.1	15.5	13.9	7.6	1.6	0	0
0	0	0	0.6	3.8	10.8	17.1	21.2	21.9	19.3	18.4	18.7	17.7	15.8	13.9	7	1.3	0	0
0	0	0	0	1.3	5.1	11.4	17.7	19.3	17.1	14.9	13.9	13.3	12	9.8	4.1	0.6	0	0
0	0	0	0	0	1	2.5	5.1	7	7	7	7	6.3	5.1	3.2	1	0	0	0
0	0	0	0	0	0	0.3	0.6	0.6	1	1	1.3	1.3	1.3	0.3	0	0	0	0
0	0	0	0	0	0.3	0.6	0.3	0.3	0.3	0.3	0.3	0.3	0.3	0	0	0	0	0
0	0	0	0	0	0.3	1	1.6	1.9	1.3	0.6	0.6	0.6	0.3	0	0	0	0	0
0	0	0	0	0	0	0.3	1	1.6	0.6	0.3	0	0	0	0	0	0	0	0
0	0	0	0	0	0	0	0.3	0.3	0	0	0	0	0	0	0	0	0	0
0	0	0	0	0	0	0	0	0	0	0	0	0	0	0	0	0	0	0
0	0	0	0	0	0	0	0	0	0	0	0	0	0	0	0	0	0	0
Frame 43 (86.00 ms)
0	0	0	0	0	0	0	0	0	0	0	0	0	0	0	0	0	0	0
0	0	0	0	0	0	0	0	0	0.3	0.3	0	0	0	0	0	0	0	0
0	0	0	0	0	0	0	0.3	1.3	1.6	1.9	1	0.3	0	0	0	0	0	0
0	0	0	0	0	0.3	1	3.2	4.8	5.4	5.4	4.4	1.3	0	0	0	0	0	0
0	0	0	0	0	1	3.2	7.3	8.6	8.6	9.8	6.7	1.9	0.3	0	0	0	0	0
0	0	0	0	0.3	1.9	4.8	7	7.3	7.9	10.1	7.3	2.2	0.3	0	0	0	0	0
0	0	0	0	0.3	2.9	6.3	8.9	9.2	8.2	7.3	4.8	1.3	0	0	0	0	0	0
0	0	0	0	1	4.1	7.9	9.8	8.9	7	5.7	3.8	1	0	0	0	0	0	0
0	0	0	0	0.6	3.5	7	8.6	6.7	4.4	2.9	1.6	0.3	0	0	0	0	0	0
0	0	0	0	1	2.9	4.8	6	5.7	3.8	1.6	0.6	0	0	0	0	0	0	0
0	0	0	0.3	2.2	3.8	4.1	3.8	3.5	2.2	1	0	0	0	0	0	0	0	0
0	0	0.3	1.3	4.1	5.1	4.4	3.5	2.5	1	0.3	0	0	0	0	0	0	0	0
0	0	0.6	3.5	5.7	5.1	4.4	3.2	1.3	0.3	0	0	0	0	0	0	0	0	0
0	0.3	1.9	7.3	10.1	7.6	5.7	4.1	1.6	0.3	0	0	0	0	0	0	0	0	0
0	0.6	4.8	12.4	14.9	10.1	7	4.1	1.3	0.3	0	0	0	0	0	0	0	0	0
0	1.6	7.6	14.3	14.6	10.5	7.6	3.8	1.3	0	0	0	0	0	0	0	0	0	0
0	1.9	7.9	13	12.4	9.2	6.3	2.9	0.6	0	0	0	0	0	0	0	0	0	0
0.3	3.8	10.8	13.3	10.5	7.9	6	3.2	0.6	0	0	0	0	0	0	0	0	0	0
1.3	7.6	15.5	16.5	12.4	8.2	7	5.1	2.5	1	0.3	0.3	0	0	0	0	0	0	0
1.6	8.6	17.1	18.4	15.2	11.4	11.1	11.1	8.2	5.1	3.5	2.5	1.6	1	0.3	0	0	0	0
0.6	4.4	9.8	11.4	12	13	15.2	17.1	15.8	12	10.8	9.8	7.9	5.7	3.2	1	0	0	0
0	0.6	2.9	5.7	9.8	14.3	18.1	20.9	20.9	17.4	14.6	14.3	13.6	11.4	9.2	4.1	1	0	0
0	0	0.6	2.5	6.7	13.3	18.4	21.2	21.2	17.4	15.2	17.1	17.4	15.8	14.3	7.9	1.6	0	0
0	0	0	0.6	3.8	11.1	17.1	21.2	21.9	19.6	18.7	18.7	17.7	15.8	14.3	7.3	1.3	0	0
0	0	0	0	1.3	5.1	11.4	17.7	19.3	17.1	15.2	14.3	13.3	12	10.1	4.4	0.6	0	0
0	0	0	0	0.3	1	2.5	5.1	7	7.3	7	7.3	6.7	5.1	3.5	1	0	0	0
0	0	0	0	0.3	0.3	0.3	0.6	1	1	1	1.3	1.6	1.3	0.6	0	0	0	0
0	0	0	0	0	0.3	0.6	0.3	0.3	0.3	0.3	0.3	0.6	0.3	0	0	0	0	0
0	0	0	0	0	0.3	1	1.6	1.9	1.3	0.6	1	0.6	0.3	0	0	0	0	0
0	0	0	0	0	0	0.3	1.3	1.9	1	0.3	0.3	0	0	0	0	0	0	0
0	0	0	0	0	0	0	0.3	0.3	0	0	0	0	0	0	0	0	0	0
0	0	0	0	0	0	0	0	0	0	0	0	0	0	0	0	0	0	0
0	0	0	0	0	0	0	0	0	0	0	0	0	0	0	0	0	0	0
Frame 44 (88.00 ms)
0	0	0	0	0	0	0	0	0	0	0	0	0	0	0	0	0	0	0
0	0	0	0	0	0	0	0	0	0	0.3	0	0	0	0	0	0	0	0
0	0	0	0	0	0	0	0.3	1	1.3	1.6	1	0.3	0	0	0	0	0	0
0	0	0	0	0	0.3	1	2.5	4.4	4.8	4.8	4.1	1.3	0	0	0	0	0	0
0	0	0	0	0	1	2.9	6.7	7.6	7.6	9.2	6.3	1.9	0.3	0	0	0	0	0
0	0	0	0	0.3	1.9	4.4	6.3	6.3	7.3	9.8	7	2.2	0.3	0	0	0	0	0
0	0	0	0	0.3	2.9	6.3	8.2	8.6	7.6	6.7	4.1	1	0	0	0	0	0	0
0	0	0	0	0.6	3.8	7.6	9.2	8.6	6.3	5.4	3.5	0.6	0	0	0	0	0	0
0	0	0	0	0.6	3.5	6.7	8.2	6.7	4.4	2.9	1.3	0.3	0	0	0	0	0	0
0	0	0	0	1	2.9	4.8	6	5.7	3.8	1.6	0.6	0	0	0	0	0	0	0
0	0	0	0.3	2.2	3.8	4.1	3.8	3.5	2.2	1	0	0	0	0	0	0	0	0
0	0	0.3	1.3	4.1	5.1	4.4	3.5	2.5	1	0.3	0	0	0	0	0	0	0	0
0	0	0.6	3.5	6	5.4	4.8	3.2	1.3	0.3	0	0	0	0	0	0	0	0	0
0	0.3	1.9	7.3	10.1	7.6	6	4.1	1.6	0.3	0	0	0	0	0	0	0	0	0
0	0.6	4.8	12.7	14.9	10.1	7	4.1	1.3	0.3	0	0	0	0	0	0	0	0	0
0	1.6	7.3	14.6	14.9	10.5	7.6	4.1	1.3	0	0	0	0	0	0	0	0	0	0
0	1.9	7.9	13.3	12.7	9.5	6.7	3.2	0.6	0	0	0	0	0	0	0	0	0	0
0.6	4.1	11.1	13.6	10.8	8.2	6.3	3.2	1	0	0	0	0	0	0	0	0	0	0
1.3	7.6	15.8	16.5	12.7	8.6	7.3	5.4	2.9	1	0.3	0.3	0	0	0	0	0	0	0
1.6	8.9	17.1	18.7	15.2	11.4	11.4	11.4	8.9	5.1	3.8	2.5	1.9	1	0.3	0	0	0	0
0.6	4.4	9.8	11.7	12	13.3	15.5	17.4	16.2	12	11.1	9.8	7.9	6	3.5	1.3	0.3	0	0
0	0.6	2.9	5.7	9.8	14.3	18.1	20.9	20.9	17.4	14.9	14.6	13.6	11.7	9.2	4.4	1	0	0
0	0	0.3	2.2	7	13.6	18.4	21.2	21.2	17.4	15.5	17.1	17.4	15.8	14.6	7.9	1.9	0	0
0	0	0	0.6	3.8	11.1	17.4	21.2	21.9	19.6	18.7	18.7	17.7	15.8	14.6	7.3	1.3	0	0
0	0	0	0	1.3	5.1	11.4	17.7	19.3	17.1	15.2	14.3	13.3	12.4	10.1	4.4	0.6	0	0
0	0	0	0	0.3	1	2.5	5.4	7.3	7.3	7.3	7.3	6.7	5.4	3.5	1.3	0	0	0
0	0	0	0	0.3	0.3	0.3	0.6	1	1	1.3	1.3	1.6	1.3	0.6	0	0	0	0
0	0	0	0	0.3	0.6	0.6	0.3	0.3	0.3	0.3	0.6	0.6	0.3	0	0	0	0	0
0	0	0	0	0	0.3	1	1.9	1.9	1.3	1	1	1	0.3	0	0	0	0	0
0	0	0	0	0	0	0.3	1.3	1.9	1	0.3	0.3	0.3	0	0	0	0	0	0
0	0	0	0	0	0	0	0.3	0.3	0	0	0	0	0	0	0	0	0	0
0	0	0	0	0	0	0	0	0	0	0	0	0	0	0	0	0	0	0
0	0	0	0	0	0	0	0	0	0	0	0	0	0	0	0	0	0	0
Frame 45 (90.00 ms)
0	0	0	0	0	0	0	0	0	0	0	0	0	0	0	0	0	0	0
0	0	0	0	0	0	0	0	0	0	0.3	0	0	0	0	0	0	0	0
0	0	0	0	0	0	0	0.3	1	1.3	1.3	1	0.3	0	0	0	0	0	0
0	0	0	0	0	0.3	0.6	2.2	3.8	4.1	4.4	3.8	1	0	0	0	0	0	0
0	0	0	0	0	1	2.5	6	7	7	8.2	5.7	1.6	0	0	0	0	0	0
0	0	0	0	0.3	1.6	4.1	5.7	6	7	8.9	6.3	1.9	0.3	0	0	0	0	0
0	0	0	0	0.3	2.5	5.7	7.6	8.2	7.3	6.3	3.8	1	0	0	0	0	0	0
0	0	0	0	0.6	3.5	7.3	8.9	8.2	6	4.8	3.2	0.6	0	0	0	0	0	0
0	0	0	0	0.6	3.2	6.3	7.9	6.7	4.1	2.5	1.3	0.3	0	0	0	0	0	0
0	0	0	0	1	2.9	4.4	5.4	5.4	3.8	1.6	0.3	0	0	0	0	0	0	0
0	0	0	0.3	2.2	3.8	4.1	3.8	3.5	2.2	1	0	0	0	0	0	0	0	0
0	0	0.3	1.3	4.1	5.1	4.4	3.5	2.5	1	0.3	0	0	0	0	0	0	0	0
0	0	0.6	3.5	6	5.4	4.8	3.2	1.3	0.3	0	0	0	0	0	0	0	0	0
0	0.3	2.2	7.6	10.5	7.9	6	4.1	1.6	0.3	0	0	0	0	0	0	0	0	0
0	0.6	4.8	12.7	15.2	10.5	7	4.1	1.3	0.3	0	0	0	0	0	0	0	0	0
0	1.6	7.3	14.6	14.9	10.8	7.9	4.1	1.3	0	0	0	0	0	0	0	0	0	0
0	1.9	8.2	13.3	12.7	9.8	7	3.2	0.6	0	0	0	0	0	0	0	0	0	0
0.6	4.1	11.1	13.9	11.1	8.2	6.7	3.5	1	0	0	0	0	0	0	0	0	0	0
1.3	7.6	15.8	16.8	12.7	8.6	7.3	5.7	2.9	1.3	0.6	0.3	0	0	0	0	0	0	0
1.6	8.9	17.1	18.7	15.5	11.4	11.4	11.7	9.2	5.4	4.1	2.9	1.9	1.3	0.6	0	0	0	0
0.6	4.4	10.1	11.7	12.4	13.6	15.5	17.4	16.5	12	11.4	10.1	8.2	6.3	3.8	1.3	0.3	0	0
0	0.6	2.9	5.7	9.8	14.6	18.4	20.9	21.2	17.7	15.2	14.9	13.6	12	9.5	4.8	1	0	0
0	0	0.3	2.2	7	13.6	18.4	21.2	21.2	18.1	15.8	17.4	17.4	15.8	14.3	8.2	1.9	0	0
0	0	0	0.6	4.1	11.1	17.4	21.2	22.2	20	19	19.3	18.1	16.2	14.9	7.6	1.3	0	0
0	0	0	0	1.3	5.1	11.7	18.1	19.6	17.4	15.5	14.6	13.6	12.4	10.5	4.4	0.6	0	0
0	0	0	0	0.3	1	2.5	5.4	7.3	7.6	7.3	7.6	7	5.4	3.5	1.3	0	0	0
0	0	0	0	0.3	0.3	0.3	0.6	1	1	1.3	1.6	1.6	1.3	0.6	0	0	0	0
0	0	0	0	0.3	0.6	0.6	0.3	0.3	0.3	0.3	0.6	0.6	0.3	0	0	0	0	0
0	0	0	0	0	0.6	1.3	1.9	2.2	1.3	1	1.3	1	0.3	0	0	0	0	0
0	0	0	0	0	0	0.3	1.6	2.5	1	0.3	0.3	0.3	0	0	0	0	0	0
0	0	0	0	0	0	0	0.3	0.3	0	0	0	0	0	0	0	0	0	0
0	0	0	0	0	0	0	0	0	0	0	0	0	0	0	0	0	0	0
0	0	0	0	0	0	0	0	0	0	0	0	0	0	0	0	0	0	0
Frame 46 (92.00 ms)
0	0	0	0	0	0	0	0	0	0	0	0	0	0	0	0	0	0	0
0	0	0	0	0	0	0	0	0	0	0	0	0	0	0	0	0	0	0
0	0	0	0	0	0	0	0.3	0.6	1	1.3	1	0.3	0	0	0	0	0	0
0	0	0	0	0	0	0.6	1.9	3.2	3.8	3.8	3.2	1	0	0	0	0	0	0
0	0	0	0	0	0.6	2.2	5.4	6.3	6.3	7.6	5.1	1.3	0	0	0	0	0	0
0	0	0	0	0.3	1.3	3.5	5.1	5.4	6.3	8.2	5.7	1.6	0.3	0	0	0	0	0
0	0	0	0	0.3	2.2	5.1	7	7.6	6.7	5.7	3.5	1	0	0	0	0	0	0
0	0	0	0	0.6	3.2	6.7	8.6	7.6	5.7	4.8	2.9	0.6	0	0	0	0	0	0
0	0	0	0	0.6	3.2	6	7.6	6.3	3.8	2.5	1	0.3	0	0	0	0	0	0
0	0	0	0	0.6	2.5	4.4	5.4	5.1	3.5	1.6	0.3	0	0	0	0	0	0	0
0	0	0	0.3	2.2	3.8	3.8	3.8	3.2	2.2	1	0	0	0	0	0	0	0	0
0	0	0.3	1.3	4.4	5.4	4.4	3.5	2.5	1	0.3	0	0	0	0	0	0	0	0
0	0	1	3.5	6.3	5.7	4.8	3.2	1.3	0.3	0	0	0	0	0	0	0	0	0
0	0.3	2.2	7.9	10.8	8.2	6.3	4.4	1.6	0.3	0	0	0	0	0	0	0	0	0
0	0.6	5.1	13	15.5	10.8	7.3	4.4	1.6	0.3	0	0	0	0	0	0	0	0	0
0	1.6	7.6	14.9	15.2	11.1	7.9	4.1	1.3	0.3	0	0	0	0	0	0	0	0	0
0	1.9	8.2	13.6	12.7	9.8	7	3.2	1	0	0	0	0	0	0	0	0	0	0
0.6	4.1	11.4	13.9	11.1	8.6	6.7	3.8	1.3	0.3	0	0	0	0	0	0	0	0	0
1.3	7.9	16.2	16.8	13	8.9	7.6	6	3.2	1.3	0.6	0.3	0	0	0	0	0	0	0
1.6	8.9	17.1	18.7	15.5	11.7	11.7	12	9.2	5.7	4.1	2.9	1.9	1.3	0.6	0	0	0	0
0.6	4.4	10.1	11.7	12.4	13.6	15.8	17.7	16.5	12.4	11.7	10.5	8.2	6.3	3.8	1.3	0.3	0	0
0	1	2.9	5.7	9.8	14.6	18.4	21.2	21.2	17.7	15.2	14.9	13.9	12.4	9.8	4.8	1	0	0
0	0	0.3	2.2	7	13.6	18.4	21.2	21.2	18.1	15.8	17.4	17.7	15.8	14.9	8.2	1.9	0	0
0	0	0	0.6	4.1	11.1	17.4	21.2	22.2	20	19	19.3	18.1	16.2	15.2	7.9	1.6	0	0
0	0	0	0	1.3	5.1	12	18.1	19.6	17.4	15.5	14.9	13.9	12.4	10.5	4.4	0.6	0	0
0	0	0	0	0.3	1	2.5	5.4	7.3	7.6	7.6	7.6	7	5.7	3.8	1.3	0	0	0
0	0	0	0	0.3	0.3	0.3	0.6	1	1	1.3	1.6	1.6	1.3	0.6	0	0	0	0
0	0	0	0	0.3	0.6	0.6	0.3	0.3	0.3	0.3	0.6	0.6	0.6	0	0	0	0	0
0	0	0	0	0	0.6	1.3	2.2	2.5	1.6	1.3	1.3	1.3	0.6	0	0	0	0	0
0	0	0	0	0	0	0.6	1.9	2.5	1.3	0.3	0.3	0.3	0	0	0	0	0	0
0	0	0	0	0	0	0	0.3	0.3	0.3	0	0	0	0	0	0	0	0	0
0	0	0	0	0	0	0	0	0	0	0	0	0	0	0	0	0	0	0
0	0	0	0	0	0	0	0	0	0	0	0	0	0	0	0	0	0	0
Frame 47 (94.00 ms)
0	0	0	0	0	0	0	0	0	0	0	0	0	0	0	0	0	0	0
0	0	0	0	0	0	0	0	0	0	0	0	0	0	0	0	0	0	0
0	0	0	0	0	0	0	0.3	0.6	1	1	0.6	0	0	0	0	0	0	0
0	0	0	0	0	0	0.3	1.9	2.9	3.2	3.5	2.9	0.6	0	0	0	0	0	0
0	0	0	0	0	0.6	1.9	4.8	5.7	5.7	7	4.8	1.3	0	0	0	0	0	0
0	0	0	0	0	1.3	3.2	4.8	5.1	5.7	7.6	5.4	1.6	0	0	0	0	0	0
0	0	0	0	0.3	1.9	4.4	6.3	7	6.3	5.4	3.2	1	0	0	0	0	0	0
0	0	0	0	0.3	2.9	6	7.9	7.3	5.4	4.4	2.5	0.6	0	0	0	0	0	0
0	0	0	0	0.6	2.9	5.7	7.3	5.7	3.5	2.2	1	0.3	0	0	0	0	0	0
0	0	0	0	0.6	2.5	4.1	5.1	4.8	3.2	1.3	0.3	0	0	0	0	0	0	0
0	0	0	0.3	2.2	3.8	3.8	3.5	3.2	1.9	0.6	0	0	0	0	0	0	0	0
0	0	0.3	1.3	4.1	5.1	4.4	3.5	2.5	1	0.3	0	0	0	0	0	0	0	0
0	0	1	3.5	6.3	5.7	4.8	3.5	1.3	0.3	0	0	0	0	0	0	0	0	0
0	0.3	2.2	7.9	10.8	8.2	6.7	4.4	1.6	0.3	0	0	0	0	0	0	0	0	0
0	0.6	5.1	13	15.5	10.8	7.6	4.4	1.6	0.3	0	0	0	0	0	0	0	0	0
0	1.6	7.6	14.9	15.2	11.1	8.2	4.4	1.6	0.3	0	0	0	0	0	0	0	0	0
0	1.9	8.2	13.6	13	10.1	7	3.5	1	0	0	0	0	0	0	0	0	0	0
0.6	4.1	11.4	14.3	11.4	8.6	7	3.8	1.3	0.3	0	0	0	0	0	0	0	0	0
1.3	7.9	16.2	16.8	13	8.9	7.6	6	3.5	1.3	0.6	0.3	0.3	0	0	0	0	0	0
1.6	8.9	17.1	18.7	15.5	11.7	11.7	12	9.5	5.7	4.4	3.2	2.2	1.3	0.6	0	0	0	0
0.6	4.4	10.1	11.7	12.7	13.9	15.8	17.7	16.5	12.4	11.7	10.5	8.6	6.7	4.1	1.3	0.3	0	0
0	1	2.9	6	9.8	14.6	18.4	21.2	21.2	18.1	15.5	15.2	14.3	12.4	10.1	5.1	1	0	0
0	0	0.3	2.2	7	13.6	18.4	21.2	21.2	18.4	16.2	17.7	17.7	16.2	15.2	8.6	2.2	0.3	0
0	0	0	0.6	4.1	11.4	17.7	21.5	22.2	20.3	19.6	19.6	18.4	16.5	15.2	8.2	1.6	0	0
0	0	0	0	1.3	5.1	12	18.1	19.6	17.7	16.2	15.2	13.9	12.7	10.8	4.8	0.6	0	0
0	0	0	0	0.3	1	2.9	5.4	7.6	7.9	7.6	7.9	7	5.7	3.8	1.3	0	0	0
0	0	0	0	0.3	0.3	0.3	0.6	1	1	1.3	1.6	1.6	1.6	0.6	0	0	0	0
0	0	0	0	0.3	0.6	0.6	0.6	0.6	0.3	0.6	0.6	1	0.6	0	0	0	0	0
0	0	0	0	0	0.6	1.3	2.2	2.9	1.9	1.3	1.3	1.3	0.6	0	0	0	0	0
0	0	0	0	0	0	0.6	1.9	2.9	1.3	0.3	0.6	0.3	0	0	0	0	0	0
0	0	0	0	0	0	0	0.3	0.6	0.3	0	0	0	0	0	0	0	0	0
0	0	0	0	0	0	0	0	0	0	0	0	0	0	0	0	0	0	0
0	0	0	0	0	0	0	0	0	0	0	0	0	0	0	0	0	0	0
Frame 48 (96.00 ms)
0	0	0	0	0	0	0	0	0	0	0	0	0	0	0	0	0	0	0
0	0	0	0	0	0	0	0	0	0	0	0	0	0	0	0	0	0	0
0	0	0	0	0	0	0	0.3	0.6	0.6	0.6	0.6	0	0	0	0	0	0	0
0	0	0	0	0	0	0.3	1.6	2.5	2.9	2.9	2.5	0.6	0	0	0	0	0	0
0	0	0	0	0	0.3	1.6	4.1	5.1	5.1	6.3	4.1	1	0	0	0	0	0	0
0	0	0	0	0	1	2.5	4.1	4.4	5.1	7	4.8	1.3	0	0	0	0	0	0
0	0	0	0	0.3	1.6	3.8	6	6.3	5.7	4.8	2.9	0.6	0	0	0	0	0	0
0	0	0	0	0.3	2.5	5.7	7.6	6.7	5.1	3.8	2.2	0.6	0	0	0	0	0	0
0	0	0	0	0.6	2.5	5.4	7	5.4	3.5	1.9	1	0.3	0	0	0	0	0	0
0	0	0	0	0.6	2.2	4.1	5.1	4.4	3.2	1.3	0.3	0	0	0	0	0	0	0
0	0	0	0.3	2.2	3.5	3.8	3.5	2.9	1.9	0.6	0	0	0	0	0	0	0	0
0	0	0.3	1.3	4.1	5.1	4.4	3.2	2.5	1	0.3	0	0	0	0	0	0	0	0
0	0	1	3.5	6.3	5.7	5.1	3.2	1.3	0.3	0	0	0	0	0	0	0	0	0
0	0.3	2.2	7.9	10.8	8.2	6.7	4.4	1.9	0.3	0	0	0	0	0	0	0	0	0
0	0.6	5.1	13.3	15.8	11.1	7.9	4.4	1.6	0.3	0	0	0	0	0	0	0	0	0
0	1.6	7.6	15.2	15.5	11.4	8.2	4.4	1.6	0.3	0	0	0	0	0	0	0	0	0
0	1.9	8.6	13.9	13	10.1	7.3	3.5	1	0	0	0	0	0	0	0	0	0	0
0.6	4.1	11.4	14.3	11.4	8.9	7.3	4.1	1.3	0.3	0	0	0	0	0	0	0	0	0
1.3	7.9	16.2	17.1	13	8.9	7.9	6.3	3.5	1.3	0.6	0.3	0.3	0	0	0	0	0	0
1.6	8.9	17.1	18.7	15.5	11.7	11.7	12	9.8	6	4.8	3.2	2.2	1.3	0.6	0	0	0	0
0.6	4.4	10.1	11.7	12.7	13.9	15.8	17.7	16.5	12.7	11.7	10.8	8.6	6.7	4.1	1.6	0.3	0	0
0	0.6	2.9	6	10.1	14.6	18.7	21.2	21.2	18.1	15.8	15.2	14.3	12.7	10.8	5.4	1	0	0
0	0	0.3	2.2	7	13.6	18.7	21.5	21.5	18.4	16.2	17.7	17.7	16.5	15.5	8.9	2.2	0.3	0
0	0	0	0.6	4.1	11.4	17.7	21.5	22.2	20.3	19.6	19.6	18.4	16.5	15.5	8.2	1.6	0	0
0	0	0	0	1.3	5.4	11.7	18.1	19.6	17.7	16.2	15.2	13.9	13	11.1	4.8	0.6	0	0
0	0	0	0	0.3	1	2.5	5.4	7.6	7.9	7.9	7.9	7.3	6	3.8	1.3	0	0	0
0	0	0	0	0.3	0.3	0.3	0.6	1	1	1.3	1.6	1.6	1.6	0.6	0	0	0	0
0	0	0	0	0.3	1	0.6	0.6	0.6	0.3	0.6	1	1	0.6	0	0	0	0	0
0	0	0	0	0	0.6	1.3	2.5	3.2	2.2	1.6	1.6	1.6	0.6	0	0	0	0	0
0	0	0	0	0	0	0.6	2.2	2.9	1.3	0.6	0.6	0.6	0	0	0	0	0	0
0	0	0	0	0	0	0	0.3	0.6	0.3	0	0	0	0	0	0	0	0	0
0	0	0	0	0	0	0	0	0	0	0	0	0	0	0	0	0	0	0
0	0	0	0	0	0	0	0	0	0	0	0	0	0	0	0	0	0	0
Frame 49 (98.00 ms)
0	0	0	0	0	0	0	0	0	0	0	0	0	0	0	0	0	0	0
0	0	0	0	0	0	0	0	0	0	0	0	0	0	0	0	0	0	0
0	0	0	0	0	0	0	0	0.6	0.6	0.6	0.3	0	0	0	0	0	0	0
0	0	0	0	0	0	0.3	1.3	2.2	2.5	2.5	2.2	0.6	0	0	0	0	0	0
0	0	0	0	0	0.3	1.6	3.5	4.4	4.8	5.7	3.8	1	0	0	0	0	0	0
0	0	0	0	0	1	2.2	3.5	3.8	4.8	6.3	4.1	1	0	0	0	0	0	0
0	0	0	0	0.3	1.3	3.5	5.1	5.7	5.4	4.4	2.5	0.6	0	0	0	0	0	0
0	0	0	0	0.3	2.2	5.1	6.7	6.3	4.8	3.5	1.9	0.6	0	0	0	0	0	0
0	0	0	0	0.6	2.2	5.1	6.3	5.1	3.2	1.9	1	0.3	0	0	0	0	0	0
0	0	0	0	0.6	2.2	3.8	4.4	4.1	2.9	1.3	0.3	0	0	0	0	0	0	0
0	0	0	0.3	1.9	3.5	3.5	3.2	2.9	1.6	0.6	0	0	0	0	0	0	0	0
0	0	0.3	1.3	4.1	5.1	4.4	3.2	2.2	1	0.3	0	0	0	0	0	0	0	0
0	0	1	3.5	6.3	5.7	5.1	3.2	1.3	0.3	0	0	0	0	0	0	0	0	0
0	0.3	2.2	7.9	10.8	8.6	6.7	4.4	1.9	0.3	0	0	0	0	0	0	0	0	0
0	0.6	5.1	13.3	15.8	11.1	7.9	4.8	1.6	0.3	0	0	0	0	0	0	0	0	0
0	1.6	7.6	15.2	15.8	11.4	8.6	4.8	1.6	0.3	0	0	0	0	0	0	0	0	0
0	2.2	8.6	13.9	13.3	10.1	7.3	3.8	1	0	0	0	0	0	0	0	0	0	0
0.6	4.1	11.4	14.3	11.4	8.9	7.3	4.1	1.3	0.3	0	0	0	0	0	0	0	0	0
1.3	7.9	16.2	17.1	13	8.9	7.9	6.3	3.5	1.3	0.6	0.3	0.3	0	0	0	0	0	0
1.6	8.9	17.1	18.7	15.5	11.7	12	12.4	9.8	6	4.8	3.5	2.2	1.3	0.6	0.3	0	0	0
0.6	4.4	10.1	11.7	12.7	13.9	15.8	17.7	16.8	13	12	10.8	8.9	7	4.4	1.6	0.3	0	0
0	0.6	2.9	6	10.1	14.9	18.7	20.9	21.2	18.4	15.8	15.5	14.6	12.7	10.8	5.4	1	0	0
0	0	0.3	2.2	7	13.9	18.7	21.5	21.5	18.7	16.5	17.7	17.7	16.5	15.5	8.9	2.2	0.3	0
0	0	0	0.6	4.1	11.4	17.7	21.9	22.5	20.6	19.6	19.6	18.4	16.5	15.5	8.2	1.6	0	0
0	0	0	0	1.3	5.4	11.7	18.1	20	17.7	16.5	15.5	14.3	13	11.1	4.8	0.6	0	0
0	0	0	0	0.3	1	2.5	5.4	7.6	7.9	7.9	8.2	7.3	6	4.1	1.3	0	0	0
0	0	0	0	0.3	0.3	0.3	0.6	1	1	1.3	1.6	1.6	1.6	0.6	0	0	0	0
0	0	0	0	0.3	1	1	0.6	0.6	0.6	0.6	1	1.3	0.6	0	0	0	0	0
0	0	0	0	0	0.6	1.6	2.9	3.2	2.2	1.9	1.9	1.6	0.6	0	0	0	0	0
0	0	0	0	0	0	0.6	2.2	3.2	1.6	0.6	0.6	0.6	0.3	0	0	0	0	0
0	0	0	0	0	0	0	0.3	0.6	0.3	0	0	0	0	0	0	0	0	0
0	0	0	0	0	0	0	0	0	0	0	0	0	0	0	0	0	0	0
0	0	0	0	0	0	0	0	0	0	0	0	0	0	0	0	0	0	0
Frame 50 (100.00 ms)
0	0	0	0	0	0	0	0	0	0	0	0	0	0	0	0	0	0	0
0	0	0	0	0	0	0	0	0	0	0	0	0	0	0	0	0	0	0
0	0	0	0	0	0	0	0	0.3	0.6	0.6	0.3	0	0	0	0	0	0	0
0	0	0	0	0	0	0.3	1	1.9	2.2	2.2	1.6	0.3	0	0	0	0	0	0
0	0	0	0	0	0.3	1.3	2.9	3.8	4.1	5.4	3.2	0.6	0	0	0	0	0	0
0	0	0	0	0	0.6	1.6	2.9	3.5	4.1	5.7	3.8	1	0	0	0	0	0	0
0	0	0	0	0	1	2.9	4.4	5.4	4.8	4.1	2.2	0.3	0	0	0	0	0	0
0	0	0	0	0.3	1.9	4.4	6	5.7	4.4	3.5	1.6	0.3	0	0	0	0	0	0
0	0	0	0	0.3	1.9	4.4	5.7	4.4	2.9	1.6	0.6	0	0	0	0	0	0	0
0	0	0	0	0.6	1.9	3.5	4.1	3.8	2.5	1	0	0	0	0	0	0	0	0
0	0	0	0.3	1.9	3.2	3.2	2.9	2.5	1.6	0.6	0	0	0	0	0	0	0	0
0	0	0.3	1.3	3.8	4.8	4.1	3.2	2.2	1	0	0	0	0	0	0	0	0	0
0	0	1	3.8	6.3	5.7	5.1	3.2	1.3	0.3	0	0	0	0	0	0	0	0	0
0	0.3	2.2	8.2	11.1	8.6	6.7	4.8	1.9	0.3	0	0	0	0	0	0	0	0	0
0	0.6	5.1	13.9	15.8	11.4	7.9	4.8	1.6	0.3	0	0	0	0	0	0	0	0	0
0	1.6	7.9	15.5	15.8	11.4	8.6	4.8	1.6	0.3	0	0	0	0	0	0	0	0	0
0	2.2	8.6	13.9	13.3	10.1	7.3	3.8	1	0	0	0	0	0	0	0	0	0	0
0.6	4.1	11.4	14.6	11.7	8.9	7.3	4.4	1.3	0.3	0	0	0	0	0	0	0	0	0
1.3	7.9	16.2	17.1	13	9.2	7.9	6.7	3.8	1.6	0.6	0.3	0.3	0	0	0	0	0	0
1.6	8.9	17.1	18.7	15.8	12	12	12.7	10.1	6.3	5.1	3.5	2.2	1.3	0.6	0.3	0	0	0
0.6	4.4	9.8	11.7	12.7	13.9	16.2	18.1	16.8	13	12.4	11.1	8.9	7	4.4	1.6	0.3	0	0
0	0.6	2.9	6	10.1	14.9	18.7	21.2	21.2	18.4	16.2	15.8	14.6	12.7	11.1	5.7	1.3	0	0
0	0	0.3	2.2	7	13.9	18.7	21.5	21.5	18.7	16.5	17.7	18.1	16.2	15.8	9.2	2.2	0.3	0
0	0	0	0.6	4.1	11.4	17.7	21.9	22.5	20.6	19.6	19.6	18.4	16.5	15.2	8.6	1.9	0	0
0	0	0	0	1.3	5.4	12	18.4	20	18.1	16.8	15.5	14.3	13	11.1	5.1	0.6	0	0
0	0	0	0	0.3	1	2.5	5.7	7.9	8.2	8.2	8.2	7.3	6	4.1	1.3	0	0	0
0	0	0	0	0.3	0.3	0.3	0.6	1	1.3	1.3	1.6	1.9	1.6	0.6	0	0	0	0
0	0	0	0	0.3	1	1	0.6	0.6	0.6	0.6	1	1.3	1	0.3	0	0	0	0
0	0	0	0	0	0.6	1.6	3.2	3.5	2.5	1.9	2.2	1.9	1	0	0	0	0	0
0	0	0	0	0	0	0.6	2.5	3.5	1.6	0.6	1	0.6	0.3	0	0	0	0	0
0	0	0	0	0	0	0	0.3	0.6	0.3	0	0	0	0	0	0	0	0	0
0	0	0	0	0	0	0	0	0	0	0	0	0	0	0	0	0	0	0
0	0	0	0	0	0	0	0	0	0	0	0	0	0	0	0	0	0	0
Frame 51 (102.00 ms)
0	0	0	0	0	0	0	0	0	0	0	0	0	0	0	0	0	0	0
0	0	0	0	0	0	0	0	0	0	0	0	0	0	0	0	0	0	0
0	0	0	0	0	0	0	0	0.3	0.3	0.3	0.3	0	0	0	0	0	0	0
0	0	0	0	0	0	0.3	0.6	1.6	1.9	1.9	1.3	0.3	0	0	0	0	0	0
0	0	0	0	0	0	1	2.2	3.5	3.8	4.8	2.9	0.6	0	0	0	0	0	0
0	0	0	0	0	0.3	1.3	2.2	3.2	3.8	5.1	3.2	0.6	0	0	0	0	0	0
0	0	0	0	0	1	2.2	3.8	4.8	4.1	3.5	1.9	0.3	0	0	0	0	0	0
0	0	0	0	0.3	1.6	3.8	5.4	5.1	3.8	2.9	1.3	0.3	0	0	0	0	0	0
0	0	0	0	0.3	1.9	3.8	5.1	4.1	2.5	1.3	0.6	0	0	0	0	0	0	0
0	0	0	0	0.6	1.6	2.9	3.5	3.5	2.2	1	0	0	0	0	0	0	0	0
0	0	0	0.3	1.9	2.9	2.9	2.5	2.2	1.3	0.3	0	0	0	0	0	0	0	0
0	0	0.3	1.3	3.8	4.8	3.8	2.9	2.2	1	0	0	0	0	0	0	0	0	0
0	0	1	3.8	6.3	5.7	4.8	3.2	1.3	0.3	0	0	0	0	0	0	0	0	0
0	0.3	2.2	8.2	11.1	8.6	6.7	4.8	1.9	0.3	0	0	0	0	0	0	0	0	0
0	0.6	5.1	13.9	15.8	11.4	7.9	4.8	1.6	0.3	0	0	0	0	0	0	0	0	0
0	1.6	7.9	15.5	15.8	11.7	8.6	4.8	1.6	0.3	0	0	0	0	0	0	0	0	0
0	2.2	8.6	13.9	13.3	10.5	7.6	3.8	1.3	0	0	0	0	0	0	0	0	0	0
0.6	4.1	11.4	14.6	11.7	9.2	7.6	4.4	1.6	0.3	0	0	0	0	0	0	0	0	0
1.3	7.9	16.2	17.1	13	9.2	8.2	7	4.1	1.6	0.6	0.3	0.3	0	0	0	0	0	0
1.6	8.9	17.1	18.7	15.8	12	12	12.7	10.5	6.7	5.1	3.8	2.2	1.3	0.6	0.3	0	0	0
0.6	4.4	9.8	11.7	12.7	13.9	16.2	18.1	17.1	13.3	12.4	11.1	9.2	7	4.4	1.6	0.3	0	0
0	0.6	2.9	5.7	10.1	14.9	18.7	21.2	21.2	18.4	16.5	15.8	14.9	13	11.1	5.7	1.3	0	0
0	0	0.3	2.2	7	13.9	18.7	21.5	21.5	18.7	16.8	17.7	18.1	16.2	15.8	9.5	2.2	0.3	0
0	0	0	0.6	4.1	11.4	17.7	21.9	22.5	20.6	19.6	19.6	18.4	16.5	15.2	8.6	1.9	0	0
0	0	0	0	1.3	5.4	12	18.4	20	18.1	16.8	15.5	14.6	13	11.1	5.1	0.6	0	0
0	0	0	0	0.3	1	2.5	5.7	7.9	8.2	8.2	8.2	7.3	6	4.1	1.3	0	0	0
0	0	0	0	0.3	0.3	0.3	0.6	1	1.3	1.3	1.6	1.9	1.6	0.6	0	0	0	0
0	0	0	0	0.3	1	1	1	0.6	0.6	0.6	1.3	1.6	1	0.3	0	0	0	0
0	0	0	0	0	0.6	1.6	3.2	3.8	2.5	2.2	2.5	2.2	1	0	0	0	0	0
0	0	0	0	0	0	0.6	2.5	3.8	1.9	1	1	0.6	0.3	0	0	0	0	0
0	0	0	0	0	0	0	0.3	0.6	0.3	0	0	0	0	0	0	0	0	0
0	0	0	0	0	0	0	0	0	0	0	0	0	0	0	0	0	0	0
0	0	0	0	0	0	0	0	0	0	0	0	0	0	0	0	0	0	0
Frame 52 (104.00 ms)
0	0	0	0	0	0	0	0	0	0	0	0	0	0	0	0	0	0	0
0	0	0	0	0	0	0	0	0	0	0	0	0	0	0	0	0	0	0
0	0	0	0	0	0	0	0	0	0.3	0.3	0.3	0	0	0	0	0	0	0
0	0	0	0	0	0	0	0.6	1.3	1.6	1.6	1.3	0.3	0	0	0	0	0	0
0	0	0	0	0	0	0.6	1.9	2.9	3.2	4.1	2.2	0.3	0	0	0	0	0	0
0	0	0	0	0	0.3	1	1.9	2.5	3.2	4.1	2.5	0.6	0	0	0	0	0	0
0	0	0	0	0	0.6	1.9	3.2	4.1	3.8	2.9	1.3	0.3	0	0	0	0	0	0
0	0	0	0	0	1.3	3.2	4.8	4.4	3.5	2.5	1.3	0.3	0	0	0	0	0	0
0	0	0	0	0.3	1.3	3.5	4.4	3.8	2.2	1.3	0.6	0	0	0	0	0	0	0
0	0	0	0	0.3	1.3	2.5	3.2	2.9	1.9	0.6	0	0	0	0	0	0	0	0
0	0	0	0.3	1.6	2.5	2.5	2.2	1.9	1.3	0.3	0	0	0	0	0	0	0	0
0	0	0	1.3	3.5	4.4	3.8	2.5	1.9	0.6	0	0	0	0	0	0	0	0	0
0	0	1	3.8	6	5.7	4.8	3.2	1.3	0.3	0	0	0	0	0	0	0	0	0
0	0.3	2.2	7.9	11.1	8.6	7	4.8	1.9	0.3	0	0	0	0	0	0	0	0	0
0	0.6	5.1	13.9	16.2	11.4	8.2	5.1	1.6	0.3	0	0	0	0	0	0	0	0	0
0	1.6	7.6	15.5	15.8	11.7	8.6	4.8	1.6	0.3	0	0	0	0	0	0	0	0	0
0	1.9	8.6	14.3	13.3	10.5	7.6	4.1	1.3	0	0	0	0	0	0	0	0	0	0
0.6	4.4	11.4	14.6	11.7	9.2	7.6	4.8	1.6	0.3	0	0	0	0	0	0	0	0	0
1.6	8.6	16.5	17.1	13	9.2	8.2	7	4.1	1.6	0.6	0.3	0.3	0	0	0	0	0	0
1.6	8.9	17.1	18.7	15.8	12	12.4	13	10.5	7	5.4	3.8	2.2	1.3	0.6	0.3	0	0	0
0.6	4.1	9.8	11.7	12.7	14.3	16.5	18.4	17.1	13.3	12.7	11.4	9.2	7.3	4.8	1.6	0.3	0	0
0	0.6	2.9	5.7	10.1	14.9	18.7	21.2	21.2	18.7	16.5	16.2	14.9	13.3	11.4	6	1.3	0	0
0	0	0.3	2.2	7	14.3	19	21.5	21.5	18.7	16.8	18.1	18.1	16.2	15.8	9.5	2.5	0.3	0
0	0	0	0.6	4.1	11.4	18.1	21.9	22.5	20.6	20	19.6	18.4	16.5	15.2	8.6	1.9	0	0
0	0	0	0	1.3	5.4	12	18.7	20	18.1	16.8	15.8	14.6	13.3	11.4	5.1	0.6	0	0
0	0	0	0	0.3	1	2.9	5.7	7.9	8.2	8.2	8.6	7.6	6.3	4.4	1.3	0	0	0
0	0	0	0	0.3	0.3	0.3	0.6	1	1.3	1.3	1.6	1.9	1.6	1	0	0	0	0
0	0	0	0	0.3	1	1	1	0.6	0.6	0.6	1.3	1.6	1	0.3	0	0	0	0
0	0	0	0	0	0.6	1.6	3.5	4.1	2.9	2.2	2.5	2.5	1	0	0	0	0	0
0	0	0	0	0	0	1	2.9	3.8	1.9	1	1	1	0.3	0	0	0	0	0
0	0	0	0	0	0	0	0.3	0.6	0.3	0	0	0	0	0	0	0	0	0
0	0	0	0	0	0	0	0	0	0	0	0	0	0	0	0	0	0	0
0	0	0	0	0	0	0	0	0	0	0	0	0	0	0	0	0	0	0
Frame 53 (106.00 ms)
0	0	0	0	0	0	0	0	0	0	0	0	0	0	0	0	0	0	0
0	0	0	0	0	0	0	0	0	0	0	0	0	0	0	0	0	0	0
0	0	0	0	0	0	0	0	0	0	0	0	0	0	0	0	0	0	0
0	0	0	0	0	0	0	0.3	1	1.3	1.3	0.6	0	0	0	0	0	0	0
0	0	0	0	0	0	0.3	1.3	2.2	2.5	3.5	1.6	0.3	0	0	0	0	0	0
0	0	0	0	0	0	0.6	1.6	2.2	2.5	3.5	1.9	0.3	0	0	0	0	0	0
0	0	0	0	0	0.3	1.6	2.5	3.5	3.2	2.2	1	0	0	0	0	0	0	0
0	0	0	0	0	1	2.5	4.1	3.8	2.9	1.9	1	0	0	0	0	0	0	0
0	0	0	0	0	1	2.5	3.8	3.2	1.9	1	0.3	0	0	0	0	0	0	0
0	0	0	0	0.3	1	1.9	2.5	2.5	1.6	0.6	0	0	0	0	0	0	0	0
0	0	0	0.3	1.3	2.2	2.2	1.9	1.6	1	0.3	0	0	0	0	0	0	0	0
0	0	0	1	3.2	4.1	3.5	2.5	1.6	0.6	0	0	0	0	0	0	0	0	0
0	0	0.6	3.5	5.7	5.4	4.8	3.2	1.3	0.3	0	0	0	0	0	0	0	0	0
0	0.3	2.2	7.9	11.1	8.9	7	4.8	1.9	0.3	0	0	0	0	0	0	0	0	0
0	0.6	5.1	13.6	16.2	11.7	8.2	5.1	1.6	0.3	0	0	0	0	0	0	0	0	0
0	1.6	7.6	15.2	15.8	11.7	8.9	5.1	1.6	0.3	0	0	0	0	0	0	0	0	0
0	1.9	8.6	14.3	13.3	10.5	7.9	4.1	1.3	0	0	0	0	0	0	0	0	0	0
0.6	4.4	11.7	14.6	11.7	9.2	7.6	4.8	1.6	0.3	0	0	0	0	0	0	0	0	0
1.6	8.9	16.5	17.1	13.3	9.2	8.6	7	4.4	1.9	0.6	0.3	0.3	0	0	0	0	0	0
1.6	8.9	17.1	18.7	15.8	12	12.4	13	10.5	7	5.4	4.1	2.5	1.3	0.6	0.3	0	0	0
0.6	4.1	9.8	11.7	13	14.3	16.8	18.4	17.4	13.3	12.7	11.7	9.5	7.3	4.8	1.6	0.3	0	0
0	0.6	2.9	5.7	10.1	14.9	18.7	21.5	21.5	18.7	16.8	16.2	15.2	13.3	11.4	6	1.3	0	0
0	0	0.3	2.2	7.3	14.3	18.7	21.5	21.5	19	17.1	18.1	18.1	16.2	15.8	9.8	2.5	0.3	0
0	0	0	0.6	4.1	11.7	18.1	21.9	22.5	20.9	20	19.6	18.4	16.5	15.2	8.6	1.9	0	0
0	0	0	0	1.3	5.4	12	18.7	20	18.4	17.1	15.8	14.9	13.3	11.4	5.4	1	0	0
0	0	0	0	0.3	1	2.9	5.7	7.9	8.2	8.6	8.9	7.9	6.3	4.4	1.3	0	0	0
0	0	0	0	0.3	0.3	0.3	0.6	1	1.3	1.6	1.9	2.2	1.6	1	0	0	0	0
0	0	0	0	0.3	1	1.3	1	1	0.6	1	1.6	1.9	1.3	0.3	0	0	0	0
0	0	0	0	0	0.6	1.9	3.8	4.4	3.2	2.5	2.9	2.5	1.3	0.3	0	0	0	0
0	0	0	0	0	0	1	2.9	4.4	1.9	1	1	1	0.3	0	0	0	0	0
0	0	0	0	0	0	0	0.6	0.6	0.3	0	0	0	0	0	0	0	0	0
0	0	0	0	0	0	0	0	0	0	0	0	0	0	0	0	0	0	0
0	0	0	0	0	0	0	0	0	0	0	0	0	0	0	0	0	0	0
Frame 54 (108.00 ms)
0	0	0	0	0	0	0	0	0	0	0	0	0	0	0	0	0	0	0
0	0	0	0	0	0	0	0	0	0	0	0	0	0	0	0	0	0	0
0	0	0	0	0	0	0	0	0	0	0	0	0	0	0	0	0	0	0
0	0	0	0	0	0	0	0.3	0.6	1	1	0.6	0	0	0	0	0	0	0
0	0	0	0	0	0	0.3	1	1.9	2.2	2.5	1.3	0	0	0	0	0	0	0
0	0	0	0	0	0	0.3	1.3	1.6	2.2	2.9	1.3	0.3	0	0	0	0	0	0
0	0	0	0	0	0.3	1	1.9	2.5	2.5	1.9	1	0	0	0	0	0	0	0
0	0	0	0	0	0.6	2.2	3.5	3.2	2.2	1.3	0.6	0	0	0	0	0	0	0
0	0	0	0	0	1	2.2	3.2	2.5	1.3	0.6	0	0	0	0	0	0	0	0
0	0	0	0	0.3	1	1.6	2.2	1.9	1.3	0.3	0	0	0	0	0	0	0	0
0	0	0	0.3	1.3	1.9	1.9	1.6	1.3	0.6	0	0	0	0	0	0	0	0	0
0	0	0	1	2.9	3.8	2.9	1.9	1.3	0.3	0	0	0	0	0	0	0	0	0
0	0	0.6	3.2	5.4	5.1	4.4	2.9	1	0.3	0	0	0	0	0	0	0	0	0
0	0	1.9	7.9	10.8	8.6	6.7	4.8	1.9	0.3	0	0	0	0	0	0	0	0	0
0	0.6	4.8	13.6	16.2	11.4	8.2	5.1	1.6	0.3	0	0	0	0	0	0	0	0	0
0	1.3	7.3	15.2	15.8	11.7	9.2	5.1	1.6	0.3	0	0	0	0	0	0	0	0	0
0	1.9	8.2	13.9	13.3	10.5	7.9	4.1	1.3	0	0	0	0	0	0	0	0	0	0
0.6	4.4	11.4	14.6	11.4	9.2	7.9	4.8	1.6	0.3	0	0	0	0	0	0	0	0	0
1.6	8.9	16.5	17.1	13.3	9.2	8.6	7.3	4.4	1.9	1	0.3	0.3	0	0	0	0	0	0
1.6	8.9	17.1	18.7	15.8	12.4	12.7	13.3	10.8	7	5.4	4.1	2.5	1.3	0.6	0.3	0	0	0
0.6	4.1	9.8	12	13	14.6	16.8	18.7	17.4	13.6	13	11.7	9.5	7.3	4.8	1.6	0.3	0	0
0	0.6	2.9	6	10.5	15.2	19	21.5	21.5	19	17.1	16.5	15.2	13.3	11.7	6	1.3	0	0
0	0	0.3	2.2	7.3	14.3	19	21.5	21.9	19	17.1	18.1	18.1	16.5	16.2	9.8	2.5	0.3	0
0	0	0	0.6	4.1	11.4	18.1	21.9	22.5	20.9	20	19.6	18.4	16.5	15.2	8.9	1.9	0	0
0	0	0	0	1.3	5.4	12	18.7	20.3	18.4	17.1	15.8	14.9	13.3	11.4	5.4	1	0	0
0	0	0	0	0.3	1	2.9	5.7	7.9	8.2	8.6	8.9	7.9	6.3	4.4	1.3	0	0	0
0	0	0	0	0.3	0.3	0.3	0.6	1	1.3	1.6	1.9	2.2	1.6	1	0	0	0	0
0	0	0	0	0.3	1.3	1.3	1	1	0.6	1	1.6	2.2	1.3	0.3	0	0	0	0
0	0	0	0	0	1	1.9	3.8	4.8	3.5	2.9	3.2	2.9	1.3	0.3	0	0	0	0
0	0	0	0	0	0.3	1	3.2	4.4	1.9	1	1	1	0.3	0	0	0	0	0
0	0	0	0	0	0	0	0.6	0.6	0.3	0	0	0	0	0	0	0	0	0
0	0	0	0	0	0	0	0	0	0	0	0	0	0	0	0	0	0	0
0	0	0	0	0	0	0	0	0	0	0	0	0	0	0	0	0	0	0
Frame 55 (110.00 ms)
0	0	0	0	0	0	0	0	0	0	0	0	0	0	0	0	0	0	0
0	0	0	0	0	0	0	0	0	0	0	0	0	0	0	0	0	0	0
0	0	0	0	0	0	0	0	0	0	0	0	0	0	0	0	0	0	0
0	0	0	0	0	0	0	0	0.3	0.6	0.6	0.3	0	0	0	0	0	0	0
0	0	0	0	0	0	0	0.6	1.6	1.6	1.9	1	0	0	0	0	0	0	0
0	0	0	0	0	0	0	0.6	1.3	1.6	1.9	1	0	0	0	0	0	0	0
0	0	0	0	0	0	0.6	1.6	1.9	1.9	1.3	0.6	0	0	0	0	0	0	0
0	0	0	0	0	0.3	1.6	2.5	2.5	1.9	1.3	0.6	0	0	0	0	0	0	0
0	0	0	0	0	0.3	1.6	2.5	1.9	1	0.3	0	0	0	0	0	0	0	0
0	0	0	0	0	0.6	1.3	1.6	1.6	1	0.3	0	0	0	0	0	0	0	0
0	0	0	0.3	1	1.6	1.6	1.3	1.3	0.6	0	0	0	0	0	0	0	0	0
0	0	0	1	2.5	3.5	2.5	1.9	1	0.3	0	0	0	0	0	0	0	0	0
0	0	0.6	2.9	5.4	5.1	4.1	2.5	1	0	0	0	0	0	0	0	0	0	0
0	0	1.9	7.3	10.5	8.6	6.7	4.4	1.6	0.3	0	0	0	0	0	0	0	0	0
0	0.6	4.8	13.3	15.8	11.4	8.2	5.1	1.6	0.3	0	0	0	0	0	0	0	0	0
0	1.3	7.3	14.9	15.5	11.7	8.9	5.1	1.6	0.3	0	0	0	0	0	0	0	0	0
0	1.9	8.2	13.9	13.3	10.5	7.9	4.1	1.3	0	0	0	0	0	0	0	0	0	0
0.6	4.1	11.4	14.6	11.4	9.2	7.9	4.8	1.6	0.3	0	0	0	0	0	0	0	0	0
1.6	8.2	16.5	17.4	13.3	9.5	8.6	7.3	4.4	1.9	1	0.3	0.3	0	0	0	0	0	0
1.6	8.6	17.1	18.7	16.2	12.4	12.7	13.3	11.1	7.3	5.4	4.1	2.5	1.6	0.6	0.3	0	0	0
0.6	4.1	9.8	12	13	14.6	17.1	18.7	17.7	13.6	13	11.7	9.5	7.3	4.8	1.9	0.3	0	0
0	0.6	2.9	6	10.5	15.2	19	21.5	21.9	19	17.1	16.5	15.2	13.6	11.7	6.3	1.3	0	0
0	0	0.3	2.2	7.3	14.3	19	21.5	21.9	19	17.1	18.1	18.1	16.5	16.2	10.1	2.5	0.3	0
0	0	0	0.6	4.1	11.4	18.1	21.9	22.5	20.9	20	20	18.4	16.5	15.8	8.9	1.9	0	0
0	0	0	0	1.3	5.4	12	18.7	20.3	18.4	17.1	16.2	14.9	13.6	11.7	5.4	1	0	0
0	0	0	0	0.3	1	2.9	5.7	7.9	8.6	8.9	8.9	7.9	6.3	4.4	1.3	0	0	0
0	0	0	0	0.3	0.3	0.3	0.6	1	1.3	1.6	1.9	2.2	1.6	1	0	0	0	0
0	0	0	0	0.3	1.3	1.3	1	1	1	1.3	1.6	2.2	1.3	0.3	0	0	0	0
0	0	0	0	0.3	1	2.2	4.1	5.4	3.8	3.2	3.2	2.9	1.3	0.3	0	0	0	0
0	0	0	0	0	0.3	1	3.5	4.8	2.2	1	1.3	1	0.3	0	0	0	0	0
0	0	0	0	0	0	0	0.6	1	0.3	0	0	0	0	0	0	0	0	0
0	0	0	0	0	0	0	0	0	0	0	0	0	0	0	0	0	0	0
0	0	0	0	0	0	0	0	0	0	0	0	0	0	0	0	0	0	0
Frame 56 (112.00 ms)
0	0	0	0	0	0	0	0	0	0	0	0	0	0	0	0	0	0	0
0	0	0	0	0	0	0	0	0	0	0	0	0	0	0	0	0	0	0
0	0	0	0	0	0	0	0	0	0	0	0	0	0	0	0	0	0	0
0	0	0	0	0	0	0	0	0.3	0.3	0.3	0	0	0	0	0	0	0	0
0	0	0	0	0	0	0	0.3	1	1.3	1.3	0.6	0	0	0	0	0	0	0
0	0	0	0	0	0	0	0.3	1	1.3	1.3	0.6	0	0	0	0	0	0	0
0	0	0	0	0	0	0.3	1	1.6	1.3	1	0.3	0	0	0	0	0	0	0
0	0	0	0	0	0.3	1	1.9	1.9	1.6	1	0.3	0	0	0	0	0	0	0
0	0	0	0	0	0.3	1	1.9	1.6	1	0.3	0	0	0	0	0	0	0	0
0	0	0	0	0	0.3	0.6	1	1	0.6	0	0	0	0	0	0	0	0	0
0	0	0	0	0.6	1.3	1.3	1	0.6	0.3	0	0	0	0	0	0	0	0	0
0	0	0	0.6	2.2	2.9	2.2	1.6	1	0.3	0	0	0	0	0	0	0	0	0
0	0	0.3	2.5	4.8	4.8	4.1	2.5	1	0	0	0	0	0	0	0	0	0	0
0	0	1.9	7	10.1	8.2	6.3	4.4	1.6	0.3	0	0	0	0	0	0	0	0	0
0	0.6	4.4	12.7	15.2	11.1	8.2	5.1	1.6	0.3	0	0	0	0	0	0	0	0	0
0	1.3	7.3	14.6	15.2	11.4	8.9	5.1	1.6	0.3	0	0	0	0	0	0	0	0	0
0	1.9	8.2	13.9	13.3	10.5	7.9	4.1	1.3	0	0	0	0	0	0	0	0	0	0
0.6	4.1	11.4	14.3	11.4	9.2	7.9	4.8	1.6	0.3	0	0	0	0	0	0	0	0	0
1.3	7.9	16.5	17.4	13.3	9.5	8.6	7.3	4.4	1.9	1	0.3	0.3	0	0	0	0	0	0
1.6	8.6	17.4	19	16.2	12.4	13	13.6	11.4	7.3	5.7	4.1	2.5	1.6	0.6	0.3	0	0	0
0.6	4.1	9.8	11.7	13	14.6	17.1	19	17.7	13.9	13	12	9.5	7.6	5.1	1.9	0.3	0	0
0	0.6	2.5	5.7	10.5	15.2	19	21.5	21.9	19	17.1	16.8	15.5	13.6	11.7	6.3	1.3	0	0
0	0	0.3	2.2	7.3	14.3	19	21.5	21.9	19	17.4	18.4	18.1	16.5	16.2	10.1	2.5	0.3	0
0	0	0	0.6	4.1	11.4	18.1	21.9	22.5	20.9	20.3	20	18.4	16.5	15.8	9.2	1.9	0	0
0	0	0	0	1.3	5.4	12	18.7	20.3	18.4	17.4	16.2	14.9	13.6	11.7	5.4	1	0	0
0	0	0	0	0.3	1	2.9	5.7	7.9	8.6	8.9	8.9	7.9	6.3	4.4	1.3	0	0	0
0	0	0	0	0.3	0.6	0.3	0.6	1	1.3	1.6	2.2	2.2	1.9	1	0.3	0	0	0
0	0	0	0	0.3	1.6	1.6	1.3	1	1	1.3	1.9	2.2	1.6	0.3	0	0	0	0
0	0	0	0	0.3	1	2.2	4.4	5.4	4.1	3.2	3.5	3.2	1.3	0.3	0	0	0	0
0	0	0	0	0	0.3	1	3.5	5.1	2.2	1.3	1.3	1	0.3	0	0	0	0	0
0	0	0	0	0	0	0	0.6	1	0.3	0	0	0	0	0	0	0	0	0
0	0	0	0	0	0	0	0	0	0	0	0	0	0	0	0	0	0	0
0	0	0	0	0	0	0	0	0	0	0	0	0	0	0	0	0	0	0
Frame 57 (114.00 ms)
0	0	0	0	0	0	0	0	0	0	0	0	0	0	0	0	0	0	0
0	0	0	0	0	0	0	0	0	0	0	0	0	0	0	0	0	0	0
0	0	0	0	0	0	0	0	0	0	0	0	0	0	0	0	0	0	0
0	0	0	0	0	0	0	0	0	0	0.3	0	0	0	0	0	0	0	0
0	0	0	0	0	0	0	0.3	0.6	1	1	0.3	0	0	0	0	0	0	0
0	0	0	0	0	0	0	0	0.6	1	1	0.3	0	0	0	0	0	0	0
0	0	0	0	0	0	0	0.6	1	1	0.6	0	0	0	0	0	0	0	0
0	0	0	0	0	0	0.6	1.3	1.6	1	0.6	0	0	0	0	0	0	0	0
0	0	0	0	0	0	0.6	1.3	1	0.6	0	0	0	0	0	0	0	0	0
0	0	0	0	0	0.3	0.6	0.6	0.6	0.3	0	0	0	0	0	0	0	0	0
0	0	0	0	0.3	1	1	0.6	0.3	0	0	0	0	0	0	0	0	0	0
0	0	0	0.3	1.6	2.2	1.9	1.3	0.6	0	0	0	0	0	0	0	0	0	0
0	0	0.3	2.2	4.4	4.1	3.8	2.2	0.6	0	0	0	0	0	0	0	0	0	0
0	0	1.6	6.7	9.8	7.9	6	4.1	1.6	0.3	0	0	0	0	0	0	0	0	0
0	0.6	4.1	12	14.9	10.8	7.9	4.8	1.6	0.3	0	0	0	0	0	0	0	0	0
0	1.3	7	14.3	14.9	11.4	8.9	4.8	1.6	0.3	0	0	0	0	0	0	0	0	0
0	1.9	8.2	13.6	13	10.5	7.9	4.1	1.3	0	0	0	0	0	0	0	0	0	0
0.6	4.1	11.4	14.3	11.7	9.2	7.9	5.1	1.9	0.3	0	0	0	0	0	0	0	0	0
1.6	8.2	16.5	17.4	13.3	9.5	8.6	7.6	4.8	1.9	1	0.3	0.3	0	0	0	0	0	0
1.6	8.6	17.4	19	16.2	12.4	13	13.6	11.4	7.3	5.7	4.1	2.5	1.6	0.6	0.3	0	0	0
0.6	4.1	9.8	12	13.3	14.9	17.4	19	18.1	13.9	13.3	12	9.5	7.6	5.1	1.9	0.3	0	0
0	0.6	2.5	5.7	10.5	15.5	19	21.5	21.9	19.3	17.4	16.8	15.5	13.9	12.4	6.7	1.3	0	0
0	0	0.3	2.2	7.3	14.3	19	21.5	21.9	19.3	17.4	18.4	18.1	16.5	16.5	10.1	2.9	0.3	0
0	0	0	0.6	4.1	11.7	18.4	21.9	22.5	20.9	20.3	20	18.4	16.8	16.2	9.2	1.9	0	0
0	0	0	0	1.3	5.4	12	18.7	20.3	18.4	17.4	16.5	15.2	13.6	11.7	5.4	1	0	0
0	0	0	0	0.3	1	2.9	5.7	7.9	8.6	8.9	8.9	8.2	6.7	4.4	1.3	0	0	0
0	0	0	0	0.3	0.6	0.3	0.6	1	1.3	1.6	2.2	2.2	1.9	1	0.3	0	0	0
0	0	0	0	0.6	1.6	1.6	1.3	1.3	1	1.3	1.9	2.5	1.6	0.3	0	0	0	0
0	0	0	0	0.3	1	2.5	4.8	6	4.1	3.5	3.8	3.5	1.6	0.3	0	0	0	0
0	0	0	0	0	0.3	1	3.8	5.4	2.5	1.3	1.3	1	0.3	0	0	0	0	0
0	0	0	0	0	0	0	0.6	1	0.3	0	0	0	0	0	0	0	0	0
0	0	0	0	0	0	0	0	0	0	0	0	0	0	0	0	0	0	0
0	0	0	0	0	0	0	0	0	0	0	0	0	0	0	0	0	0	0
Frame 58 (116.00 ms)
0	0	0	0	0	0	0	0	0	0	0	0	0	0	0	0	0	0	0
0	0	0	0	0	0	0	0	0	0	0	0	0	0	0	0	0	0	0
0	0	0	0	0	0	0	0	0	0	0	0	0	0	0	0	0	0	0
0	0	0	0	0	0	0	0	0	0	0	0	0	0	0	0	0	0	0
0	0	0	0	0	0	0	0	0.3	0.6	0.6	0	0	0	0	0	0	0	0
0	0	0	0	0	0	0	0	0.3	0.3	0.6	0	0	0	0	0	0	0	0
0	0	0	0	0	0	0	0.3	1	0.6	0.3	0	0	0	0	0	0	0	0
0	0	0	0	0	0	0.3	1	1.3	1	0.3	0	0	0	0	0	0	0	0
0	0	0	0	0	0	0.3	1	0.6	0.3	0	0	0	0	0	0	0	0	0
0	0	0	0	0	0	0.3	0.6	0.3	0	0	0	0	0	0	0	0	0	0
0	0	0	0	0.3	0.6	0.6	0.6	0.3	0	0	0	0	0	0	0	0	0	0
0	0	0	0.3	1.6	1.9	1.6	1	0.6	0	0	0	0	0	0	0	0	0	0
0	0	0.3	2.2	4.1	3.8	3.5	1.9	0.6	0	0	0	0	0	0	0	0	0	0
0	0	1.6	6.3	9.5	7.6	5.7	3.8	1.3	0.3	0	0	0	0	0	0	0	0	0
0	0.6	4.1	12	14.9	10.5	7.6	4.4	1.6	0.3	0	0	0	0	0	0	0	0	0
0	1.3	6.7	13.9	14.9	11.1	8.6	4.8	1.6	0.3	0	0	0	0	0	0	0	0	0
[truncated: 6,147 more rows]
