# Supplementary material for: Similarity of Center of Pressure Progression during Walking and Jogging of Anterior Cruciate Ligament Deficient Patients
Source: PLoS One. 2017 Jan 10;12(1):e0169421. doi: 10.1371/journal.pone.0169421 (PMC5224873; doi:10.1371/journal.pone.0169421)
Supplement: S1 Dataset — (ZIP) [file pone.0169421.s001.zip › partial plantar pressure data sent to PLOS-remove name and data/01. Part of the 64 unilateral ACLD subjects/walk/09/09 - walk_5' - Dy.txt]

Scanning speed; for the left foot: 126.01 Hertz, for the right foot: 126.01 Hertz
Left foot data
Left rectangle position
Rectangle bottom
114
Rectangle left
19
Rectangle width
18
Rectangle height
32
Frame 0 (0.00 ms)
0	0	0	0	0	0	0	0	0	0	0	0	0	0	0	0	0	0
0	0	0	0	0	0	0	0	0	0	0	0	0	0	0	0	0	0
0	0	0	0	0	0	0	0	0	0	0.3	0.3	0.3	0.3	0	0	0	0
0	0	0	0	0	0	0	0	0	0.3	0.3	0.3	0.3	0.3	0	0	0	0
0	0	0	0	0	0	0	0	0	0	0.3	0.3	0.3	0	0	0	0	0
0	0	0	0	0	0	0	0	0	0	0	0	0	0	0	0	0	0
0	0	0	0	0	0	0	0	0	0	0	0	0	0	0	0	0	0
0	0	0	0	0	0	0	0	0	0	0	0	0	0	0	0	0	0
0	0	0	0	0	0	0	0	0	0	0	0	0	0	0	0	0	0
0	0	0	0	0	0	0	0	0	0	0	0	0	0	0	0	0	0
0	0	0	0	0	0	0	0	0	0	0	0	0	0	0	0	0	0
0	0	0	0	0	0	0	0	0	0	0	0	0	0	0	0	0	0
0	0	0	0	0	0	0	0	0	0	0	0	0	0	0	0	0	0
0	0	0	0	0	0	0	0	0	0	0	0	0	0	0	0	0	0
0	0	0	0	0	0	0	0	0	0	0	0	0	0	0	0	0	0
0	0	0	0	0	0	0	0	0	0	0	0	0	0	0	0	0	0
0	0	0	0	0	0	0	0	0	0	0	0	0	0	0	0	0	0
0	0	0	0	0	0	0	0	0	0	0	0	0	0	0	0	0	0
0	0	0	0	0	0	0	0	0	0	0	0	0	0	0	0	0	0
0	0	0	0	0	0	0	0	0	0	0	0	0	0	0	0	0	0
0	0	0	0	0	0	0	0	0	0	0	0	0	0	0	0	0	0
0	0	0	0	0	0	0	0	0	0	0	0	0	0	0	0	0	0
0	0	0	0	0	0	0	0	0	0	0	0	0	0	0	0	0	0
0	0	0	0	0	0	0	0	0	0	0	0	0	0	0	0	0	0
0	0	0	0	0	0	0	0	0	0	0	0	0	0	0	0	0	0
0	0	0	0	0	0	0	0	0	0	0	0	0	0	0	0	0	0
0	0	0	0	0	0	0	0	0	0	0	0	0	0	0	0	0	0
0	0	0	0	0	0	0	0	0	0	0	0	0	0	0	0	0	0
0	0	0	0	0	0	0	0	0	0	0	0	0	0	0	0	0	0
0	0	0	0	0	0	0	0	0	0	0	0	0	0	0	0	0	0
0	0	0	0	0	0	0	0	0	0	0	0	0	0	0	0	0	0
0	0	0	0	0	0	0	0	0	0	0	0	0	0	0	0	0	0
Frame 1 (7.94 ms)
0	0	0	0	0	0	0	0	0	0	0	0	0	0	0	0	0	0
0	0	0	0	0	0	0	0	0	0.3	0.7	1	1	0.3	0	0	0	0
0	0	0	0	0	0	0	0	0.3	1.3	2.3	3.3	3	2	0.7	0	0	0
0	0	0	0	0	0	0	0	1	1.3	2	3	2.7	1.7	1	0	0	0
0	0	0	0	0	0	0	0	0.3	0.7	1.3	1.7	1.3	0.7	0.3	0	0	0
0	0	0	0	0	0	0	0	0	0.3	0.3	0.3	0.3	0	0	0	0	0
0	0	0	0	0	0	0	0	0	0	0	0	0	0	0	0	0	0
0	0	0	0	0	0	0	0	0	0	0	0	0	0	0	0	0	0
0	0	0	0	0	0	0	0	0	0	0	0	0	0	0	0	0	0
0	0	0	0	0	0	0	0	0	0	0	0	0	0	0	0	0	0
0	0	0	0	0	0	0	0	0	0	0	0	0	0	0	0	0	0
0	0	0	0	0	0	0	0	0	0	0	0	0	0	0	0	0	0
0	0	0	0	0	0	0	0	0	0	0	0	0	0	0	0	0	0
0	0	0	0	0	0	0	0	0	0	0	0	0	0	0	0	0	0
0	0	0	0	0	0	0	0	0	0	0	0	0	0	0	0	0	0
0	0	0	0	0	0	0	0	0	0	0	0	0	0	0	0	0	0
0	0	0	0	0	0	0	0	0	0	0	0	0	0	0	0	0	0
0	0	0	0	0	0	0	0	0	0	0	0	0	0	0	0	0	0
0	0	0	0	0	0	0	0	0	0	0	0	0	0	0	0	0	0
0	0	0	0	0	0	0	0	0	0	0	0	0	0	0	0	0	0
0	0	0	0	0	0	0	0	0	0	0	0	0	0	0	0	0	0
0	0	0	0	0	0	0	0	0	0	0	0	0	0	0	0	0	0
0	0	0	0	0	0	0	0	0	0	0	0	0	0	0	0	0	0
0	0	0	0	0	0	0	0	0	0	0	0	0	0	0	0	0	0
0	0	0	0	0	0	0	0	0	0	0	0	0	0	0	0	0	0
0	0	0	0	0	0	0	0	0	0	0	0	0	0	0	0	0	0
0	0	0	0	0	0	0	0	0	0	0	0	0	0	0	0	0	0
0	0	0	0	0	0	0	0	0	0	0	0	0	0	0	0	0	0
0	0	0	0	0	0	0	0	0	0	0	0	0	0	0	0	0	0
0	0	0	0	0	0	0	0	0	0	0	0	0	0	0	0	0	0
0	0	0	0	0	0	0	0	0	0	0	0	0	0	0	0	0	0
0	0	0	0	0	0	0	0	0	0	0	0	0	0	0	0	0	0
Frame 2 (15.87 ms)
0	0	0	0	0	0	0	0	0	0	0	0.3	0.3	0	0	0	0	0
0	0	0	0	0	0	0	0	0	0.7	1.7	3	2.7	1.7	0.3	0	0	0
0	0	0	0	0	0	0	0.3	1.3	4.3	7.7	10	9	6.7	2.7	0.3	0	0
0	0	0	0	0	0	0	0.7	3.7	6.3	8	10	9.3	6.7	4	1	0	0
0	0	0	0	0	0	0	0.3	2	4	5.7	6.7	5.7	3.7	2	0.3	0	0
0	0	0	0	0	0	0	0	0.7	1.3	2	2.3	2	1	0.3	0	0	0
0	0	0	0	0	0	0	0	0	0	0.3	0.3	0.3	0	0	0	0	0
0	0	0	0	0	0	0	0	0	0	0	0	0	0	0	0	0	0
0	0	0	0	0	0	0	0	0	0	0	0	0	0	0	0	0	0
0	0	0	0	0	0	0	0	0	0	0	0	0	0	0	0	0	0
0	0	0	0	0	0	0	0	0	0	0	0	0	0	0	0	0	0
0	0	0	0	0	0	0	0	0	0	0	0	0	0	0	0	0	0
0	0	0	0	0	0	0	0	0	0	0	0	0	0	0	0	0	0
0	0	0	0	0	0	0	0	0	0	0	0	0	0	0	0	0	0
0	0	0	0	0	0	0	0	0	0	0	0	0	0	0	0	0	0
0	0	0	0	0	0	0	0	0	0	0	0	0	0	0	0	0	0
0	0	0	0	0	0	0	0	0	0	0	0	0	0	0	0	0	0
0	0	0	0	0	0	0	0	0	0	0	0	0	0	0	0	0	0
0	0	0	0	0	0	0	0	0	0	0	0	0	0	0	0	0	0
0	0	0	0	0	0	0	0	0	0	0	0	0	0	0	0	0	0
0	0	0	0	0	0	0	0	0	0	0	0	0	0	0	0	0	0
0	0	0	0	0	0	0	0	0	0	0	0	0	0	0	0	0	0
0	0	0	0	0	0	0	0	0	0	0	0	0	0	0	0	0	0
0	0	0	0	0	0	0	0	0	0	0	0	0	0	0	0	0	0
0	0	0	0	0	0	0	0	0	0	0	0	0	0	0	0	0	0
0	0	0	0	0	0	0	0	0	0	0	0	0	0	0	0	0	0
0	0	0	0	0	0	0	0	0	0	0	0	0	0	0	0	0	0
0	0	0	0	0	0	0	0	0	0	0	0	0	0	0	0	0	0
0	0	0	0	0	0	0	0	0	0	0	0	0	0	0	0	0	0
0	0	0	0	0	0	0	0	0	0	0	0	0	0	0	0	0	0
0	0	0	0	0	0	0	0	0	0	0	0	0	0	0	0	0	0
0	0	0	0	0	0	0	0	0	0	0	0	0	0	0	0	0	0
Frame 3 (23.81 ms)
0	0	0	0	0	0	0	0	0	0	0	0	0.3	0	0	0	0	0
0	0	0	0	0	0	0	0	0.3	1	2	3.3	3	2	0.7	0	0	0
0	0	0	0	0	0	0	0.3	2	5.7	10.7	14	12.3	9.7	5	1	0	0
0	0	0	0	0	0	0	1.3	6.3	10	12.7	15.7	14	11.3	8	2.3	0.3	0
0	0	0	0	0	0	0	1	4.7	8	10.3	12	10.7	8.7	5.7	1.3	0	0
0	0	0	0	0	0	0	0.3	1.7	3.7	5.3	6.3	5.3	3.3	1.7	0.3	0	0
0	0	0	0	0	0	0	0	0.3	0.7	1.3	1.3	1.3	0.7	0	0	0	0
0	0	0	0	0	0	0	0	0	0	0	0	0	0	0	0	0	0
0	0	0	0	0	0	0	0	0	0	0	0	0	0	0	0	0	0
0	0	0	0	0	0	0	0	0	0	0	0	0	0	0	0	0	0
0	0	0	0	0	0	0	0	0	0	0	0	0	0	0	0	0	0
0	0	0	0	0	0	0	0	0	0	0	0	0	0	0	0	0	0
0	0	0	0	0	0	0	0	0	0	0	0	0	0	0	0	0	0
0	0	0	0	0	0	0	0	0	0	0	0	0	0	0	0	0	0
0	0	0	0	0	0	0	0	0	0	0	0	0	0	0	0	0	0
0	0	0	0	0	0	0	0	0	0	0	0	0	0	0	0	0	0
0	0	0	0	0	0	0	0	0	0	0	0	0	0	0	0	0	0
0	0	0	0	0	0	0	0	0	0	0	0	0	0	0	0	0	0
0	0	0	0	0	0	0	0	0	0	0	0	0	0	0	0	0	0
0	0	0	0	0	0	0	0	0	0	0	0	0	0	0	0	0	0
0	0	0	0	0	0	0	0	0	0	0	0	0	0	0	0	0	0
0	0	0	0	0	0	0	0	0	0	0	0	0	0	0	0	0	0
0	0	0	0	0	0	0	0	0	0	0	0	0	0	0	0	0	0
0	0	0	0	0	0	0	0	0	0	0	0	0	0	0	0	0	0
0	0	0	0	0	0	0	0	0	0	0	0	0	0	0	0	0	0
0	0	0	0	0	0	0	0	0	0	0	0	0	0	0	0	0	0
0	0	0	0	0	0	0	0	0	0	0	0	0	0	0	0	0	0
0	0	0	0	0	0	0	0	0	0	0	0	0	0	0	0	0	0
0	0	0	0	0	0	0	0	0	0	0	0	0	0	0	0	0	0
0	0	0	0	0	0	0	0	0	0	0	0	0	0	0	0	0	0
0	0	0	0	0	0	0	0	0	0	0	0	0	0	0	0	0	0
0	0	0	0	0	0	0	0	0	0	0	0	0	0	0	0	0	0
Frame 4 (31.74 ms)
0	0	0	0	0	0	0	0	0	0	0	0	0	0	0	0	0	0
0	0	0	0	0	0	0	0	0	0.7	1.7	2.3	2.3	1.7	0.7	0	0	0
0	0	0	0	0	0	0	0	1.3	4.3	9.3	12.7	11.3	8.7	4	0.7	0	0
0	0	0	0	0	0	0	1	5.7	10.3	13.3	16.3	14.7	11.7	8.7	3	0.3	0
0	0	0	0	0	0	0	1.3	6	9.3	11.7	14	12.3	10.7	7.7	2.3	0.3	0
0	0	0	0	0	0	0	0.7	3	5.7	7.3	9	8	6	3.3	0.7	0	0
0	0	0	0	0	0	0	0	0.7	1.7	2.7	3.3	3	1.3	0.3	0	0	0
0	0	0	0	0	0	0	0	0	0.3	0.7	0.3	0.3	0	0	0	0	0
0	0	0	0	0	0	0	0	0	0	0	0	0	0	0	0	0	0
0	0	0	0	0	0	0	0	0	0	0	0	0	0	0	0	0	0
0	0	0	0	0	0	0	0	0	0	0	0	0	0	0	0	0	0
0	0	0	0	0	0	0	0	0	0	0	0	0	0	0	0	0	0
0	0	0	0	0	0	0	0	0	0	0	0	0	0	0	0	0	0
0	0	0	0	0	0	0	0	0	0	0	0	0	0	0	0	0	0
0	0	0	0	0	0	0	0	0	0	0	0	0	0	0	0	0	0
0	0	0	0	0	0	0	0	0	0	0	0	0	0	0	0	0	0
0	0	0	0	0	0	0	0	0	0	0	0	0	0	0	0	0	0
0	0	0	0	0	0	0	0	0	0	0	0	0	0	0	0	0	0
0	0	0	0	0	0	0	0	0	0	0	0	0	0	0	0	0	0
0	0	0	0	0	0	0	0	0	0	0	0	0	0	0	0	0	0
0	0	0	0	0	0	0	0	0	0	0	0	0	0	0	0	0	0
0	0	0	0	0	0	0	0	0	0	0	0	0	0	0	0	0	0
0	0	0	0	0	0	0	0	0	0	0	0	0	0	0	0	0	0
0	0	0	0	0	0	0	0	0	0	0	0	0	0	0	0	0	0
0	0	0	0	0	0	0	0	0	0	0	0	0	0	0	0	0	0
0	0	0	0	0	0	0	0	0	0	0	0	0	0	0	0	0	0
0	0	0	0	0	0	0	0	0	0	0	0	0	0	0	0	0	0
0	0	0	0	0	0	0	0	0	0	0	0	0	0	0	0	0	0
0	0	0	0	0	0	0	0	0	0	0	0	0	0	0	0	0	0
0	0	0	0	0	0	0	0	0	0	0	0	0	0	0	0	0	0
0	0	0	0	0	0	0	0	0	0	0	0	0	0	0	0	0	0
0	0	0	0	0	0	0	0	0	0	0	0	0	0	0	0	0	0
Frame 5 (39.68 ms)
0	0	0	0	0	0	0	0	0	0	0	0	0	0	0	0	0	0
0	0	0	0	0	0	0	0	0	0.3	1	2	1.7	1	0.3	0	0	0
0	0	0	0	0	0	0	0	1	3	7.3	11	10	7	3	0.7	0	0
0	0	0	0	0	0	0	0.7	4.7	10	13	16	14.7	11.7	8.7	3	0.3	0
0	0	0	0	0	0	0	1.3	6.3	10.3	12.7	14.7	13.3	11.7	8.7	3.3	0.3	0
0	0	0	0	0	0	0	1.3	4.3	7.3	9	11	9.7	8	5.3	1.3	0	0
0	0	0	0	0	0	0	0.3	1.7	3	4.3	5.3	5	2.7	1	0	0	0
0	0	0	0	0	0	0	0	0.3	0.7	1.3	1.3	1	0.3	0	0	0	0
0	0	0	0	0	0	0	0	0	0	0	0	0	0	0	0	0	0
0	0	0	0	0	0	0	0	0	0	0	0	0	0	0	0	0	0
0	0	0	0	0	0	0	0	0	0	0	0	0	0	0	0	0	0
0	0	0	0	0	0	0	0	0	0	0	0	0	0	0	0	0	0
0	0	0	0	0	0	0	0	0	0	0	0	0	0	0	0	0	0
0	0	0	0	0	0	0	0	0	0	0	0	0	0	0	0	0	0
0	0	0	0	0	0	0	0	0	0	0	0	0	0	0	0	0	0
0	0	0	0	0	0	0	0	0	0	0	0	0	0	0	0	0	0
0	0	0	0	0	0	0	0	0	0	0	0	0	0	0	0	0	0
0	0	0	0	0	0	0	0	0	0	0	0	0	0	0	0	0	0
0	0	0	0	0	0	0	0	0	0	0	0	0	0	0	0	0	0
0	0	0	0	0	0	0	0	0	0	0	0	0	0	0	0	0	0
0	0	0	0	0	0	0	0	0	0	0	0	0	0	0	0	0	0
0	0	0	0	0	0	0	0	0	0	0	0	0	0	0	0	0	0
0	0	0	0	0	0	0	0	0	0	0	0	0	0	0	0	0	0
0	0	0	0	0	0	0	0	0	0	0	0	0	0	0	0	0	0
0	0	0	0	0	0	0	0	0	0	0	0	0	0	0	0	0	0
0	0	0	0	0	0	0	0	0	0	0	0	0	0	0	0	0	0
0	0	0	0	0	0	0	0	0	0	0	0	0	0	0	0	0	0
0	0	0	0	0	0	0	0	0	0	0	0	0	0	0	0	0	0
0	0	0	0	0	0	0	0	0	0	0	0	0	0	0	0	0	0
0	0	0	0	0	0	0	0	0	0	0	0	0	0	0	0	0	0
0	0	0	0	0	0	0	0	0	0	0	0	0	0	0	0	0	0
0	0	0	0	0	0	0	0	0	0	0	0	0	0	0	0	0	0
Frame 6 (47.61 ms)
0	0	0	0	0	0	0	0	0	0	0	0	0	0	0	0	0	0
0	0	0	0	0	0	0	0	0	0	0.7	1.3	1.3	0.7	0	0	0	0
0	0	0	0	0	0	0	0	0.7	2.3	5.7	9	8.3	5.3	2.3	0.3	0	0
0	0	0	0	0	0	0	0.7	4.3	9.7	12.7	15.7	14	11.3	8.3	2.7	0.3	0
0	0	0	0	0	0	0	1.7	6.7	11	13	15	13.3	12	9.3	3.3	0.3	0
0	0	0	0	0	0	0.3	2	5.3	8.3	9.7	12	10.7	9	6.7	2	0	0
0	0	0	0	0	0	0	0.7	2.7	4.3	5.7	7	6.7	4.3	2	0.3	0	0
0	0	0	0	0	0	0	0.3	1	1.7	2.7	3	2.3	1	0.3	0	0	0
0	0	0	0	0	0	0	0	0	0.3	0.3	0.3	0.3	0	0	0	0	0
0	0	0	0	0	0	0	0	0	0	0	0	0	0	0	0	0	0
0	0	0	0	0	0	0	0	0	0	0	0	0	0	0	0	0	0
0	0	0	0	0	0	0	0	0	0	0	0	0	0	0	0	0	0
0	0	0	0	0	0	0	0	0	0	0	0	0	0	0	0	0	0
0	0	0	0	0	0	0	0	0	0	0	0	0	0	0	0	0	0
0	0	0	0	0	0	0	0	0	0	0	0	0	0	0	0	0	0
0	0	0	0	0	0	0	0	0	0	0	0	0	0	0	0	0	0
0	0	0	0	0	0	0	0	0	0	0	0	0	0	0	0	0	0
0	0	0	0	0	0	0	0	0	0	0	0	0	0	0	0	0	0
0	0	0	0	0	0	0	0	0	0	0	0	0	0	0	0	0	0
0	0	0	0	0	0	0	0	0	0	0	0	0	0	0	0	0	0
0	0	0	0	0	0	0	0	0	0	0	0	0	0	0	0	0	0
0	0	0	0	0	0	0	0	0	0	0	0	0	0	0	0	0	0
0	0	0	0	0	0	0	0	0	0	0	0	0	0	0	0	0	0
0	0	0	0	0	0	0	0	0	0	0	0	0	0	0	0	0	0
0	0	0	0	0	0	0	0	0	0	0	0	0	0	0	0	0	0
0	0	0	0	0	0	0	0	0	0	0	0	0	0	0	0	0	0
0	0	0	0	0	0	0	0	0	0	0	0	0	0	0	0	0	0
0	0	0	0	0	0	0	0	0	0	0	0	0	0	0	0	0	0
0	0	0	0	0	0	0	0	0	0	0	0	0	0	0	0	0	0
0	0	0	0	0	0	0	0	0	0	0	0	0	0	0	0	0	0
0	0	0	0	0	0	0	0	0	0	0	0	0	0	0	0	0	0
0	0	0	0	0	0	0	0	0	0	0	0	0	0	0	0	0	0
Frame 7 (55.55 ms)
0	0	0	0	0	0	0	0	0	0	0	0	0	0	0	0	0	0
0	0	0	0	0	0	0	0	0	0	0.7	1	1	0.7	0	0	0	0
0	0	0	0	0	0	0	0	0.7	2	4.7	7.7	7	4	2	0.3	0	0
0	0	0	0	0	0	0	0.7	4	9	12.3	15.3	13.7	10.7	8	2.3	0.3	0
0	0	0	0	0	0	0	1.7	7	11	13	15	13.7	12	9.3	3.7	0.3	0
0	0	0	0	0	0	0.3	2.7	6.3	9.3	10.3	12.3	11	9.7	7	2	0	0
0	0	0	0	0	0	0	1.3	4	5.3	6.7	8.3	7.7	5.3	2.3	0.3	0	0
0	0	0	0	0	0	0	0.7	1.7	3	4	4.3	3.7	1.7	0.3	0	0	0
0	0	0	0	0	0	0	0	0.3	0.7	1	0.7	0.7	0	0	0	0	0
0	0	0	0	0	0	0	0	0	0	0	0	0	0	0	0	0	0
0	0	0	0	0	0	0	0	0	0	0	0	0	0	0	0	0	0
0	0	0	0	0	0	0	0	0	0	0	0	0	0	0	0	0	0
0	0	0	0	0	0	0	0	0	0	0	0	0	0	0	0	0	0
0	0	0	0	0	0	0	0	0	0	0	0	0	0	0	0	0	0
0	0	0	0	0	0	0	0	0	0	0	0	0	0	0	0	0	0
0	0	0	0	0	0	0	0	0	0	0	0	0	0	0	0	0	0
0	0	0	0	0	0	0	0	0	0	0	0	0	0	0	0	0	0
0	0	0	0	0	0	0	0	0	0	0	0	0	0	0	0	0	0
0	0	0	0	0	0	0	0	0	0	0	0	0	0	0	0	0	0
0	0	0	0	0	0	0	0	0	0	0	0	0	0	0	0	0	0
0	0	0	0	0	0	0	0	0	0	0	0	0	0	0	0	0	0
0	0	0	0	0	0	0	0	0	0	0	0	0	0	0	0	0	0
0	0	0	0	0	0	0	0	0	0	0	0	0	0	0	0	0	0
0	0	0	0	0	0	0	0	0	0	0	0	0	0	0	0	0	0
0	0	0	0	0	0	0	0	0	0	0	0	0	0	0	0	0	0
0	0	0	0	0	0	0	0	0	0	0	0	0	0	0	0	0	0
0	0	0	0	0	0	0	0	0	0	0	0	0	0	0	0	0	0
0	0	0	0	0	0	0	0	0	0	0	0	0	0	0	0	0	0
0	0	0	0	0	0	0	0	0	0	0	0	0	0	0	0	0	0
0	0	0	0	0	0	0	0	0	0	0	0	0	0	0	0	0	0
0	0	0	0	0	0	0	0	0	0	0	0	0	0	0	0	0	0
0	0	0	0	0	0	0	0	0	0	0	0	0	0	0	0	0	0
Frame 8 (63.49 ms)
0	0	0	0	0	0	0	0	0	0	0	0	0	0	0	0	0	0
0	0	0	0	0	0	0	0	0	0	0.3	0.7	0.7	0.3	0	0	0	0
0	0	0	0	0	0	0	0	0.7	1.7	3.7	5.7	5.3	3	1.3	0.3	0	0
0	0	0	0	0	0	0	0.7	3.7	9	12	14.7	13.3	10.3	7	2	0	0
0	0	0	0	0	0	0.3	2	7.3	11.3	13.3	15.3	13.7	12	9	3.3	0.3	0
0	0	0	0	0	0	0.7	3.3	7.3	10.3	11	13	11.7	10	7.7	2	0.3	0
0	0	0	0	0	0	0.3	2.3	5	6.3	7.7	9	8.7	6	2.7	0.7	0	0
0	0	0	0	0	0	0	1.3	3	4	5	5.7	5	2.3	0.7	0	0	0
0	0	0	0	0	0	0	0.3	0.7	1	1.3	1.3	1	0.3	0	0	0	0
0	0	0	0	0	0	0	0	0	0	0	0	0	0	0	0	0	0
0	0	0	0	0	0	0	0	0	0	0	0	0	0	0	0	0	0
0	0	0	0	0	0	0	0	0	0	0	0	0	0	0	0	0	0
0	0	0	0	0	0	0	0	0	0	0	0	0	0	0	0	0	0
0	0	0	0	0	0	0	0	0	0	0	0	0	0	0	0	0	0
0	0	0	0	0	0	0	0	0	0	0	0	0	0	0	0	0	0
0	0	0	0	0	0	0	0	0	0	0	0	0	0	0	0	0	0
0	0	0	0	0	0	0	0	0	0	0	0	0	0	0	0	0	0
0	0	0	0	0	0	0	0	0	0	0	0	0	0	0	0	0	0
0	0	0	0	0	0	0	0	0	0	0	0	0	0	0	0	0	0
0	0	0	0	0	0	0	0	0	0	0	0	0	0	0	0	0	0
0	0	0	0	0	0	0	0	0	0	0	0	0	0	0	0	0	0
0	0	0	0	0	0	0	0	0	0	0	0	0	0	0	0	0	0
0	0	0	0	0	0	0	0	0	0	0	0	0	0	0	0	0	0
0	0	0	0	0	0	0	0	0	0	0	0	0	0	0	0	0	0
0	0	0	0	0	0	0	0	0	0	0	0	0	0	0	0	0	0
0	0	0	0	0	0	0	0	0	0	0	0	0	0	0	0	0	0
0	0	0	0	0	0	0	0	0	0	0	0	0	0	0	0	0	0
0	0	0	0	0	0	0	0	0	0	0	0	0	0	0	0	0	0
0	0	0	0	0	0	0	0	0	0	0	0	0	0	0	0	0	0
0	0	0	0	0	0	0	0	0	0	0	0	0	0	0	0	0	0
0	0	0	0	0	0	0	0	0	0	0	0	0	0	0	0	0	0
0	0	0	0	0	0	0	0	0	0	0	0	0	0	0	0	0	0
Frame 9 (71.42 ms)
0	0	0	0	0	0	0	0	0	0	0	0	0	0	0	0	0	0
0	0	0	0	0	0	0	0	0	0	0	0.3	0.3	0	0	0	0	0
0	0	0	0	0	0	0	0	0.3	1.7	2.7	4.3	3.7	2.3	1	0.3	0	0
0	0	0	0	0	0	0	0.7	3.3	8.3	11.7	14.3	12.7	9.3	6.3	1.3	0	0
0	0	0	0	0	0	0.3	2	7.3	11.3	13.3	15.3	13.7	12	9	2.7	0.3	0
0	0	0	0	0	0	0.7	4	8	11	11.7	13.3	11.7	10.3	8	2.3	0.3	0
0	0	0	0	0	0	0.7	3.3	6	7.3	8.3	9.7	9.3	6.7	3.3	0.7	0	0
0	0	0	0	0	0	0.3	2	4	5	6	6.7	6.3	3.3	0.7	0	0	0
0	0	0	0	0	0	0	0.7	1.3	1.7	2.3	2.3	1.7	0.7	0	0	0	0
0	0	0	0	0	0	0	0	0	0.3	0.3	0.3	0	0	0	0	0	0
0	0	0	0	0	0	0	0	0	0	0	0	0	0	0	0	0	0
0	0	0	0	0	0	0	0	0	0	0	0	0	0	0	0	0	0
0	0	0	0	0	0	0	0	0	0	0	0	0	0	0	0	0	0
0	0	0	0	0	0	0	0	0	0	0	0	0	0	0	0	0	0
0	0	0	0	0	0	0	0	0	0	0	0	0	0	0	0	0	0
0	0	0	0	0	0	0	0	0	0	0	0	0	0	0	0	0	0
0	0	0	0	0	0	0	0	0	0	0	0	0	0	0	0	0	0
0	0	0	0	0	0	0	0	0	0	0	0	0	0	0	0	0	0
0	0	0	0	0	0	0	0	0	0	0	0	0	0	0	0	0	0
0	0	0	0	0	0	0	0	0	0	0	0	0	0	0	0	0	0
0	0	0	0	0	0	0	0	0	0	0	0	0	0	0	0	0	0
0	0	0	0	0	0	0	0	0	0	0	0	0	0	0	0	0	0
0	0	0	0	0	0	0	0	0	0	0	0	0	0	0	0	0	0
0	0	0	0	0	0	0	0	0	0	0	0	0	0	0	0	0	0
0	0	0	0	0	0	0	0	0	0	0	0	0	0	0	0	0	0
0	0	0	0	0	0	0	0	0	0	0	0	0	0	0	0	0	0
0	0	0	0	0	0	0	0	0	0	0	0	0	0	0	0	0	0
0	0	0	0	0	0	0	0	0	0	0	0	0	0	0	0	0	0
0	0	0	0	0	0	0	0	0	0	0	0	0	0	0	0	0	0
0	0	0	0	0	0	0	0	0	0	0	0	0	0	0	0	0	0
0	0	0	0	0	0	0	0	0	0	0	0	0	0	0	0	0	0
0	0	0	0	0	0	0	0	0	0	0	0	0	0	0	0	0	0
Frame 10 (79.36 ms)
0	0	0	0	0	0	0	0	0	0	0	0	0	0	0	0	0	0
0	0	0	0	0	0	0	0	0	0	0	0	0.3	0	0	0	0	0
0	0	0	0	0	0	0	0	0.3	1.3	2.3	3.3	3	2	1	0	0	0
0	0	0	0	0	0	0	0.3	3	8	11.7	13.7	12	8.7	5	1	0	0
0	0	0	0	0	0	0.3	2	7.3	11.7	13.7	15.3	13.3	11.7	8.3	2.3	0.3	0
0	0	0	0	0	0	0.7	4	8	11	12	13.7	12	10.3	8	2	0	0
0	0	0	0	0	0	1	4	7	8	9	10.3	10	7.3	3.7	0.7	0	0
0	0	0	0	0	0	1	2.7	5	6	7	7.7	7	4.3	1	0	0	0
0	0	0	0	0	0	0.7	1.3	1.7	2.7	3	3	2	0.7	0	0	0	0
0	0	0	0	0	0	0	0.3	0.3	0.3	0.3	0.3	0.3	0	0	0	0	0
0	0	0	0	0	0	0	0	0	0	0	0	0	0	0	0	0	0
0	0	0	0	0	0	0	0	0	0	0	0	0	0	0	0	0	0
0	0	0	0	0	0	0	0	0	0	0	0	0	0	0	0	0	0
0	0	0	0	0	0	0	0	0	0	0	0	0	0	0	0	0	0
0	0	0	0	0	0	0	0	0	0	0	0	0	0	0	0	0	0
0	0	0	0	0	0	0	0	0	0	0	0	0	0	0	0	0	0
0	0	0	0	0	0	0	0	0	0	0	0	0	0	0	0	0	0
0	0	0	0	0	0	0	0	0	0	0	0	0	0	0	0	0	0
0	0	0	0	0	0	0	0	0	0	0	0	0	0	0	0	0	0
0	0	0	0	0	0	0	0	0	0	0	0	0	0	0	0	0	0
0	0	0	0	0	0	0	0	0	0	0	0	0	0	0	0	0	0
0	0	0	0	0	0	0	0	0	0	0	0	0	0	0	0	0	0
0	0	0	0	0	0	0	0	0	0	0	0	0	0	0	0	0	0
0	0	0	0	0	0	0	0	0	0	0	0	0	0	0	0	0	0
0	0	0	0	0	0	0	0	0	0	0	0	0	0	0	0	0	0
0	0	0	0	0	0	0	0	0	0	0	0	0	0	0	0	0	0
0	0	0	0	0	0	0	0	0	0	0	0	0	0	0	0	0	0
0	0	0	0	0	0	0	0	0	0	0	0	0	0	0	0	0	0
0	0	0	0	0	0	0	0	0	0	0	0	0	0	0	0	0	0
0	0	0	0	0	0	0	0	0	0	0	0	0	0	0	0	0	0
0	0	0	0	0	0	0	0	0	0	0	0	0	0	0	0	0	0
0	0	0	0	0	0	0	0	0	0	0	0	0	0	0	0	0	0
Frame 11 (87.29 ms)
0	0	0	0	0	0	0	0	0	0	0	0	0	0	0	0	0	0
0	0	0	0	0	0	0	0	0	0	0	0	0	0	0	0	0	0
0	0	0	0	0	0	0	0	0.3	1.3	2	3	2.7	1.3	0.7	0	0	0
0	0	0	0	0	0	0	0.3	2.7	7.3	11	13.3	11.7	8.3	4.7	0.7	0	0
0	0	0	0	0	0	0.3	2	7.3	11.3	13.3	15	13.3	12	8.3	2	0	0
0	0	0	0	0	0	0.7	4	8.3	11.3	12	13.7	12	10.7	8.3	2	0	0
0	0	0	0	0	0	1	4.3	7.3	8.3	9	10.7	10.3	7.7	4	0.7	0	0
0	0	0	0	0	0	1.3	3.3	5.7	6.7	7.7	8.3	7.7	4.7	1.3	0	0	0
0	0	0	0	0	0	1	2	2.3	3.3	3.7	3.7	2.7	1	0	0	0	0
0	0	0	0	0	0	0.3	0.7	0.7	0.7	0.7	0.7	0.3	0	0	0	0	0
0	0	0	0	0	0	0	0	0	0	0	0	0	0	0	0	0	0
0	0	0	0	0	0	0	0	0	0	0	0	0	0	0	0	0	0
0	0	0	0	0	0	0	0	0	0	0	0	0	0	0	0	0	0
0	0	0	0	0	0	0	0	0	0	0	0	0	0	0	0	0	0
0	0	0	0	0	0	0	0	0	0	0	0	0	0	0	0	0	0
0	0	0	0	0	0	0	0	0	0	0	0	0	0	0	0	0	0
0	0	0	0	0	0	0	0	0	0	0	0	0	0	0	0	0	0
0	0	0	0	0	0	0	0	0	0	0	0	0	0	0	0	0	0
0	0	0	0	0	0	0	0	0	0	0	0	0	0	0	0	0	0
0	0	0	0	0.3	0	0	0	0	0	0	0	0	0	0	0	0	0
0	0	0	0.3	0	0.3	0	0	0	0	0	0	0	0	0	0	0	0
0	0	0	0	0	0	0	0	0	0	0	0	0	0	0	0	0	0
0	0	0	0	0	0	0	0	0	0	0	0	0	0	0	0	0	0
0	0	0	0	0	0	0	0	0	0	0	0	0	0	0	0	0	0
0	0	0	0	0	0	0	0	0	0	0	0	0	0	0	0	0	0
0	0	0	0	0	0	0	0	0	0	0	0	0	0	0	0	0	0
0	0	0	0	0	0	0	0	0	0	0	0	0	0	0	0	0	0
0	0	0	0	0	0	0	0	0	0	0	0	0	0	0	0	0	0
0	0	0	0	0	0	0	0	0	0	0	0	0	0	0	0	0	0
0	0	0	0	0	0	0	0	0	0	0	0	0	0	0	0	0	0
0	0	0	0	0	0	0	0	0	0	0	0	0	0	0	0	0	0
0	0	0	0	0	0	0	0	0	0	0	0	0	0	0	0	0	0
Frame 12 (95.23 ms)
0	0	0	0	0	0	0	0	0	0	0	0	0	0	0	0	0	0
0	0	0	0	0	0	0	0	0	0	0	0	0	0	0	0	0	0
0	0	0	0	0	0	0	0	0.3	1	2	2.7	2.3	1.3	0.7	0	0	0
0	0	0	0	0	0	0	0.3	2.3	6.7	10.7	13	11.3	8	4	0.7	0	0
0	0	0	0	0	0	0.3	2	7	11.3	13.3	15	13.3	11.7	8.3	2	0	0
0	0	0	0	0	0	0.7	4	8.3	11.7	12.3	13.7	12.3	10.7	8.7	2	0	0
0	0	0	0	0	0	1.3	4.7	7.7	8.7	9.3	11	10.7	8	4.3	0.7	0	0
0	0	0	0	0	0.3	1.3	3.7	6	7.3	8	8.7	8	5	1.3	0	0	0
0	0	0	0	0	0.3	1.3	2.3	2.7	3.7	4	4	3	1	0.3	0	0	0
0	0	0	0	0	0	0.7	1	1	1	1	0.7	0.3	0	0	0	0	0
0	0	0	0	0	0	0.3	0.3	0	0	0	0	0	0	0	0	0	0
0	0	0	0	0	0	0	0	0	0	0	0	0	0	0	0	0	0
0	0	0	0	0	0	0	0	0	0	0	0	0	0	0	0	0	0
0	0	0	0	0	0	0	0	0	0	0	0	0	0	0	0	0	0
0	0	0	0	0	0	0	0	0	0	0	0	0	0	0	0	0	0
0	0	0	0	0	0	0	0	0	0	0	0	0	0	0	0	0	0
0	0	0	0	0	0	0	0	0	0	0	0	0	0	0	0	0	0
0	0	0	0.3	0	0	0	0	0	0	0	0	0	0	0	0	0	0
0	0	0	0.3	0	0	0	0	0	0	0	0	0	0	0	0	0	0
0	0	0.3	0.3	0.3	0	0	0	0	0	0	0	0	0	0	0	0	0
0	0	0	0.3	0	0.3	0	0	0	0	0	0	0	0	0	0	0	0
0	0	0	0.3	0.3	0	0	0	0	0	0	0	0	0	0	0	0	0
0	0	0	0	0	0	0.3	0	0	0	0	0	0	0	0	0	0	0
0	0	0	0	0	0	0	0	0	0	0	0	0	0	0	0	0	0
0	0	0	0	0	0	0	0	0	0	0	0	0	0	0	0	0	0
0	0	0	0	0	0	0	0	0	0	0	0	0	0	0	0	0	0
0	0	0	0	0	0	0	0	0	0	0	0	0	0	0	0	0	0
0	0	0	0	0	0	0	0	0	0	0	0	0	0	0	0	0	0
0	0	0	0	0	0	0	0	0	0	0	0	0	0	0	0	0	0
0	0	0	0	0	0	0	0	0	0	0	0	0	0	0	0	0	0
0	0	0	0	0	0	0	0	0	0	0	0	0	0	0	0	0	0
0	0	0	0	0	0	0	0	0	0	0	0	0	0	0	0	0	0
Frame 13 (103.16 ms)
0	0	0	0	0	0	0	0	0	0	0	0	0	0	0	0	0	0
0	0	0	0	0	0	0	0	0	0	0	0	0	0	0	0	0	0
0	0	0	0	0	0	0	0	0.3	1	1.7	2.3	2.3	1.3	0.7	0	0	0
0	0	0	0	0	0	0	0.3	2	6	10	12.7	11.3	7.7	3.7	0.7	0	0
0	0	0	0	0	0	0	1.7	6.3	11	13	15	13.3	11.7	8	2	0	0
0	0	0	0	0	0	0.7	4	8.3	11.7	12	13.7	12.3	11	8.7	2	0	0
0	0	0	0	0	0	1	4.7	8	9	9.7	11	11	8.3	4.7	1	0	0
0	0	0	0	0	0.3	1.3	4	6.3	7.7	8	8.7	8.3	5.3	1.7	0.3	0	0
0	0	0	0	0	0.3	1.3	2.7	3	4	4.3	4.3	3.3	1.3	0.3	0	0	0
0	0	0	0	0	0.3	0.7	1	1	1.3	1	0.7	0.3	0	0	0	0	0
0	0	0	0	0	0	0.3	0.3	0	0	0	0	0	0	0	0	0	0
0	0	0	0	0	0.3	0	0	0	0	0	0	0	0	0	0	0	0
0	0	0	0	0	0.3	0	0	0	0	0	0	0	0	0	0	0	0
0	0	0	0	0	0	0	0	0	0	0	0	0	0	0	0	0	0
0	0	0	0	0	0	0	0	0	0	0	0	0	0	0	0	0	0
0	0	0	0	0	0	0	0	0	0	0	0	0	0	0	0	0	0
0	0	0	0	0	0	0	0	0	0	0	0	0	0	0	0	0	0
0	0	0	0.3	0	0	0	0	0	0	0	0	0	0	0	0	0	0
0	0	0	0.3	0.3	0	0	0	0	0	0	0	0	0	0	0	0	0
0.3	0	0.3	0.3	0.3	0.3	0	0	0	0	0	0	0	0	0	0	0	0
0	0	0	0.3	0.3	0.3	0	0	0	0	0	0	0	0	0	0	0	0
0	0	0.3	0.3	0.3	0.3	0.3	0	0	0	0	0	0	0	0	0	0	0
0	0	0	0	0.3	0.3	0.3	0	0	0	0	0	0	0	0	0	0	0
0	0	0	0	0	0	0	0	0	0	0	0	0	0	0	0	0	0
0	0	0	0	0	0	0	0	0	0	0	0	0	0	0	0	0	0
0	0	0	0	0	0	0	0	0	0	0	0	0	0	0	0	0	0
0	0	0	0	0	0	0	0	0	0	0	0	0	0	0	0	0	0
0	0	0	0	0	0	0	0	0	0	0	0	0	0	0	0	0	0
0	0	0	0	0	0	0	0	0	0	0	0	0	0	0	0	0	0
0	0	0	0	0	0	0	0	0	0	0	0	0	0	0	0	0	0
0	0	0	0	0	0	0	0	0	0	0	0	0	0	0	0	0	0
0	0	0	0	0	0	0	0	0	0	0	0	0	0	0	0	0	0
Frame 14 (111.10 ms)
0	0	0	0	0	0	0	0	0	0	0	0	0	0	0	0	0	0
0	0	0	0	0	0	0	0	0	0	0	0	0	0	0	0	0	0
0	0	0	0	0	0	0	0	0.3	1	1.7	2.3	2	1.3	0.3	0	0	0
0	0	0	0	0	0	0	0.3	1.7	5.7	9.7	12.3	11	7.3	3.3	0.7	0	0
0	0	0	0	0	0	0	1.7	6.3	10.7	13	15	13.3	11.7	8	1.7	0	0
0	0	0	0	0	0	0.7	4	8	11.7	12	13.7	12.3	11	8.7	2	0	0
0	0	0	0	0	0	1	4.7	7.7	9	9.7	11	11	8.7	5	1	0	0
0	0	0	0	0	0.3	1.3	4	6.3	7.7	8.3	9	8.7	5.7	2	0.3	0	0
0	0	0	0	0	0.3	1.3	2.7	3	4.3	4.7	4.7	3.7	1.7	0.3	0	0	0
0	0	0	0	0	0.3	0.7	1	1.3	1.7	1.3	1	0.7	0	0	0	0	0
0	0	0	0	0	0.3	0.3	0.3	0.3	0.3	0	0	0	0	0	0	0	0
0	0	0	0	0	0.3	0	0	0	0	0	0	0	0	0	0	0	0
0	0	0	0	0	0.3	0	0	0	0	0	0	0	0	0	0	0	0
0	0	0	0	0	0	0	0	0	0	0	0	0	0	0	0	0	0
0	0	0	0.3	0	0	0	0	0	0	0	0	0	0	0	0	0	0
0	0	0	0	0	0	0	0	0	0	0	0	0	0	0	0	0	0
0	0	0	0	0	0	0	0	0	0	0	0	0	0	0	0	0	0
0	0.3	0.3	0.3	0	0	0	0	0	0	0	0	0	0	0	0	0	0
0.3	0	0	0.3	0.3	0	0	0	0	0	0	0	0	0	0	0	0	0
0.3	0	0.3	0.3	0.7	0.3	0	0	0	0	0	0	0	0	0	0	0	0
0	0	0.3	0.7	0.7	0.3	0	0	0	0	0	0	0	0	0	0	0	0
0	0	0.3	0.7	0.7	0.3	0.3	0	0	0	0.3	0	0	0	0	0	0	0
0	0	0	0.3	0.3	0.3	0.3	0	0	0	0	0.3	0	0	0	0	0	0
0	0	0	0	0	0	0.3	0	0	0	0	0	0	0	0	0	0	0
0	0	0	0	0	0	0	0	0	0	0	0	0	0	0	0	0	0
0	0	0	0	0	0	0	0	0	0	0	0	0	0	0	0	0	0
0	0	0	0	0	0	0	0	0	0	0	0	0	0	0	0	0	0
0	0	0	0	0	0	0	0	0	0	0	0	0	0	0	0	0	0
0	0	0	0	0	0	0	0	0	0	0	0	0	0	0	0	0	0
0	0	0	0	0	0	0	0	0	0	0	0	0	0	0	0	0	0
0	0	0	0	0	0	0	0	0	0	0	0	0	0	0	0	0	0
0	0	0	0	0	0	0	0	0	0	0	0	0	0	0	0	0	0
Frame 15 (119.04 ms)
0	0	0	0	0	0	0	0	0	0	0	0	0	0	0	0	0	0
0	0	0	0	0	0	0	0	0	0	0	0	0	0	0	0	0	0
0	0	0	0	0	0	0	0	0	0.7	1.7	2	2	1	0.3	0	0	0
0	0	0	0	0	0	0	0.3	1.7	5	9	11.7	10.7	7	3.3	0.7	0	0
0	0	0	0	0	0	0	1.3	5.7	10.3	12.7	14.7	13	11.3	8	1.7	0	0
0	0	0	0	0	0	0.7	3.7	7.7	11.3	12	13.7	12.3	11	8.7	2.3	0	0
0	0	0	0	0	0	1	4.3	7.7	9	9.3	11	11	8.7	5	1	0	0
0	0	0	0	0	0.3	1.3	4	6.3	7.7	8.3	9	8.7	6	2	0.3	0	0
0	0	0	0	0	0.3	1.3	2.7	3	4.3	4.7	4.7	3.7	1.7	0.3	0	0	0
0	0	0	0	0	0.3	0.7	1	1.3	1.7	1.3	1	0.7	0	0	0	0	0
0	0	0	0	0	0.3	0.3	0.3	0.3	0.3	0	0	0	0	0	0	0	0
0	0	0	0	0	0.3	0	0	0	0	0	0	0	0	0	0	0	0
0	0	0	0	0.3	0.3	0	0	0	0	0	0	0	0	0	0	0	0
0	0	0	0	0	0	0	0	0	0	0	0	0	0	0	0	0	0
0	0	0	0.3	0	0	0	0	0	0	0	0	0	0	0	0	0	0
0	0	0	0.3	0	0	0	0	0	0	0	0	0	0	0	0	0	0
0	0	0	0.3	0	0	0	0	0	0	0	0	0	0	0	0	0	0
0	0.3	0.3	0.3	0	0	0	0	0	0	0	0	0	0	0	0	0	0
0.3	0	0	0.3	0.3	0	0	0	0	0	0	0	0	0	0	0	0	0
0.3	0.3	0.3	0.3	0.7	0.3	0.3	0	0	0	0	0	0	0	0	0	0	0
0	0.3	0.3	0.7	0.7	0.7	0.3	0.3	0	0	0	0	0	0	0	0	0	0
0	0	0.3	0.7	0.7	0.3	0.3	0	0	0.3	0.3	0	0	0	0	0	0	0
0	0	0	0.3	0.7	0.7	0.7	0.3	0	0.3	0.3	0.3	0	0	0	0	0	0
0	0	0	0	0	0.3	0.7	0.3	0.3	0.3	0	0.3	0	0	0	0	0	0
0	0	0	0	0	0	0	0	0	0	0	0	0	0	0	0	0	0
0	0	0	0	0	0	0	0	0	0	0	0	0	0	0	0	0	0
0	0	0	0	0	0	0	0	0	0	0	0	0	0	0	0	0	0
0	0	0	0	0	0	0	0	0	0	0	0	0	0	0	0	0	0
0	0	0	0	0	0	0	0	0	0	0	0	0	0	0	0	0	0
0	0	0	0	0	0	0	0	0	0	0	0	0	0	0	0	0	0
0	0	0	0	0	0	0	0	0	0	0	0	0	0	0	0	0	0
0	0	0	0	0	0	0	0	0	0	0	0	0	0	0	0	0	0
Frame 16 (126.97 ms)
0	0	0	0	0	0	0	0	0	0	0	0	0	0	0	0	0	0
0	0	0	0	0	0	0	0	0	0	0	0	0	0	0	0	0	0
0	0	0	0	0	0	0	0	0	0.7	1.7	2	1.7	1	0.3	0	0	0
0	0	0	0	0	0	0	0	1.3	5	8.7	11.3	10.3	7	3.3	0.7	0	0
0	0	0	0	0	0	0	1.3	5.3	10	12.3	14.3	13	11.3	8	1.7	0	0
0	0	0	0	0	0	0.7	3.3	7.3	11	11.7	13.3	12	10.7	8.7	2.3	0	0
0	0	0	0	0	0	1	4.3	7.3	8.7	9.3	10.7	10.7	8.7	5	1	0	0
0	0	0	0	0	0	1.3	4	6.3	7.7	8.3	9	8.7	6	2	0.3	0	0
0	0	0	0	0	0.3	1.3	3	3.3	4.7	4.7	5	4	2	0.3	0	0	0
0	0	0	0	0	0.3	0.7	1.3	1.7	1.7	1.3	1	0.7	0.3	0	0	0	0
0	0	0	0	0	0.3	0.3	0.3	0.3	0.3	0	0	0	0	0	0	0	0
0	0	0	0	0	0.3	0.3	0	0	0	0	0	0	0	0	0	0	0
0	0	0	0	0.3	0.3	0	0	0	0	0	0	0	0	0	0	0	0
0	0	0	0	0	0	0	0	0	0	0	0	0	0	0	0	0	0
0	0	0	0.3	0	0	0	0	0	0	0	0	0	0	0	0	0	0
0	0	0	0.3	0	0	0	0	0	0	0	0	0	0	0	0	0	0
0	0	0	0.3	0	0.3	0	0	0	0	0	0	0	0	0	0	0	0
0	0.3	0.3	0.3	0	0	0	0	0	0	0	0	0	0	0	0	0	0
0.3	0	0	0.3	0.3	0	0	0	0	0	0	0	0	0	0	0	0	0
0.3	0.3	0.3	0.3	0.7	0.3	0.3	0	0	0	0	0	0	0	0	0	0	0
0	0.3	0.3	0.7	0.7	0.7	0.3	0.3	0	0	0.3	0	0	0	0	0	0	0
0	0	0.7	0.7	0.7	0.7	0.7	0.3	0.3	0.3	0.3	0.3	0	0	0	0	0	0
0	0	0.3	0.3	0.7	0.7	1	0.3	0.3	0.3	0.3	0.7	0.3	0	0	0	0	0
0	0	0	0.3	0.3	0.7	0.7	0.3	0.3	0.3	0.3	0.3	0.3	0	0	0	0	0
0	0	0	0	0	0	0.3	0.3	0	0.3	0	0	0	0	0	0	0	0
0	0	0	0	0	0	0	0	0	0	0	0	0	0	0	0	0	0
0	0	0	0	0	0	0	0	0	0	0	0	0	0	0	0	0	0
0	0	0	0	0	0	0	0	0	0	0	0	0	0	0	0	0	0
0	0	0	0	0	0	0	0	0	0	0	0	0	0	0	0	0	0
0	0	0	0	0	0	0	0	0	0	0	0	0	0	0	0	0	0
0	0	0	0	0	0	0	0	0	0	0	0	0	0	0	0	0	0
0	0	0	0	0	0	0	0	0	0	0	0	0	0	0	0	0	0
Frame 17 (134.91 ms)
0	0	0	0	0	0	0	0	0	0	0	0	0	0	0	0	0	0
0	0	0	0	0	0	0	0	0	0	0	0	0	0	0	0	0	0
0	0	0	0	0	0	0	0	0	0.7	1.3	2	1.7	1	0.3	0	0	0
0	0	0	0	0	0	0	0	1.3	4.3	8.3	11	10	6.3	3	0.7	0	0
0	0	0	0	0	0	0	1	5	9.3	12	14	12.7	11	7.7	1.7	0	0
0	0	0	0	0	0	0.3	3	7	10.7	11.7	13.3	11.7	10.7	8.7	2.3	0	0
0	0	0	0	0	0	0.7	4	7.3	8.3	9.3	10.7	10.7	8.7	5	1	0	0
0	0	0	0	0	0	1.3	4	6.3	7.7	8.3	9	8.7	6	2	0.3	0	0
0	0	0	0	0	0.3	1.3	3	3.3	4.7	5	5	4	2	0.3	0	0	0
0	0	0	0	0	0.3	0.7	1.3	1.7	2	1.7	1.3	0.7	0.3	0	0	0	0
0	0	0	0	0	0.3	0.3	0.3	0.3	0.3	0.3	0	0	0	0	0	0	0
0	0	0	0	0	0.3	0.3	0.3	0	0	0	0	0	0	0	0	0	0
0	0	0	0	0.3	0.3	0.3	0	0	0	0	0	0	0	0	0	0	0
0	0	0	0	0	0.3	0	0	0	0	0	0	0	0	0	0	0	0
0	0	0	0.3	0	0	0	0	0	0	0	0	0	0	0	0	0	0
0	0	0	0.3	0	0	0	0	0	0	0	0	0	0	0	0	0	0
0	0	0	0.3	0	0.3	0	0	0	0	0	0	0	0	0	0	0	0
0	0.3	0.3	0.3	0	0	0	0	0	0	0	0	0	0	0	0	0	0
0.3	0.3	0.3	0.3	0.3	0.3	0	0	0	0	0	0	0	0	0	0	0	0
0.3	0.3	0.3	0.3	0.7	0.7	0.3	0	0	0	0	0	0	0	0	0	0	0
0	0.3	0.3	0.7	0.7	0.7	0.3	0.3	0.3	0	0.3	0	0	0	0	0	0	0
0	0	0.7	0.7	1	0.7	0.7	0.3	0.3	0.3	0.7	0.3	0	0	0	0	0	0
0	0	0.3	0.7	0.7	1	1.3	0.7	0.3	0.3	0.3	0.7	0.3	0	0	0	0	0
0	0	0	0.3	0.3	0.7	0.7	0.7	0.3	0.3	0.3	0.3	0.3	0	0	0	0	0
0	0	0	0	0	0.3	0.7	0.3	0	0.3	0	0	0	0	0	0	0	0
0	0	0	0	0	0	0	0	0	0	0	0	0	0	0	0	0	0
0	0	0	0	0	0	0	0	0	0	0	0	0	0	0	0	0	0
0	0	0	0	0	0	0	0	0	0	0	0	0	0	0	0	0	0
0	0	0	0	0	0	0	0	0	0	0	0	0	0	0	0	0	0
0	0	0	0	0	0	0	0	0	0	0	0	0	0	0	0	0	0
0	0	0	0	0	0	0	0	0	0	0	0	0	0	0	0	0	0
0	0	0	0	0	0	0	0	0	0	0	0	0	0	0	0	0	0
Frame 18 (142.84 ms)
0	0	0	0	0	0	0	0	0	0	0	0	0	0	0	0	0	0
0	0	0	0	0	0	0	0	0	0	0	0	0	0	0	0	0	0
0	0	0	0	0	0	0	0	0	0.7	1.3	1.7	1.7	1	0.3	0	0	0
0	0	0	0	0	0	0	0	1	4	7.7	10.3	9.7	6	3	0.7	0	0
0	0	0	0	0	0	0	1	4.7	9	11.7	13.3	12.3	11	7.7	1.7	0	0
0	0	0	0	0	0	0.3	3	6.7	10.3	11.7	13	11.7	10.3	8.3	2.3	0	0
0	0	0	0	0	0	0.7	4	7	8.3	9	10.7	10.3	8.3	5	1	0	0
0	0	0	0	0	0	1.3	4	6.3	7.7	8.3	9	8.7	6	2.3	0.3	0	0
0	0	0	0	0	0.3	1.3	3	3.3	4.7	5	5	4	2	0.7	0	0	0
0	0	0	0	0	0.3	1	1.3	1.7	2	1.7	1.3	1	0.3	0	0	0	0
0	0	0	0	0	0.3	0.7	0.7	0.3	0.3	0.3	0	0	0	0	0	0	0
0	0	0	0	0	0.3	0.3	0.3	0	0	0	0	0	0	0	0	0	0
0	0	0	0	0.3	0.3	0.3	0.3	0	0	0	0	0	0	0	0	0	0
0	0	0	0	0.3	0.3	0	0	0	0	0	0	0	0	0	0	0	0
0	0	0	0.3	0	0	0	0	0	0	0	0	0	0	0	0	0	0
0	0	0	0.3	0.3	0	0	0	0	0	0	0	0	0	0	0	0	0
0	0	0	0.3	0	0.3	0	0	0	0	0	0	0	0	0	0	0	0
0	0.3	0.3	0.3	0	0	0	0	0	0	0	0	0	0	0	0	0	0
0.3	0.3	0.3	0.7	0.3	0.3	0	0	0	0	0	0	0	0	0	0	0	0
0.3	0.3	0.3	0.7	0.7	0.7	0.3	0.3	0	0	0	0	0	0	0	0	0	0
0.3	0.3	0.3	1	1	1	0.7	0.3	0.3	0	0.3	0	0	0	0	0	0	0
0	0	0.7	1	1	1	1	0.7	0.3	0.3	0.7	0.3	0	0	0	0	0	0
0	0	0.7	0.7	1	1	1.3	0.7	0.7	0.7	0.7	0.7	0.3	0	0	0	0	0
0	0	0	0.3	0.7	1	1	0.7	0.7	0.7	0.3	0.7	0.3	0	0	0	0	0
0	0	0	0	0	0.3	0.7	0.7	0.3	0.3	0	0	0	0	0	0	0	0
0	0	0	0	0	0	0	0	0	0	0	0	0	0	0	0	0	0
0	0	0	0	0	0	0	0	0	0	0	0	0	0	0	0	0	0
0	0	0	0	0	0	0	0	0	0	0	0	0	0	0	0	0	0
0	0	0	0	0	0	0	0	0	0	0	0	0	0	0	0	0	0
0	0	0	0	0	0	0	0	0	0	0	0	0	0	0	0	0	0
0	0	0	0	0	0	0	0	0	0	0	0	0	0	0	0	0	0
0	0	0	0	0	0	0	0	0	0	0	0	0	0	0	0	0	0
Frame 19 (150.78 ms)
0	0	0	0	0	0	0	0	0	0	0	0	0	0	0	0	0	0
0	0	0	0	0	0	0	0	0	0	0	0	0	0	0	0	0	0
0	0	0	0	0	0	0	0	0	0.3	1.3	1.7	1.7	1	0.3	0	0	0
0	0	0	0	0	0	0	0	1	3.3	7	9.7	9	5.7	2.7	0.7	0	0
0	0	0	0	0	0	0	1	4	8.3	11	13	12	10.3	7.3	1.7	0	0
0	0	0	0	0	0	0.3	2.7	6.3	10	11.3	12.7	11.7	10.3	8.3	2.3	0	0
0	0	0	0	0	0	0.7	4	7	8	9	10.3	10.3	8.3	5	1	0	0
0	0	0	0	0	0	1	4	6.3	7.7	8	8.7	8.7	6	2.3	0.3	0	0
0	0	0	0	0	0.3	1.3	3	3.3	4.7	5	5	4.3	2.3	0.7	0	0	0
0	0	0	0	0	0.3	1	1.3	1.7	2	1.7	1.3	1	0.3	0	0	0	0
0	0	0	0	0	0.3	0.7	0.7	0.7	0.3	0.3	0	0	0	0	0	0	0
0	0	0	0	0	0.7	0.3	0.3	0.3	0	0	0	0	0	0	0	0	0
0	0	0	0	0.3	0.7	0.3	0.3	0	0	0	0	0	0	0	0	0	0
0	0	0	0	0.3	0.3	0	0	0	0	0	0	0	0	0	0	0	0
0	0	0	0.3	0.3	0	0	0	0	0	0	0	0	0	0	0	0	0
0	0	0	0.3	0.3	0	0	0	0	0	0	0	0	0	0	0	0	0
0	0	0.3	0.3	0	0.3	0	0	0	0	0	0	0	0	0	0	0	0
0	0.3	0.3	0.7	0.3	0.3	0	0	0	0	0	0	0	0	0	0	0	0
0.3	0.3	0.3	0.7	0.3	0.3	0	0	0	0	0	0	0	0	0	0	0	0
0.3	0.3	0.3	0.7	1	0.7	0.3	0.3	0	0	0	0	0	0	0	0	0	0
0.3	0.3	0.7	1	1	1	0.7	0.7	0.3	0	0.3	0	0	0	0	0	0	0
0	0	0.7	1	1	1	1	0.7	0.7	0.3	0.7	0.3	0	0	0	0	0	0
0	0	0.7	0.7	1	1.3	1.7	1	0.7	0.7	0.7	0.7	0.3	0	0	0	0	0
0	0	0	0.7	0.7	1	1.3	1	0.7	0.7	0.3	0.7	0.7	0	0	0	0	0
0	0	0	0	0.3	0.7	1	0.7	0.3	0.7	0.3	0.3	0	0	0	0	0	0
0	0	0	0	0	0	0	0	0	0	0	0	0	0	0	0	0	0
0	0	0	0	0	0	0	0	0	0	0	0	0	0	0	0	0	0
0	0	0	0	0	0	0	0	0	0	0	0	0	0	0	0	0	0
0	0	0	0	0	0	0	0	0	0	0	0	0	0	0	0	0	0
0	0	0	0	0	0	0	0	0	0	0	0	0	0	0	0	0	0
0	0	0	0	0	0	0	0	0	0	0	0	0	0	0	0	0	0
0	0	0	0	0	0	0	0	0	0	0	0	0	0	0	0	0	0
Frame 20 (158.71 ms)
0	0	0	0	0	0	0	0	0	0	0	0	0	0	0	0	0	0
0	0	0	0	0	0	0	0	0	0	0	0	0	0	0	0	0	0
0	0	0	0	0	0	0	0	0	0.3	1	1.7	1.3	0.7	0.3	0	0	0
0	0	0	0	0	0	0	0	0.7	3	6.7	9	8.3	5.3	2.7	0.3	0	0
0	0	0	0	0	0	0	0.7	3.7	8	10.7	12.3	11.3	10	7	1.7	0	0
0	0	0	0	0	0	0.3	2.3	6	9.7	10.7	12.3	11	10	8	2.3	0.3	0
0	0	0	0	0	0	0.7	3.7	6.7	7.7	8.7	10.3	10	8	4.7	1	0	0
0	0	0	0	0	0	1	4	6.3	7.3	8	8.7	8.7	6	2.3	0.3	0	0
0	0	0	0	0	0.3	1.3	3.3	3.7	5	5	5	4.3	2.3	0.7	0	0	0
0	0	0	0	0	0.3	1	1.7	2	2	1.7	1.7	1	0.3	0	0	0	0
0	0	0	0	0	0.3	0.7	0.7	0.7	0.7	0.3	0.3	0	0	0	0	0	0
0	0	0	0	0	0.7	0.3	0.3	0.3	0	0	0	0	0	0	0	0	0
0	0	0	0	0.3	0.7	0.3	0.3	0	0	0	0	0	0	0	0	0	0
0	0	0	0	0.3	0.3	0	0	0	0	0	0	0	0	0	0	0	0
0	0	0	0.3	0.3	0	0	0	0	0	0	0	0	0	0	0	0	0
0	0	0	0.3	0.3	0.3	0	0	0	0	0	0	0	0	0	0	0	0
0	0	0.3	0.3	0.3	0.3	0	0	0	0	0	0	0	0	0	0	0	0
0	0.3	0.7	0.7	0.3	0.3	0	0	0	0	0	0	0	0	0	0	0	0
0.7	0.3	0.3	0.7	0.7	0.3	0.3	0	0	0	0	0	0	0	0	0	0	0
0.7	0.3	0.7	0.7	1	0.7	0.3	0.3	0	0	0	0	0	0	0	0	0	0
0.3	0.3	0.7	1	1	1	0.7	0.7	0.3	0.3	0.3	0	0	0	0	0	0	0
0	0.3	1	1	1.3	1.3	1	0.7	0.7	0.7	0.7	0.3	0	0	0	0	0	0
0	0.3	0.7	1	1.3	1.3	1.7	1	1	0.7	0.7	1	0.7	0	0	0	0	0
0	0	0.3	0.7	0.7	1.3	1.3	1	0.7	0.7	0.7	1	0.7	0	0	0	0	0
0	0	0	0	0.3	1	1	1	0.7	0.7	0.3	0.3	0	0	0	0	0	0
0	0	0	0	0	0	0.3	0.3	0	0	0	0	0	0	0	0	0	0
0	0	0	0	0	0	0	0	0	0	0	0	0	0	0	0	0	0
0	0	0	0	0	0	0	0	0	0	0	0	0	0	0	0	0	0
0	0	0	0	0	0	0	0	0	0	0	0	0	0	0	0	0	0
0	0	0	0	0	0	0	0	0	0	0	0	0	0	0	0	0	0
0	0	0	0	0	0	0	0	0	0	0	0	0	0	0	0	0	0
0	0	0	0	0	0	0	0	0	0	0	0	0	0	0	0	0	0
Frame 21 (166.65 ms)
0	0	0	0	0	0	0	0	0	0	0	0	0	0	0	0	0	0
0	0	0	0	0	0	0	0	0	0	0	0	0	0	0	0	0	0
0	0	0	0	0	0	0	0	0	0.3	1	1.3	1.3	0.7	0.3	0	0	0
0	0	0	0	0	0	0	0	0.7	2.7	6	8.3	8	5	2.3	0.3	0	0
0	0	0	0	0	0	0	0.7	3	7.3	10	11.7	11	9.3	6.7	1.7	0	0
0	0	0	0	0	0	0.3	2	5.3	9	10.3	12	10.7	9.7	7.7	2	0	0
0	0	0	0	0	0	0.7	3.3	6.3	7.7	8.3	10	9.7	7.7	4.7	1	0	0
0	0	0	0	0	0	1	4	6.3	7.3	7.7	8.3	8.3	6	2.3	0.3	0	0
0	0	0	0	0	0.3	1.3	3.3	3.7	5	5	5	4.3	2.3	0.7	0	0	0
0	0	0	0	0	0.3	1	1.7	2	2	1.7	1.7	1	0.3	0	0	0	0
0	0	0	0	0	0.3	0.7	0.7	0.7	0.7	0.3	0.3	0	0	0	0	0	0
0	0	0	0	0.3	0.7	0.3	0.3	0.3	0	0	0	0	0	0	0	0	0
0	0	0	0	0.3	0.7	0.3	0.3	0	0	0	0	0	0	0	0	0	0
0	0	0	0.3	0.3	0.3	0	0	0	0	0	0	0	0	0	0	0	0
0	0	0	0.3	0.3	0.3	0	0	0	0	0	0	0	0	0	0	0	0
0	0	0	0.3	0.3	0.3	0	0	0	0	0	0	0	0	0	0	0	0
0	0	0.3	0.7	0.3	0.3	0	0	0	0	0	0	0	0	0	0	0	0
0	0.3	0.7	0.7	0.3	0.3	0	0	0	0	0	0	0	0	0	0	0	0
0.7	0.3	0.3	0.7	0.7	0.3	0.3	0	0	0	0	0	0	0	0	0	0	0
0.7	0.3	0.7	0.7	1	0.7	0.7	0.3	0	0	0	0	0	0	0	0	0	0
0.3	0.3	0.7	1	1.3	1.3	1	0.7	0.7	0.3	0.3	0	0	0	0	0	0	0
0	0.3	1	1.3	1.3	1.3	1.3	1	0.7	0.7	0.7	0.3	0	0	0	0	0	0
0	0.3	0.7	1	1.3	1.7	2	1.3	1	1	0.7	1	0.7	0	0	0	0	0
0	0	0.3	0.7	1	1.3	1.7	1.3	1	1	0.7	1	0.7	0	0	0	0	0
0	0	0	0.3	0.3	1	1.3	1	0.7	0.7	0.3	0.7	0.3	0	0	0	0	0
0	0	0	0	0	0	0.3	0.3	0	0	0	0	0	0	0	0	0	0
0	0	0	0	0	0	0	0	0	0	0	0	0	0	0	0	0	0
0	0	0	0	0	0	0	0	0	0	0	0	0	0	0	0	0	0
0	0	0	0	0	0	0	0	0	0	0	0	0	0	0	0	0	0
0	0	0	0	0	0	0	0	0	0	0	0	0	0	0	0	0	0
0	0	0	0	0	0	0	0	0	0	0	0	0	0	0	0	0	0
0	0	0	0	0	0	0	0	0	0	0	0	0	0	0	0	0	0
Frame 22 (174.59 ms)
0	0	0	0	0	0	0	0	0	0	0	0	0	0	0	0	0	0
0	0	0	0	0	0	0	0	0	0	0	0	0	0	0	0	0	0
0	0	0	0	0	0	0	0	0	0.3	0.7	1.3	1.3	0.7	0.3	0	0	0
0	0	0	0	0	0	0	0	0.7	2.3	5	7.3	7.3	4.3	2	0.3	0	0
0	0	0	0	0	0	0	0.7	3	6.7	9.3	11	10.3	9	6.3	1.7	0	0
0	0	0	0	0	0	0.3	1.7	5	8.3	9.7	11.3	10.3	9	7.3	2	0	0
0	0	0	0	0	0	0.7	3	6	7	8	9.3	9.3	7.3	4.7	1	0	0
0	0	0	0	0	0	1	3.7	6	7	7.3	8	8	6	2.3	0.3	0	0
0	0	0	0	0	0.3	1.3	3.3	3.7	4.7	5	5	4	2.3	0.7	0	0	0
0	0	0	0	0	0.3	1	1.7	2	2	2	1.7	1	0.3	0	0	0	0
0	0	0	0	0	0.3	0.7	0.7	0.7	0.7	0.3	0.3	0	0	0	0	0	0
0	0	0	0	0.3	0.7	0.7	0.3	0.3	0	0	0	0	0	0	0	0	0
0	0	0	0	0.3	0.7	0.3	0.3	0	0	0	0	0	0	0	0	0	0
0	0	0	0.3	0.3	0.3	0	0	0	0	0	0	0	0	0	0	0	0
0	0	0	0.3	0.3	0.3	0	0	0	0	0	0	0	0	0	0	0	0
0	0	0	0.3	0.3	0.3	0	0	0	0	0	0	0	0	0	0	0	0
0	0	0.3	0.7	0.3	0.3	0	0	0	0	0	0	0	0	0	0	0	0
0	0.3	0.7	0.7	0.3	0.3	0	0	0	0	0	0	0	0	0	0	0	0
0.7	0.3	0.3	0.7	0.7	0.3	0.3	0	0	0	0	0	0	0	0	0	0	0
0.7	0.7	0.7	1	1	1	0.7	0.3	0	0	0	0	0	0	0	0	0	0
0.3	0.7	1	1.3	1.3	1.3	1	0.7	0.7	0.3	0.7	0	0	0	0	0	0	0
0	0.3	1	1.3	1.7	1.7	1.3	1	0.7	0.7	0.7	0.3	0	0	0	0	0	0
0	0.3	0.7	1	1.3	1.7	2	1.3	1	1	1	1	0.7	0	0	0	0	0
0	0	0.3	0.7	1	1.7	1.7	1.3	1	1	1	1.3	1	0	0	0	0	0
0	0	0	0.3	0.3	1	1.3	1.3	1	1	0.7	0.7	0.3	0	0	0	0	0
0	0	0	0	0	0.3	0.3	0.3	0.3	0	0	0	0	0	0	0	0	0
0	0	0	0	0	0	0	0	0	0	0	0	0	0	0	0	0	0
0	0	0	0	0	0	0	0	0	0	0	0	0	0	0	0	0	0
0	0	0	0	0	0	0	0	0	0	0	0	0	0	0	0	0	0
0	0	0	0	0	0	0	0	0	0	0	0	0	0	0	0	0	0
0	0	0	0	0	0	0	0	0	0	0	0	0	0	0	0	0	0
0	0	0	0	0	0	0	0	0	0	0	0	0	0	0	0	0	0
Frame 23 (182.52 ms)
0	0	0	0	0	0	0	0	0	0	0	0	0	0	0	0	0	0
0	0	0	0	0	0	0	0	0	0	0	0	0	0	0	0	0	0
0	0	0	0	0	0	0	0	0	0.3	0.7	1	1	0.3	0.3	0	0	0
0	0	0	0	0	0	0	0	0.3	2	4.3	6.3	6.3	3.7	1.7	0.3	0	0
0	0	0	0	0	0	0	0.3	2.3	6	8.7	10	9.3	8	5.7	1.3	0	0
0	0	0	0	0	0	0.3	1.7	4.7	7.7	9	10.7	9.7	8.7	6.7	1.7	0	0
0	0	0	0	0	0	0.3	2.7	5.3	6.3	7.7	9	8.7	7	4.3	0.7	0	0
0	0	0	0	0	0	1	3.7	5.7	6.7	7.3	8	7.7	5.7	2.3	0.3	0	0
0	0	0	0	0	0.3	1.3	3	3.3	4.7	5	5	4	2.3	0.7	0	0	0
0	0	0	0	0	0.3	1	1.7	2	2	2	1.7	1	0.3	0	0	0	0
0	0	0	0	0	0.3	0.7	0.7	0.7	0.7	0.3	0.3	0	0	0	0	0	0
0	0	0	0	0.3	0.7	0.7	0.3	0.3	0	0	0	0	0	0	0	0	0
0	0	0	0	0.3	0.7	0.3	0.3	0	0	0	0	0	0	0	0	0	0
0	0	0	0.3	0.3	0.3	0	0	0	0	0	0	0	0	0	0	0	0
0	0	0	0.3	0.3	0.3	0	0	0	0	0	0	0	0	0	0	0	0
0	0	0.3	0.3	0.3	0.3	0	0	0	0	0	0	0	0	0	0	0	0
0	0	0.3	0.7	0.3	0.3	0	0	0	0	0	0	0	0	0	0	0	0
0	0.3	0.7	0.7	0.3	0.3	0	0	0	0	0	0	0	0	0	0	0	0
0.7	0.3	0.3	0.7	0.7	0.3	0.3	0	0	0	0	0	0	0	0	0	0	0
0.7	0.7	0.7	1	1	1	0.7	0.3	0	0	0	0	0	0	0	0	0	0
0.7	0.7	1	1.3	1.3	1.3	1	1	0.7	0.3	0.7	0.3	0	0	0	0	0	0
0	0.3	1.3	1.3	1.7	1.7	1.7	1	1	0.7	1	0.7	0.3	0	0	0	0	0
0	0.3	1	1.3	1.7	2	2.3	1.7	1.3	1	1	1	0.7	0	0	0	0	0
0	0	0.3	1	1	1.7	2	1.7	1	1	1	1.3	1	0	0	0	0	0
0	0	0	0.3	0.3	1	1.3	1.3	1	1	0.7	1	0.3	0	0	0	0	0
0	0	0	0	0	0.3	0.3	0.3	0.3	0	0	0	0	0	0	0	0	0
0	0	0	0	0	0	0	0	0	0	0	0	0	0	0	0	0	0
0	0	0	0	0	0	0	0	0	0	0	0	0	0	0	0	0	0
0	0	0	0	0	0	0	0	0	0	0	0	0	0	0	0	0	0
0	0	0	0	0	0	0	0	0	0	0	0	0	0	0	0	0	0
0	0	0	0	0	0	0	0	0	0	0	0	0	0	0	0	0	0
0	0	0	0	0	0	0	0	0	0	0	0	0	0	0	0	0	0
Frame 24 (190.46 ms)
0	0	0	0	0	0	0	0	0	0	0	0	0	0	0	0	0	0
0	0	0	0	0	0	0	0	0	0	0	0	0	0	0	0	0	0
0	0	0	0	0	0	0	0	0	0	0.7	1	1	0.3	0	0	0	0
0	0	0	0	0	0	0	0	0.3	1.7	3.7	5.7	5.7	3	1.3	0.3	0	0
0	0	0	0	0	0	0	0.3	2	5	7.7	9.3	8.7	7.3	5	1	0	0
0	0	0	0	0	0	0.3	1.3	4	7	8.7	10	9	8	6.3	1.3	0	0
0	0	0	0	0	0	0.3	2.7	5	6	7	8.3	8	6.3	4	0.7	0	0
0	0	0	0	0	0	1	3.3	5.7	6.3	7	7.3	7.3	5.3	2	0.3	0	0
0	0	0	0	0	0.3	1.3	3	3.3	4.7	4.7	5	4	2	0.3	0	0	0
0	0	0	0	0	0.3	1	1.7	2	2	1.7	1.7	1	0.3	0	0	0	0
0	0	0	0	0	0.3	0.7	0.7	0.7	0.7	0.3	0.3	0	0	0	0	0	0
0	0	0	0	0.3	0.7	0.7	0.3	0.3	0	0	0	0	0	0	0	0	0
0	0	0	0	0.3	0.7	0.3	0.3	0	0	0	0	0	0	0	0	0	0
0	0	0	0.3	0.3	0.3	0	0	0	0	0	0	0	0	0	0	0	0
0	0	0	0.3	0.3	0.3	0	0	0	0	0	0	0	0	0	0	0	0
0	0	0.3	0.3	0.3	0.3	0	0	0	0	0	0	0	0	0	0	0	0
0	0	0.3	0.7	0.3	0.3	0	0	0	0	0	0	0	0	0	0	0	0
0.3	0.3	0.7	0.7	0.3	0.3	0	0	0	0	0	0	0	0	0	0	0	0
0.7	0.3	0.3	0.7	0.7	0.3	0.3	0	0	0	0	0	0	0	0	0	0	0
0.7	0.7	0.7	1	1.3	1	0.7	0.3	0	0	0	0	0	0	0	0	0	0
0.7	0.7	1	1.3	1.3	1.3	1	1	0.7	0.3	0.7	0.3	0	0	0	0	0	0
0	0.7	1.3	1.3	1.7	1.7	1.7	1.3	1	0.7	1	0.7	0.3	0	0	0	0	0
0	0.3	1	1.3	1.7	2	2.3	1.7	1.3	1	1	1	0.7	0	0	0	0	0
0	0	0.3	1	1.3	1.7	2.3	1.7	1.3	1.3	1	1.3	1	0	0	0	0	0
0	0	0	0.3	0.7	1.3	1.7	1.7	1	1	0.7	1	0.3	0	0	0	0	0
0	0	0	0	0	0.3	0.3	0.3	0.3	0.3	0	0	0	0	0	0	0	0
0	0	0	0	0	0	0	0	0	0	0	0	0	0	0	0	0	0
0	0	0	0	0	0	0	0	0	0	0	0	0	0	0	0	0	0
0	0	0	0	0	0	0	0	0	0	0	0	0	0	0	0	0	0
0	0	0	0	0	0	0	0	0	0	0	0	0	0	0	0	0	0
0	0	0	0	0	0	0	0	0	0	0	0	0	0	0	0	0	0
0	0	0	0	0	0	0	0	0	0	0	0	0	0	0	0	0	0
Frame 25 (198.39 ms)
0	0	0	0	0	0	0	0	0	0	0	0	0	0	0	0	0	0
0	0	0	0	0	0	0	0	0	0	0	0	0	0	0	0	0	0
0	0	0	0	0	0	0	0	0	0	0.3	0.7	0.7	0.3	0	0	0	0
0	0	0	0	0	0	0	0	0.3	1	3	4.7	4.7	2.3	1	0.3	0	0
0	0	0	0	0	0	0	0.3	1.7	4.3	6.7	8.3	7.7	6.7	4.3	1	0	0
0	0	0	0	0	0	0	1	3.3	6.3	7.7	9	8	7	5.7	1.3	0	0
0	0	0	0	0	0	0.3	2.3	4.3	5.7	6.3	7.7	7.3	5.7	3.3	0.7	0	0
0	0	0	0	0	0	0.7	3.3	5.3	6	6.3	7	6.7	4.7	1.7	0.3	0	0
0	0	0	0	0	0.3	1.3	3	3.3	4.3	4.3	4.7	3.7	2	0.3	0	0	0
0	0	0	0	0	0.3	1	1.7	2	2	1.7	1.7	1	0.3	0	0	0	0
0	0	0	0	0	0.3	0.7	0.7	0.7	0.7	0.3	0.3	0	0	0	0	0	0
0	0	0	0	0.3	0.7	0.7	0.3	0.3	0	0	0	0	0	0	0	0	0
0	0	0	0	0.3	0.7	0.3	0.3	0	0	0	0	0	0	0	0	0	0
0	0	0	0.3	0.3	0.3	0	0	0	0	0	0	0	0	0	0	0	0
0	0	0	0.7	0.3	0.3	0	0	0	0	0	0	0	0	0	0	0	0
0	0	0.3	0.7	0.3	0.3	0	0	0	0	0	0	0	0	0	0	0	0
0	0	0.3	0.7	0.3	0.3	0	0	0	0	0	0	0	0	0	0	0	0
0.3	0.3	0.7	0.7	0.3	0.3	0	0	0	0	0	0	0	0	0	0	0	0
0.7	0.3	0.3	0.7	0.7	0.3	0.3	0	0	0	0	0	0	0	0	0	0	0
0.7	0.7	0.7	1	1.3	1	0.7	0.7	0.3	0	0	0	0	0	0	0	0	0
0.7	0.7	1	1.7	1.7	1.7	1	1	0.7	0.3	0.7	0.3	0	0	0	0	0	0
0.3	0.7	1.3	1.7	2	1.7	1.7	1.3	1	1	1	0.7	0.3	0	0	0	0	0
0	0.3	1.3	1.3	1.7	2.3	2.7	1.7	1.3	1.3	1	1.3	0.7	0	0	0	0	0
0	0	0.7	1	1.3	2	2.3	1.7	1.3	1.3	1	1.7	1	0.3	0	0	0	0
0	0	0	0.3	0.7	1.3	1.7	1.7	1.3	1	0.7	1	0.7	0	0	0	0	0
0	0	0	0	0	0.3	0.3	0.3	0.3	0.3	0	0.3	0	0	0	0	0	0
0	0	0	0	0	0	0	0	0	0	0	0	0	0	0	0	0	0
0	0	0	0	0	0	0	0	0	0	0	0	0	0	0	0	0	0
0	0	0	0	0	0	0	0	0	0	0	0	0	0	0	0	0	0
0	0	0	0	0	0	0	0	0	0	0	0	0	0	0	0	0	0
0	0	0	0	0	0	0	0	0	0	0	0	0	0	0	0	0	0
0	0	0	0	0	0	0	0	0	0	0	0	0	0	0	0	0	0
Frame 26 (206.33 ms)
0	0	0	0	0	0	0	0	0	0	0	0	0	0	0	0	0	0
0	0	0	0	0	0	0	0	0	0	0	0	0	0	0	0	0	0
0	0	0	0	0	0	0	0	0	0	0.3	0.7	0.7	0.3	0	0	0	0
0	0	0	0	0	0	0	0	0.3	1	2.3	4	4	2	1	0	0	0
0	0	0	0	0	0	0	0.3	1.3	3.7	6	7.3	7	6	3.7	0.7	0	0
0	0	0	0	0	0	0	0.7	2.7	5.3	7	8	7.3	6.3	4.7	1	0	0
0	0	0	0	0	0	0.3	2	4	5	5.7	7	6.7	5.3	3	0.7	0	0
0	0	0	0	0	0	0.7	3	5	5.3	6	6.3	6	4.3	1.3	0	0	0
0	0	0	0	0	0.3	1.3	2.7	3.3	4	4	4.3	3.3	1.7	0.3	0	0	0
0	0	0	0	0	0.3	1	1.7	2	2	1.7	1.7	1	0.3	0	0	0	0
0	0	0	0	0	0.3	0.7	0.7	0.7	0.7	0.3	0.3	0	0	0	0	0	0
0	0	0	0	0.3	0.7	0.7	0.3	0.3	0	0	0	0	0	0	0	0	0
0	0	0	0	0.3	0.7	0.3	0.3	0	0	0	0	0	0	0	0	0	0
0	0	0	0.3	0.3	0.3	0	0	0	0	0	0	0	0	0	0	0	0
0	0	0	0.7	0.3	0.3	0	0	0	0	0	0	0	0	0	0	0	0
0	0	0.3	0.7	0.3	0.3	0	0	0	0	0	0	0	0	0	0	0	0
0	0	0.3	0.7	0.3	0.3	0	0	0	0	0	0	0	0	0	0	0	0
0.3	0.3	0.7	0.7	0.3	0.3	0	0	0	0	0	0	0	0	0	0	0	0
0.7	0.7	0.7	0.7	0.7	0.7	0.3	0	0	0	0	0	0	0	0	0	0	0
1	0.7	0.7	1	1.3	1	0.7	0.7	0.3	0	0	0	0	0	0	0	0	0
0.7	0.7	1	1.7	1.7	1.7	1	1	1	0.7	0.7	0.3	0	0	0	0	0	0
0.3	0.7	1.3	1.7	2	2	1.7	1.3	1	1	1	0.7	0.3	0	0	0	0	0
0	0.3	1.3	1.7	1.7	2.3	2.7	1.7	1.7	1.3	1	1.3	1	0	0	0	0	0
0	0	0.7	1.3	1.3	2	2.3	2	1.3	1.3	1	1.7	1	0.3	0	0	0	0
0	0	0	0.3	0.7	1.3	2	2	1.3	1	0.7	1	0.7	0	0	0	0	0
0	0	0	0	0	0.3	0.3	0.3	0.3	0.3	0	0.3	0	0	0	0	0	0
0	0	0	0	0	0	0	0	0	0	0	0	0	0	0	0	0	0
0	0	0	0	0	0	0	0	0	0	0	0	0	0	0	0	0	0
0	0	0	0	0	0	0	0	0	0	0	0	0	0	0	0	0	0
0	0	0	0	0	0	0	0	0	0	0	0	0	0	0	0	0	0
0	0	0	0	0	0	0	0	0	0	0	0	0	0	0	0	0	0
0	0	0	0	0	0	0	0	0	0	0	0	0	0	0	0	0	0
Frame 27 (214.27 ms)
0	0	0	0	0	0	0	0	0	0	0	0	0	0	0	0	0	0
0	0	0	0	0	0	0	0	0	0	0	0	0	0	0	0	0	0
0	0	0	0	0	0	0	0	0	0	0.3	0.3	0.3	0	0	0	0	0
0	0	0	0	0	0	0	0	0	0.7	1.7	3	3	1.7	0.7	0	0	0
0	0	0	0	0	0	0	0	0.7	2.7	5	6.3	6	4.7	3	0.3	0	0
0	0	0	0	0	0	0	0.7	2.3	4.7	6.3	7.3	6.7	5.3	4	0.7	0	0
0	0	0	0	0	0	0.3	1.7	3.3	4.3	5.3	6	6	4.7	2.3	0.3	0	0
0	0	0	0	0	0	0.7	2.7	4.3	5	5.3	5.7	5.7	3.7	1.3	0	0	0
0	0	0	0	0	0	1	2.7	2.7	3.7	3.7	4	3	1.3	0.3	0	0	0
0	0	0	0	0	0	0.7	1.7	1.7	1.7	1.3	1.3	0.7	0.3	0	0	0	0
0	0	0	0	0	0.3	0.7	0.7	0.7	0.7	0.3	0.3	0	0	0	0	0	0
0	0	0	0	0.3	0.7	0.7	0.3	0.3	0	0	0	0	0	0	0	0	0
0	0	0	0	0.3	0.7	0.3	0.3	0	0	0	0	0	0	0	0	0	0
0	0	0	0.3	0.3	0.3	0	0	0	0	0	0	0	0	0	0	0	0
0	0	0	0.7	0.3	0.3	0	0.3	0	0	0	0	0	0	0	0	0	0
0	0	0.3	0.7	0.3	0.3	0	0	0	0	0	0	0	0	0	0	0	0
0	0	0.3	0.7	0.3	0.3	0	0	0	0	0	0	0	0	0	0	0	0
0.3	0.7	0.7	1	0.7	0.3	0	0	0	0	0	0	0	0	0	0	0	0
0.7	0.7	0.7	1	0.7	0.7	0.3	0	0	0	0	0	0	0	0	0	0	0
1	0.7	0.7	1	1.3	1.3	0.7	0.7	0.3	0	0	0	0	0	0	0	0	0
0.7	0.7	1	1.7	2	2	1	1.3	1	0.7	0.7	0.3	0	0	0	0	0	0
0.3	0.7	1.3	1.7	2	2	2	1.7	1.3	1	1	0.7	0.3	0	0	0	0	0
0	0.3	1.3	1.7	2	2.7	3	2	1.7	1.3	1	1.3	1	0	0	0	0	0
0	0	0.7	1.3	1.7	2.3	2.7	2	1.7	1.3	1.3	2	1.3	0.3	0	0	0	0
0	0	0	0.3	0.7	1.7	2	2	1.3	1	1	1.3	0.7	0	0	0	0	0
0	0	0	0	0	0.3	0.3	0.3	0.3	0.3	0.3	0.3	0	0	0	0	0	0
0	0	0	0	0	0	0	0	0	0	0	0	0	0	0	0	0	0
0	0	0	0	0	0	0	0	0	0	0	0	0	0	0	0	0	0
0	0	0	0	0	0	0	0	0	0	0	0	0	0	0	0	0	0
0	0	0	0	0	0	0	0	0	0	0	0	0	0	0	0	0	0
0	0	0	0	0	0	0	0	0	0	0	0	0	0	0	0	0	0
0	0	0	0	0	0	0	0	0	0	0	0	0	0	0	0	0	0
Frame 28 (222.20 ms)
0	0	0	0	0	0	0	0	0	0	0	0	0	0	0	0	0	0
0	0	0	0	0	0	0	0	0	0	0	0	0	0	0	0	0	0
0	0	0	0	0	0	0	0	0	0	0	0.3	0.3	0	0	0	0	0
0	0	0	0	0	0	0	0	0	0.3	1.3	2	2.3	1	0.3	0	0	0
0	0	0	0	0	0	0	0	0.7	2.3	4	5	5	4	2.3	0.3	0	0
0	0	0	0	0	0	0	0.3	1.7	3.7	5.3	6.3	5.7	5	3.3	0.7	0	0
0	0	0	0	0	0	0	1	2.7	3.7	4.7	5.3	5.3	4	2	0.3	0	0
0	0	0	0	0	0	0.3	2.3	4	4.3	4.7	5	5	3.3	1	0	0	0
0	0	0	0	0	0	1	2.3	2.3	3.3	3.3	3.3	2.7	1.3	0.3	0	0	0
0	0	0	0	0	0	0.7	1.3	1.7	1.7	1.3	1.3	0.7	0.3	0	0	0	0
0	0	0	0	0	0.3	0.7	0.7	0.7	0.3	0.3	0.3	0	0	0	0	0	0
0	0	0	0	0.3	0.7	0.3	0.3	0.3	0	0	0	0	0	0	0	0	0
0	0	0	0	0.3	0.7	0.3	0.3	0	0	0	0	0	0	0	0	0	0
0	0	0	0.3	0.3	0.3	0	0	0	0	0	0	0	0	0	0	0	0
0	0	0	0.7	0.3	0.3	0	0.3	0	0	0	0	0	0	0	0	0	0
0	0	0.3	0.7	0.3	0.3	0	0	0	0	0	0	0	0	0	0	0	0
0	0.3	0.7	0.7	0.3	0.3	0	0	0	0	0	0	0	0	0	0	0	0
0.3	0.7	1	1	0.7	0.3	0	0	0	0	0	0	0	0	0	0	0	0
0.7	0.7	0.7	1	0.7	0.7	0.3	0	0	0	0	0	0	0	0	0	0	0
1	0.7	0.7	1.3	1.3	1.3	1	0.7	0.3	0	0	0	0	0	0	0	0	0
0.7	0.7	1	2	2	2	1.3	1.3	1	0.7	0.7	0.3	0	0	0	0	0	0
0.3	0.7	1.3	2	2.3	2	2	1.7	1.3	1.3	1.3	1	0.3	0	0	0	0	0
0	0.3	1.3	1.7	2	2.7	3	2	1.7	1.3	1.3	1.7	1	0	0	0	0	0
0	0	0.7	1.3	1.7	2.3	2.7	2.3	2	1.7	1.7	2	1.3	0.3	0	0	0	0
0	0	0	0.3	1	1.7	2	2	1.7	1.3	1	1.3	1	0	0	0	0	0
0	0	0	0	0	0.3	0.7	0.3	0.3	0.3	0.3	0.3	0	0	0	0	0	0
0	0	0	0	0	0	0	0	0	0	0	0	0	0	0	0	0	0
0	0	0	0	0	0	0	0	0	0	0	0	0	0	0	0	0	0
0	0	0	0	0	0	0	0	0	0	0	0	0	0	0	0	0	0
0	0	0	0	0	0	0	0	0	0	0	0	0	0	0	0	0	0
0	0	0	0	0	0	0	0	0	0	0	0	0	0	0	0	0	0
0	0	0	0	0	0	0	0	0	0	0	0	0	0	0	0	0	0
Frame 29 (230.14 ms)
0	0	0	0	0	0	0	0	0	0	0	0	0	0	0	0	0	0
0	0	0	0	0	0	0	0	0	0	0	0	0	0	0	0	0	0
0	0	0	0	0	0	0	0	0	0	0	0	0	0	0	0	0	0
0	0	0	0	0	0	0	0	0	0.3	0.7	1.3	1.3	0.7	0.3	0	0	0
0	0	0	0	0	0	0	0	0.3	1.7	3.3	4.3	4.3	3.3	1.7	0.3	0	0
0	0	0	0	0	0	0	0.3	1	3	4.7	5.3	5	4.3	2.7	0.3	0	0
0	0	0	0	0	0	0	0.7	2	3	4	4.7	4.7	3.3	1.7	0.3	0	0
0	0	0	0	0	0	0.3	1.7	3	3.7	4.3	4.7	4.3	3	0.7	0	0	0
0	0	0	0	0	0	0.7	2	2	3	3	3	2.3	1	0.3	0	0	0
0	0	0	0	0	0	0.7	1.3	1.3	1.3	1.3	1	0.7	0.3	0	0	0	0
0	0	0	0	0	0.3	0.7	0.7	0.7	0.3	0.3	0	0	0	0	0	0	0
0	0	0	0	0	0.7	0.3	0.3	0.3	0	0	0	0	0	0	0	0	0
0	0	0	0	0.3	0.7	0.3	0.3	0	0	0	0	0	0	0	0	0	0
0	0	0	0.3	0.3	0.3	0	0	0	0	0	0	0	0	0	0	0	0
0	0	0	0.7	0.3	0.3	0	0.3	0	0	0	0	0	0	0	0	0	0
0	0	0.3	0.7	0.3	0.3	0	0	0	0	0	0	0	0	0	0	0	0
0	0.3	0.7	0.7	0.3	0.3	0	0	0	0	0	0	0	0	0	0	0	0
0.3	0.7	1	1	0.7	0.7	0	0	0	0	0	0	0	0	0	0	0	0
0.7	0.7	0.7	1	1	0.7	0.3	0	0	0	0	0	0	0	0	0	0	0
1	0.7	0.7	1.3	1.7	1.3	1	0.7	0.3	0.3	0	0	0	0	0	0	0	0
0.7	0.7	1	2	2	2	1.3	1.3	1.3	0.7	0.7	0.3	0	0	0	0	0	0
0.3	0.7	1.3	2	2.3	2	2.3	1.7	1.7	1.3	1.3	1	0.3	0	0	0	0	0
0	0.3	1.3	1.7	2	2.7	3	2	2	1.7	1.3	1.7	1.3	0.3	0	0	0	0
0	0	0.7	1.3	1.7	2.7	2.7	2.3	2	1.7	1.7	2.3	1.7	0.3	0	0	0	0
0	0	0	0.3	1	1.7	2.3	2	1.7	1.3	1.3	1.3	1	0.3	0	0	0	0
0	0	0	0	0	0.3	0.7	0.3	0.3	0.3	0.3	0.3	0.3	0	0	0	0	0
0	0	0	0	0	0	0	0	0	0	0	0	0	0	0	0	0	0
0	0	0	0	0	0	0	0	0	0	0	0.3	0	0	0	0	0	0
0	0	0	0	0	0	0	0	0	0	0	0	0	0	0	0	0	0
0	0	0	0	0	0	0	0	0	0	0	0	0	0	0	0	0	0
0	0	0	0	0	0	0	0	0	0	0	0	0	0	0	0	0	0
0	0	0	0	0	0	0	0	0	0	0	0	0	0	0	0	0	0
Frame 30 (238.07 ms)
0	0	0	0	0	0	0	0	0	0	0	0	0	0	0	0	0	0
0	0	0	0	0	0	0	0	0	0	0	0	0	0	0	0	0	0
0	0	0	0	0	0	0	0	0	0	0	0	0	0	0	0	0	0
0	0	0	0	0	0	0	0	0	0	0.3	0.7	1	0.7	0.3	0	0	0
0	0	0	0	0	0	0	0	0.3	1	2.3	3.3	3.7	2.7	1.3	0.3	0	0
0	0	0	0	0	0	0	0	0.7	2	3.7	4.7	4.3	3.3	2	0.3	0	0
0	0	0	0	0	0	0	0.3	1.7	2.3	3.3	4	4	2.7	1.3	0.3	0	0
0	0	0	0	0	0	0.3	1.3	2.7	3.3	3.7	4	3.7	2.3	0.3	0	0	0
0	0	0	0	0	0	0.3	1.3	2	2.7	2.7	2.7	2	1	0	0	0	0
0	0	0	0	0	0	0.3	1	1.3	1.3	1	1	0.7	0	0	0	0	0
0	0	0	0	0	0	0.3	0.3	0.3	0.3	0.3	0	0	0	0	0	0	0
0	0	0	0	0	0.3	0.3	0.3	0.3	0	0	0	0	0	0	0	0	0
0	0	0	0	0.3	0.7	0.3	0.3	0	0	0	0	0	0	0	0	0	0
0	0	0	0.3	0.3	0.3	0	0	0	0	0	0	0	0	0	0	0	0
0	0	0	0.7	0.3	0.3	0	0.3	0	0	0	0	0	0	0	0	0	0
0	0	0.3	0.7	0.3	0.3	0	0	0	0	0	0	0	0	0	0	0	0
0	0	0.3	0.7	0.3	0.3	0	0	0	0	0	0	0	0	0	0	0	0
0.3	0.7	0.7	1	0.7	0.7	0.3	0	0	0	0	0	0	0	0	0	0	0
0.7	0.7	0.7	1	1	0.7	0.7	0.3	0	0	0	0	0	0	0	0	0	0
1	0.7	0.7	1.3	1.7	1.3	1	0.7	0.3	0.3	0	0	0	0	0	0	0	0
0.7	0.7	1	2	2	2	1.3	1.3	1.3	1	1	0.3	0	0	0	0	0	0
0.3	0.7	1.3	2	2.3	2	2.3	2	1.7	1.3	1.7	1.3	0.7	0	0	0	0	0
0	0.3	1.3	1.7	2.3	3	3	2	2	1.7	1.7	2	1.3	0.3	0	0	0	0
0	0	0.7	1.3	2	2.7	3	2.3	2	2	2	2.7	1.7	0.3	0	0	0	0
0	0	0	0.3	1	2	2.3	2.3	1.7	1.7	1.7	2	1.3	0.3	0	0	0	0
0	0	0	0	0.3	0.3	0.7	0.7	0.3	0.3	0.3	0.7	0.3	0	0	0	0	0
0	0	0	0	0	0	0	0	0	0	0	0	0	0	0	0	0	0
0	0	0	0	0	0	0	0	0	0	0	0.3	0.3	0	0	0	0	0
0	0	0	0	0	0	0	0	0	0	0	0	0	0	0	0	0	0
0	0	0	0	0	0	0	0	0	0	0	0	0	0	0	0	0	0
0	0	0	0	0	0	0	0	0	0	0	0	0	0	0	0	0	0
0	0	0	0	0	0	0	0	0	0	0	0	0	0	0	0	0	0
Frame 31 (246.01 ms)
0	0	0	0	0	0	0	0	0	0	0	0	0	0	0	0	0	0
0	0	0	0	0	0	0	0	0	0	0	0	0	0	0	0	0	0
0	0	0	0	0	0	0	0	0	0	0	0	0	0	0	0	0	0
0	0	0	0	0	0	0	0	0	0	0.3	0.3	0.7	0.3	0.3	0	0	0
0	0	0	0	0	0	0	0	0	0.7	1.7	2.7	3	2	1	0	0	0
0	0	0	0	0	0	0	0	0.3	1.7	3.3	4	3.7	3	1.7	0.3	0	0
0	0	0	0	0	0	0	0.3	1	1.7	3	3.7	3.7	2.3	1	0	0	0
0	0	0	0	0	0	0	0.7	2	2.7	3.3	3.7	3.3	2	0.3	0	0	0
0	0	0	0	0	0	0.3	1	1.3	2.3	2.3	2.3	1.7	0.7	0	0	0	0
0	0	0	0	0	0	0.3	1	1	1	1	0.7	0.3	0	0	0	0	0
0	0	0	0	0	0	0.3	0.3	0.3	0.3	0	0	0	0	0	0	0	0
0	0	0	0	0	0.3	0.3	0.3	0.3	0	0	0	0	0	0	0	0	0
0	0	0	0	0.3	0.3	0.3	0.3	0	0	0	0	0	0	0	0	0	0
0	0	0	0	0.3	0.3	0	0	0	0	0	0	0	0	0	0	0	0
0	0	0	0.3	0.3	0.3	0	0.3	0	0	0	0	0	0	0	0	0	0
0	0	0.3	0.7	0.3	0.3	0	0	0	0	0	0	0	0	0	0	0	0
0	0	0.3	0.7	0.3	0.3	0	0	0	0	0	0	0	0	0	0	0	0
0.3	0.3	0.7	1	0.7	0.7	0.3	0	0	0	0	0	0	0	0	0	0	0
0.7	0.7	0.7	1	1	0.7	0.7	0.3	0	0	0	0	0	0	0	0	0	0
1	0.7	0.7	1.3	1.7	1.3	1	0.7	0.3	0.3	0.3	0	0	0	0	0	0	0
0.7	0.7	1	2	2	2	1.3	1.7	1.3	1	1	0.7	0	0	0	0	0	0
0.3	0.7	1.3	2	2.3	2.3	2.3	2	1.7	1.7	2	1.3	0.7	0	0	0	0	0
0	0.3	1.3	1.7	2.3	3	3.3	2.3	2.3	2	2	2.3	1.7	0.3	0	0	0	0
0	0	0.7	1.3	2	3	3	2.7	2.3	2.3	2.3	3	2	0.7	0	0	0	0
0	0	0	0.3	1	2	2.3	2.3	2	1.7	1.7	2	1.3	0.3	0	0	0	0
0	0	0	0	0.3	0.3	0.7	0.7	0.3	0.7	0.7	0.7	0.3	0	0	0	0	0
0	0	0	0	0	0	0	0	0	0	0	0.3	0	0	0	0	0	0
0	0	0	0	0	0	0	0	0	0	0	0.3	0.3	0	0	0	0	0
0	0	0	0	0	0	0	0	0	0	0	0.3	0.3	0	0	0	0	0
0	0	0	0	0	0	0	0	0	0	0	0	0	0	0	0	0	0
0	0	0	0	0	0	0	0	0	0	0	0	0	0	0	0	0	0
0	0	0	0	0	0	0	0	0	0	0	0	0	0	0	0	0	0
Frame 32 (253.94 ms)
0	0	0	0	0	0	0	0	0	0	0	0	0	0	0	0	0	0
0	0	0	0	0	0	0	0	0	0	0	0	0	0	0	0	0	0
0	0	0	0	0	0	0	0	0	0	0	0	0	0	0	0	0	0
0	0	0	0	0	0	0	0	0	0	0.3	0.3	0.3	0.3	0	0	0	0
0	0	0	0	0	0	0	0	0	0.3	1.3	2	2.3	1.7	0.7	0	0	0
0	0	0	0	0	0	0	0	0.3	1	2.3	3.3	3.3	2.3	1.3	0.3	0	0
0	0	0	0	0	0	0	0	0.7	1.3	2.3	3	3	2	0.7	0	0	0
0	0	0	0	0	0	0	0.7	1.7	2.3	2.7	3	2.7	1.7	0.3	0	0	0
0	0	0	0	0	0	0	0.7	1	1.7	2	2	1.3	0.7	0	0	0	0
0	0	0	0	0	0	0	0.7	1	1	1	0.7	0.3	0	0	0	0	0
0	0	0	0	0	0	0.3	0.3	0.3	0.3	0	0	0	0	0	0	0	0
0	0	0	0	0	0.3	0.3	0.3	0.3	0	0	0	0	0	0	0	0	0
0	0	0	0	0	0.3	0.3	0.3	0	0	0	0	0	0	0	0	0	0
0	0	0	0	0.3	0.3	0	0	0	0	0	0	0	0	0	0	0	0
0	0	0	0.3	0.3	0.3	0	0.3	0	0	0	0	0	0	0	0	0	0
0	0	0	0.3	0.3	0.3	0	0	0	0	0	0	0	0	0	0	0	0
0	0	0.3	0.7	0.3	0.3	0	0	0	0	0	0	0	0	0	0	0	0
0.3	0.3	0.7	1	0.7	0.7	0.3	0	0	0	0	0	0	0	0	0	0	0
0.7	0.7	0.7	1	1	0.7	0.7	0.3	0	0	0	0	0	0	0	0	0	0
1	0.7	0.7	1.3	1.7	1.3	1	0.7	0.3	0.3	0.3	0	0	0	0	0	0	0
0.7	0.7	1	2	2	2	1.3	1.7	1.3	1	1.3	0.7	0	0	0	0	0	0
0.3	0.7	1.7	2	2.3	2.3	2.3	2	2	2	2.3	1.7	1	0	0	0	0	0
0	0.3	1.3	2	2.3	3	3.3	2.3	2.7	2.3	2	2.7	2	0.7	0	0	0	0
0	0	0.7	1.3	2	3	3.3	2.7	2.7	2.7	2.7	3.3	2.3	0.7	0	0	0	0
0	0	0	0.3	1	2	2.7	2.7	2	2	2	2.3	1.7	0.3	0	0	0	0
0	0	0	0	0.3	0.3	1	0.7	0.3	0.7	0.7	1	0.7	0	0	0	0	0
0	0	0	0	0	0	0	0	0	0	0.3	0.3	0.3	0	0	0	0	0
0	0	0	0	0	0	0	0	0	0	0.3	1	0.7	0	0	0	0	0
0	0	0	0	0	0	0	0	0	0	0	0.7	0.3	0	0	0	0	0
0	0	0	0	0	0	0	0	0	0	0	0	0	0	0	0	0	0
0	0	0	0	0	0	0	0	0	0	0	0	0	0	0	0	0	0
0	0	0	0	0	0	0	0	0	0	0	0	0	0	0	0	0	0
Frame 33 (261.88 ms)
0	0	0	0	0	0	0	0	0	0	0	0	0	0	0	0	0	0
0	0	0	0	0	0	0	0	0	0	0	0	0	0	0	0	0	0
0	0	0	0	0	0	0	0	0	0	0	0	0	0	0	0	0	0
0	0	0	0	0	0	0	0	0	0	0	0.3	0.3	0.3	0	0	0	0
0	0	0	0	0	0	0	0	0	0.3	0.7	1.7	2	1.7	0.7	0	0	0
0	0	0	0	0	0	0	0	0	0.7	2	3	2.7	2	1	0.3	0	0
0	0	0	0	0	0	0	0	0.3	1	2	2.7	2.7	1.7	0.7	0	0	0
0	0	0	0	0	0	0	0.3	1	1.7	2.3	2.7	2.3	1.3	0.3	0	0	0
0	0	0	0	0	0	0	0.3	1	1.7	1.7	1.7	1.3	0.7	0	0	0	0
0	0	0	0	0	0	0	0.3	0.7	0.7	0.7	0.7	0.3	0	0	0	0	0
0	0	0	0	0	0	0	0	0	0	0	0	0	0	0	0	0	0
0	0	0	0	0	0	0	0	0	0	0	0	0	0	0	0	0	0
0	0	0	0	0	0.3	0.3	0.3	0	0	0	0	0	0	0	0	0	0
0	0	0	0	0	0.3	0	0	0	0	0	0	0	0	0	0	0	0
0	0	0	0.3	0.3	0.3	0	0.3	0	0	0	0	0	0	0	0	0	0
0	0	0	0.3	0.3	0.3	0	0	0	0	0	0	0	0	0	0	0	0
0	0	0.3	0.7	0.3	0.3	0	0	0	0	0	0	0	0	0	0	0	0
0	0.3	0.7	0.7	0.3	0.3	0.3	0	0	0	0	0	0	0	0	0	0	0
0.7	0.3	0.3	0.7	0.7	0.7	0.7	0.3	0	0	0	0	0	0	0	0	0	0
0.7	0.7	0.7	1.3	1.7	1.3	1	1	0.7	0.3	0.3	0	0	0	0	0	0	0
0.7	0.7	1	2	2	2.3	1.7	1.7	1.7	1.3	1.3	0.7	0	0	0	0	0	0
0.3	0.7	1.7	2	2.3	2.3	2.7	2.3	2.3	2	2.3	1.7	1	0.3	0	0	0	0
0	0.3	1.3	2	2.3	3.3	3.7	2.7	3	2.3	2.3	3	2	0.7	0	0	0	0
0	0	0.7	1.3	2	3	3.7	3	2.7	2.7	2.7	3.7	2.7	1	0	0	0	0
0	0	0	0.3	1.3	2.3	3	3	2.3	2.3	2	2.7	2	0.7	0	0	0	0
0	0	0	0	0.3	0.7	1	1	0.7	0.7	1	1	0.7	0	0	0	0	0
0	0	0	0	0	0	0	0	0	0	0.3	0.7	0.3	0	0	0	0	0
0	0	0	0	0	0	0	0	0	0	0.3	1.3	0.7	0	0	0	0	0
0	0	0	0	0	0	0	0	0	0	0.3	0.7	0.7	0	0	0	0	0
0	0	0	0	0	0	0	0	0	0	0	0	0	0	0	0	0	0
0	0	0	0	0	0	0	0	0	0	0	0	0	0	0	0	0	0
0	0	0	0	0	0	0	0	0	0	0	0	0	0	0	0	0	0
Frame 34 (269.82 ms)
0	0	0	0	0	0	0	0	0	0	0	0	0	0	0	0	0	0
0	0	0	0	0	0	0	0	0	0	0	0	0	0	0	0	0	0
0	0	0	0	0	0	0	0	0	0	0	0	0	0	0	0	0	0
0	0	0	0	0	0	0	0	0	0	0	0.3	0.3	0.3	0	0	0	0
0	0	0	0	0	0	0	0	0	0	0.7	1.3	1.7	1.3	0.3	0	0	0
0	0	0	0	0	0	0	0	0	0.3	1.3	2.3	2.3	1.7	0.7	0	0	0
0	0	0	0	0	0	0	0	0	0.7	1.7	2.3	2.3	1.3	0.3	0	0	0
0	0	0	0	0	0	0	0	0.7	1.3	2	2.3	2	1	0.3	0	0	0
0	0	0	0	0	0	0	0.3	0.7	1.3	1.7	1.7	1	0.3	0	0	0	0
0	0	0	0	0	0	0	0.3	0.7	0.7	0.7	0.3	0.3	0	0	0	0	0
0	0	0	0	0	0	0	0	0	0	0	0	0	0	0	0	0	0
0	0	0	0	0	0	0	0	0	0	0	0	0	0	0	0	0	0
0	0	0	0	0	0.3	0.3	0.3	0	0	0	0	0	0	0	0	0	0
0	0	0	0	0	0.3	0	0	0	0	0	0	0	0	0	0	0	0
0	0	0	0.3	0.3	0.3	0	0.3	0	0	0	0	0	0	0	0	0	0
0	0	0	0.3	0.3	0.3	0	0	0	0	0	0	0	0	0	0	0	0
0	0	0.3	0.7	0.3	0.3	0	0	0	0	0	0	0	0	0	0	0	0
0	0.3	0.7	0.7	0.3	0.3	0.3	0	0	0	0	0	0	0	0	0	0	0
0.7	0.3	0.3	0.7	0.7	0.7	0.7	0.3	0	0	0	0	0	0	0	0	0	0
0.7	0.7	0.7	1.3	1.7	1.3	1	1	0.7	0.3	0.3	0	0	0	0	0	0	0
0.7	0.7	1	2	2	2.3	1.7	1.7	1.7	1.3	1.3	0.7	0.3	0	0	0	0	0
0.3	0.7	1.7	2	2.3	2.3	2.7	2.3	2.3	2	2.7	2	1	0.3	0	0	0	0
0	0.3	1.3	2	2.7	3.3	3.7	3	3.3	2.7	2.7	3.3	2.3	0.7	0	0	0	0
0	0	0.7	1.3	2	3.3	3.7	3	3	3	3	4	3	1	0	0	0	0
0	0	0	0.3	1.3	2.3	3	3	2.3	2.3	2.3	3	2.3	0.7	0	0	0	0
0	0	0	0	0.3	0.7	1	1	0.7	1	1	1.3	0.7	0	0	0	0	0
0	0	0	0	0	0	0	0	0	0	0.3	0.7	0.3	0	0	0	0	0
0	0	0	0	0	0	0	0	0	0	0.7	1.7	1	0.3	0	0	0	0
0	0	0	0	0	0	0	0	0	0	0.3	1	1	0.3	0	0	0	0
0	0	0	0	0	0	0	0	0	0	0	0	0.3	0	0	0	0	0
0	0	0	0	0	0	0	0	0	0	0	0	0	0	0	0	0	0
0	0	0	0	0	0	0	0	0	0	0	0	0	0	0	0	0	0
Frame 35 (277.75 ms)
0	0	0	0	0	0	0	0	0	0	0	0	0	0	0	0	0	0
0	0	0	0	0	0	0	0	0	0	0	0	0	0	0	0	0	0
0	0	0	0	0	0	0	0	0	0	0	0	0	0	0	0	0	0
0	0	0	0	0	0	0	0	0	0	0	0	0.3	0	0	0	0	0
0	0	0	0	0	0	0	0	0	0	0.3	1	1.3	1	0.3	0	0	0
0	0	0	0	0	0	0	0	0	0.3	1	2	2.3	1.3	0.7	0	0	0
0	0	0	0	0	0	0	0	0	0.7	1.3	2	2	1.3	0.3	0	0	0
0	0	0	0	0	0	0	0	0.3	1	1.7	2	1.7	1	0	0	0	0
0	0	0	0	0	0	0	0	0.3	1	1.3	1.3	1	0.3	0	0	0	0
0	0	0	0	0	0	0	0.3	0.7	0.7	0.7	0.3	0.3	0	0	0	0	0
0	0	0	0	0	0	0	0	0	0	0	0	0	0	0	0	0	0
0	0	0	0	0	0	0	0	0	0	0	0	0	0	0	0	0	0
0	0	0	0	0	0.3	0	0	0	0	0	0	0	0	0	0	0	0
0	0	0	0	0	0.3	0	0	0	0	0	0	0	0	0	0	0	0
0	0	0	0.3	0.3	0.3	0	0.3	0	0	0	0	0	0	0	0	0	0
0	0	0	0.3	0.3	0.3	0	0	0	0	0	0	0	0	0	0	0	0
0	0	0.3	0.7	0.3	0.3	0	0	0	0	0	0	0	0	0	0	0	0
0	0.3	0.7	0.7	0.3	0.3	0.3	0	0	0	0	0	0	0	0	0	0	0
0.7	0.3	0.3	0.7	0.7	0.7	0.7	0.3	0	0	0	0	0	0	0	0	0	0
0.7	0.7	0.7	1	1.3	1.3	1	1	0.7	0.3	0.3	0	0	0	0	0	0	0
0.3	0.7	1	2	2	2.3	1.7	2	1.7	1.3	1.7	0.7	0.3	0	0	0	0	0
0	0.7	1.7	2	2.3	2.3	2.7	2.3	2.3	2.3	3	2.3	1.3	0.3	0	0	0	0
0	0.3	1.3	2	2.7	3.3	3.7	3	3.3	2.7	2.7	3.7	2.7	1	0	0	0	0
0	0	0.7	1.7	2.3	3.3	4	3.3	3	3.3	3.3	4.3	3.3	1.3	0.3	0	0	0
0	0	0	0.3	1.3	2.3	3.3	3.3	2.7	2.7	2.7	3.3	2.7	1	0	0	0	0
0	0	0	0	0.3	0.7	1.3	1	1	1	1.3	1.7	1	0.3	0	0	0	0
0	0	0	0	0	0	0.3	0	0	0	0.3	1	0.7	0	0	0	0	0
0	0	0	0	0	0	0	0	0	0	1	2.3	1.7	0.3	0	0	0	0
0	0	0	0	0	0	0	0	0	0	0.7	1.3	1.3	0.3	0	0	0	0
0	0	0	0	0	0	0	0	0	0	0	0.3	0.3	0	0	0	0	0
0	0	0	0	0	0	0	0	0	0	0	0	0	0	0	0	0	0
0	0	0	0	0	0	0	0	0	0	0	0	0	0	0	0	0	0
Frame 36 (285.69 ms)
0	0	0	0	0	0	0	0	0	0	0	0	0	0	0	0	0	0
0	0	0	0	0	0	0	0	0	0	0	0	0	0	0	0	0	0
0	0	0	0	0	0	0	0	0	0	0	0	0	0	0	0	0	0
0	0	0	0	0	0	0	0	0	0	0	0	0.3	0	0	0	0	0
0	0	0	0	0	0	0	0	0	0	0	0.7	1	0.7	0	0	0	0
0	0	0	0	0	0	0	0	0	0	0.7	1.3	1.7	1	0.3	0	0	0
0	0	0	0	0	0	0	0	0	0.3	1	1.7	1.7	1	0	0	0	0
0	0	0	0	0	0	0	0	0	0.7	1.3	1.7	1.3	0.7	0	0	0	0
0	0	0	0	0	0	0	0	0	0.7	1.3	1.3	0.7	0.3	0	0	0	0
0	0	0	0	0	0	0	0	0.3	0.3	0.3	0.3	0	0	0	0	0	0
0	0	0	0	0	0	0	0	0	0	0	0	0	0	0	0	0	0
0	0	0	0	0	0	0	0	0	0	0	0	0	0	0	0	0	0
0	0	0	0	0	0	0	0	0	0	0	0	0	0	0	0	0	0
0	0	0	0	0	0.3	0	0	0	0	0	0	0	0	0	0	0	0
0	0	0	0.3	0.3	0.3	0	0.3	0	0	0	0	0	0	0	0	0	0
0	0	0	0.3	0.3	0.3	0	0	0	0	0	0	0	0	0	0	0	0
0	0	0.3	0.7	0.3	0.3	0	0	0	0	0	0	0	0	0	0	0	0
0	0.3	0.7	0.7	0.3	0.3	0.3	0	0	0	0	0	0	0	0	0	0	0
0.7	0.3	0.3	0.7	0.7	0.7	0.3	0.3	0	0	0	0	0	0	0	0	0	0
0.7	0.7	0.7	1	1.3	1.3	1	1	0.7	0.3	0.3	0	0	0	0	0	0	0
0.3	0.7	1	2	2	2.3	1.7	2	2	1.7	1.7	1	0.3	0	0	0	0	0
0	0.7	1.7	2	2.7	2.7	2.7	2.7	2.7	2.7	3.3	2.7	1.3	0.3	0	0	0	0
0	0.3	1.3	2	2.7	3.7	4	3	3.7	3.3	3	3.7	3	1	0	0	0	0
0	0	0.7	1.7	2.3	3.7	4	3.3	3.3	3.7	3.7	4.7	3.7	1.7	0.3	0	0	0
0	0	0	0.3	1.3	2.7	3.3	3.3	2.7	3	3	3.7	3	1.3	0	0	0	0
0	0	0	0	0.3	0.7	1.3	1	1	1	1.3	1.7	1	0.3	0	0	0	0
0	0	0	0	0	0	0.3	0	0	0	0.3	1	0.7	0	0	0	0	0
0	0	0	0	0	0	0	0	0	0	1	2.7	2	0.3	0	0	0	0
0	0	0	0	0	0	0	0	0	0	0.7	1.7	1.7	0.3	0	0	0	0
0	0	0	0	0	0	0	0	0	0	0.3	0.7	0.3	0	0	0	0	0
0	0	0	0	0	0	0	0	0	0	0	0	0	0	0	0	0	0
0	0	0	0	0	0	0	0	0	0	0	0	0	0	0	0	0	0
Frame 37 (293.62 ms)
0	0	0	0	0	0	0	0	0	0	0	0	0	0	0	0	0	0
0	0	0	0	0	0	0	0	0	0	0	0	0	0	0	0	0	0
0	0	0	0	0	0	0	0	0	0	0	0	0	0	0	0	0	0
0	0	0	0	0	0	0	0	0	0	0	0	0	0	0	0	0	0
0	0	0	0	0	0	0	0	0	0	0	0.3	0.7	0.3	0	0	0	0
0	0	0	0	0	0	0	0	0	0	0.3	1	1.3	0.7	0	0	0	0
0	0	0	0	0	0	0	0	0	0	0.7	1.3	1.3	0.7	0	0	0	0
0	0	0	0	0	0	0	0	0	0.3	1	1.3	1.3	0.3	0	0	0	0
0	0	0	0	0	0	0	0	0	0.7	1	1	0.7	0	0	0	0	0
0	0	0	0	0	0	0	0	0.3	0.3	0.3	0.3	0	0	0	0	0	0
0	0	0	0	0	0	0	0	0	0	0	0	0	0	0	0	0	0
0	0	0	0	0	0	0	0	0	0	0	0	0	0	0	0	0	0
0	0	0	0	0	0	0	0	0	0	0	0	0	0	0	0	0	0
0	0	0	0	0	0.3	0	0	0	0	0	0	0	0	0	0	0	0
0	0	0	0.3	0.3	0.3	0	0.3	0	0	0	0	0	0	0	0	0	0
0	0	0	0.3	0.3	0.3	0	0	0	0	0	0	0	0	0	0	0	0
0	0	0.3	0.7	0.3	0.3	0	0	0	0	0	0	0	0	0	0	0	0
0	0.3	0.7	0.7	0.3	0.3	0.3	0	0	0	0	0	0	0	0	0	0	0
0.3	0.3	0.3	0.7	0.7	0.7	0.3	0.3	0	0	0	0	0	0	0	0	0	0
0.7	0.7	0.7	1	1.3	1.3	1	1	0.7	0.3	0.3	0.3	0	0	0	0	0	0
0.3	0.7	1	2	2	2.3	1.7	2	2	1.7	2	1	0.3	0	0	0	0	0
0	0.7	1.7	2	2.7	2.7	3	2.7	3	2.7	3.3	2.7	1.3	0.3	0	0	0	0
0	0.3	1.3	2	2.7	3.7	4	3.3	3.7	3.3	3.3	4	3	1	0	0	0	0
0	0	0.7	1.7	2.3	3.7	4	3.7	3.3	4	4	5	4	1.7	0.3	0	0	0
0	0	0	0.3	1.3	2.7	3.3	3.7	3	3.3	3	4	3.3	1.3	0.3	0	0	0
0	0	0	0	0.3	0.7	1.3	1.3	1	1.3	1.7	2	1.3	0.3	0	0	0	0
0	0	0	0	0	0	0.3	0	0	0.3	0.7	1.3	0.7	0	0	0	0	0
0	0	0	0	0	0	0	0	0	0	1.3	3.3	2.3	0.3	0	0	0	0
0	0	0	0	0	0	0	0	0	0	1	2.3	2.3	0.3	0	0	0	0
0	0	0	0	0	0	0	0	0	0	0.3	1	0.3	0	0	0	0	0
0	0	0	0	0	0	0	0	0	0	0	0	0	0	0	0	0	0
0	0	0	0	0	0	0	0	0	0	0	0	0	0	0	0	0	0
Frame 38 (301.56 ms)
0	0	0	0	0	0	0	0	0	0	0	0	0	0	0	0	0	0
0	0	0	0	0	0	0	0	0	0	0	0	0	0	0	0	0	0
0	0	0	0	0	0	0	0	0	0	0	0	0	0	0	0	0	0
0	0	0	0	0	0	0	0	0	0	0	0	0	0	0	0	0	0
0	0	0	0	0	0	0	0	0	0	0	0.3	0.3	0	0	0	0	0
0	0	0	0	0	0	0	0	0	0	0.3	1	1	0.7	0	0	0	0
0	0	0	0	0	0	0	0	0	0	0.3	1	1	0.3	0	0	0	0
0	0	0	0	0	0	0	0	0	0.3	1	1	1	0.3	0	0	0	0
0	0	0	0	0	0	0	0	0	0.3	0.7	0.7	0.3	0	0	0	0	0
0	0	0	0	0	0	0	0	0	0	0	0	0	0	0	0	0	0
0	0	0	0	0	0	0	0	0	0	0	0	0	0	0	0	0	0
0	0	0	0	0	0	0	0	0	0	0	0	0	0	0	0	0	0
0	0	0	0	0	0	0	0	0	0	0	0	0	0	0	0	0	0
0	0	0	0	0	0.3	0	0	0	0	0	0	0	0	0	0	0	0
0	0	0	0	0	0.3	0	0.3	0	0	0	0	0	0	0	0	0	0
0	0	0	0.3	0.3	0.3	0	0	0	0	0	0	0	0	0	0	0	0
0	0	0.3	0.7	0.3	0.3	0	0	0	0	0	0	0	0	0	0	0	0
0	0.3	0.7	0.7	0.3	0.3	0	0	0	0	0	0	0	0	0	0	0	0
0.3	0.3	0.3	0.7	0.7	0.7	0.3	0.3	0	0	0	0	0	0	0	0	0	0
0.3	0.3	0.7	1	1.3	1.3	1	1	0.7	0.3	0.3	0.3	0	0	0	0	0	0
0.3	0.7	1	2	2	2.3	2	2.3	2	2	2	1	0.3	0	0	0	0	0
0	0.7	1.7	2.3	2.7	3	3	3	3	3	3.7	3	1.7	0.3	0	0	0	0
0	0.3	1.3	2	3	3.7	4.3	3.7	4	3.7	3.3	4.3	3.3	1.3	0	0	0	0
0	0	0.7	1.7	2.3	3.7	4.3	4	3.7	4	4.3	5.3	4.3	2	0.3	0	0	0
0	0	0	0.3	1.3	2.7	3.3	3.7	3	3.3	3.3	4.3	3.7	1.7	0.3	0	0	0
0	0	0	0	0.3	0.7	1.3	1.3	1	1.3	1.7	2	1.3	0.3	0	0	0	0
0	0	0	0	0	0	0.3	0	0	0.3	0.7	1.3	1	0.3	0	0	0	0
0	0	0	0	0	0	0	0	0	0.3	1.3	3.7	2.7	0.3	0	0	0	0
0	0	0	0	0	0	0	0	0	0	1	2.7	2.7	0.3	0	0	0	0
0	0	0	0	0	0	0	0	0	0	0.3	1	0.7	0	0	0	0	0
0	0	0	0	0	0	0	0	0	0	0	0	0	0	0	0	0	0
0	0	0	0	0	0	0	0	0	0	0	0	0	0	0	0	0	0
Frame 39 (309.49 ms)
0	0	0	0	0	0	0	0	0	0	0	0	0	0	0	0	0	0
0	0	0	0	0	0	0	0	0	0	0	0	0	0	0	0	0	0
0	0	0	0	0	0	0	0	0	0	0	0	0	0	0	0	0	0
0	0	0	0	0	0	0	0	0	0	0	0	0	0	0	0	0	0
0	0	0	0	0	0	0	0	0	0	0	0	0.3	0	0	0	0	0
0	0	0	0	0	0	0	0	0	0	0	0.7	0.7	0.3	0	0	0	0
0	0	0	0	0	0	0	0	0	0	0.3	0.7	0.7	0.3	0	0	0	0
0	0	0	0	0	0	0	0	0	0	0.7	1	0.7	0	0	0	0	0
0	0	0	0	0	0	0	0	0	0	0.7	0.7	0.3	0	0	0	0	0
0	0	0	0	0	0	0	0	0	0	0	0	0	0	0	0	0	0
0	0	0	0	0	0	0	0	0	0	0	0	0	0	0	0	0	0
0	0	0	0	0	0	0	0	0	0	0	0	0	0	0	0	0	0
0	0	0	0	0	0	0	0	0	0	0	0	0	0	0	0	0	0
0	0	0	0	0	0	0	0	0	0	0	0	0	0	0	0	0	0
0	0	0	0	0	0	0	0	0	0	0	0	0	0	0	0	0	0
0	0	0	0.3	0.3	0.3	0	0	0	0	0	0	0	0	0	0	0	0
0	0	0	0.3	0.3	0.3	0	0	0	0	0	0	0	0	0	0	0	0
0	0.3	0.3	0.7	0.3	0.3	0	0	0	0	0	0	0	0	0	0	0	0
0.3	0.3	0.3	0.7	0.7	0.7	0.3	0.3	0	0	0	0	0	0	0	0	0	0
0.3	0.3	0.7	1	1.3	1.3	1	1	0.7	0.3	0.3	0.3	0	0	0	0	0	0
0.3	0.7	1	2	2.3	2.3	2	2.3	2.3	2	2	1	0.3	0	0	0	0	0
0	0.7	1.7	2.3	2.7	3	3.3	3	3.3	3	4	3.3	1.7	0.3	0	0	0	0
0	0.3	1.3	2	3	4	4.3	3.7	4.3	3.7	3.7	4.7	3.7	1.3	0.3	0	0	0
0	0	0.7	1.7	2.3	4	4.3	4	4	4.3	4.7	5.7	4.7	2.3	0.3	0	0	0
0	0	0	0.3	1.3	2.7	3.7	4	3.3	3.7	3.7	4.7	4	1.7	0.3	0	0	0
0	0	0	0	0.3	0.7	1.7	1.7	1.3	1.3	1.7	2.3	1.7	0.3	0	0	0	0
0	0	0	0	0	0	0.3	0.3	0	0.3	1	1.7	1.3	0.3	0	0	0	0
0	0	0	0	0	0	0	0	0	0.3	1.7	4.3	3.3	0.7	0	0	0	0
0	0	0	0	0	0	0	0	0	0	1.3	3.3	3.3	0.7	0	0	0	0
0	0	0	0	0	0	0	0	0	0	0.7	1.3	1	0.3	0	0	0	0
0	0	0	0	0	0	0	0	0	0	0	0.3	0	0	0	0	0	0
0	0	0	0	0	0	0	0	0	0	0	0	0	0	0	0	0	0
Frame 40 (317.43 ms)
0	0	0	0	0	0	0	0	0	0	0	0	0	0	0	0	0	0
0	0	0	0	0	0	0	0	0	0	0	0	0	0	0	0	0	0
0	0	0	0	0	0	0	0	0	0	0	0	0	0	0	0	0	0
0	0	0	0	0	0	0	0	0	0	0	0	0	0	0	0	0	0
0	0	0	0	0	0	0	0	0	0	0	0	0	0	0	0	0	0
0	0	0	0	0	0	0	0	0	0	0	0.3	0.7	0.3	0	0	0	0
0	0	0	0	0	0	0	0	0	0	0.3	0.7	0.7	0.3	0	0	0	0
0	0	0	0	0	0	0	0	0	0	0.7	0.7	0.7	0	0	0	0	0
0	0	0	0	0	0	0	0	0	0	0.3	0.3	0	0	0	0	0	0
0	0	0	0	0	0	0	0	0	0	0	0	0	0	0	0	0	0
0	0	0	0	0	0	0	0	0	0	0	0	0	0	0	0	0	0
0	0	0	0	0	0	0	0	0	0	0	0	0	0	0	0	0	0
0	0	0	0	0	0	0	0	0	0	0	0	0	0	0	0	0	0
0	0	0	0	0	0	0	0	0	0	0	0	0	0	0	0	0	0
0	0	0	0	0	0	0	0	0	0	0	0	0	0	0	0	0	0
0	0	0	0.3	0.3	0.3	0	0	0	0	0	0	0	0	0	0	0	0
0	0	0	0.3	0.3	0.3	0	0	0	0	0	0	0	0	0	0	0	0
0	0.3	0.3	0.7	0.3	0.3	0	0	0	0	0	0	0	0	0	0	0	0
0.3	0.3	0.3	0.7	0.7	0.7	0.3	0	0	0	0	0	0	0	0	0	0	0
0.3	0.3	0.7	1	1.3	1.3	1	1	0.7	0.3	0.7	0.3	0	0	0	0	0	0
0.3	0.3	1	2	2.3	2.3	2	2.3	2.3	2	2.3	1.3	0.3	0	0	0	0	0
0	0.3	1.3	2	2.7	3	3.3	3.3	3.7	3.3	4	3.7	2	0.3	0	0	0	0
0	0.3	1.3	2	3	4	4.7	4	4.3	4	4	5	4	1.7	0.3	0	0	0
0	0	0.7	1.7	2.7	4	4.7	4.3	4	4.3	4.7	6	5	2.3	0.3	0	0	0
0	0	0	0.3	1.7	3	4	4.3	3.7	3.7	4	4.7	4	2	0.3	0	0	0
0	0	0	0	0.3	1	1.7	1.7	1.3	1.7	2	2.3	1.7	0.7	0	0	0	0
0	0	0	0	0	0	0.3	0.3	0.3	0.3	1	1.7	1.3	0.3	0	0	0	0
0	0	0	0	0	0	0	0	0	0.3	2	4.7	3.7	0.7	0	0	0	0
0	0	0	0	0	0	0	0	0	0.3	1.7	3.7	3.7	1	0	0	0	0
0	0	0	0	0	0	0	0	0	0.3	1	1.7	1	0.3	0	0	0	0
0	0	0	0	0	0	0	0	0	0	0.3	0.3	0	0	0	0	0	0
0	0	0	0	0	0	0	0	0	0	0	0	0	0	0	0	0	0
Frame 41 (325.37 ms)
0	0	0	0	0	0	0	0	0	0	0	0	0	0	0	0	0	0
0	0	0	0	0	0	0	0	0	0	0	0	0	0	0	0	0	0
0	0	0	0	0	0	0	0	0	0	0	0	0	0	0	0	0	0
0	0	0	0	0	0	0	0	0	0	0	0	0	0	0	0	0	0
0	0	0	0	0	0	0	0	0	0	0	0	0	0	0	0	0	0
0	0	0	0	0	0	0	0	0	0	0	0	0.3	0	0	0	0	0
0	0	0	0	0	0	0	0	0	0	0	0.3	0.3	0	0	0	0	0
0	0	0	0	0	0	0	0	0	0	0.3	0.7	0.3	0	0	0	0	0
0	0	0	0	0	0	0	0	0	0	0.3	0.3	0	0	0	0	0	0
0	0	0	0	0	0	0	0	0	0	0	0	0	0	0	0	0	0
0	0	0	0	0	0	0	0	0	0	0	0	0	0	0	0	0	0
0	0	0	0	0	0	0	0	0	0	0	0	0	0	0	0	0	0
0	0	0	0	0	0	0	0	0	0	0	0	0	0	0	0	0	0
0	0	0	0	0	0	0	0	0	0	0	0	0	0	0	0	0	0
0	0	0	0	0	0	0	0	0	0	0	0	0	0	0	0	0	0
0	0	0	0	0.3	0	0	0	0	0	0	0	0	0	0	0	0	0
0	0	0	0.3	0	0.3	0	0	0	0	0	0	0	0	0	0	0	0
0	0.3	0.3	0.7	0.3	0.3	0	0	0	0	0	0	0	0	0	0	0	0
0.3	0.3	0.3	0.7	0.7	0.7	0.3	0	0	0	0	0	0	0	0	0	0	0
0.3	0.3	0.7	1	1.3	1.3	1	1	0.7	0.3	0.3	0	0	0	0	0	0	0
0.3	0.3	1	2	2.3	2.3	2	2.3	2.7	2	2.3	1.3	0.3	0	0	0	0	0
0	0.3	1.3	2	3	3	3.7	3.3	3.7	3.3	4	3.7	2.3	0.7	0	0	0	0
0	0.3	1.3	2	3	4	4.7	4	4.7	4.3	4	5	4	1.7	0.3	0	0	0
0	0	0.7	1.7	2.7	4	4.7	4.3	4.3	4.7	5	6.3	5.3	2.7	0.3	0	0	0
0	0	0	0.3	1.7	3	4	4.3	3.7	4	4.3	5	4.3	2.3	0.3	0	0	0
0	0	0	0	0.3	1	1.7	1.7	1.3	1.7	2.3	2.7	2	0.7	0	0	0	0
0	0	0	0	0	0	0.3	0.3	0.3	0.3	1	2	1.3	0.3	0	0	0	0
0	0	0	0	0	0	0	0	0	0.3	2	5	4.3	0.7	0	0	0	0
0	0	0	0	0	0	0.3	0	0	0.3	1.7	4.3	4.3	1	0	0	0	0
0	0	0	0	0	0	0	0	0	0.3	1.3	2	1.3	0.3	0	0	0	0
0	0	0	0	0	0	0	0	0	0	0.3	0.3	0	0	0	0	0	0
0	0	0	0	0	0	0	0	0	0	0	0	0	0	0	0	0	0
Frame 42 (333.30 ms)
0	0	0	0	0	0	0	0	0	0	0	0	0	0	0	0	0	0
0	0	0	0	0	0	0	0	0	0	0	0	0	0	0	0	0	0
0	0	0	0	0	0	0	0	0	0	0	0	0	0	0	0	0	0
0	0	0	0	0	0	0	0	0	0	0	0	0	0	0	0	0	0
0	0	0	0	0	0	0	0	0	0	0	0	0	0	0	0	0	0
0	0	0	0	0	0	0	0	0	0	0	0	0	0	0	0	0	0
0	0	0	0	0	0	0	0	0	0	0	0	0.3	0	0	0	0	0
0	0	0	0	0	0	0	0	0	0	0	0.3	0	0	0	0	0	0
0	0	0	0	0	0	0	0	0	0	0.3	0	0	0	0	0	0	0
0	0	0	0	0	0	0	0	0	0	0	0	0	0	0	0	0	0
0	0	0	0	0	0	0	0	0	0	0	0	0	0	0	0	0	0
0	0	0	0	0	0	0	0	0	0	0	0	0	0	0	0	0	0
0	0	0	0	0	0	0	0	0	0	0	0	0	0	0	0	0	0
0	0	0	0	0	0	0	0	0	0	0	0	0	0	0	0	0	0
0	0	0	0	0	0	0	0	0	0	0	0	0	0	0	0	0	0
0	0	0	0	0	0	0	0	0	0	0	0	0	0	0	0	0	0
0	0	0	0.3	0	0.3	0	0	0	0	0	0	0	0	0	0	0	0
0	0	0.3	0.7	0.3	0.3	0	0	0	0	0	0	0	0	0	0	0	0
0	0	0.3	0.7	0.7	0.7	0.3	0	0	0	0	0	0	0	0	0	0	0
0.3	0.3	0.7	1	1.3	1.3	1	1	0.7	0.3	0.3	0	0	0	0	0	0	0
0.3	0.3	1	2	2.3	2.7	2	2.3	2.7	2	2.7	1.3	0.3	0	0	0	0	0
0	0.3	1.3	2	3	3.3	3.7	3.7	4	3.7	4.3	4	2.3	0.7	0	0	0	0
0	0.3	1.3	2	3	4.3	4.7	4.3	5	4.3	4.3	5.3	4.3	2	0.3	0	0	0
0	0	0.7	1.7	2.7	4.3	5	4.7	4.3	4.7	5.3	6.7	5.7	3.3	0.7	0	0	0
0	0	0	0.3	1.7	3.3	4.3	4.7	4	4	4.7	5.3	4.7	2.7	0.3	0	0	0
0	0	0	0	0.3	1	1.7	1.7	1.7	2	2.3	3	2.3	1	0	0	0	0
0	0	0	0	0	0	0.3	0.3	0.3	0.3	1.3	2.3	1.7	0.3	0	0	0	0
0	0	0	0	0	0	0	0	0	0.3	2.3	5.7	4.7	1	0	0	0	0
0	0	0	0	0	0	0.3	0	0	0.3	2	5	5	1.3	0	0	0	0
0	0	0	0	0	0	0	0	0	0.3	1.7	2.7	1.7	0.3	0	0	0	0
0	0	0	0	0	0	0	0	0	0	0.3	0.3	0.3	0	0	0	0	0
0	0	0	0	0	0	0	0	0	0	0	0	0	0	0	0	0	0
Frame 43 (341.24 ms)
0	0	0	0	0	0	0	0	0	0	0	0	0	0	0	0	0	0
0	0	0	0	0	0	0	0	0	0	0	0	0	0	0	0	0	0
0	0	0	0	0	0	0	0	0	0	0	0	0	0	0	0	0	0
0	0	0	0	0	0	0	0	0	0	0	0	0	0	0	0	0	0
0	0	0	0	0	0	0	0	0	0	0	0	0	0	0	0	0	0
0	0	0	0	0	0	0	0	0	0	0	0	0	0	0	0	0	0
0	0	0	0	0	0	0	0	0	0	0	0	0	0	0	0	0	0
0	0	0	0	0	0	0	0	0	0	0	0	0	0	0	0	0	0
0	0	0	0	0	0	0	0	0	0	0	0	0	0	0	0	0	0
0	0	0	0	0	0	0	0	0	0	0	0	0	0	0	0	0	0
0	0	0	0	0	0	0	0	0	0	0	0	0	0	0	0	0	0
0	0	0	0	0	0	0	0	0	0	0	0	0	0	0	0	0	0
0	0	0	0	0	0	0	0	0	0	0	0	0	0	0	0	0	0
0	0	0	0	0	0	0	0	0	0	0	0	0	0	0	0	0	0
0	0	0	0	0	0	0	0	0	0	0	0	0	0	0	0	0	0
0	0	0	0	0	0	0	0	0	0	0	0	0	0	0	0	0	0
0	0	0	0	0	0.3	0	0	0	0	0	0	0	0	0	0	0	0
0	0	0.3	0.3	0.3	0.3	0	0	0	0	0	0	0	0	0	0	0	0
0	0	0.3	0.7	0.7	0.7	0.3	0	0	0	0	0	0	0	0	0	0	0
0.3	0.3	0.7	1	1.3	1.3	1	1	0.7	0.3	0.3	0	0	0	0	0	0	0
0	0.3	1	1.7	2.3	2.7	2	2.7	2.7	2	2.7	1.3	0.3	0	0	0	0	0
0	0.3	1.3	2	3	3.3	3.7	3.7	4	4	4.7	4	2.3	0.7	0	0	0	0
0	0.3	1.3	2	3	4.3	5	4.7	5	4.7	4.7	5.7	4.7	2	0.3	0	0	0
0	0	0.7	1.7	2.7	4.3	5	4.7	4.7	5	5.7	7	6	3.3	0.7	0	0	0
0	0	0	0.3	1.7	3.3	4.3	4.7	4.3	4.3	4.7	5.7	5	2.7	0.3	0	0	0
0	0	0	0	0.3	1	1.7	1.7	1.7	2	2.7	3.3	2.7	1	0	0	0	0
0	0	0	0	0	0	0.3	0.3	0.3	0.3	1.3	2.7	2	0.3	0	0	0	0
0	0	0	0	0	0	0	0	0	0.3	2.7	6.3	5	1	0	0	0	0
0	0	0	0	0	0.3	0.3	0	0	0.7	2.7	6	5.7	1.3	0	0	0	0
0	0	0	0	0	0	0	0	0	0.7	2	3	2	0.3	0	0	0	0
0	0	0	0	0	0	0	0	0	0	0.3	0.3	0.3	0	0	0	0	0
0	0	0	0	0	0	0	0	0	0	0	0	0	0	0	0	0	0
Frame 44 (349.17 ms)
0	0	0	0	0	0	0	0	0	0	0	0	0	0	0	0	0	0
0	0	0	0	0	0	0	0	0	0	0	0	0	0	0	0	0	0
0	0	0	0	0	0	0	0	0	0	0	0	0	0	0	0	0	0
0	0	0	0	0	0	0	0	0	0	0	0	0	0	0	0	0	0
0	0	0	0	0	0	0	0	0	0	0	0	0	0	0	0	0	0
0	0	0	0	0	0	0	0	0	0	0	0	0	0	0	0	0	0
0	0	0	0	0	0	0	0	0	0	0	0	0	0	0	0	0	0
0	0	0	0	0	0	0	0	0	0	0	0	0	0	0	0	0	0
0	0	0	0	0	0	0	0	0	0	0	0	0	0	0	0	0	0
0	0	0	0	0	0	0	0	0	0	0	0	0	0	0	0	0	0
0	0	0	0	0	0	0	0	0	0	0	0	0	0	0	0	0	0
0	0	0	0	0	0	0	0	0	0	0	0	0	0	0	0	0	0
0	0	0	0	0	0	0	0	0	0	0	0	0	0	0	0	0	0
0	0	0	0	0	0	0	0	0	0	0	0	0	0	0	0	0	0
0	0	0	0	0	0	0	0	0	0	0	0	0	0	0	0	0	0
0	0	0	0	0	0	0	0	0	0	0	0	0	0	0	0	0	0
0	0	0	0	0	0.3	0	0	0	0	0	0	0	0	0	0	0	0
0	0	0	0.3	0	0	0	0	0	0	0	0	0	0	0	0	0	0
0	0	0	0.7	0.7	0.3	0.3	0	0	0	0	0	0	0	0	0	0	0
0.3	0.3	0.3	1	1.3	1.3	1	1	0.7	0.3	0.3	0	0	0	0	0	0	0
0	0.3	1	1.7	2.3	2.7	2	2.7	2.7	2.3	2.7	1.3	0.3	0	0	0	0	0
0	0.3	1.3	2	3	3.3	3.7	4	4.3	4	5	4.3	2.7	0.7	0	0	0	0
0	0.3	1.3	2.3	3.3	4.3	5	4.7	5.3	4.7	5	6	5	2.3	0.3	0	0	0
0	0	0.7	1.7	3	4.3	5	5	5	5	6	7.3	6.3	3.7	0.7	0	0	0
0	0	0	0.7	1.7	3.3	4.3	5	4.3	4.7	5	6	5.3	3.3	0.7	0	0	0
0	0	0	0	0.3	1	2	2	2	2.3	3	3.3	2.7	1	0	0	0	0
0	0	0	0	0	0	0.3	0.3	0.3	0.3	1.3	2.7	2	0.3	0	0	0	0
0	0	0	0	0	0	0	0	0	0.3	3	6.7	5.3	1.3	0	0	0	0
0	0	0	0	0	0.3	0.3	0	0	0.7	3	6.7	6.3	1.7	0	0	0	0
0	0	0	0	0	0	0	0	0	0.7	2	3.7	2.7	0.7	0	0	0	0
0	0	0	0	0	0	0	0	0	0	0.3	0.7	0.3	0	0	0	0	0
0	0	0	0	0	0	0	0	0	0	0	0	0	0	0	0	0	0
Frame 45 (357.11 ms)
0	0	0	0	0	0	0	0	0	0	0	0	0	0	0	0	0	0
0	0	0	0	0	0	0	0	0	0	0	0	0	0	0	0	0	0
0	0	0	0	0	0	0	0	0	0	0	0	0	0	0	0	0	0
0	0	0	0	0	0	0	0	0	0	0	0	0	0	0	0	0	0
0	0	0	0	0	0	0	0	0	0	0	0	0	0	0	0	0	0
0	0	0	0	0	0	0	0	0	0	0	0	0	0	0	0	0	0
0	0	0	0	0	0	0	0	0	0	0	0	0	0	0	0	0	0
0	0	0	0	0	0	0	0	0	0	0	0	0	0	0	0	0	0
0	0	0	0	0	0	0	0	0	0	0	0	0	0	0	0	0	0
0	0	0	0	0	0	0	0	0	0	0	0	0	0	0	0	0	0
0	0	0	0	0	0	0	0	0	0	0	0	0	0	0	0	0	0
0	0	0	0	0	0	0	0	0	0	0	0	0	0	0	0	0	0
0	0	0	0	0	0	0	0	0	0	0	0	0	0	0	0	0	0
0	0	0	0	0	0	0	0	0	0	0	0	0	0	0	0	0	0
0	0	0	0	0	0	0	0	0	0	0	0	0	0	0	0	0	0
0	0	0	0	0	0	0	0	0	0	0	0	0	0	0	0	0	0
0	0	0	0	0	0	0	0	0	0	0	0	0	0	0	0	0	0
0	0	0	0.3	0	0	0	0	0	0	0	0	0	0	0	0	0	0
0	0	0	0.3	0.3	0.3	0.3	0	0	0	0	0	0	0	0	0	0	0
0	0.3	0.3	1	1.3	1.3	1	0.7	0.3	0.3	0.3	0	0	0	0	0	0	0
0	0.3	0.7	1.7	2.3	2.7	2	2.3	2.7	2.3	2.7	1.3	0.3	0	0	0	0	0
0	0.3	1.3	2	3	3.7	4	4	4.3	4	5	4.3	2.7	1	0	0	0	0
0	0.3	1.3	2.3	3.3	4.7	5.3	5	5.7	5	5.3	6.3	5.3	2.7	0.3	0	0	0
0	0	0.7	1.7	3	4.7	5.3	5.3	5	5.3	6.3	8	6.7	4	0.7	0	0	0
0	0	0	0.7	1.7	3.7	4.7	5	4.7	4.7	5.3	6.3	6	3.7	0.7	0	0	0
0	0	0	0	0.3	1	2	2	2	2.3	3.3	3.7	3	1.3	0.3	0	0	0
0	0	0	0	0	0	0.3	0.3	0.3	0.3	1.7	3	2.3	0.3	0	0	0	0
0	0	0	0	0	0	0	0	0	0.3	3.3	7.3	6	1.3	0	0	0	0
0	0	0	0	0	0.3	0.3	0	0	1	3.3	7.7	7.3	2	0	0	0	0
0	0	0	0	0	0.3	0	0	0	1	2.7	4.3	3.3	0.7	0	0	0	0
0	0	0	0	0	0	0	0	0	0.3	0.3	0.7	0.3	0	0	0	0	0
0	0	0	0	0	0	0	0	0	0	0	0	0	0	0	0	0	0
Frame 46 (365.04 ms)
0	0	0	0	0	0	0	0	0	0	0	0	0	0	0	0	0	0
0	0	0	0	0	0	0	0	0	0	0	0	0	0	0	0	0	0
0	0	0	0	0	0	0	0	0	0	0	0	0	0	0	0	0	0
0	0	0	0	0	0	0	0	0	0	0	0	0	0	0	0	0	0
0	0	0	0	0	0	0	0	0	0	0	0	0	0	0	0	0	0
0	0	0	0	0	0	0	0	0	0	0	0	0	0	0	0	0	0
0	0	0	0	0	0	0	0	0	0	0	0	0	0	0	0	0	0
0	0	0	0	0	0	0	0	0	0	0	0	0	0	0	0	0	0
0	0	0	0	0	0	0	0	0	0	0	0	0	0	0	0	0	0
0	0	0	0	0	0	0	0	0	0	0	0	0	0	0	0	0	0
0	0	0	0	0	0	0	0	0	0	0	0	0	0	0	0	0	0
0	0	0	0	0	0	0	0	0	0	0	0	0	0	0	0	0	0
0	0	0	0	0	0	0	0	0	0	0	0	0	0	0	0	0	0
0	0	0	0	0	0	0	0	0	0	0	0	0	0	0	0	0	0
0	0	0	0	0	0	0	0	0	0	0	0	0	0	0	0	0	0
0	0	0	0	0	0	0	0	0	0	0	0	0	0	0	0	0	0
0	0	0	0	0	0	0	0	0	0	0	0	0	0	0	0	0	0
0	0	0	0.3	0	0	0	0	0	0	0	0	0	0	0	0	0	0
0	0	0	0.3	0.3	0.3	0.3	0	0	0	0	0	0	0	0	0	0	0
0	0.3	0.3	0.7	1	1.3	1	0.7	0.3	0.3	0.3	0	0	0	0	0	0	0
0	0.3	0.7	1.7	2.3	2.7	2	2.7	2.7	2.3	3	1.3	0.7	0	0	0	0	0
0	0.3	1.3	2.3	3	3.7	4	4	4.3	4.3	5.3	4.7	3	1	0	0	0	0
0	0.3	1.3	2.3	3.7	4.7	5.7	5	5.7	5.3	5.7	6.7	5.7	2.7	0.3	0	0	0
0	0	0.7	2	3.3	5	5.3	5.3	5.3	5.7	6.7	8.3	7.3	4.3	1	0	0	0
0	0	0	0.7	2	3.7	4.7	5.3	4.7	5	5.7	7	6.3	3.7	0.7	0	0	0
0	0	0	0	0.3	1	2	2.3	2	2.7	3.7	4	3.3	1.3	0.3	0	0	0
0	0	0	0	0	0	0.3	0.3	0.3	0.7	2	3.3	2.3	0.7	0	0	0	0
0	0	0	0	0	0	0	0	0	0.7	3.7	8	6.3	1.3	0	0	0	0
0	0	0	0	0	0.3	0.3	0	0	1.3	4	8.7	8.3	2	0	0	0	0
0	0	0	0	0	0.3	0	0	0.3	1.3	3.3	5	3.7	0.7	0	0	0	0
0	0	0	0	0	0	0	0	0	0.3	0.7	0.7	0.7	0	0	0	0	0
0	0	0	0	0	0	0	0	0	0	0	0	0	0	0	0	0	0
Frame 47 (372.98 ms)
0	0	0	0	0	0	0	0	0	0	0	0	0	0	0	0	0	0
0	0	0	0	0	0	0	0	0	0	0	0	0	0	0	0	0	0
0	0	0	0	0	0	0	0	0	0	0	0	0	0	0	0	0	0
0	0	0	0	0	0	0	0	0	0	0	0	0	0	0	0	0	0
0	0	0	0	0	0	0	0	0	0	0	0	0	0	0	0	0	0
0	0	0	0	0	0	0	0	0	0	0	0	0	0	0	0	0	0
0	0	0	0	0	0	0	0	0	0	0	0	0	0	0	0	0	0
0	0	0	0	0	0	0	0	0	0	0	0	0	0	0	0	0	0
0	0	0	0	0	0	0	0	0	0	0	0	0	0	0	0	0	0
0	0	0	0	0	0	0	0	0	0	0	0	0	0	0	0	0	0
0	0	0	0	0	0	0	0	0	0	0	0	0	0	0	0	0	0
0	0	0	0	0	0	0	0	0	0	0	0	0	0	0	0	0	0
0	0	0	0	0	0	0	0	0	0	0	0	0	0	0	0	0	0
0	0	0	0	0	0	0	0	0	0	0	0	0	0	0	0	0	0
0	0	0	0	0	0	0	0	0	0	0	0	0	0	0	0	0	0
0	0	0	0	0	0	0	0	0	0	0	0	0	0	0	0	0	0
0	0	0	0	0	0	0	0	0	0	0	0	0	0	0	0	0	0
0	0	0	0	0	0	0	0	0	0	0	0	0	0	0	0	0	0
0	0	0	0.3	0.3	0.3	0	0	0	0	0	0	0	0	0	0	0	0
0	0	0.3	0.7	1	1	0.7	0.7	0.3	0.3	0.3	0	0	0	0	0	0	0
0	0.3	0.7	1.7	2.3	2.7	2	2.7	2.7	2.3	2.7	1.3	0.7	0	0	0	0	0
0	0.3	1.3	2.3	3	3.7	4	4.3	4.7	4.3	5.7	4.7	3	1	0	0	0	0
0	0.3	1.3	2.3	3.7	5	5.7	5.3	6	5.3	5.7	7	6	3	0.3	0	0	0
0	0	0.7	2	3.3	5	6	5.7	5.7	6	7	9	7.7	4.7	1	0	0	0
0	0	0	0.7	2	3.7	5	5.7	5	5	5.7	7.3	6.7	4	1	0	0	0
0	0	0	0	0.3	1	2.3	2.3	2.3	2.7	3.7	4.3	3.7	1.7	0.3	0	0	0
0	0	0	0	0	0	0.3	0.3	0.3	0.7	2	3.3	2.3	0.7	0	0	0	0
0	0	0	0	0	0	0	0	0	0.7	4	8.7	6.7	1.3	0	0	0	0
0	0	0	0	0.3	0.3	0.3	0	0.3	1.3	4.7	9.7	9	2	0	0	0	0
0	0	0	0	0	0.3	0	0	0.3	1.7	3.7	5.7	4.3	1	0	0	0	0
0	0	0	0	0	0	0	0	0	0.3	0.7	1	0.7	0	0	0	0	0
0	0	0	0	0	0	0	0	0	0	0	0	0	0	0	0	0	0
Frame 48 (380.92 ms)
0	0	0	0	0	0	0	0	0	0	0	0	0	0	0	0	0	0
0	0	0	0	0	0	0	0	0	0	0	0	0	0	0	0	0	0
0	0	0	0	0	0	0	0	0	0	0	0	0	0	0	0	0	0
0	0	0	0	0	0	0	0	0	0	0	0	0	0	0	0	0	0
0	0	0	0	0	0	0	0	0	0	0	0	0	0	0	0	0	0
0	0	0	0	0	0	0	0	0	0	0	0	0	0	0	0	0	0
0	0	0	0	0	0	0	0	0	0	0	0	0	0	0	0	0	0
0	0	0	0	0	0	0	0	0	0	0	0	0	0	0	0	0	0
0	0	0	0	0	0	0	0	0	0	0	0	0	0	0	0	0	0
0	0	0	0	0	0	0	0	0	0	0	0	0	0	0	0	0	0
0	0	0	0	0	0	0	0	0	0	0	0	0	0	0	0	0	0
0	0	0	0	0	0	0	0	0	0	0	0	0	0	0	0	0	0
0	0	0	0	0	0	0	0	0	0	0	0	0	0	0	0	0	0
0	0	0	0	0	0	0	0	0	0	0	0	0	0	0	0	0	0
0	0	0	0	0	0	0	0	0	0	0	0	0	0	0	0	0	0
0	0	0	0	0	0	0	0	0	0	0	0	0	0	0	0	0	0
0	0	0	0	0	0	0	0	0	0	0	0	0	0	0	0	0	0
0	0	0	0	0	0	0	0	0	0	0	0	0	0	0	0	0	0
0	0	0	0.3	0.3	0.3	0	0	0	0	0	0	0	0	0	0	0	0
0	0	0.3	0.7	1	1	0.7	0.3	0.3	0.3	0.3	0	0	0	0	0	0	0
0	0.3	0.7	1.7	2.3	2.7	2	2.3	2.7	2	2.7	1.3	0.7	0	0	0	0	0
0	0.3	1.3	2	3.3	3.7	4.3	4.3	4.7	4.7	5.7	5	3	1	0	0	0	0
0	0.3	1.3	2.3	3.7	5.3	6	5.3	6	5.7	6	7.3	6.3	3	0.7	0	0	0
0	0	0.7	2	3.7	5.3	6	5.7	5.7	6	7.3	9.3	8	5	1	0	0	0
0	0	0	0.7	2	4	5.3	6	5	5.3	6.3	7.7	7	4.3	1	0	0	0
0	0	0	0	0.3	1	2.3	2.7	2.3	3	4	4.7	4	1.7	0.3	0	0	0
0	0	0	0	0	0	0.3	0.3	0.3	0.7	2	3.7	2.7	0.7	0	0	0	0
0	0	0	0	0	0	0	0	0	1	4.3	9.3	7.3	1.7	0	0	0	0
0	0	0	0	0.3	0.3	0.3	0	0.3	1.7	5.3	11	10	2.3	0	0	0	0
0	0	0	0	0	0.3	0	0	0.3	1.7	4.3	6.3	4.7	1	0	0	0	0
0	0	0	0	0	0	0	0	0	0.3	1	1.3	0.7	0	0	0	0	0
0	0	0	0	0	0	0	0	0	0	0	0	0	0	0	0	0	0
Frame 49 (388.85 ms)
0	0	0	0	0	0	0	0	0	0	0	0	0	0	0	0	0	0
0	0	0	0	0	0	0	0	0	0	0	0	0	0	0	0	0	0
0	0	0	0	0	0	0	0	0	0	0	0	0	0	0	0	0	0
0	0	0	0	0	0	0	0	0	0	0	0	0	0	0	0	0	0
0	0	0	0	0	0	0	0	0	0	0	0	0	0	0	0	0	0
0	0	0	0	0	0	0	0	0	0	0	0	0	0	0	0	0	0
0	0	0	0	0	0	0	0	0	0	0	0	0	0	0	0	0	0
0	0	0	0	0	0	0	0	0	0	0	0	0	0	0	0	0	0
0	0	0	0	0	0	0	0	0	0	0	0	0	0	0	0	0	0
0	0	0	0	0	0	0	0	0	0	0	0	0	0	0	0	0	0
0	0	0	0	0	0	0	0	0	0	0	0	0	0	0	0	0	0
0	0	0	0	0	0	0	0	0	0	0	0	0	0	0	0	0	0
0	0	0	0	0	0	0	0	0	0	0	0	0	0	0	0	0	0
0	0	0	0	0	0	0	0	0	0	0	0	0	0	0	0	0	0
0	0	0	0	0	0	0	0	0	0	0	0	0	0	0	0	0	0
0	0	0	0	0	0	0	0	0	0	0	0	0	0	0	0	0	0
0	0	0	0	0	0	0	0	0	0	0	0	0	0	0	0	0	0
0	0	0	0	0	0	0	0	0	0	0	0	0	0	0	0	0	0
0	0	0	0.3	0.3	0.3	0	0	0	0	0	0	0	0	0	0	0	0
0	0	0.3	0.7	1	1	0.7	0.3	0.3	0.3	0.3	0	0	0	0	0	0	0
0	0.3	0.7	1.7	2.3	2.7	2	2.3	2.3	2	2.7	1.3	0.7	0	0	0	0	0
0	0.3	1.3	2	3.3	3.7	4.3	4.3	5	4.7	5.7	5	3	1	0	0	0	0
0	0.3	1.3	2.3	3.7	5.3	6	5.7	6.3	5.7	6.3	7.7	6.7	3.3	0.7	0	0	0
0	0	0.7	2	3.7	5.3	6.3	6	5.7	6.3	7.7	9.7	8.3	5	1	0	0	0
0	0	0	0.7	2	4	5.7	6	5.3	5.7	6.7	8	7.7	4.7	1	0	0	0
0	0	0	0	0.3	1	2.3	2.7	2.7	3	4.3	5	4.3	2	0.3	0	0	0
0	0	0	0	0	0	0.3	0.3	0.3	0.7	2.3	4	3	0.7	0	0	0	0
0	0	0	0	0	0	0	0	0	1	4.7	9.7	7.7	1.7	0	0	0	0
0	0	0	0	0.3	0.7	0.3	0	0.3	2	6	12	11	2.7	0	0	0	0
0	0	0	0	0	0.3	0	0	0.3	2	4.7	7.3	5.3	1	0	0	0	0
0	0	0	0	0	0	0	0	0	0.3	1	1.3	0.7	0	0	0	0	0
0	0	0	0	0	0	0	0	0	0	0	0	0	0	0	0	0	0
Frame 50 (396.79 ms)
0	0	0	0	0	0	0	0	0	0	0	0	0	0	0	0	0	0
0	0	0	0	0	0	0	0	0	0	0	0	0	0	0	0	0	0
0	0	0	0	0	0	0	0	0	0	0	0	0	0	0	0	0	0
0	0	0	0	0	0	0	0	0	0	0	0	0	0	0	0	0	0
0	0	0	0	0	0	0	0	0	0	0	0	0	0	0	0	0	0
0	0	0	0	0	0	0	0	0	0	0	0	0	0	0	0	0	0
0	0	0	0	0	0	0	0	0	0	0	0	0	0	0	0	0	0
0	0	0	0	0	0	0	0	0	0	0	0	0	0	0	0	0	0
0	0	0	0	0	0	0	0	0	0	0	0	0	0	0	0	0	0
0	0	0	0	0	0	0	0	0	0	0	0	0	0	0	0	0	0
0	0	0	0	0	0	0	0	0	0	0	0	0	0	0	0	0	0
0	0	0	0	0	0	0	0	0	0	0	0	0	0	0	0	0	0
0	0	0	0	0	0	0	0	0	0	0	0	0	0	0	0	0	0
0	0	0	0	0	0	0	0	0	0	0	0	0	0	0	0	0	0
0	0	0	0	0	0	0	0	0	0	0	0	0	0	0	0	0	0
0	0	0	0	0	0	0	0	0	0	0	0	0	0	0	0	0	0
0	0	0	0	0	0	0	0	0	0	0	0	0	0	0	0	0	0
0	0	0	0	0	0	0	0	0	0	0	0	0	0	0	0	0	0
0	0	0	0.3	0	0	0	0	0	0	0	0	0	0	0	0	0	0
0	0	0.3	0.7	0.7	1	0.7	0.3	0.3	0.3	0.3	0	0	0	0	0	0	0
0	0	0.7	1.3	2	2.7	2	2.3	2.3	2	2.7	1.3	0.7	0	0	0	0	0
0	0.3	1.3	2	3.3	4	4.3	4.7	5	4.7	5.7	5	3.3	1	0	0	0	0
0	0.3	1.3	2.3	4	5.7	6.3	6	6.7	6	6.3	8	7	3.3	0.7	0	0	0
0	0	0.7	2	3.7	5.7	6.3	6.3	6	6.7	8	10	9	5.3	1	0	0	0
0	0	0	0.7	2	4.3	5.7	6.3	5.7	6	7	8.7	8	5	1	0	0	0
0	0	0	0	0.3	1.3	2.3	2.7	2.7	3.3	4.3	5.3	4.3	2	0.3	0	0	0
0	0	0	0	0	0	0.3	0.3	0.3	0.7	2.3	4.3	3	0.7	0	0	0	0
0	0	0	0	0	0	0	0	0	1	5	10.3	8	1.7	0	0	0	0
0	0	0	0	0.3	0.7	0.3	0	0.3	2.3	6.7	13.3	11.7	2.7	0	0	0	0
0	0	0	0	0	0.3	0.3	0	0.3	2.3	5.3	8	6	1	0	0	0	0
0	0	0	0	0	0	0	0	0	0.3	1	1.3	1	0	0	0	0	0
0	0	0	0	0	0	0	0	0	0	0	0	0	0	0	0	0	0
Frame 51 (404.72 ms)
0	0	0	0	0	0	0	0	0	0	0	0	0	0	0	0	0	0
0	0	0	0	0	0	0	0	0	0	0	0	0	0	0	0	0	0
0	0	0	0	0	0	0	0	0	0	0	0	0	0	0	0	0	0
0	0	0	0	0	0	0	0	0	0	0	0	0	0	0	0	0	0
0	0	0	0	0	0	0	0	0	0	0	0	0	0	0	0	0	0
0	0	0	0	0	0	0	0	0	0	0	0	0	0	0	0	0	0
0	0	0	0	0	0	0	0	0	0	0	0	0	0	0	0	0	0
0	0	0	0	0	0	0	0	0	0	0	0	0	0	0	0	0	0
0	0	0	0	0	0	0	0	0	0	0	0	0	0	0	0	0	0
0	0	0	0	0	0	0	0	0	0	0	0	0	0	0	0	0	0
0	0	0	0	0	0	0	0	0	0	0	0	0	0	0	0	0	0
0	0	0	0	0	0	0	0	0	0	0	0	0	0	0	0	0	0
0	0	0	0	0	0	0	0	0	0	0	0	0	0	0	0	0	0
0	0	0	0	0	0	0	0	0	0	0	0	0	0	0	0	0	0
0	0	0	0	0	0	0	0	0	0	0	0	0	0	0	0	0	0
0	0	0	0	0	0	0	0	0	0	0	0	0	0	0	0	0	0
0	0	0	0	0	0	0	0	0	0	0	0	0	0	0	0	0	0
0	0	0	0	0	0	0	0	0	0	0	0	0	0	0	0	0	0
0	0	0	0	0	0	0	0	0	0	0	0	0	0	0	0	0	0
0	0	0.3	0.7	0.7	1	0.7	0.3	0.3	0.3	0.3	0	0	0	0	0	0	0
0	0	0.7	1.3	2	2.7	2	2.3	2	2	2.7	1.3	0.7	0	0	0	0	0
0	0.3	1	2.3	3.3	4	4.7	4.7	5	5	6	5.3	3.3	1	0	0	0	0
0	0	1	2.7	4	5.7	6.3	6	6.7	6.3	6.7	8.3	7.3	3.7	0.7	0	0	0
0	0	0.7	2	3.7	6	6.7	6.7	6.3	7	8.3	10.7	9.3	5.7	1.3	0	0	0
0	0	0	0.7	2	4.3	6	6.7	6	6.3	7.3	9	8.3	5.3	1	0	0	0
0	0	0	0	0.3	1.3	2.3	3	2.7	3.7	4.7	5.7	5	2.3	0.3	0	0	0
0	0	0	0	0	0	0.3	0.3	0.3	1	2.7	4.7	3.3	0.7	0	0	0	0
0	0	0	0	0	0.3	0	0	0	1.3	5.3	11	8.3	1.7	0	0	0	0
0	0	0	0	0.3	1	0.7	0	0.3	2.7	7.3	14.7	12.7	3	0.3	0	0	0
0	0	0	0	0.3	0.7	0.3	0	0.3	2.7	6	8.7	6.7	1.3	0	0	0	0
0	0	0	0	0	0	0	0	0	0.7	1.3	1.7	1	0	0	0	0	0
0	0	0	0	0	0	0	0	0	0	0	0	0	0	0	0	0	0
Frame 52 (412.66 ms)
0	0	0	0	0	0	0	0	0	0	0	0	0	0	0	0	0	0
0	0	0	0	0	0	0	0	0	0	0	0	0	0	0	0	0	0
0	0	0	0	0	0	0	0	0	0	0	0	0	0	0	0	0	0
0	0	0	0	0	0	0	0	0	0	0	0	0	0	0	0	0	0
0	0	0	0	0	0	0	0	0	0	0	0	0	0	0	0	0	0
0	0	0	0	0	0	0	0	0	0	0	0	0	0	0	0	0	0
0	0	0	0	0	0	0	0	0	0	0	0	0	0	0	0	0	0
0	0	0	0	0	0	0	0	0	0	0	0	0	0	0	0	0	0
0	0	0	0	0	0	0	0	0	0	0	0	0	0	0	0	0	0
0	0	0	0	0	0	0	0	0	0	0	0	0	0	0	0	0	0
0	0	0	0	0	0	0	0	0	0	0	0	0	0	0	0	0	0
0	0	0	0	0	0	0	0	0	0	0	0	0	0	0	0	0	0
0	0	0	0	0	0	0	0	0	0	0	0	0	0	0	0	0	0
0	0	0	0	0	0	0	0	0	0	0	0	0	0	0	0	0	0
0	0	0	0	0	0	0	0	0	0	0	0	0	0	0	0	0	0
0	0	0	0	0	0	0	0	0	0	0	0	0	0	0	0	0	0
0	0	0	0	0	0	0	0	0	0	0	0	0	0	0	0	0	0
0	0	0	0	0	0	0	0	0	0	0	0	0	0	0	0	0	0
0	0	0	0	0	0	0	0	0	0	0	0	0	0	0	0	0	0
0	0	0.3	0.7	0.7	0.7	0.3	0.3	0.3	0.3	0.3	0	0	0	0	0	0	0
0	0	0.7	1.3	2	2.3	2	2	2	1.7	2.3	1.3	0.7	0	0	0	0	0
0	0.3	1	2.3	3.3	4	4.7	4.7	5	5	6	5.3	3.3	1	0	0	0	0
0	0	1	2.7	4.3	6	6.7	6.3	7	6.3	6.7	8.7	7.7	4	0.7	0	0	0
0	0	0.7	2	4	6.3	7	7	6.7	7.3	8.7	11	9.7	6	1.3	0	0	0
0	0	0	0.7	2	4.7	6.3	7	6.3	6.7	7.7	9.7	9	5.7	1.3	0	0	0
0	0	0	0	0.3	1.3	2.7	3	3	3.7	5	6.3	5.3	2.7	0.3	0	0	0
0	0	0	0	0	0	0.3	0.3	0.3	1	3	5	3.7	1	0	0	0	0
0	0	0	0	0	0.3	0	0	0	1.3	5.7	11.3	8.7	2	0	0	0	0
0	0	0	0	0.3	1	0.7	0	0.3	3	8	15.7	13.7	3.3	0.3	0	0	0
0	0	0	0	0.3	0.7	0.3	0	0.3	3	6.3	9.3	7	1.3	0	0	0	0
0	0	0	0	0	0	0	0	0	0.7	1.7	2	1	0.3	0	0	0	0
0	0	0	0	0	0	0	0	0	0	0	0	0	0	0	0	0	0
Frame 53 (420.59 ms)
0	0	0	0	0	0	0	0	0	0	0	0	0	0	0	0	0	0
0	0	0	0	0	0	0	0	0	0	0	0	0	0	0	0	0	0
0	0	0	0	0	0	0	0	0	0	0	0	0	0	0	0	0	0
0	0	0	0	0	0	0	0	0	0	0	0	0	0	0	0	0	0
0	0	0	0	0	0	0	0	0	0	0	0	0	0	0	0	0	0
0	0	0	0	0	0	0	0	0	0	0	0	0	0	0	0	0	0
0	0	0	0	0	0	0	0	0	0	0	0	0	0	0	0	0	0
0	0	0	0	0	0	0	0	0	0	0	0	0	0	0	0	0	0
0	0	0	0	0	0	0	0	0	0	0	0	0	0	0	0	0	0
0	0	0	0	0	0	0	0	0	0	0	0	0	0	0	0	0	0
0	0	0	0	0	0	0	0	0	0	0	0	0	0	0	0	0	0
0	0	0	0	0	0	0	0	0	0	0	0	0	0	0	0	0	0
0	0	0	0	0	0	0	0	0	0	0	0	0	0	0	0	0	0
0	0	0	0	0	0	0	0	0	0	0	0	0	0	0	0	0	0
0	0	0	0	0	0	0	0	0	0	0	0	0	0	0	0	0	0
0	0	0	0	0	0	0	0	0	0	0	0	0	0	0	0	0	0
0	0	0	0	0	0	0	0	0	0	0	0	0	0	0	0	0	0
0	0	0	0	0	0	0	0	0	0	0	0	0	0	0	0	0	0
0	0	0	0	0	0	0	0	0	0	0	0	0	0	0	0	0	0
0	0	0	0.3	0.7	0.7	0.3	0.3	0.3	0	0.3	0	0	0	0	0	0	0
0	0	0.7	1.3	2	2.3	2	2	1.7	1.7	2.3	1.3	0.7	0	0	0	0	0
0	0	1	2	3.3	4	4.7	4.7	5	5	6.3	5.3	3.3	1	0	0	0	0
0	0	1	2.7	4.3	6	7	6.7	7.3	6.7	7	9	7.7	4	0.7	0	0	0
0	0	0.3	2	4	6.3	7.3	7.3	7	7.3	9	11.7	10.3	6.3	1.3	0	0	0
0	0	0	0.7	2	4.7	6.7	7.3	6.7	7	8	10.3	9.3	6	1.3	0	0	0
0	0	0	0	0.3	1.3	2.7	3	3	4	5.3	6.7	5.7	3	0.7	0	0	0
0	0	0	0	0	0	0.3	0.3	0.3	1	3	5.3	3.7	1	0	0	0	0
0	0	0	0	0	0.3	0	0	0	1.7	6	12	9	2	0	0	0	0
0	0	0	0	0.7	1	0.7	0	0.3	3.3	8.7	16.3	14	3.3	0.3	0	0	0
0	0	0	0	0.3	0.7	0.3	0	0.7	3.3	7.3	10.3	7.3	1.3	0	0	0	0
0	0	0	0	0	0	0	0	0	0.7	2	2	1	0.3	0	0	0	0
0	0	0	0	0	0	0	0	0	0	0	0	0	0	0	0	0	0
Frame 54 (428.53 ms)
0	0	0	0	0	0	0	0	0	0	0	0	0	0	0	0	0	0
0	0	0	0	0	0	0	0	0	0	0	0	0	0	0	0	0	0
0	0	0	0	0	0	0	0	0	0	0	0	0	0	0	0	0	0
0	0	0	0	0	0	0	0	0	0	0	0	0	0	0	0	0	0
0	0	0	0	0	0	0	0	0	0	0	0	0	0	0	0	0	0
0	0	0	0	0	0	0	0	0	0	0	0	0	0	0	0	0	0
0	0	0	0	0	0	0	0	0	0	0	0	0	0	0	0	0	0
0	0	0	0	0	0	0	0	0	0	0	0	0	0	0	0	0	0
0	0	0	0	0	0	0	0	0	0	0	0	0	0	0	0	0	0
0	0	0	0	0	0	0	0	0	0	0	0	0	0	0	0	0	0
0	0	0	0	0	0	0	0	0	0	0	0	0	0	0	0	0	0
0	0	0	0	0	0	0	0	0	0	0	0	0	0	0	0	0	0
0	0	0	0	0	0	0	0	0	0	0	0	0	0	0	0	0	0
0	0	0	0	0	0	0	0	0	0	0	0	0	0	0	0	0	0
0	0	0	0	0	0	0	0	0	0	0	0	0	0	0	0	0	0
0	0	0	0	0	0	0	0	0	0	0	0	0	0	0	0	0	0
0	0	0	0	0	0	0	0	0	0	0	0	0	0	0	0	0	0
0	0	0	0	0	0	0	0	0	0	0	0	0	0	0	0	0	0
0	0	0	0	0	0	0	0	0	0	0	0	0	0	0	0	0	0
0	0	0	0.3	0.3	0.7	0.3	0.3	0.3	0	0.3	0	0	0	0	0	0	0
0	0	0.7	1.3	1.7	2.3	2	2	1.7	1.3	2	1.3	0.3	0	0	0	0	0
0	0	1	2	3.3	4	4.7	4.7	5	5	6.3	5.3	3.3	1	0	0	0	0
0	0	1	2.7	4.3	6.3	7	6.7	7.3	6.7	7.3	9	7.7	4	0.7	0	0	0
0	0	0.3	2	4.3	6.7	7.7	7.3	7.3	7.7	9.3	12	10.7	6.7	1.3	0	0	0
0	0	0	0.7	2.3	5	7	7.7	6.7	7	8.3	10.7	9.7	6.3	1.3	0	0	0
0	0	0	0	0.3	1.3	2.7	3	3.3	4	5.7	7	6	3	0.7	0	0	0
0	0	0	0	0	0	0.3	0.3	0.3	1	3.3	5.7	4	1.3	0	0	0	0
0	0	0	0	0	0.3	0.3	0	0	1.7	6.3	12.3	9.7	2.3	0	0	0	0
0	0	0	0	0.7	1.3	1	0	0.7	3.7	9.3	17	14.3	3.7	0.3	0	0	0
0	0	0	0	0.3	0.7	0.3	0	0.7	3.7	7.7	10.7	8	1.7	0	0	0	0
0	0	0	0	0	0	0	0	0	1	2	2.3	1.3	0.3	0	0	0	0
0	0	0	0	0	0	0	0	0	0	0.3	0	0	0	0	0	0	0
Frame 55 (436.47 ms)
0	0	0	0	0	0	0	0	0	0	0	0	0	0	0	0	0	0
0	0	0	0	0	0	0	0	0	0	0	0	0	0	0	0	0	0
0	0	0	0	0	0	0	0	0	0	0	0	0	0	0	0	0	0
0	0	0	0	0	0	0	0	0	0	0	0	0	0	0	0	0	0
0	0	0	0	0	0	0	0	0	0	0	0	0	0	0	0	0	0
0	0	0	0	0	0	0	0	0	0	0	0	0	0	0	0	0	0
0	0	0	0	0	0	0	0	0	0	0	0	0	0	0	0	0	0
0	0	0	0	0	0	0	0	0	0	0	0	0	0	0	0	0	0
0	0	0	0	0	0	0	0	0	0	0	0	0	0	0	0	0	0
0	0	0	0	0	0	0	0	0	0	0	0	0	0	0	0	0	0
0	0	0	0	0	0	0	0	0	0	0	0	0	0	0	0	0	0
0	0	0	0	0	0	0	0	0	0	0	0	0	0	0	0	0	0
0	0	0	0	0	0	0	0	0	0	0	0	0	0	0	0	0	0
0	0	0	0	0	0	0	0	0	0	0	0	0	0	0	0	0	0
0	0	0	0	0	0	0	0	0	0	0	0	0	0	0	0	0	0
0	0	0	0	0	0	0	0	0	0	0	0	0	0	0	0	0	0
0	0	0	0	0	0	0	0	0	0	0	0	0	0	0	0	0	0
0	0	0	0	0	0	0	0	0	0	0	0	0	0	0	0	0	0
0	0	0	0	0	0	0	0	0	0	0	0	0	0	0	0	0	0
0	0	0	0.3	0.3	0.3	0.3	0.3	0	0	0	0	0	0	0	0	0	0
0	0	0.3	1	1.7	2	1.7	1.7	1.3	1.3	2	1.3	0.3	0	0	0	0	0
0	0	1	2	3	4	4.7	4.7	5	5	6.3	5.7	3.3	1	0	0	0	0
0	0	1	2.3	4.3	6.3	7.3	7	7.7	7	7.7	9.3	8	3.7	0.7	0	0	0
0	0	0.3	2	4.7	7	8	8	7.7	8	10	12.3	11	6.7	1.3	0	0	0
0	0	0	0.7	2.3	5.3	7.3	8	7	7.3	9	11	10.3	6.7	1.7	0	0	0
0	0	0	0	0.3	1.3	2.7	3	3.3	4.3	6	7.7	6.3	3.3	0.7	0	0	0
0	0	0	0	0	0	0.3	0.3	0.3	1	3.7	6	4.3	1.3	0	0	0	0
0	0	0	0	0.3	0.3	0.3	0	0.3	1.7	7	13	10	2.3	0	0	0	0
0	0	0	0	1	1.7	1	0	0.7	4	9.7	18	15	3.7	0.3	0	0	0
0	0	0	0	0.3	1	0.3	0	0.7	4	8.3	11.7	8.7	1.7	0	0	0	0
0	0	0	0	0	0	0	0	0	1	2.3	2.7	1.3	0.3	0	0	0	0
0	0	0	0	0	0	0	0	0	0	0.3	0	0	0	0	0	0	0
Frame 56 (444.40 ms)
0	0	0	0	0	0	0	0	0	0	0	0	0	0	0	0	0	0
0	0	0	0	0	0	0	0	0	0	0	0	0	0	0	0	0	0
0	0	0	0	0	0	0	0	0	0	0	0	0	0	0	0	0	0
0	0	0	0	0	0	0	0	0	0	0	0	0	0	0	0	0	0
0	0	0	0	0	0	0	0	0	0	0	0	0	0	0	0	0	0
0	0	0	0	0	0	0	0	0	0	0	0	0	0	0	0	0	0
0	0	0	0	0	0	0	0	0	0	0	0	0	0	0	0	0	0
0	0	0	0	0	0	0	0	0	0	0	0	0	0	0	0	0	0
0	0	0	0	0	0	0	0	0	0	0	0	0	0	0	0	0	0
0	0	0	0	0	0	0	0	0	0	0	0	0	0	0	0	0	0
0	0	0	0	0	0	0	0	0	0	0	0	0	0	0	0	0	0
0	0	0	0	0	0	0	0	0	0	0	0	0	0	0	0	0	0
0	0	0	0	0	0	0	0	0	0	0	0	0	0	0	0	0	0
0	0	0	0	0	0	0	0	0	0	0	0	0	0	0	0	0	0
0	0	0	0	0	0	0	0	0	0	0	0	0	0	0	0	0	0
0	0	0	0	0	0	0	0	0	0	0	0	0	0	0	0	0	0
0	0	0	0	0	0	0	0	0	0	0	0	0	0	0	0	0	0
0	0	0	0	0	0	0	0	0	0	0	0	0	0	0	0	0	0
0	0	0	0	0	0	0	0	0	0	0	0	0	0	0	0	0	0
0	0	0	0.3	0.3	0.3	0.3	0	0	0	0	0	0	0	0	0	0	0
0	0	0.3	1	1.7	2	1.7	1.3	1	1	1.7	1	0.3	0	0	0	0	0
0	0	1	2	3	4	4.7	4.7	5	5	6.3	5.7	3	0.7	0	0	0	0
0	0	1	2.7	4.7	6.7	7.7	7.3	8	7.3	8	9.7	8	3.7	0.7	0	0	0
0	0	0.3	2	4.7	7.7	8.7	8.3	8	8.3	10.3	13	11.3	6.7	1.3	0	0	0
0	0	0	0.7	2.3	5.7	7.7	8.3	7.3	7.7	9.3	11.7	10.7	7	1.7	0	0	0
0	0	0	0	0.3	1.3	2.7	3.3	3.3	4.3	6.3	8	6.7	3.3	0.7	0	0	0
0	0	0	0	0	0	0.3	0.3	0.3	1.3	4	6.3	4.7	1.3	0	0	0	0
0	0	0	0	0.3	0.3	0.3	0	0.3	2	7.3	13.7	10.3	2.3	0	0	0	0
0	0	0	0	1	1.7	1	0.3	0.7	4.3	10.7	19	15.7	4	0.3	0	0	0
0	0	0	0	0.3	1	0.3	0	0.7	4.3	9	12.3	9	1.7	0	0	0	0
0	0	0	0	0	0	0	0	0	1	2.7	2.7	1.7	0.3	0	0	0	0
0	0	0	0	0	0	0	0	0	0	0.3	0.3	0	0	0	0	0	0
Frame 57 (452.34 ms)
0	0	0	0	0	0	0	0	0	0	0	0	0	0	0	0	0	0
0	0	0	0	0	0	0	0	0	0	0	0	0	0	0	0	0	0
0	0	0	0	0	0	0	0	0	0	0	0	0	0	0	0	0	0
0	0	0	0	0	0	0	0	0	0	0	0	0	0	0	0	0	0
0	0	0	0	0	0	0	0	0	0	0	0	0	0	0	0	0	0
0	0	0	0	0	0	0	0	0	0	0	0	0	0	0	0	0	0
0	0	0	0	0	0	0	0	0	0	0	0	0	0	0	0	0	0
0	0	0	0	0	0	0	0	0	0	0	0	0	0	0	0	0	0
0	0	0	0	0	0	0	0	0	0	0	0	0	0	0	0	0	0
0	0	0	0	0	0	0	0	0	0	0	0	0	0	0	0	0	0
0	0	0	0	0	0	0	0	0	0	0	0	0	0	0	0	0	0
0	0	0	0	0	0	0	0	0	0	0	0	0	0	0	0	0	0
0	0	0	0	0	0	0	0	0	0	0	0	0	0	0	0	0	0
0	0	0	0	0	0	0	0	0	0	0	0	0	0	0	0	0	0
0	0	0	0	0	0	0	0	0	0	0	0	0	0	0	0	0	0
0	0	0	0	0	0	0	0	0	0	0	0	0	0	0	0	0	0
0	0	0	0	0	0	0	0	0	0	0	0	0	0	0	0	0	0
0	0	0	0	0	0	0	0	0	0	0	0	0	0	0	0	0	0
0	0	0	0	0	0	0	0	0	0	0	0	0	0	0	0	0	0
0	0	0	0	0.3	0.3	0	0	0	0	0	0	0	0	0	0	0	0
0	0	0.3	1	1.3	1.7	1.3	1.3	1	1	1.3	1	0.3	0	0	0	0	0
0	0	0.7	1.7	3	3.7	4.7	4.7	4.7	5	6.3	5.3	2.7	0.7	0	0	0	0
0	0	0.7	2.7	4.7	7	8	7.7	8.3	7.7	8.3	9.7	8	3.3	0.7	0	0	0
0	0	0.3	2	5	8	9	8.7	8.3	8.7	10.7	13.3	11.7	6.7	1.3	0	0	0
0	0	0	0.7	2.3	6	8	8.7	7.7	8	9.7	12	11	7	1.7	0	0	0
0	0	0	0	0.3	1.3	3	3.3	3.3	4.7	7	8.3	7	3.7	0.7	0	0	0
0	0	0	0	0	0	0.3	0.3	0.3	1.3	4.3	6.7	5	1.3	0	0	0	0
0	0	0	0	0.3	0.3	0.3	0	0.3	2	7.7	14.3	11	2.7	0	0	0	0
0	0	0	0.3	1.3	2	1.3	0.3	0.7	4.7	11.3	19.7	16.3	4.3	0.3	0	0	0
0	0	0	0	0.3	1.3	0.3	0	0.7	4.7	9.7	13	9.7	2	0	0	0	0
0	0	0	0	0	0.3	0	0	0	1	3	3.3	1.7	0.3	0	0	0	0
0	0	0	0	0	0	0	0	0	0	0.3	0.3	0	0	0	0	0	0
Frame 58 (460.27 ms)
0	0	0	0	0	0	0	0	0	0	0	0	0	0	0	0	0	0
0	0	0	0	0	0	0	0	0	0	0	0	0	0	0	0	0	0
0	0	0	0	0	0	0	0	0	0	0	0	0	0	0	0	0	0
0	0	0	0	0	0	0	0	0	0	0	0	0	0	0	0	0	0
0	0	0	0	0	0	0	0	0	0	0	0	0	0	0	0	0	0
0	0	0	0	0	0	0	0	0	0	0	0	0	0	0	0	0	0
0	0	0	0	0	0	0	0	0	0	0	0	0	0	0	0	0	0
0	0	0	0	0	0	0	0	0	0	0	0	0	0	0	0	0	0
0	0	0	0	0	0	0	0	0	0	0	0	0	0	0	0	0	0
0	0	0	0	0	0	0	0	0	0	0	0	0	0	0	0	0	0
0	0	0	0	0	0	0	0	0	0	0	0	0	0	0	0	0	0
0	0	0	0	0	0	0	0	0	0	0	0	0	0	0	0	0	0
0	0	0	0	0	0	0	0	0	0	0	0	0	0	0	0	0	0
0	0	0	0	0	0	0	0	0	0	0	0	0	0	0	0	0	0
0	0	0	0	0	0	0	0	0	0	0	0	0	0	0	0	0	0
0	0	0	0	0	0	0	0	0	0	0	0	0	0	0	0	0	0
0	0	0	0	0	0	0	0	0	0	0	0	0	0	0	0	0	0
0	0	0	0	0	0	0	0	0	0	0	0	0	0	0	0	0	0
0	0	0	0	0	0	0	0	0	0	0	0	0	0	0	0	0	0
0	0	0	0	0	0.3	0	0	0	0	0	0	0	0	0	0	0	0
0	0	0.3	1	1	1.3	1	1	0.7	1	1.3	1	0.3	0	0	0	0	0
0	0	0.7	1.7	2.7	3.7	4.3	4.7	4.7	5	6.3	5.3	2.7	0.7	0	0	0	0
0	0	0.7	2.7	4.7	7	8	7.7	8.3	7.7	8.3	10	8	3.3	0.3	0	0	0
0	0	0.3	2	5	8	9.3	9	8.7	9	11	13.7	11.7	6.7	1.3	0	0	0
0	0	0	0.7	2.3	6	8.3	9.3	8	8.3	10	12.7	11.3	7	1.3	0	0	0
0	0	0	0	0.3	1.3	3	3.7	3.7	5	7.3	9	7.3	3.7	0.7	0	0	0
0	0	0	0	0	0	0.3	0.3	0.7	1.3	4.7	7	5.3	1.7	0	0	0	0
0	0	0	0	0.3	0.7	0.3	0	0.3	2.3	8	14.7	11.3	2.7	0.3	0	0	0
0	0	0	0.3	1.3	2.7	1.3	0.3	0.7	5	12	20.3	17.3	4.7	0.3	0	0	0
0	0	0	0	0.7	1.7	0.7	0	0.7	5.3	10.3	14	10.3	2	0	0	0	0
0	0	0	0	0	0.3	0	0	0	1.3	3.3	3.3	1.7	0.3	0	0	0	0
0	0	0	0	0	0	0	0	0	0	0.3	0.3	0	0	0	0	0	0
Frame 59 (468.21 ms)
0	0	0	0	0	0	0	0	0	0	0	0	0	0	0	0	0	0
0	0	0	0	0	0	0	0	0	0	0	0	0	0	0	0	0	0
0	0	0	0	0	0	0	0	0	0	0	0	0	0	0	0	0	0
0	0	0	0	0	0	0	0	0	0	0	0	0	0	0	0	0	0
0	0	0	0	0	0	0	0	0	0	0	0	0	0	0	0	0	0
0	0	0	0	0	0	0	0	0	0	0	0	0	0	0	0	0	0
0	0	0	0	0	0	0	0	0	0	0	0	0	0	0	0	0	0
0	0	0	0	0	0	0	0	0	0	0	0	0	0	0	0	0	0
0	0	0	0	0	0	0	0	0	0	0	0	0	0	0	0	0	0
0	0	0	0	0	0	0	0	0	0	0	0	0	0	0	0	0	0
0	0	0	0	0	0	0	0	0	0	0	0	0	0	0	0	0	0
0	0	0	0	0	0	0	0	0	0	0	0	0	0	0	0	0	0
0	0	0	0	0	0	0	0	0	0	0	0	0	0	0	0	0	0
0	0	0	0	0	0	0	0	0	0	0	0	0	0	0	0	0	0
0	0	0	0	0	0	0	0	0	0	0	0	0	0	0	0	0	0
0	0	0	0	0	0	0	0	0	0	0	0	0	0	0	0	0	0
0	0	0	0	0	0	0	0	0	0	0	0	0	0	0	0	0	0
0	0	0	0	0	0	0	0	0	0	0	0	0	0	0	0	0	0
0	0	0	0	0	0	0	0	0	0	0	0	0	0	0	0	0	0
0	0	0	0	0	0	0	0	0	0	0	0	0	0	0	0	0	0
0	0	0.3	0.7	0.7	1	1	0.7	0.7	0.7	1.3	0.7	0.3	0	0	0	0	0
0	0	0.7	1.7	2.7	3.3	4.3	4.3	4.3	4.7	6.3	5	2.3	0.7	0	0	0	0
0	0	0.7	2.3	4.7	7	8	7.7	8.3	7.7	8.7	10.3	8	3	0.3	0	0	0
0	0	0.3	2	5	8.3	9.7	9.3	9	9.3	11.7	14	11.7	7	1.3	0	0	0
0	0	0	0.7	2.7	6.3	9	9.7	8.3	8.7	10.7	13	11.3	7	1.3	0	0	0
0.3	0	0	0	0.3	1.7	3.3	3.7	3.7	5.3	7.7	9.3	7.7	3.7	0.7	0	0	0
0	0	0	0	0	0	0.3	0.3	0.7	1.7	5	7.7	5.7	1.7	0	0	0	0
0	0	0	0	0.3	0.7	0.3	0	0.3	2.3	8.7	15.3	11.7	3	0.3	0	0	0
0	0	0	0.3	1.7	2.7	1.7	0.3	1	5.7	12.7	21.3	17.3	4.7	0.3	0	0	0
0	0	0	0	0.7	1.7	0.7	0	1	5.7	11.3	14.7	10.7	2.3	0	0	0	0
0	0	0	0	0	0.3	0	0	0.3	1.3	3.7	4	2	0.3	0	0	0	0
0	0	0	0	0	0	0	0	0	0	0.3	0.3	0	0	0	0	0	0
Frame 60 (476.14 ms)
0	0	0	0	0	0	0	0	0	0	0	0	0	0	0	0	0	0
0	0	0	0	0	0	0	0	0	0	0	0	0	0	0	0	0	0
0	0	0	0	0	0	0	0	0	0	0	0	0	0	0	0	0	0
0	0	0	0	0	0	0	0	0	0	0	0	0	0	0	0	0	0
0	0	0	0	0	0	0	0	0	0	0	0	0	0	0	0	0	0
0	0	0	0	0	0	0	0	0	0	0	0	0	0	0	0	0	0
0	0	0	0	0	0	0	0	0	0	0	0	0	0	0	0	0	0
0	0	0	0	0	0	0	0	0	0	0	0	0	0	0	0	0	0
[truncated: 3,499 more rows]
[truncated: 1 more columns]
