# Supplementary material for: Similarity of Center of Pressure Progression during Walking and Jogging of Anterior Cruciate Ligament Deficient Patients
Source: PLoS One. 2017 Jan 10;12(1):e0169421. doi: 10.1371/journal.pone.0169421 (PMC5224873; doi:10.1371/journal.pone.0169421)
Supplement: S1 Dataset — (ZIP) [file pone.0169421.s001.zip › partial plantar pressure data sent to PLOS-remove name and data/01. Part of the 64 unilateral ACLD subjects/walk/02/02 - walk_5' - Dy.txt]

Scanning speed; for the left foot: 126.01 Hertz, for the right foot: 126.01 Hertz
Left foot data
Left rectangle position
Rectangle bottom
154
Rectangle left
3
Rectangle width
20
Rectangle height
31
Frame 0 (0.00 ms)
0	0	0	0	0	0	0	0	0	0	0	0	0	0	0	0	0	0	0	0
0	0	0	0	0	0	0	0	0	0	0	0.3	0.3	0.7	0.3	0.3	0	0	0	0
0	0	0	0	0	0	0	0	0	0	0.3	0.7	0.7	0.7	0.3	0.7	0.3	0	0	0
0	0	0	0	0	0	0	0	0	0	0.3	0.7	0.7	0.3	0.3	0.7	0.3	0	0	0
0	0	0	0	0	0	0	0	0	0	0.3	0.7	0.7	0.7	0.3	0.7	0.3	0	0	0
0	0	0	0	0	0	0	0	0	0	0.3	0.7	0.3	0.3	0.3	0.3	0	0	0	0
0	0	0	0	0	0	0	0	0	0	0	0.3	0.3	0.3	0	0	0	0	0	0
0	0	0	0	0	0	0	0	0	0	0	0	0	0	0	0	0	0	0	0
0	0	0	0	0	0	0	0	0	0	0	0	0	0	0	0	0	0	0	0
0	0	0	0	0	0	0	0	0	0	0	0	0	0	0	0	0	0	0	0
0	0	0	0	0	0	0	0	0	0	0	0	0	0	0	0	0	0	0	0
0	0	0	0	0	0	0	0	0	0	0	0	0	0	0	0	0	0	0	0
0	0	0	0	0	0	0	0	0	0	0	0	0	0	0	0	0	0	0	0
0	0	0	0	0	0	0	0	0	0	0	0	0	0	0	0	0	0	0	0
0	0	0	0	0	0	0	0	0	0	0	0	0	0	0	0	0	0	0	0
0	0	0	0	0	0	0	0	0	0	0	0	0	0	0	0	0	0	0	0
0	0	0	0	0	0	0	0	0	0	0	0	0	0	0	0	0	0	0	0
0	0	0	0	0	0	0	0	0	0	0	0	0	0	0	0	0	0	0	0
0	0	0	0	0	0	0	0	0	0	0	0	0	0	0	0	0	0	0	0
0	0	0	0	0	0	0	0	0	0	0	0	0	0	0	0	0	0	0	0
0	0	0	0	0	0	0	0	0	0	0	0	0	0	0	0	0	0	0	0
0	0	0	0	0	0	0	0	0	0	0	0	0	0	0	0	0	0	0	0
0	0	0	0	0	0	0	0	0	0	0	0	0	0	0	0	0	0	0	0
0	0	0	0	0	0	0	0	0	0	0	0	0	0	0	0	0	0	0	0
0	0	0	0	0	0	0	0	0	0	0	0	0	0	0	0	0	0	0	0
0	0	0	0	0	0	0	0	0	0	0	0	0	0	0	0	0	0	0	0
0	0	0	0	0	0	0	0	0	0	0	0	0	0	0	0	0	0	0	0
0	0	0	0	0	0	0	0	0	0	0	0	0	0	0	0	0	0	0	0
0	0	0	0	0	0	0	0	0	0	0	0	0	0	0	0	0	0	0	0
0	0	0	0	0	0	0	0	0	0	0	0	0	0	0	0	0	0	0	0
0	0	0	0	0	0	0	0	0	0	0	0	0	0	0	0	0	0	0	0
Frame 1 (7.94 ms)
0	0	0	0	0	0	0	0	0	0	0	0	0.3	0.3	0.3	0.3	0	0	0	0
0	0	0	0	0	0	0	0	0	0	0.3	1	1.3	1.6	1.6	1.6	0.7	0	0	0
0	0	0	0	0	0	0	0	0	0.3	1.3	2.3	2	2	1.6	2	1	0.3	0	0
0	0	0	0	0	0	0	0	0	0.7	1.6	2.3	2	1.6	1.3	2	1.3	0.7	0	0
0	0	0	0	0	0	0	0	0	0.7	2	2	2	2	1.6	2	1.3	0.3	0	0
0	0	0	0	0	0	0	0	0	0.3	1	2	1.3	1.3	1.3	1	0.3	0	0	0
0	0	0	0	0	0	0	0	0	0	0.3	1	1	1	0.7	0.3	0	0	0	0
0	0	0	0	0	0	0	0	0	0	0	0.3	0.3	0.3	0	0	0	0	0	0
0	0	0	0	0	0	0	0	0	0	0	0	0	0	0	0	0	0	0	0
0	0	0	0	0	0	0	0	0	0	0	0	0	0	0	0	0	0	0	0
0	0	0	0	0	0	0	0	0	0	0	0	0	0	0	0	0	0	0	0
0	0	0	0	0	0	0	0	0	0	0	0	0	0	0	0	0	0	0	0
0	0	0	0	0	0	0	0	0	0	0	0	0	0	0	0	0	0	0	0
0	0	0	0	0	0	0	0	0	0	0	0	0	0	0	0	0	0	0	0
0	0	0	0	0	0	0	0	0	0	0	0	0	0	0	0	0	0	0	0
0	0	0	0	0	0	0	0	0	0	0	0	0	0	0	0	0	0	0	0
0	0	0	0	0	0	0	0	0	0	0	0	0	0	0	0	0	0	0	0
0	0	0	0	0	0	0	0	0	0	0	0	0	0	0	0	0	0	0	0
0	0	0	0	0	0	0	0	0	0	0	0	0	0	0	0	0	0	0	0
0	0	0	0	0	0	0	0	0	0	0	0	0	0	0	0	0	0	0	0
0	0	0	0	0	0	0	0	0	0	0	0	0	0	0	0	0	0	0	0
0	0	0	0	0	0	0	0	0	0	0	0	0	0	0	0	0	0	0	0
0	0	0	0	0	0	0	0	0	0	0	0	0	0	0	0	0	0	0	0
0	0	0	0	0	0	0	0	0	0	0	0	0	0	0	0	0	0	0	0
0	0	0	0	0	0	0	0	0	0	0	0	0	0	0	0	0	0	0	0
0	0	0	0	0	0	0	0	0	0	0	0	0	0	0	0	0	0	0	0
0	0	0	0	0	0	0	0	0	0	0	0	0	0	0	0	0	0	0	0
0	0	0	0	0	0	0	0	0	0	0	0	0	0	0	0	0	0	0	0
0	0	0	0	0	0	0	0	0	0	0	0	0	0	0	0	0	0	0	0
0	0	0	0	0	0	0	0	0	0	0	0	0	0	0	0	0	0	0	0
0	0	0	0	0	0	0	0	0	0	0	0	0	0	0	0	0	0	0	0
Frame 2 (15.87 ms)
0	0	0	0	0	0	0	0	0	0	0	0.3	0.7	0.7	0.7	0.7	0.3	0	0	0
0	0	0	0	0	0	0	0	0	0	0.7	2.3	3.3	3.6	3.6	3.6	1.3	0.3	0	0
0	0	0	0	0	0	0	0	0	0.7	3.3	4.6	4.3	4.3	4.3	4.3	2.6	1	0	0
0	0	0	0	0	0	0	0	0	1.3	4	4.9	4.6	4	3.6	4.3	3.6	1.6	0.3	0
0	0	0	0	0	0	0	0	0.3	2	4.6	4.9	4.9	4.3	3.6	4.3	3.3	1	0	0
0	0	0	0	0	0	0	0	0.3	1.3	3.6	4.6	3.6	4	4	3.3	1.3	0.3	0	0
0	0	0	0	0	0	0	0	0	0.3	1.3	3.3	3	3	2.3	1	0.3	0	0	0
0	0	0	0	0	0	0	0	0	0	0.3	1	1	0.7	0.3	0	0	0	0	0
0	0	0	0	0	0	0	0	0	0	0	0	0	0	0	0	0	0	0	0
0	0	0	0	0	0	0	0	0	0	0	0	0	0	0	0	0	0	0	0
0	0	0	0	0	0	0	0	0	0	0	0	0	0	0	0	0	0	0	0
0	0	0	0	0	0	0	0	0	0	0	0	0	0	0	0	0	0	0	0
0	0	0	0	0	0	0	0	0	0	0	0	0	0	0	0	0	0	0	0
0	0	0	0	0	0	0	0	0	0	0	0	0	0	0	0	0	0	0	0
0	0	0	0	0	0	0	0	0	0	0	0	0	0	0	0	0	0	0	0
0	0	0	0	0	0	0	0	0	0	0	0	0	0	0	0	0	0	0	0
0	0	0	0	0	0	0	0	0	0	0	0	0	0	0	0	0	0	0	0
0	0	0	0	0	0	0	0	0	0	0	0	0	0	0	0	0	0	0	0
0	0	0	0	0	0	0	0	0	0	0	0	0	0	0	0	0	0	0	0
0	0	0	0	0	0	0	0	0	0	0	0	0	0	0	0	0	0	0	0
0	0	0	0	0	0	0	0	0	0	0	0	0	0	0	0	0	0	0	0
0	0	0	0	0	0	0	0	0	0	0	0	0	0	0	0	0	0	0	0
0	0	0	0	0	0	0	0	0	0	0	0	0	0	0	0	0	0	0	0
0	0	0	0	0	0	0	0	0	0	0	0	0	0	0	0	0	0	0	0
0	0	0	0	0	0	0	0	0	0	0	0	0	0	0	0	0	0	0	0
0	0	0	0	0	0	0	0	0	0	0	0	0	0	0	0	0	0	0	0
0	0	0	0	0	0	0	0	0	0	0	0	0	0	0	0	0	0	0	0
0	0	0	0	0	0	0	0	0	0	0	0	0	0	0	0	0	0	0	0
0	0	0	0	0	0	0	0	0	0	0	0	0	0	0	0	0	0	0	0
0	0	0	0	0	0	0	0	0	0	0	0	0	0	0	0	0	0	0	0
0	0	0	0	0	0	0	0	0	0	0	0	0	0	0	0	0	0	0	0
Frame 3 (23.81 ms)
0	0	0	0	0	0	0	0	0	0	0	0.3	0.3	0.7	0.7	0.7	0	0	0	0
0	0	0	0	0	0	0	0	0	0	0.7	2	3	3.3	3.3	3.3	1	0	0	0
0	0	0	0	0	0	0	0	0	0.7	3.3	4.9	4.6	4.3	4.6	4.3	2.6	0.7	0	0
0	0	0	0	0	0	0	0	0	1.3	4.3	5.3	4.9	4.3	4.3	4.9	4	1.6	0.3	0
0	0	0	0	0	0	0	0	0.3	3	5.3	5.6	5.6	4.9	4.3	4.9	4	1	0	0
0	0	0	0	0	0	0	0	0.3	2.6	4.6	5.6	4.6	4.6	4.6	4	1.6	0.3	0	0
0	0	0	0	0	0	0	0	0.3	1	2.3	4.6	4	4	3.3	2	0.3	0	0	0
0	0	0	0	0	0	0	0	0	0.3	1	2	2.3	1.6	1	0.3	0	0	0	0
0	0	0	0	0	0	0	0	0	0	0	0.3	0.3	0.3	0	0	0	0	0	0
0	0	0	0	0	0	0	0	0	0	0	0	0	0	0	0	0	0	0	0
0	0	0	0	0	0	0	0	0	0	0	0	0	0	0	0	0	0	0	0
0	0	0	0	0	0	0	0	0	0	0	0	0	0	0	0	0	0	0	0
0	0	0	0	0	0	0	0	0	0	0	0	0	0	0	0	0	0	0	0
0	0	0	0	0	0	0	0	0	0	0	0	0	0	0	0	0	0	0	0
0	0	0	0	0	0	0	0	0	0	0	0	0	0	0	0	0	0	0	0
0	0	0	0	0	0	0	0	0	0	0	0	0	0	0	0	0	0	0	0
0	0	0	0	0	0	0	0	0	0	0	0	0	0	0	0	0	0	0	0
0	0	0	0	0	0	0	0	0	0	0	0	0	0	0	0	0	0	0	0
0	0	0	0	0	0	0	0	0	0	0	0	0	0	0	0	0	0	0	0
0	0	0	0	0	0	0	0	0	0	0	0	0	0	0	0	0	0	0	0
0	0	0	0	0	0	0	0	0	0	0	0	0	0	0	0	0	0	0	0
0	0	0	0	0	0	0	0	0	0	0	0	0	0	0	0	0	0	0	0
0	0	0	0	0	0	0	0	0	0	0	0	0	0	0	0	0	0	0	0
0	0	0	0	0	0	0	0	0	0	0	0	0	0	0	0	0	0	0	0
0	0	0	0	0	0	0	0	0	0	0	0	0	0	0	0	0	0	0	0
0	0	0	0	0	0	0	0	0	0	0	0	0	0	0	0	0	0	0	0
0	0	0	0	0	0	0	0	0	0	0	0	0	0	0	0	0	0	0	0
0	0	0	0	0	0	0	0	0	0	0	0	0	0	0	0	0	0	0	0
0	0	0	0	0	0	0	0	0	0	0	0	0	0	0	0	0	0	0	0
0	0	0	0	0	0	0	0	0	0	0	0	0	0	0	0	0	0	0	0
0	0	0	0	0	0	0	0	0	0	0	0	0	0	0	0	0	0	0	0
Frame 4 (31.74 ms)
0	0	0	0	0	0	0	0	0	0	0	0	0.3	0.3	0.3	0.3	0	0	0	0
0	0	0	0	0	0	0	0	0	0	0.7	1.3	1.6	2.3	2.6	2.3	0.7	0	0	0
0	0	0	0	0	0	0	0	0	0.7	2.6	4.3	4.3	4.3	4.6	4.3	2	0.3	0	0
0	0	0	0	0	0	0	0	0	1.3	4.3	5.3	5.3	4.6	4.3	4.9	4	1.3	0	0
0	0	0	0	0	0	0	0	0.7	3.3	5.6	5.9	5.6	4.9	4.6	5.3	4.3	1	0	0
0	0	0	0	0	0	0	0	0.7	3.3	5.3	6.3	4.9	4.9	4.9	4.6	2.3	0.3	0	0
0	0	0	0	0	0	0	0	0.3	2.3	3.6	5.9	4.9	4.6	4	3	0.7	0	0	0
0	0	0	0	0	0	0	0	0.3	1	2	3.6	3.6	2.6	1.6	0.7	0	0	0	0
0	0	0	0	0	0	0	0	0	0.3	0.7	1	1	0.7	0.3	0	0	0	0	0
0	0	0	0	0	0	0	0	0	0	0	0	0	0	0	0	0	0	0	0
0	0	0	0	0	0	0	0	0	0	0	0	0	0	0	0	0	0	0	0
0	0	0	0	0	0	0	0	0	0	0	0	0	0	0	0	0	0	0	0
0	0	0	0	0	0	0	0	0	0	0	0	0	0	0	0	0	0	0	0
0	0	0	0	0	0	0	0	0	0	0	0	0	0	0	0	0	0	0	0
0	0	0	0	0	0	0	0	0	0	0	0	0	0	0	0	0	0	0	0
0	0	0	0	0	0	0	0	0	0	0	0	0	0	0	0	0	0	0	0
0	0	0	0	0	0	0	0	0	0	0	0	0	0	0	0	0	0	0	0
0	0	0	0	0.3	0	0	0	0	0	0	0	0	0	0	0	0	0	0	0
0	0	0	0	0	0	0	0	0	0	0	0	0	0	0	0	0	0	0	0
0	0	0	0	0	0	0	0.3	0	0	0	0	0	0	0	0	0	0	0	0
0	0	0	0	0	0	0	0	0	0	0	0	0	0	0	0	0	0	0	0
0	0	0	0	0	0	0	0	0	0	0	0	0	0	0	0	0	0	0	0
0	0	0	0	0	0	0	0	0	0	0	0	0	0	0	0	0	0	0	0
0	0	0	0	0	0	0	0	0	0	0	0	0	0	0	0	0	0	0	0
0	0	0	0	0	0	0	0	0	0	0	0	0	0	0	0	0	0	0	0
0	0	0	0	0	0	0	0	0	0	0	0	0	0	0	0	0	0	0	0
0	0	0	0	0	0	0	0	0	0	0	0	0	0	0	0	0	0	0	0
0	0	0	0	0	0	0	0	0	0	0	0	0	0	0	0	0	0	0	0
0	0	0	0	0	0	0	0	0	0	0	0	0	0	0	0	0	0	0	0
0	0	0	0	0	0	0	0	0	0	0	0	0	0	0	0	0	0	0	0
0	0	0	0	0	0	0	0	0	0	0	0	0	0	0	0	0	0	0	0
Frame 5 (39.68 ms)
0	0	0	0	0	0	0	0	0	0	0	0	0	0.3	0.3	0.3	0	0	0	0
0	0	0	0	0	0	0	0	0	0	0.3	0.7	1	1.6	2	1.6	0.3	0	0	0
0	0	0	0	0	0	0	0	0	0.3	2	4	4	4.3	4.3	4	2	0.3	0	0
0	0	0	0	0	0	0	0	0	1.3	4	5.3	4.9	4.6	4.3	4.9	3.6	1.3	0	0
0	0	0	0	0	0	0	0	0.7	3.3	5.9	5.9	5.6	4.9	4.6	5.3	4.3	1	0	0
0	0	0	0	0	0	0	0	0.7	3.6	5.6	6.3	4.9	4.9	4.9	4.6	2.3	0.3	0	0
0	0	0	0	0	0	0	0	0.3	3	4.6	6.3	4.9	4.9	4.3	3.3	1	0	0	0
0	0	0	0	0	0	0	0	0.3	1.6	2.6	4.3	4.3	3.6	3	1.3	0.3	0	0	0
0	0	0	0	0	0	0	0	0	0.7	1	1.6	1.6	1	0.7	0.3	0	0	0	0
0	0	0	0	0	0	0	0	0	0.3	0.3	0.3	0.3	0	0	0	0	0	0	0
0	0	0	0	0	0	0	0	0	0	0	0	0	0	0	0	0	0	0	0
0	0	0	0	0	0	0	0	0	0	0	0	0	0	0	0	0	0	0	0
0	0	0	0	0	0	0	0	0	0	0	0	0	0	0	0	0	0	0	0
0	0	0	0	0	0	0	0	0	0	0	0	0	0	0	0	0	0	0	0
0	0	0	0	0	0	0	0	0	0	0	0	0	0	0	0	0	0	0	0
0	0	0	0	0	0	0	0	0	0	0	0	0	0	0	0	0	0	0	0
0	0	0	0	0	0	0	0	0	0	0	0	0	0	0	0	0	0	0	0
0	0	0	0.3	0.3	0.3	0.3	0	0	0	0	0	0	0	0	0	0	0	0	0
0	0	0	0	0.3	0.3	0.3	0.3	0	0	0	0	0	0	0	0	0	0	0	0
0	0	0	0	0.3	0.3	0.3	0.3	0.3	0	0	0	0	0	0	0	0	0	0	0
0	0	0	0	0	0	0	0	0	0	0	0	0	0	0	0	0	0	0	0
0	0	0	0	0	0	0	0	0	0	0	0	0	0	0	0	0	0	0	0
0	0	0	0	0	0	0	0	0	0	0	0	0	0	0	0	0	0	0	0
0	0	0	0	0	0	0	0	0	0	0	0	0	0	0	0	0	0	0	0
0	0	0	0	0	0	0	0	0	0	0	0	0	0	0	0	0	0	0	0
0	0	0	0	0	0	0	0	0	0	0	0	0	0	0	0	0	0	0	0
0	0	0	0	0	0	0	0	0	0	0	0	0	0	0	0	0	0	0	0
0	0	0	0	0	0	0	0	0	0	0	0	0	0	0	0	0	0	0	0
0	0	0	0	0	0	0	0	0	0	0	0	0	0	0	0	0	0	0	0
0	0	0	0	0	0	0	0	0	0	0	0	0	0	0	0	0	0	0	0
0	0	0	0	0	0	0	0	0	0	0	0	0	0	0	0	0	0	0	0
Frame 6 (47.61 ms)
0	0	0	0	0	0	0	0	0	0	0	0	0	0	0	0	0	0	0	0
0	0	0	0	0	0	0	0	0	0	0.3	0.7	0.7	1.3	1.6	1.3	0.3	0	0	0
0	0	0	0	0	0	0	0	0	0.3	1.6	3.6	4	4	4.3	4	1.6	0.3	0	0
0	0	0	0	0	0	0	0	0	1.3	4	5.3	5.3	4.6	4.3	4.9	3.6	1.3	0	0
0	0	0	0	0	0	0	0	0.3	3.3	5.9	5.9	5.9	4.9	4.6	5.6	4.3	1.3	0	0
0	0	0	0	0	0	0	0	0.7	4	5.9	6.6	5.3	4.9	5.6	5.3	3	0.7	0	0
0	0	0	0	0	0	0	0	0.7	3	4.9	6.9	5.3	5.3	4.6	4	1.3	0	0	0
0	0	0	0	0	0	0	0	0.3	2.3	3.3	4.9	4.6	4	3.3	2	0.3	0	0	0
0	0	0	0	0	0	0	0	0.3	1	1.3	2.3	2	1.6	1	0.3	0	0	0	0
0	0	0	0	0	0	0	0	0	0.3	0.3	0.7	0.3	0.3	0	0	0	0	0	0
0	0	0	0	0	0	0	0	0	0	0	0	0	0	0	0	0	0	0	0
0	0	0	0	0	0	0	0	0	0	0	0	0	0	0	0	0	0	0	0
0	0	0	0	0	0	0	0	0	0	0	0	0	0	0	0	0	0	0	0
0	0	0	0	0	0	0	0	0	0	0	0	0	0	0	0	0	0	0	0
0	0	0	0	0	0	0	0	0	0	0	0	0	0	0	0	0	0	0	0
0	0	0	0	0	0	0	0	0	0	0	0	0	0	0	0	0	0	0	0
0	0	0	0	0.3	0	0	0	0	0	0	0	0	0	0	0	0	0	0	0
0	0	0	0.3	0.7	0.3	0.3	0	0	0	0	0	0	0	0	0	0	0	0	0
0	0	0	0.3	0.7	0.3	0.7	0.3	0	0	0	0	0	0	0	0	0	0	0	0
0	0	0	0	0.3	0.3	0.7	0.7	0.3	0	0	0	0	0	0	0	0	0	0	0
0	0	0	0	0	0	0.3	0.3	0.3	0	0	0	0	0	0	0	0	0	0	0
0	0	0	0	0	0	0	0	0	0	0	0	0	0	0	0	0	0	0	0
0	0	0	0	0	0	0	0	0	0	0	0	0	0	0	0	0	0	0	0
0	0	0	0	0	0	0	0	0	0	0	0	0	0	0	0	0	0	0	0
0	0	0	0	0	0	0	0	0	0	0	0	0	0	0	0	0	0	0	0
0	0	0	0	0	0	0	0	0	0	0	0	0	0	0	0	0	0	0	0
0	0	0	0	0	0	0	0	0	0	0	0	0	0	0	0	0	0	0	0
0	0	0	0	0	0	0	0	0	0	0	0	0	0	0	0	0	0	0	0
0	0	0	0	0	0	0	0	0	0	0	0	0	0	0	0	0	0	0	0
0	0	0	0	0	0	0	0	0	0	0	0	0	0	0	0	0	0	0	0
0	0	0	0	0	0	0	0	0	0	0	0	0	0	0	0	0	0	0	0
Frame 7 (55.55 ms)
0	0	0	0	0	0	0	0	0	0	0	0	0	0	0	0	0	0	0	0
0	0	0	0	0	0	0	0	0	0	0.3	0.7	0.7	1.3	1.3	1	0.3	0	0	0
0	0	0	0	0	0	0	0	0	0.3	1.3	3.6	3.6	4	4.3	4	1.6	0.3	0	0
0	0	0	0	0	0	0	0	0	1.3	4	5.3	5.3	4.6	4.6	5.3	4	1	0	0
0	0	0	0	0	0	0	0	0.3	3	6.3	5.9	5.9	4.9	4.9	5.9	4.3	1	0	0
0	0	0	0	0	0	0	0	0.7	4	6.3	6.9	5.3	5.3	5.6	5.3	3	0.7	0	0
0	0	0	0	0	0	0	0	0.7	3.3	5.3	7.3	5.6	5.6	4.9	4.3	1.6	0.3	0	0
0	0	0	0	0	0	0	0	0.3	2.6	3.6	5.6	5.3	4.3	4	2.6	0.7	0	0	0
0	0	0	0	0	0	0	0	0.3	1.3	1.6	2.6	2.3	2	1.6	0.7	0	0	0	0
0	0	0	0	0	0	0	0	0	0.7	0.7	0.7	0.3	0.3	0.3	0	0	0	0	0
0	0	0	0	0	0	0	0	0	0	0	0	0	0	0	0	0	0	0	0
0	0	0	0	0	0	0	0	0	0	0	0	0	0	0	0	0	0	0	0
0	0	0	0	0	0	0	0	0	0	0	0	0	0	0	0	0	0	0	0
0	0	0	0	0	0	0	0	0	0	0	0	0	0	0	0	0	0	0	0
0	0	0	0	0	0	0	0	0	0	0	0	0	0	0	0	0	0	0	0
0	0	0	0	0	0	0	0	0	0	0	0	0	0	0	0	0	0	0	0
0	0	0	0	0.3	0	0	0	0	0	0	0	0	0	0	0	0	0	0	0
0	0	0	0.3	0.7	0.3	0.3	0.3	0	0	0	0	0	0	0	0	0	0	0	0
0	0	0	0.3	0.7	0.3	0.7	0.3	0	0	0	0	0	0	0	0	0	0	0	0
0	0	0	0.3	0.7	0.3	0.7	0.7	0.3	0	0	0	0	0	0	0	0	0	0	0
0	0	0	0	0	0.3	0.7	0.7	0.3	0.3	0.3	0	0	0	0	0	0	0	0	0
0	0	0	0	0	0	0	0.3	0.3	0	0	0	0	0	0	0	0	0	0	0
0	0	0	0	0	0	0	0	0	0	0	0	0	0	0	0	0	0	0	0
0	0	0	0	0	0	0	0	0	0	0	0	0	0	0	0	0	0	0	0
0	0	0	0	0	0	0	0	0	0	0	0	0	0	0	0	0	0	0	0
0	0	0	0	0	0	0	0	0	0	0	0	0	0	0	0	0	0	0	0
0	0	0	0	0	0	0	0	0	0	0	0	0	0	0	0	0	0	0	0
0	0	0	0	0	0	0	0	0	0	0	0	0	0	0	0	0	0	0	0
0	0	0	0	0	0	0	0	0	0	0	0	0	0	0	0	0	0	0	0
0	0	0	0	0	0	0	0	0	0	0	0	0	0	0	0	0	0	0	0
0	0	0	0	0	0	0	0	0	0	0	0	0	0	0	0	0	0	0	0
Frame 8 (63.49 ms)
0	0	0	0	0	0	0	0	0	0	0	0	0	0	0	0	0	0	0	0
0	0	0	0	0	0	0	0	0	0	0.3	0.7	0.7	1.3	1.3	1	0.3	0	0	0
0	0	0	0	0	0	0	0	0	0.3	1.3	3.3	4	4.3	4.3	4	1.6	0.3	0	0
0	0	0	0	0	0	0	0	0	1.3	4	5.3	5.3	4.9	4.6	5.3	4.3	1.3	0	0
0	0	0	0	0	0	0	0	0.3	3	6.3	6.3	6.3	5.3	5.3	6.3	4.6	1.3	0	0
0	0	0	0	0	0	0	0	0.7	4	6.6	7.3	5.6	5.6	5.9	5.9	3.6	0.7	0	0
0	0	0	0	0	0	0	0	0.7	3.6	5.6	7.6	6.3	5.9	5.6	4.9	2	0.3	0	0
0	0	0	0	0	0	0	0	0.3	2.6	4	5.9	5.6	4.9	4.6	3.3	0.7	0	0	0
0	0	0	0	0	0	0	0	0.3	1.3	2	3	2.6	2.3	2	0.7	0	0	0	0
0	0	0	0	0	0	0	0	0	0.7	0.7	1	0.7	0.3	0.3	0	0	0	0	0
0	0	0	0	0	0	0	0	0	0	0	0	0	0	0	0	0	0	0	0
0	0	0	0	0	0	0	0	0	0	0	0	0	0	0	0	0	0	0	0
0	0	0	0	0	0	0	0	0	0	0	0	0	0	0	0	0	0	0	0
0	0	0	0	0	0	0	0	0	0	0	0	0	0	0	0	0	0	0	0
0	0	0	0	0	0	0	0	0	0	0	0	0	0	0	0	0	0	0	0
0	0	0	0	0	0	0	0	0	0	0	0	0	0	0	0	0	0	0	0
0	0	0	0	0.3	0	0	0	0	0	0	0	0	0	0	0	0	0	0	0
0	0	0	0.3	0.7	0.3	0.3	0.3	0	0	0	0	0	0	0	0	0	0	0	0
0	0	0	0.3	0.7	0.3	0.7	0.3	0.3	0	0	0	0	0	0	0	0	0	0	0
0	0	0	0.3	0.7	0.7	0.7	0.7	0.7	0	0	0	0	0	0	0	0	0	0	0
0	0	0	0	0	0.3	0.7	0.7	0.7	0.3	0.3	0	0	0	0	0	0	0	0	0
0	0	0	0	0	0	0.3	0.7	0.7	0.3	0.3	0	0	0	0	0	0	0	0	0
0	0	0	0	0	0	0	0	0	0	0	0	0	0	0	0	0	0	0	0
0	0	0	0	0	0	0	0	0	0	0	0	0	0	0	0	0	0	0	0
0	0	0	0	0	0	0	0	0	0	0	0	0	0	0	0	0	0	0	0
0	0	0	0	0	0	0	0	0	0	0	0	0	0	0	0	0	0	0	0
0	0	0	0	0	0	0	0	0	0	0	0	0	0	0	0	0	0	0	0
0	0	0	0	0	0	0	0	0	0	0	0	0	0	0	0	0	0	0	0
0	0	0	0	0	0	0	0	0	0	0	0	0	0	0	0	0	0	0	0
0	0	0	0	0	0	0	0	0	0	0	0	0	0	0	0	0	0	0	0
0	0	0	0	0	0	0	0	0	0	0	0	0	0	0	0	0	0	0	0
Frame 9 (71.42 ms)
0	0	0	0	0	0	0	0	0	0	0	0	0	0	0	0	0	0	0	0
0	0	0	0	0	0	0	0	0	0	0	0.7	0.7	1	1.3	1	0.3	0	0	0
0	0	0	0	0	0	0	0	0	0.3	1.3	3.3	4	4.3	4.6	4	1.6	0.3	0	0
0	0	0	0	0	0	0	0	0	1	4	5.6	5.6	4.9	4.9	5.6	4.3	1.3	0	0
0	0	0	0	0	0	0	0	0.3	3	6.6	6.6	6.6	5.6	5.6	6.6	5.3	1.6	0	0
0	0	0	0	0	0	0	0	0.7	4	6.9	7.6	5.9	5.9	6.6	6.6	4.3	1	0	0
0	0	0	0	0	0	0	0	0.7	3.6	5.9	8.2	6.6	6.6	5.9	5.6	2.6	0.3	0	0
0	0	0	0	0	0	0	0	0.7	3	4.6	6.6	6.3	5.3	4.9	4	1	0	0	0
0	0	0	0	0	0	0	0	0.3	1.6	2.3	3.6	3	3	2.3	1	0.3	0	0	0
0	0	0	0	0	0	0	0	0	0.7	1	1	0.7	0.3	0.3	0	0	0	0	0
0	0	0	0	0	0	0	0	0	0	0	0	0	0	0	0	0	0	0	0
0	0	0	0	0	0	0	0	0	0	0	0	0	0	0	0	0	0	0	0
0	0	0	0	0	0	0	0	0	0	0	0	0	0	0	0	0	0	0	0
0	0	0	0	0	0	0	0	0	0	0	0	0	0	0	0	0	0	0	0
0	0	0	0	0	0	0	0	0	0	0	0	0	0	0	0	0	0	0	0
0	0	0	0	0	0	0	0	0	0	0	0	0	0	0	0	0	0	0	0
0	0	0	0	0.3	0	0	0	0	0	0	0	0	0	0	0	0	0	0	0
0	0	0	0.7	0.7	0.3	0.7	0.3	0	0	0	0	0	0	0	0	0	0	0	0
0	0	0	0.7	0.7	0.7	0.7	0.7	0.3	0	0	0	0	0	0	0	0	0	0	0
0	0	0	0.7	0.7	0.7	0.7	1	0.7	0.3	0	0	0	0	0	0	0	0	0	0
0	0	0	0	0.3	0.7	0.7	1	0.7	0.7	0.3	0	0	0	0	0	0	0	0	0
0	0	0	0	0	0.3	0.7	0.7	0.7	0.3	0.3	0	0	0	0	0	0	0	0	0
0	0	0	0	0	0	0	0	0.3	0	0	0	0	0	0	0	0	0	0	0
0	0	0	0	0	0	0	0	0	0	0	0	0	0	0	0	0	0	0	0
0	0	0	0	0	0	0	0	0	0	0	0	0	0	0	0	0	0	0	0
0	0	0	0	0	0	0	0	0	0	0	0	0	0	0	0	0	0	0	0
0	0	0	0	0	0	0	0	0	0	0	0	0	0	0	0	0	0	0	0
0	0	0	0	0	0	0	0	0	0	0	0	0	0	0	0	0	0	0	0
0	0	0	0	0	0	0	0	0	0	0	0	0	0	0	0	0	0	0	0
0	0	0	0	0	0	0	0	0	0	0	0	0	0	0	0	0	0	0	0
0	0	0	0	0	0	0	0	0	0	0	0	0	0	0	0	0	0	0	0
Frame 10 (79.36 ms)
0	0	0	0	0	0	0	0	0	0	0	0	0	0	0	0	0	0	0	0
0	0	0	0	0	0	0	0	0	0	0	0.3	0.7	1	1	1	0.3	0	0	0
0	0	0	0	0	0	0	0	0	0.3	1.3	3.3	4	4.6	4.6	4.3	2	0.3	0	0
0	0	0	0	0	0	0	0	0	1	4.3	5.9	5.9	5.6	5.6	6.3	4.6	1.6	0.3	0
0	0	0	0	0	0	0	0	0.3	3	6.9	7.3	6.9	6.3	5.9	6.9	5.6	2	0.3	0
0	0	0	0	0	0	0	0	0.7	4.3	7.3	8.2	6.6	6.6	6.9	6.9	4.9	1.3	0	0
0	0	0	0	0	0	0	0	0.7	4	6.6	8.9	7.3	7.3	6.6	5.9	3.6	0.7	0	0
0	0	0	0	0	0	0	0	0.7	3.3	4.9	7.3	6.9	5.9	5.6	4.6	1.6	0.3	0	0
0	0	0	0	0	0	0	0	0.3	2	2.6	4	3.6	3.6	3	1.3	0.3	0	0	0
0	0	0	0	0	0	0	0	0	1	1	1.3	1	0.7	0.3	0	0	0	0	0
0	0	0	0	0	0	0	0	0	0	0	0	0	0	0	0	0	0	0	0
0	0	0	0	0	0	0	0	0	0	0	0	0	0	0	0	0	0	0	0
0	0	0	0	0	0	0	0	0	0	0	0	0	0	0	0	0	0	0	0
0	0	0	0	0	0	0	0	0	0	0	0	0	0	0	0	0	0	0	0
0	0	0	0	0	0	0	0	0	0	0	0	0	0	0	0	0	0	0	0
0	0	0	0	0	0	0	0	0	0	0	0	0	0	0	0	0	0	0	0
0	0	0	0	0.3	0	0	0	0	0	0	0	0	0	0	0	0	0	0	0
0	0	0	0.7	0.7	0.3	0.7	0.3	0	0	0	0	0	0	0	0	0	0	0	0
0	0	0	0.7	0.7	0.7	1	0.7	0.3	0	0	0	0	0	0	0	0	0	0	0
0	0	0	0.7	1	0.7	1	1	0.7	0.3	0	0	0	0	0	0	0	0	0	0
0	0	0	0.3	0.7	0.7	0.7	1	0.7	0.7	0.7	0.3	0	0.3	0	0	0	0	0	0
0	0	0	0	0	0.7	0.7	0.7	0.7	0.3	0.3	0.3	0	0	0.3	0.3	0	0	0	0
0	0	0	0	0	0	0	0.3	0.3	0	0.3	0	0	0	0	0	0	0	0	0
0	0	0	0	0	0	0	0	0	0	0	0	0	0	0	0	0	0	0	0
0	0	0	0	0	0	0	0	0	0	0	0	0	0	0	0	0	0	0	0
0	0	0	0	0	0	0	0	0	0	0	0	0	0	0	0	0	0	0	0
0	0	0	0	0	0	0	0	0	0	0	0	0	0	0	0	0	0	0	0
0	0	0	0	0	0	0	0	0	0	0	0	0	0	0	0	0	0	0	0
0	0	0	0	0	0	0	0	0	0	0	0	0	0	0	0	0	0	0	0
0	0	0	0	0	0	0	0	0	0	0	0	0	0	0	0	0	0	0	0
0	0	0	0	0	0	0	0	0	0	0	0	0	0	0	0	0	0	0	0
Frame 11 (87.29 ms)
0	0	0	0	0	0	0	0	0	0	0	0	0	0	0	0	0	0	0	0
0	0	0	0	0	0	0	0	0	0	0	0.3	0.7	1	1.3	1	0.3	0	0	0
0	0	0	0	0	0	0	0	0	0.3	1.3	3.3	4	4.6	4.9	4.6	2	0.3	0	0
0	0	0	0	0	0	0	0	0	1	4.3	6.3	6.3	5.9	5.9	6.6	5.3	2	0.3	0
0	0	0	0	0	0	0	0	0.3	3	6.9	7.6	7.6	6.6	6.3	7.6	6.3	2.3	0.3	0
0	0	0	0	0	0	0	0	0.7	4.3	7.6	8.6	7.3	7.3	7.6	7.6	5.3	1.6	0	0
0	0	0	0	0	0	0	0	0.7	4	6.9	9.2	7.9	7.9	7.3	6.6	4	0.7	0	0
0	0	0	0	0	0	0	0	0.7	3.3	5.3	7.9	7.6	6.6	6.3	5.3	2	0.3	0	0
0	0	0	0	0	0	0	0	0.3	2	3	4.3	4.3	4	3.6	2	0.3	0	0	0
0	0	0	0	0	0	0	0	0	1	1.3	1.6	1	0.7	0.7	0.3	0	0	0	0
0	0	0	0	0	0	0	0	0	0.3	0.3	0.3	0	0	0	0	0	0	0	0
0	0	0	0	0	0	0	0	0	0	0	0	0	0	0	0	0	0	0	0
0	0	0	0	0	0	0	0	0	0	0	0	0	0	0	0	0	0	0	0
0	0	0	0	0	0	0	0	0	0	0	0	0	0	0	0	0	0	0	0
0	0	0	0	0	0	0	0	0	0	0	0	0	0	0	0	0	0	0	0
0	0	0	0	0	0	0	0	0	0	0	0	0	0	0	0	0	0	0	0
0	0	0	0	0.3	0	0	0	0	0	0	0	0	0	0	0	0	0	0	0
0	0	0	0.7	0.7	0.3	0.7	0.3	0	0	0	0	0	0	0	0	0	0	0	0
0	0	0	0.7	0.7	0.7	1	0.7	0.3	0	0	0	0	0	0	0	0	0	0	0
0	0	0	0.7	1	0.7	1	1	0.7	0.3	0	0	0	0	0	0	0	0	0	0
0	0	0	0.3	0.7	0.7	1	1	0.7	0.7	0.7	0.3	0	0.3	0.3	0	0	0	0	0
0	0	0	0	0	0.7	0.7	1	0.7	0.7	0.7	0.3	0	0	0.3	0.3	0	0	0	0
0	0	0	0	0	0	0	0.3	0.3	0.3	0.3	0.3	0	0	0	0.3	0	0	0	0
0	0	0	0	0	0	0	0	0	0	0	0	0	0	0	0	0	0	0	0
0	0	0	0	0	0	0	0	0	0	0	0	0	0	0	0	0	0	0	0
0	0	0	0	0	0	0	0	0	0	0	0	0	0	0	0	0	0	0	0
0	0	0	0	0	0	0	0	0	0	0	0	0	0	0	0.3	0	0	0	0
0	0	0	0	0	0	0	0	0	0	0	0	0	0	0	0	0	0	0	0
0	0	0	0	0	0	0	0	0	0	0	0	0	0	0	0	0	0	0	0
0	0	0	0	0	0	0	0	0	0	0	0	0	0	0	0	0	0	0	0
0	0	0	0	0	0	0	0	0	0	0	0	0	0	0	0	0	0	0	0
Frame 12 (95.23 ms)
0	0	0	0	0	0	0	0	0	0	0	0	0	0	0	0	0	0	0	0
0	0	0	0	0	0	0	0	0	0	0	0.7	0.7	1	1.3	1	0.3	0	0	0
0	0	0	0	0	0	0	0	0	0.3	1.3	3.3	4.3	4.9	5.3	4.9	2.3	0.7	0	0
0	0	0	0	0	0	0	0	0	1	4.3	6.6	6.6	6.3	5.9	6.9	5.6	2	0.3	0
0	0	0	0	0	0	0	0	0.3	3	7.3	7.9	7.9	7.3	6.6	7.9	6.9	3	0.3	0
0	0	0	0	0	0	0	0	0.7	4.3	7.9	8.9	7.6	7.6	7.9	7.9	5.9	2	0.3	0
0	0	0	0	0	0	0	0	0.7	4.3	7.3	9.6	8.2	8.6	7.6	7.3	4.6	1	0	0
0	0	0	0	0	0	0	0	0.7	3.6	5.6	7.9	7.9	7.3	6.9	5.9	2.6	0.3	0	0
0	0	0	0	0	0	0	0	0.3	2.3	3	4.6	4.6	4.3	4	2.3	0.7	0	0	0
0	0	0	0	0	0	0	0	0.3	1	1.3	1.6	1.3	1	1	0.3	0	0	0	0
0	0	0	0	0	0	0	0	0	0.3	0.3	0.3	0	0	0	0	0	0	0	0
0	0	0	0	0	0	0	0	0	0	0	0	0	0	0	0	0	0	0	0
0	0	0	0	0	0	0	0	0	0	0	0	0	0	0	0	0	0	0	0
0	0	0	0	0	0	0	0	0	0	0	0	0	0	0	0	0	0	0	0
0	0	0	0	0	0	0	0	0	0	0	0	0	0	0	0	0	0	0	0
0	0	0	0	0	0	0	0	0	0	0	0	0	0	0	0	0	0	0	0
0	0	0	0	0.3	0	0	0	0	0	0	0	0	0	0	0	0	0	0	0
0	0	0	0.7	0.7	0.3	0.3	0.3	0	0	0	0	0	0	0	0	0	0	0	0
0	0	0	0.7	0.7	0.7	1	0.7	0.3	0	0	0	0	0	0	0	0	0	0	0
0	0	0	0.7	1	0.7	1	1	0.7	0.3	0.3	0	0.3	0	0	0	0	0	0	0
0	0	0	0.3	0.7	0.7	1	1	0.7	0.7	0.7	0.3	0.3	0.3	0.3	0.3	0	0	0	0
0	0	0	0	0	0.7	0.7	1	0.7	0.7	0.7	0.3	0	0	0.3	0.3	0	0	0	0
0	0	0	0	0	0	0	0.3	0.3	0.3	0.3	0.3	0	0	0	0.3	0	0	0	0
0	0	0	0	0	0	0	0	0	0	0	0	0	0.3	0	0	0	0	0	0
0	0	0	0	0	0	0	0	0	0	0	0	0	0	0	0	0	0	0	0
0	0	0	0	0	0	0	0	0	0	0	0	0	0	0	0	0	0	0	0
0	0	0	0	0	0	0	0	0	0	0	0	0	0	0	0.3	0	0	0	0
0	0	0	0	0	0	0	0	0	0	0	0	0	0	0	0	0	0	0	0
0	0	0	0	0	0	0	0	0	0	0	0	0	0	0	0	0	0	0	0
0	0	0	0	0	0	0	0	0	0	0	0	0	0	0	0	0	0	0	0
0	0	0	0	0	0	0	0	0	0	0	0	0	0	0	0	0	0	0	0
Frame 13 (103.16 ms)
0	0	0	0	0	0	0	0	0	0	0	0	0	0	0	0	0	0	0	0
0	0	0	0	0	0	0	0	0	0	0	0.7	0.7	1.3	1.6	1.3	0.3	0	0	0
0	0	0	0	0	0	0	0	0	0.3	1.3	3.3	4.6	5.3	5.9	5.3	2.6	0.7	0	0
0	0	0	0	0	0	0	0	0	1	4.3	6.6	6.9	6.6	6.6	7.3	6.3	2.6	0.3	0
0	0	0	0	0	0	0	0	0.3	3	7.3	8.2	8.2	7.6	6.9	8.2	7.6	3.3	0.3	0
0	0	0	0	0	0	0	0	0.7	4.3	8.2	9.2	7.9	7.9	8.2	8.6	6.6	2.3	0.3	0
0	0	0	0	0	0	0	0	0.7	4.3	7.3	10.2	8.9	8.9	7.9	7.6	4.9	1.3	0	0
0	0	0	0	0	0	0	0	0.7	3.6	5.6	8.6	8.6	7.6	7.3	6.3	3	0.3	0	0
0	0	0	0	0	0	0	0	0.3	2.3	3.3	4.6	4.6	4.6	4.6	2.6	0.7	0	0	0
0	0	0	0	0	0	0	0	0.3	1	1.3	1.6	1.3	1	1	0.3	0	0	0	0
0	0	0	0	0	0	0	0	0	0.3	0.3	0.3	0	0	0	0	0	0	0	0
0	0	0	0	0	0	0	0	0	0	0	0	0	0	0	0	0	0	0	0
0	0	0	0	0	0	0	0	0	0	0	0	0	0	0	0	0	0	0	0
0	0	0	0	0	0	0	0	0	0	0	0	0	0	0	0	0	0	0	0
0	0	0	0	0	0	0	0	0	0	0	0	0	0	0	0	0	0	0	0
0	0	0	0	0	0	0	0	0	0	0	0	0	0	0	0	0	0	0	0
0	0	0	0	0.3	0	0	0	0	0	0	0	0	0	0	0	0	0	0	0
0	0	0	0.3	0.7	0.3	0.3	0.3	0	0	0	0	0	0	0	0	0	0	0	0
0	0	0	0.3	0.7	0.7	0.7	0.7	0.3	0	0	0	0	0	0	0	0	0	0	0
0	0	0	0.7	0.7	0.7	0.7	1	0.7	0.3	0.3	0	0.3	0.3	0.3	0	0	0	0	0
0	0	0	0.3	0.7	0.7	0.7	1	0.7	0.7	0.7	0.3	0.3	0.3	0.3	0.3	0	0	0	0
0	0	0	0	0	0.7	1	1	0.7	0.7	0.7	0.3	0.3	0.3	0.3	0.3	0	0	0	0
0	0	0	0	0	0	0	0.3	0.3	0.3	0.3	0.3	0	0	0.3	0.3	0	0	0	0
0	0	0	0	0	0	0	0	0	0	0	0	0.3	0.3	0.3	0	0	0	0	0
0	0	0	0	0	0	0	0	0	0	0	0	0	0	0	0	0	0	0	0
0	0	0	0	0	0	0	0	0	0	0	0	0	0	0	0.3	0	0	0	0
0	0	0	0	0	0	0	0	0	0	0	0	0	0	0	0.7	0	0	0	0
0	0	0	0	0	0	0	0	0	0	0	0	0	0	0	0	0	0	0	0
0	0	0	0	0	0	0	0	0	0	0	0	0	0	0	0	0	0	0	0
0	0	0	0	0	0	0	0	0	0	0	0	0	0	0	0	0	0	0	0
0	0	0	0	0	0	0	0	0	0	0	0	0	0	0	0	0	0	0	0
Frame 14 (111.10 ms)
0	0	0	0	0	0	0	0	0	0	0	0	0	0	0	0	0	0	0	0
0	0	0	0	0	0	0	0	0	0	0	0.7	0.7	1.3	1.6	1.3	0.7	0	0	0
0	0	0	0	0	0	0	0	0	0.3	1.3	3.6	4.6	5.6	5.9	5.6	3	0.7	0	0
0	0	0	0	0	0	0	0	0	1	4.3	6.9	7.3	6.9	6.9	7.9	6.6	3	0.3	0
0	0	0	0	0	0	0	0	0.3	3	7.6	8.6	8.2	7.9	7.3	8.6	7.6	3.6	0.7	0
0	0	0	0	0	0	0	0	0.7	4.6	8.6	9.9	8.2	8.6	8.6	8.9	6.6	2.6	0.3	0
0	0	0	0	0	0	0	0	0.7	4.3	7.6	10.6	9.2	9.2	8.2	7.9	5.6	1.6	0	0
0	0	0	0	0	0	0	0	0.7	3.6	5.9	8.9	8.6	7.9	7.6	6.6	3.3	0.7	0	0
0	0	0	0	0	0	0	0	0.3	2	3.3	4.6	4.9	4.9	4.6	3	0.7	0	0	0
0	0	0	0	0	0	0	0	0	1	1.3	1.6	1.3	1	1	0.3	0	0	0	0
0	0	0	0	0	0	0	0	0	0.3	0.3	0.3	0	0	0	0	0	0	0	0
0	0	0	0	0	0	0	0	0	0	0	0	0	0	0	0	0	0	0	0
0	0	0	0	0	0	0	0	0	0	0	0	0	0	0	0	0	0	0	0
0	0	0	0	0	0	0	0	0	0	0	0	0	0	0	0	0	0	0	0
0	0	0	0	0	0	0	0	0	0	0	0	0	0	0	0	0	0	0	0
0	0	0	0	0	0	0	0	0	0	0	0	0	0	0	0	0	0	0	0
0	0	0	0	0.3	0	0	0	0	0	0	0	0	0	0	0	0	0	0	0
0	0	0	0.3	0.7	0.3	0.3	0.3	0	0	0	0	0	0	0	0	0	0	0	0
0	0	0	0.3	0.7	0.7	0.7	0.7	0.3	0	0	0	0	0	0	0	0	0	0	0
0	0	0	0.3	0.7	0.7	0.7	1	0.7	0.3	0.3	0	0.3	0.3	0.3	0	0	0	0	0
0	0	0	0	0.7	0.7	0.7	1	0.7	0.7	0.7	0.3	0.3	0.7	0.7	0.3	0	0	0	0
0	0	0	0	0	0.7	1	1	0.7	0.7	0.7	0.3	0.3	0.3	0.7	0.7	0	0	0	0
0	0	0	0	0	0	0	0.3	0.3	0.3	0.3	0.3	0	0	0.3	0.7	0	0	0	0
0	0	0	0	0	0	0	0	0	0	0	0	0.3	0.3	0.3	0.3	0	0	0	0
0	0	0	0	0	0	0	0	0	0	0	0	0	0	0	0	0	0	0	0
0	0	0	0	0	0	0	0	0	0	0	0	0	0	0	0.3	0	0	0	0
0	0	0	0	0	0	0	0	0	0	0	0	0	0	0.3	0.7	0	0	0	0
0	0	0	0	0	0	0	0	0	0	0	0	0	0	0	0	0	0	0	0
0	0	0	0	0	0	0	0	0	0	0	0	0	0	0	0	0	0	0	0
0	0	0	0	0	0	0	0	0	0	0	0	0	0	0	0	0	0	0	0
0	0	0	0	0	0	0	0	0	0	0	0	0	0	0	0	0	0	0	0
Frame 15 (119.04 ms)
0	0	0	0	0	0	0	0	0	0	0	0	0	0	0	0	0	0	0	0
0	0	0	0	0	0	0	0	0	0	0	0.7	1	1.3	1.6	1.3	0.7	0	0	0
0	0	0	0	0	0	0	0	0	0.3	1.3	3.6	4.9	5.6	6.3	5.9	3.3	0.7	0	0
0	0	0	0	0	0	0	0	0	1.3	4.6	7.3	7.3	6.9	7.3	8.2	6.9	3	0.3	0
0	0	0	0	0	0	0	0	0.3	3	7.6	8.9	8.6	7.9	7.6	8.6	7.9	4	0.7	0
0	0	0	0	0	0	0	0	0.7	4.3	8.6	9.9	8.6	8.6	8.9	9.2	6.9	3	0.3	0
0	0	0	0	0	0	0	0	0.7	4.3	7.6	10.6	9.6	9.6	8.6	8.2	5.6	1.6	0	0
0	0	0	0	0	0	0	0	0.7	3.3	5.9	8.9	8.9	8.2	7.9	6.9	3.6	0.7	0	0
0	0	0	0	0	0	0	0	0.3	2	3.3	4.9	4.9	4.9	4.9	3	1	0	0	0
0	0	0	0	0	0	0	0	0	1	1.3	1.6	1.3	1	1	0.7	0	0	0	0
0	0	0	0	0	0	0	0	0	0.3	0.3	0.3	0	0	0	0	0	0	0	0
0	0	0	0	0	0	0	0	0	0	0	0	0	0	0	0	0	0	0	0
0	0	0	0	0	0	0	0	0	0	0	0	0	0	0	0	0	0	0	0
0	0	0	0	0	0	0	0	0	0	0	0	0	0	0	0	0	0	0	0
0	0	0	0	0	0	0	0	0	0	0	0	0	0	0	0	0	0	0	0
0	0	0	0	0	0	0	0	0	0	0	0	0	0	0	0	0	0	0	0
0	0	0	0	0	0	0	0	0	0	0	0	0	0	0	0	0	0	0	0
0	0	0	0.3	0.7	0.3	0.3	0.3	0	0	0	0	0	0	0	0	0	0	0	0
0	0	0	0.3	0.7	0.3	0.7	0.3	0.3	0	0	0	0	0	0	0	0	0	0	0
0	0	0	0.3	0.7	0.7	0.7	1	0.7	0.3	0.3	0	0.3	0.3	0.3	0	0	0	0	0
0	0	0	0	0.7	0.7	0.7	1	0.7	0.7	0.7	0.3	0.3	0.7	0.7	0.3	0	0	0	0
0	0	0	0	0	0.7	1	1	0.7	0.7	0.7	0.3	0.3	0.3	0.7	0.7	0	0	0	0
0	0	0	0	0	0	0	0.3	0.3	0.3	0.3	0.3	0.3	0.3	0.3	0.7	0	0	0	0
0	0	0	0	0	0	0	0	0	0	0	0	0.3	0.3	0.3	0.3	0	0	0	0
0	0	0	0	0	0	0	0	0	0	0	0	0	0	0	0	0	0	0	0
0	0	0	0	0	0	0	0	0	0	0	0	0	0	0.3	0.7	0	0	0	0
0	0	0	0	0	0	0	0	0	0	0	0	0	0	0.3	1	0.3	0	0	0
0	0	0	0	0	0	0	0	0	0	0	0	0	0	0	0.3	0	0	0	0
0	0	0	0	0	0	0	0	0	0	0	0	0	0	0	0	0	0	0	0
0	0	0	0	0	0	0	0	0	0	0	0	0	0	0	0	0	0	0	0
0	0	0	0	0	0	0	0	0	0	0	0	0	0	0	0	0	0	0	0
Frame 16 (126.97 ms)
0	0	0	0	0	0	0	0	0	0	0	0	0	0	0.3	0	0	0	0	0
0	0	0	0	0	0	0	0	0	0	0	0.7	1	1.6	2	1.6	0.7	0	0	0
0	0	0	0	0	0	0	0	0	0.3	1.3	3.6	4.9	5.9	6.3	5.9	3.3	1	0	0
0	0	0	0	0	0	0	0	0	1.3	4.6	7.3	7.6	6.9	7.3	8.2	7.3	3.6	0.7	0
0	0	0	0	0	0	0	0	0.3	3	7.6	8.9	8.9	8.2	7.9	8.9	8.6	4.6	0.7	0
0	0	0	0	0	0	0	0	0.7	4.3	8.6	10.2	8.9	8.9	9.2	9.6	7.6	3.3	0.7	0
0	0	0	0	0	0	0	0	0.7	4.3	7.6	10.9	9.6	9.9	8.9	8.6	5.9	1.6	0	0
0	0	0	0	0	0	0	0	0.7	3.3	5.9	8.9	9.2	8.6	7.9	7.3	4	0.7	0	0
0	0	0	0	0	0	0	0	0.3	2	3.3	4.9	5.3	5.3	4.9	3.3	1	0	0	0
0	0	0	0	0	0	0	0	0	1	1.3	1.6	1.3	1.3	1.3	0.7	0	0	0	0
0	0	0	0	0	0	0	0	0	0.3	0.3	0.3	0	0	0	0	0	0	0	0
0	0	0	0	0	0	0	0	0	0	0	0	0	0	0	0	0	0	0	0
0	0	0	0	0	0	0	0	0	0	0	0	0	0	0	0	0	0	0	0
0	0	0	0	0	0	0	0	0	0	0	0	0	0	0	0	0	0	0	0
0	0	0	0	0	0	0	0	0	0	0	0	0	0	0	0	0	0	0	0
0	0	0	0	0	0	0	0	0	0	0	0	0	0	0	0	0	0	0	0
0	0	0	0	0	0	0	0	0	0	0	0	0	0	0	0	0	0	0	0
0	0	0	0.3	0.7	0.3	0.3	0.3	0	0	0	0	0	0	0	0	0	0	0	0
0	0	0	0.3	0.7	0.3	0.7	0.3	0.3	0	0	0	0	0	0	0	0	0	0	0
0	0	0	0.3	0.7	0.7	0.7	1	0.7	0.3	0.3	0.3	0.3	0.3	0.3	0	0	0	0	0
0	0	0	0	0.7	0.7	0.7	1	0.7	0.7	0.7	0.3	0.3	0.7	0.7	0.7	0	0	0	0
0	0	0	0	0	0.7	1	1	0.7	0.7	0.7	0.3	0.3	0.3	1	1	0.3	0	0	0
0	0	0	0	0	0	0	0.3	0.3	0.3	0.3	0.3	0.3	0.3	0.3	0.7	0	0	0	0
0	0	0	0	0	0	0	0	0	0	0	0	0.3	0.3	0.3	0.3	0	0	0	0
0	0	0	0	0	0	0	0	0	0	0	0	0	0	0	0	0	0	0	0
0	0	0	0	0	0	0	0	0	0	0	0	0	0	0.3	0.7	0	0	0	0
0	0	0	0	0	0	0	0	0	0	0	0	0	0	0.3	1	0.3	0	0	0
0	0	0	0	0	0	0	0	0	0	0	0	0	0	0	0.3	0	0	0	0
0	0	0	0	0	0	0	0	0	0	0	0	0	0	0	0	0	0	0	0
0	0	0	0	0	0	0	0	0	0	0	0	0	0	0	0	0	0	0	0
0	0	0	0	0	0	0	0	0	0	0	0	0	0	0	0	0	0	0	0
Frame 17 (134.91 ms)
0	0	0	0	0	0	0	0	0	0	0	0	0	0	0.3	0.3	0	0	0	0
0	0	0	0	0	0	0	0	0	0	0	0.7	1	1.6	2	2	0.7	0	0	0
0	0	0	0	0	0	0	0	0	0.3	1.3	4	4.9	5.9	6.6	6.3	3.6	1	0	0
0	0	0	0	0	0	0	0	0	1	4.6	7.3	7.6	6.9	7.6	8.6	7.6	3.6	0.7	0
0	0	0	0	0	0	0	0	0.3	3	7.6	8.9	8.9	8.2	7.9	9.2	8.6	4.6	0.7	0
0	0	0	0	0	0	0	0	0.7	4.3	8.6	10.2	8.9	8.9	9.2	9.6	7.6	3.6	0.7	0
0	0	0	0	0	0	0	0	0.7	4.3	7.9	10.9	9.9	9.9	8.9	8.6	6.3	2	0.3	0
0	0	0	0	0	0	0	0	0.3	3	5.9	9.2	9.2	8.6	8.2	7.3	4	0.7	0	0
0	0	0	0	0	0	0	0	0.3	1.6	3.3	4.9	5.3	5.3	4.9	3.3	1	0	0	0
0	0	0	0	0	0	0	0	0	0.7	1.3	1.6	1.3	1.3	1.3	0.7	0	0	0	0
0	0	0	0	0	0	0	0	0	0	0	0.3	0	0	0	0	0	0	0	0
0	0	0	0	0	0	0	0	0	0	0	0	0	0	0	0	0	0	0	0
0	0	0	0	0	0	0	0	0	0	0	0	0	0	0	0	0	0	0	0
0	0	0	0	0	0	0	0	0	0	0	0	0	0	0	0	0	0	0	0
0	0	0	0	0	0	0	0	0	0	0	0	0	0	0	0	0	0	0	0
0	0	0	0	0	0	0	0	0	0	0	0	0	0	0	0	0	0	0	0
0	0	0	0	0	0	0	0	0	0	0	0	0	0	0	0	0	0	0	0
0	0	0	0.3	0.3	0.3	0.3	0.3	0	0	0	0	0	0	0	0	0	0	0	0
0	0	0	0.3	0.7	0.3	0.7	0.3	0.3	0	0	0	0	0	0	0	0	0	0	0
0	0	0	0.3	0.7	0.7	0.7	1	0.7	0.3	0.3	0.3	0.3	0.7	0.7	0	0	0	0	0
0	0	0	0	0.3	0.7	0.7	1	0.7	0.7	0.7	0.3	0.3	0.7	0.7	0.7	0	0	0	0
0	0	0	0	0	0.7	1	1	0.7	0.7	0.7	0.3	0.3	0.3	1	1	0.3	0	0	0
0	0	0	0	0	0	0	0.3	0.3	0.3	0.3	0.3	0.3	0.3	0.3	0.7	0	0	0	0
0	0	0	0	0	0	0	0	0	0	0	0	0.3	0.3	0.3	0.3	0	0	0	0
0	0	0	0	0	0	0	0	0	0	0	0	0	0	0	0	0	0	0	0
0	0	0	0	0	0	0	0	0	0	0	0	0	0	0.3	0.7	0	0	0	0
0	0	0	0	0	0	0	0	0	0	0	0	0	0	0.3	1	0.3	0	0	0
0	0	0	0	0	0	0	0	0	0	0	0	0	0	0	0.3	0	0	0	0
0	0	0	0	0	0	0	0	0	0	0	0	0	0	0	0	0	0	0	0
0	0	0	0	0	0	0	0	0	0	0	0	0	0	0	0	0	0	0	0
0	0	0	0	0	0	0	0	0	0	0	0	0	0	0	0	0	0	0	0
Frame 18 (142.84 ms)
0	0	0	0	0	0	0	0	0	0	0	0	0	0	0.3	0.3	0	0	0	0
0	0	0	0	0	0	0	0	0	0	0	0.7	1	1.6	2	2	0.7	0	0	0
0	0	0	0	0	0	0	0	0	0.3	1.3	4	4.9	5.9	6.6	6.3	4	1.3	0	0
0	0	0	0	0	0	0	0	0	1	4.3	7.3	7.6	6.9	7.6	8.6	7.6	4	0.7	0
0	0	0	0	0	0	0	0	0.3	2.6	7.6	8.9	8.9	8.2	8.2	9.2	8.6	4.6	0.7	0
0	0	0	0	0	0	0	0	0.7	4	8.6	10.2	8.9	8.9	9.6	9.9	7.6	3.6	0.7	0
0	0	0	0	0	0	0	0	0.7	4	7.6	10.9	9.9	9.9	8.9	8.6	6.3	2	0.3	0
0	0	0	0	0	0	0	0	0.3	2.6	5.6	9.2	9.2	8.6	8.2	7.6	4	0.7	0	0
0	0	0	0	0	0	0	0	0.3	1.3	3	4.9	5.3	5.3	4.9	3.6	1	0	0	0
0	0	0	0	0	0	0	0	0	0.7	1.3	1.6	1.3	1.3	1.3	0.7	0	0	0	0
0	0	0	0	0	0	0	0	0	0	0	0.3	0	0	0	0	0	0	0	0
0	0	0	0	0	0	0	0	0	0	0	0	0	0	0	0	0	0	0	0
0	0	0	0	0	0	0	0	0	0	0	0	0	0	0	0	0	0	0	0
0	0	0	0	0	0	0	0	0	0	0	0	0	0	0	0	0	0	0	0
0	0	0	0	0	0	0	0	0	0	0	0	0	0	0	0	0	0	0	0
0	0	0	0	0	0	0	0	0	0	0	0	0	0	0	0	0	0	0	0
0	0	0	0	0	0	0	0	0	0	0	0	0	0	0	0	0	0	0	0
0	0	0	0.3	0.3	0.3	0.3	0.3	0	0	0	0	0	0	0	0	0	0	0	0
0	0	0	0.3	0.7	0.3	0.7	0.3	0.3	0	0	0	0	0	0	0	0	0	0	0
0	0	0	0.3	0.7	0.7	0.7	1	0.7	0.3	0.3	0.3	0.3	0.7	0.7	0	0	0	0	0
0	0	0	0	0.3	0.7	0.7	1	0.7	0.7	0.7	0.3	0.3	0.7	0.7	0.7	0	0	0	0
0	0	0	0	0	0.7	1	1	0.7	0.7	0.7	0.7	0.3	0.3	1	1	0.3	0	0	0
0	0	0	0	0	0	0	0.3	0.3	0.3	0.3	0.3	0.3	0.3	0.3	0.7	0	0	0	0
0	0	0	0	0	0	0	0	0	0	0	0	0.3	0.3	0.3	0.3	0	0	0	0
0	0	0	0	0	0	0	0	0	0	0	0	0	0	0	0	0	0	0	0
0	0	0	0	0	0	0	0	0	0	0	0	0	0	0.3	0.7	0	0	0	0
0	0	0	0	0	0	0	0	0	0	0	0	0	0	0.3	1	0.3	0	0	0
0	0	0	0	0	0	0	0	0	0	0	0	0	0	0	0.3	0	0	0	0
0	0	0	0	0	0	0	0	0	0	0	0	0	0	0	0	0	0	0	0
0	0	0	0	0	0	0	0	0	0	0	0	0	0	0	0	0	0	0	0
0	0	0	0	0	0	0	0	0	0	0	0	0	0	0	0	0	0	0	0
Frame 19 (150.78 ms)
0	0	0	0	0	0	0	0	0	0	0	0	0	0	0.3	0.3	0	0	0	0
0	0	0	0	0	0	0	0	0	0	0	0.7	1	1.6	2	2	0.7	0	0	0
0	0	0	0	0	0	0	0	0	0	1.3	3.6	4.9	5.9	6.6	6.3	3.6	1.3	0	0
0	0	0	0	0	0	0	0	0	1	4.3	7.3	7.3	6.9	7.6	8.2	7.3	3.6	0.7	0
0	0	0	0	0	0	0	0	0.3	2.3	7.3	8.9	8.6	8.2	7.9	9.2	8.2	4.6	0.7	0
0	0	0	0	0	0	0	0	0.3	3.6	8.6	10.2	8.9	8.9	9.2	9.6	7.6	3.6	0.7	0
0	0	0	0	0	0	0	0	0.7	3.6	7.6	10.9	9.6	9.9	8.9	8.6	6.3	2	0.3	0
0	0	0	0	0	0	0	0	0.3	2.3	5.3	8.9	8.9	8.6	8.2	7.6	4	0.7	0	0
0	0	0	0	0	0	0	0	0.3	1.3	3	4.6	4.9	5.3	4.9	3.6	1	0	0	0
0	0	0	0	0	0	0	0	0	0.7	1	1.6	1.3	1.3	1.3	0.7	0	0	0	0
0	0	0	0	0	0	0	0	0	0	0	0.3	0	0	0	0	0	0	0	0
0	0	0	0	0	0	0	0	0	0	0	0	0	0	0	0	0	0	0	0
0	0	0	0	0	0	0	0	0	0	0	0	0	0	0	0	0	0	0	0
0	0	0	0	0	0	0	0	0	0	0	0	0	0	0	0	0	0	0	0
0	0	0	0	0	0	0	0	0	0	0	0	0	0	0	0	0	0	0	0
0	0	0	0	0	0	0	0	0	0	0	0	0	0	0	0	0	0	0	0
0	0	0	0	0	0	0	0	0	0	0	0	0	0	0	0	0	0	0	0
0	0	0	0.3	0.3	0.3	0.3	0.3	0	0	0	0	0	0	0	0	0	0	0	0
0	0	0	0.3	0.7	0.3	0.7	0.3	0.3	0	0	0	0	0	0	0	0	0	0	0
0	0	0	0.3	0.7	0.7	0.7	1	0.7	0.3	0.3	0.3	0.3	0.7	0.7	0	0	0	0	0
0	0	0	0	0.3	0.7	0.7	1	0.7	0.7	0.7	0.7	0.7	0.7	0.7	0.7	0	0	0	0
0	0	0	0	0	0.7	1	1	0.7	0.7	0.7	0.7	0.3	0.7	1	1	0.3	0	0	0
0	0	0	0	0	0	0	0.3	0.3	0.3	0.3	0.3	0.3	0.3	0.7	0.7	0	0	0	0
0	0	0	0	0	0	0	0	0	0	0	0	0.3	0.3	0.7	0.3	0	0	0	0
0	0	0	0	0	0	0	0	0	0	0	0	0	0	0	0.3	0	0	0	0
0	0	0	0	0	0	0	0	0	0	0	0	0	0	0.3	0.7	0	0	0	0
0	0	0	0	0	0	0	0	0	0	0	0	0	0	0.3	1	0.3	0	0	0
0	0	0	0	0	0	0	0	0	0	0	0	0	0	0	0.3	0	0	0	0
0	0	0	0	0	0	0	0	0	0	0	0	0	0	0	0	0	0	0	0
0	0	0	0	0	0	0	0	0	0	0	0	0	0	0	0	0	0	0	0
0	0	0	0	0	0	0	0	0	0	0	0	0	0	0	0	0	0	0	0
Frame 20 (158.71 ms)
0	0	0	0	0	0	0	0	0	0	0	0	0	0	0.3	0.3	0	0	0	0
0	0	0	0	0	0	0	0	0	0	0	0.7	1	1.3	2	1.6	0.7	0	0	0
0	0	0	0	0	0	0	0	0	0	1.3	3.6	4.6	5.6	6.3	5.9	3.6	1.3	0	0
0	0	0	0	0	0	0	0	0	0.7	4	6.9	7.3	6.9	7.3	7.9	6.9	3.6	0.7	0
0	0	0	0	0	0	0	0	0.3	2	6.9	8.6	8.6	7.9	7.6	8.9	8.2	4.6	0.7	0
0	0	0	0	0	0	0	0	0.3	3.3	8.2	9.9	8.6	8.6	8.9	9.2	7.3	3.6	0.7	0
0	0	0	0	0	0	0	0	0.3	3.3	7.3	10.9	9.2	9.6	8.6	8.2	6.3	2	0.3	0
0	0	0	0	0	0	0	0	0.3	2.3	5.3	8.9	8.9	8.2	7.9	7.6	4.3	0.7	0	0
0	0	0	0	0	0	0	0	0.3	1.3	2.6	4.6	4.9	4.9	4.9	3.6	1	0	0	0
0	0	0	0	0	0	0	0	0	0.7	1	1.6	1.3	1.3	1.3	0.7	0	0	0	0
0	0	0	0	0	0	0	0	0	0	0	0.3	0	0	0	0	0	0	0	0
0	0	0	0	0	0	0	0	0	0	0	0	0	0	0	0	0	0	0	0
0	0	0	0	0	0	0	0	0	0	0	0	0	0	0	0	0	0	0	0
0	0	0	0	0	0	0	0	0	0	0	0	0	0	0	0	0	0	0	0
0	0	0	0	0	0	0	0	0	0	0	0	0	0	0	0	0	0	0	0
0	0	0	0	0	0	0	0	0	0	0	0	0	0	0	0	0	0	0	0
0	0	0	0	0	0	0	0	0	0	0	0	0	0	0	0	0	0	0	0
0	0	0	0.3	0.3	0.3	0.3	0.3	0	0	0	0	0	0	0	0	0	0	0	0
0	0	0	0.3	0.7	0.3	0.7	0.3	0.3	0.3	0.3	0	0	0	0	0	0	0	0	0
0	0	0	0.3	0.7	0.7	0.7	1	0.7	0.3	0.3	0.3	0.7	0.7	0.7	0.3	0	0	0	0
0	0	0	0	0.3	0.7	0.7	1	1	0.7	0.7	0.7	0.7	1	1	0.7	0	0	0	0
0	0	0	0	0	0.7	1	1	0.7	0.7	0.7	0.7	0.3	0.7	1	1.3	0.3	0	0	0
0	0	0	0	0	0	0	0.3	0.3	0.3	0.3	0.3	0.3	0.3	0.7	1	0.3	0	0	0
0	0	0	0	0	0	0	0	0	0	0	0	0.3	0.7	0.7	0.7	0	0	0	0
0	0	0	0	0	0	0	0	0	0	0	0	0	0	0.3	0.3	0	0	0	0
0	0	0	0	0	0	0	0	0	0	0	0	0	0	0.3	1	0.3	0	0	0
0	0	0	0	0	0	0	0	0	0	0	0	0	0	0.3	1.3	0.3	0	0	0
0	0	0	0	0	0	0	0	0	0	0	0	0	0	0	0.3	0	0	0	0
0	0	0	0	0	0	0	0	0	0	0	0	0	0	0	0	0	0	0	0
0	0	0	0	0	0	0	0	0	0	0	0	0	0	0	0	0	0	0	0
0	0	0	0	0	0	0	0	0	0	0	0	0	0	0	0	0	0	0	0
Frame 21 (166.65 ms)
0	0	0	0	0	0	0	0	0	0	0	0	0	0	0	0	0	0	0	0
0	0	0	0	0	0	0	0	0	0	0	0.3	0.7	1.3	1.6	1.6	0.7	0	0	0
0	0	0	0	0	0	0	0	0	0	1	3	4.3	5.3	5.6	5.3	3	1	0	0
0	0	0	0	0	0	0	0	0	0.7	3.6	6.3	6.6	6.6	6.6	7.3	6.6	3.6	0.7	0
0	0	0	0	0	0	0	0	0	1.6	6.6	8.2	8.2	7.6	7.3	8.6	7.6	4.3	0.7	0
0	0	0	0	0	0	0	0	0.3	3	7.9	9.6	8.2	8.2	8.6	8.9	6.9	3.3	0.7	0
0	0	0	0	0	0	0	0	0.3	3	6.9	10.6	9.2	9.2	8.2	8.2	5.9	2	0.3	0
0	0	0	0	0	0	0	0	0.3	2	5.3	8.6	8.6	7.9	7.9	7.3	4	0.7	0	0
0	0	0	0	0	0	0	0	0.3	1.3	2.6	4.6	4.6	4.9	4.9	3.6	1	0	0	0
0	0	0	0	0	0	0	0	0	0.7	1	1.6	1.3	1.3	1.3	0.7	0	0	0	0
0	0	0	0	0	0	0	0	0	0	0	0.3	0	0	0	0	0	0	0	0
0	0	0	0	0	0	0	0	0	0	0	0	0	0	0	0	0	0	0	0
0	0	0	0	0	0	0	0	0	0	0	0	0	0	0	0	0	0	0	0
0	0	0	0	0	0	0	0	0	0	0	0	0	0	0	0	0	0	0	0
0	0	0	0	0	0	0	0	0	0	0	0	0	0	0	0	0	0	0	0
0	0	0	0	0	0	0	0	0	0	0	0	0	0	0	0	0	0	0	0
0	0	0	0	0	0	0	0	0	0	0	0	0	0	0	0	0	0	0	0
0	0	0	0.3	0.3	0.3	0.3	0.3	0	0	0	0	0	0	0	0	0	0	0	0
0	0	0	0.3	0.7	0.3	0.7	0.7	0.3	0.3	0.3	0	0	0	0	0	0	0	0	0
0	0	0	0.3	0.7	0.7	0.7	1	0.7	0.3	0.3	0.3	0.7	1	0.7	0.3	0	0	0	0
0	0	0	0	0.3	0.7	0.7	1	1	0.7	0.7	0.7	0.7	1	1	1	0.3	0	0	0
0	0	0	0	0	0.7	1	1	1	0.7	0.7	0.7	0.3	0.7	1	1.3	0.3	0	0	0
0	0	0	0	0	0	0	0.3	0.7	0.3	0.3	0.7	0.3	0.3	0.7	1	0.3	0	0	0
0	0	0	0	0	0	0	0	0	0	0	0	0.3	0.7	0.7	0.7	0	0	0	0
0	0	0	0	0	0	0	0	0	0	0	0	0	0	0.3	0.3	0	0	0	0
0	0	0	0	0	0	0	0	0	0	0	0	0	0	0.7	1	0.3	0	0	0
0	0	0	0	0	0	0	0	0	0	0	0	0	0	0.7	1.6	0.3	0	0	0
0	0	0	0	0	0	0	0	0	0	0	0	0	0	0	0.3	0	0	0	0
0	0	0	0	0	0	0	0	0	0	0	0	0	0	0	0	0	0	0	0
0	0	0	0	0	0	0	0	0	0	0	0	0	0	0	0	0	0	0	0
0	0	0	0	0	0	0	0	0	0	0	0	0	0	0	0	0	0	0	0
Frame 22 (174.59 ms)
0	0	0	0	0	0	0	0	0	0	0	0	0	0	0	0	0	0	0	0
0	0	0	0	0	0	0	0	0	0	0	0.3	0.7	1	1.3	1.3	0.3	0	0	0
0	0	0	0	0	0	0	0	0	0	0.7	2.6	4	4.6	4.9	4.6	2.6	0.7	0	0
0	0	0	0	0	0	0	0	0	0.7	3.3	5.6	6.3	5.9	5.9	6.9	5.9	3	0.3	0
0	0	0	0	0	0	0	0	0	1.6	6.3	7.6	7.9	6.9	6.6	7.9	7.3	4	0.7	0
0	0	0	0	0	0	0	0	0.3	2.3	7.3	8.9	7.6	7.9	7.9	8.2	6.3	3	0.3	0
0	0	0	0	0	0	0	0	0.3	2.6	6.3	9.6	8.6	8.9	7.9	7.6	5.6	1.6	0	0
0	0	0	0	0	0	0	0	0.3	2	4.9	8.2	8.2	7.6	7.6	6.9	4	0.7	0	0
0	0	0	0	0	0	0	0	0.3	1	2.6	4.3	4.6	4.9	4.9	3.6	1	0	0	0
0	0	0	0	0	0	0	0	0	0.7	1	1.6	1.3	1.3	1.3	0.7	0	0	0	0
0	0	0	0	0	0	0	0	0	0	0	0.3	0	0	0	0	0	0	0	0
0	0	0	0	0	0	0	0	0	0	0	0	0	0	0	0	0	0	0	0
0	0	0	0	0	0	0	0	0	0	0	0	0	0	0	0	0	0	0	0
0	0	0	0	0	0	0	0	0	0	0	0	0	0	0	0	0	0	0	0
0	0	0	0	0	0	0	0	0	0	0	0	0	0	0	0	0	0	0	0
0	0	0	0	0	0	0	0	0	0	0	0	0	0	0	0	0	0	0	0
0	0	0	0	0	0	0	0	0	0	0	0	0	0	0	0	0	0	0	0
0	0	0	0.3	0.7	0.3	0.3	0.3	0	0	0	0	0	0	0	0	0	0	0	0
0	0	0	0.3	0.7	0.3	0.7	0.7	0.3	0.3	0.3	0	0.3	0.3	0	0	0	0	0	0
0	0	0	0.7	0.7	0.7	0.7	1	0.7	0.3	0.3	0.3	0.7	1	0.7	0.3	0	0	0	0
0	0	0	0	0.3	0.7	1	1	1	0.7	0.7	0.7	0.7	1	1	1	0.3	0	0	0
0	0	0	0	0	0.7	1	1	1	0.7	0.7	0.7	0.7	0.7	1.3	1.3	0.3	0	0	0
0	0	0	0	0	0	0	0.3	0.7	0.3	0.7	0.7	0.3	0.7	0.7	1	0.3	0	0	0
0	0	0	0	0	0	0	0	0	0	0	0.3	0.7	0.7	0.7	0.7	0	0	0	0
0	0	0	0	0	0	0	0	0	0	0	0	0	0	0.3	0.3	0	0	0	0
0	0	0	0	0	0	0	0	0	0	0	0	0	0	0.7	1.3	0.3	0	0	0
0	0	0	0	0	0	0	0	0	0	0	0	0	0	0.7	2	0.7	0	0	0
0	0	0	0	0	0	0	0	0	0	0	0	0	0	0	0.3	0	0	0	0
0	0	0	0	0	0	0	0	0	0	0	0	0	0	0	0	0	0	0	0
0	0	0	0	0	0	0	0	0	0	0	0	0	0	0	0	0	0	0	0
0	0	0	0	0	0	0	0	0	0	0	0	0	0	0	0	0	0	0	0
Frame 23 (182.52 ms)
0	0	0	0	0	0	0	0	0	0	0	0	0	0	0	0	0	0	0	0
0	0	0	0	0	0	0	0	0	0	0	0.3	0.3	0.7	1	1	0.3	0	0	0
0	0	0	0	0	0	0	0	0	0	0.7	1.6	3	4	4.3	4	2	0.7	0	0
0	0	0	0	0	0	0	0	0	0.3	2.6	4.6	5.3	5.3	5.3	5.9	4.9	2.3	0.3	0
0	0	0	0	0	0	0	0	0	1.3	5.6	6.6	6.9	6.3	5.9	6.9	6.3	3.3	0.3	0
0	0	0	0	0	0	0	0	0.3	2	6.6	8.2	6.9	7.3	7.3	7.6	5.6	2.3	0.3	0
0	0	0	0	0	0	0	0	0.3	2.3	5.9	8.9	7.9	7.9	7.3	6.9	4.9	1.3	0	0
0	0	0	0	0	0	0	0	0.3	2	4.6	7.6	7.6	6.9	6.9	6.6	3.6	0.7	0	0
0	0	0	0	0	0	0	0	0.3	1	2.6	4.3	4.3	4.6	4.6	3.6	1	0	0	0
0	0	0	0	0	0	0	0	0	0.7	1	1.6	1.3	1	1.3	0.7	0	0	0	0
0	0	0	0	0	0	0	0	0	0	0	0.3	0	0	0	0	0	0	0	0
0	0	0	0	0	0	0	0	0	0	0	0	0	0	0	0	0	0	0	0
0	0	0	0	0	0	0	0	0	0	0	0	0	0	0	0	0	0	0	0
0	0	0	0	0	0	0	0	0	0	0	0	0	0	0	0	0	0	0	0
0	0	0	0	0	0	0	0	0	0	0	0	0	0	0	0	0	0	0	0
0	0	0	0	0	0	0	0	0	0	0	0	0	0	0	0	0	0	0	0
0	0	0	0	0	0	0	0	0	0	0	0	0	0	0	0	0	0	0	0
0	0	0	0.3	0.7	0.3	0.3	0.3	0	0	0	0	0	0	0	0	0	0	0	0
0	0	0	0.3	0.7	0.7	0.7	0.7	0.3	0.3	0.3	0.3	0.3	0.3	0.3	0	0	0	0	0
0	0	0	0.7	0.7	0.7	1	1	0.7	0.7	0.7	0.7	0.7	1	1	0.7	0	0	0	0
0	0	0	0.3	0.7	0.7	1	1	1	1	1	0.7	1	1.3	1.3	1.3	0.3	0	0	0
0	0	0	0	0.3	0.7	1	1	1	1	1	0.7	0.7	1	1.6	1.6	0.7	0	0	0
0	0	0	0	0	0.3	0.3	0.7	0.7	0.7	0.7	0.7	0.7	0.7	1	1.3	0.3	0	0	0
0	0	0	0	0	0	0	0	0	0	0.3	0.3	0.7	0.7	0.7	0.7	0	0	0	0
0	0	0	0	0	0	0	0	0	0	0	0	0	0	0.3	0.3	0	0	0	0
0	0	0	0	0	0	0	0	0	0	0	0	0	0	0.7	1.3	0.3	0	0	0
0	0	0	0	0	0	0	0	0	0	0	0	0	0	1	2.6	0.7	0	0	0
0	0	0	0	0	0	0	0	0	0	0	0	0	0	0.3	0.7	0	0	0	0
0	0	0	0	0	0	0	0	0	0	0	0	0	0	0	0	0	0	0	0
0	0	0	0	0	0	0	0	0	0	0	0	0	0	0	0	0	0	0	0
0	0	0	0	0	0	0	0	0	0	0	0	0	0	0	0	0	0	0	0
Frame 24 (190.46 ms)
0	0	0	0	0	0	0	0	0	0	0	0	0	0	0	0	0	0	0	0
0	0	0	0	0	0	0	0	0	0	0	0	0.3	0.7	0.7	0.7	0.3	0	0	0
0	0	0	0	0	0	0	0	0	0	0.3	1.3	2.3	3.3	3.3	3	1.6	0.3	0	0
0	0	0	0	0	0	0	0	0	0.3	2	4	4.9	4.6	4.3	5.3	4.3	1.6	0.3	0
0	0	0	0	0	0	0	0	0	1	4.6	5.9	6.3	5.6	5.3	6.6	5.6	2.3	0.3	0
0	0	0	0	0	0	0	0	0	1.6	5.6	7.6	6.3	6.3	6.6	6.9	4.9	1.6	0.3	0
0	0	0	0	0	0	0	0	0.3	2	5.3	8.2	6.9	6.9	6.3	6.3	4.6	1	0	0
0	0	0	0	0	0	0	0	0.3	1.6	4.3	7.3	6.9	6.3	6.3	6.3	3.3	0.7	0	0
0	0	0	0	0	0	0	0	0	1	2.6	4	4	4	4.3	3.3	1	0	0	0
0	0	0	0	0	0	0	0	0	0.7	1	1.3	1.3	1	1.3	0.7	0	0	0	0
0	0	0	0	0	0	0	0	0	0	0.3	0.3	0	0	0	0	0	0	0	0
0	0	0	0	0	0	0	0	0	0	0	0	0	0	0	0	0	0	0	0
0	0	0	0	0	0	0	0	0	0	0	0	0	0	0	0	0	0	0	0
0	0	0	0	0	0	0	0	0	0	0	0	0	0	0	0	0	0	0	0
0	0	0	0	0	0	0	0	0	0	0	0	0	0	0	0	0	0	0	0
0	0	0	0	0	0	0	0	0	0	0	0	0	0	0	0	0	0	0	0
0	0	0	0	0.3	0	0	0	0	0	0	0	0	0	0	0	0	0	0	0
0	0	0	0.3	0.7	0.3	0.3	0.3	0	0	0	0	0	0	0	0	0	0	0	0
0	0	0	0.3	0.7	0.7	1	0.7	0.3	0.3	0.3	0.3	0.3	0.3	0.3	0	0	0	0	0
0	0	0	0.7	1	0.7	1	1.3	0.7	0.7	0.7	0.7	0.7	1.3	1	0.7	0	0	0	0
0	0	0	0.3	0.7	0.7	1	1.3	1.3	1	1	1	1	1.3	1.3	1.3	0.3	0	0	0
0	0	0	0	0.3	0.7	1.3	1.3	1.3	1	1	1	0.7	1	1.6	1.6	0.7	0	0	0
0	0	0	0	0	0.3	0.3	0.7	1	0.7	0.7	0.7	0.7	0.7	1	1.3	0.3	0	0	0
0	0	0	0	0	0	0	0	0.3	0.3	0.3	0.3	0.7	0.7	1	0.7	0	0	0	0
0	0	0	0	0	0	0	0	0	0	0	0	0	0.3	0.3	0.7	0	0	0	0
0	0	0	0	0	0	0	0	0	0	0	0	0	0	1	1.6	0.3	0	0	0
0	0	0	0	0	0	0	0	0	0	0	0	0	0.3	1.3	3	1	0	0	0
0	0	0	0	0	0	0	0	0	0	0	0	0	0.3	0.7	1	0.3	0	0	0
0	0	0	0	0	0	0	0	0	0	0	0	0	0	0	0	0	0	0	0
0	0	0	0	0	0	0	0	0	0	0	0	0	0	0	0	0	0	0	0
0	0	0	0	0	0	0	0	0	0	0	0	0	0	0	0	0	0	0	0
Frame 25 (198.39 ms)
0	0	0	0	0	0	0	0	0	0	0	0	0	0	0	0	0	0	0	0
0	0	0	0	0	0	0	0	0	0	0	0	0.3	0.3	0.3	0.3	0	0	0	0
0	0	0	0	0	0	0	0	0	0	0.3	1	1.6	2.3	2.3	2	1.3	0.3	0	0
0	0	0	0	0	0	0	0	0	0.3	1.6	3.3	4	3.6	3.3	4.3	3.6	1.3	0	0
0	0	0	0	0	0	0	0	0	0.7	4	5.3	5.3	4.9	4.6	5.6	4.6	2	0.3	0
0	0	0	0	0	0	0	0	0	1	4.9	6.6	5.3	5.3	5.6	5.6	4	1.3	0	0
0	0	0	0	0	0	0	0	0	1.3	4.6	7.6	6.3	6.3	5.6	5.6	3.6	1	0	0
0	0	0	0	0	0	0	0	0	1.3	3.6	6.3	6.3	5.6	5.6	5.6	3	0.3	0	0
0	0	0	0	0	0	0	0	0	1	2.3	3.6	3.6	3.6	4	3	1	0	0	0
0	0	0	0	0	0	0	0	0	0.7	1	1.3	1.3	1	1.3	0.7	0	0	0	0
0	0	0	0	0	0	0	0	0	0	0.3	0.3	0	0	0	0	0	0	0	0
0	0	0	0	0	0	0	0	0	0	0	0	0	0	0	0	0	0	0	0
0	0	0	0	0	0	0	0	0	0	0	0	0	0	0	0	0	0	0	0
0	0	0	0	0	0	0	0	0	0	0	0	0	0	0	0	0	0	0	0
0	0	0	0	0	0	0	0	0	0	0	0	0	0	0	0	0	0	0	0
0	0	0	0	0	0	0	0	0	0	0	0	0	0	0	0	0	0	0	0
0	0	0	0	0.3	0	0	0	0	0	0	0	0	0	0	0	0	0	0	0
0	0	0	0.7	0.7	0.3	0.3	0.3	0	0	0	0	0	0	0	0	0	0	0	0
0	0	0	0.7	1	0.7	1	0.7	0.3	0.3	0.3	0.3	0.3	0.3	0.3	0	0	0	0	0
0	0	0	0.7	1	0.7	1	1.3	1	0.7	0.7	0.7	1	1.3	1.3	1	0	0	0	0
0	0	0	0.3	0.7	0.7	1	1.3	1.3	1.3	1.3	1	1.3	1.6	1.6	1.6	0.3	0	0	0
0	0	0	0	0.3	0.7	1.3	1.3	1.3	1	1.3	1	1	1	1.6	2.3	0.7	0	0	0
0	0	0	0	0	0.3	0.3	0.7	1	0.7	1	1	0.7	1	1.3	1.6	0.7	0	0	0
0	0	0	0	0	0	0	0	0.3	0.3	0.3	0.3	0.7	1	1	1	0.3	0	0	0
0	0	0	0	0	0	0	0	0	0	0	0	0	0.3	0.3	0.7	0	0	0	0
0	0	0	0	0	0	0	0	0	0	0	0	0	0.3	1	1.6	0.3	0	0	0
0	0	0	0	0	0	0	0	0	0	0	0	0	0.3	2	4	1.3	0	0	0
0	0	0	0	0	0	0	0	0	0	0	0	0	0.3	0.7	1	0.3	0	0	0
0	0	0	0	0	0	0	0	0	0	0	0	0	0	0	0	0	0	0	0
0	0	0	0	0	0	0	0	0	0	0	0	0	0	0	0	0	0	0	0
0	0	0	0	0	0	0	0	0	0	0	0	0	0	0	0	0	0	0	0
Frame 26 (206.33 ms)
0	0	0	0	0	0	0	0	0	0	0	0	0	0	0	0	0	0	0	0
0	0	0	0	0	0	0	0	0	0	0	0	0	0.3	0.3	0.3	0	0	0	0
0	0	0	0	0	0	0	0	0	0	0	0.7	1.3	1.6	1.6	1.6	0.7	0.3	0	0
0	0	0	0	0	0	0	0	0	0	1.3	2.6	3.3	3	2.6	3.6	2.6	1	0	0
0	0	0	0	0	0	0	0	0	0.7	3	4.3	4.6	4.3	3.6	4.9	4	1.3	0	0
0	0	0	0	0	0	0	0	0	0.7	4.3	5.9	4.6	4.6	4.9	4.9	3.6	1	0	0
0	0	0	0	0	0	0	0	0	1	4	6.6	5.6	5.3	4.9	4.9	3.3	0.7	0	0
0	0	0	0	0	0	0	0	0	1	3.3	5.6	5.6	4.9	4.9	4.9	2.6	0.3	0	0
0	0	0	0	0	0	0	0	0	0.7	2	3.3	3	3.3	3.6	2.6	0.7	0	0	0
0	0	0	0	0	0	0	0	0	0.7	1	1.3	1	1	1.3	0.7	0	0	0	0
0	0	0	0	0	0	0	0	0	0	0.3	0.3	0	0	0	0	0	0	0	0
0	0	0	0	0	0	0	0	0	0	0	0	0	0	0	0	0	0	0	0
0	0	0	0	0	0	0	0	0	0	0	0	0	0	0	0	0	0	0	0
0	0	0	0	0	0	0	0	0	0	0	0	0	0	0	0	0	0	0	0
0	0	0	0	0	0	0	0	0	0	0	0	0	0	0	0	0	0	0	0
0	0	0	0	0	0	0	0	0	0	0	0	0	0	0	0	0	0	0	0
0	0	0	0	0.3	0	0	0	0	0	0	0	0	0	0	0	0	0	0	0
0	0	0	0.7	0.7	0.3	0.7	0.3	0	0	0	0	0	0	0	0	0	0	0	0
0	0	0	0.7	1	0.7	1	0.7	0.3	0.3	0.7	0.3	0.3	0.7	0.3	0	0	0	0	0
0	0	0	0.7	1	1	1	1.3	1	0.7	0.7	0.7	1	1.6	1.6	1	0.3	0	0	0
0	0	0	0.3	0.7	1	1.3	1.6	1.6	1.3	1.3	1.3	1.3	1.6	2	1.6	0.7	0	0	0
0	0	0	0	0.3	1	1.6	1.6	1.6	1.3	1.3	1.3	1	1.3	2	2.6	1	0	0	0
0	0	0	0	0	0.3	0.7	1	1.3	1	1	1	1	1	1.6	1.6	0.7	0	0	0
0	0	0	0	0	0	0	0.3	0.7	0.7	0.7	0.7	0.7	1	1.3	1	0.3	0	0	0
0	0	0	0	0	0	0	0	0	0	0	0	0	0.3	0.7	0.7	0	0	0	0
0	0	0	0	0	0	0	0	0	0	0	0	0	0.3	1	2	0.7	0	0	0
0	0	0	0	0	0	0	0	0	0	0	0	0	0.7	2.3	4.6	1.6	0	0	0
0	0	0	0	0	0	0	0	0	0	0	0	0	0.7	1	1.3	0.3	0	0	0
0	0	0	0	0	0	0	0	0	0	0	0	0	0	0	0	0	0	0	0
0	0	0	0	0	0	0	0	0	0	0	0	0	0	0	0	0	0	0	0
0	0	0	0	0	0	0	0	0	0	0	0	0	0	0	0	0	0	0	0
Frame 27 (214.27 ms)
0	0	0	0	0	0	0	0	0	0	0	0	0	0	0	0	0	0	0	0
0	0	0	0	0	0	0	0	0	0	0	0	0	0.3	0.3	0	0	0	0	0
0	0	0	0	0	0	0	0	0	0	0	0.3	0.7	1	1	1	0.3	0	0	0
0	0	0	0	0	0	0	0	0	0	0.7	2	2.6	2.3	2	2.6	2	0.7	0	0
0	0	0	0	0	0	0	0	0	0.3	2.3	3.6	4	3.3	3	4	3.3	1	0	0
0	0	0	0	0	0	0	0	0	0.7	3.3	4.9	4	4	4.3	4.3	3	0.7	0	0
0	0	0	0	0	0	0	0	0	0.7	3.3	5.9	4.9	4.6	4.3	4.3	2.6	0.3	0	0
0	0	0	0	0	0	0	0	0	0.7	2.6	4.9	4.9	4.3	4.3	4.3	2.3	0.3	0	0
0	0	0	0	0	0	0	0	0	0.7	1.6	2.6	2.6	3	3.3	2.3	0.7	0	0	0
0	0	0	0	0	0	0	0	0	0.3	0.7	1	1	1	1.3	0.7	0	0	0	0
0	0	0	0	0	0	0	0	0	0	0.3	0.3	0	0	0	0	0	0	0	0
0	0	0	0	0	0	0	0	0	0	0	0	0	0	0	0	0	0	0	0
0	0	0	0	0	0	0	0	0	0	0	0	0	0	0	0	0	0	0	0
0	0	0	0	0	0	0	0	0	0	0	0	0	0	0	0	0	0	0	0
0	0	0	0	0	0	0	0	0	0	0	0	0	0	0	0	0	0	0	0
0	0	0	0	0	0	0	0	0	0	0	0	0	0	0	0	0	0	0	0
0	0	0	0	0.3	0	0	0	0	0	0	0	0	0	0	0	0	0	0	0
0	0	0	0.7	0.7	0.3	0.7	0.3	0	0	0	0	0	0	0	0	0	0	0	0
0	0	0	0.7	1	0.7	1	0.7	0.3	0.3	0.7	0.3	0.3	0.7	0.7	0.3	0	0	0	0
0	0	0	0.7	1	1	1	1.3	1	1	1	1	1.3	2	2	1.3	0.3	0	0	0
0	0	0	0.3	0.7	1	1.3	1.6	1.6	1.6	1.6	1.3	1.6	2	2	2	0.7	0	0	0
0	0	0	0	0.3	1	1.6	2	1.6	1.3	1.6	1.3	1.3	1.3	2.3	2.6	1	0	0	0
0	0	0	0	0	0.3	0.7	1	1.3	1.3	1.3	1.3	1	1.3	2	2	1	0	0	0
0	0	0	0	0	0	0	0.3	0.7	0.7	0.7	0.7	1	1.3	1.3	1.3	0.3	0	0	0
0	0	0	0	0	0	0	0	0	0	0	0	0.3	0.7	0.7	1	0.3	0	0	0
0	0	0	0	0	0	0	0	0	0	0	0	0	0.3	1.3	2.3	0.7	0	0	0
0	0	0	0	0	0	0	0	0	0	0	0	0	0.7	3	5.3	2	0.3	0	0
0	0	0	0	0	0	0	0	0	0	0	0	0	0.7	1	1.6	0.7	0	0	0
0	0	0	0	0	0	0	0	0	0	0	0	0	0	0	0	0	0	0	0
0	0	0	0	0	0	0	0	0	0	0	0	0	0	0	0	0	0	0	0
0	0	0	0	0	0	0	0	0	0	0	0	0	0	0	0	0	0	0	0
Frame 28 (222.20 ms)
0	0	0	0	0	0	0	0	0	0	0	0	0	0	0	0	0	0	0	0
0	0	0	0	0	0	0	0	0	0	0	0	0	0	0	0	0	0	0	0
0	0	0	0	0	0	0	0	0	0	0	0.3	0.7	1	0.7	0.7	0.3	0	0	0
0	0	0	0	0	0	0	0	0	0	0.3	1.3	2	1.6	1.3	2	1.6	0.3	0	0
0	0	0	0	0	0	0	0	0	0.3	1.3	2.6	3.3	3	2.3	3.3	2.6	0.7	0	0
0	0	0	0	0	0	0	0	0	0.3	2.3	4.3	3.3	3.3	3.6	3.6	2.3	0.3	0	0
0	0	0	0	0	0	0	0	0	0.3	2.6	5.3	4.3	4	3.6	3.6	2.3	0.3	0	0
0	0	0	0	0	0	0	0	0	0.7	2	4.3	4	3.3	3.6	3.6	2	0.3	0	0
0	0	0	0	0	0	0	0	0	0.3	1.3	2.3	2.3	2.3	2.6	2	0.7	0	0	0
0	0	0	0	0	0	0	0	0	0.3	0.7	1	0.7	0.7	1	0.3	0	0	0	0
0	0	0	0	0	0	0	0	0	0	0.3	0.3	0	0	0	0	0	0	0	0
0	0	0	0	0	0	0	0	0	0	0	0	0	0	0	0	0	0	0	0
0	0	0	0	0	0	0	0	0	0	0	0	0	0	0	0	0	0	0	0
0	0	0	0	0	0	0	0	0	0	0	0	0	0	0	0	0	0	0	0
0	0	0	0	0	0	0	0	0	0	0	0	0	0	0	0	0	0	0	0
0	0	0	0	0	0	0	0	0	0	0	0	0	0	0	0	0	0	0	0
0	0	0	0	0.3	0	0	0	0	0	0	0	0	0	0	0	0	0	0	0
0	0	0	0.7	0.7	0.3	0.7	0.3	0	0	0	0	0	0	0	0	0	0	0	0
0	0	0	0.7	1	0.7	1	0.7	0.3	0.7	0.7	0.3	0.7	0.7	0.7	0.3	0	0	0	0
0	0	0	0.7	1	1	1.3	1.3	1	1	1	1	1.3	2	2.3	1.3	0.3	0	0	0
0	0	0	0.3	1	1.3	1.6	2	2	1.6	1.6	1.6	1.6	2.3	2.3	2.3	1	0	0	0
0	0	0	0	0.3	1.3	2	2.3	2	1.6	1.6	1.6	1.3	1.6	2.6	3.3	1.3	0.3	0	0
0	0	0	0	0	0.3	1	1.3	1.6	1.3	1.3	1.3	1	1.3	2	2.3	1	0	0	0
0	0	0	0	0	0	0	0.3	1	0.7	0.7	0.7	1	1.3	1.6	1.3	0.7	0	0	0
0	0	0	0	0	0	0	0	0	0	0	0	0.3	0.7	1	1	0.3	0	0	0
0	0	0	0	0	0	0	0	0	0	0	0	0	0.3	1.6	2.6	1	0	0	0
0	0	0	0	0	0	0	0	0	0	0	0	0	1	3.6	6.3	2.3	0.3	0	0
0	0	0	0	0	0	0	0	0	0	0	0	0	0.7	1.3	2	0.7	0	0	0
0	0	0	0	0	0	0	0	0	0	0	0	0	0	0	0.3	0	0	0	0
0	0	0	0	0	0	0	0	0	0	0	0	0	0	0	0	0	0	0	0
0	0	0	0	0	0	0	0	0	0	0	0	0	0	0	0	0	0	0	0
Frame 29 (230.14 ms)
0	0	0	0	0	0	0	0	0	0	0	0	0	0	0	0	0	0	0	0
0	0	0	0	0	0	0	0	0	0	0	0	0	0	0	0	0	0	0	0
0	0	0	0	0	0	0	0	0	0	0	0	0.3	0.3	0.3	0.3	0.3	0	0	0
0	0	0	0	0	0	0	0	0	0	0.3	1	1.3	1.3	1	1.3	1	0	0	0
0	0	0	0	0	0	0	0	0	0	1	2	2.6	2.3	2	2.6	1.6	0.3	0	0
0	0	0	0	0	0	0	0	0	0.3	1.6	3.6	3	3	3	3	1.6	0.3	0	0
0	0	0	0	0	0	0	0	0	0.3	1.6	4.3	3.6	3.3	3	3	1.6	0.3	0	0
0	0	0	0	0	0	0	0	0	0.3	1.6	3.3	3.6	3	3	3	1.6	0.3	0	0
0	0	0	0	0	0	0	0	0	0.3	1	2	2	2	2.3	1.6	0.3	0	0	0
0	0	0	0	0	0	0	0	0	0.3	0.7	0.7	0.7	0.7	1	0.3	0	0	0	0
0	0	0	0	0	0	0	0	0	0	0	0	0	0	0	0	0	0	0	0
0	0	0	0	0	0	0	0	0	0	0	0	0	0	0	0	0	0	0	0
0	0	0	0	0	0	0	0	0	0	0	0	0	0	0	0	0	0	0	0
0	0	0	0	0	0	0	0	0	0	0	0	0	0	0	0	0	0	0	0
0	0	0	0	0	0	0	0	0	0	0	0	0	0	0	0	0	0	0	0
0	0	0	0	0	0	0	0	0	0	0	0	0	0	0	0	0	0	0	0
0	0	0	0	0.3	0	0	0	0	0	0	0	0	0	0	0	0	0	0	0
0	0	0	0.7	0.7	0.7	0.7	0.3	0.3	0	0	0	0	0	0	0	0	0	0	0
0	0	0	1	1	1	1	0.7	0.7	0.7	0.7	0.3	0.7	1	0.7	0.3	0	0	0	0
0	0	0	0.7	1.3	1	1.3	1.6	1.3	1	1	1	1.3	2.3	2.3	1.6	0.3	0	0	0
0	0	0	0.3	1	1.3	1.6	2	2	1.6	2	1.6	2	2.3	2.6	2.3	1	0	0	0
0	0	0	0	0.3	1.3	2	2.3	2	1.6	2	1.6	1.6	1.6	3	3.3	1.6	0.3	0	0
0	0	0	0	0	0.3	1	1.3	2	1.6	1.6	1.6	1.3	1.6	2.3	2.3	1.3	0.3	0	0
0	0	0	0	0	0	0	0.3	1	1	1	1	1.3	1.6	1.6	1.3	0.7	0	0	0
0	0	0	0	0	0	0	0	0.3	0.3	0	0	0.3	0.7	1	1	0.3	0	0	0
0	0	0	0	0	0	0	0	0	0	0	0	0	0.3	1.6	3	1	0	0	0
0	0	0	0	0	0	0	0	0	0	0	0	0	1	4	6.9	3	0.3	0	0
0	0	0	0	0	0	0	0	0	0	0	0	0	0.7	1.6	2.6	1	0	0	0
0	0	0	0	0	0	0	0	0	0	0	0	0	0	0.3	0.3	0	0	0	0
0	0	0	0	0	0	0	0	0	0	0	0	0	0	0	0	0	0	0	0
0	0	0	0	0	0	0	0	0	0	0	0	0	0	0	0	0	0	0	0
Frame 30 (238.07 ms)
0	0	0	0	0	0	0	0	0	0	0	0	0	0	0	0	0	0	0	0
0	0	0	0	0	0	0	0	0	0	0	0	0	0	0	0	0	0	0	0
0	0	0	0	0	0	0	0	0	0	0	0	0.3	0.3	0	0.3	0	0	0	0
0	0	0	0	0	0	0	0	0	0	0	0.3	1	1	0.7	1	0.7	0	0	0
0	0	0	0	0	0	0	0	0	0	0.7	1.6	2	2	1.6	2	1.3	0.3	0	0
0	0	0	0	0	0	0	0	0	0	1.3	3	2.3	2.3	2.3	2.3	1.3	0.3	0	0
0	0	0	0	0	0	0	0	0	0	1.3	3.6	3	2.6	2.3	2.3	1	0	0	0
0	0	0	0	0	0	0	0	0	0	1	3	3	2.3	2.6	2.3	1	0	0	0
0	0	0	0	0	0	0	0	0	0	0.7	1.6	1.6	1.6	2	1.3	0.3	0	0	0
0	0	0	0	0	0	0	0	0	0.3	0.3	0.7	0.3	0.3	0.7	0.3	0	0	0	0
0	0	0	0	0	0	0	0	0	0	0	0	0	0	0	0	0	0	0	0
0	0	0	0	0	0	0	0	0	0	0	0	0	0	0	0	0	0	0	0
0	0	0	0	0	0	0	0	0	0	0	0	0	0	0	0	0	0	0	0
0	0	0	0	0	0	0	0	0	0	0	0	0	0	0	0	0	0	0	0
0	0	0	0	0	0	0	0	0	0	0	0	0	0	0	0	0	0	0	0
0	0	0	0	0	0	0	0	0	0	0	0	0	0	0	0	0	0	0	0
0	0	0	0	0.3	0	0	0	0	0	0	0	0	0	0	0	0	0	0	0
0	0	0	0.7	0.7	0.7	0.7	0.3	0.3	0	0	0	0	0	0	0	0	0	0	0
0	0	0	1	1	1	1.3	1	0.7	0.7	0.7	0.7	0.7	1	0.7	0.3	0	0	0	0
0	0	0	0.7	1.3	1	1.3	1.6	1.3	1	1.3	1.3	1.6	2.6	2.6	2	0.3	0	0	0
0	0	0	0.3	1	1.3	2	2.3	2.3	2	2	2	2.3	2.6	2.6	2.6	1.3	0.3	0	0
0	0	0	0	0.3	1.3	2.3	2.6	2.3	2	2	2	1.6	2	3	4	2	0.3	0	0
0	0	0	0	0	0.3	1.3	1.6	2.3	1.6	1.6	1.6	1.3	2	2.6	2.6	1.3	0.3	0	0
0	0	0	0	0	0	0.3	0.3	1.3	1.3	1	1	1.3	2	2	1.6	0.7	0	0	0
0	0	0	0	0	0	0	0	0.3	0.3	0	0	0.3	0.7	1.3	1.3	0.3	0	0	0
0	0	0	0	0	0	0	0	0	0	0	0	0	0.3	1.6	3.3	1.3	0	0	0
0	0	0	0	0	0	0	0	0	0	0	0	0	1	4.3	7.6	3.6	0.3	0	0
0	0	0	0	0	0	0	0	0	0	0	0	0.3	1	2	3	1	0	0	0
0	0	0	0	0	0	0	0	0	0	0	0	0	0	0.3	0.3	0	0	0	0
0	0	0	0	0	0	0	0	0	0	0	0	0	0	0	0	0	0	0	0
0	0	0	0	0	0	0	0	0	0	0	0	0	0	0	0	0	0	0	0
Frame 31 (246.01 ms)
0	0	0	0	0	0	0	0	0	0	0	0	0	0	0	0	0	0	0	0
0	0	0	0	0	0	0	0	0	0	0	0	0	0	0	0	0	0	0	0
0	0	0	0	0	0	0	0	0	0	0	0	0	0	0	0	0	0	0	0
0	0	0	0	0	0	0	0	0	0	0	0.3	0.7	0.7	0.3	0.7	0.3	0	0	0
0	0	0	0	0	0	0	0	0	0	0.3	1	1.3	1.3	1	1.3	1	0	0	0
0	0	0	0	0	0	0	0	0	0	0.7	2.3	1.6	1.6	1.6	1.6	0.7	0	0	0
0	0	0	0	0	0	0	0	0	0	0.7	3	2.3	2	2	1.6	0.7	0	0	0
0	0	0	0	0	0	0	0	0	0	0.7	2	2	2	2	1.6	0.7	0	0	0
0	0	0	0	0	0	0	0	0	0	0.3	1.3	1.3	1.3	1.3	1	0.3	0	0	0
0	0	0	0	0	0	0	0	0	0	0.3	0.3	0.3	0.3	0.3	0	0	0	0	0
0	0	0	0	0	0	0	0	0	0	0	0	0	0	0	0	0	0	0	0
0	0	0	0	0	0	0	0	0	0	0	0	0	0	0	0	0	0	0	0
0	0	0	0	0	0	0	0	0	0	0	0	0	0	0	0	0	0	0	0
0	0	0	0	0	0	0	0	0	0	0	0	0	0	0	0	0	0	0	0
0	0	0	0	0	0	0	0	0	0	0	0	0	0	0	0	0	0	0	0
0	0	0	0	0	0	0	0	0	0	0	0	0	0	0	0	0	0	0	0
0	0	0	0.3	0.3	0	0	0	0	0	0	0	0	0	0	0	0	0	0	0
0	0	0.3	0.7	1	0.7	0.7	0.3	0.3	0	0	0	0	0	0	0	0	0	0	0
0	0	0.3	1	1.3	1	1.3	1	0.7	0.7	0.7	0.7	0.7	1	0.7	0.3	0	0	0	0
0	0	0.3	1	1.3	1.3	1.6	2	1.3	1	1.3	1.3	2	3	3	2.3	0.3	0	0	0
0	0	0	0.3	1	1.6	2	2.3	2.3	2.3	2.3	2.3	2.3	3	3	3	1.3	0.3	0	0
0	0	0	0	0.3	1.6	2.3	3	2.6	2.3	2.3	2	1.6	2	3.3	4	2.3	0.7	0	0
0	0	0	0	0	0.3	1.3	1.6	2.3	2	2	2	1.6	2	2.6	3	1.6	0.3	0	0
0	0	0	0	0	0	0.3	0.7	1.3	1.3	1.3	1	1.3	2	2.3	2	1	0.3	0	0
0	0	0	0	0	0	0	0	0.3	0.3	0.3	0	0.3	1	1.3	1.3	0.3	0	0	0
0	0	0	0	0	0	0	0	0	0	0	0	0	0.3	2	3.3	1.3	0	0	0
0	0	0	0	0	0	0	0	0	0	0	0	0	1	4.6	7.9	3.6	0.3	0	0
0	0	0	0	0	0	0	0	0	0	0	0	0.3	1	2.3	3.6	1.3	0	0	0
0	0	0	0	0	0	0	0	0	0	0	0	0	0.3	0.3	0.3	0	0	0	0
0	0	0	0	0	0	0	0	0	0	0	0	0	0	0	0	0	0	0	0
0	0	0	0	0	0	0	0	0	0	0	0	0	0	0	0	0	0	0	0
Frame 32 (253.94 ms)
0	0	0	0	0	0	0	0	0	0	0	0	0	0	0	0	0	0	0	0
0	0	0	0	0	0	0	0	0	0	0	0	0	0	0	0	0	0	0	0
0	0	0	0	0	0	0	0	0	0	0	0	0	0	0	0	0	0	0	0
0	0	0	0	0	0	0	0	0	0	0	0	0.3	0.3	0.3	0.7	0.3	0	0	0
0	0	0	0	0	0	0	0	0	0	0	0.7	1	1	1	1	0.7	0	0	0
0	0	0	0	0	0	0	0	0	0	0.3	1.6	1	1.3	1.3	1.3	0.3	0	0	0
0	0	0	0	0	0	0	0	0	0	0.3	2	1.6	1.6	1.3	1.3	0.3	0	0	0
0	0	0	0	0	0	0	0	0	0	0.3	1.3	1.6	1.3	1.6	1.3	0.3	0	0	0
0	0	0	0	0	0	0	0	0	0	0.3	1	1	1	1	0.7	0	0	0	0
0	0	0	0	0	0	0	0	0	0	0.3	0.3	0.3	0.3	0.3	0	0	0	0	0
0	0	0	0	0	0	0	0	0	0	0	0	0	0	0	0	0	0	0	0
0	0	0	0	0	0	0	0	0	0	0	0	0	0	0	0	0	0	0	0
0	0	0	0	0	0	0	0	0	0	0	0	0	0	0	0	0	0	0	0
0	0	0	0	0	0	0	0	0	0	0	0	0	0	0	0	0	0	0	0
0	0	0	0	0	0	0	0	0	0	0	0	0	0	0	0	0	0	0	0
0	0	0	0	0	0	0	0	0	0	0	0	0	0	0	0	0	0	0	0
0	0	0	0.3	0.3	0	0	0	0	0	0	0	0	0	0	0	0	0	0	0
0	0	0.3	0.7	1	0.7	0.7	0.7	0.3	0	0	0	0	0	0	0	0	0	0	0
0	0	0.3	1.3	1.3	1	1.3	1	0.7	0.7	1	0.7	1	1.3	1	0.7	0	0	0	0
0	0	0.3	1	1.3	1.3	1.6	2	1.6	1.3	1.6	1.6	2	3.3	3.3	2.3	0.7	0	0	0
0	0	0	0.3	1	1.6	2.3	2.6	2.6	2.3	2.6	2.3	2.6	3.3	3.3	3.3	1.6	0.3	0	0
0	0	0	0	0.3	1.6	2.6	3	3	2.3	2.6	2.3	2	2.3	3.6	4.3	2.3	0.7	0	0
0	0	0	0	0	0.7	1.3	2	2.6	2	2.3	2	1.6	2.3	3	3.3	1.6	0.3	0	0
0	0	0	0	0	0	0.3	0.7	1.6	1.6	1.3	1.3	1.6	2.3	2.6	2.3	1	0.3	0	0
0	0	0	0	0	0	0	0	0.3	0.3	0.3	0.3	0.7	1	1.6	1.6	0.3	0	0	0
0	0	0	0	0	0	0	0	0	0	0	0	0	0.7	2.3	3.6	1.6	0.3	0	0
0	0	0	0	0	0	0	0	0	0	0	0	0.3	1.3	4.9	8.6	4.3	0.7	0	0
0	0	0	0	0	0	0	0	0	0	0	0	0.3	1.3	2.6	4	1.3	0	0	0
0	0	0	0	0	0	0	0	0	0	0	0	0	0.3	0.7	0.7	0	0	0	0
0	0	0	0	0	0	0	0	0	0	0	0	0	0	0	0	0	0	0	0
0	0	0	0	0	0	0	0	0	0	0	0	0	0	0	0	0	0	0	0
Frame 33 (261.88 ms)
0	0	0	0	0	0	0	0	0	0	0	0	0	0	0	0	0	0	0	0
0	0	0	0	0	0	0	0	0	0	0	0	0	0	0	0	0	0	0	0
0	0	0	0	0	0	0	0	0	0	0	0	0	0	0	0	0	0	0	0
0	0	0	0	0	0	0	0	0	0	0	0	0	0	0	0.3	0	0	0	0
0	0	0	0	0	0	0	0	0	0	0	0.3	0.7	0.7	0.7	0.7	0.3	0	0	0
0	0	0	0	0	0	0	0	0	0	0.3	1	1	1	1	0.7	0	0	0	0
0	0	0	0	0	0	0	0	0	0	0.3	1.3	1.3	1.3	1	0.7	0	0	0	0
0	0	0	0	0	0	0	0	0	0	0	0.7	1	1	1	0.7	0	0	0	0
0	0	0	0	0	0	0	0	0	0	0	0.7	0.7	0.7	0.7	0.3	0	0	0	0
0	0	0	0	0	0	0	0	0	0	0	0.3	0	0	0	0	0	0	0	0
0	0	0	0	0	0	0	0	0	0	0	0	0	0	0	0	0	0	0	0
0	0	0	0	0	0	0	0	0	0	0	0	0	0	0	0	0	0	0	0
0	0	0	0	0	0	0	0	0	0	0	0	0	0	0	0	0	0	0	0
0	0	0	0	0	0	0	0	0	0	0	0	0	0	0	0	0	0	0	0
0	0	0	0	0	0	0	0	0	0	0	0	0	0	0	0	0	0	0	0
0	0	0	0	0	0	0	0	0	0	0	0	0	0	0	0	0	0	0	0
0	0	0	0.3	0.3	0	0	0	0	0	0	0	0	0	0	0	0	0	0	0
0	0	0.3	0.7	1	0.7	0.7	0.7	0.3	0	0	0	0	0	0	0	0	0	0	0
0	0	0.3	1.3	1.3	1.3	1.3	1	0.7	0.7	1	0.7	1	1.3	1	0.7	0	0	0	0
0	0	0.3	1	1.6	1.6	2	2	1.6	1.3	1.6	1.6	2	3.3	3.3	2.6	0.7	0	0	0
0	0	0	0.7	1.3	2	2.6	3	2.6	2.6	2.6	2.6	3	3.3	3.6	3.6	1.6	0.3	0	0
0	0	0	0	0.3	2	3	3.3	3	2.6	2.6	2.6	2.3	2.6	4	4.9	2.6	0.7	0	0
0	0	0	0	0	0.7	1.6	2	3	2.3	2.6	2.3	2	2.6	3.6	3.6	2	0.7	0	0
0	0	0	0	0	0	0.3	0.7	2	1.6	1.6	1.3	1.6	2.6	3	2.6	1.3	0.3	0	0
0	0	0	0	0	0	0	0	0.3	0.3	0.3	0.3	0.7	1	1.6	1.6	0.7	0	0	0
0	0	0	0	0	0	0	0	0	0	0	0	0	0.7	2.3	4	1.6	0.3	0	0
0	0	0	0	0	0	0	0	0	0	0	0	0.3	1.6	5.3	8.9	4.3	0.7	0	0
0	0	0	0	0	0	0	0	0	0	0	0	0.7	1.3	3	4.6	1.6	0.3	0	0
0	0	0	0	0	0	0	0	0	0	0	0	0.3	0.7	0.7	0.7	0.3	0	0	0
0	0	0	0	0	0	0	0	0	0	0	0	0	0	0	0	0	0	0	0
0	0	0	0	0	0	0	0	0	0	0	0	0	0	0	0	0	0	0	0
Frame 34 (269.82 ms)
0	0	0	0	0	0	0	0	0	0	0	0	0	0	0	0	0	0	0	0
0	0	0	0	0	0	0	0	0	0	0	0	0	0	0	0	0	0	0	0
0	0	0	0	0	0	0	0	0	0	0	0	0	0	0	0	0	0	0	0
0	0	0	0	0	0	0	0	0	0	0	0	0	0	0	0	0	0	0	0
0	0	0	0	0	0	0	0	0	0	0	0	0.3	0.3	0.3	0.3	0	0	0	0
0	0	0	0	0	0	0	0	0	0	0	0.3	0.3	0.7	0.7	0.3	0	0	0	0
0	0	0	0	0	0	0	0	0	0	0	0.3	0.7	0.7	0.7	0.3	0	0	0	0
0	0	0	0	0	0	0	0	0	0	0	0.3	0.7	0.7	0.7	0.3	0	0	0	0
0	0	0	0	0	0	0	0	0	0	0	0.3	0.3	0.3	0.3	0	0	0	0	0
0	0	0	0	0	0	0	0	0	0	0	0	0	0	0	0	0	0	0	0
0	0	0	0	0	0	0	0	0	0	0	0	0	0	0	0	0	0	0	0
0	0	0	0	0	0	0	0	0	0	0	0	0	0	0	0	0	0	0	0
0	0	0	0	0	0	0	0	0	0	0	0	0	0	0	0	0	0	0	0
0	0	0	0	0	0	0	0	0	0	0	0	0	0	0	0	0	0	0	0
0	0	0	0	0	0	0	0	0	0	0	0	0	0	0	0	0	0	0	0
0	0	0	0	0	0	0	0	0	0	0	0	0	0	0	0	0	0	0	0
0	0	0	0.3	0.3	0	0	0	0	0	0	0	0	0	0	0	0	0	0	0
0	0	0.3	1	1	0.7	1	0.7	0.3	0.3	0	0	0	0	0	0	0	0	0	0
0	0	0.3	1.3	1.3	1.3	1.3	1.3	1	1	1	0.7	1	1.3	1	0.7	0	0	0	0
0	0	0.3	1	1.6	1.6	2	2.3	2	1.6	1.6	2	2.3	3.6	3.6	3	0.7	0	0	0
0	0	0	0.7	1.3	2	3	3	3	3	3	3	3	3.6	4	4	2	0.3	0	0
0	0	0	0	0.7	2	3	3.6	3.3	2.6	3	3	2.3	2.6	4	5.3	3	1	0	0
0	0	0	0	0	0.7	1.6	2.3	3	2.6	2.6	2.6	2	2.6	3.6	4	2	0.7	0	0
0	0	0	0	0	0	0.3	0.7	2	2	1.6	1.6	2	2.6	3	2.6	1.3	0.3	0	0
0	0	0	0	0	0	0	0	0.3	0.7	0.3	0.3	0.7	1.3	2	2	0.7	0	0	0
0	0	0	0	0	0	0	0	0	0	0	0	0	0.7	2.3	4	1.6	0.3	0	0
0	0	0	0	0	0	0	0	0	0	0	0	0.3	1.6	5.6	9.2	4.9	0.7	0	0
0	0	0	0	0	0	0	0	0	0	0	0	0.7	1.6	3.6	5.3	2	0.3	0	0
0	0	0	0	0	0	0	0	0	0	0	0	0.3	0.7	1	1	0.3	0	0	0
0	0	0	0	0	0	0	0	0	0	0	0	0	0	0	0	0	0	0	0
0	0	0	0	0	0	0	0	0	0	0	0	0	0	0	0	0	0	0	0
Frame 35 (277.75 ms)
0	0	0	0	0	0	0	0	0	0	0	0	0	0	0	0	0	0	0	0
0	0	0	0	0	0	0	0	0	0	0	0	0	0	0	0	0	0	0	0
0	0	0	0	0	0	0	0	0	0	0	0	0	0	0	0	0	0	0	0
0	0	0	0	0	0	0	0	0	0	0	0	0	0	0	0	0	0	0	0
0	0	0	0	0	0	0	0	0	0	0	0	0	0.3	0	0	0	0	0	0
0	0	0	0	0	0	0	0	0	0	0	0	0	0.3	0.3	0	0	0	0	0
0	0	0	0	0	0	0	0	0	0	0	0	0.3	0.7	0.3	0	0	0	0	0
0	0	0	0	0	0	0	0	0	0	0	0	0.3	0.3	0.3	0	0	0	0	0
0	0	0	0	0	0	0	0	0	0	0	0.3	0	0.3	0	0	0	0	0	0
0	0	0	0	0	0	0	0	0	0	0	0	0	0	0	0	0	0	0	0
0	0	0	0	0	0	0	0	0	0	0	0	0	0	0	0	0	0	0	0
0	0	0	0	0	0	0	0	0	0	0	0	0	0	0	0	0	0	0	0
0	0	0	0	0	0	0	0	0	0	0	0	0	0	0	0	0	0	0	0
0	0	0	0	0	0	0	0	0	0	0	0	0	0	0	0	0	0	0	0
0	0	0	0	0	0	0	0	0	0	0	0	0	0	0	0	0	0	0	0
0	0	0	0	0	0	0	0	0	0	0	0	0	0	0	0	0	0	0	0
0	0	0	0.3	0.3	0	0	0	0	0	0	0	0	0	0	0	0	0	0	0
0	0	0.3	1	1	0.7	1	0.7	0.3	0.3	0	0	0	0	0	0	0	0	0	0
0	0	0.3	1.3	1.3	1.3	1.6	1.3	1	1	1	1	1	1.3	1	0.7	0	0	0	0
0	0	0.3	1.3	1.6	1.6	2	2.3	2	1.6	2	2	2.3	3.6	4	3	1	0	0	0
0	0	0	0.7	1.3	2	3	3.3	3.3	3	3.3	3.3	3.3	4	4.3	4.3	2	0.3	0	0
0	0	0	0	0.7	2.3	3.3	4	3.6	3	3.3	3.3	2.6	3	4.3	5.6	3.3	1	0	0
0	0	0	0	0	0.7	1.6	2.3	3.3	2.6	3	2.6	2.3	3	4	4.3	2.3	0.7	0	0
0	0	0	0	0	0	0.3	1	2.3	2.3	1.6	1.6	2	3	3.3	3	1.6	0.3	0	0
0	0	0	0	0	0	0	0	0.3	0.7	0.3	0.3	0.7	1.3	2	2	0.7	0	0	0
0	0	0	0	0	0	0	0	0	0	0	0	0	1	2.6	4.3	2	0.3	0	0
0	0	0	0	0	0	0	0	0	0	0	0	0.3	2	5.9	9.6	4.9	0.7	0	0
0	0	0	0	0	0	0	0	0	0	0	0	0.7	2	4	5.9	2	0.3	0	0
0	0	0	0	0	0	0	0	0	0	0	0	0.3	1	1.3	1	0.3	0	0	0
0	0	0	0	0	0	0	0	0	0	0	0	0	0	0	0	0	0	0	0
0	0	0	0	0	0	0	0	0	0	0	0	0	0	0	0	0	0	0	0
Frame 36 (285.69 ms)
0	0	0	0	0	0	0	0	0	0	0	0	0	0	0	0	0	0	0	0
0	0	0	0	0	0	0	0	0	0	0	0	0	0	0	0	0	0	0	0
0	0	0	0	0	0	0	0	0	0	0	0	0	0	0	0	0	0	0	0
0	0	0	0	0	0	0	0	0	0	0	0	0	0	0	0	0	0	0	0
0	0	0	0	0	0	0	0	0	0	0	0	0	0	0	0	0	0	0	0
0	0	0	0	0	0	0	0	0	0	0	0	0	0	0	0	0	0	0	0
0	0	0	0	0	0	0	0	0	0	0	0	0	0.3	0	0	0	0	0	0
0	0	0	0	0	0	0	0	0	0	0	0	0	0	0	0	0	0	0	0
0	0	0	0	0	0	0	0	0	0	0	0	0	0	0	0	0	0	0	0
0	0	0	0	0	0	0	0	0	0	0	0	0	0	0	0	0	0	0	0
0	0	0	0	0	0	0	0	0	0	0	0	0	0	0	0	0	0	0	0
0	0	0	0	0	0	0	0	0	0	0	0	0	0	0	0	0	0	0	0
0	0	0	0	0	0	0	0	0	0	0	0	0	0	0	0	0	0	0	0
0	0	0	0	0	0	0	0	0	0	0	0	0	0	0	0	0	0	0	0
0	0	0	0	0	0	0	0	0	0	0	0	0	0	0	0	0	0	0	0
0	0	0	0	0	0	0	0	0	0	0	0	0	0	0	0	0	0	0	0
0	0	0	0.3	0.3	0	0	0	0	0	0	0	0	0	0	0	0	0	0	0
0	0	0.3	1	1	0.7	1	0.7	0.3	0.3	0	0	0	0	0	0	0	0	0	0
0	0	0.3	1.3	1.6	1.3	1.6	1.3	1	1	1	1	1	1.3	1.3	0.7	0	0	0	0
0	0	0.3	1.3	1.6	1.6	2.3	2.3	2	1.6	2	2	2.6	4	4	3.3	1	0	0	0
0	0	0	0.7	1.6	2	3.3	3.6	3.6	3.3	3.6	3.6	3.6	4	4.3	4.3	2.3	0.3	0	0
0	0	0	0	0.7	2.3	3.6	4.3	4	3.3	3.6	3.6	2.6	3.3	4.6	5.9	3.6	1	0	0
0	0.3	0	0	0	0.7	2	2.6	3.6	3	3.3	3.3	2.6	3.3	4.3	4.6	2.6	1	0	0
0	0	0	0	0	0	0.3	1	2.6	2.3	2	1.6	2.3	3.3	3.6	3.3	1.6	0.3	0	0
0	0	0	0	0	0	0	0	0.7	0.7	0.7	0.3	0.7	1.6	2	2.3	0.7	0	0	0
0	0	0	0	0	0	0	0	0	0	0	0	0.3	1	2.6	4.3	2	0.3	0	0
0	0	0	0	0	0	0	0	0	0	0	0	0.7	2	6.3	9.9	5.3	0.7	0	0
0	0	0	0	0	0	0	0	0	0	0	0	1	2.3	4.6	6.3	2	0.3	0	0
0	0	0	0	0	0	0	0	0	0	0	0	0.7	1.3	1.6	1.3	0.3	0	0	0
0	0	0	0	0	0	0	0	0	0	0	0	0	0.3	0.3	0	0	0	0	0
0	0	0	0	0	0	0	0	0	0	0	0	0	0	0	0	0	0	0	0
Frame 37 (293.62 ms)
0	0	0	0	0	0	0	0	0	0	0	0	0	0	0	0	0	0	0	0
0	0	0	0	0	0	0	0	0	0	0	0	0	0	0	0	0	0	0	0
0	0	0	0	0	0	0	0	0	0	0	0	0	0	0	0	0	0	0	0
0	0	0	0	0	0	0	0	0	0	0	0	0	0	0	0	0	0	0	0
0	0	0	0	0	0	0	0	0	0	0	0	0	0	0	0	0	0	0	0
0	0	0	0	0	0	0	0	0	0	0	0	0	0	0	0	0	0	0	0
0	0	0	0	0	0	0	0	0	0	0	0	0	0	0	0	0	0	0	0
0	0	0	0	0	0	0	0	0	0	0	0	0	0	0	0	0	0	0	0
0	0	0	0	0	0	0	0	0	0	0	0	0	0	0	0	0	0	0	0
0	0	0	0	0	0	0	0	0	0	0	0	0	0	0	0	0	0	0	0
0	0	0	0	0	0	0	0	0	0	0	0	0	0	0	0	0	0	0	0
0	0	0	0	0	0	0	0	0	0	0	0	0	0	0	0	0	0	0	0
0	0	0	0	0	0	0	0	0	0	0	0	0	0	0	0	0	0	0	0
0	0	0	0	0	0	0	0	0	0	0	0	0	0	0	0	0	0	0	0
0	0	0	0	0	0	0	0	0	0	0	0	0	0	0	0	0	0	0	0
0	0	0	0	0	0	0	0	0	0	0	0	0	0	0	0	0	0	0	0
0	0	0	0.3	0.3	0	0	0	0	0	0	0	0	0	0	0	0	0	0	0
0	0	0.3	1	1	0.7	1	0.7	0.3	0.3	0	0	0	0	0	0	0	0	0	0
0	0	0.3	1.6	1.6	1.3	1.6	1.3	1	1	1	1	1	1.3	1.3	0.7	0	0	0	0
0	0	0.3	1.3	1.6	2	2.3	2.6	2	2	2.3	2.3	2.6	4	4.3	3.3	1	0	0	0
0	0	0	0.7	1.6	2.3	3.3	4	3.6	3.3	3.6	3.6	3.6	4.3	4.6	4.6	2.6	0.3	0	0
0	0	0	0	0.7	2.6	3.6	4.3	4	3.3	3.6	3.6	3	3.6	4.9	5.9	4	1.3	0	0
0	0.3	0	0	0	0.7	2	2.6	4	3.3	3.6	3.3	2.6	3.6	4.6	4.9	2.6	1	0	0
0	0	0	0	0	0	0.3	1.3	3	2.6	2.3	2	2.3	3.3	4	3.6	1.6	0.3	0	0
0	0	0	0	0	0	0	0	0.7	1	0.7	0.3	0.7	1.6	2.3	2.3	1	0	0	0
0	0	0	0	0	0	0	0	0	0	0	0	0.3	1	3	4.6	2.3	0.3	0	0
0	0	0	0	0	0	0	0	0	0	0	0	0.7	2.3	6.6	10.2	5.6	0.7	0	0
0	0	0	0	0	0	0	0	0	0	0	0	1	2.6	4.6	6.9	2.3	0.3	0	0
0	0	0	0	0	0	0	0	0	0	0	0	0.7	1.3	2	1.3	0.3	0	0	0
0	0	0	0	0	0	0	0	0	0	0	0	0	0.3	0.3	0	0	0	0	0
0	0	0	0	0	0	0	0	0	0	0	0	0	0	0	0	0	0	0	0
Frame 38 (301.56 ms)
0	0	0	0	0	0	0	0	0	0	0	0	0	0	0	0	0	0	0	0
0	0	0	0	0	0	0	0	0	0	0	0	0	0	0	0	0	0	0	0
0	0	0	0	0	0	0	0	0	0	0	0	0	0	0	0	0	0	0	0
0	0	0	0	0	0	0	0	0	0	0	0	0	0	0	0	0	0	0	0
0	0	0	0	0	0	0	0	0	0	0	0	0	0	0	0	0	0	0	0
0	0	0	0	0	0	0	0	0	0	0	0	0	0	0	0	0	0	0	0
0	0	0	0	0	0	0	0	0	0	0	0	0	0	0	0	0	0	0	0
0	0	0	0	0	0	0	0	0	0	0	0	0	0	0	0	0	0	0	0
0	0	0	0	0	0	0	0	0	0	0	0	0	0	0	0	0	0	0	0
0	0	0	0	0	0	0	0	0	0	0	0	0	0	0	0	0	0	0	0
0	0	0	0	0	0	0	0	0	0	0	0	0	0	0	0	0	0	0	0
0	0	0	0	0	0	0	0	0	0	0	0	0	0	0	0	0	0	0	0
0	0	0	0	0	0	0	0	0	0	0	0	0	0	0	0	0	0	0	0
0	0	0	0	0	0	0	0	0	0	0	0	0	0	0	0	0	0	0	0
0	0	0	0	0	0	0	0	0	0	0	0	0	0	0	0	0	0	0	0
0	0	0	0	0	0	0	0	0	0	0	0	0	0	0	0	0	0	0	0
0	0	0	0.3	0.3	0	0	0	0	0	0	0	0	0	0	0	0	0	0	0
0	0	0.3	1	1	0.7	1	0.7	0.3	0.3	0	0	0	0	0	0	0	0	0	0
0	0	0.7	1.6	1.6	1.3	1.6	1.3	1	1	1	1	1	1.3	1.3	0.7	0	0	0	0
0	0	0.7	1.6	1.6	2	2.3	2.6	2.3	2	2.3	2.3	3	4.3	4.3	3.6	1	0	0	0
0	0	0	0.7	1.6	2.3	3.6	4	4	3.6	4	4	4	4.6	4.9	4.9	2.6	0.3	0	0
0	0	0	0	0.7	2.6	4	4.6	4.3	3.6	4	4	3	4	5.3	6.6	4.3	1.3	0	0
0	0.3	0	0	0	0.7	2.3	3	4	3.6	3.6	3.6	3	4	4.9	5.3	3	1	0	0
0	0	0	0	0	0	0.3	1.3	3	3	2.3	2	2.6	3.6	4.3	3.6	1.6	0.3	0	0
0	0	0.3	0	0	0	0	0.3	0.7	1	0.7	0.7	1	1.6	2.6	2.6	1	0	0	0
0	0	0	0	0	0	0	0	0	0	0	0	0.3	1	3.3	4.9	2.3	0.3	0	0
0	0	0	0	0	0	0	0	0	0	0	0	0.7	2.6	6.9	10.6	5.6	1	0	0
0	0	0	0	0	0	0	0	0	0	0	0.3	1.3	2.6	4.9	7.3	2.6	0.3	0	0
0	0	0	0	0	0	0	0	0	0	0	0.3	1	1.6	2	1.6	0.3	0	0	0
0	0	0	0	0	0	0	0	0	0	0	0	0	0.3	0.3	0	0	0	0	0
0	0	0	0	0	0	0	0	0	0	0	0	0	0	0	0	0	0	0	0
Frame 39 (309.49 ms)
0	0	0	0	0	0	0	0	0	0	0	0	0	0	0	0	0	0	0	0
0	0	0	0	0	0	0	0	0	0	0	0	0	0	0	0	0	0	0	0
0	0	0	0	0	0	0	0	0	0	0	0	0	0	0	0	0	0	0	0
0	0	0	0	0	0	0	0	0	0	0	0	0	0	0	0	0	0	0	0
0	0	0	0	0	0	0	0	0	0	0	0	0	0	0	0	0	0	0	0
0	0	0	0	0	0	0	0	0	0	0	0	0	0	0	0	0	0	0	0
0	0	0	0	0	0	0	0	0	0	0	0	0	0	0	0	0	0	0	0
0	0	0	0	0	0	0	0	0	0	0	0	0	0	0	0	0	0	0	0
0	0	0	0	0	0	0	0	0	0	0	0	0	0	0	0	0	0	0	0
0	0	0	0	0	0	0	0	0	0	0	0	0	0	0	0	0	0	0	0
0	0	0	0	0	0	0	0	0	0	0	0	0	0	0	0	0	0	0	0
0	0	0	0	0	0	0	0	0	0	0	0	0	0	0	0	0	0	0	0
0	0	0	0	0	0	0	0	0	0	0	0	0	0	0	0	0	0	0	0
0	0	0	0	0	0	0	0	0	0	0	0	0	0	0	0	0	0	0	0
0	0	0	0	0	0	0	0	0	0	0	0	0	0	0	0	0	0	0	0
0	0	0	0	0	0	0	0	0	0	0	0	0	0	0	0	0	0	0	0
0	0	0	0.3	0.3	0	0	0	0	0	0	0	0	0	0	0	0	0	0	0
0	0	0.3	1	1	0.7	1	0.7	0.3	0.3	0	0	0	0	0	0	0	0	0	0
0	0	0.7	2	1.6	1.3	1.6	1.6	1	1	1	1	1	1.3	1.3	0.7	0	0	0	0
0	0	0.7	1.6	2	2	2.6	3	2.3	2	2.3	2.6	3	4.3	4.6	3.6	1	0	0	0
0	0	0	0.7	2	2.6	3.6	4	4	3.6	4	4.3	4	4.6	4.9	4.9	2.6	0.7	0	0
0	0	0	0	0.7	2.6	4.3	4.6	4.3	3.6	4.3	4.3	3.3	4	5.6	6.9	4.3	1.3	0.3	0
0	0.3	0	0	0	0.7	2.3	3.3	4.3	3.6	4	3.6	3.3	4.3	5.3	5.6	3.3	1	0	0
0	0	0	0	0	0	0.3	1.3	3.3	3.3	2.6	2	2.6	4	4.6	4	2	0.3	0	0
0	0	0.3	0	0	0	0	0.3	0.7	1	0.7	0.7	1	2	3	3	1	0	0	0
0	0	0	0	0	0	0	0	0	0	0	0	0.3	1.3	3.6	5.3	2.6	0.3	0	0
0	0	0	0	0	0	0	0	0	0	0	0	0.7	2.6	7.3	10.9	5.9	1	0	0
0	0	0	0	0	0	0	0	0	0	0	0.3	1.3	3	5.3	7.6	2.6	0.3	0	0
0	0	0	0	0	0	0	0	0	0	0	0.3	1	1.6	2.3	1.6	0.3	0	0	0
0	0	0	0	0	0	0	0	0	0	0	0	0	0.3	0.3	0	0	0	0	0
0	0	0	0	0	0	0	0	0	0	0	0	0	0	0	0	0	0	0	0
Frame 40 (317.43 ms)
0	0	0	0	0	0	0	0	0	0	0	0	0	0	0	0	0	0	0	0
0	0	0	0	0	0	0	0	0	0	0	0	0	0	0	0	0	0	0	0
0	0	0	0	0	0	0	0	0	0	0	0	0	0	0	0	0	0	0	0
0	0	0	0	0	0	0	0	0	0	0	0	0	0	0	0	0	0	0	0
0	0	0	0	0	0	0	0	0	0	0	0	0	0	0	0	0	0	0	0
0	0	0	0	0	0	0	0	0	0	0	0	0	0	0	0	0	0	0	0
0	0	0	0	0	0	0	0	0	0	0	0	0	0	0	0	0	0	0	0
0	0	0	0	0	0	0	0	0	0	0	0	0	0	0	0	0	0	0	0
0	0	0	0	0	0	0	0	0	0	0	0	0	0	0	0	0	0	0	0
0	0	0	0	0	0	0	0	0	0	0	0	0	0	0	0	0	0	0	0
0	0	0	0	0	0	0	0	0	0	0	0	0	0	0	0	0	0	0	0
0	0	0	0	0	0	0	0	0	0	0	0	0	0	0	0	0	0	0	0
0	0	0	0	0	0	0	0	0	0	0	0	0	0	0	0	0	0	0	0
0	0	0	0	0	0	0	0	0	0	0	0	0	0	0	0	0	0	0	0
0	0	0	0	0	0	0	0	0	0	0	0	0	0	0	0	0	0	0	0
0	0	0	0	0	0	0	0	0	0	0	0	0	0	0	0	0	0	0	0
0	0	0	0.3	0.3	0	0	0	0	0	0	0	0	0	0	0	0	0	0	0
0	0	0.3	1	1	0.7	1	0.7	0.3	0.3	0	0	0	0	0	0	0	0	0	0
0	0	0.7	1.6	1.6	1.6	2	1.6	1	1	1	1	1	1.6	1.3	0.7	0	0	0	0
0	0	0.3	1.6	2	2	2.6	3	2.3	2	2.6	2.6	3.3	4.9	4.6	3.6	1	0	0	0
0	0	0	0.7	2	2.6	4	4.3	4.3	4	4.3	4.3	4.3	4.9	5.3	5.3	3	0.7	0	0
0	0	0	0	0.7	3	4.3	4.9	4.6	4	4.3	4.3	3.6	4.3	5.6	6.9	4.6	1.3	0.3	0
0	0.3	0	0	0	0.7	2.3	3.3	4.6	4	4.3	4	3.3	4.3	5.6	5.6	3.3	1.3	0	0
0	0	0	0	0	0	0.3	1.6	3.3	3.3	3	2.3	3	4.3	4.9	4.3	2.3	0.7	0	0
0	0	0.3	0	0	0	0	0.3	0.7	1.3	0.7	0.7	1	2	3	3.3	1	0	0	0
0	0	0	0	0	0	0	0	0	0	0	0	0.3	1.3	3.6	5.6	2.6	0.3	0	0
0	0	0	0	0	0	0	0	0	0	0	0	1	3	7.6	10.9	5.9	1	0	0
0	0	0	0	0	0	0	0	0	0	0	0.3	1.6	3.3	5.6	7.6	2.6	0.3	0	0
0	0	0	0	0	0	0	0	0	0	0	0.3	1	2	2.3	1.6	0.3	0	0	0
0	0	0	0	0	0	0	0	0	0	0	0	0.3	0.3	0.3	0	0	0	0	0
0	0	0	0	0	0	0	0	0	0	0	0	0	0	0	0	0	0	0	0
Frame 41 (325.37 ms)
0	0	0	0	0	0	0	0	0	0	0	0	0	0	0	0	0	0	0	0
0	0	0	0	0	0	0	0	0	0	0	0	0	0	0	0	0	0	0	0
0	0	0	0	0	0	0	0	0	0	0	0	0	0	0	0	0	0	0	0
0	0	0	0	0	0	0	0	0	0	0	0	0	0	0	0	0	0	0	0
0	0	0	0	0	0	0	0	0	0	0	0	0	0	0	0	0	0	0	0
0	0	0	0	0	0	0	0	0	0	0	0	0	0	0	0	0	0	0	0
0	0	0	0	0	0	0	0	0	0	0	0	0	0	0	0	0	0	0	0
0	0	0	0	0	0	0	0	0	0	0	0	0	0	0	0	0	0	0	0
0	0	0	0	0	0	0	0	0	0	0	0	0	0	0	0	0	0	0	0
0	0	0	0	0	0	0	0	0	0	0	0	0	0	0	0	0	0	0	0
0	0	0	0	0	0	0	0	0	0	0	0	0	0	0	0	0	0	0	0
0	0	0	0	0	0	0	0	0	0	0	0	0	0	0	0	0	0	0	0
0	0	0	0	0	0	0	0	0	0	0	0	0	0	0	0	0	0	0	0
0	0	0	0	0	0	0	0	0	0	0	0	0	0	0	0	0	0	0	0
0	0	0	0	0	0	0	0	0	0	0	0	0	0	0	0	0	0	0	0
0	0	0	0	0	0	0	0	0	0	0	0	0	0	0	0	0	0	0	0
0	0	0	0.3	0.3	0	0	0	0	0	0	0	0	0	0	0	0	0	0	0
0	0	0.3	1	1	0.7	1	0.7	0.3	0.3	0	0	0	0	0	0	0	0	0	0
0	0	0.7	1.6	1.6	1.6	2	1.6	1.3	1	1	1	1	1.6	1.3	0.7	0	0	0	0
0	0	0.3	1.6	2	2	2.6	3	2.6	2	2.6	2.6	3.3	4.9	4.6	3.6	1	0	0	0
0	0	0	0.7	2	2.6	4	4.3	4.3	4	4.3	4.3	4.6	5.3	5.6	5.6	3	0.7	0	0
0	0	0	0	0.7	3	4.6	4.9	4.6	4	4.6	4.6	4	4.6	6.3	7.3	4.6	1.6	0.3	0
0	0.3	0	0	0	1	2.6	3.6	4.6	4	4.3	4	3.6	4.6	5.9	6.3	3.6	1.3	0	0
0	0	0	0	0	0	0.7	1.6	3.3	3.6	3	2.3	3	4.3	5.3	4.6	2.3	0.7	0	0
0	0	0.3	0	0	0	0	0.3	0.7	1.3	1	0.7	1	2	3.3	3.6	1.3	0.3	0	0
0	0	0	0	0	0	0	0	0	0	0	0	0.3	1.3	4	5.6	2.6	0.3	0	0
0	0	0	0	0	0	0	0	0	0	0	0	1	3.3	7.6	11.2	6.3	1	0	0
0	0	0	0	0	0	0	0	0	0	0	0.3	1.6	3.6	5.9	7.9	2.6	0.3	0	0
0	0	0	0	0	0	0	0	0	0	0	0.3	1.3	2	2.6	1.6	0.3	0	0	0
0	0	0	0	0	0	0	0	0	0	0	0	0.3	0.3	0.3	0	0	0	0	0
0	0	0	0	0	0	0	0	0	0	0	0	0	0	0	0	0	0	0	0
Frame 42 (333.30 ms)
0	0	0	0	0	0	0	0	0	0	0	0	0	0	0	0	0	0	0	0
0	0	0	0	0	0	0	0	0	0	0	0	0	0	0	0	0	0	0	0
0	0	0	0	0	0	0	0	0	0	0	0	0	0	0	0	0	0	0	0
0	0	0	0	0	0	0	0	0	0	0	0	0	0	0	0	0	0	0	0
0	0	0	0	0	0	0	0	0	0	0	0	0	0	0	0	0	0	0	0
0	0	0	0	0	0	0	0	0	0	0	0	0	0	0	0	0	0	0	0
0	0	0	0	0	0	0	0	0	0	0	0	0	0	0	0	0	0	0	0
0	0	0	0	0	0	0	0	0	0	0	0	0	0	0	0	0	0	0	0
0	0	0	0	0	0	0	0	0	0	0	0	0	0	0	0	0	0	0	0
0	0	0	0	0	0	0	0	0	0	0	0	0	0	0	0	0	0	0	0
0	0	0	0	0	0	0	0	0	0	0	0	0	0	0	0	0	0	0	0
0	0	0	0	0	0	0	0	0	0	0	0	0	0	0	0	0	0	0	0
0	0	0	0	0	0	0	0	0	0	0	0	0	0	0	0	0	0	0	0
0	0	0	0	0	0	0	0	0	0	0	0	0	0	0	0	0	0	0	0
0	0	0	0	0	0	0	0	0	0	0	0	0	0	0	0	0	0	0	0
0	0	0	0	0	0	0	0	0	0	0	0	0	0	0	0	0	0	0	0
0	0	0	0	0	0	0	0	0	0	0	0	0	0	0	0	0	0	0	0
0	0	0.3	1	1	0.7	0.7	0.7	0.3	0	0	0	0	0	0	0	0	0	0	0
0	0	0.7	1.6	1.6	1.3	1.6	1.6	1	1	1	1	1	1.3	1.3	0.7	0	0	0	0
0	0	0.3	1.6	2	2	2.6	3	2.6	2	2.6	2.6	3.3	4.9	4.6	3.6	1	0	0	0
0	0	0	0.7	2	2.6	4	4.6	4.6	4.3	4.6	4.6	4.6	5.3	5.6	5.9	3.3	0.7	0	0
0	0	0	0	0.7	3	4.6	5.3	4.9	4.6	4.6	4.6	4	4.6	6.6	7.9	4.9	1.6	0.3	0
0	0.3	0	0	0	1	2.6	3.6	4.9	4.3	4.6	4.3	4	4.9	6.6	6.6	4	1.3	0.3	0
0	0	0	0	0	0	0.7	1.6	3.6	4	3.3	2.6	3.3	4.9	5.6	4.9	2.3	0.7	0	0
0	0	0.3	0	0	0	0	0.3	0.7	1.3	1	0.7	1.3	2.3	3.6	3.6	1.3	0.3	0	0
0	0	0	0	0	0	0	0	0	0	0	0	0.3	1.6	4.3	5.6	2.6	0.3	0	0
0	0	0	0	0	0	0	0	0	0	0	0.3	1	3.3	7.9	11.5	6.3	1	0	0
0	0	0	0	0	0	0	0	0	0	0	0.7	1.6	3.6	6.3	8.2	3	0.3	0	0
0	0	0	0	0	0	0	0	0	0	0	0.3	1.3	2.3	3	2	0.3	0	0	0
0	0	0	0	0	0	0	0	0	0	0	0	0.3	0.3	0.3	0	0	0	0	0
0	0	0	0	0	0	0	0	0	0	0	0	0	0	0	0	0	0	0	0
Frame 43 (341.24 ms)
0	0	0	0	0	0	0	0	0	0	0	0	0	0	0	0	0	0	0	0
0	0	0	0	0	0	0	0	0	0	0	0	0	0	0	0	0	0	0	0
0	0	0	0	0	0	0	0	0	0	0	0	0	0	0	0	0	0	0	0
0	0	0	0	0	0	0	0	0	0	0	0	0	0	0	0	0	0	0	0
0	0	0	0	0	0	0	0	0	0	0	0	0	0	0	0	0	0	0	0
0	0	0	0	0	0	0	0	0	0	0	0	0	0	0	0	0	0	0	0
0	0	0	0	0	0	0	0	0	0	0	0	0	0	0	0	0	0	0	0
0	0	0	0	0	0	0	0	0	0	0	0	0	0	0	0	0	0	0	0
0	0	0	0	0	0	0	0	0	0	0	0	0	0	0	0	0	0	0	0
0	0	0	0	0	0	0	0	0	0	0	0	0	0	0	0	0	0	0	0
0	0	0	0	0	0	0	0	0	0	0	0	0	0	0	0	0	0	0	0
0	0	0	0	0	0	0	0	0	0	0	0	0	0	0	0	0	0	0	0
0	0	0	0	0	0	0	0	0	0	0	0	0	0	0	0	0	0	0	0
0	0	0	0	0	0	0	0	0	0	0	0	0	0	0	0	0	0	0	0
0	0	0	0	0	0	0	0	0	0	0	0	0	0	0	0	0	0	0	0
0	0	0	0	0	0	0	0	0	0	0	0	0	0	0	0	0	0	0	0
0	0	0	0	0	0	0	0	0	0	0	0	0	0	0	0	0	0	0	0
0	0	0.3	1	1	0.7	0.7	0.3	0.3	0	0	0	0	0	0	0	0	0	0	0
0	0	0.3	1.6	1.6	1.3	1.6	1.3	1	1	1	0.7	1	1.3	1.3	0.7	0	0	0	0
0	0	0.3	1.3	2	2	2.6	3	2.6	2	2.6	3	3.6	4.9	4.6	3.6	1	0	0	0
0	0	0	0.3	2	3	4	4.6	4.6	4.3	4.6	4.6	4.6	5.3	5.9	5.9	3.3	0.7	0	0
0	0	0	0	0.7	3	4.6	5.3	4.9	4.6	4.9	4.9	4	4.9	6.9	8.2	5.3	1.6	0.3	0
0	0.3	0	0	0	1	2.6	4	4.9	4.6	4.6	4.3	4	5.3	6.9	6.9	4.3	1.3	0.3	0
0	0	0	0	0	0	0.7	1.6	3.6	4	3.3	2.6	3.3	4.9	5.9	5.3	2.6	0.7	0	0
0	0	0.3	0.3	0	0	0	0.3	0.7	1.3	1	0.7	1.3	2.6	4	4	1.6	0.3	0	0
0	0	0	0	0	0	0	0	0	0	0	0	0.3	1.6	4.3	6.3	2.6	0.3	0	0
0	0	0	0	0	0	0	0	0	0	0	0.3	1	3.6	8.2	11.5	6.3	1	0	0
0	0	0	0	0	0	0	0	0	0	0	0.7	1.6	4	6.6	8.6	3	0.3	0	0
0	0	0	0	0	0	0	0	0	0	0	0.3	1.3	2.3	3.3	2	0.3	0	0	0
0	0	0	0	0	0	0	0	0	0	0	0	0.3	0.3	0.3	0	0	0	0	0
0	0	0	0	0	0	0	0	0	0	0	0	0	0	0	0	0	0	0	0
Frame 44 (349.17 ms)
0	0	0	0	0	0	0	0	0	0	0	0	0	0	0	0	0	0	0	0
0	0	0	0	0	0	0	0	0	0	0	0	0	0	0	0	0	0	0	0
0	0	0	0	0	0	0	0	0	0	0	0	0	0	0	0	0	0	0	0
0	0	0	0	0	0	0	0	0	0	0	0	0	0	0	0	0	0	0	0
0	0	0	0	0	0	0	0	0	0	0	0	0	0	0	0	0	0	0	0
0	0	0	0	0	0	0	0	0	0	0	0	0	0	0	0	0	0	0	0
0	0	0	0	0	0	0	0	0	0	0	0	0	0	0	0	0	0	0	0
0	0	0	0	0	0	0	0	0	0	0	0	0	0	0	0	0	0	0	0
0	0	0	0	0	0	0	0	0	0	0	0	0	0	0	0	0	0	0	0
0	0	0	0	0	0	0	0	0	0	0	0	0	0	0	0	0	0	0	0
0	0	0	0	0	0	0	0	0	0	0	0	0	0	0	0	0	0	0	0
0	0	0	0	0	0	0	0	0	0	0	0	0	0	0	0	0	0	0	0
0	0	0	0	0	0	0	0	0	0	0	0	0	0	0	0	0	0	0	0
0	0	0	0	0	0	0	0	0	0	0	0	0	0	0	0	0	0	0	0
0	0	0	0	0	0	0	0	0	0	0	0	0	0	0	0	0	0	0	0
0	0	0	0	0	0	0	0	0	0	0	0	0	0	0	0	0	0	0	0
0	0	0	0	0	0	0	0	0	0	0	0	0	0	0	0	0	0	0	0
0	0	0	1	1	0.7	0.7	0.3	0	0	0	0	0	0	0	0	0	0	0	0
0	0	0.3	1.6	1.6	1.3	1.6	1.3	1	0.7	0.7	0.7	1	1.3	1	0.7	0	0	0	0
0	0	0.3	1.3	2	2	2.6	3	2.6	2	2.6	2.6	3.3	4.9	4.9	3.6	1	0	0	0
0	0	0	0.3	2	3	4	4.6	4.6	4.3	4.6	4.9	4.9	5.9	6.3	6.3	3.3	0.7	0	0
0	0	0	0	0.7	3	4.6	5.3	5.3	4.6	4.9	4.9	4.3	5.3	7.3	8.6	5.6	2	0.3	0
0	0.3	0	0	0	1	2.6	4	4.9	4.6	4.9	4.6	4.3	5.3	7.3	7.3	4.3	1.6	0.3	0
0	0	0	0	0	0	0.7	1.6	4	4	3.3	3	3.6	5.3	6.3	5.6	3	0.7	0	0
0	0	0.3	0.3	0	0	0	0.3	1	1.3	1	0.7	1.3	2.6	4	4.3	1.6	0.3	0	0
0	0	0	0	0	0	0	0	0	0	0	0	0.3	1.6	4.6	6.3	3	0.3	0	0
0	0	0	0	0	0	0	0	0	0	0	0.3	1	4	8.6	11.9	6.3	1	0	0
0	0	0	0	0	0	0	0	0	0	0	0.7	2	4.3	6.6	8.6	3	0.3	0	0
0	0	0	0	0	0	0	0	0	0	0	0.3	1.6	2.6	3.3	2	0.3	0	0	0
0	0	0	0	0	0	0	0	0	0	0	0	0.3	0.3	0.3	0	0	0	0	0
0	0	0	0	0	0	0	0	0	0	0	0	0	0	0	0	0	0	0	0
Frame 45 (357.11 ms)
0	0	0	0	0	0	0	0	0	0	0	0	0	0	0	0	0	0	0	0
0	0	0	0	0	0	0	0	0	0	0	0	0	0	0	0	0	0	0	0
0	0	0	0	0	0	0	0	0	0	0	0	0	0	0	0	0	0	0	0
0	0	0	0	0	0	0	0	0	0	0	0	0	0	0	0	0	0	0	0
0	0	0	0	0	0	0	0	0	0	0	0	0	0	0	0	0	0	0	0
0	0	0	0	0	0	0	0	0	0	0	0	0	0	0	0	0	0	0	0
0	0	0	0	0	0	0	0	0	0	0	0	0	0	0	0	0	0	0	0
0	0	0	0	0	0	0	0	0	0	0	0	0	0	0	0	0	0	0	0
0	0	0	0	0	0	0	0	0	0	0	0	0	0	0	0	0	0	0	0
0	0	0	0	0	0	0	0	0	0	0	0	0	0	0	0	0	0	0	0
0	0	0	0	0	0	0	0	0	0	0	0	0	0	0	0	0	0	0	0
0	0	0	0	0	0	0	0	0	0	0	0	0	0	0	0	0	0	0	0
0	0	0	0	0	0	0	0	0	0	0	0	0	0	0	0	0	0	0	0
0	0	0	0	0	0	0	0	0	0	0	0	0	0	0	0	0	0	0	0
0	0	0	0	0	0	0	0	0	0	0	0	0	0	0	0	0	0	0	0
0	0	0	0	0	0	0	0	0	0	0	0	0	0	0	0	0	0	0	0
0	0	0	0	0	0	0	0	0	0	0	0	0	0	0	0	0	0	0	0
0	0	0	0.7	0.7	0.3	0.3	0.3	0	0	0	0	0	0	0	0	0	0	0	0
0	0	0.3	1.3	1.3	1.3	1.3	1.3	1	0.7	0.7	0.7	0.7	1	1	0.7	0	0	0	0
0	0	0.3	1.3	1.6	2	2.6	3	2.6	2	2.6	2.6	3.3	4.9	4.6	3.6	1	0	0	0
0	0	0	0.3	1.6	3	4.3	4.6	4.6	4.6	4.6	4.9	4.9	5.9	6.3	6.3	3.3	0.7	0	0
0	0	0	0	0.7	3	4.9	5.6	5.3	4.9	5.3	5.3	4.3	5.3	7.3	8.6	5.6	2	0.3	0
0	0.3	0	0	0	1	3	4	4.9	4.9	4.9	4.6	4.3	5.6	7.6	7.6	4.6	1.6	0.3	0
0	0	0	0	0	0	0.7	1.6	4	4.3	3.6	3	3.6	5.3	6.6	5.9	3	0.7	0	0
0	0	0.3	0.3	0	0	0	0.3	0.7	1.3	1	0.7	1.3	2.6	4.3	4.3	1.6	0.3	0	0
0	0	0	0	0	0	0	0	0	0	0	0	0.3	2	4.6	6.3	3	0.3	0	0
0	0	0	0	0	0	0	0	0	0	0	0.3	1.3	4	8.6	11.9	5.9	1	0	0
0	0	0	0	0	0	0	0	0	0	0	0.7	2.3	4.3	6.9	8.9	3	0.3	0	0
0	0	0	0	0	0	0	0	0	0	0	0.3	1.6	3	3.3	2	0.3	0	0	0
0	0	0	0	0	0	0	0	0	0	0	0	0.3	0.3	0.3	0	0	0	0	0
0	0	0	0	0	0	0	0	0	0	0	0	0	0	0	0	0	0	0	0
Frame 46 (365.04 ms)
0	0	0	0	0	0	0	0	0	0	0	0	0	0	0	0	0	0	0	0
0	0	0	0	0	0	0	0	0	0	0	0	0	0	0	0	0	0	0	0
0	0	0	0	0	0	0	0	0	0	0	0	0	0	0	0	0	0	0	0
0	0	0	0	0	0	0	0	0	0	0	0	0	0	0	0	0	0	0	0
0	0	0	0	0	0	0	0	0	0	0	0	0	0	0	0	0	0	0	0
0	0	0	0	0	0	0	0	0	0	0	0	0	0	0	0	0	0	0	0
0	0	0	0	0	0	0	0	0	0	0	0	0	0	0	0	0	0	0	0
0	0	0	0	0	0	0	0	0	0	0	0	0	0	0	0	0	0	0	0
0	0	0	0	0	0	0	0	0	0	0	0	0	0	0	0	0	0	0	0
0	0	0	0	0	0	0	0	0	0	0	0	0	0	0	0	0	0	0	0
0	0	0	0	0	0	0	0	0	0	0	0	0	0	0	0	0	0	0	0
0	0	0	0	0	0	0	0	0	0	0	0	0	0	0	0	0	0	0	0
0	0	0	0	0	0	0	0	0	0	0	0	0	0	0	0	0	0	0	0
0	0	0	0	0	0	0	0	0	0	0	0	0	0	0	0	0	0	0	0
0	0	0	0	0	0	0	0	0	0	0	0	0	0	0	0	0	0	0	0
0	0	0	0	0	0	0	0	0	0	0	0	0	0	0	0	0	0	0	0
0	0	0	0	0	0	0	0	0	0	0	0	0	0	0	0	0	0	0	0
0	0	0	0.3	0.7	0.3	0.3	0.3	0	0	0	0	0	0	0	0	0	0	0	0
0	0	0.3	1	1.3	1	1.3	1.3	1	0.7	0.7	0.7	0.7	1	1	0.7	0	0	0	0
0	0	0.3	1	1.6	2	2.6	3	2.6	2	2.3	2.6	3.3	4.9	4.6	3.3	1	0	0	0
0	0	0	0.3	1.3	3	4.3	4.6	4.6	4.6	4.6	4.9	4.9	6.3	6.6	6.3	3.3	0.7	0	0
0	0	0	0	0.7	3	4.9	5.6	5.3	4.9	5.3	5.3	4.3	5.6	7.6	8.9	5.6	2	0.3	0
0	0.3	0	0	0	1	3	4.3	5.3	4.9	5.3	4.9	4.3	5.9	8.2	7.9	4.6	1.6	0.3	0
0	0	0	0	0	0	0.7	1.6	4.3	4.3	3.6	3	4	5.6	6.9	6.3	3.3	0.7	0	0
0	0	0.3	0.3	0	0	0	0.3	1	1.3	1	0.7	1.3	3	4.3	4.6	1.6	0.3	0	0
0	0	0	0	0	0	0	0	0	0	0	0	0.3	2	4.9	6.6	3	0.3	0	0
0	0	0	0	0	0	0	0	0	0	0	0.3	1.3	4.3	8.9	11.5	5.9	1	0	0
0	0	0	0	0	0	0	0	0	0	0	0.7	2.3	4.6	7.3	8.9	3	0.3	0	0
0	0	0	0	0	0	0	0	0	0	0	0.3	2	3	3.6	2	0.3	0	0	0
0	0	0	0	0	0	0	0	0	0	0	0	0.3	0.3	0.7	0	0	0	0	0
0	0	0	0	0	0	0	0	0	0	0	0	0	0	0	0	0	0	0	0
Frame 47 (372.98 ms)
0	0	0	0	0	0	0	0	0	0	0	0	0	0	0	0	0	0	0	0
0	0	0	0	0	0	0	0	0	0	0	0	0	0	0	0	0	0	0	0
0	0	0	0	0	0	0	0	0	0	0	0	0	0	0	0	0	0	0	0
0	0	0	0	0	0	0	0	0	0	0	0	0	0	0	0	0	0	0	0
0	0	0	0	0	0	0	0	0	0	0	0	0	0	0	0	0	0	0	0
0	0	0	0	0	0	0	0	0	0	0	0	0	0	0	0	0	0	0	0
0	0	0	0	0	0	0	0	0	0	0	0	0	0	0	0	0	0	0	0
0	0	0	0	0	0	0	0	0	0	0	0	0	0	0	0	0	0	0	0
0	0	0	0	0	0	0	0	0	0	0	0	0	0	0	0	0	0	0	0
0	0	0	0	0	0	0	0	0	0	0	0	0	0	0	0	0	0	0	0
0	0	0	0	0	0	0	0	0	0	0	0	0	0	0	0	0	0	0	0
0	0	0	0	0	0	0	0	0	0	0	0	0	0	0	0	0	0	0	0
0	0	0	0	0	0	0	0	0	0	0	0	0	0	0	0	0	0	0	0
0	0	0	0	0	0	0	0	0	0	0	0	0	0	0	0	0	0	0	0
0	0	0	0	0	0	0	0	0	0	0	0	0	0	0	0	0	0	0	0
0	0	0	0	0	0	0	0	0	0	0	0	0	0	0	0	0	0	0	0
0	0	0	0	0	0	0	0	0	0	0	0	0	0	0	0	0	0	0	0
0	0	0	0.3	0.7	0.3	0	0	0	0	0	0	0	0	0	0	0	0	0	0
0	0	0	1	1.3	1	1	1	0.7	0.3	0.7	0.3	0.3	0.7	0.7	0.3	0	0	0	0
0	0	0	1	1.6	1.6	2.3	3	2.3	2	2.3	2.6	3	4.6	4.6	3	1	0	0	0
0	0	0	0.3	1.3	2.6	4.3	4.6	4.6	4.6	4.6	4.9	4.9	6.3	6.6	6.6	3.3	0.7	0	0
0	0	0	0	0.7	3	4.9	5.6	5.3	4.9	5.3	5.3	4.6	5.9	7.9	9.2	5.9	2	0.3	0
0	0.3	0	0	0	1	3	4.3	5.6	5.3	5.3	4.9	4.6	6.3	8.6	8.2	4.6	1.6	0.3	0
0	0	0	0	0	0	0.7	1.6	4.3	4.3	4	3	4	5.9	7.3	6.6	3.3	0.7	0	0
0	0	0.3	0.3	0	0	0	0.3	0.7	1.3	1	0.7	1.3	3	4.6	4.6	1.6	0.3	0	0
0	0	0	0	0	0	0	0	0	0	0	0	0.3	2	4.9	6.6	3	0.3	0	0
0	0	0	0	0	0	0	0	0	0	0	0.3	1.3	4.3	8.6	11.5	5.6	0.7	0	0
0	0	0	0	0	0	0	0	0	0	0	1	2.3	4.6	7.3	8.9	2.6	0.3	0	0
0	0	0	0	0	0	0	0	0	0	0	0.3	2	3	3.6	2	0.3	0	0	0
0	0	0	0	0	0	0	0	0	0	0	0	0.3	0.7	0.7	0	0	0	0	0
0	0	0	0	0	0	0	0	0	0	0	0	0	0	0	0	0	0	0	0
Frame 48 (380.92 ms)
0	0	0	0	0	0	0	0	0	0	0	0	0	0	0	0	0	0	0	0
0	0	0	0	0	0	0	0	0	0	0	0	0	0	0	0	0	0	0	0
0	0	0	0	0	0	0	0	0	0	0	0	0	0	0	0	0	0	0	0
0	0	0	0	0	0	0	0	0	0	0	0	0	0	0	0	0	0	0	0
0	0	0	0	0	0	0	0	0	0	0	0	0	0	0	0	0	0	0	0
0	0	0	0	0	0	0	0	0	0	0	0	0	0	0	0	0	0	0	0
0	0	0	0	0	0	0	0	0	0	0	0	0	0	0	0	0	0	0	0
0	0	0	0	0	0	0	0	0	0	0	0	0	0	0	0	0	0	0	0
0	0	0	0	0	0	0	0	0	0	0	0	0	0	0	0	0	0	0	0
0	0	0	0	0	0	0	0	0	0	0	0	0	0	0	0	0	0	0	0
0	0	0	0	0	0	0	0	0	0	0	0	0	0	0	0	0	0	0	0
0	0	0	0	0	0	0	0	0	0	0	0	0	0	0	0	0	0	0	0
0	0	0	0	0	0	0	0	0	0	0	0	0	0	0	0	0	0	0	0
0	0	0	0	0	0	0	0	0	0	0	0	0	0	0	0	0	0	0	0
0	0	0	0	0	0	0	0	0	0	0	0	0	0	0	0	0	0	0	0
0	0	0	0	0	0	0	0	0	0	0	0	0	0	0	0	0	0	0	0
0	0	0	0	0	0	0	0	0	0	0	0	0	0	0	0	0	0	0	0
0	0	0	0	0.3	0	0	0	0	0	0	0	0	0	0	0	0	0	0	0
0	0	0	0.3	1	0.7	1	0.7	0.7	0.3	0.3	0.3	0.3	0.7	0.7	0.3	0	0	0	0
0	0	0	0.7	1.3	1.6	2.3	2.6	2.3	2	2	2	3	4.3	4	2.6	0.7	0	0	0
0	0	0	0.3	1.3	2.6	4.3	4.6	4.9	4.6	4.9	4.9	5.3	5.9	6.6	6.6	3.3	0.7	0	0
0	0	0	0	0.7	3	4.9	5.9	5.6	4.9	5.6	5.3	4.6	5.9	8.2	9.2	5.9	1.6	0.3	0
0	0.3	0	0	0	1	2.6	4.3	5.6	5.3	5.6	4.9	4.6	6.3	8.9	8.6	4.9	1.6	0.3	0
0	0	0	0	0	0	0.7	1.6	4.3	4.6	4	3	4	5.9	7.6	6.6	3.3	0.7	0	0
0	0	0.3	0.3	0	0	0	0.3	0.7	1.3	0.7	0.7	1.3	3	4.6	4.6	1.6	0.3	0	0
0	0	0	0	0	0	0	0	0	0	0	0	0.7	2	4.9	6.6	2.6	0.3	0	0
0	0	0	0	0	0	0	0	0	0	0	0.3	1.6	4.3	8.6	10.9	5.3	0.7	0	0
0	0	0	0	0	0	0	0	0	0	0	1	2.6	4.6	6.9	8.6	2.6	0.3	0	0
0	0	0	0	0	0	0	0	0	0	0	0.3	2.3	3.3	3.6	2	0.3	0	0	0
0	0	0	0	0	0	0	0	0	0	0	0	0.3	0.7	0.7	0	0	0	0	0
0	0	0	0	0	0	0	0	0	0	0	0	0	0	0	0	0	0	0	0
Frame 49 (388.85 ms)
0	0	0	0	0	0	0	0	0	0	0	0	0	0	0	0	0	0	0	0
0	0	0	0	0	0	0	0	0	0	0	0	0	0	0	0	0	0	0	0
0	0	0	0	0	0	0	0	0	0	0	0	0	0	0	0	0	0	0	0
0	0	0	0	0	0	0	0	0	0	0	0	0	0	0	0	0	0	0	0
0	0	0	0	0	0	0	0	0	0	0	0	0	0	0	0	0	0	0	0
0	0	0	0	0	0	0	0	0	0	0	0	0	0	0	0	0	0	0	0
0	0	0	0	0	0	0	0	0	0	0	0	0	0	0	0	0	0	0	0
0	0	0	0	0	0	0	0	0	0	0	0	0	0	0	0	0	0	0	0
0	0	0	0	0	0	0	0	0	0	0	0	0	0	0	0	0	0	0	0
0	0	0	0	0	0	0	0	0	0	0	0	0	0	0	0	0	0	0	0
0	0	0	0	0	0	0	0	0	0	0	0	0	0	0	0	0	0	0	0
0	0	0	0	0	0	0	0	0	0	0	0	0	0	0	0	0	0	0	0
0	0	0	0	0	0	0	0	0	0	0	0	0	0	0	0	0	0	0	0
0	0	0	0	0	0	0	0	0	0	0	0	0	0	0	0	0	0	0	0
0	0	0	0	0	0	0	0	0	0	0	0	0	0	0	0	0	0	0	0
0	0	0	0	0	0	0	0	0	0	0	0	0	0	0	0	0	0	0	0
0	0	0	0	0	0	0	0	0	0	0	0	0	0	0	0	0	0	0	0
0	0	0	0	0.3	0	0	0	0	0	0	0	0	0	0	0	0	0	0	0
0	0	0	0.3	1	0.7	0.7	0.7	0.3	0.3	0.3	0.3	0.3	0.7	0.7	0.3	0	0	0	0
0	0	0	0.3	1.3	1.6	2.3	2.6	2	1.6	1.6	2	2.6	4	3.6	2.3	0.7	0	0	0
0	0	0	0.3	1.3	2.6	4.3	4.6	4.6	4.6	4.6	4.9	5.3	5.9	6.6	6.3	3.3	0.7	0	0
0	0	0	0	0.7	3	4.9	5.9	5.6	5.3	5.6	5.6	4.6	5.9	8.2	9.6	5.9	1.6	0.3	0
0	0.3	0	0	0	1	3	4.3	5.9	5.6	5.6	5.3	4.9	6.6	8.9	8.6	4.9	1.6	0.3	0
0	0	0	0	0	0	0.7	1.6	4.6	4.6	4	3.3	4.3	6.3	7.9	6.9	3.3	0.7	0	0
0	0	0.7	0.3	0	0	0	0.3	1	1	0.7	0.7	1.3	3.3	4.9	4.9	1.6	0.3	0	0
0	0	0	0	0	0	0	0	0	0	0	0	0.7	2	4.6	6.3	2.6	0.3	0	0
0	0	0	0	0	0	0	0	0	0	0	0.3	1.6	4.3	8.2	10.6	4.6	0.7	0	0
0	0	0	0	0	0	0	0	0	0	0	1	2.6	4.9	6.9	8.2	2.3	0.3	0	0
0	0	0	0	0	0	0	0	0	0	0	0.3	2.3	3.6	3.6	2	0.3	0	0	0
0	0	0	0	0	0	0	0	0	0	0	0	0.3	0.7	0.7	0	0	0	0	0
0	0	0	0	0	0	0	0	0	0	0	0	0	0	0	0	0	0	0	0
Frame 50 (396.79 ms)
0	0	0	0	0	0	0	0	0	0	0	0	0	0	0	0	0	0	0	0
0	0	0	0	0	0	0	0	0	0	0	0	0	0	0	0	0	0	0	0
0	0	0	0	0	0	0	0	0	0	0	0	0	0	0	0	0	0	0	0
0	0	0	0	0	0	0	0	0	0	0	0	0	0	0	0	0	0	0	0
0	0	0	0	0	0	0	0	0	0	0	0	0	0	0	0	0	0	0	0
0	0	0	0	0	0	0	0	0	0	0	0	0	0	0	0	0	0	0	0
0	0	0	0	0	0	0	0	0	0	0	0	0	0	0	0	0	0	0	0
0	0	0	0	0	0	0	0	0	0	0	0	0	0	0	0	0	0	0	0
0	0	0	0	0	0	0	0	0	0	0	0	0	0	0	0	0	0	0	0
0	0	0	0	0	0	0	0	0	0	0	0	0	0	0	0	0	0	0	0
0	0	0	0	0	0	0	0	0	0	0	0	0	0	0	0	0	0	0	0
0	0	0	0	0	0	0	0	0	0	0	0	0	0	0	0	0	0	0	0
0	0	0	0	0	0	0	0	0	0	0	0	0	0	0	0	0	0	0	0
0	0	0	0	0	0	0	0	0	0	0	0	0	0	0	0	0	0	0	0
0	0	0	0	0	0	0	0	0	0	0	0	0	0	0	0	0	0	0	0
0	0	0	0	0	0	0	0	0	0	0	0	0	0	0	0	0	0	0	0
0	0	0	0	0	0	0	0	0	0	0	0	0	0	0	0	0	0	0	0
0	0	0	0	0	0	0	0	0	0	0	0	0	0	0	0	0	0	0	0
0	0	0	0	0.7	0.7	0.3	0.3	0.3	0	0	0.3	0.3	0.7	0.3	0.3	0	0	0	0
0	0	0	0.3	1	1.3	2	2.3	2	1.3	1.3	1.6	2	3.3	3	2	0.7	0	0	0
0	0	0	0	1	2.6	4	4.6	4.6	4.3	4.6	4.6	5.3	6.3	6.6	6.6	3	0.7	0	0
0	0	0	0	0.7	3	4.9	6.3	5.6	5.3	5.6	5.6	4.9	6.3	8.6	9.9	5.9	1.6	0.3	0
0.3	0.3	0	0	0	1	2.6	4.3	5.9	5.6	5.9	5.6	4.9	6.6	9.2	8.9	4.9	1.6	0.3	0
0	0	0	0	0	0	0.3	1.6	4.6	4.9	4.3	3.3	4.3	6.3	7.9	7.3	3.6	1	0	0
0	0	0.7	0.3	0	0	0	0.3	1	1	0.7	0.7	1.3	3.3	4.9	4.9	2	0.3	0	0
0	0	0	0	0	0	0	0	0	0	0	0	0.7	2	4.6	6.3	2.6	0.3	0	0
0	0	0	0	0	0	0	0	0	0	0	0.3	1.6	4	7.9	9.9	4.6	0.7	0	0
0	0	0	0	0	0	0	0	0	0	0	1	2.6	4.9	6.6	7.9	2.3	0	0	0
0	0	0	0	0	0	0	0	0	0	0	0.7	2.3	3.6	3.6	2	0.3	0	0	0
0	0	0	0	0	0	0	0	0	0	0	0	0.3	0.7	0.7	0	0	0	0	0
0	0	0	0	0	0	0	0	0	0	0	0	0	0	0	0	0	0	0	0
Frame 51 (404.72 ms)
0	0	0	0	0	0	0	0	0	0	0	0	0	0	0	0	0	0	0	0
0	0	0	0	0	0	0	0	0	0	0	0	0	0	0	0	0	0	0	0
0	0	0	0	0	0	0	0	0	0	0	0	0	0	0	0	0	0	0	0
0	0	0	0	0	0	0	0	0	0	0	0	0	0	0	0	0	0	0	0
0	0	0	0	0	0	0	0	0	0	0	0	0	0	0	0	0	0	0	0
0	0	0	0	0	0	0	0	0	0	0	0	0	0	0	0	0	0	0	0
0	0	0	0	0	0	0	0	0	0	0	0	0	0	0	0	0	0	0	0
0	0	0	0	0	0	0	0	0	0	0	0	0	0	0	0	0	0	0	0
0	0	0	0	0	0	0	0	0	0	0	0	0	0	0	0	0	0	0	0
0	0	0	0	0	0	0	0	0	0	0	0	0	0	0	0	0	0	0	0
0	0	0	0	0	0	0	0	0	0	0	0	0	0	0	0	0	0	0	0
0	0	0	0	0	0	0	0	0	0	0	0	0	0	0	0	0	0	0	0
0	0	0	0	0	0	0	0	0	0	0	0	0	0	0	0	0	0	0	0
0	0	0	0	0	0	0	0	0	0	0	0	0	0	0	0	0	0	0	0
0	0	0	0	0	0	0	0	0	0	0	0	0	0	0	0	0	0	0	0
0	0	0	0	0	0	0	0	0	0	0	0	0	0	0	0	0	0	0	0
0	0	0	0	0	0	0	0	0	0	0	0	0	0	0	0	0	0	0	0
0	0	0	0	0	0	0	0	0	0	0	0	0	0	0	0	0	0	0	0
0	0	0	0	0.3	0.3	0.3	0.3	0.3	0	0	0	0.3	0.3	0.3	0.3	0	0	0	0
0	0	0	0	0.7	1.3	1.6	2	1.6	1	1.3	1.3	1.6	2.6	2.6	1.6	0.7	0	0	0
0	0	0	0	0.7	2.3	4	4.6	4.6	4.3	4.6	4.6	4.9	5.9	6.6	6.6	3	0.7	0	0
0	0	0	0	0.3	2.6	4.9	6.3	5.6	5.3	5.9	5.9	4.9	6.3	8.6	9.9	5.9	1.6	0	0
0.3	0.3	0	0	0	0.7	2.6	4.3	5.9	5.9	5.9	5.6	4.9	6.9	9.6	9.2	4.9	1.3	0	0
0	0	0	0	0	0	0.3	1.6	4.6	4.9	4.3	3.3	4.3	6.3	8.2	7.3	3.6	0.7	0	0
0	0	0.7	0.3	0	0	0	0.3	1	1	0.7	0.7	1.3	3.3	4.9	4.9	2	0.3	0	0
0	0	0	0	0	0	0	0	0	0	0	0	0.7	2.3	4.6	5.9	2.6	0.3	0	0
0	0	0	0	0	0	0	0	0	0	0	0.3	1.6	4	7.6	9.2	4	0.7	0	0
0	0	0	0	0	0	0	0	0	0	0	1	3	4.6	6.6	7.6	2	0	0	0
0	0	0	0	0	0	0	0	0	0	0	0.7	2.3	3.6	3.6	2	0.3	0	0	0
0	0	0	0	0	0	0	0	0	0	0	0	0.3	0.7	0.7	0	0	0	0	0
0	0	0	0	0	0	0	0	0	0	0	0	0	0	0	0	0	0	0	0
Frame 52 (412.66 ms)
0	0	0	0	0	0	0	0	0	0	0	0	0	0	0	0	0	0	0	0
0	0	0	0	0	0	0	0	0	0	0	0	0	0	0	0	0	0	0	0
0	0	0	0	0	0	0	0	0	0	0	0	0	0	0	0	0	0	0	0
0	0	0	0	0	0	0	0	0	0	0	0	0	0	0	0	0	0	0	0
0	0	0	0	0	0	0	0	0	0	0	0	0	0	0	0	0	0	0	0
0	0	0	0	0	0	0	0	0	0	0	0	0	0	0	0	0	0	0	0
0	0	0	0	0	0	0	0	0	0	0	0	0	0	0	0	0	0	0	0
0	0	0	0	0	0	0	0	0	0	0	0	0	0	0	0	0	0	0	0
0	0	0	0	0	0	0	0	0	0	0	0	0	0	0	0	0	0	0	0
0	0	0	0	0	0	0	0	0	0	0	0	0	0	0	0	0	0	0	0
0	0	0	0	0	0	0	0	0	0	0	0	0	0	0	0	0	0	0	0
0	0	0	0	0	0	0	0	0	0	0	0	0	0	0	0	0	0	0	0
0	0	0	0	0	0	0	0	0	0	0	0	0	0	0	0	0	0	0	0
0	0	0	0	0	0	0	0	0	0	0	0	0	0	0	0	0	0	0	0
0	0	0	0	0	0	0	0	0	0	0	0	0	0	0	0	0	0	0	0
0	0	0	0	0	0	0	0	0	0	0	0	0	0	0	0	0	0	0	0
0	0	0	0	0	0	0	0	0	0	0	0	0	0	0	0	0	0	0	0
0	0	0	0	0	0	0	0	0	0	0	0	0	0	0	0	0	0	0	0
0	0	0	0	0	0	0.3	0.3	0	0	0	0	0	0.3	0.3	0	0	0	0	0
0	0	0	0	0.3	1	1.6	1.6	1.3	1	1	1	1.3	2	2.3	1.6	0.3	0	0	0
0	0	0	0	0.3	2	3.6	4.3	4.3	4	4.3	4.3	4.6	5.9	6.3	6.3	2.6	0.3	0	0
0	0	0	0	0.3	2.3	4.6	5.9	5.9	5.3	5.9	5.9	4.9	6.3	8.6	9.9	5.6	1.3	0	0
0.3	0.3	0	0	0	0.7	2.3	4.3	6.3	5.9	6.3	5.6	5.3	6.9	9.6	9.2	4.9	1.3	0	0
0	0	0.3	0	0	0	0.3	1.6	4.6	5.3	4.6	3.6	4.3	6.6	8.2	7.6	3.6	0.7	0	0
0	0	0.7	0.3	0	0	0	0.3	0.7	1	0.7	0.7	1.3	3.3	4.9	4.9	1.6	0.3	0	0
0	0	0.3	0	0	0	0	0	0	0	0	0	0.3	2	4.3	5.3	2.3	0.3	0	0
0	0	0	0	0	0	0	0	0	0	0	0.3	1.6	4	6.9	8.2	3.3	0.3	0	0
0	0	0	0	0	0	0	0	0	0	0	1	3	4.6	6.3	7.3	2	0	0	0
0	0	0	0	0	0	0	0	0	0	0	0.7	2.3	3.6	3.6	2	0.3	0	0	0
0	0	0	0	0	0	0	0	0	0	0	0	0.3	0.7	0.7	0	0	0	0	0
0	0	0	0	0	0	0	0	0	0	0	0	0	0	0	0	0	0	0	0
Frame 53 (420.59 ms)
0	0	0	0	0	0	0	0	0	0	0	0	0	0	0	0	0	0	0	0
0	0	0	0	0	0	0	0	0	0	0	0	0	0	0	0	0	0	0	0
0	0	0	0	0	0	0	0	0	0	0	0	0	0	0	0	0	0	0	0
0	0	0	0	0	0	0	0	0	0	0	0	0	0	0	0	0	0	0	0
0	0	0	0	0	0	0	0	0	0	0	0	0	0	0	0	0	0	0	0
0	0	0	0	0	0	0	0	0	0	0	0	0	0	0	0	0	0	0	0
0	0	0	0	0	0	0	0	0	0	0	0	0	0	0	0	0	0	0	0
0	0	0	0	0	0	0	0	0	0	0	0	0	0	0	0	0	0	0	0
0	0	0	0	0	0	0	0	0	0	0	0	0	0	0	0	0	0	0	0
0	0	0	0	0	0	0	0	0	0	0	0	0	0	0	0	0	0	0	0
0	0	0	0	0	0	0	0	0	0	0	0	0	0	0	0	0	0	0	0
0	0	0	0	0	0	0	0	0	0	0	0	0	0	0	0	0	0	0	0
0	0	0	0	0	0	0	0	0	0	0	0	0	0	0	0	0	0	0	0
0	0	0	0	0	0	0	0	0	0	0	0	0	0	0	0	0	0	0	0
0	0	0	0	0	0	0	0	0	0	0	0	0	0	0	0	0	0	0	0
0	0	0	0	0	0	0	0	0	0	0	0	0	0	0	0	0	0	0	0
0	0	0	0	0	0	0	0	0	0	0	0	0	0	0	0	0	0	0	0
0	0	0	0	0	0	0	0	0	0	0	0	0	0	0	0	0	0	0	0
0	0	0	0	0	0	0	0	0	0	0	0	0	0	0	0	0	0	0	0
0	0	0	0	0.3	0.7	1.3	1.3	1	0.7	0.7	0.7	1	1.6	1.6	1.3	0.3	0	0	0
0	0	0	0	0.3	1.6	3.6	4	4	3.6	4	4	4.3	5.6	6.3	5.9	2.3	0.3	0	0
0	0	0	0	0.3	2	4.3	5.9	5.9	5.3	5.9	5.6	4.9	6.3	8.6	9.6	5.3	1.3	0	0
0	0.3	0	0	0	0.7	2	4	6.3	6.3	6.6	5.9	5.3	6.9	9.6	8.9	4.6	1.3	0	0
0	0	0.3	0	0	0	0.3	1.3	4.3	5.3	4.6	3.6	4.3	6.3	8.2	7.3	3.3	0.7	0	0
0	0	0.7	0.3	0	0	0	0.3	0.7	1	0.7	0.7	1.3	3	4.6	4.9	1.6	0.3	0	0
0	0	0	0	0	0	0	0	0	0	0	0	0.3	2	4	4.9	2	0.3	0	0
0	0	0	0	0	0	0	0	0	0	0	0.3	1.6	3.6	6.3	7.6	3	0.3	0	0
0	0	0	0	0	0	0	0	0	0	0	1	3	4.6	5.6	6.3	1.6	0	0	0
0	0	0	0	0	0	0	0	0	0	0	0.7	2.3	3.6	3.6	1.6	0.3	0	0	0
0	0	0	0	0	0	0	0	0	0	0	0	0.3	0.7	0.7	0	0	0	0	0
0	0	0	0	0	0	0	0	0	0	0	0	0	0	0	0	0	0	0	0
Frame 54 (428.53 ms)
0	0	0	0	0	0	0	0	0	0	0	0	0	0	0	0	0	0	0	0
0	0	0	0	0	0	0	0	0	0	0	0	0	0	0	0	0	0	0	0
0	0	0	0	0	0	0	0	0	0	0	0	0	0	0	0	0	0	0	0
0	0	0	0	0	0	0	0	0	0	0	0	0	0	0	0	0	0	0	0
0	0	0	0	0	0	0	0	0	0	0	0	0	0	0	0	0	0	0	0
0	0	0	0	0	0	0	0	0	0	0	0	0	0	0	0	0	0	0	0
0	0	0	0	0	0	0	0	0	0	0	0	0	0	0	0	0	0	0	0
0	0	0	0	0	0	0	0	0	0	0	0	0	0	0	0	0	0	0	0
0	0	0	0	0	0	0	0	0	0	0	0	0	0	0	0	0	0	0	0
0	0	0	0	0	0	0	0	0	0	0	0	0	0	0	0	0	0	0	0
0	0	0	0	0	0	0	0	0	0	0	0	0	0	0	0	0	0	0	0
0	0	0	0	0	0	0	0	0	0	0	0	0	0	0	0	0	0	0	0
0	0	0	0	0	0	0	0	0	0	0	0	0	0	0	0	0	0	0	0
0	0	0	0	0	0	0	0	0	0	0	0	0	0	0	0	0	0	0	0
0	0	0	0	0	0	0	0	0	0	0	0	0	0	0	0	0	0	0	0
0	0	0	0	0	0	0	0	0	0	0	0	0	0	0	0	0	0	0	0
0	0	0	0	0	0	0	0	0	0	0	0	0	0	0	0	0	0	0	0
0	0	0	0	0	0	0	0	0	0	0	0	0	0	0	0	0	0	0	0
0	0	0	0	0	0	0	0	0	0	0	0	0	0	0	0	0	0	0	0
0	0	0	0	0	0.3	0.7	0.7	0.7	0.3	0.3	0.7	0.7	1	1	1	0.3	0	0	0
0	0	0	0	0	1	2.6	3.6	3.3	2.6	3	3.3	3.6	4.6	5.6	5.3	2	0.3	0	0
0	0	0	0	0	1.3	3.6	5.3	5.3	5.3	5.6	5.6	4.6	5.6	7.9	8.9	4.6	1	0	0
0	0.3	0	0	0	0.3	1.6	3.6	5.9	6.3	6.6	5.6	4.9	6.6	8.9	8.6	4.3	1	0	0
0	0	0.3	0	0	0	0.3	1	3.6	4.6	4.6	3.6	4.3	6.3	7.9	6.9	3.3	0.7	0	0
0	0	0.7	0.3	0	0	0	0	0.7	0.7	0.7	0.7	1.3	3	4.6	4.3	1.6	0.3	0	0
0	0	0	0	0	0	0	0	0	0	0	0	0.3	1.6	3.6	4.3	1.6	0.3	0	0
0	0	0	0	0	0	0	0	0	0	0	0.3	1.6	3.3	5.6	6.6	2.3	0.3	0	0
0	0	0	0	0	0	0	0	0	0	0	1	3	4.6	5.3	5.6	1.3	0	0	0
0	0	0	0	0	0	0	0	0	0	0	0.7	2.3	3.6	3.3	1.3	0.3	0	0	0
0	0	0	0	0	0	0	0	0	0	0	0	0.3	0.7	0.7	0	0	0	0	0
0	0	0	0	0	0	0	0	0	0	0	0	0	0	0	0	0	0	0	0
Frame 55 (436.47 ms)
0	0	0	0	0	0	0	0	0	0	0	0	0	0	0	0	0	0	0	0
0	0	0	0	0	0	0	0	0	0	0	0	0	0	0	0	0	0	0	0
0	0	0	0	0	0	0	0	0	0	0	0	0	0	0	0	0	0	0	0
0	0	0	0	0	0	0	0	0	0	0	0	0	0	0	0	0	0	0	0
0	0	0	0	0	0	0	0	0	0	0	0	0	0	0	0	0	0	0	0
0	0	0	0	0	0	0	0	0	0	0	0	0	0	0	0	0	0	0	0
0	0	0	0	0	0	0	0	0	0	0	0	0	0	0	0	0	0	0	0
0	0	0	0	0	0	0	0	0	0	0	0	0	0	0	0	0	0	0	0
0	0	0	0	0	0	0	0	0	0	0	0	0	0	0	0	0	0	0	0
0	0	0	0	0	0	0	0	0	0	0	0	0	0	0	0	0	0	0	0
0	0	0	0	0	0	0	0	0	0	0	0	0	0	0	0	0	0	0	0
0	0	0	0	0	0	0	0	0	0	0	0	0	0	0	0	0	0	0	0
0	0	0	0	0	0	0	0	0	0	0	0	0	0	0	0	0	0	0	0
0	0	0	0	0	0	0	0	0	0	0	0	0	0	0	0	0	0	0	0
0	0	0	0	0	0	0	0	0	0	0	0	0	0	0	0	0	0	0	0
0	0	0	0	0	0	0	0	0	0	0	0	0	0	0	0	0	0	0	0
0	0	0	0	0	0	0	0	0	0	0	0	0	0	0	0	0	0	0	0
0	0	0	0	0	0	0	0	0	0	0	0	0	0	0	0	0	0	0	0
0	0	0	0	0	0	0	0	0	0	0	0	0	0	0	0	0	0	0	0
0	0	0	0	0	0	0.3	0.3	0.3	0.3	0.3	0.3	0.3	0.7	0.7	0.7	0	0	0	0
0	0	0	0	0	0.3	1.6	2.3	2	1.6	2	2	2.3	3.6	4.6	4.3	1.3	0.3	0	0
0	0	0	0	0	0.7	2.3	4	4.6	4.3	4.9	4.6	4	4.9	6.9	7.9	4	0.7	0	0
0	0.3	0	0	0	0.3	1	2.6	5.3	5.3	5.9	4.9	4.3	5.6	7.9	7.6	3.6	1	0	0
0	0	0	0	0	0	0	0.7	3	4	4	3.3	4	5.3	6.9	6.3	3	0.7	0	0
0	0	0.7	0.3	0	0	0	0	0.3	0.7	0.7	0.7	1	2.3	4	4	1.3	0.3	0	0
0	0	0	0	0	0	0	0	0	0	0	0	0.3	1.6	3	4	1.3	0.3	0	0
0	0	0	0	0	0	0	0	0	0	0	0.3	1.3	3	4.9	5.9	2	0.3	0	0
0	0	0	0	0	0	0	0	0	0	0	1	2.6	4	4.6	4.9	1	0	0	0
0	0	0	0	0	0	0	0	0	0	0	0.3	2.3	3.3	3	1.3	0.3	0	0	0
0	0	0	0	0	0	0	0	0	0	0	0	0.3	0.7	0.7	0	0	0	0	0
0	0	0	0	0	0	0	0	0	0	0	0	0	0	0	0	0	0	0	0
Frame 56 (444.40 ms)
0	0	0	0	0	0	0	0	0	0	0	0	0	0	0	0	0	0	0	0
0	0	0	0	0	0	0	0	0	0	0	0	0	0	0	0	0	0	0	0
0	0	0	0	0	0	0	0	0	0	0	0	0	0	0	0	0	0	0	0
0	0	0	0	0	0	0	0	0	0	0	0	0	0	0	0	0	0	0	0
0	0	0	0	0	0	0	0	0	0	0	0	0	0	0	0	0	0	0	0
0	0	0	0	0	0	0	0	0	0	0	0	0	0	0	0	0	0	0	0
0	0	0	0	0	0	0	0	0	0	0	0	0	0	0	0	0	0	0	0
0	0	0	0	0	0	0	0	0	0	0	0	0	0	0	0	0	0	0	0
0	0	0	0	0	0	0	0	0	0	0	0	0	0	0	0	0	0	0	0
0	0	0	0	0	0	0	0	0	0	0	0	0	0	0	0	0	0	0	0
0	0	0	0	0	0	0	0	0	0	0	0	0	0	0	0	0	0	0	0
0	0	0	0	0	0	0	0	0	0	0	0	0	0	0	0	0	0	0	0
0	0	0	0	0	0	0	0	0	0	0	0	0	0	0	0	0	0	0	0
0	0	0	0	0	0	0	0	0	0	0	0	0	0	0	0	0	0	0	0
0	0	0	0	0	0	0	0	0	0	0	0	0	0	0	0	0	0	0	0
0	0	0	0	0	0	0	0	0	0	0	0	0	0	0	0	0	0	0	0
0	0	0	0	0	0	0	0	0	0	0	0	0	0	0	0	0	0	0	0
0	0	0	0	0	0	0	0	0	0	0	0	0	0	0	0	0	0	0	0
0	0	0	0	0	0	0	0	0	0	0	0	0	0	0	0	0	0	0	0
0	0	0	0	0	0	0	0	0	0	0	0	0	0.3	0.3	0.3	0	0	0	0
0	0	0	0	0	0	0.3	1	1	0.7	1	1	1	1.6	2.6	2.6	0.7	0	0	0
0	0	0	0	0	0	1	2.3	3	3	3.6	3	2.3	3.3	4.9	5.6	2.3	0.3	0	0
0	0.3	0	0	0	0	0.7	1.6	3.6	4	4.3	4	3.3	4	5.3	5.6	2.6	0.7	0	0
0	0	0	0	0	0	0	0.3	1.6	2.6	2.6	2.3	3	4.3	4.9	4.6	2	0.3	0	0
0	0	0.3	0	0	0	0	0	0.3	0.3	0.3	0.3	0.7	2	3	3	1	0	0	0
0	0	0	0	0	0	0	0	0	0	0	0	0.3	1.3	2.6	3.3	1.3	0	0	0
0	0	0	0	0	0	0	0	0	0	0	0.3	1.3	3	4.6	5.6	2	0.3	0	0
0	0	0	0	0	0	0	0	0	0	0	1	2.3	4	4.3	4.6	1	0	0	0
0	0	0	0	0	0	0	0	0	0	0	0.3	2	3	2.3	1	0	0	0	0
0	0	0	0	0	0	0	0	0	0	0	0	0.3	0.7	0.3	0	0	0	0	0
0	0	0	0	0	0	0	0	0	0	0	0	0	0	0	0	0	0	0	0
Frame 57 (452.34 ms)
0	0	0	0	0	0	0	0	0	0	0	0	0	0	0	0	0	0	0	0
0	0	0	0	0	0	0	0	0	0	0	0	0	0	0	0	0	0	0	0
0	0	0	0	0	0	0	0	0	0	0	0	0	0	0	0	0	0	0	0
0	0	0	0	0	0	0	0	0	0	0	0	0	0	0	0	0	0	0	0
0	0	0	0	0	0	0	0	0	0	0	0	0	0	0	0	0	0	0	0
0	0	0	0	0	0	0	0	0	0	0	0	0	0	0	0	0	0	0	0
0	0	0	0	0	0	0	0	0	0	0	0	0	0	0	0	0	0	0	0
0	0	0	0	0	0	0	0	0	0	0	0	0	0	0	0	0	0	0	0
0	0	0	0	0	0	0	0	0	0	0	0	0	0	0	0	0	0	0	0
0	0	0	0	0	0	0	0	0	0	0	0	0	0	0	0	0	0	0	0
0	0	0	0	0	0	0	0	0	0	0	0	0	0	0	0	0	0	0	0
0	0	0	0	0	0	0	0	0	0	0	0	0	0	0	0	0	0	0	0
0	0	0	0	0	0	0	0	0	0	0	0	0	0	0	0	0	0	0	0
0	0	0	0	0	0	0	0	0	0	0	0	0	0	0	0	0	0	0	0
0	0	0	0	0	0	0	0	0	0	0	0	0	0	0	0	0	0	0	0
0	0	0	0	0	0	0	0	0	0	0	0	0	0	0	0	0	0	0	0
0	0	0	0	0	0	0	0	0	0	0	0	0	0	0	0	0	0	0	0
0	0	0	0	0	0	0	0	0	0	0	0	0	0	0	0	0	0	0	0
0	0	0	0	0	0	0	0	0	0	0	0	0	0	0	0	0	0	0	0
0	0	0	0	0	0	0	0	0	0	0	0	0	0	0	0	0	0	0	0
0	0	0	0	0	0	0	0	0	0	0.3	0	0.3	0.3	0.7	0.7	0.3	0	0	0
0	0	0	0	0	0	0.3	0.7	1	1	1.3	1	0.7	1.3	2	2.3	1	0	0	0
0	0	0	0	0	0	0	0.7	1.6	1.6	2	1.6	1.3	2	2.3	2.6	1	0	0	0
0	0	0	0	0	0	0	0	0.7	0.7	1.3	1.3	1.6	2.3	2.6	2	0.7	0	0	0
0	0	0	0	0	0	0	0	0	0	0.3	0.3	0.3	1	1.6	1.6	0.3	0	0	0
0	0	0	0	0	0	0	0	0	0	0	0	0.3	1	2.3	3	1	0	0	0
0	0	0	0	0	0	0	0	0	0	0	0.3	1.3	2.6	4.6	5.6	2	0.3	0	0
0	0	0	0	0	0	0	0	0	0	0	0.7	2	3.6	4.3	4.6	1	0	0	0
0	0	0	0	0	0	0	0	0	0	0	0.3	1.6	2.6	2.3	1	0	0	0	0
0	0	0	0	0	0	0	0	0	0	0	0	0.3	0.3	0.3	0	0	0	0	0
0	0	0	0	0	0	0	0	0	0	0	0	0	0	0	0	0	0	0	0
Frame 58 (460.27 ms)
0	0	0	0	0	0	0	0	0	0	0	0	0	0	0	0	0	0	0	0
0	0	0	0	0	0	0	0	0	0	0	0	0	0	0	0	0	0	0	0
0	0	0	0	0	0	0	0	0	0	0	0	0	0	0	0	0	0	0	0
0	0	0	0	0	0	0	0	0	0	0	0	0	0	0	0	0	0	0	0
0	0	0	0	0	0	0	0	0	0	0	0	0	0	0	0	0	0	0	0
0	0	0	0	0	0	0	0	0	0	0	0	0	0	0	0	0	0	0	0
0	0	0	0	0	0	0	0	0	0	0	0	0	0	0	0	0	0	0	0
0	0	0	0	0	0	0	0	0	0	0	0	0	0	0	0	0	0	0	0
0	0	0	0	0	0	0	0	0	0	0	0	0	0	0	0	0	0	0	0
0	0	0	0	0	0	0	0	0	0	0	0	0	0	0	0	0	0	0	0
0	0	0	0	0	0	0	0	0	0	0	0	0	0	0	0	0	0	0	0
0	0	0	0	0	0	0	0	0	0	0	0	0	0	0	0	0	0	0	0
0	0	0	0	0	0	0	0	0	0	0	0	0	0	0	0	0	0	0	0
0	0	0	0	0	0	0	0	0	0	0	0	0	0	0	0	0	0	0	0
0	0	0	0	0	0	0	0	0	0	0	0	0	0	0	0	0	0	0	0
0	0	0	0	0	0	0	0	0	0	0	0	0	0	0	0	0	0	0	0
0	0	0	0	0	0	0	0	0	0	0	0	0	0	0	0	0	0	0	0
0	0	0	0	0	0	0	0	0	0	0	0	0	0	0	0	0	0	0	0
0	0	0	0	0	0	0	0	0	0	0	0	0	0	0	0	0	0	0	0
0	0	0	0	0	0	0	0	0	0	0	0	0	0	0	0	0	0	0	0
0	0	0	0	0	0	0	0	0	0	0	0	0	0	0	0	0	0	0	0
0	0	0	0	0	0	0	0	0	0.3	0.3	0	0	0.3	0.7	0.3	0	0	0	0
0	0	0	0	0	0	0	0	0.3	0.3	0.7	0.7	0.3	0.3	0.7	0.7	0	0	0	0
0	0	0	0	0	0	0	0	0	0	0.3	0.3	0.7	0.7	0.7	0.7	0	0	0	0
0	0	0	0	0	0	0	0	0	0	0	0	0	0.3	0.3	0.3	0	0	0	0
0	0	0	0	0	0	0	0	0	0	0	0	0.3	0.7	1.3	1.6	0.7	0	0	0
0	0	0	0	0	0	0	0	0	0	0	0.3	1	2.3	4.6	5.3	1.6	0	0	0
0	0	0	0	0	0	0	0	0	0	0	0.7	2	3.6	4.6	4.9	1	0	0	0
0	0	0	0	0	0	0	0	0	0	0	0.3	1.3	2.3	2.3	1	0	0	0	0
0	0	0	0	0	0	0	0	0	0	0	0	0.3	0.3	0.3	0	0	0	0	0
0	0	0	0	0	0	0	0	0	0	0	0	0	0	0	0	0	0	0	0
Frame 59 (468.21 ms)
0	0	0	0	0	0	0	0	0	0	0	0	0	0	0	0	0	0	0	0
0	0	0	0	0	0	0	0	0	0	0	0	0	0	0	0	0	0	0	0
0	0	0	0	0	0	0	0	0	0	0	0	0	0	0	0	0	0	0	0
0	0	0	0	0	0	0	0	0	0	0	0	0	0	0	0	0	0	0	0
0	0	0	0	0	0	0	0	0	0	0	0	0	0	0	0	0	0	0	0
0	0	0	0	0	0	0	0	0	0	0	0	0	0	0	0	0	0	0	0
0	0	0	0	0	0	0	0	0	0	0	0	0	0	0	0	0	0	0	0
0	0	0	0	0	0	0	0	0	0	0	0	0	0	0	0	0	0	0	0
0	0	0	0	0	0	0	0	0	0	0	0	0	0	0	0	0	0	0	0
0	0	0	0	0	0	0	0	0	0	0	0	0	0	0	0	0	0	0	0
0	0	0	0	0	0	0	0	0	0	0	0	0	0	0	0	0	0	0	0
0	0	0	0	0	0	0	0	0	0	0	0	0	0	0	0	0	0	0	0
0	0	0	0	0	0	0	0	0	0	0	0	0	0	0	0	0	0	0	0
0	0	0	0	0	0	0	0	0	0	0	0	0	0	0	0	0	0	0	0
0	0	0	0	0	0	0	0	0	0	0	0	0	0	0	0	0	0	0	0
0	0	0	0	0	0	0	0	0	0	0	0	0	0	0	0	0	0	0	0
0	0	0	0	0	0	0	0	0	0	0	0	0	0	0	0	0	0	0	0
0	0	0	0	0	0	0	0	0	0	0	0	0	0	0	0	0	0	0	0
0	0	0	0	0	0	0	0	0	0	0	0	0	0	0	0	0	0	0	0
0	0	0	0	0	0	0	0	0	0	0	0	0	0	0	0	0	0	0	0
0	0	0	0	0	0	0	0	0	0	0	0	0	0	0	0	0	0	0	0
0	0	0	0	0	0	0	0	0	0	0	0	0	0	0	0	0	0	0	0
0	0	0	0	0	0	0	0	0	0	0	0	0	0	0	0	0	0	0	0
0	0	0	0	0	0	0	0	0	0	0	0	0	0	0	0	0	0	0	0
0	0	0	0	0	0	0	0	0	0	0	0	0	0	0	0	0	0	0	0
0	0	0	0	0	0	0	0	0	0	0	0	0	0	0.3	0.7	0	0	0	0
0	0	0	0	0	0	0	0	0	0	0	0	0.3	1	2	2.3	0.7	0	0	0
0	0	0	0	0	0	0	0	0	0	0	0.3	1.3	3	3.6	3.6	0.7	0	0	0
0	0	0	0	0	0	0	0	0	0	0	0.3	1.3	2.3	2.6	1	0	0	0	0
0	0	0	0	0	0	0	0	0	0	0	0	0.3	0.3	0.3	0	0	0	0	0
0	0	0	0	0	0	0	0	0	0	0	0	0	0	0	0	0	0	0	0
Frame 60 (476.14 ms)
0	0	0	0	0	0	0	0	0	0	0	0	0	0	0	0	0	0	0	0
0	0	0	0	0	0	0	0	0	0	0	0	0	0	0	0	0	0	0	0
0	0	0	0	0	0	0	0	0	0	0	0	0	0	0	0	0	0	0	0
0	0	0	0	0	0	0	0	0	0	0	0	0	0	0	0	0	0	0	0
0	0	0	0	0	0	0	0	0	0	0	0	0	0	0	0	0	0	0	0
0	0	0	0	0	0	0	0	0	0	0	0	0	0	0	0	0	0	0	0
0	0	0	0	0	0	0	0	0	0	0	0	0	0	0	0	0	0	0	0
0	0	0	0	0	0	0	0	0	0	0	0	0	0	0	0	0	0	0	0
0	0	0	0	0	0	0	0	0	0	0	0	0	0	0	0	0	0	0	0
0	0	0	0	0	0	0	0	0	0	0	0	0	0	0	0	0	0	0	0
0	0	0	0	0	0	0	0	0	0	0	0	0	0	0	0	0	0	0	0
0	0	0	0	0	0	0	0	0	0	0	0	0	0	0	0	0	0	0	0
0	0	0	0	0	0	0	0	0	0	0	0	0	0	0	0	0	0	0	0
0	0	0	0	0	0	0	0	0	0	0	0	0	0	0	0	0	0	0	0
0	0	0	0	0	0	0	0	0	0	0	0	0	0	0	0	0	0	0	0
0	0	0	0	0	0	0	0	0	0	0	0	0	0	0	0	0	0	0	0
0	0	0	0	0	0	0	0	0	0	0	0	0	0	0	0	0	0	0	0
0	0	0	0	0	0	0	0	0	0	0	0	0	0	0	0	0	0	0	0
0	0	0	0	0	0	0	0	0	0	0	0	0	0	0	0	0	0	0	0
0	0	0	0	0	0	0	0	0	0	0	0	0	0	0	0	0	0	0	0
0	0	0	0	0	0	0	0	0	0	0	0	0	0	0	0	0	0	0	0
0	0	0	0	0	0	0	0	0	0	0	0	0	0	0	0	0	0	0	0
0	0	0	0	0	0	0	0	0	0	0	0	0	0	0	0	0	0	0	0
0	0	0	0	0	0	0	0	0	0	0	0	0	0	0	0	0	0	0	0
0	0	0	0	0	0	0	0	0	0	0	0	0	0	0	0	0	0	0	0
0	0	0	0	0	0	0	0	0	0	0	0	0	0	0	0	0	0	0	0
0	0	0	0	0	0	0	0	0	0	0	0	0	0.3	0.7	0.7	0	0	0	0
0	0	0	0	0	0	0	0	0	0	0	0	0.3	1	1.3	1	0.3	0	0	0
0	0	0	0	0	0	0	0	0	0	0	0	0.7	1	1	0.3	0	0	0	0
0	0	0	0	0	0	0	0	0	0	0	0	0	0.3	0.3	0	0	0	0	0
0	0	0	0	0	0	0	0	0	0	0	0	0	0	0	0	0	0	0	0
Frame 61 (484.08 ms)
0	0	0	0	0	0	0	0	0	0	0	0	0	0	0	0	0	0	0	0
0	0	0	0	0	0	0	0	0	0	0	0	0	0	0	0	0	0	0	0
0	0	0	0	0	0	0	0	0	0	0	0	0	0	0	0	0	0	0	0
0	0	0	0	0	0	0	0	0	0	0	0	0	0	0	0	0	0	0	0
0	0	0	0	0	0	0	0	0	0	0	0	0	0	0	0	0	0	0	0
0	0	0	0	0	0	0	0	0	0	0	0	0	0	0	0	0	0	0	0
0	0	0	0	0	0	0	0	0	0	0	0	0	0	0	0	0	0	0	0
0	0	0	0	0	0	0	0	0	0	0	0	0	0	0	0	0	0	0	0
0	0	0	0	0	0	0	0	0	0	0	0	0	0	0	0	0	0	0	0
0	0	0	0	0	0	0	0	0	0	0	0	0	0	0	0	0	0	0	0
0	0	0	0	0	0	0	0	0	0	0	0	0	0	0	0	0	0	0	0
0	0	0	0	0	0	0	0	0	0	0	0	0	0	0	0	0	0	0	0
0	0	0	0	0	0	0	0	0	0	0	0	0	0	0	0	0	0	0	0
0	0	0	0	0	0	0	0	0	0	0	0	0	0	0	0	0	0	0	0
0	0	0	0	0	0	0	0	0	0	0	0	0	0	0	0	0	0	0	0
0	0	0	0	0	0	0	0	0	0	0	0	0	0	0	0	0	0	0	0
0	0	0	0	0	0	0	0	0	0	0	0	0	0	0	0	0	0	0	0
0	0	0	0	0	0	0	0	0	0	0	0	0	0	0	0	0	0	0	0
0	0	0	0	0	0	0	0	0	0	0	0	0	0	0	0	0	0	0	0
0	0	0	0	0	0	0	0	0	0	0	0	0	0	0	0	0	0	0	0
0	0	0	0	0	0	0	0	0	0	0	0	0	0	0	0	0	0	0	0
0	0	0	0	0	0	0	0	0	0	0	0	0	0	0	0	0	0	0	0
0	0	0	0	0	0	0	0	0	0	0	0	0	0	0	0	0	0	0	0
0	0	0	0	0	0	0	0	0	0	0	0	0	0	0	0	0	0	0	0
0	0	0	0	0	0	0	0	0	0	0	0	0	0	0	0	0	0	0	0
0	0	0	0	0	0	0	0	0	0	0	0	0	0	0	0	0	0	0	0
0	0	0	0	0	0	0	0	0	0	0	0	0	0	0	0	0	0	0	0
0	0	0	0	0	0	0	0	0	0	0	0	0	0.3	0.3	0.3	0	0	0	0
0	0	0	0	0	0	0	0	0	0	0	0	0.3	0.3	0.3	0	0	0	0	0
0	0	0	0	0	0	0	0	0	0	0	0	0	0.3	0	0	0	0	0	0
0	0	0	0	0	0	0	0	0	0	0	0	0	0	0	0	0	0	0	0
Frame 62 (492.02 ms)
0	0	0	0	0	0	0	0	0	0	0	0	0	0	0	0	0	0	0	0
0	0	0	0	0	0	0	0	0	0	0	0	0	0	0	0	0	0	0	0
0	0	0	0	0	0	0	0	0	0	0	0	0	0	0	0	0	0	0	0
0	0	0	0	0	0	0	0	0	0	0	0	0	0	0	0	0	0	0	0
[truncated: 2,247 more rows]
[truncated: 1 more columns]
