# Supplementary material for: Similarity of Center of Pressure Progression during Walking and Jogging of Anterior Cruciate Ligament Deficient Patients
Source: PLoS One. 2017 Jan 10;12(1):e0169421. doi: 10.1371/journal.pone.0169421 (PMC5224873; doi:10.1371/journal.pone.0169421)
Supplement: S1 Dataset — (ZIP) [file pone.0169421.s001.zip › partial plantar pressure data sent to PLOS-remove name and data/01. Part of the 64 unilateral ACLD subjects/jog/09/09- run_1' -.txt]

Scanning speed; for the left foot: 500.00 Hertz, for the right foot: 500.00 Hertz
Left foot data
Left rectangle position
Rectangle bottom
49
Rectangle left
9
Rectangle width
21
Rectangle height
37
Frame 0 (0.00 ms)
0	0	0	0	0	0	0	0	0	0	0	0	0.3	0.7	1	0.3	0	0	0	0	0
0	0	0	0	0	0	0	0	0	0	0	0	0.7	0.7	1	0.3	0	0	0	0	0
0	0	0	0	0	0	0	0	0	0	0	0.3	0.3	0.3	0.3	0	0	0	0	0	0
0	0	0	0	0	0	0	0	0	0	0	0	0	0	0	0	0	0	0	0	0
0	0	0	0	0	0	0	0	0	0	0	0	0	0	0	0	0	0	0	0	0
0	0	0	0	0	0	0	0	0	0	0	0	0	0	0	0	0	0	0	0	0
0	0	0	0	0	0	0	0	0	0	0	0	0	0	0	0	0	0	0	0	0
0	0	0	0	0	0	0	0	0	0	0	0	0	0	0	0	0	0	0	0	0
0	0	0	0	0	0	0	0	0	0	0	0	0	0	0	0	0	0	0	0	0
0	0	0	0	0	0	0	0	0	0	0	0	0	0	0	0	0	0	0	0	0
0	0	0	0	0	0	0	0	0	0	0	0	0	0	0	0	0	0	0	0	0
0	0	0	0	0	0	0	0	0	0	0	0	0	0	0	0	0	0	0	0	0
0	0	0	0	0	0	0	0	0	0	0	0	0	0	0	0	0	0	0	0	0
0	0	0	0	0	0	0	0	0	0	0	0	0	0	0	0	0	0	0	0	0
0	0	0	0	0	0	0	0	0	0	0	0	0	0	0	0	0	0	0	0	0
0	0	0	0	0	0	0	0	0	0	0	0	0	0	0	0	0	0	0	0	0
0	0	0	0	0	0	0	0	0	0	0	0	0	0	0	0	0	0	0	0	0
0	0	0	0	0	0	0	0	0	0	0	0	0	0	0	0	0	0	0	0	0
0	0	0	0	0	0	0	0	0	0	0	0	0	0	0	0	0	0	0	0	0
0	0	0	0	0	0	0	0	0	0	0	0	0	0	0	0	0	0	0	0	0
0	0	0	0	0	0	0	0	0	0	0	0	0	0	0	0	0	0	0	0	0
0	0	0	0	0	0	0	0	0	0	0	0	0	0	0	0	0	0	0	0	0
0	0	0	0	0	0	0	0	0	0	0	0	0	0	0	0	0	0	0	0	0
0	0	0	0	0	0	0	0	0	0	0	0	0	0	0	0	0	0	0	0	0
0	0	0	0	0	0	0	0	0	0	0	0	0	0	0	0	0	0	0	0	0
0	0	0	0	0	0	0	0	0	0	0	0	0	0	0	0	0	0	0	0	0
0	0	0	0	0	0	0	0	0	0	0	0	0	0	0	0	0	0	0	0	0
0	0	0	0	0	0	0	0	0	0	0	0	0	0	0	0	0	0	0	0	0
0	0	0	0	0	0	0	0	0	0	0	0	0	0	0	0	0	0	0	0	0
0	0	0	0	0	0	0	0	0	0	0	0	0	0	0	0	0	0	0	0	0
0	0	0	0	0	0	0	0	0	0	0	0	0	0	0	0	0	0	0	0	0
0	0	0	0	0	0	0	0	0	0	0	0	0	0	0	0	0	0	0	0	0
0	0	0	0	0	0	0	0	0	0	0	0	0	0	0	0	0	0	0	0	0
0	0	0	0	0	0	0	0	0	0	0	0	0	0	0	0	0	0	0	0	0
0	0	0	0	0	0	0	0	0	0	0	0	0	0	0	0	0	0	0	0	0
0	0	0	0	0	0	0	0	0	0	0	0	0	0	0	0	0	0	0	0	0
0	0	0	0	0	0	0	0	0	0	0	0	0	0	0	0	0	0	0	0	0
Frame 1 (2.00 ms)
0	0	0	0	0	0	0	0	0	0	0	0.3	1	1.6	2	1	0.3	0	0	0	0
0	0	0	0	0	0	0	0	0	0	0.3	1.3	3.3	4	4.3	3.3	1	0	0	0	0
0	0	0	0	0	0	0	0	0	0	0.3	1.6	2.6	2.6	2.6	1.3	0.3	0	0	0	0
0	0	0	0	0	0	0	0	0	0	0.3	0.7	1	1	0.7	0.3	0	0	0	0	0
0	0	0	0	0	0	0	0	0	0	0	0	0	0	0	0	0	0	0	0	0
0	0	0	0	0	0	0	0	0	0	0	0	0	0	0	0	0	0	0	0	0
0	0	0	0	0	0	0	0	0	0	0	0	0	0	0	0	0	0	0	0	0
0	0	0	0	0	0	0	0	0	0	0	0	0	0	0	0	0	0	0	0	0
0	0	0	0	0	0	0	0	0	0	0	0	0	0	0	0	0	0	0	0	0
0	0	0	0	0	0	0	0	0	0	0	0	0	0	0	0	0	0	0	0	0
0	0	0	0	0	0	0	0	0	0	0	0	0	0	0	0	0	0	0	0	0
0	0	0	0	0	0	0	0	0	0	0	0	0	0	0	0	0	0	0	0	0
0	0	0	0	0	0	0	0	0	0	0	0	0	0	0	0	0	0	0	0	0
0	0	0	0	0	0	0	0	0	0	0	0	0	0	0	0	0	0	0	0	0
0	0	0	0	0	0	0	0	0	0	0	0	0	0	0	0	0	0	0	0	0
0	0	0	0	0	0	0	0	0	0	0	0	0	0	0	0	0	0	0	0	0
0	0	0	0	0	0	0	0	0	0	0	0	0	0	0	0	0	0	0	0	0
0	0	0	0	0	0	0	0	0	0	0	0	0	0	0	0	0	0	0	0	0
0	0	0	0	0	0	0	0	0	0	0	0	0	0	0	0	0	0	0	0	0
0	0	0	0	0	0	0	0	0	0	0	0	0	0	0	0	0	0	0	0	0
0	0	0	0	0	0	0	0	0	0	0	0	0	0	0	0	0	0	0	0	0
0	0	0	0	0	0	0	0	0	0	0	0	0	0	0	0	0	0	0	0	0
0	0	0	0	0	0	0	0	0	0	0	0	0	0	0	0	0	0	0	0	0
0	0	0	0	0	0	0	0	0	0	0	0	0	0	0	0	0	0	0	0	0
0	0	0	0	0	0	0	0	0	0	0	0	0	0	0	0	0	0	0	0	0
0	0	0	0	0	0	0	0	0	0	0	0	0	0	0	0	0	0	0	0	0
0	0	0	0	0	0	0	0	0	0	0	0	0	0	0	0	0	0	0	0	0
0	0	0	0	0	0	0	0	0	0	0	0	0	0	0	0	0	0	0	0	0
0	0	0	0	0	0	0	0	0	0	0	0	0	0	0	0	0	0	0	0	0
0	0	0	0	0	0	0	0	0	0	0	0	0	0	0	0	0	0	0	0	0
0	0	0	0	0	0	0	0	0	0	0	0	0	0	0	0	0	0	0	0	0
0	0	0	0	0	0	0	0	0	0	0	0	0	0	0	0	0	0	0	0	0
0	0	0	0	0	0	0	0	0	0	0	0	0	0	0	0	0	0	0	0	0
0	0	0	0	0	0	0	0	0	0	0	0	0	0	0	0	0	0	0	0	0
0	0	0	0	0	0	0	0	0	0	0	0	0	0	0	0	0	0	0	0	0
0	0	0	0	0	0	0	0	0	0	0	0	0	0	0	0	0	0	0	0	0
0	0	0	0	0	0	0	0	0	0	0	0	0	0	0	0	0	0	0	0	0
Frame 2 (4.00 ms)
0	0	0	0	0	0	0	0	0	0	0.3	1.3	3	4.9	4.9	4	1.3	0	0	0	0
0	0	0	0	0	0	0	0	0	0	1.6	6.6	11.5	13.5	16.8	16.2	5.9	0.7	0	0	0
0	0	0	0	0	0	0	0	0	0.7	3.6	8.9	12.2	12.9	14.8	11.5	4.3	0.7	0	0	0
0	0	0	0	0	0	0	0	0	0.7	3	5.3	6.3	5.9	5.9	4	1.3	0.3	0	0	0
0	0	0	0	0	0	0	0	0	0.3	0.7	1.3	1.6	1.3	1.3	0.7	0.3	0	0	0	0
0	0	0	0	0	0	0	0	0	0	0	0	0	0	0	0	0	0	0	0	0
0	0	0	0	0	0	0	0	0	0	0	0	0	0	0	0	0	0	0	0	0
0	0	0	0	0	0	0	0	0	0	0	0	0	0	0	0	0	0	0	0	0
0	0	0	0	0	0	0	0	0	0	0	0	0	0	0	0	0	0	0	0	0
0	0	0	0	0	0	0	0	0	0	0	0	0	0	0	0	0	0	0	0	0
0	0	0	0	0	0	0	0	0	0	0	0	0	0	0	0	0	0	0	0	0
0	0	0	0	0	0	0	0	0	0	0	0	0	0	0	0	0	0	0	0	0
0	0	0	0	0	0	0	0	0	0	0	0	0	0	0	0	0	0	0	0	0
0	0	0	0	0	0	0	0	0	0	0	0	0	0	0	0	0	0	0	0	0
0	0	0	0	0	0	0	0	0	0	0	0	0	0	0	0	0	0	0	0	0
0	0	0	0	0	0	0	0	0	0	0	0	0	0	0	0	0	0	0	0	0
0	0	0	0	0	0	0	0	0	0	0	0	0	0	0	0	0	0	0	0	0
0	0	0	0	0	0	0	0	0	0	0	0	0	0	0	0	0	0	0	0	0
0	0	0	0	0	0	0	0	0	0	0	0	0	0	0	0	0	0	0	0	0
0	0	0	0	0	0	0	0	0	0	0	0	0	0	0	0	0	0	0	0	0
0	0	0	0	0	0	0	0	0	0	0	0	0	0	0	0	0	0	0	0	0
0	0	0	0	0	0	0	0	0	0	0	0	0	0	0	0	0	0	0	0	0
0	0	0	0	0	0	0	0	0	0	0	0	0	0	0	0	0	0	0	0	0
0	0	0	0	0	0	0	0	0	0	0	0	0	0	0	0	0	0	0	0	0
0	0	0	0	0	0	0	0	0	0	0	0	0	0	0	0	0	0	0	0	0
0	0	0	0	0	0	0	0	0	0	0	0	0	0	0	0	0	0	0	0	0
0	0	0	0	0	0	0	0	0	0	0	0	0	0	0	0	0	0	0	0	0
0	0	0	0	0	0	0	0	0	0	0	0	0	0	0	0	0	0	0	0	0
0	0	0	0	0	0	0	0	0	0	0	0	0	0	0	0	0	0	0	0	0
0	0	0	0	0	0	0	0	0	0	0	0	0	0	0	0	0	0	0	0	0
0	0	0	0	0	0	0	0	0	0	0	0	0	0	0	0	0	0	0	0	0
0	0	0	0	0	0	0	0	0	0	0	0	0	0	0	0	0	0	0	0	0
0	0	0	0	0	0	0	0	0	0	0	0	0	0	0	0	0	0	0	0	0
0	0	0	0	0	0	0	0	0	0	0	0	0	0	0	0	0	0	0	0	0
0	0	0	0	0	0	0	0	0	0	0	0	0	0	0	0	0	0	0	0	0
0	0	0	0	0	0	0	0	0	0	0	0	0	0	0	0	0	0	0	0	0
0	0	0	0	0	0	0	0	0	0	0	0	0	0	0	0	0	0	0	0	0
Frame 3 (6.00 ms)
0	0	0	0	0	0	0	0	0	0	0.7	3.3	6.3	10.2	10.6	8.2	4.3	0.7	0	0	0
0	0	0	0	0	0	0	0	0	0.7	5.3	18.5	27.7	32.7	37.3	37.6	21.4	4	0	0	0
0	0	0	0	0	0	0	0	0.3	3.3	14.8	24.4	31.3	35	38.6	37	21.4	4.9	0.3	0	0
0	0	0	0	0	0	0	0	0.7	4.6	13.5	18.5	20.5	21.4	23.1	17.5	8.9	2	0	0	0
0	0	0	0	0	0	0	0	0	1.3	4.3	7.6	8.2	7.3	6.9	4.6	2	0.3	0	0	0
0	0	0	0	0	0	0	0	0	0	0.3	1	1.3	1	0.7	0.7	0	0	0	0	0
0	0	0	0	0	0	0	0	0	0	0	0	0	0	0	0	0	0	0	0	0
0	0	0	0	0	0	0	0	0	0	0	0	0	0	0	0	0	0	0	0	0
0	0	0	0	0	0	0	0	0	0	0	0	0	0	0	0	0	0	0	0	0
0	0	0	0	0	0	0	0	0	0	0	0	0	0	0	0	0	0	0	0	0
0	0	0	0	0	0	0	0	0	0	0	0	0	0	0	0	0	0	0	0	0
0	0	0	0	0	0	0	0	0	0	0	0	0	0	0	0	0	0	0	0	0
0	0	0	0	0	0	0	0	0	0	0	0	0	0	0	0	0	0	0	0	0
0	0	0	0	0	0	0	0	0	0	0	0	0	0	0	0	0	0	0	0	0
0	0	0	0	0	0	0	0	0	0	0	0	0	0	0	0	0	0	0	0	0
0	0	0	0	0	0	0	0	0	0	0	0	0	0	0	0	0	0	0	0	0
0	0	0	0	0	0	0	0	0	0	0	0	0	0	0	0	0	0	0	0	0
0	0	0	0	0	0	0	0	0	0	0	0	0	0	0	0	0	0	0	0	0
0	0	0	0	0	0	0	0	0	0	0	0	0	0	0	0	0	0	0	0	0
0	0	0	0	0	0	0	0	0	0	0	0	0	0	0	0	0	0	0	0	0
0	0	0	0	0	0	0	0	0	0	0	0	0	0	0	0	0	0	0	0	0
0	0	0	0	0	0	0	0	0	0	0	0	0	0	0	0	0	0	0	0	0
0	0	0	0	0	0	0	0	0	0	0	0	0	0	0	0	0	0	0	0	0
0	0	0	0	0	0	0	0	0	0	0	0	0	0	0	0	0	0	0	0	0
0	0	0	0	0	0	0	0	0	0	0	0	0	0	0	0	0	0	0	0	0
0	0	0	0	0	0	0	0	0	0	0	0	0	0	0	0	0	0	0	0	0
0	0	0	0	0	0	0	0	0	0	0	0	0	0	0	0	0	0	0	0	0
0	0	0	0	0	0	0	0	0	0	0	0	0	0	0	0	0	0	0	0	0
0	0	0	0	0	0	0	0	0	0	0	0	0	0	0	0	0	0	0	0	0
0	0	0	0	0	0	0	0	0	0	0	0	0	0	0	0	0	0	0	0	0
0	0	0	0	0	0	0	0	0	0	0	0	0	0	0	0	0	0	0	0	0
0	0	0	0	0	0	0	0	0	0	0	0	0	0	0	0	0	0	0	0	0
0	0	0	0	0	0	0	0	0	0	0	0	0	0	0	0	0	0	0	0	0
0	0	0	0	0	0	0	0	0	0	0	0	0	0	0	0	0	0	0	0	0
0	0	0	0	0	0	0	0	0	0	0	0	0	0	0	0	0	0	0	0	0
0	0	0	0	0	0	0	0	0	0	0	0	0	0	0	0	0	0	0	0	0
0	0	0	0	0	0	0	0	0	0	0	0	0	0	0	0	0	0	0	0	0
Frame 4 (8.00 ms)
0	0	0	0	0	0	0	0	0	0	1	4.9	8.9	13.5	14.5	12.2	7.6	1.3	0	0	0
0	0	0	0	0	0	0	0	0	1	8.9	28	42.2	50.5	54.8	55.4	40.6	9.9	0.7	0	0
0	0	0	0	0	0	0	0	0.7	7.3	28	39.9	50.8	56.4	59.7	60.7	49.2	18.5	2.3	0	0
0	0	0	0	0	0	0	0	2	13.9	29.7	35	37.9	40.9	43.9	40.6	30	9.6	1	0	0
0	0	0	0	0	0	0	0	0.7	4.9	14.2	23.4	24.7	22.4	20.8	18.1	9.6	2	0	0	0
0	0	0	0	0	0	0	0	0	0.3	2	4.6	5.9	5.3	4	3	1	0.3	0	0	0
0	0	0	0	0	0	0	0	0	0	0	0.3	0.3	0.3	0.3	0	0	0	0	0	0
0	0	0	0	0	0	0	0	0	0	0	0	0	0	0	0	0	0	0	0	0
0	0	0	0	0	0	0	0	0	0	0	0	0	0	0	0	0	0	0	0	0
0	0	0	0	0	0	0	0	0	0	0	0	0	0	0	0	0	0	0	0	0
0	0	0	0	0	0	0	0	0	0	0	0	0	0	0	0	0	0	0	0	0
0	0	0	0	0	0	0	0	0	0	0	0	0	0	0	0	0	0	0	0	0
0	0	0	0	0	0	0	0	0	0	0	0	0	0	0	0	0	0	0	0	0
0	0	0	0	0	0	0	0	0	0	0	0	0	0	0	0	0	0	0	0	0
0	0	0	0	0	0	0	0	0	0	0	0	0	0	0	0	0	0	0	0	0
0	0	0	0	0	0	0	0	0	0	0	0	0	0	0	0	0	0	0	0	0
0	0	0	0	0	0	0	0	0	0	0	0	0	0	0	0	0	0	0	0	0
0	0	0	0	0	0	0	0	0	0	0	0	0	0	0	0	0	0	0	0	0
0	0	0	0	0	0	0	0	0	0	0	0	0	0	0	0	0	0	0	0	0
0	0	0	0	0	0	0	0	0	0	0	0	0	0	0	0	0	0	0	0	0
0	0	0	0	0	0	0	0	0	0	0	0	0	0	0	0	0	0	0	0	0
0	0	0	0	0	0	0	0	0	0	0	0	0	0	0	0	0	0	0	0	0
0	0	0	0	0	0	0	0	0	0	0	0	0	0	0	0	0	0	0	0	0
0	0	0	0	0	0	0	0	0	0	0	0	0	0	0	0	0	0	0	0	0
0	0	0	0	0	0	0	0	0	0	0	0	0	0	0	0	0	0	0	0	0
0	0	0	0	0	0	0	0	0	0	0	0	0	0	0	0	0	0	0	0	0
0	0	0	0	0	0	0	0	0	0	0	0	0	0	0	0	0	0	0	0	0
0	0	0	0	0	0	0	0	0	0	0	0	0	0	0	0	0	0	0	0	0
0	0	0	0	0	0	0	0	0	0	0	0	0	0	0	0	0	0	0	0	0
0	0	0	0	0	0	0	0	0	0	0	0	0	0	0	0	0	0	0	0	0
0	0	0	0	0	0	0	0	0	0	0	0	0	0	0	0	0	0	0	0	0
0	0	0	0	0	0	0	0	0	0	0	0	0	0	0	0	0	0	0	0	0
0	0	0	0	0	0	0	0	0	0	0	0	0	0	0	0	0	0	0	0	0
0	0	0	0	0	0	0	0	0	0	0	0	0	0	0	0	0	0	0	0	0
0	0	0	0	0	0	0	0	0	0	0	0	0	0	0	0	0	0	0	0	0
0	0	0	0	0	0	0	0	0	0	0	0	0	0	0	0	0	0	0	0	0
0	0	0	0	0	0	0	0	0	0	0	0	0	0	0	0	0	0	0	0	0
Frame 5 (10.00 ms)
0	0	0	0	0	0	0	0	0	0	0.7	4.3	8.2	12.2	14.2	12.5	9.2	2.3	0	0	0
0	0	0	0	0	0	0	0	0	1	8.6	26.4	43.9	53.5	58.1	58.1	50.5	16.5	1.6	0	0
0	0	0	0	0	0	0	0	0.7	8.6	32	46.9	59.4	64.7	66.6	66.3	62.7	35.6	5.9	0	0
0	0	0	0	0	0	0	0	3	19.8	38.9	44.9	49.5	53.1	55.4	54.8	50.5	23.4	3.6	0	0
0	0	0	0	0	0	0	0	1.3	9.2	22.4	33.7	36.3	34.6	34	37	24.7	6.9	0.7	0	0
0	0	0	0	0	0	0	0	0	1.3	4.3	9.6	12.9	13.5	11.9	8.6	4.3	0.7	0	0	0
0	0	0	0	0	0	0	0	0	0	0.3	1	1.6	1.6	1.3	0.7	0	0	0	0	0
0	0	0	0	0	0	0	0	0	0	0	0	0	0	0	0	0	0	0	0	0
0	0	0	0	0	0	0	0	0	0	0	0	0	0	0	0	0	0	0	0	0
0	0	0	0	0	0	0	0	0	0	0	0	0	0	0	0	0	0	0	0	0
0	0	0	0	0	0	0	0	0	0	0	0	0	0	0	0	0	0	0	0	0
0	0	0	0	0	0	0	0	0	0	0	0	0	0	0	0	0	0	0	0	0
0	0	0	0	0	0	0	0	0	0	0	0	0	0	0	0	0	0	0	0	0
0	0	0	0	0	0	0	0	0	0	0	0	0	0	0	0	0	0	0	0	0
0	0	0	0	0	0	0	0	0	0	0	0	0	0	0	0	0	0	0	0	0
0	0	0	0	0	0	0	0	0	0	0	0	0	0	0	0	0	0	0	0	0
0	0	0	0	0	0	0	0	0	0	0	0	0	0	0	0	0	0	0	0	0
0	0	0	0	0	0	0	0	0	0	0	0	0	0	0	0	0	0	0	0	0
0	0	0	0	0	0	0	0	0	0	0	0	0	0	0	0	0	0	0	0	0
0	0	0	0	0	0	0	0	0	0	0	0	0	0	0	0	0	0	0	0	0
0	0	0	0	0	0	0	0	0	0	0	0	0	0	0	0	0	0	0	0	0
0	0	0	0	0	0	0	0	0	0	0	0	0	0	0	0	0	0	0	0	0
0	0	0	0	0	0	0	0	0	0	0	0	0	0	0	0	0	0	0	0	0
0	0	0	0	0	0	0	0	0	0	0	0	0	0	0	0	0	0	0	0	0
0	0	0	0	0	0	0	0	0	0	0	0	0	0	0	0	0	0	0	0	0
0	0	0	0	0	0	0	0	0	0	0	0	0	0	0	0	0	0	0	0	0
0	0	0	0	0	0	0	0	0	0	0	0	0	0	0	0	0	0	0	0	0
0	0	0	0	0	0	0	0	0	0	0	0	0	0	0	0	0	0	0	0	0
0	0	0	0	0	0	0	0	0	0	0	0	0	0	0	0	0	0	0	0	0
0	0	0	0	0	0	0	0	0	0	0	0	0	0	0	0	0	0	0	0	0
0	0	0	0	0	0	0	0	0	0	0	0	0	0	0	0	0	0	0	0	0
0	0	0	0	0	0	0	0	0	0	0	0	0	0	0	0	0	0	0	0	0
0	0	0	0	0	0	0	0	0	0	0	0	0	0	0	0	0	0	0	0	0
0	0	0	0	0	0	0	0	0	0	0	0	0	0	0	0	0	0	0	0	0
0	0	0	0	0	0	0	0	0	0	0	0	0	0	0	0	0	0	0	0	0
0	0	0	0	0	0	0	0	0	0	0	0	0	0	0	0	0	0	0	0	0
0	0	0	0	0	0	0	0	0	0	0	0	0	0	0	0	0	0	0	0	0
Frame 6 (12.00 ms)
0	0	0	0	0	0	0	0	0	0	0.3	3	6.9	10.6	12.9	12.5	9.9	2.6	0.3	0	0
0	0	0	0	0	0	0	0	0	1	6.9	20.8	39.9	52.5	57.7	58.4	51.8	19.8	2.6	0	0
0	0	0	0	0	0	0	0	0.7	7.9	30	46.5	60.1	65.3	67	67	65.3	43.9	8.9	0.3	0
0	0	0	0	0	0	0	0	3	20.1	41.9	48.2	52.8	56.4	59.1	59.7	57.7	32.3	6.3	0.3	0
0	0	0	0	0	0	0	0	1.6	11.9	26.7	39.3	42.6	41.6	42.2	46.5	34.3	12.5	1.6	0	0
0	0	0	0	0	0	0	0	0.3	2	5.9	14.5	18.5	23.1	26.4	17.8	7.6	2	0.3	0	0
0	0	0	0	0	0	0	0	0	0	0.3	1.6	2.6	3.6	4.6	2.3	0.3	0	0	0	0
0	0	0	0	0	0	0	0	0	0	0	0	0	0	0	0	0	0	0	0	0
0	0	0	0	0	0	0	0	0	0	0	0	0	0	0	0	0	0	0	0	0
0	0	0	0	0	0	0	0	0	0	0	0	0	0	0	0	0	0	0	0	0
0	0	0	0	0	0	0	0	0	0	0	0	0	0	0	0	0	0	0	0	0
0	0	0	0	0	0	0	0	0	0	0	0	0	0	0	0	0	0	0	0	0
0	0	0	0	0	0	0	0	0	0	0	0	0	0	0	0	0	0	0	0	0
0	0	0	0	0	0	0	0	0	0	0	0	0	0	0	0	0	0	0	0	0
0	0	0	0	0	0	0	0	0	0	0	0	0	0	0	0	0	0	0	0	0
0	0	0	0	0	0	0	0	0	0	0	0	0	0	0	0	0	0	0	0	0
0	0	0	0	0	0	0	0	0	0	0	0	0	0	0	0	0	0	0	0	0
0	0	0	0	0	0	0	0	0	0	0	0	0	0	0	0	0	0	0	0	0
0	0	0	0	0	0	0	0	0	0	0	0	0	0	0	0	0	0	0	0	0
0	0	0	0	0	0	0	0	0	0	0	0	0	0	0	0	0	0	0	0	0
0	0	0	0	0	0	0	0	0	0	0	0	0	0	0	0	0	0	0	0	0
0	0	0	0	0	0	0	0	0	0	0	0	0	0	0	0	0	0	0	0	0
0	0	0	0	0	0	0	0	0	0	0	0	0	0	0	0	0	0	0	0	0
0	0	0	0	0	0	0	0	0	0	0	0	0	0	0	0	0	0	0	0	0
0	0	0	0	0	0	0	0	0	0	0	0	0	0	0	0	0	0	0	0	0
0	0	0	0	0	0	0	0	0	0	0	0	0	0	0	0	0	0	0	0	0
0	0	0	0	0	0	0	0	0	0	0	0	0	0	0	0	0	0	0	0	0
0	0	0	0	0	0	0	0	0	0	0	0	0	0	0	0	0	0	0	0	0
0	0	0	0	0	0	0	0	0	0	0	0	0	0	0	0	0	0	0	0	0
0	0	0	0	0	0	0	0	0	0	0	0	0	0	0	0	0	0	0	0	0
0	0	0	0	0	0	0	0	0	0	0	0	0	0	0	0	0	0	0	0	0
0	0	0	0	0	0	0	0	0	0	0	0	0	0	0	0	0	0	0	0	0
0	0	0	0	0	0	0	0	0	0	0	0	0	0	0	0	0	0	0	0	0
0	0	0	0	0	0	0	0	0	0	0	0	0	0	0	0	0	0	0	0	0
0	0	0	0	0	0	0	0	0	0	0	0	0	0	0	0	0	0	0	0	0
0	0	0	0	0	0	0	0	0	0	0	0	0	0	0	0	0	0	0	0	0
0	0	0	0	0	0	0	0	0	0	0	0	0	0	0	0	0	0	0	0	0
Frame 7 (14.00 ms)
0	0	0	0	0	0	0	0	0	0	0.3	2	5.3	9.9	12.2	12.5	9.9	3	0.3	0	0
0	0	0	0	0	0	0	0	0	0.7	5.3	16.2	33.3	50.8	57.4	58.4	52.5	22.1	3.6	0.3	0
0	0	0	0	0	0	0	0	0.7	6.6	26.7	45.2	58.7	65	67.3	67.3	66.3	48.2	12.5	1	0
0	0	0	0	0	0	0	0	2.6	18.1	41.6	49.2	54.1	57.7	60.1	61	60.4	36.6	9.2	0.7	0
0	0	0	0	0	0	0	0	1.6	12.2	28.7	42.6	45.9	45.2	46.2	51.8	39.9	17.2	3	0	0
0	0	0	0	0	0	0	0	0.3	2.3	8.2	18.1	21.8	27.7	35	27.1	13.5	3.3	0.3	0	0
0	0	0	0	0	0	0	0	0	0	0.7	2.3	3.3	4.9	6.6	4.3	1.6	0.3	0	0	0
0	0	0	0	0	0	0	0	0	0	0	0	0	0	0	0	0	0	0	0	0
0	0	0	0	0	0	0	0	0	0	0	0	0	0	0	0	0	0	0	0	0
0	0	0	0	0	0	0	0	0	0	0	0	0	0	0	0	0	0	0	0	0
0	0	0	0	0	0	0	0	0	0	0	0	0	0	0	0	0	0	0	0	0
0	0	0	0	0	0	0	0	0	0	0	0	0	0	0	0	0	0	0	0	0
0	0	0	0	0	0	0	0	0	0	0	0	0	0	0	0	0	0	0	0	0
0	0	0	0	0	0	0	0	0	0	0	0	0	0	0	0	0	0	0	0	0
0	0	0	0	0	0	0	0	0	0	0	0	0	0	0	0	0	0	0	0	0
0	0	0	0	0	0	0	0	0	0	0	0	0	0	0	0	0	0	0	0	0
0	0	0	0	0	0	0	0	0	0	0	0	0	0	0	0	0	0	0	0	0
0	0	0	0	0	0	0	0	0	0	0	0	0	0	0	0	0	0	0	0	0
0	0	0	0	0	0	0	0	0	0	0	0	0	0	0	0	0	0	0	0	0
0	0	0	0	0	0	0	0	0	0	0	0	0	0	0	0	0	0	0	0	0
0	0	0	0	0	0	0	0	0	0	0	0	0	0	0	0	0	0	0	0	0
0	0	0	0	0	0	0	0	0	0	0	0	0	0	0	0	0	0	0	0	0
0	0	0	0	0	0	0	0	0	0	0	0	0	0	0	0	0	0	0	0	0
0	0	0	0	0	0	0	0	0	0	0	0	0	0	0	0	0	0	0	0	0
0	0	0	0	0	0	0	0	0	0	0	0	0	0	0	0	0	0	0	0	0
0	0	0	0	0	0	0	0	0	0	0	0	0	0	0	0	0	0	0	0	0
0	0	0	0	0	0	0	0	0	0	0	0	0	0	0	0	0	0	0	0	0
0	0	0	0	0	0	0	0	0	0	0	0	0	0	0	0	0	0	0	0	0
0	0	0	0	0	0	0	0	0	0	0	0	0	0	0	0	0	0	0	0	0
0	0	0	0	0	0	0	0	0	0	0	0	0	0	0	0	0	0	0	0	0
0	0	0	0	0	0	0	0	0	0	0	0	0	0	0	0	0	0	0	0	0
0	0	0	0	0	0	0	0	0	0	0	0	0	0	0	0	0	0	0	0	0
0	0	0	0	0	0	0	0	0	0	0	0	0	0	0	0	0	0	0	0	0
0	0	0	0	0	0	0	0	0	0	0	0	0	0	0	0	0	0	0	0	0
0	0	0	0	0	0	0	0	0	0	0	0	0	0	0	0	0	0	0	0	0
0	0	0	0	0	0	0	0	0	0	0	0	0	0	0	0	0	0	0	0	0
0	0	0	0	0	0	0	0	0	0	0	0	0	0	0	0	0	0	0	0	0
Frame 8 (16.00 ms)
0	0	0	0	0	0	0	0	0	0	0.3	1.3	4.6	9.6	12.5	12.9	10.2	3.3	0.3	0	0
0	0	0	0	0	0	0	0	0	0.7	4.6	14.2	31	50.2	57.4	58.4	53.1	24.4	4.9	0.3	0
0	0	0	0	0	0	0	0	0.3	5.6	24.7	44.2	58.1	65	67	67.3	66.6	50.8	17.2	2	0
0	0	0	0	0	0	0	0	2.3	16.5	41.2	49.5	54.4	58.1	60.4	61.7	61.4	39.9	13.2	1.6	0
0	0	0	0	0	0	0	0	1.6	11.9	30	44.2	47.8	47.2	48.8	55.4	44.2	21.4	4.6	0.3	0
0	0	0	0	0	0	0	0	0.3	2.6	9.9	20.5	23.8	31.3	40.6	33.7	20.1	5.6	0.7	0	0
0	0	0	0	0	0	0	0	0	0	1.3	3	4.6	7.6	9.2	5.9	3	0.7	0	0	0
0	0	0	0	0	0	0	0	0	0	0	0	0.3	0.7	0.3	0	0	0	0	0	0
0	0	0	0	0	0	0	0	0	0	0	0	0	0	0	0	0	0	0	0	0
0	0	0	0	0	0	0	0	0	0	0	0	0	0	0	0	0	0	0	0	0
0	0	0	0	0	0	0	0	0	0	0	0	0	0	0	0	0	0	0	0	0
0	0	0	0	0	0	0	0	0	0	0	0	0	0	0	0	0	0	0	0	0
0	0	0	0	0	0	0	0	0	0	0	0	0	0	0	0	0	0	0	0	0
0	0	0	0	0	0	0	0	0	0	0	0	0	0	0	0	0	0	0	0	0
0	0	0	0	0	0	0	0	0	0	0	0	0	0	0	0	0	0	0	0	0
0	0	0	0	0	0	0	0	0	0	0	0	0	0	0	0	0	0	0	0	0
0	0	0	0	0	0	0	0	0	0	0	0	0	0	0	0	0	0	0	0	0
0	0	0	0	0	0	0	0	0	0	0	0	0	0	0	0	0	0	0	0	0
0	0	0	0	0	0	0	0	0	0	0	0	0	0	0	0	0	0	0	0	0
0	0	0	0	0	0	0	0	0	0	0	0	0	0	0	0	0	0	0	0	0
0	0	0	0	0	0	0	0	0	0	0	0	0	0	0	0	0	0	0	0	0
0	0	0	0	0	0	0	0	0	0	0	0	0	0	0	0	0	0	0	0	0
0	0	0	0	0	0	0	0	0	0	0	0	0	0	0	0	0	0	0	0	0
0	0	0	0	0	0	0	0	0	0	0	0	0	0	0	0	0	0	0	0	0
0	0	0	0	0	0	0	0	0	0	0	0	0	0	0	0	0	0	0	0	0
0	0	0	0	0	0	0	0	0	0	0	0	0	0	0	0	0	0	0	0	0
0	0	0	0	0	0	0	0	0	0	0	0	0	0	0	0	0	0	0	0	0
0	0	0	0	0	0	0	0	0	0	0	0	0	0	0	0	0	0	0	0	0
0	0	0	0	0	0	0	0	0	0	0	0	0	0	0	0	0	0	0	0	0
0	0	0	0	0	0	0	0	0	0	0	0	0	0	0	0	0	0	0	0	0
0	0	0	0	0	0	0	0	0	0	0	0	0	0	0	0	0	0	0	0	0
0	0	0	0	0	0	0	0	0	0	0	0	0	0	0	0	0	0	0	0	0
0	0	0	0	0	0	0	0	0	0	0	0	0	0	0	0	0	0	0	0	0
0	0	0	0	0	0	0	0	0	0	0	0	0	0	0	0	0	0	0	0	0
0	0	0	0	0	0	0	0	0	0	0	0	0	0	0	0	0	0	0	0	0
0	0	0	0	0	0	0	0	0	0	0	0	0	0	0	0	0	0	0	0	0
0	0	0	0	0	0	0	0	0	0	0	0	0	0	0	0	0	0	0	0	0
Frame 9 (18.00 ms)
0	0	0	0	0	0	0	0	0	0	0	1.3	4.6	9.6	13.2	13.9	10.9	4.3	0.7	0	0
0	0	0	0	0	0	0	0	0	0.7	4.3	13.9	30.7	50.2	57.4	58.7	53.8	27.7	6.9	0.7	0
0	0	0	0	0	0	0	0	0.3	5.3	23.8	43.6	58.1	65	67	67.3	67	53.5	23.1	3.3	0
0	0	0	0	0	0	0	0	2	15.5	40.9	49.5	54.8	58.1	60.7	62	62	42.6	18.1	2.6	0
0	0	0	0	0	0	0	0	1.6	11.9	31	45.9	49.8	48.8	50.5	57.4	47.8	25.4	6.3	0.7	0
0	0	0	0	0	0	0	0	0.3	3	11.9	23.1	26.7	35.3	45.9	38.6	26.7	8.9	1	0	0
0	0	0	0	0	0	0	0	0	0.3	1.6	4	7.9	13.9	15.8	8.6	4.6	1	0	0	0
0	0	0	0	0	0	0	0	0	0	0	0	1	2	1.6	0.3	0	0	0	0	0
0	0	0	0	0	0	0	0	0	0	0	0	0	0	0	0	0	0	0	0	0
0	0	0	0	0	0	0	0	0	0	0	0	0	0	0	0	0	0	0	0	0
0	0	0	0	0	0	0	0	0	0	0	0	0	0	0	0	0	0	0	0	0
0	0	0	0	0	0	0	0	0	0	0	0	0	0	0	0	0	0	0	0	0
0	0	0	0	0	0	0	0	0	0	0	0	0	0	0	0	0	0	0	0	0
0	0	0	0	0	0	0	0	0	0	0	0	0	0	0	0	0	0	0	0	0
0	0	0	0	0	0	0	0	0	0	0	0	0	0	0	0	0	0	0	0	0
0	0	0	0	0	0	0	0	0	0	0	0	0	0	0	0	0	0	0	0	0
0	0	0	0	0	0	0	0	0	0	0	0	0	0	0	0	0	0	0	0	0
0	0	0	0	0	0	0	0	0	0	0	0	0	0	0	0	0	0	0	0	0
0	0	0	0	0	0	0	0	0	0	0	0	0	0	0	0	0	0	0	0	0
0	0	0	0	0	0	0	0	0	0	0	0	0	0	0	0	0	0	0	0	0
0	0	0	0	0	0	0	0	0	0	0	0	0	0	0	0	0	0	0	0	0
0	0	0	0	0	0	0	0	0	0	0	0	0	0	0	0	0	0	0	0	0
0	0	0	0	0	0	0	0	0	0	0	0	0	0	0	0	0	0	0	0	0
0	0	0	0	0	0	0	0	0	0	0	0	0	0	0	0	0	0	0	0	0
0	0	0	0	0	0	0	0	0	0	0	0	0	0	0	0	0	0	0	0	0
0	0	0	0	0	0	0	0	0	0	0	0	0	0	0	0	0	0	0	0	0
0	0	0	0	0	0	0	0	0	0	0	0	0	0	0	0	0	0	0	0	0
0	0	0	0	0	0	0	0	0	0	0	0	0	0	0	0	0	0	0	0	0
0	0	0	0	0	0	0	0	0	0	0	0	0	0	0	0	0	0	0	0	0
0	0	0	0	0	0	0	0	0	0	0	0	0	0	0	0	0	0	0	0	0
0	0	0	0	0	0	0	0	0	0	0	0	0	0	0	0	0	0	0	0	0
0	0	0	0	0	0	0	0	0	0	0	0	0	0	0	0	0	0	0	0	0
0	0	0	0	0	0	0	0	0	0	0	0	0	0	0	0	0	0	0	0	0
0	0	0	0	0	0	0	0	0	0	0	0	0	0	0	0	0	0	0	0	0
0	0	0	0	0	0	0	0	0	0	0	0	0	0	0	0	0	0	0	0	0
0	0	0	0	0	0	0	0	0	0	0	0	0	0	0	0	0	0	0	0	0
0	0	0	0	0	0	0	0	0	0	0	0	0	0	0	0	0	0	0	0	0
Frame 10 (20.00 ms)
0	0	0	0	0	0	0	0	0	0	0	1.3	4.6	9.9	13.9	14.8	11.5	4.9	0.7	0	0
0	0	0	0	0	0	0	0	0	0.7	4.3	13.9	30.7	49.8	57.7	59.1	54.4	30.4	8.2	1	0
0	0	0	0	0	0	0	0	0.3	5.3	23.8	43.6	58.1	65	67	67.3	67.3	55.1	28	4.3	0
0	0	0	0	0	0	0	0	1.6	15.2	40.9	49.8	54.8	58.4	60.7	62	62.4	44.2	21.8	3.3	0
0	0	0	0	0	0	0	0	1.6	11.9	31.7	47.5	50.8	49.5	51.5	58.7	49.8	28.4	8.6	1	0
0	0	0	0	0	0	0	0	0.3	3.3	13.2	24.7	29	38.6	50.5	42.9	31.7	12.2	2	0	0
0	0	0	0	0	0	0	0	0	0.3	1.6	4.9	11.2	20.5	23.8	13.5	5.9	1.6	0.3	0	0
0	0	0	0	0	0	0	0	0	0	0	0.3	1.6	3.3	3.3	1.3	0.3	0	0	0	0
0	0	0	0	0	0	0	0	0	0	0	0	0	0	0	0	0	0	0	0	0
0	0	0	0	0	0	0	0	0	0	0	0	0	0	0	0	0	0	0	0	0
0	0	0	0	0	0	0	0	0	0	0	0	0	0	0	0	0	0	0	0	0
0	0	0	0	0	0	0	0	0	0	0	0	0	0	0	0	0	0	0	0	0
0	0	0	0	0	0	0	0	0	0	0	0	0	0	0	0	0	0	0	0	0
0	0	0	0	0	0	0	0	0	0	0	0	0	0	0	0	0	0	0	0	0
0	0	0	0	0	0	0	0	0	0	0	0	0	0	0	0	0	0	0	0	0
0	0	0	0	0	0	0	0	0	0	0	0	0	0	0	0	0	0	0	0	0
0	0	0	0	0	0	0	0	0	0	0	0	0	0	0	0	0	0	0	0	0
0	0	0	0	0	0	0	0	0	0	0	0	0	0	0	0	0	0	0	0	0
0	0	0	0	0	0	0	0	0	0	0	0	0	0	0	0	0	0	0	0	0
0	0	0	0	0	0	0	0	0	0	0	0	0	0	0	0	0	0	0	0	0
0	0	0	0	0	0	0	0	0	0	0	0	0	0	0	0	0	0	0	0	0
0	0	0	0	0	0	0	0	0	0	0	0	0	0	0	0	0	0	0	0	0
0	0	0	0	0	0	0	0	0	0	0	0	0	0	0	0	0	0	0	0	0
0	0	0	0	0	0	0	0	0	0	0	0	0	0	0	0	0	0	0	0	0
0	0	0	0	0	0	0	0	0	0	0	0	0	0	0	0	0	0	0	0	0
0	0	0	0	0	0	0	0	0	0	0	0	0	0	0	0	0	0	0	0	0
0	0	0	0	0	0	0	0	0	0	0	0	0	0	0	0	0	0	0	0	0
0	0	0	0	0	0	0	0	0	0	0	0	0	0	0	0	0	0	0	0	0
0	0	0	0	0	0	0	0	0	0	0	0	0	0	0	0	0	0	0	0	0
0	0	0	0	0	0	0	0	0	0	0	0	0	0	0	0	0	0	0	0	0
0	0	0	0	0	0	0	0	0	0	0	0	0	0	0	0	0	0	0	0	0
0	0	0	0	0	0	0	0	0	0	0	0	0	0	0	0	0	0	0	0	0
0	0	0	0	0	0	0	0	0	0	0	0	0	0	0	0	0	0	0	0	0
0	0	0	0	0	0	0	0	0	0	0	0	0	0	0	0	0	0	0	0	0
0	0	0	0	0	0	0	0	0	0	0	0	0	0	0	0	0	0	0	0	0
0	0	0	0	0	0	0	0	0	0	0	0	0	0	0	0	0	0	0	0	0
0	0	0	0	0	0	0	0	0	0	0	0	0	0	0	0	0	0	0	0	0
Frame 11 (22.00 ms)
0	0	0	0	0	0	0	0	0	0	0	1.3	4.6	10.2	14.5	15.8	11.5	5.3	0.7	0	0
0	0	0	0	0	0	0	0	0	0.7	4.3	13.9	30	49.8	57.7	58.4	51.1	31.7	9.2	1	0
0	0	0	0	0	0	0	0	0.3	4.9	22.8	42.9	57.7	65	67	66.3	62.7	55.1	31	4.9	0
0	0	0	0	0	0	0	0	1.6	14.2	40.9	49.8	54.8	58.4	60.7	61	58.4	44.5	25.1	4.3	0
0	0	0	0	0	0	0	0	1.3	11.9	32.3	48.5	51.1	49.8	51.8	59.1	50.2	30.7	11.5	1.6	0
0	0	0	0	0	0	0	0	0.3	3.3	13.9	26.1	30.7	40.6	53.5	46.5	35.6	15.8	3	0.3	0
0	0	0	0	0	0	0	0	0	0.3	2	5.6	13.2	24.1	29	19.1	7.9	2.6	0.3	0	0
0	0	0	0	0	0	0	0	0	0	0	0.3	2	4	4.3	2.6	0.3	0	0	0	0
0	0	0	0	0	0	0	0	0	0	0	0	0	0	0	0	0	0	0	0	0
0	0	0	0	0	0	0	0	0	0	0	0	0	0	0	0	0	0	0	0	0
0	0	0	0	0	0	0	0	0	0	0	0	0	0	0	0	0	0	0	0	0
0	0	0	0	0	0	0	0	0	0	0	0	0	0	0	0	0	0	0	0	0
0	0	0	0	0	0	0	0	0	0	0	0	0	0	0	0	0	0	0	0	0
0	0	0	0	0	0	0	0	0	0	0	0	0	0	0	0	0	0	0	0	0
0	0	0	0	0	0	0	0	0	0	0	0	0	0	0	0	0	0	0	0	0
0	0	0	0	0	0	0	0	0	0	0	0	0	0	0	0	0	0	0	0	0
0	0	0	0	0	0	0	0	0	0	0	0	0	0	0	0	0	0	0	0	0
0	0	0	0	0	0	0	0	0	0	0	0	0	0	0	0	0	0	0	0	0
0	0	0	0	0	0	0	0	0	0	0	0	0	0	0	0	0	0	0	0	0
0	0	0	0	0	0	0	0	0	0	0	0	0	0	0	0	0	0	0	0	0
0	0	0	0	0	0	0	0	0	0	0	0	0	0	0	0	0	0	0	0	0
0	0	0	0	0	0	0	0	0	0	0	0	0	0	0	0	0	0	0	0	0
0	0	0	0	0	0	0	0	0	0	0	0	0	0	0	0	0	0	0	0	0
0	0	0	0	0	0	0	0	0	0	0	0	0	0	0	0	0	0	0	0	0
0	0	0	0	0	0	0	0	0	0	0	0	0	0	0	0	0	0	0	0	0
0	0	0	0	0	0	0	0	0	0	0	0	0	0	0	0	0	0	0	0	0
0	0	0	0	0	0	0	0	0	0	0	0	0	0	0	0	0	0	0	0	0
0	0	0	0	0	0	0	0	0	0	0	0	0	0	0	0	0	0	0	0	0
0	0	0	0	0	0	0	0	0	0	0	0	0	0	0	0	0	0	0	0	0
0	0	0	0	0	0	0	0	0	0	0	0	0	0	0	0	0	0	0	0	0
0	0	0	0	0	0	0	0	0	0	0	0	0	0	0	0	0	0	0	0	0
0	0	0	0	0	0	0	0	0	0	0	0	0	0	0	0	0	0	0	0	0
0	0	0	0	0	0	0	0	0	0	0	0	0	0	0	0	0	0	0	0	0
0	0	0	0	0	0	0	0	0	0	0	0	0	0	0	0	0	0	0	0	0
0	0	0	0	0	0	0	0	0	0	0	0	0	0	0	0	0	0	0	0	0
0	0	0	0	0	0	0	0	0	0	0	0	0	0	0	0	0	0	0	0	0
0	0	0	0	0	0	0	0	0	0	0	0	0	0	0	0	0	0	0	0	0
Frame 12 (24.00 ms)
0	0	0	0	0	0	0	0	0	0	0	1.3	4.3	10.2	14.5	15.8	11.5	5.3	1	0	0
0	0	0	0	0	0	0	0	0	0.3	3.6	12.2	28.7	49.5	57.7	58.4	51.1	32	9.9	1	0
0	0	0	0	0	0	0	0	0.3	4.3	21.1	40.3	56.8	64.7	67	66.3	62.7	55.4	32	5.3	0
0	0	0	0	0	0	0	0	1.3	12.9	39.9	49.2	54.4	58.1	60.7	61	58.7	44.9	26.4	4.6	0
0	0	0	0	0	0	0	0	1.3	10.9	32	48.5	51.1	50.2	52.1	59.4	51.1	32	13.2	2	0
0	0	0	0	0	0	0	0	0.3	3	13.9	26.4	31	41.9	54.8	48.2	37.9	18.5	4	0.3	0
0	0	0	0	0	0	0	0	0	0.3	2	5.9	13.9	25.7	32.3	23.1	9.6	3	0.3	0	0
0	0	0	0	0	0	0	0	0	0	0	0.3	2	4.3	4.9	3.3	0.7	0	0	0	0
0	0	0	0	0	0	0	0	0	0	0	0	0	0	0	0	0	0	0	0	0
0	0	0	0	0	0	0	0	0	0	0	0	0	0	0	0	0	0	0	0	0
0	0	0	0	0	0	0	0	0	0	0	0	0	0	0	0	0	0	0	0	0
0	0	0	0	0	0	0	0	0	0	0	0	0	0	0	0	0	0	0	0	0
0	0	0	0	0	0	0	0	0	0	0	0	0	0	0	0	0	0	0	0	0
0	0	0	0	0	0	0	0	0	0	0	0	0	0	0	0	0	0	0	0	0
0	0	0	0	0	0	0	0	0	0	0	0	0	0	0	0	0	0	0	0	0
0	0	0	0	0	0	0	0	0	0	0	0	0	0	0	0	0	0	0	0	0
0	0	0	0	0	0	0	0	0	0	0	0	0	0	0	0	0	0	0	0	0
0	0	0	0	0	0	0	0	0	0	0	0	0	0	0	0	0	0	0	0	0
0	0	0	0	0	0	0	0	0	0	0	0	0	0	0	0	0	0	0	0	0
0	0	0	0	0	0	0	0	0	0	0	0	0	0	0	0	0	0	0	0	0
0	0	0	0	0	0	0	0	0	0	0	0	0	0	0	0	0	0	0	0	0
0	0	0	0	0	0	0	0	0	0	0	0	0	0	0	0	0	0	0	0	0
0	0	0	0	0	0	0	0	0	0	0	0	0	0	0	0	0	0	0	0	0
0	0	0	0	0	0	0	0	0	0	0	0	0	0	0	0	0	0	0	0	0
0	0	0	0	0	0	0	0	0	0	0	0	0	0	0	0	0	0	0	0	0
0	0	0	0	0	0	0	0	0	0	0	0	0	0	0	0	0	0	0	0	0
0	0	0	0	0	0	0	0	0	0	0	0	0	0	0	0	0	0	0	0	0
0	0	0	0	0	0	0	0	0	0	0	0	0	0	0	0	0	0	0	0	0
0	0	0	0	0	0	0	0	0	0	0	0	0	0	0	0	0	0	0	0	0
0	0	0	0	0	0	0	0	0	0	0	0	0	0	0	0	0	0	0	0	0
0	0	0	0	0	0	0	0	0	0	0	0	0	0	0	0	0	0	0	0	0
0	0	0	0	0	0	0	0	0	0	0	0	0	0	0	0	0	0	0	0	0
0	0	0	0	0	0	0	0	0	0	0	0	0	0	0	0	0	0	0	0	0
0	0	0	0	0	0	0	0	0	0	0	0	0	0	0	0	0	0	0	0	0
0	0	0	0	0	0	0	0	0	0	0	0	0	0	0	0	0	0	0	0	0
0	0	0	0	0	0	0	0	0	0	0	0	0	0	0	0	0	0	0	0	0
0	0	0	0	0	0	0	0	0	0	0	0	0	0	0	0	0	0	0	0	0
Frame 13 (26.00 ms)
0	0	0	0	0	0	0	0	0	0	0	1	3.6	8.9	13.5	14.8	10.9	4.9	0.7	0	0
0	0	0	0	0	0	0	0	0	0.3	3	10.2	25.7	45.5	57.1	58.1	51.1	31.3	9.6	1	0
0	0	0	0	0	0	0	0	0.3	3.6	17.8	35.6	54.8	63	66	66	62.7	55.4	32	5.3	0
0	0	0	0	0	0	0	0	1	11.5	38.6	47.5	51.1	53.8	56.8	60.4	58.7	44.9	26.7	4.6	0
0	0	0	0	0	0	0	0	1	10.2	31.7	48.2	50.5	49.2	51.1	59.1	50.8	32.3	14.2	2	0
0	0	0	0	0	0	0	0	0.3	3	13.5	26.4	31	41.9	55.1	48.8	38.6	19.5	4.3	0.3	0
0	0	0	0	0	0	0	0	0	0.3	2	6.3	14.2	26.7	33.7	25.4	10.2	3.3	0.3	0	0
0	0	0	0	0	0	0	0	0	0	0	0.3	2	4.6	5.3	4	0.7	0	0	0	0
0	0	0	0	0	0	0	0	0	0	0	0	0	0	0	0	0	0	0	0	0
0	0	0	0	0	0	0	0	0	0	0	0	0	0	0	0	0	0	0	0	0
0	0	0	0	0	0	0	0	0	0	0	0	0	0	0	0	0	0	0	0	0
0	0	0	0	0	0	0	0	0	0	0	0	0	0	0	0	0	0	0	0	0
0	0	0	0	0	0	0	0	0	0	0	0	0	0	0	0	0	0	0	0	0
0	0	0	0	0	0	0	0	0	0	0	0	0	0	0	0	0	0	0	0	0
0	0	0	0	0	0	0	0	0	0	0	0	0	0	0	0	0	0	0	0	0
0	0	0	0	0	0	0	0	0	0	0	0	0	0	0	0	0	0	0	0	0
0	0	0	0	0	0	0	0	0	0	0	0	0	0	0	0	0	0	0	0	0
0	0	0	0	0	0	0	0	0	0	0	0	0	0	0	0	0	0	0	0	0
0	0	0	0	0	0	0	0	0	0	0	0	0	0	0	0	0	0	0	0	0
0	0	0	0	0	0	0	0	0	0	0	0	0	0	0	0	0	0	0	0	0
0	0	0	0	0	0	0	0	0	0	0	0	0	0	0	0	0	0	0	0	0
0	0	0	0	0	0	0	0	0	0	0	0	0	0	0	0	0	0	0	0	0
0	0	0	0	0	0	0	0	0	0	0	0	0	0	0	0	0	0	0	0	0
0	0	0	0	0	0	0	0	0	0	0	0	0	0	0	0	0	0	0	0	0
0	0	0	0	0	0	0	0	0	0	0	0	0	0	0	0	0	0	0	0	0
0	0	0	0	0	0	0	0	0	0	0	0	0	0	0	0	0	0	0	0	0
0	0	0	0	0	0	0	0	0	0	0	0	0	0	0	0	0	0	0	0	0
0	0	0	0	0	0	0	0	0	0	0	0	0	0	0	0	0	0	0	0	0
0	0	0	0	0	0	0	0	0	0	0	0	0	0	0	0	0	0	0	0	0
0	0	0	0	0	0	0	0	0	0	0	0	0	0	0	0	0	0	0	0	0
0	0	0	0	0	0	0	0	0	0	0	0	0	0	0	0	0	0	0	0	0
0	0	0	0	0	0	0	0	0	0	0	0	0	0	0	0	0	0	0	0	0
0	0	0	0	0	0	0	0	0	0	0	0	0	0	0	0	0	0	0	0	0
0	0	0	0	0	0	0	0	0	0	0	0	0	0	0	0	0	0	0	0	0
0	0	0	0	0	0	0	0	0	0	0	0	0	0	0	0	0	0	0	0	0
0	0	0	0	0	0	0	0	0	0	0	0	0	0	0	0	0	0	0	0	0
0	0	0	0	0	0	0	0	0	0	0	0	0	0	0	0	0	0	0	0	0
Frame 14 (28.00 ms)
0	0	0	0	0	0	0	0	0	0	0	0.7	2.6	6.6	11.9	13.2	10.2	4.3	0.7	0	0
0	0	0	0	0	0	0	0	0	0.3	2	7.9	20.8	38.6	55.1	57.7	50.5	29	8.6	1	0
0	0	0	0	0	0	0	0	0	3	14.5	31.7	49.2	59.7	65	66	62.7	54.4	30	4.6	0
0	0	0	0	0	0	0	0	1	9.9	33.7	44.9	46.9	49.5	53.5	59.4	58.4	44.5	25.7	4.3	0
0	0	0	0	0	0	0	0	1	9.2	30	47.2	49.5	48.2	50.5	58.7	50.8	32	13.5	2	0
0	0	0	0	0	0	0	0	0.3	3	13.2	26.1	30.7	41.9	55.1	48.8	38.6	19.5	4.3	0.3	0
0	0	0	0	0	0	0	0	0	0.3	2	5.9	14.2	26.7	34	26.7	10.6	3.3	0.3	0	0
0	0	0	0	0	0	0	0	0	0	0	0.3	2	4.6	5.6	4.3	1	0	0	0	0
0	0	0	0	0	0	0	0	0	0	0	0	0	0	0	0	0	0	0	0	0
0	0	0	0	0	0	0	0	0	0	0	0	0	0	0	0	0	0	0	0	0
0	0	0	0	0	0	0	0	0	0	0	0	0	0	0	0	0	0	0	0	0
0	0	0	0	0	0	0	0	0	0	0	0	0	0	0	0	0	0	0	0	0
0	0	0	0	0	0	0	0	0	0	0	0	0	0	0	0	0	0	0	0	0
0	0	0	0	0	0	0	0	0	0	0	0	0	0	0	0	0	0	0	0	0
0	0	0	0	0	0	0	0	0	0	0	0	0	0	0	0	0	0	0	0	0
0	0	0	0	0	0	0	0	0	0	0	0	0	0	0	0	0	0	0	0	0
0	0	0	0	0	0	0	0	0	0	0	0	0	0	0	0	0	0	0	0	0
0	0	0	0	0	0	0	0	0	0	0	0	0	0	0	0	0	0	0	0	0
0	0	0	0	0	0	0	0	0	0	0	0	0	0	0	0	0	0	0	0	0
0	0	0	0	0	0	0	0	0	0	0	0	0	0	0	0	0	0	0	0	0
0	0	0	0	0	0	0	0	0	0	0	0	0	0	0	0	0	0	0	0	0
0	0	0	0	0	0	0	0	0	0	0	0	0	0	0	0	0	0	0	0	0
0	0	0	0	0	0	0	0	0	0	0	0	0	0	0	0	0	0	0	0	0
0	0	0	0	0	0	0	0	0	0	0	0	0	0	0	0	0	0	0	0	0
0	0	0	0	0	0	0	0	0	0	0	0	0	0	0	0	0	0	0	0	0
0	0	0	0	0	0	0	0	0	0	0	0	0	0	0	0	0	0	0	0	0
0	0	0	0	0	0	0	0	0	0	0	0	0	0	0	0	0	0	0	0	0
0	0	0	0	0	0	0	0	0	0	0	0	0	0	0	0	0	0	0	0	0
0	0	0	0	0	0	0	0	0	0	0	0	0	0	0	0	0	0	0	0	0
0	0	0	0	0	0	0	0	0	0	0	0	0	0	0	0	0	0	0	0	0
0	0	0	0	0	0	0	0	0	0	0	0	0	0	0	0	0	0	0	0	0
0	0	0	0	0	0	0	0	0	0	0	0	0	0	0	0	0	0	0	0	0
0	0	0	0	0	0	0	0	0	0	0	0	0	0	0	0	0	0	0	0	0
0	0	0	0	0	0	0	0	0	0	0	0	0	0	0	0	0	0	0	0	0
0	0	0	0	0	0	0	0	0	0	0	0	0	0	0	0	0	0	0	0	0
0	0	0	0	0	0	0	0	0	0	0	0	0	0	0	0	0	0	0	0	0
0	0	0	0	0	0	0	0	0	0	0	0	0	0	0	0	0	0	0	0	0
Frame 15 (30.00 ms)
0	0	0	0	0	0	0	0	0	0	0	0.3	2	5.3	10.6	11.9	8.9	3.6	0.7	0	0
0	0	0	0	0	0	0	0	0	0.3	1.6	6.3	16.5	33.7	54.1	56.8	46.5	25.1	7.3	0.7	0
0	0	0	0	0	0	0	0	0	2.3	11.5	26.7	42.9	57.1	63.7	64.7	61.7	52.8	27.1	4	0
0	0	0	0	0	0	0	0	0.7	8.2	28.7	38.3	42.6	45.9	48.8	53.8	57.1	43.9	24.1	4	0
0	0	0	0	0	0	0	0	1	8.9	27.4	39.6	46.9	46.5	48.8	56.8	49.5	31.3	12.5	1.6	0
0	0	0	0	0	0	0	0	0.3	2.6	12.9	24.1	30	40.9	54.4	47.8	36	18.8	4	0.3	0
0	0	0	0	0	0	0	0	0	0.3	2	6.3	13.9	26.7	34.3	27.4	10.6	3.3	0.3	0	0
0	0	0	0	0	0	0	0	0	0	0	0.7	2	4.6	5.6	4.3	1	0	0	0	0
0	0	0	0	0	0	0	0	0	0	0	0	0	0	0	0	0	0	0	0	0
0	0	0	0	0	0	0	0	0	0	0	0	0	0	0	0	0	0	0	0	0
0	0	0	0	0	0	0	0	0	0	0	0	0	0	0	0	0	0	0	0	0
0	0	0	0	0	0	0	0	0	0	0	0	0	0	0	0	0	0	0	0	0
0	0	0	0	0	0	0	0	0	0	0	0	0	0	0	0	0	0	0	0	0
0	0	0	0	0	0	0	0	0	0	0	0	0	0	0	0	0	0	0	0	0
0	0	0	0	0	0	0	0	0	0	0	0	0	0	0	0	0	0	0	0	0
0	0	0	0	0	0	0	0	0	0	0	0	0	0	0	0	0	0	0	0	0
0	0	0	0	0	0	0	0	0	0	0	0	0	0	0	0	0	0	0	0	0
0	0	0	0	0	0	0	0	0	0	0	0	0	0	0	0	0	0	0	0	0
0	0	0	0	0	0	0	0	0	0	0	0	0	0	0	0	0	0	0	0	0
0	0	0	0	0	0	0	0	0	0	0	0	0	0	0	0	0	0	0	0	0
0	0	0	0	0	0	0	0	0	0	0	0	0	0	0	0	0	0	0	0	0
0	0	0	0	0	0	0	0	0	0	0	0	0	0	0	0	0	0	0	0	0
0	0	0	0	0	0	0	0	0	0	0	0	0	0	0	0	0	0	0	0	0
0	0	0	0	0	0	0	0	0	0	0	0	0	0	0	0	0	0	0	0	0
0	0	0	0	0	0	0	0	0	0	0	0	0	0	0	0	0	0	0	0	0
0	0	0	0	0	0	0	0	0	0	0	0	0	0	0	0	0	0	0	0	0
0	0	0	0	0	0	0	0	0	0	0	0	0	0	0	0	0	0	0	0	0
0	0	0	0	0	0	0	0	0	0	0	0	0	0	0	0	0	0	0	0	0
0	0	0	0	0	0	0	0	0	0	0	0	0	0	0	0	0	0	0	0	0
0	0	0	0	0	0	0	0	0	0	0	0	0	0	0	0	0	0	0	0	0
0	0	0	0	0	0	0	0	0	0	0	0	0	0	0	0	0	0	0	0	0
0	0	0	0	0	0	0	0	0	0	0	0	0	0	0	0	0	0	0	0	0
0	0	0	0	0	0	0	0	0	0	0	0	0	0	0	0	0	0	0	0	0
0	0	0	0	0	0	0	0	0	0	0	0	0	0	0	0	0	0	0	0	0
0	0	0	0	0	0	0	0	0	0	0	0	0	0	0	0	0	0	0	0	0
0	0	0	0	0	0	0	0	0	0	0	0	0	0	0	0	0	0	0	0	0
0	0	0	0	0	0	0	0	0	0	0	0	0	0	0	0	0	0	0	0	0
Frame 16 (32.00 ms)
0	0	0	0	0	0	0	0	0	0	0	0.3	1.3	4	8.6	10.6	6.9	2.3	0.3	0	0
0	0	0	0	0	0	0	0	0	0	1.3	4.9	13.2	28	47.2	53.8	39.3	18.8	5.3	0.7	0
0	0	0	0	0	0	0	0	0	2	9.6	23.4	39.6	54.8	62	63.3	58.4	47.2	22.1	3.3	0
0	0	0	0	0	0	0	0	0.7	7.3	25.7	35	38.3	42.9	46.2	49.5	52.5	40.9	21.4	3.3	0
0	0	0	0	0	0	0	0	1	8.9	27.1	40.3	40.6	43.6	43.9	50.2	43.2	27.7	10.9	1.6	0
0	0	0	0	0	0	0	0	0.3	3	12.9	24.1	28	39.3	48.2	42.2	32.7	17.5	3.6	0.3	0
0	0	0	0	0	0	0	0	0	0.3	2	6.3	13.5	26.1	33	27.1	10.6	3.3	0.3	0	0
0	0	0	0	0	0	0	0	0	0	0	0.7	2	4.3	5.6	4.6	1	0	0	0	0
0	0	0	0	0	0	0	0	0	0	0	0	0	0	0	0	0	0	0	0	0
0	0	0	0	0	0	0	0	0	0	0	0	0	0	0	0	0	0	0	0	0
0	0	0	0	0	0	0	0	0	0	0	0	0	0	0	0	0	0	0	0	0
0	0	0	0	0	0	0	0	0	0	0	0	0	0	0	0	0	0	0	0	0
0	0	0	0	0	0	0	0	0	0	0	0	0	0	0	0	0	0	0	0	0
0	0	0	0	0	0	0	0	0	0	0	0	0	0	0	0	0	0	0	0	0
0	0	0	0	0	0	0	0	0	0	0	0	0	0	0	0	0	0	0	0	0
0	0	0	0	0	0	0	0	0	0	0	0	0	0	0	0	0	0	0	0	0
0	0	0	0	0	0	0	0	0	0	0	0	0	0	0	0	0	0	0	0	0
0	0	0	0	0	0	0	0	0	0	0	0	0	0	0	0	0	0	0	0	0
0	0	0	0	0	0	0	0	0	0	0	0	0	0	0	0	0	0	0	0	0
0	0	0	0	0	0	0	0	0	0	0	0	0	0	0	0	0	0	0	0	0
0	0	0	0	0	0	0	0	0	0	0	0	0	0	0	0	0	0	0	0	0
0	0	0	0	0	0	0	0	0	0	0	0	0	0	0	0	0	0	0	0	0
0	0	0	0	0	0	0	0	0	0	0	0	0	0	0	0	0	0	0	0	0
0	0	0	0	0	0	0	0	0	0	0	0	0	0	0	0	0	0	0	0	0
0	0	0	0	0	0	0	0	0	0	0	0	0	0	0	0	0	0	0	0	0
0	0	0	0	0	0	0	0	0	0	0	0	0	0	0	0	0	0	0	0	0
0	0	0	0	0	0	0	0	0	0	0	0	0	0	0	0	0	0	0	0	0
0	0	0	0	0	0	0	0	0	0	0	0	0	0	0	0	0	0	0	0	0
0	0	0	0	0	0	0	0	0	0	0	0	0	0	0	0	0	0	0	0	0
0	0	0	0	0	0	0	0	0	0	0	0	0	0	0	0	0	0	0	0	0
0	0	0	0	0	0	0	0	0	0	0	0	0	0	0	0	0	0	0	0	0
0	0	0	0	0	0	0	0	0	0	0	0	0	0	0	0	0	0	0	0	0
0	0	0	0	0	0	0	0	0	0	0	0	0	0	0	0	0	0	0	0	0
0	0	0	0	0	0	0	0	0	0	0	0	0	0	0	0	0	0	0	0	0
0	0	0	0	0	0	0	0	0	0	0	0	0	0	0	0	0	0	0	0	0
0	0	0	0	0	0	0	0	0	0	0	0	0	0	0	0	0	0	0	0	0
0	0	0	0	0	0	0	0	0	0	0	0	0	0	0	0	0	0	0	0	0
Frame 17 (34.00 ms)
0	0	0	0	0	0	0	0	0	0	0	0	1	3.3	7.3	9.6	4.9	1.3	0	0	0
0	0	0	0	0	0	0	0	0	0	1	4	10.9	24.1	42.6	51.5	31.3	13.5	3.6	0.3	0
0	0	0	0	0	0	0	0	0	1.6	8.2	21.1	37.6	54.1	60.7	62.4	54.4	39.9	16.2	2	0
0	0	0	0	0	0	0	0	0.7	7.3	24.4	34.6	40.6	43.9	45.5	46.2	44.9	34.6	17.5	2.6	0
0	0	0	0	0	0	0	0	1	8.9	27.1	41.6	42.2	39.9	39.6	42.6	38.9	25.1	9.2	1.3	0
0	0	0	0	0	0	0	0	0.3	3	13.5	24.4	28	36.3	41.6	41.6	34.3	17.2	3.3	0	0
0	0	0	0	0	0	0	0	0	0.3	2.3	6.6	13.5	25.1	31.7	28	11.9	3.3	0.3	0	0
0	0	0	0	0	0	0	0	0	0	0	0.7	2	4.3	5.6	4.9	1.3	0	0	0	0
0	0	0	0	0	0	0	0	0	0	0	0	0	0	0	0	0	0	0	0	0
0	0	0	0	0	0	0	0	0	0	0	0	0	0	0	0	0	0	0	0	0
0	0	0	0	0	0	0	0	0	0	0	0	0	0	0	0	0	0	0	0	0
0	0	0	0	0	0	0	0	0	0	0	0	0	0	0	0	0	0	0	0	0
0	0	0	0	0	0	0	0	0	0	0	0	0	0	0	0	0	0	0	0	0
0	0	0	0	0	0	0	0	0	0	0	0	0	0	0	0	0	0	0	0	0
0	0	0	0	0	0	0	0	0	0	0	0	0	0	0	0	0	0	0	0	0
0	0	0	0	0	0	0	0	0	0	0	0	0	0	0	0	0	0	0	0	0
0	0	0	0	0	0	0	0	0	0	0	0	0	0	0	0	0	0	0	0	0
0	0	0	0	0	0	0	0	0	0	0	0	0	0	0	0	0	0	0	0	0
0	0	0	0	0	0	0	0	0	0	0	0	0	0	0	0	0	0	0	0	0
0	0	0	0	0	0	0	0	0	0	0	0	0	0	0	0	0	0	0	0	0
0	0	0	0	0	0	0	0	0	0	0	0	0	0	0	0	0	0	0	0	0
0	0	0	0	0	0	0	0	0	0	0	0	0	0	0	0	0	0	0	0	0
0	0	0	0	0	0	0	0	0	0	0	0	0	0	0	0	0	0	0	0	0
0	0	0	0	0	0	0	0	0	0	0	0	0	0	0	0	0	0	0	0	0
0	0	0	0	0	0	0	0	0	0	0	0	0	0	0	0	0	0	0	0	0
0	0	0	0	0	0	0	0	0	0	0	0	0	0	0	0	0	0	0	0	0
0	0	0	0	0	0	0	0	0	0	0	0	0	0	0	0	0	0	0	0	0
0	0	0	0	0	0	0	0	0	0	0	0	0	0	0	0	0	0	0	0	0
0	0	0	0	0	0	0	0	0	0	0	0	0	0	0	0	0	0	0	0	0
0	0	0	0	0	0	0	0	0	0	0	0	0	0	0	0	0	0	0	0	0
0	0	0	0	0	0	0	0	0	0	0	0	0	0	0	0	0	0	0	0	0
0	0	0	0	0	0	0	0	0	0	0	0	0	0	0	0	0	0	0	0	0
0	0	0	0	0	0	0	0	0	0	0	0	0	0	0	0	0	0	0	0	0
0	0	0	0	0	0	0	0	0	0	0	0	0	0	0	0	0	0	0	0	0
0	0	0	0	0	0	0	0	0	0	0	0	0	0	0	0	0	0	0	0	0
0	0	0	0	0	0	0	0	0	0	0	0	0	0	0	0	0	0	0	0	0
0	0	0	0	0	0	0	0	0	0	0	0	0	0	0	0	0	0	0	0	0
Frame 18 (36.00 ms)
0	0	0	0	0	0	0	0	0	0	0	0	0.7	2.3	5.3	7.3	3	0.7	0	0	0
0	0	0	0	0	0	0	0	0	0	0.7	3.3	9.6	20.1	34.6	41.6	22.8	8.9	2	0.3	0
0	0	0	0	0	0	0	0	0	1.3	7.6	19.8	36.6	53.8	59.7	61	52.5	33	10.6	1.3	0
0	0	0	0	0	0	0	0	0.7	6.9	23.8	36	43.2	47.5	49.5	52.1	50.8	33.3	14.5	2	0
0	0	0	0	0	0	0	0	1	9.2	27.1	41.9	44.2	42.9	43.9	49.5	43.2	27.4	8.6	1	0
0	0	0	0	0	0	0	0	0.3	3	13.9	24.4	28	37.3	45.5	44.2	35.3	17.5	3.3	0	0
0	0	0	0	0	0	0	0	0	0.3	2.6	6.9	13.2	25.1	32.7	29.7	12.9	3.6	0.3	0	0
0	0	0	0	0	0	0	0	0	0	0	0.7	2	4.3	5.6	4.9	1.3	0	0	0	0
0	0	0	0	0	0	0	0	0	0	0	0	0	0	0	0	0	0	0	0	0
0	0	0	0	0	0	0	0	0	0	0	0	0	0	0	0	0	0	0	0	0
0	0	0	0	0	0	0	0	0	0	0	0	0	0	0	0	0	0	0	0	0
0	0	0	0	0	0	0	0	0	0	0	0	0	0	0	0	0	0	0	0	0
0	0	0	0	0	0	0	0	0	0	0	0	0	0	0	0	0	0	0	0	0
0	0	0	0	0	0	0	0	0	0	0	0	0	0	0	0	0	0	0	0	0
0	0	0	0	0	0	0	0	0	0	0	0	0	0	0	0	0	0	0	0	0
0	0	0	0	0	0	0	0	0	0	0	0	0	0	0	0	0	0	0	0	0
0	0	0	0	0	0	0	0	0	0	0	0	0	0	0	0	0	0	0	0	0
0	0	0	0	0	0	0	0	0	0	0	0	0	0	0	0	0	0	0	0	0
0	0	0	0	0	0	0	0	0	0	0	0	0	0	0	0	0	0	0	0	0
0	0	0	0	0	0	0	0	0	0	0	0	0	0	0	0	0	0	0	0	0
0	0	0	0	0	0	0	0	0	0	0	0	0	0	0	0	0	0	0	0	0
0	0	0	0	0	0	0	0	0	0	0	0	0	0	0	0	0	0	0	0	0
0	0	0	0	0	0	0	0	0	0	0	0	0	0	0	0	0	0	0	0	0
0	0	0	0	0	0	0	0	0	0	0	0	0	0	0	0	0	0	0	0	0
0	0	0	0	0	0	0	0	0	0	0	0	0	0	0	0	0	0	0	0	0
0	0	0	0	0	0	0	0	0	0	0	0	0	0	0	0	0	0	0	0	0
0	0	0	0	0	0	0	0	0	0	0	0	0	0	0	0	0	0	0	0	0
0	0	0	0	0	0	0	0	0	0	0	0	0	0	0	0	0	0	0	0	0
0	0	0	0	0	0	0	0	0	0	0	0	0	0	0	0	0	0	0	0	0
0	0	0	0	0	0	0	0	0	0	0	0	0	0	0	0	0	0	0	0	0
0	0	0	0	0	0	0	0	0	0	0	0	0	0	0	0	0	0	0	0	0
0	0	0	0	0	0	0	0	0	0	0	0	0	0	0	0	0	0	0	0	0
0	0	0	0	0	0	0	0	0	0	0	0	0	0	0	0	0	0	0	0	0
0	0	0	0	0	0	0	0	0	0	0	0	0	0	0	0	0	0	0	0	0
0	0	0	0	0	0	0	0	0	0	0	0	0	0	0	0	0	0	0	0	0
0	0	0	0	0	0	0	0	0	0	0	0	0	0	0	0	0	0	0	0	0
0	0	0	0	0	0	0	0	0	0	0	0	0	0	0	0	0	0	0	0	0
Frame 19 (38.00 ms)
0	0	0	0	0	0	0	0	0	0	0	0	0.3	1.6	4	4.6	1.6	0.3	0	0	0
0	0	0	0	0	0	0	0	0	0	0.7	3	8.6	17.5	28	31.7	16.8	5.9	1	0	0
0	0	0	0	0	0	0	0	0	1.3	6.9	18.5	36	53.1	58.7	59.1	50.2	26.4	6.6	0.7	0
0	0	0	0	0	0	0	0	0.7	7.3	23.8	35.6	43.2	48.5	50.8	52.5	51.1	31	11.5	1.6	0
0	0	0	0	0	0	0	0	1.3	10.2	27.4	42.2	44.5	43.6	44.5	49.8	43.9	27.7	7.6	0.7	0
0	0	0	0	0	0	0	0	0.3	3.6	14.5	24.7	28	37.3	45.9	44.9	35.6	17.5	3	0	0
0	0	0	0	0	0	0	0	0	0.7	3.6	7.3	13.2	25.1	33	31.3	13.9	3.6	0.3	0	0
0	0	0	0	0	0	0	0	0	0	0.3	1	2.3	4.6	5.6	5.6	1.6	0.3	0	0	0
0	0	0	0	0	0	0	0	0	0	0	0	0	0	0	0	0	0	0	0	0
0	0	0	0	0	0	0	0	0	0	0	0	0	0	0	0	0	0	0	0	0
0	0	0	0	0	0	0	0	0	0	0	0	0	0	0	0	0	0	0	0	0
0	0	0	0	0	0	0	0	0	0	0	0	0	0	0	0	0	0	0	0	0
0	0	0	0	0	0	0	0	0	0	0	0	0	0	0	0	0	0	0	0	0
0	0	0	0	0	0	0	0	0	0	0	0	0	0	0	0	0	0	0	0	0
0	0	0	0	0	0	0	0	0	0	0	0	0	0	0	0	0	0	0	0	0
0	0	0	0	0	0	0	0	0	0	0	0	0	0	0	0	0	0	0	0	0
0	0	0	0	0	0	0	0	0	0	0	0	0	0	0	0	0	0	0	0	0
0	0	0	0	0	0	0	0	0	0	0	0	0	0	0	0	0	0	0	0	0
0	0	0	0	0	0	0	0	0	0	0	0	0	0	0	0	0	0	0	0	0
0	0	0	0	0	0	0	0	0	0	0	0	0	0	0	0	0	0	0	0	0
0	0	0	0	0	0	0	0	0	0	0	0	0	0	0	0	0	0	0	0	0
0	0	0	0	0	0	0	0	0	0	0	0	0	0	0	0	0	0	0	0	0
0	0	0	0	0	0	0	0	0	0	0	0	0	0	0	0	0	0	0	0	0
0	0	0	0	0	0	0	0	0	0	0	0	0	0	0	0	0	0	0	0	0
0	0	0	0	0	0	0	0	0	0	0	0	0	0	0	0	0	0	0	0	0
0	0	0	0	0	0	0	0	0	0	0	0	0	0	0	0	0	0	0	0	0
0	0	0	0	0	0	0	0	0	0	0	0	0	0	0	0	0	0	0	0	0
0	0	0	0	0	0	0	0	0	0	0	0	0	0	0	0	0	0	0	0	0
0	0	0	0	0	0	0	0	0	0	0	0	0	0	0	0	0	0	0	0	0
0	0	0	0	0	0	0	0	0	0	0	0	0	0	0	0	0	0	0	0	0
0	0	0	0	0	0	0	0	0	0	0	0	0	0	0	0	0	0	0	0	0
0	0	0	0	0	0	0	0	0	0	0	0	0	0	0	0	0	0	0	0	0
0	0	0	0	0	0	0	0	0	0	0	0	0	0	0	0	0	0	0	0	0
0	0	0	0	0	0	0	0	0	0	0	0	0	0	0	0	0	0	0	0	0
0	0	0	0	0	0	0	0	0	0	0	0	0	0	0	0	0	0	0	0	0
0	0	0	0	0	0	0	0	0	0	0	0	0	0	0	0	0	0	0	0	0
0	0	0	0	0	0	0	0	0	0	0	0	0	0	0	0	0	0	0	0	0
Frame 20 (40.00 ms)
0	0	0	0	0	0	0	0	0	0	0	0	0.3	1	2.6	3	1	0	0	0	0
0	0	0	0	0	0	0	0	0	0	0.7	2.6	7.6	15.2	22.1	23.1	12.9	4	0.7	0	0
0	0	0	0	0	0	0	0	0	1.3	6.3	17.2	35	52.5	57.4	57.1	48.2	20.8	4	0.3	0
0	0	0	0	0	0	0	0	0.7	7.6	23.4	35.3	43.2	48.5	50.8	52.8	50.8	28.4	8.6	1	0
0	0	0	0	0	0	0	0	1.6	11.2	27.7	42.2	44.2	43.6	44.5	50.2	44.2	27.4	6.6	0.3	0
0	0	0	0	0	0	0	0	0.3	4.3	15.2	25.4	28.4	37.3	46.2	45.2	36.3	17.5	3	0	0
0	0	0	0	0	0	0	0	0	1	4.9	8.2	13.5	25.7	34.3	33.7	15.2	4	0.3	0	0
0	0	0	0	0	0	0	0	0	0	0.7	1.6	2.6	5.3	6.6	5.9	2	0.3	0	0	0
0	0	0	0	0	0	0	0	0	0	0	0	0	0.3	0	0	0	0	0	0	0
0	0	0	0	0	0	0	0	0	0	0	0	0	0	0	0	0	0	0	0	0
0	0	0	0	0	0	0	0	0	0	0	0	0	0	0	0	0	0	0	0	0
0	0	0	0	0	0	0	0	0	0	0	0	0	0	0	0	0	0	0	0	0
0	0	0	0	0	0	0	0	0	0	0	0	0	0	0	0	0	0	0	0	0
0	0	0	0	0	0	0	0	0	0	0	0	0	0	0	0	0	0	0	0	0
0	0	0	0	0	0	0	0	0	0	0	0	0	0	0	0	0	0	0	0	0
0	0	0	0	0	0	0	0	0	0	0	0	0	0	0	0	0	0	0	0	0
0	0	0	0	0	0	0	0	0	0	0	0	0	0	0	0	0	0	0	0	0
0	0	0	0	0	0	0	0	0	0	0	0	0	0	0	0	0	0	0	0	0
0	0	0	0	0	0	0	0	0	0	0	0	0	0	0	0	0	0	0	0	0
0	0	0	0	0	0	0	0	0	0	0	0	0	0	0	0	0	0	0	0	0
0	0	0	0	0	0	0	0	0	0	0	0	0	0	0	0	0	0	0	0	0
0	0	0	0	0	0	0	0	0	0	0	0	0	0	0	0	0	0	0	0	0
0	0	0	0	0	0	0	0	0	0	0	0	0	0	0	0	0	0	0	0	0
0	0	0	0	0	0	0	0	0	0	0	0	0	0	0	0	0	0	0	0	0
0	0	0	0	0	0	0	0	0	0	0	0	0	0	0	0	0	0	0	0	0
0	0	0	0	0	0	0	0	0	0	0	0	0	0	0	0	0	0	0	0	0
0	0	0	0	0	0	0	0	0	0	0	0	0	0	0	0	0	0	0	0	0
0	0	0	0	0	0	0	0	0	0	0	0	0	0	0	0	0	0	0	0	0
0	0	0	0	0	0	0	0	0	0	0	0	0	0	0	0	0	0	0	0	0
0	0	0	0	0	0	0	0	0	0	0	0	0	0	0	0	0	0	0	0	0
0	0	0	0	0	0	0	0	0	0	0	0	0	0	0	0	0	0	0	0	0
0	0	0	0	0	0	0	0	0	0	0	0	0	0	0	0	0	0	0	0	0
0	0	0	0	0	0	0	0	0	0	0	0	0	0	0	0	0	0	0	0	0
0	0	0	0	0	0	0	0	0	0	0	0	0	0	0	0	0	0	0	0	0
0	0	0	0	0	0	0	0	0	0	0	0	0	0	0	0	0	0	0	0	0
0	0	0	0	0	0	0	0	0	0	0	0	0	0	0	0	0	0	0	0	0
0	0	0	0	0	0	0	0	0	0	0	0	0	0	0	0	0	0	0	0	0
Frame 21 (42.00 ms)
0	0	0	0	0	0	0	0	0	0	0	0	0.3	0.7	1.3	1.3	0.3	0	0	0	0
0	0	0	0	0	0	0	0	0	0	0.3	2.3	6.9	12.9	17.2	16.2	9.2	2.6	0.3	0	0
0	0	0	0	0	0	0	0	0	1.3	5.9	15.8	33.7	51.8	56.1	54.8	42.2	14.8	2.3	0.3	0
0	0	0	0	0	0	0	0	1	7.6	23.1	34	42.6	48.2	50.8	52.1	48.5	25.7	6.6	0.7	0
0	0	0	0	0	0	0	0	1.6	12.2	28.4	41.6	44.2	43.6	44.5	50.2	43.9	27.1	5.6	0.3	0
0	0	0	0	0	0	0	0	0.7	6.3	16.8	25.7	28.7	37.9	46.5	45.9	36.6	17.8	2.6	0	0
0	0	0	0	0	0	0	0	0.3	2	6.6	9.2	14.5	27.1	36	36.3	16.8	4.3	0.3	0	0
0	0	0	0	0	0	0	0	0	0.3	1.6	3	4.3	7.3	7.9	6.9	2.3	0.3	0	0	0
0	0	0	0	0	0	0	0	0	0	0	0.3	0.3	0.7	0.3	0	0	0	0	0	0
0	0	0	0	0	0	0	0	0	0	0	0	0	0	0	0	0	0	0	0	0
0	0	0	0	0	0	0	0	0	0	0	0	0	0	0	0	0	0	0	0	0
0	0	0	0	0	0	0	0	0	0	0	0	0	0	0	0	0	0	0	0	0
0	0	0	0	0	0	0	0	0	0	0	0	0	0	0	0	0	0	0	0	0
0	0	0	0	0	0	0	0	0	0	0	0	0	0	0	0	0	0	0	0	0
0	0	0	0	0	0	0	0	0	0	0	0	0	0	0	0	0	0	0	0	0
0	0	0	0	0	0	0	0	0	0	0	0	0	0	0	0	0	0	0	0	0
0	0	0	0	0	0	0	0	0	0	0	0	0	0	0	0	0	0	0	0	0
0	0	0	0	0	0	0	0	0	0	0	0	0	0	0	0	0	0	0	0	0
0	0	0	0	0	0	0	0	0	0	0	0	0	0	0	0	0	0	0	0	0
0	0	0	0	0	0	0	0	0	0	0	0	0	0	0	0	0	0	0	0	0
0	0	0	0	0	0	0	0	0	0	0	0	0	0	0	0	0	0	0	0	0
0	0	0	0	0	0	0	0	0	0	0	0	0	0	0	0	0	0	0	0	0
0	0	0	0	0	0	0	0	0	0	0	0	0	0	0	0	0	0	0	0	0
0	0	0	0	0	0	0	0	0	0	0	0	0	0	0	0	0	0	0	0	0
0	0	0	0	0	0	0	0	0	0	0	0	0	0	0	0	0	0	0	0	0
0	0	0	0	0	0	0	0	0	0	0	0	0	0	0	0	0	0	0	0	0
0	0	0	0	0	0	0	0	0	0	0	0	0	0	0	0	0	0	0	0	0
0	0	0	0	0	0	0	0	0	0	0	0	0	0	0	0	0	0	0	0	0
0	0	0	0	0	0	0	0	0	0	0	0	0	0	0	0	0	0	0	0	0
0	0	0	0	0	0	0	0	0	0	0	0	0	0	0	0	0	0	0	0	0
0	0	0	0	0	0	0	0	0	0	0	0	0	0	0	0	0	0	0	0	0
0	0	0	0	0	0	0	0	0	0	0	0	0	0	0	0	0	0	0	0	0
0	0	0	0	0	0	0	0	0	0	0	0	0	0	0	0	0	0	0	0	0
0	0	0	0	0	0	0	0	0	0	0	0	0	0	0	0	0	0	0	0	0
0	0	0	0	0	0	0	0	0	0	0	0	0	0	0	0	0	0	0	0	0
0	0	0	0	0	0	0	0	0	0	0	0	0	0	0	0	0	0	0	0	0
0	0	0	0	0	0	0	0	0	0	0	0	0	0	0	0	0	0	0	0	0
Frame 22 (44.00 ms)
0	0	0	0	0	0	0	0	0	0	0	0	0	0.3	0.7	0.7	0	0	0	0	0
0	0	0	0	0	0	0	0	0	0	0.3	2	6.3	11.9	13.9	12.2	6.6	1.3	0	0	0
0	0	0	0	0	0	0	0	0	1.3	5.6	14.8	33	51.1	55.4	52.1	35	10.6	1.3	0	0
0	0	0	0	0	0	0	0	1	7.6	22.8	33	40.9	47.2	49.8	50.8	45.2	23.4	4.9	0.3	0
0	0	0	0	0	0	0	0	2	13.9	28.7	39.9	40.9	42.2	43.2	49.2	42.9	26.7	5.3	0.3	0
0	0	0	0	0	0	0	0	1.3	8.6	18.5	26.4	28.4	37.3	43.6	45.5	36.6	18.1	3	0	0
0	0	0	0	0	0	0	0	0.3	3.3	8.2	10.6	15.8	28.7	37.6	39.3	18.5	4.6	0.3	0	0
0	0	0	0	0	0	0	0	0	0.7	2.6	4.6	6.3	9.9	11.2	8.2	3	0.3	0	0	0
0	0	0	0	0	0	0	0	0	0	0.3	0.7	1	1	1	0.3	0	0	0	0	0
0	0	0	0	0	0	0	0	0	0	0	0	0	0	0	0	0	0	0	0	0
0	0	0	0	0	0	0	0	0	0	0	0	0	0	0	0	0	0	0	0	0
0	0	0	0	0	0	0	0	0	0	0	0	0	0	0	0	0	0	0	0	0
0	0	0	0	0	0	0	0	0	0	0	0	0	0	0	0	0	0	0	0	0
0	0	0	0	0	0	0	0	0	0	0	0	0	0	0	0	0	0	0	0	0
0	0	0	0	0	0	0	0	0	0	0	0	0	0	0	0	0	0	0	0	0
0	0	0	0	0	0	0	0	0	0	0	0	0	0	0	0	0	0	0	0	0
0	0	0	0	0	0	0	0	0	0	0	0	0	0	0	0	0	0	0	0	0
0	0	0	0	0	0	0	0	0	0	0	0	0	0	0	0	0	0	0	0	0
0	0	0	0	0	0	0	0	0	0	0	0	0	0	0	0	0	0	0	0	0
0	0	0	0	0	0	0	0	0	0	0	0	0	0	0	0	0	0	0	0	0
0	0	0	0	0	0	0	0	0	0	0	0	0	0	0	0	0	0	0	0	0
0	0	0	0	0	0	0	0	0	0	0	0	0	0	0	0	0	0	0	0	0
0	0	0	0	0	0	0	0	0	0	0	0	0	0	0	0	0	0	0	0	0
0	0	0	0	0	0	0	0	0	0	0	0	0	0	0	0	0	0	0	0	0
0	0	0	0	0	0	0	0	0	0	0	0	0	0	0	0	0	0	0	0	0
0	0	0	0	0	0	0	0	0	0	0	0	0	0	0	0	0	0	0	0	0
0	0	0	0	0	0	0	0	0	0	0	0	0	0	0	0	0	0	0	0	0
0	0	0	0	0	0	0	0	0	0	0	0	0	0	0	0	0	0	0	0	0
0	0	0	0	0	0	0	0	0	0	0	0	0	0	0	0	0	0	0	0	0
0	0	0	0	0	0	0	0	0	0	0	0	0	0	0	0	0	0	0	0	0
0	0	0	0	0	0	0	0	0	0	0	0	0	0	0	0	0	0	0	0	0
0	0	0	0	0	0	0	0	0	0	0	0	0	0	0	0	0	0	0	0	0
0	0	0	0	0	0	0	0	0	0	0	0	0	0	0	0	0	0	0	0	0
0	0	0	0	0	0	0	0	0	0	0	0	0	0	0	0	0	0	0	0	0
0	0	0	0	0	0	0	0	0	0	0	0	0	0	0	0	0	0	0	0	0
0	0	0	0	0	0	0	0	0	0	0	0	0	0	0	0	0	0	0	0	0
0	0	0	0	0	0	0	0	0	0	0	0	0	0	0	0	0	0	0	0	0
Frame 23 (46.00 ms)
0	0	0	0	0	0	0	0	0	0	0	0	0	0.3	0.3	0.3	0	0	0	0	0
0	0	0	0	0	0	0	0	0	0	0.3	2	5.6	10.9	12.2	10.6	4.9	1	0	0	0
0	0	0	0	0	0	0	0	0	1.3	5.3	13.9	30.7	50.2	54.8	50.2	28	8.6	1	0	0
0	0	0	0	0	0	0	0	1	7.9	22.8	31.7	37.3	43.9	48.2	48.8	40.6	25.1	4.9	0.3	0
0	0	0	0	0	0	0	0	2.3	15.5	29	36.6	37.9	39.3	41.6	47.5	40.6	26.7	4.9	0	0
0	0	0	0	0	0	0	0	2	11.2	20.1	26.7	29	37.6	42.6	45.2	36.3	18.8	3	0	0
0	0	0	0	0	0	0	0	1	5.6	10.6	12.2	17.5	30.7	40.6	42.9	20.8	5.3	0.7	0	0
0	0	0	0	0	0	0	0	0.3	1.6	4.3	5.9	7.9	11.9	14.5	11.2	3.6	0.3	0	0	0
0	0	0	0	0	0	0	0	0	0.3	0.7	1.3	1.3	1.6	1.6	0.7	0	0	0	0	0
0	0	0	0	0	0	0	0	0	0	0	0	0	0	0	0	0	0	0	0	0
0	0	0	0	0	0	0	0	0	0	0	0	0	0	0	0	0	0	0	0	0
0	0	0	0	0	0	0	0	0	0	0	0	0	0	0	0	0	0	0	0	0
0	0	0	0	0	0	0	0	0	0	0	0	0	0	0	0	0	0	0	0	0
0	0	0	0	0	0	0	0	0	0	0	0	0	0	0	0	0	0	0	0	0
0	0	0	0	0	0	0	0	0	0	0	0	0	0	0	0	0	0	0	0	0
0	0	0	0	0	0	0	0	0	0	0	0	0	0	0	0	0	0	0	0	0
0	0	0	0	0	0	0	0	0	0	0	0	0	0	0	0	0	0	0	0	0
0	0	0	0	0	0	0	0	0	0	0	0	0	0	0	0	0	0	0	0	0
0	0	0	0	0	0	0	0	0	0	0	0	0	0	0	0	0	0	0	0	0
0	0	0	0	0	0	0	0	0	0	0	0	0	0	0	0	0	0	0	0	0
0	0	0	0	0	0	0	0	0	0	0	0	0	0	0	0	0	0	0	0	0
0	0	0	0	0	0	0	0	0	0	0	0	0	0	0	0	0	0	0	0	0
0	0	0	0	0	0	0	0	0	0	0	0	0	0	0	0	0	0	0	0	0
0	0	0	0	0	0	0	0	0	0	0	0	0	0	0	0	0	0	0	0	0
0	0	0	0	0	0	0	0	0	0	0	0	0	0	0	0	0	0	0	0	0
0	0	0	0	0	0	0	0	0	0	0	0	0	0	0	0	0	0	0	0	0
0	0	0	0	0	0	0	0	0	0	0	0	0	0	0	0	0	0	0	0	0
0	0	0	0	0	0	0	0	0	0	0	0	0	0	0	0	0	0	0	0	0
0	0	0	0	0	0	0	0	0	0	0	0	0	0	0	0	0	0	0	0	0
0	0	0	0	0	0	0	0	0	0	0	0	0	0	0	0	0	0	0	0	0
0	0	0	0	0	0	0	0	0	0	0	0	0	0	0	0	0	0	0	0	0
0	0	0	0	0	0	0	0	0	0	0	0	0	0	0	0	0	0	0	0	0
0	0	0	0	0	0	0	0	0	0	0	0	0	0	0	0	0	0	0	0	0
0	0	0	0	0	0	0	0	0	0	0	0	0	0	0	0	0	0	0	0	0
0	0	0	0	0	0	0	0	0	0	0	0	0	0	0	0	0	0	0	0	0
0	0	0	0	0	0	0	0	0	0	0	0	0	0	0	0	0	0	0	0	0
0	0	0	0	0	0	0	0	0	0	0	0	0	0	0	0	0	0	0	0	0
Frame 24 (48.00 ms)
0	0	0	0	0	0	0	0	0	0	0	0	0	0	0.3	0	0	0	0	0	0
0	0	0	0	0	0	0	0	0	0	0.3	1.6	5.6	10.2	11.5	10.2	5.3	1	0	0	0
0	0	0	0	0	0	0	0	0	1.3	4.9	13.2	29.7	49.5	53.5	49.8	30	8.9	1	0	0
0	0	0	0	0	0	0	0	1	8.2	22.8	31.7	37	41.6	43.6	43.6	39.3	25.4	4.6	0	0
0	0	0	0	0	0	0	0	2.6	17.2	30.4	37.6	38.6	37.6	38.9	41.2	37.3	26.1	4.6	0	0
0	0	0	0	0	0	0	0	2.6	13.9	22.1	28.4	30	38.3	43.6	42.9	33.3	19.1	3	0	0
0	0	0	0	0	0	0	0	1.3	7.9	12.9	13.9	18.8	32.7	44.2	46.5	22.4	5.6	0.7	0	0
0	0	0	0	0	0	0	0	0.3	2.6	5.9	7.3	9.2	14.2	18.1	15.2	4.9	0.7	0	0	0
0	0	0	0	0	0	0	0	0	0.3	1.6	2	2	2.3	2.3	1.3	0.3	0	0	0	0
0	0	0	0	0	0	0	0	0	0	0.3	0.3	0	0	0	0	0	0	0	0	0
0	0	0	0	0	0	0	0	0	0	0	0	0	0	0	0	0	0	0	0	0
0	0	0	0	0	0	0	0	0	0	0	0	0	0	0	0	0	0	0	0	0
0	0	0	0	0	0	0	0	0	0	0	0	0	0	0	0	0	0	0	0	0
0	0	0	0	0	0	0	0	0	0	0	0	0	0	0	0	0	0	0	0	0
0	0	0	0	0	0	0	0	0	0	0	0	0	0	0	0	0	0	0	0	0
0	0	0	0	0	0	0	0	0	0	0	0	0	0	0	0	0	0	0	0	0
0	0	0	0	0	0	0	0	0	0	0	0	0	0	0	0	0	0	0	0	0
0	0	0	0	0	0	0	0	0	0	0	0	0	0	0	0	0	0	0	0	0
0	0	0	0	0	0	0	0	0	0	0	0	0	0	0	0	0	0	0	0	0
0	0	0	0	0.3	0	0	0	0	0	0	0	0	0	0	0	0	0	0	0	0
0	0	0	0	0.3	0	0	0	0	0	0	0	0	0	0	0	0	0	0	0	0
0	0	0	0	0	0	0	0	0	0	0	0	0	0	0	0	0	0	0	0	0
0	0	0	0	0	0	0	0	0	0	0	0	0	0	0	0	0	0	0	0	0
0	0	0	0	0	0	0	0	0	0	0	0	0	0	0	0	0	0	0	0	0
0	0	0	0	0	0	0	0	0	0	0	0	0	0	0	0	0	0	0	0	0
0	0	0	0	0	0	0	0	0	0	0	0	0	0	0	0	0	0	0	0	0
0	0	0	0	0	0	0	0	0	0	0	0	0	0	0	0	0	0	0	0	0
0	0	0	0	0	0	0	0	0	0	0	0	0	0	0	0	0	0	0	0	0
0	0	0	0	0	0	0	0	0	0	0	0	0	0	0	0	0	0	0	0	0
0	0	0	0	0	0	0	0	0	0	0	0	0	0	0	0	0	0	0	0	0
0	0	0	0	0	0	0	0	0	0	0	0	0	0	0	0	0	0	0	0	0
0	0	0	0	0	0	0	0	0	0	0	0	0	0	0	0	0	0	0	0	0
0	0	0	0	0	0	0	0	0	0	0	0	0	0	0	0	0	0	0	0	0
0	0	0	0	0	0	0	0	0	0	0	0	0	0	0	0	0	0	0	0	0
0	0	0	0	0	0	0	0	0	0	0	0	0	0	0	0	0	0	0	0	0
0	0	0	0	0	0	0	0	0	0	0	0	0	0	0	0	0	0	0	0	0
0	0	0	0	0	0	0	0	0	0	0	0	0	0	0	0	0	0	0	0	0
Frame 25 (50.00 ms)
0	0	0	0	0	0	0	0	0	0	0	0	0	0	0	0	0	0	0	0	0
0	0	0	0	0	0	0	0	0	0	0.3	1.6	5.3	10.2	11.2	9.9	4.9	0.7	0	0	0
0	0	0	0	0	0	0	0	0	1.3	4.9	12.5	28.7	49.2	53.5	49.5	29	7.9	1	0	0
0	0	0	0	0	0	0	0	1	8.6	23.1	32.3	37.3	41.9	43.9	44.2	39.9	24.4	4.3	0	0
0	0	0	0	0	0	0	0	3.3	18.8	32	39.6	40.3	38.9	37.9	40.6	37.9	25.4	4.6	0	0
0	0	0	0	0	0	0	0	3.3	16.5	24.4	30	31.3	39.9	44.9	42.2	35	20.5	3.3	0	0
0	0	0	0	0	0	0	0	2	10.2	15.5	15.5	20.8	35.6	47.8	49.2	25.4	6.9	0.7	0	0
0	0	0	0	0	0	0	0	0.7	4.3	7.9	8.9	11.5	16.8	21.8	19.5	6.3	0.7	0	0	0
0	0	0	0	0	0	0	0	0	1.3	4	4.3	4	4	3.3	2.3	0.3	0	0	0	0
0	0	0	0	0	0	0	0	0	0	0.7	0.7	0.3	0.3	0	0	0	0	0	0	0
0	0	0	0	0	0	0	0	0	0	0	0	0	0	0	0	0	0	0	0	0
0	0	0	0	0	0	0	0	0	0	0	0	0	0	0	0	0	0	0	0	0
0	0	0	0	0	0	0	0	0	0	0	0	0	0	0	0	0	0	0	0	0
0	0	0	0	0	0	0.3	0	0	0	0	0	0	0	0	0	0	0	0	0	0
0	0	0	0	0	0	0.3	0	0	0	0	0	0	0	0	0	0	0	0	0	0
0	0	0	0	0	0	0	0	0	0	0	0	0	0	0	0	0	0	0	0	0
0	0	0	0	0.3	0.3	0	0	0	0	0	0	0	0	0	0	0	0	0	0	0
0	0	0	0.3	0	0.3	0.3	0	0	0	0	0	0	0	0	0	0	0	0	0	0
0	0	0	0.3	0.3	0	0	0	0	0	0	0	0	0	0	0	0	0	0	0	0
0	0	0	0.3	0.3	0	0	0	0	0	0	0	0	0	0	0	0	0	0	0	0
0	0	0	0.3	0.3	0	0	0	0	0	0	0	0	0	0	0	0	0	0	0	0
0	0	0	0	0.3	0	0	0	0	0	0	0	0	0	0	0	0	0	0	0	0
0	0	0	0	0	0	0	0	0	0	0	0	0	0	0	0	0	0	0	0	0
0	0	0	0	0	0	0	0	0	0	0	0	0	0	0	0	0	0	0	0	0
0	0	0	0	0	0	0	0	0	0	0	0	0	0	0	0	0	0	0	0	0
0	0	0	0	0	0	0	0	0	0	0	0	0	0	0	0	0	0	0	0	0
0	0	0	0	0	0	0	0	0	0	0	0	0	0	0	0	0	0	0	0	0
0	0	0	0	0	0	0	0	0	0	0	0	0	0	0	0	0	0	0	0	0
0	0	0	0	0	0	0	0	0	0	0	0	0	0	0	0	0	0	0	0	0
0	0	0	0	0	0	0	0	0	0	0	0	0	0	0	0	0	0	0	0	0
0	0	0	0	0	0	0	0	0	0	0	0	0	0	0	0	0	0	0	0	0
0	0	0	0	0	0	0	0	0	0	0	0	0	0	0	0	0	0	0	0	0
0	0	0	0	0	0	0	0	0	0	0	0	0	0	0	0	0	0	0	0	0
0	0	0	0	0	0	0	0	0	0	0	0	0	0	0	0	0	0	0	0	0
0	0	0	0	0	0	0	0	0	0	0	0	0	0	0	0	0	0	0	0	0
0	0	0	0	0	0	0	0	0	0	0	0	0	0	0	0	0	0	0	0	0
0	0	0	0	0	0	0	0	0	0	0	0	0	0	0	0	0	0	0	0	0
Frame 26 (52.00 ms)
0	0	0	0	0	0	0	0	0	0	0	0	0	0	0	0	0	0	0	0	0
0	0	0	0	0	0	0	0	0	0	0.3	1.6	4.9	9.9	10.9	9.6	4.3	0.7	0	0	0
0	0	0	0	0	0	0	0	0	1.3	5.3	13.2	28.4	49.2	53.8	49.2	26.1	6.9	0.7	0	0
0	0	0	0	0	0	0	0	1	8.6	24.4	37.3	39.3	43.2	45.2	45.9	40.6	23.4	4	0	0
0	0	0	0	0	0	0	0	3.3	20.1	33.3	41.9	41.9	40.3	39.3	42.9	39.6	25.7	4.6	0	0
0	0	0	0	0	0	0	0	4	18.1	26.1	31.7	32.7	41.6	47.2	44.2	37.3	22.4	3.6	0	0
0	0	0	0	0	0	0	0	2.6	11.9	17.2	16.8	22.1	37.9	50.8	51.1	27.7	8.2	1	0	0
0	0	0	0	0	0	0	0	1.3	5.6	9.2	10.6	13.5	20.1	25.1	22.8	7.9	1	0	0	0
0	0	0	0	0	0	0	0	0.3	2	5.3	6.3	5.9	6.6	4.9	3.3	0.7	0	0	0	0
0	0	0	0	0	0	0	0	0	0.3	1	1	1	1	0.3	0	0	0	0	0	0
0	0	0	0	0	0	0	0	0	0	0	0	0	0	0	0	0	0	0	0	0
0	0	0	0	0	0	0	0	0	0	0	0	0	0	0	0	0	0	0	0	0
0	0	0	0	0	0	0	0.3	0	0	0	0	0	0	0	0	0	0	0	0	0
0	0	0	0	0	0	0.3	0.3	0	0	0	0	0	0	0	0	0	0	0	0	0
0	0	0	0	0	0.3	0.3	0	0	0	0	0	0	0	0	0	0	0	0	0	0
0	0	0	0	0.3	0.3	0.3	0	0	0	0	0	0	0	0	0	0	0	0	0	0
0	0	0	0.3	1	1	0.3	0	0	0	0	0	0	0	0	0	0	0	0	0	0
0	0	0	0.7	0.7	0.7	1	0	0	0	0	0	0	0	0	0	0	0	0	0	0
0	0	0.3	1	0.7	0.3	0.3	0	0	0	0	0	0	0	0	0	0	0	0	0	0
0	0	0.3	1	1	0.3	0.3	0	0	0	0	0	0	0	0	0	0	0	0	0	0
0	0	0.3	0.7	1	0.3	0.3	0	0	0	0	0	0	0	0	0	0	0	0	0	0
0	0	0.3	0.7	0.7	0	0	0	0	0	0	0	0	0	0	0	0	0	0	0	0
0	0	0	0	0.3	0	0	0	0	0	0	0	0	0	0	0	0	0	0	0	0
0	0	0	0	0	0	0	0	0	0	0	0	0	0	0	0	0	0	0	0	0
0	0	0	0	0	0	0	0	0	0	0	0	0	0	0	0	0	0	0	0	0
0	0	0	0	0	0	0	0	0	0	0	0	0	0	0	0	0	0	0	0	0
0	0	0	0	0	0	0	0	0	0	0	0	0	0	0	0	0	0	0	0	0
0	0	0	0	0	0	0	0	0	0	0	0	0	0	0	0	0	0	0	0	0
0	0	0	0	0	0	0	0	0	0	0	0	0	0	0	0	0	0	0	0	0
0	0	0	0	0	0	0	0	0	0	0	0	0	0	0	0	0	0	0	0	0
0	0	0	0	0	0	0	0	0	0	0	0	0	0	0	0	0	0	0	0	0
0	0	0	0	0	0	0	0	0	0	0	0	0	0	0	0	0	0	0	0	0
0	0	0	0	0	0	0	0	0	0	0	0	0	0	0	0	0	0	0	0	0
0	0	0	0	0	0	0	0	0	0	0	0	0	0	0	0	0	0	0	0	0
0	0	0	0	0	0	0	0	0	0	0	0	0	0	0	0	0	0	0	0	0
0	0	0	0	0	0	0	0	0	0	0	0	0	0	0	0	0	0	0	0	0
0	0	0	0	0	0	0	0	0	0	0	0	0	0	0	0	0	0	0	0	0
Frame 27 (54.00 ms)
0	0	0	0	0	0	0	0	0	0	0	0	0	0	0	0	0	0	0	0	0
0	0	0	0	0	0	0	0	0	0	0.3	1.3	4.9	9.9	10.9	9.6	4	0.7	0	0	0
0	0	0	0	0	0	0	0	0	1.3	4.9	12.9	28	49.5	53.8	49.2	24.4	6.6	0.7	0	0
0	0	0	0	0	0	0	0	1	8.6	24.1	37.3	39.9	44.5	45.9	46.9	41.9	23.4	4	0	0
0	0	0	0	0	0	0	0	3.6	20.5	34	43.2	43.9	41.9	40.3	44.9	41.2	26.4	4.6	0	0
0	0	0	0	0	0	0	0.3	4.3	19.1	27.4	33	34	42.9	48.2	46.2	39.9	24.4	4	0	0
0	0	0	0	0	0	0	0.3	3	12.9	18.5	18.1	23.4	40.6	53.5	53.1	30.4	9.9	1.3	0	0
0	0	0	0	0	0	0	0	1.6	6.6	9.9	11.9	15.2	22.4	28.4	26.1	9.9	1.6	0	0	0
0	0	0	0	0	0	0	0	0.7	2.6	6.3	7.3	7.3	8.6	7.3	4.3	1	0	0	0	0
0	0	0	0	0	0	0	0	0.3	1	2	1.6	1	1.3	0.7	0	0	0	0	0	0
0	0	0	0	0	0	0	0	0	0	0.3	0	0	0	0	0	0	0	0	0	0
0	0	0	0	0	0	0	0	0	0	0	0	0	0	0	0	0	0	0	0	0
0	0	0	0	0	0	0.3	0.3	0.3	0	0	0	0	0	0	0	0	0	0	0	0
0	0	0	0	0	0.3	0.7	0.3	0	0	0	0	0	0	0	0	0	0	0	0	0
0	0	0	0	0.3	0.7	0.7	0.3	0	0	0	0	0	0	0	0	0	0	0	0	0
0	0	0	0.3	0.7	0.7	0.7	0.3	0	0	0	0	0	0	0	0	0	0	0	0	0
0	0	0.3	1.3	2	1.6	1	0.3	0	0	0	0	0	0	0	0	0	0	0	0	0
0	0	0.3	1.6	1.3	1	1.3	0.3	0	0	0	0	0	0	0	0	0	0	0	0	0
0	0	0.7	1.6	1	0.7	0.7	0	0	0	0	0	0	0	0	0	0	0	0	0	0
0	0	0.7	2	1.6	0.7	0.7	0	0	0	0	0	0	0	0	0	0	0	0	0	0
0	0	1	1.6	1.3	0.7	0.3	0	0	0	0	0	0	0	0	0	0	0	0	0	0
0	0.3	1	1.3	1	0.3	0	0	0	0	0	0	0	0	0	0	0	0	0	0	0
0	0	0.3	0.3	0.7	0	0	0	0	0	0	0	0	0	0	0	0	0	0	0	0
0	0	0	0	0	0	0	0	0	0	0	0	0	0	0	0	0	0	0	0	0
0	0	0	0	0	0	0	0	0	0	0	0	0	0	0	0	0	0	0	0	0
0	0	0	0	0	0	0	0	0	0	0	0	0	0	0	0	0	0	0	0	0
0	0	0	0	0	0	0	0	0	0	0	0	0	0	0	0	0	0	0	0	0
0	0	0	0	0	0	0	0	0	0	0	0	0	0	0	0	0	0	0	0	0
0	0	0	0	0	0	0	0	0	0	0	0	0	0	0	0	0	0	0	0	0
0	0	0	0	0	0	0	0	0	0	0	0	0	0	0	0	0	0	0	0	0
0	0	0	0	0	0	0	0	0	0	0	0	0	0	0	0	0	0	0	0	0
0	0	0	0	0	0	0	0	0	0	0	0	0	0	0	0	0	0	0	0	0
0	0	0	0	0	0	0	0	0	0	0	0	0	0	0	0	0	0	0	0	0
0	0	0	0	0	0	0	0	0	0	0	0	0	0	0	0	0	0	0	0	0
0	0	0	0	0	0	0	0	0	0	0	0	0	0	0	0	0	0	0	0	0
0	0	0	0	0	0	0	0	0	0	0	0	0	0	0	0	0	0	0	0	0
0	0	0	0	0	0	0	0	0	0	0	0	0	0	0	0	0	0	0	0	0
Frame 28 (56.00 ms)
0	0	0	0	0	0	0	0	0	0	0	0	0	0	0	0	0	0	0	0	0
0	0	0	0	0	0	0	0	0	0	0.3	1.3	4.9	9.9	10.9	9.6	4	0.7	0	0	0
0	0	0	0	0	0	0	0	0	1	4.6	12.2	27.7	49.5	54.1	49.2	24.7	6.6	0.7	0	0
0	0	0	0	0	0	0	0	1	8.2	23.8	37.3	40.6	45.2	46.9	47.8	42.2	23.8	4	0	0
0	0	0	0	0	0	0	0	3.6	20.5	34.6	44.2	44.9	43.2	41.2	46.5	42.6	27.4	4.9	0	0
0	0	0	0	0	0	0	0.3	4.6	20.1	28.4	34	35	44.2	48.8	47.5	42.6	27.1	4.6	0	0
0	0	0	0	0	0	0	0.3	3.3	13.9	19.8	19.1	24.7	42.2	55.8	54.4	33.3	11.9	1.6	0	0
0	0	0	0	0	0	0	0.3	2	7.3	10.9	12.9	16.8	24.7	31.3	28.7	12.2	2.3	0	0	0
0	0	0	0	0	0	0	0	1	3.3	7.3	8.2	8.2	10.2	9.9	5.6	1.6	0	0	0	0
0	0	0	0	0	0	0	0	0.3	1.3	3	3	1.6	1.3	1.3	0.3	0	0	0	0	0
0	0	0	0	0	0	0	0	0	0.3	0.7	0.3	0	0	0	0	0	0	0	0	0
0	0	0	0	0	0	0	0	0.3	0	0	0	0	0	0	0	0	0	0	0	0
0	0	0	0	0	0	0.3	0.7	0.3	0	0	0	0	0	0	0	0	0	0	0	0
0	0	0	0	0.3	0.7	1	0.7	0.3	0	0	0	0	0	0	0	0	0	0	0	0
0	0	0	0	0.7	1	1	0.3	0.3	0	0	0	0	0	0	0	0	0	0	0	0
0	0	0	0.7	1	1.3	1	0.3	0	0	0	0	0	0	0	0	0	0	0	0	0
0	0	0.3	2.3	3	2	1.3	0.3	0	0	0	0	0	0	0	0	0	0	0	0	0
0	0	0.7	2.6	2	1.6	1.6	0.7	0	0	0	0	0	0	0	0	0	0	0	0	0
0	0.3	1.3	2.3	1.6	1	1	0.3	0	0	0	0	0	0	0	0	0	0	0	0	0
0	0.3	1.3	3	2.3	0.7	0.7	0.3	0	0	0	0	0	0	0	0	0	0	0	0	0
0	0.3	1.6	2.3	2	0.7	0.7	0.3	0	0	0	0	0	0	0	0	0	0	0	0	0
0	0.3	2	1.6	1.3	0.3	0.3	0	0	0	0	0	0	0	0	0	0	0	0	0	0
0	0	0.7	0.7	1	0.3	0	0	0	0	0	0	0	0	0	0	0	0	0	0	0
0	0	0	0	0	0	0	0	0	0	0	0	0	0	0	0	0	0	0	0	0
0	0	0	0	0	0	0	0	0	0	0	0	0	0	0	0	0	0	0	0	0
0	0	0	0	0	0	0	0	0	0	0	0	0	0	0	0	0	0	0	0	0
0	0	0	0	0	0	0	0	0	0	0	0	0	0	0	0	0	0	0	0	0
0	0	0	0	0	0	0	0	0	0	0	0	0	0	0	0	0	0	0	0	0
0	0	0	0	0	0	0	0	0	0	0	0	0	0	0	0	0	0	0	0	0
0	0	0	0	0	0	0	0	0	0	0	0	0	0	0	0	0	0	0	0	0
0	0	0	0	0	0	0	0	0	0	0	0	0	0	0	0	0	0	0	0	0
0	0	0	0	0	0	0	0	0	0	0	0	0	0	0	0	0	0	0	0	0
0	0	0	0	0	0	0	0	0	0	0	0	0	0	0	0	0	0	0	0	0
0	0	0	0	0	0	0	0	0	0	0	0	0	0	0	0	0	0	0	0	0
0	0	0	0	0	0	0	0	0	0	0	0	0	0	0	0	0	0	0	0	0
0	0	0	0	0	0	0	0	0	0	0	0	0	0	0	0	0	0	0	0	0
0	0	0	0	0	0	0	0	0	0	0	0	0	0	0	0	0	0	0	0	0
Frame 29 (58.00 ms)
0	0	0	0	0	0	0	0	0	0	0	0	0	0	0	0	0	0	0	0	0
0	0	0	0	0	0	0	0	0	0	0	1.3	4.6	9.9	10.9	9.6	4.3	0.7	0	0	0
0	0	0	0	0	0	0	0	0	1	4.3	11.9	27.4	49.5	54.1	49.8	26.7	7.6	1	0	0
0	0	0	0	0	0	0	0	1	7.6	22.4	37.6	40.9	46.2	47.5	48.5	42.9	25.1	4.6	0	0
0	0	0	0	0	0	0	0	3.6	20.1	34.6	45.9	46.2	43.9	41.9	47.2	43.6	28	5.6	0.3	0
0	0	0	0	0	0	0	0.3	4.6	20.1	29	35	35.6	44.9	49.5	49.2	44.9	29.4	5.6	0	0
0	0	0	0	0	0	0	0.3	3.3	14.2	20.8	20.5	25.7	43.6	57.1	55.8	35.6	13.5	2	0	0
0	0	0	0	0	0	0	0.3	2.3	7.9	11.5	13.9	18.1	27.1	33.7	31.7	14.5	3	0.3	0	0
0	0	0	0	0	0	0	0	1	4	7.9	9.6	9.2	11.9	12.2	7.9	2.3	0.3	0	0	0
0	0	0	0	0	0	0	0	0.7	1.6	3.6	4.6	2.3	1.6	1.6	0.7	0	0	0	0	0
0	0	0	0	0	0	0	0	0.3	0.7	1	0.7	0.3	0	0	0	0	0	0	0	0
0	0	0	0	0	0	0	0.3	0.7	0.3	0	0	0	0	0	0	0	0	0	0	0
0	0	0	0	0	0.3	0.7	1	0.7	0	0	0	0	0	0	0	0	0	0	0	0
0	0	0	0	0.3	1	1	0.7	0.7	0	0	0	0	0	0	0	0	0	0	0	0
0	0	0	0.3	1	1.3	1.3	0.7	0.3	0	0	0	0	0	0	0	0	0	0	0	0
0	0	0.3	1	1.6	1.6	1	0.3	0	0	0	0	0	0	0	0	0	0	0	0	0
0	0	0.7	3.6	3.6	2.6	1.6	0.7	0.3	0	0	0	0	0	0	0	0	0	0	0	0
0	0	1.3	3.6	2.3	2	2	0.7	0	0	0	0	0	0	0	0	0	0	0	0	0
0	0.3	2	3	1.6	1	1	0.3	0	0	0	0	0	0	0	0	0	0	0	0	0
0	0.3	2	3.6	3	1	1	0.3	0	0	0	0	0	0	0	0	0	0	0	0	0
0	0.7	2.6	3.3	2.6	1	1	0.3	0	0	0	0	0	0	0	0	0	0	0	0	0
0	0.7	3	2.6	2	0.7	0.7	0	0	0	0	0	0	0	0	0	0	0	0	0	0
0	0.3	1	1.3	1	0.3	0	0	0	0	0	0	0	0	0	0	0	0	0	0	0
0	0	0	0.3	0.3	0	0	0	0	0	0	0	0	0	0	0	0	0	0	0	0
0	0	0	0	0	0	0	0	0	0	0	0	0	0	0	0	0	0	0	0	0
0	0	0	0	0	0	0	0	0	0	0	0	0	0	0	0	0	0	0	0	0
0	0	0	0	0	0	0	0	0	0	0	0	0	0	0	0	0	0	0	0	0
0	0	0	0	0	0	0	0	0	0	0	0	0	0	0	0	0	0	0	0	0
0	0	0	0	0	0	0	0	0	0	0	0	0	0	0	0	0	0	0	0	0
0	0	0	0	0	0	0	0	0	0	0	0	0	0	0	0	0	0	0	0	0
0	0	0	0	0	0	0	0	0	0	0	0	0	0	0	0	0	0	0	0	0
0	0	0	0	0	0	0	0	0	0	0	0	0	0	0	0	0	0	0	0	0
0	0	0	0	0	0	0	0	0	0	0	0	0	0	0	0	0	0	0	0	0
0	0	0	0	0	0	0	0	0	0	0	0	0	0	0	0	0	0	0	0	0
0	0	0	0	0	0	0	0	0	0	0	0	0	0	0	0	0	0	0	0	0
0	0	0	0	0	0	0	0	0	0	0	0	0	0	0	0	0	0	0	0	0
0	0	0	0	0	0	0	0	0	0	0	0	0	0	0	0	0	0	0	0	0
Frame 30 (60.00 ms)
0	0	0	0	0	0	0	0	0	0	0	0	0	0	0	0	0	0	0	0	0
0	0	0	0	0	0	0	0	0	0	0	1.3	4.6	9.9	10.9	9.6	4.9	1	0	0	0
0	0	0	0	0	0	0	0	0	0.7	4	11.5	27.4	49.5	54.1	50.5	29	8.6	1	0	0
0	0	0	0	0	0	0	0	0.7	6.9	21.4	37.6	41.9	46.5	47.8	49.5	44.2	26.4	5.3	0.3	0
0	0	0	0	0	0	0	0	3.3	19.1	34.6	47.5	47.8	45.2	42.6	48.5	44.9	29.7	7.3	0.3	0
0	0	0	0	0	0	0	0.3	4.3	20.1	29.4	36.3	37	45.9	50.2	50.5	47.5	32.3	6.9	0.3	0
0	0	0	0	0	0	0	0.3	3.3	14.5	21.4	21.1	26.7	44.9	58.1	56.8	38.3	16.5	2.6	0	0
0	0	0	0	0	0	0	0.3	2.3	8.2	12.2	14.8	19.5	29	36.3	34.3	17.2	4	0.3	0	0
0	0	0	0	0	0	0	0	1.3	4.3	8.6	10.6	10.2	13.2	14.5	10.6	3.3	0.3	0	0	0
0	0	0	0	0	0	0	0	0.7	2	4.6	5.9	2.6	2.3	2	1.3	0.3	0	0	0	0
0	0	0	0	0	0	0	0	0.7	1	1.3	1	0.3	0	0	0	0	0	0	0	0
0	0	0	0	0	0	0	0.7	0.7	0.3	0.3	0	0	0	0	0	0	0	0	0	0
0	0	0	0	0	0.3	0.7	1.3	0.7	0	0	0	0	0	0	0	0	0	0	0	0
0	0	0	0	0.3	1	1.3	1	0.7	0	0	0	0	0	0	0	0	0	0	0	0
0	0	0	0.3	1	1.3	1.3	0.7	0.3	0	0	0	0	0	0	0	0	0	0	0	0
0	0	0.3	1.3	2	2	1.3	0.3	0	0	0	0	0	0	0	0	0	0	0	0	0
0	0	1	4.3	4.3	3	2	0.7	0.3	0	0	0	0	0	0	0	0	0	0	0	0
0	0.3	1.6	4.6	3	2	2.3	1	0	0	0	0	0	0	0	0	0	0	0	0	0
0	0.7	3	4	2.3	1.3	1.3	0.7	0	0	0	0	0	0	0	0	0	0	0	0	0
0	0.7	3	4.6	3.3	1.3	1	0.3	0.3	0	0	0	0	0	0	0	0	0	0	0	0
0	1	3.3	4	3.3	1.3	1	0.3	0	0	0	0	0	0	0	0	0	0	0	0	0
0	1	3.6	3	2.3	0.7	0.7	0.3	0	0	0	0	0	0	0	0	0	0	0	0	0
0	0.3	1.6	1.6	1.3	0.7	0.3	0	0	0	0	0	0	0	0	0	0	0	0	0	0
0	0	0.3	0.7	0.3	0.3	0	0	0	0	0	0	0	0	0	0	0	0	0	0	0
0	0	0	0	0	0	0	0	0	0	0	0	0	0	0	0	0	0	0	0	0
0	0	0	0	0	0	0	0	0	0	0	0	0	0	0	0	0	0	0	0	0
0	0	0	0	0	0	0	0	0	0	0	0	0	0	0	0	0	0	0	0	0
0	0	0	0	0	0	0	0	0	0	0	0	0	0	0	0	0	0	0	0	0
0	0	0	0	0	0	0	0	0	0	0	0	0	0	0	0	0	0	0	0	0
0	0	0	0	0	0	0	0	0	0	0	0	0	0	0	0	0	0	0	0	0
0	0	0	0	0	0	0	0	0	0	0	0	0	0	0	0	0	0	0	0	0
0	0	0	0	0	0	0	0	0	0	0	0	0	0	0	0	0	0	0	0	0
0	0	0	0	0	0	0	0	0	0	0	0	0	0	0	0	0	0	0	0	0
0	0	0	0	0	0	0	0	0	0	0	0	0	0	0	0	0	0	0	0	0
0	0	0	0	0	0	0	0	0	0	0	0	0	0	0	0	0	0	0	0	0
0	0	0	0	0	0	0	0	0	0	0	0	0	0	0	0	0	0	0	0	0
0	0	0	0	0	0	0	0	0	0	0	0	0	0	0	0	0	0	0	0	0
Frame 31 (62.00 ms)
0	0	0	0	0	0	0	0	0	0	0	0	0	0	0	0	0	0	0	0	0
0	0	0	0	0	0	0	0	0	0	0	1	4.6	9.9	10.9	9.9	5.3	1	0	0	0
0	0	0	0	0	0	0	0	0	0.7	3.6	11.2	27.1	49.8	54.4	50.8	31	8.9	1	0	0
0	0	0	0	0	0	0	0	0.7	5.9	20.5	37.6	42.9	47.5	48.8	49.8	44.5	25.4	5.6	0.3	0
0	0	0	0	0	0	0	0	3	17.8	34.6	48.8	50.2	46.5	43.2	49.2	46.5	31	8.9	1	0
0	0	0	0	0	0	0	0	4	19.8	29.7	37.3	37.9	46.9	50.5	52.1	50.5	35.6	8.9	0.7	0
0	0	0	0	0	0	0	0.3	3	14.2	21.8	22.1	27.7	46.2	58.7	58.1	41.2	19.5	3.6	0	0
0	0	0	0	0	0	0	0.3	2.3	8.2	12.9	15.5	20.5	30.7	38.3	37.3	20.5	5.3	0.7	0	0
0	0	0	0	0	0	0	0	1.3	4.6	8.9	11.5	11.5	14.5	16.5	12.9	4.3	0.7	0	0	0
0	0	0	0	0	0	0	0	0.7	2.3	4.9	6.6	3.6	3.3	2.6	1.6	0.3	0	0	0	0
0	0	0	0	0	0	0	0	0.7	1.3	2	1.3	0.3	0.3	0	0	0	0	0	0	0
0	0	0	0	0	0	0.3	0.7	1	0.7	0.7	0	0	0	0	0	0	0	0	0	0
0	0	0	0	0	0.3	0.7	1.3	1	0.3	0	0	0	0	0	0	0	0	0	0	0
0	0	0	0	0.3	1	1.3	1	1	0	0	0	0	0	0	0	0	0	0	0	0
0	0	0	0.3	1	1.6	1.6	1	0.7	0	0	0	0	0	0	0	0	0	0	0	0
0	0	0.3	1.6	2.3	2	1.6	0.7	0.3	0	0	0	0	0	0	0	0	0	0	0	0
0	0	1	4.9	4.6	3.3	2.3	1	0.7	0	0	0	0	0	0	0	0	0	0	0	0
0	0.3	1.6	4.9	3.3	2.3	2.6	1	0.3	0	0	0	0	0	0	0	0	0	0	0	0
0	0.7	3.3	4.3	2.3	1.3	1.3	0.7	0	0	0	0	0	0	0	0	0	0	0	0	0
0	0.7	3.3	4.9	3.6	1.3	1.3	0.7	0.3	0	0	0	0	0	0	0	0	0	0	0	0
0	1	4	4.3	3.6	1.3	1.3	0.7	0	0	0	0	0	0	0	0	0	0	0	0	0
0	1.3	4.3	3.6	2.6	1	0.7	0.3	0	0	0	0	0	0	0	0	0	0	0	0	0
0	0.3	2	2	1.6	0.7	0.3	0	0	0	0	0	0	0	0	0	0	0	0	0	0
0	0	0.3	0.7	0.3	0.3	0	0	0	0	0	0	0	0	0	0	0	0	0	0	0
0	0	0	0	0	0	0	0	0	0	0	0	0	0	0	0	0	0	0	0	0
0	0	0	0	0	0	0	0	0	0	0	0	0	0	0	0	0	0	0	0	0
0	0	0	0	0	0	0	0	0	0	0	0	0	0	0	0	0	0	0	0	0
0	0	0	0	0	0	0	0	0	0	0	0	0	0	0	0	0	0	0	0	0
0	0	0	0	0	0	0	0	0	0	0	0	0	0	0	0	0	0	0	0	0
0	0	0	0	0	0	0	0	0	0	0	0	0	0	0	0	0	0	0	0	0
0	0	0	0	0	0	0	0	0	0	0	0	0	0	0	0	0	0	0	0	0
0	0	0	0	0	0	0	0	0	0	0	0	0	0	0	0	0	0	0	0	0
0	0	0	0	0	0	0	0	0	0	0	0	0	0	0	0	0	0	0	0	0
0	0	0	0	0	0	0	0	0	0	0	0	0	0	0	0	0	0	0	0	0
0	0	0	0	0	0	0	0	0	0	0	0	0	0	0	0	0	0	0	0	0
0	0	0	0	0	0	0	0	0	0	0	0	0	0	0	0	0	0	0	0	0
0	0	0	0	0	0	0	0	0	0	0	0	0	0	0	0	0	0	0	0	0
Frame 32 (64.00 ms)
0	0	0	0	0	0	0	0	0	0	0	0	0	0	0	0	0	0	0	0	0
0	0	0	0	0	0	0	0	0	0	0	1	4.3	9.6	10.9	9.9	5.3	1	0	0	0
0	0	0	0	0	0	0	0	0	0.7	3.3	10.6	26.1	49.8	54.4	50.8	31	9.6	1.3	0	0
0	0	0	0	0	0	0	0	0.7	5.3	18.8	37.3	42.9	48.5	49.5	49.8	44.5	26.1	6.6	0.7	0
0	0	0	0	0	0	0	0	2.6	16.2	34	49.8	51.1	47.5	43.9	49.5	47.8	32.7	11.9	1.3	0
0	0	0	0	0	0	0	0	3.6	18.8	30	37.9	39.3	48.2	51.1	53.5	53.5	38.6	11.2	1	0
0	0	0	0	0	0	0	0	2.6	14.2	22.4	22.8	28.7	47.5	59.4	59.1	44.5	22.8	4.6	0.3	0
0	0	0	0	0	0	0	0	2	8.2	13.2	16.5	21.8	32.3	40.6	39.9	23.4	6.9	0.7	0	0
0	0	0	0	0	0	0	0	1.3	4.6	9.2	12.2	12.5	16.2	18.8	15.5	5.6	1	0	0	0
0	0	0	0	0	0	0	0	0.7	2.3	5.3	7.6	4.6	4.6	3.6	2	0.7	0	0	0	0
0	0	0	0	0	0	0	0	0.7	1.3	2.6	1.6	0.7	0.3	0	0	0	0	0	0	0
0	0	0	0	0	0	0.3	0.7	1	0.7	0.7	0.3	0	0	0	0	0	0	0	0	0
0	0	0	0	0	0.3	0.7	1.3	1	0.3	0	0	0	0	0	0	0	0	0	0	0
0	0	0	0	0.3	1	1.6	1.3	1	0.3	0	0	0	0	0	0	0	0	0	0	0
0	0	0	0.3	1	1.6	2	1	0.7	0	0	0	0	0	0	0	0	0	0	0	0
0	0	0.3	2	2.3	2.3	1.6	0.7	0.3	0	0	0	0	0	0	0	0	0	0	0	0
0	0	1.3	5.3	4.9	3.6	2.3	1	0.7	0	0	0	0	0	0	0	0	0	0	0	0
0	0.3	2	5.6	3.6	2.6	2.6	1.3	0.3	0	0	0	0	0	0	0	0	0	0	0	0
0	0.7	3.6	4.6	2.3	1.3	1.6	0.7	0	0	0	0	0	0	0	0	0	0	0	0	0
0	1	3.6	5.6	4	1.3	1.3	0.7	0.3	0	0	0	0	0	0	0	0	0	0	0	0
0	1.3	4.3	4.9	4	1.6	1.3	0.7	0	0	0	0	0	0	0	0	0	0	0	0	0
0	1.6	4.6	4	3	1	1	0.3	0.3	0	0	0	0	0	0	0	0	0	0	0	0
0	0.7	2	2	2	1	0.3	0	0	0	0	0	0	0	0	0	0	0	0	0	0
0	0	0.3	0.7	0.7	0.7	0	0	0	0	0	0	0	0	0	0	0	0	0	0	0
0	0	0	0	0	0	0	0	0	0	0	0	0	0	0	0	0	0	0	0	0
0	0	0	0	0	0	0	0	0	0	0	0	0	0	0	0	0	0	0	0	0
0	0	0	0	0	0	0	0	0	0	0	0	0	0	0	0	0	0	0	0	0
0	0	0	0	0	0	0	0	0	0	0	0	0	0	0	0	0	0	0	0	0
0	0	0	0	0	0	0	0	0	0	0	0	0	0	0	0	0	0	0	0	0
0	0	0	0	0	0	0	0	0	0	0	0	0	0	0	0	0	0	0	0	0
0	0	0	0	0	0	0	0	0	0	0	0	0	0	0	0	0	0	0	0	0
0	0	0	0	0	0	0	0	0	0	0	0	0	0	0	0	0	0	0	0	0
0	0	0	0	0	0	0	0	0	0	0	0	0	0	0	0	0	0	0	0	0
0	0	0	0	0	0	0	0	0	0	0	0	0	0	0	0	0	0	0	0	0
0	0	0	0	0	0	0	0	0	0	0	0	0	0	0	0	0	0	0	0	0
0	0	0	0	0	0	0	0	0	0	0	0	0	0	0	0	0	0	0	0	0
0	0	0	0	0	0	0	0	0	0	0	0	0	0	0	0	0	0	0	0	0
Frame 33 (66.00 ms)
0	0	0	0	0	0	0	0	0	0	0	0	0	0	0	0	0	0	0	0	0
0	0	0	0	0	0	0	0	0	0	0	1	4.3	9.6	10.9	9.9	5.3	1.3	0	0	0
0	0	0	0	0	0	0	0	0	0.3	2.6	9.9	25.7	49.5	54.4	50.8	31	10.6	2	0	0
0	0	0	0	0	0	0	0	0.3	4.3	16.8	35	42.9	48.5	49.5	50.2	44.9	27.4	8.6	1	0
0	0	0	0	0	0	0	0	2	14.2	33.3	50.2	52.1	48.2	44.5	50.2	48.8	35	15.5	2.3	0
0	0	0	0	0	0	0	0	3	17.5	30	38.6	39.9	48.8	51.5	54.4	55.8	41.9	14.5	1.6	0
0	0	0	0	0	0	0	0	2.6	13.9	22.8	23.4	29.4	48.5	60.1	60.1	46.9	26.4	5.9	0.3	0
0	0	0	0	0	0	0	0	1.6	8.2	13.2	16.8	22.8	34.3	43.2	42.9	26.4	8.9	1.3	0	0
0	0	0	0	0	0	0	0	1	4.6	9.6	12.9	13.5	17.8	21.1	18.5	7.9	1.6	0	0	0
0	0	0	0	0	0	0	0	0.7	2.6	5.9	8.2	5.6	5.9	4.6	3	1	0	0	0	0
0	0	0	0	0	0	0	0.3	1	2	3.3	2	1	0.7	0.3	0	0	0	0	0	0
0	0	0	0	0	0	0.3	0.7	1	1	1	0.3	0	0	0	0	0	0	0	0	0
0	0	0	0	0	0.3	1	1.6	1.3	0.7	0.3	0	0	0	0	0	0	0	0	0	0
0	0	0	0	0.3	1.3	1.6	1.3	1	0.3	0	0	0	0	0	0	0	0	0	0	0
0	0	0	0.3	1.3	1.6	2	1	0.7	0	0	0	0	0	0	0	0	0	0	0	0
0	0	0.3	2	2.3	2.3	1.6	0.7	0.3	0	0	0	0	0	0	0	0	0	0	0	0
0	0	1.3	5.6	5.3	4	2.6	1.3	1	0.3	0	0	0	0	0	0	0	0	0	0	0
0	0.3	2.3	5.6	4	3	3	1.3	0.7	0	0	0	0	0	0	0	0	0	0	0	0
0	0.7	4	4.9	2.6	1.6	1.6	1	0.3	0	0	0	0	0	0	0	0	0	0	0	0
0	1	4	5.6	4.3	1.6	1.3	1	0.3	0	0	0	0	0	0	0	0	0	0	0	0
0.3	1.6	4.3	4.9	4.3	1.6	1.6	0.7	0.3	0	0	0	0	0	0	0	0	0	0	0	0
0	1.6	4.9	4.3	3.3	1.3	1	0.7	0.3	0	0	0	0	0	0	0	0	0	0	0	0
0	0.7	2.3	2.3	2.3	1	0.3	0.3	0	0	0	0	0	0	0	0	0	0	0	0	0
0	0	0.7	1	1	0.7	0.3	0	0	0	0	0	0	0	0	0	0	0	0	0	0
0	0	0	0.3	0.3	0.3	0	0	0	0	0	0	0	0	0	0	0	0	0	0	0
0	0	0	0	0	0	0	0	0	0	0	0	0	0	0	0	0	0	0	0	0
0	0	0	0	0	0	0	0	0	0	0	0	0	0	0	0	0	0	0	0	0
0	0	0	0	0	0	0	0	0	0	0	0	0	0	0	0	0	0	0	0	0
0	0	0	0	0	0	0	0	0	0	0	0	0	0	0	0	0	0	0	0	0
0	0	0	0	0	0	0	0	0	0	0	0	0	0	0	0	0	0	0	0	0
0	0	0	0	0	0	0	0	0	0	0	0	0	0	0	0	0	0	0	0	0
0	0	0	0	0	0	0	0	0	0	0	0	0	0	0	0	0	0	0	0	0
0	0	0	0	0	0	0	0	0	0	0	0	0	0	0	0	0	0	0	0	0
0	0	0	0	0	0	0	0	0	0	0	0	0	0	0	0	0	0	0	0	0
0	0	0	0	0	0	0	0	0	0	0	0	0	0	0	0	0	0	0	0	0
0	0	0	0	0	0	0	0	0	0	0	0	0	0	0	0	0	0	0	0	0
0	0	0	0	0	0	0	0	0	0	0	0	0	0	0	0	0	0	0	0	0
Frame 34 (68.00 ms)
0	0	0	0	0	0	0	0	0	0	0	0	0	0	0	0	0	0	0	0	0
0	0	0	0	0	0	0	0	0	0	0	0.7	4	9.6	10.9	9.9	5.9	1.6	0.3	0	0
0	0	0	0	0	0	0	0	0	0.3	2.3	8.9	24.7	49.5	54.8	51.8	34	12.5	2.3	0.3	0
0	0	0	0	0	0	0	0	0.3	3.6	14.8	33.7	42.9	49.5	50.8	51.1	46.2	29.4	10.2	1.3	0
0	0	0	0	0	0	0	0	1.6	12.5	32.3	50.8	53.1	49.5	45.2	50.8	49.8	36.3	17.8	2.6	0
0	0	0	0	0	0	0	0	2.6	16.5	30	39.3	40.6	49.5	51.8	56.1	57.4	44.2	17.2	2.3	0
0	0	0	0	0	0	0	0	2.3	13.2	22.8	23.4	30	49.8	60.7	61	48.8	29	7.6	0.7	0
0	0	0	0	0	0	0	0	1.6	8.2	13.5	17.2	23.4	35.6	45.2	45.2	29	11.2	1.6	0	0
0	0	0	0	0	0	0	0	1	4.6	9.9	13.2	14.5	19.5	23.4	21.1	9.9	2.3	0.3	0	0
0	0	0	0	0	0	0	0	0.7	2.6	5.9	8.6	6.3	7.6	6.6	4.3	1.3	0	0	0	0
0	0	0	0	0	0	0	0.3	1	2	3.6	2.6	1.3	1	0.7	0.3	0	0	0	0	0
0	0	0	0	0	0	0.3	0.7	1.3	1.3	1.3	0.3	0	0	0	0	0	0	0	0	0
0	0	0	0	0	0.3	1	1.6	1.3	0.7	0.3	0	0	0	0	0	0	0	0	0	0
0	0	0	0	0.3	1.3	1.6	1.6	1.3	0.7	0	0	0	0	0	0	0	0	0	0	0
0	0	0	0.3	1.3	1.6	2	1	0.7	0.3	0	0	0	0	0	0	0	0	0	0	0
0	0	0.3	2	2.6	2.6	2	1	0.7	0.3	0	0	0	0	0	0	0	0	0	0	0
0	0	1.3	5.6	5.3	4	2.6	1.6	1.3	0.3	0	0	0	0	0	0	0	0	0	0	0
0	0.3	2.3	5.9	4	3	3	1.6	0.7	0	0	0	0	0	0	0	0	0	0	0	0
0	0.7	4	4.9	3	1.6	1.6	1	0.3	0	0	0	0	0	0	0	0	0	0	0	0
0	1.3	4.3	5.9	4.3	1.6	1.6	1	0.7	0	0	0	0	0	0	0	0	0	0	0	0
0.3	1.6	4.6	5.3	4.6	2	1.6	1	0.3	0	0	0	0	0	0	0	0	0	0	0	0
0.3	1.6	5.3	4.6	3.6	1.3	1	0.7	0.3	0	0	0	0	0	0	0	0	0	0	0	0
0	0.7	2.6	2.6	2.6	1.3	0.7	0.3	0.3	0	0	0	0	0	0	0	0	0	0	0	0
0	0	0.7	1.3	1	1	0.7	0.3	0.3	0	0	0	0	0	0	0	0	0	0	0	0
0	0	0	0.3	0.7	0.7	0.3	0	0	0	0	0	0	0	0	0	0	0	0	0	0
0	0	0	0	0	0	0	0	0	0	0	0	0	0	0	0	0	0	0	0	0
0	0	0	0	0	0	0	0	0	0	0	0	0	0	0	0	0	0	0	0	0
0	0	0	0	0	0	0	0	0	0	0	0	0	0	0	0	0	0	0	0	0
0	0	0	0	0	0	0	0	0	0	0	0	0	0	0	0	0	0	0	0	0
0	0	0	0	0	0	0	0	0	0	0	0	0	0	0	0	0	0	0	0	0
0	0	0	0	0	0	0	0	0	0	0	0	0	0	0	0	0	0	0	0	0
0	0	0	0	0	0	0	0	0	0	0	0	0	0	0	0	0	0	0	0	0
0	0	0	0	0	0	0	0	0	0	0	0	0	0	0	0	0	0	0	0	0
0	0	0	0	0	0	0	0	0	0	0	0	0	0	0	0	0	0	0	0	0
0	0	0	0	0	0	0	0	0	0	0	0	0	0	0	0	0	0	0	0	0
0	0	0	0	0	0	0	0	0	0	0	0	0	0	0	0	0	0	0	0	0
0	0	0	0	0	0	0	0	0	0	0	0	0	0	0	0	0	0	0	0	0
Frame 35 (70.00 ms)
0	0	0	0	0	0	0	0	0	0	0	0	0	0	0	0	0	0	0	0	0
0	0	0	0	0	0	0	0	0	0	0	0.7	3.6	8.6	10.6	10.2	6.6	2	0.3	0	0
0	0	0	0	0	0	0	0	0	0.3	2	7.9	23.1	46.2	54.1	52.1	36.3	14.5	3	0.3	0
0	0	0	0	0	0	0	0	0.3	2.6	12.5	31.3	42.6	48.8	50.8	52.1	46.9	31	12.2	1.6	0
0	0	0	0	0	0	0	0	1.3	10.6	30	49.8	53.1	49.8	45.9	51.1	50.2	38.3	21.4	3.3	0
0	0	0	0	0	0	0	0	2.3	14.5	29.4	39.6	40.9	50.2	52.1	56.8	58.7	46.5	20.1	3	0
0	0	0	0	0	0	0	0	2	12.2	22.4	23.8	30.7	50.8	61.4	61.7	50.5	31.3	9.2	1	0
0	0	0	0	0	0	0	0	1.3	7.9	13.5	17.8	24.7	37.3	47.2	47.5	31.7	13.5	2.3	0	0
0	0	0	0	0	0	0	0	1	4.6	10.2	13.9	15.5	20.8	25.4	23.8	12.2	3	0.3	0	0
0	0	0	0	0	0	0	0	0.7	3	6.3	9.2	7.3	8.9	8.2	6.3	2	0.3	0	0	0
0	0	0	0	0	0	0	0.3	1	2.3	4	3.3	1.6	1.3	1	0.7	0	0	0	0	0
0	0	0	0	0	0	0.3	0.7	1.3	1.6	1.6	0.7	0.3	0	0	0	0	0	0	0	0
0	0	0	0	0	0.3	1	1.6	1.3	1	0.7	0	0	0	0	0	0	0	0	0	0
0	0	0	0	0.3	1.3	1.6	1.6	1.3	1	0.3	0	0	0	0	0	0	0	0	0	0
0	0	0	0.3	1.3	1.6	2	1.3	1	0.3	0	0	0	0	0	0	0	0	0	0	0
0	0	0.3	2	2.6	2.6	2	1	0.7	0.3	0	0	0	0	0	0	0	0	0	0	0
0	0	1.3	5.6	5.6	4.3	3	1.6	1.3	0.3	0	0	0	0	0	0	0	0	0	0	0
0	0.3	2.3	6.3	4.3	3.3	3.3	1.6	1	0.3	0	0	0	0	0	0	0	0	0	0	0
0	0.7	4.3	5.3	3	2	2	1	0.3	0	0	0	0	0	0	0	0	0	0	0	0
0	1.3	4.3	6.3	4.6	2	1.6	1	0.7	0	0	0	0	0	0	0	0	0	0	0	0
0.3	1.6	4.9	5.6	4.6	2.3	2	1	0.3	0	0	0	0	0	0	0	0	0	0	0	0
0.3	2	5.3	4.6	3.6	1.6	1.3	1	0.7	0	0	0	0	0	0	0	0	0	0	0	0
0	0.7	2.6	3	3	1.6	0.7	0.7	0.3	0	0	0	0	0	0	0	0	0	0	0	0
0	0	0.7	1.6	1.3	1.3	0.7	0.3	0.3	0	0	0	0	0	0	0	0	0	0	0	0
0	0	0	0.7	1	1	0.7	0.3	0.3	0	0.3	0	0	0	0	0	0	0	0	0	0
0	0	0	0	0	0.3	0	0.3	0.3	0	0	0	0	0	0	0	0	0	0	0	0
0	0	0	0	0	0	0	0	0	0	0	0	0	0	0	0	0	0	0	0	0
0	0	0	0	0	0	0	0	0	0	0	0	0	0	0	0	0	0	0	0	0
0	0	0	0	0	0	0	0	0	0	0	0	0	0	0	0	0	0	0	0	0
0	0	0	0	0	0	0	0	0	0	0	0	0	0	0	0	0	0	0	0	0
0	0	0	0	0	0	0	0	0	0	0	0	0	0	0	0	0	0	0	0	0
0	0	0	0	0	0	0	0	0	0	0	0	0	0	0	0	0	0	0	0	0
0	0	0	0	0	0	0	0	0	0	0	0	0	0	0	0	0	0	0	0	0
0	0	0	0	0	0	0	0	0	0	0	0	0	0	0	0	0	0	0	0	0
0	0	0	0	0	0	0	0	0	0	0	0	0	0	0	0	0	0	0	0	0
0	0	0	0	0	0	0	0	0	0	0	0	0	0	0	0	0	0	0	0	0
0	0	0	0	0	0	0	0	0	0	0	0	0	0	0	0	0	0	0	0	0
Frame 36 (72.00 ms)
0	0	0	0	0	0	0	0	0	0	0	0	0	0	0	0	0	0	0	0	0
0	0	0	0	0	0	0	0	0	0	0	0.7	3.3	8.2	10.6	10.2	6.9	2.3	0.3	0	0
0	0	0	0	0	0	0	0	0	0.3	1.3	6.9	21.4	44.2	53.8	52.8	37.9	15.8	3.3	0.3	0
0	0	0	0	0	0	0	0	0.3	2.3	10.9	29.4	41.9	48.8	51.5	52.8	47.8	32.3	14.2	2	0
0	0	0	0	0	0	0	0	1	8.9	27.7	49.2	53.8	50.2	46.2	51.5	51.1	39.6	24.1	4.3	0
0	0	0	0	0	0	0	0	1.6	12.5	28.7	39.6	41.2	50.8	52.5	57.4	60.1	48.2	22.4	3.3	0
0	0	0	0	0	0	0	0	1.6	11.5	22.8	24.1	31	51.5	61.7	62.4	52.1	33.7	10.6	1	0
0	0	0	0	0	0	0	0	1.3	7.3	13.9	18.1	25.4	38.6	48.8	49.5	34	15.5	3	0.3	0
0	0	0	0	0	0	0	0	0.7	4.3	10.2	14.2	16.2	22.1	27.1	25.7	13.9	4	0.3	0	0
0	0	0	0	0	0	0	0	0.7	3	6.6	9.6	7.9	9.6	9.6	7.9	2.6	0.3	0	0	0
0	0	0	0	0	0	0	0.3	1	2.3	4.3	4	2.3	1.6	1.3	1	0.3	0	0	0	0
0	0	0	0	0	0	0.3	1	1.3	1.6	2	1	0.3	0	0	0	0	0	0	0	0
0	0	0	0	0	0.3	1	1.6	1.6	1.3	1	0.3	0	0	0	0	0	0	0	0	0
0	0	0	0	0.3	1.3	2	1.6	1.6	1	0.7	0	0	0	0	0	0	0	0	0	0
0	0	0	0.3	1	2	2.3	1.3	1	0.3	0	0	0	0	0	0	0	0	0	0	0
0	0	0.3	2	2.6	2.6	2	1	0.7	0.3	0	0	0	0	0	0	0	0	0	0	0
0	0	1.3	5.6	5.6	4.3	3	1.6	1.6	0.3	0	0	0	0	0	0	0	0	0	0	0
0	0.3	2.3	6.3	4.3	3.3	3.3	1.6	1	0.3	0	0	0	0	0	0	0	0	0	0	0
0	0.7	4.3	5.3	3	2	2	1.3	0.7	0	0	0	0	0	0	0	0	0	0	0	0
0	1.3	4.3	6.3	4.6	2	1.6	1.3	0.7	0	0	0	0	0	0	0	0	0	0	0	0
0.3	1.6	4.9	5.6	4.9	2.3	2	1	0.7	0	0	0	0	0	0	0	0	0	0	0	0
0.3	2	5.9	4.9	4	1.6	1.3	1	1	0.3	0	0	0	0	0	0	0	0	0	0	0
0	1	3	3.3	3	1.6	1	0.7	0.7	0.3	0	0	0	0	0	0	0	0	0	0	0
0	0	1	2	1.6	1.6	1	0.7	0.7	0.3	0.3	0	0	0.3	0	0	0	0	0	0	0
0	0	0	0.7	1	1.3	0.7	0.7	0.3	0.3	0.3	0	0	0	0	0	0	0	0	0	0
0	0	0	0	0.3	0.3	0.3	0.7	0.3	0	0	0.3	0	0	0	0	0	0	0	0	0
0	0	0	0	0	0	0	0	0	0	0	0	0	0	0	0	0	0	0	0	0
0	0	0	0	0	0	0	0	0	0	0	0	0	0	0	0	0	0	0	0	0
0	0	0	0	0	0	0	0	0	0	0	0	0	0	0	0	0	0	0	0	0
0	0	0	0	0	0	0	0	0	0	0	0	0	0	0	0	0	0	0	0	0
0	0	0	0	0	0	0	0	0	0	0	0	0	0	0	0	0	0	0	0	0
0	0	0	0	0	0	0	0	0	0	0	0	0	0	0	0	0	0	0	0	0
0	0	0	0	0	0	0	0	0	0	0	0	0	0	0	0	0	0	0	0	0
0	0	0	0	0	0	0	0	0	0	0	0	0	0	0	0	0	0	0	0	0
0	0	0	0	0	0	0	0	0	0	0	0	0	0	0	0	0	0	0	0	0
0	0	0	0	0	0	0	0	0	0	0	0	0	0	0	0	0	0	0	0	0
0	0	0	0	0	0	0	0	0	0	0	0	0	0	0	0	0	0	0	0	0
Frame 37 (74.00 ms)
0	0	0	0	0	0	0	0	0	0	0	0	0	0	0	0	0	0	0	0	0
0	0	0	0	0	0	0	0	0	0	0	0.3	3	7.9	10.6	10.2	7.3	2.6	0.3	0	0
0	0	0	0	0	0	0	0	0	0	1.3	6.3	19.8	42.6	53.5	52.8	39.3	17.2	4	0.3	0
0	0	0	0	0	0	0	0	0	1.6	9.6	27.7	41.6	48.8	51.5	52.8	48.2	33.7	15.5	2.3	0
0	0	0	0	0	0	0	0	1	7.6	26.4	48.8	53.8	50.2	46.2	51.8	51.8	40.6	26.4	4.6	0
0	0	0	0	0	0	0	0	1.3	11.2	28	39.9	41.6	51.1	52.8	58.4	60.7	49.5	24.7	3.6	0
0	0	0	0	0	0	0	0	1.3	10.6	22.4	24.4	31.3	51.8	62	63	53.5	35.6	12.2	1.3	0
0	0	0	0	0	0	0	0	1	6.9	13.9	18.5	26.1	39.3	50.2	50.8	35.6	17.2	3.6	0.3	0
0	0	0	0	0	0	0	0	0.7	4.3	10.6	14.8	16.8	23.1	28.4	27.4	15.5	4.6	0.7	0	0
0	0	0	0	0	0	0	0	0.7	3	6.9	10.2	8.6	10.6	10.9	9.6	3.3	0.3	0	0	0
0	0	0	0	0	0	0	0.3	1	2.6	4.6	4.3	3	2.3	1.6	1.3	0.3	0	0	0	0
0	0	0	0	0	0	0.3	1	1.6	2	2.3	1.3	0.3	0	0	0	0	0	0	0	0
0	0	0	0	0	0.3	1	2	1.6	1.3	1	0.3	0	0	0	0	0	0	0	0	0
0	0	0	0	0.3	1.3	2	1.6	1.6	1.3	0.7	0	0	0	0	0	0	0	0	0	0
0	0	0	0.3	1	2	2.3	1.3	1	0.7	0.3	0	0	0	0	0	0	0	0	0	0
0	0	0.3	2	2.6	2.6	2	1	1	0.3	0	0	0	0	0	0	0	0	0	0	0
0	0	1	5.3	5.6	4.3	3	2	2	0.7	0	0	0	0	0	0	0	0	0	0	0
0	0.3	2.3	5.9	4.3	3.3	3.3	2	1.3	0.3	0	0	0	0	0	0	0	0	0	0	0
0	0.7	4.3	5.3	3	2	2	1.3	0.7	0	0	0	0	0	0	0	0	0	0	0	0
0	1.3	4.3	6.6	4.6	2	1.6	1.3	0.7	0	0	0	0	0	0	0	0	0	0	0	0
0.3	1.6	4.9	5.9	4.9	2.3	2	1.3	0.7	0	0	0	0	0	0	0	0	0	0	0	0
0.3	2	5.9	5.3	4	1.6	1.3	1	1	0.3	0	0	0	0	0	0	0	0	0	0	0
0	1	3	3.6	3.3	2	1	0.7	0.7	0.7	0	0	0	0	0	0	0	0	0	0	0
0	0	1	2	1.6	2	1	0.7	0.7	0.7	0.7	0	0	0.3	0	0	0	0	0	0	0
0	0	0	0.7	1.3	1.6	1	0.7	0.7	0.7	1	0.3	0	0	0	0	0	0	0	0	0
0	0	0	0	0.3	0.7	0.7	1	0.7	0.3	0.3	0.3	0	0	0	0	0	0	0	0	0
0	0	0	0	0	0	0	0.3	0	0	0	0	0	0	0	0	0	0	0	0	0
0	0	0	0	0	0	0	0	0	0	0	0	0	0	0	0	0	0	0	0	0
0	0	0	0	0	0	0	0	0	0	0	0	0	0	0	0	0	0	0	0	0
0	0	0	0	0	0	0	0	0	0	0	0	0	0	0	0	0	0	0	0	0
0	0	0	0	0	0	0	0	0	0	0	0	0	0	0	0	0	0	0	0	0
0	0	0	0	0	0	0	0	0	0	0	0	0	0	0	0	0	0	0	0	0
0	0	0	0	0	0	0	0	0	0	0	0	0	0	0	0	0	0	0	0	0
0	0	0	0	0	0	0	0	0	0	0	0	0	0	0	0	0	0	0	0	0
0	0	0	0	0	0	0	0	0	0	0	0	0	0	0	0	0	0	0	0	0
0	0	0	0	0	0	0	0	0	0	0	0	0	0	0	0	0	0	0	0	0
0	0	0	0	0	0	0	0	0	0	0	0	0	0	0	0	0	0	0	0	0
Frame 38 (76.00 ms)
0	0	0	0	0	0	0	0	0	0	0	0	0	0	0	0	0	0	0	0	0
0	0	0	0	0	0	0	0	0	0	0	0.3	2.6	7.6	10.2	10.2	7.3	2.6	0.3	0	0
0	0	0	0	0	0	0	0	0	0	1	5.9	18.8	41.6	53.5	53.1	40.3	18.1	4.3	0.3	0
0	0	0	0	0	0	0	0	0	1.6	8.9	26.7	40.9	48.5	51.5	52.8	48.5	34.6	16.5	2.6	0
0	0	0	0	0	0	0	0	0.7	6.6	25.1	48.2	53.8	50.2	46.2	51.8	51.8	41.9	28.4	5.3	0
0	0	0	0	0	0	0	0	1.3	9.9	27.7	39.9	41.9	51.1	52.8	58.4	60.7	50.8	26.4	4.3	0
0	0	0	0	0	0	0	0	1.3	9.9	22.4	24.7	31.7	51.8	62.4	63.3	54.4	37	13.2	1.6	0
0	0	0	0	0	0	0	0	1	6.6	13.9	18.8	26.4	40.3	51.5	52.5	37.3	18.8	4.3	0.3	0
0	0	0	0	0	0	0	0	0.7	4	10.6	15.2	17.2	23.8	30	29.4	17.2	5.3	0.7	0	0
0	0	0	0	0	0	0	0	0.7	3	6.9	10.2	9.2	11.5	11.9	11.2	4	0.7	0	0	0
0	0	0	0	0	0	0	0.3	1	3	4.9	4.9	3.6	2.6	1.6	1.6	0.3	0	0	0	0
0	0	0	0	0	0	0.3	1	1.6	2	2.6	1.3	0.7	0.3	0	0	0	0	0	0	0
0	0	0	0	0	0.3	1	2	2	1.6	1.3	0.3	0	0	0	0	0	0	0	0	0
0	0	0	0	0.3	1.3	2	2	1.6	1.3	1	0	0	0	0	0	0	0	0	0	0
0	0	0	0.3	1	2	2.3	1.3	1	0.7	0.3	0	0	0	0	0	0	0	0	0	0
0	0	0.3	1.6	2.6	3	2	1.3	1	0.3	0	0	0	0	0	0	0	0	0	0	0
0	0	1	5.3	5.6	4.6	3.3	2	2	0.7	0	0	0	0	0	0	0	0	0	0	0
0	0.3	2.3	5.9	4.3	3.6	3.6	2	1.3	0.3	0	0	0	0	0	0	0	0	0	0	0
0	0.7	4.3	5.3	3	2	2	1.3	0.7	0	0	0	0	0	0	0	0	0	0	0	0
0	1.3	4.6	6.6	4.9	2	1.6	1.3	1	0	0	0	0	0	0	0	0	0	0	0	0
0.3	1.6	5.3	5.9	5.3	2.3	2.3	1.3	0.7	0.3	0	0	0	0	0	0	0	0	0	0	0
0.3	2	5.9	5.3	4.3	1.6	1.3	1.3	1.3	0.3	0	0	0	0	0	0	0	0	0	0	0
0	1	3.3	4	3.6	2	1	1	1	0.7	0.3	0	0	0	0	0	0	0	0	0	0
0	0	1	2.3	2	2.3	1.3	1	1	1	1	0.3	0.3	0.7	0.3	0	0	0	0	0	0
0	0	0.3	1	1.6	2.3	1.3	1	1	1	1.3	0.7	0	0.3	0.3	0	0	0	0	0	0
0	0	0	0	0.3	1	1	1.3	1	0.7	0.7	0.7	0.3	0.3	0	0	0	0	0	0	0
0	0	0	0	0	0	0.3	0.3	0.3	0	0	0	0	0	0	0	0	0	0	0	0
0	0	0	0	0	0	0	0	0	0	0	0	0	0	0	0	0	0	0	0	0
0	0	0	0	0	0	0	0	0	0	0	0	0	0	0	0	0	0	0	0	0
0	0	0	0	0	0	0	0	0	0	0	0	0	0	0	0	0	0	0	0	0
0	0	0	0	0	0	0	0	0	0	0	0	0	0	0	0	0	0	0	0	0
0	0	0	0	0	0	0	0	0	0	0	0	0	0	0	0	0	0	0	0	0
0	0	0	0	0	0	0	0	0	0	0	0	0	0	0	0	0	0	0	0	0
0	0	0	0	0	0	0	0	0	0	0	0	0	0	0	0	0	0	0	0	0
0	0	0	0	0	0	0	0	0	0	0	0	0	0	0	0	0	0	0	0	0
0	0	0	0	0	0	0	0	0	0	0	0	0	0	0	0	0	0	0	0	0
0	0	0	0	0	0	0	0	0	0	0	0	0	0	0	0	0	0	0	0	0
Frame 39 (78.00 ms)
0	0	0	0	0	0	0	0	0	0	0	0	0	0	0	0	0	0	0	0	0
0	0	0	0	0	0	0	0	0	0	0	0.3	2.6	7.3	10.2	10.2	7.3	3	0.3	0	0
0	0	0	0	0	0	0	0	0	0	1	5.6	18.1	40.3	53.1	53.1	40.3	18.5	4.6	0.3	0
0	0	0	0	0	0	0	0	0	1.3	8.6	25.7	40.6	48.2	51.5	52.8	48.8	35	17.2	2.6	0
0	0	0	0	0	0	0	0	0.7	6.3	24.4	48.2	53.8	50.2	46.2	52.1	51.8	42.2	29.4	5.6	0
0	0	0	0	0	0	0	0	1	9.2	27.4	39.9	41.9	51.1	52.8	59.1	61.4	51.5	27.4	4.6	0
0	0	0	0	0	0	0	0	1.3	9.2	22.4	24.7	32	52.1	62.4	64	55.4	38.3	14.5	2	0
0	0	0	0	0	0	0	0	1	6.3	13.9	19.1	27.1	40.6	52.1	53.8	38.9	20.5	4.6	0.3	0
0	0	0	0	0	0	0	0	0.7	4	10.9	15.5	17.8	24.4	31	30.7	18.8	6.3	0.7	0	0
0	0	0	0	0	0	0	0	0.7	3	7.6	10.9	9.9	11.9	12.5	12.2	4.6	0.7	0	0	0
0	0	0	0	0	0	0	0.3	1	3.3	5.3	5.3	4.3	3.3	2	1.6	0.3	0	0	0	0
0	0	0	0	0	0	0.3	1	1.6	2.3	3	2	0.7	0.3	0	0	0	0	0	0	0
0	0	0	0	0	0.3	1	2	2	2	1.3	0.7	0	0	0	0	0	0	0	0	0
0	0	0	0	0.3	1.3	2	2	2	1.6	1.3	0.3	0	0	0	0	0	0	0	0	0
0	0	0	0.3	1	2.3	2.6	1.6	1.3	1	0.7	0	0	0	0	0	0	0	0	0	0
0	0	0.3	1.6	2.6	3	2.3	1.3	1.3	0.7	0	0	0	0	0	0	0	0	0	0	0
0	0	1	5.3	5.6	4.6	3.3	2.3	2.3	0.7	0	0	0	0	0	0	0	0	0	0	0
0	0.3	2.3	6.3	4.6	3.6	3.6	2.3	1.6	0.3	0	0	0	0	0	0	0	0	0	0	0
0	0.7	4.3	5.6	3.3	2.3	2.3	1.3	1	0	0	0	0	0	0	0	0	0	0	0	0
0	1.3	4.6	6.9	5.3	2	2	1.6	1	0.3	0	0	0	0	0	0	0	0	0	0	0
0.3	2	5.6	6.3	5.3	2.6	2.3	1.3	1	0.3	0	0	0	0	0	0	0	0	0	0	0
0.3	2	6.3	5.3	4.3	2	1.6	1.3	1.3	0.7	0.3	0	0	0	0	0	0	0	0	0	0
0	1	3.3	4	3.6	2	1.3	1	1	1	0.3	0	0.3	0.3	0	0	0	0	0	0	0
0	0	1	2.6	2	2.3	1.3	1	1	1	1	0.3	0.3	1	0.7	0	0	0	0	0	0
0	0	0.3	1	2	2.6	1.6	1.3	1.3	1.3	1.6	1	0.3	0.7	1	0	0	0	0	0	0
0	0	0	0	0.3	1	1	1.6	1.3	1	1.3	1	0.3	0.3	0.3	0	0	0	0	0	0
0	0	0	0	0	0	0.3	0.7	0.3	0.3	0.3	0.3	0	0	0	0	0	0	0	0	0
0	0	0	0	0	0	0	0	0	0	0	0	0	0	0	0	0	0	0	0	0
0	0	0	0	0	0	0	0	0	0	0	0	0	0	0	0	0	0	0	0	0
0	0	0	0	0	0	0	0	0	0	0	0	0	0	0	0	0	0	0	0	0
0	0	0	0	0	0	0	0	0	0	0	0	0	0	0	0	0	0	0	0	0
0	0	0	0	0	0	0	0	0	0	0	0	0	0	0	0	0	0	0	0	0
0	0	0	0	0	0	0	0	0	0	0	0	0	0	0	0	0	0	0	0	0
0	0	0	0	0	0	0	0	0	0	0	0	0	0	0	0	0	0	0	0	0
0	0	0	0	0	0	0	0	0	0	0	0	0	0	0	0	0	0	0	0	0
0	0	0	0	0	0	0	0	0	0	0	0	0	0	0	0	0	0	0	0	0
0	0	0	0	0	0	0	0	0	0	0	0	0	0	0	0	0	0	0	0	0
Frame 40 (80.00 ms)
0	0	0	0	0	0	0	0	0	0	0	0	0	0	0	0	0	0	0	0	0
0	0	0	0	0	0	0	0	0	0	0	0.3	2.6	7.3	10.2	10.2	7.3	3	0.3	0	0
0	0	0	0	0	0	0	0	0	0	1	5.3	17.8	39.3	52.8	53.1	40.3	18.5	4.6	0.3	0
0	0	0	0	0	0	0	0	0	1.3	8.2	25.7	40.6	47.8	50.5	52.8	48.8	35.3	17.5	2.6	0
0	0	0	0	0	0	0	0	0.7	5.9	24.1	47.8	54.1	50.2	45.9	52.1	52.5	42.9	30	5.6	0
0	0	0	0	0	0	0	0	1	9.2	27.4	40.3	42.2	51.1	52.8	59.1	61.7	52.1	28.4	4.6	0
0	0	0	0	0	0	0	0	1.3	9.2	22.8	25.1	32	52.1	62.4	64	56.1	39.6	15.2	2	0
0	0	0	0	0	0	0	0	1	6.3	14.2	19.5	27.1	40.9	52.8	54.4	40.3	21.8	4.9	0.3	0
0	0	0	0	0	0	0	0	0.7	4	11.2	16.2	18.1	24.7	31.7	31.7	19.8	6.9	1	0	0
0	0	0	0	0	0	0	0	0.7	3.3	7.6	11.2	10.2	12.5	13.2	13.2	5.3	1	0	0	0
0	0	0	0	0	0	0	0.3	1	3.3	5.6	5.9	4.9	4	2.3	2	0.7	0	0	0	0
0	0	0	0	0	0	0.3	1	2	2.6	3.3	2	1	0.3	0	0	0	0	0	0	0
0	0	0	0	0	0.3	1	2.3	2.3	2.3	1.6	0.7	0	0	0	0	0	0	0	0	0
0	0	0	0	0.3	1.3	2	2	2	1.6	1.3	0.3	0	0	0	0	0	0	0	0	0
0	0	0	0.3	1	2.3	2.6	1.6	1.3	1	0.7	0	0	0	0	0	0	0	0	0	0
0	0	0.3	1.6	2.6	3	2.3	1.3	1.3	0.7	0.3	0	0	0	0	0	0	0	0	0	0
0	0	1	5.3	5.9	4.9	3.6	2.3	2.3	1	0	0	0	0	0	0	0	0	0	0	0
0	0.3	2.3	6.3	4.6	3.6	4	2.3	1.6	0.3	0	0	0	0	0	0	0	0	0	0	0
0	1	4.3	5.6	3.3	2.3	2.6	1.6	1	0.3	0	0	0	0	0	0	0	0	0	0	0
0	1.3	4.9	7.3	5.3	2.3	2.3	1.6	1	0.3	0	0	0	0	0	0	0	0	0	0	0
0.3	2	5.6	6.6	5.6	3	2.6	1.6	1	0.3	0	0	0	0	0	0	0	0	0	0	0
0.3	2.3	6.3	5.6	4.6	2	1.6	1.6	1.6	1	0.3	0	0	0	0	0	0	0	0	0	0
0	1	3.6	4.3	4	2.3	1.6	1.3	1	1	0.7	0.3	0.3	0.3	0	0	0	0	0	0	0
0	0.3	1.3	3	2.3	2.6	1.6	1.3	1.3	1.3	1.3	0.7	0.7	1.3	1	0	0	0	0	0	0
0	0	0.3	1	2.3	3	2	1.6	1.6	1.6	2.3	1.3	0.7	1	1.3	0.3	0	0	0	0	0
0	0	0	0.3	0.7	1.3	1.3	2	1.6	1	1.6	1.3	0.7	0.7	0.7	0	0	0	0	0	0
0	0	0	0	0	0.3	0.3	0.7	0.7	0.7	0.7	0.3	0.3	0.3	0	0	0	0	0	0	0
0	0	0	0	0	0	0	0	0	0	0	0	0	0	0	0	0	0	0	0	0
0	0	0	0	0	0	0	0	0	0	0	0	0	0	0	0	0	0	0	0	0
0	0	0	0	0	0	0	0	0	0	0	0	0	0	0	0	0	0	0	0	0
0	0	0	0	0	0	0	0	0	0	0	0	0	0	0	0	0	0	0	0	0
0	0	0	0	0	0	0	0	0	0	0	0	0	0	0	0	0	0	0	0	0
0	0	0	0	0	0	0	0	0	0	0	0	0	0	0	0	0	0	0	0	0
0	0	0	0	0	0	0	0	0	0	0	0	0	0	0	0	0	0	0	0	0
0	0	0	0	0	0	0	0	0	0	0	0	0	0	0	0	0	0	0	0	0
0	0	0	0	0	0	0	0	0	0	0	0	0	0	0	0	0	0	0	0	0
0	0	0	0	0	0	0	0	0	0	0	0	0	0	0	0	0	0	0	0	0
Frame 41 (82.00 ms)
0	0	0	0	0	0	0	0	0	0	0	0	0	0	0	0	0	0	0	0	0
0	0	0	0	0	0	0	0	0	0	0	0.3	2.3	6.9	10.2	10.2	7.6	3	0.3	0	0
0	0	0	0	0	0	0	0	0	0	1	5.3	17.2	37.6	52.1	53.5	41.9	18.8	4.6	0.3	0
0	0	0	0	0	0	0	0	0	1.3	8.2	25.4	40.3	46.9	50.2	52.8	49.2	35.6	17.8	2.6	0
0	0	0	0	0	0	0	0	0.7	5.9	24.1	47.8	53.8	50.2	45.9	52.1	52.5	43.2	30.4	5.6	0
0	0	0	0	0	0	0	0	1	9.2	27.4	40.3	42.2	51.1	53.1	59.7	61.7	52.5	29	4.9	0
0	0	0	0	0	0	0	0	1.3	9.2	22.8	25.4	32	52.1	62.7	64.3	56.4	40.3	16.2	2	0
0	0	0	0	0	0	0	0	1	6.6	14.2	19.5	27.4	40.9	53.5	55.8	41.6	22.8	5.6	0.3	0
0	0	0	0	0	0	0	0	0.7	4	11.2	16.2	18.8	25.4	32.3	33	20.8	7.6	1	0	0
0	0	0	0	0	0	0	0	0.7	3.3	7.9	11.5	10.6	13.2	14.2	14.2	5.6	1	0	0	0
0	0	0	0	0	0	0	0.3	1.3	3.6	5.9	5.9	5.3	4.6	2.6	2	0.7	0	0	0	0
0	0	0	0	0	0	0.3	1	2	2.6	3.3	2	1	0.7	0	0	0	0	0	0	0
0	0	0	0	0	0.3	1.3	2.3	2.3	2.3	1.6	0.7	0	0	0	0	0	0	0	0	0
0	0	0	0	0.3	1.3	2.3	2.3	2.3	2	1.6	0.7	0	0	0	0	0	0	0	0	0
0	0	0	0.3	1	2.3	2.6	1.6	1.3	1	1	0.3	0	0	0	0	0	0	0	0	0
0	0	0.3	1.6	3	3.3	2.3	1.3	1.3	0.7	0.3	0	0	0	0	0	0	0	0	0	0
0	0	1	5.6	5.9	4.9	3.6	2.6	2.6	1	0.3	0	0	0	0	0	0	0	0	0	0
0	0.3	2.3	6.6	4.6	4	4	2.6	2	0.3	0	0	0	0	0	0	0	0	0	0	0
0	1	4.6	5.9	3.6	2.3	2.6	1.6	1	0.3	0	0	0	0	0	0	0	0	0	0	0
0	1.3	5.3	7.3	5.6	2.3	2.3	1.6	1	0.3	0	0	0	0	0	0	0	0	0	0	0
0.3	2	5.9	6.6	5.9	3	2.6	1.6	1	0.3	0	0	0	0	0	0	0	0	0	0	0
0.3	2.3	6.6	5.9	4.9	2.3	2	1.6	1.6	1.3	0.7	0	0	0	0	0	0	0	0	0	0
0	1	3.6	4.3	4	2.3	1.6	1.3	1.3	1.3	1	0.7	0.7	0.7	0.3	0	0	0	0	0	0
0	0.3	1.3	3	2.6	3	1.6	1.3	1.3	1.6	1.6	1	1	1.6	1	0.3	0	0	0	0	0
0	0	0.3	1.3	2.6	3.6	2.3	1.6	1.6	2	2.6	1.6	0.7	1.3	2	0.7	0	0	0	0	0
0	0	0	0.3	0.7	1.6	1.6	2.3	2	1.3	2.3	2	1	1	1	0.3	0	0	0	0	0
0	0	0	0	0	0.3	0.3	1	0.7	0.7	1	0.7	0.7	0.3	0	0	0	0	0	0	0
0	0	0	0	0	0	0	0	0	0	0.3	0	0	0	0	0	0	0	0	0	0
0	0	0	0	0	0	0	0	0	0	0	0	0	0	0	0	0	0	0	0	0
0	0	0	0	0	0	0	0	0	0	0	0	0	0	0	0	0	0	0	0	0
0	0	0	0	0	0	0	0	0	0	0	0	0	0	0	0	0	0	0	0	0
0	0	0	0	0	0	0	0	0	0	0	0	0	0	0	0	0	0	0	0	0
0	0	0	0	0	0	0	0	0	0	0	0	0	0	0	0	0	0	0	0	0
0	0	0	0	0	0	0	0	0	0	0	0	0	0	0	0	0	0	0	0	0
0	0	0	0	0	0	0	0	0	0	0	0	0	0	0	0	0	0	0	0	0
0	0	0	0	0	0	0	0	0	0	0	0	0	0	0	0	0	0	0	0	0
0	0	0	0	0	0	0	0	0	0	0	0	0	0	0	0	0	0	0	0	0
Frame 42 (84.00 ms)
0	0	0	0	0	0	0	0	0	0	0	0	0	0	0	0	0	0	0	0	0
0	0	0	0	0	0	0	0	0	0	0	0.3	2.3	6.9	10.2	10.2	7.6	3	0.3	0	0
0	0	0	0	0	0	0	0	0	0	1	5.3	17.5	38.6	53.8	53.8	41.9	18.8	4.6	0.3	0
0	0	0	0	0	0	0	0	0	1.3	8.2	25.4	42.2	51.1	57.1	54.1	49.2	35.6	17.8	2.6	0
0	0	0	0	0	0	0	0	0.7	5.9	24.1	47.8	54.4	51.1	47.5	52.5	52.5	43.6	31	5.9	0
0	0	0	0	0	0	0	0	1	9.2	27.4	40.3	42.2	51.1	52.8	59.1	61.7	53.1	29.4	4.9	0
0	0	0	0	0	0	0	0	1.3	9.6	22.8	25.4	32.3	52.5	62.7	64.3	57.1	41.2	16.5	2.3	0
0	0	0	0	0	0	0	0	1	6.6	14.2	19.8	27.7	41.6	53.5	55.8	42.2	24.1	5.9	0.3	0
0	0	0	0	0	0	0	0	0.7	4.3	11.5	16.5	19.1	26.1	33	33.7	21.4	8.2	1.3	0	0
0	0	0	0	0	0	0	0	0.7	3.3	8.2	11.9	11.2	13.9	14.5	14.5	5.9	1.3	0	0	0
0	0	0	0	0	0	0	0.3	1.3	3.6	6.3	6.3	5.9	5.3	2.6	2.3	0.7	0	0	0	0
0	0	0	0	0	0	0.3	1	2	3	3.6	2.3	1.3	0.7	0	0	0	0	0	0	0
0	0	0	0	0	0.3	1.3	2.6	2.6	2.6	2	0.7	0	0	0	0	0	0	0	0	0
0	0	0	0	0.3	1.6	2.3	2.3	2.3	2.3	2	0.7	0	0	0	0	0	0	0	0	0
0	0	0	0.3	1.3	2.6	3	1.6	1.3	1.3	1	0.3	0	0	0	0	0	0	0	0	0
0	0	0.3	1.6	3	3.3	2.6	1.3	1.3	1	0.3	0	0	0	0	0	0	0	0	0	0
0	0	1	5.6	6.3	5.3	3.6	2.6	2.6	1	0.3	0	0	0	0	0	0	0	0	0	0
0	0.3	2.3	6.6	4.9	4.3	4.3	2.6	2	0.3	0	0	0	0	0	0	0	0	0	0	0
0	1	4.9	6.3	3.6	2.3	2.6	2	1.3	0.3	0	0	0	0	0	0	0	0	0	0	0
0	1.6	5.6	7.9	5.9	2.6	2.3	2	1.3	0.3	0	0	0	0	0	0	0	0	0	0	0
0.3	2.3	6.3	7.3	6.3	3.3	3	1.6	1.3	0.7	0.3	0	0	0	0	0	0	0	0	0	0
0.3	2.3	6.9	6.3	4.9	2.3	2	1.6	2	1.3	0.7	0.3	0.3	0.3	0	0	0	0	0	0	0
0	1	4	4.6	4.3	2.6	1.6	1.3	1.3	1.6	1	0.7	1	1	0.3	0	0	0	0	0	0
0	0.3	1.3	3.3	3	3.3	2	1.6	1.6	2	2	1.3	1.3	2	1.3	0.3	0	0	0	0	0
0	0	0.3	1.6	3	4	2.6	2	2	2.3	3.3	2.3	1	1.6	2.6	1	0	0	0	0	0
0	0	0	0.3	1	2	2.3	2.6	2.3	2	2.6	2.3	1.3	1.3	1.3	0.3	0	0	0	0	0
0	0	0	0	0	0.3	0.7	1	1	1	1.3	1	1.3	0.7	0.3	0	0	0	0	0	0
0	0	0	0	0	0	0	0	0	0	0.3	0	0.3	0	0	0	0	0	0	0	0
0	0	0	0	0	0	0	0	0	0	0	0	0	0	0	0	0	0	0	0	0
0	0	0	0	0	0	0	0	0	0	0	0	0	0	0	0	0	0	0	0	0
0	0	0	0	0	0	0	0	0	0	0	0	0	0	0	0	0	0	0	0	0
0	0	0	0	0	0	0	0	0	0	0	0	0	0	0	0	0	0	0	0	0
0	0	0	0	0	0	0	0	0	0	0	0	0	0	0	0	0	0	0	0	0
0	0	0	0	0	0	0	0	0	0	0	0	0	0	0	0	0	0	0	0	0
0	0	0	0	0	0	0	0	0	0	0	0	0	0	0	0	0	0	0	0	0
0	0	0	0	0	0	0	0	0	0	0	0	0	0	0	0	0	0	0	0	0
0	0	0	0	0	0	0	0	0	0	0	0	0	0	0	0	0	0	0	0	0
Frame 43 (86.00 ms)
0	0	0	0	0	0	0	0	0	0	0	0	0	0	0	0	0	0	0	0	0
0	0	0	0	0	0	0	0	0	0	0	0.3	2.3	6.9	10.2	10.2	7.6	3	0.3	0	0
0	0	0	0	0	0	0	0	0	0	1	5.3	17.5	38.6	53.8	53.8	41.9	18.5	4.3	0.3	0
0	0	0	0	0	0	0	0	0	1.3	8.2	25.4	42.6	51.8	57.4	54.8	49.5	35.6	17.8	3	0
0	0	0	0	0	0	0	0	0.7	5.9	24.1	47.8	55.1	54.8	48.5	52.5	52.5	43.6	31	5.9	0
0	0	0	0	0	0	0	0	1	9.2	27.4	40.3	42.2	52.1	53.1	58.7	61.7	53.1	29.7	4.9	0
0	0	0	0	0	0	0	0	1.3	9.6	22.8	25.4	32	52.5	62.7	64.7	57.1	41.6	16.8	2.3	0
0	0	0	0	0	0	0	0	1	6.6	14.2	19.8	28	42.2	54.1	56.4	42.9	24.4	5.9	0.3	0
0	0	0	0	0	0	0	0	0.7	4.3	11.5	16.8	19.5	26.4	33.7	34	22.1	8.6	1.3	0	0
0	0	0	0	0	0	0	0	0.7	3.6	8.2	12.2	11.5	14.2	15.2	15.2	6.6	1.3	0	0	0
0	0	0	0	0	0	0	0.3	1.3	4	6.3	6.3	6.3	5.6	3	2.3	0.7	0	0	0	0
0	0	0	0	0	0	0.3	1.3	2.3	3.3	3.6	2.6	1.3	0.7	0.3	0	0	0	0	0	0
0	0	0	0	0	0.3	1.3	2.6	2.6	3	2.3	1	0	0	0	0	0	0	0	0	0
0	0	0	0	0.3	1.6	2.3	2.3	2.3	2.3	2.3	1	0	0	0	0	0	0	0	0	0
0	0	0	0.3	1.3	2.6	3	1.6	1.6	1.3	1.3	0.7	0	0	0	0	0	0	0	0	0
0	0	0.3	1.6	3	3.6	2.6	1.6	1.6	1	0.3	0	0	0	0	0	0	0	0	0	0
0	0	1.3	5.6	6.3	5.3	4	3	3	1	0.3	0	0	0	0	0	0	0	0	0	0
0	0.3	2.6	6.9	5.3	4.3	4.3	3	2	0.7	0	0	0	0	0	0	0	0	0	0	0
0	1	5.3	6.6	4	2.3	3	2	1.3	0.3	0	0	0	0	0	0	0	0	0	0	0
0	1.6	5.9	8.2	5.9	2.6	2.3	2	1.3	0.3	0	0	0	0	0	0	0	0	0	0	0
0.3	2.3	6.6	7.6	6.6	3.3	3	2	1.3	0.7	0.3	0	0	0	0	0	0	0	0	0	0
0.3	2.6	6.9	6.6	5.6	2.6	2	2	2	1.6	0.7	0.3	0.3	0.3	0	0	0	0	0	0	0
0	1	4	4.9	4.6	2.6	2	1.6	1.6	1.6	1.3	1	1.3	1.3	0.7	0	0	0	0	0	0
0	0.3	1.3	3.3	3	3.6	2.3	1.6	1.6	2	2.3	1.6	1.6	2.3	1.6	0.3	0	0	0	0	0
0	0	0.3	1.6	3.3	4.3	2.6	2.3	2.3	2.6	3.6	2.6	1.3	2	3.3	1.3	0	0	0	0	0
0	0	0	0.3	1.3	2.3	2.6	3	2.6	2.3	3.3	3	1.6	1.6	1.6	0.7	0	0	0	0	0
0	0	0	0	0	0.3	0.7	1.3	1	1.3	1.6	1.3	1.6	1	0.7	0	0	0	0	0	0
0	0	0	0	0	0	0	0.3	0	0.3	0.3	0.3	0.3	0.3	0	0	0	0	0	0	0
0	0	0	0	0	0	0	0	0	0	0	0	0	0	0	0	0	0	0	0	0
0	0	0	0	0	0	0	0	0	0	0	0	0	0	0	0	0	0	0	0	0
0	0	0	0	0	0	0	0	0	0	0	0	0	0	0	0	0	0	0	0	0
0	0	0	0	0	0	0	0	0	0	0	0	0	0	0	0	0	0	0	0	0
0	0	0	0	0	0	0	0	0	0	0	0	0	0	0	0	0	0	0	0	0
0	0	0	0	0	0	0	0	0	0	0	0	0	0	0	0	0	0	0	0	0
0	0	0	0	0	0	0	0	0	0	0	0	0	0	0	0	0	0	0	0	0
0	0	0	0	0	0	0	0	0	0	0	0	0	0	0	0	0	0	0	0	0
0	0	0	0	0	0	0	0	0	0	0	0	0	0	0	0	0	0	0	0	0
Frame 44 (88.00 ms)
0	0	0	0	0	0	0	0	0	0	0	0	0	0	0	0	0	0	0	0	0
0	0	0	0	0	0	0	0	0	0	0	0.3	2.3	6.6	9.6	9.9	7.3	2.6	0.3	0	0
0	0	0	0	0	0	0	0	0	0	1	5.3	17.5	37.6	50.2	52.8	39.6	18.1	4.3	0.3	0
0	0	0	0	0	0	0	0	0	1.3	7.9	25.4	42.6	51.1	55.1	56.1	50.2	35.6	17.8	3	0
0	0	0	0	0	0	0	0	0.7	5.9	23.4	47.5	54.8	55.4	50.8	54.1	56.1	44.2	31.3	5.9	0
0	0	0	0	0	0	0	0	1	9.2	27.1	39.6	40.6	51.5	52.1	58.7	62.7	53.5	30	4.9	0
0	0	0	0	0	0	0	0	1.3	9.6	22.8	25.1	31.7	52.5	62	64.3	57.4	41.9	16.8	2.3	0
0	0	0	0	0	0	0	0	1	6.6	14.2	20.1	28	42.2	53.8	56.8	43.6	25.1	6.3	0.7	0
0	0	0	0	0	0	0	0	0.7	4.6	11.9	17.2	19.8	26.7	34	34.6	22.8	8.9	1.3	0	0
0	0	0	0	0	0	0	0	0.7	3.6	8.6	12.5	11.9	14.8	15.5	15.8	6.9	1.3	0	0	0
0	0	0	0	0	0	0	0.3	1.3	4	6.6	6.9	6.9	6.3	3.3	2.3	0.7	0	0	0	0
0	0	0	0	0	0	0.3	1.3	2.3	3.3	4	3	1.3	1	0.3	0	0	0	0	0	0
0	0	0	0	0	0.3	1.3	2.6	2.6	3.3	2.3	1	0	0	0	0	0	0	0	0	0
0	0	0	0	0.3	1.6	2.6	2.6	2.6	2.6	2.3	1	0	0	0	0	0	0	0	0	0
0	0	0	0.3	1.3	3	3	2	1.6	1.3	1.3	0.7	0	0	0	0	0	0	0	0	0
0	0	0.3	2	3.3	3.6	2.6	1.6	1.6	1	0.3	0	0	0	0	0	0	0	0	0	0
0	0	1.3	5.9	6.6	5.6	4	3	3	1	0.3	0	0	0	0	0	0	0	0	0	0
0	0.3	2.6	6.9	5.6	4.6	4.6	3	2.3	0.7	0	0	0	0	0	0	0	0	0	0	0
0	1	5.3	6.6	4	2.6	3	2.3	1.3	0.3	0	0	0	0	0	0	0	0	0	0	0
0	1.6	6.6	8.6	6.3	3	2.6	2.3	1.3	0.3	0	0	0	0	0	0	0	0	0	0	0
0.3	2.6	6.9	7.6	6.6	3.6	3	2	1.3	1	0.3	0	0	0	0	0	0	0	0	0	0
0.3	2.6	7.6	6.9	5.6	2.6	2.3	2	2	1.6	1	0.7	0.7	0.7	0	0	0	0	0	0	0
0	1.3	4.3	4.9	4.6	3	2	1.6	1.6	2	1.3	1.3	1.6	1.6	1	0	0	0	0	0	0
0	0.3	1.6	3.6	3.3	3.6	2.3	1.6	2	2.3	2.6	2	2	3	2	0.7	0	0	0	0	0
0	0	0.3	2	3.6	4.6	3	2.3	2.6	3	4.3	3.3	1.6	2.3	4	1.6	0.3	0	0	0	0
0	0	0	0.3	1.3	3	3.3	3.3	3	2.6	4	3.3	2	2.3	2.3	1	0	0	0	0	0
0	0	0	0	0	0.7	1	1.6	1.3	1.3	2.3	1.6	1.6	1.6	1	0.3	0	0	0	0	0
0	0	0	0	0	0	0	0.3	0	0.3	0.3	0.3	0.3	0.3	0	0	0	0	0	0	0
0	0	0	0.3	0	0	0	0	0	0	0	0	0	0	0	0	0	0	0	0	0
0	0	0	0	0	0	0	0	0	0	0	0	0	0	0	0	0	0	0	0	0
0	0	0	0	0	0	0	0	0	0	0	0	0	0	0	0	0	0	0	0	0
0	0	0	0	0	0	0	0	0	0	0	0	0	0	0	0	0	0	0	0	0
0	0	0	0	0	0	0	0	0	0	0	0	0	0	0	0	0	0	0	0	0
0	0	0	0	0	0	0	0	0	0	0	0	0	0	0	0	0	0	0	0	0
0	0	0	0	0	0	0	0	0	0	0	0	0	0	0	0	0	0	0	0	0
0	0	0	0	0	0	0	0	0	0	0	0	0	0	0	0	0	0	0	0	0
0	0	0	0	0	0	0	0	0	0	0	0	0	0	0	0	0	0	0	0	0
Frame 45 (90.00 ms)
0	0	0	0	0	0	0	0	0	0	0	0	0	0	0	0	0	0	0	0	0
0	0	0	0	0	0	0	0	0	0	0	0.3	2.3	6.6	9.6	9.9	6.9	2.6	0.3	0	0
0	0	0	0	0	0	0	0	0	0	1	5.3	17.5	37.6	49.8	52.5	38.3	17.8	4.3	0.3	0
0	0	0	0	0	0	0	0	0	1.3	7.9	25.4	42.6	50.8	53.1	55.4	49.8	35.6	17.8	3	0
0	0	0	0	0	0	0	0	0.7	5.9	23.8	47.8	54.8	54.8	48.2	53.8	56.1	44.2	31.3	5.9	0
0	0	0	0	0	0	0	0	1	9.2	27.4	39.9	40.6	51.5	51.8	58.7	62.7	53.5	30.4	4.9	0
0	0	0	0	0	0	0	0	1.3	9.6	22.8	25.4	31.7	52.5	62.4	64.3	57.4	42.2	17.2	2.3	0
0	0	0	0	0	0	0	0	1	6.9	14.5	20.1	28	42.6	54.4	57.1	43.9	25.4	6.3	0.7	0
0	0	0	0	0	0	0	0	0.7	4.6	12.2	17.5	20.1	27.4	34.3	35.3	23.4	9.2	1.3	0	0
0	0	0	0	0	0	0	0	0.7	3.6	8.9	12.9	12.5	15.2	15.8	16.5	7.6	1.6	0	0	0
0	0	0	0	0	0	0	0.3	1.6	4.3	6.9	6.9	7.3	6.9	3.3	2.6	1	0	0	0	0
0	0	0	0	0	0	0.3	1.3	2.3	3.6	4.3	3	1.6	1	0.3	0	0	0	0	0	0
0	0	0	0	0	0.3	1.3	2.6	3	3.3	2.6	1.3	0.3	0	0	0	0	0	0	0	0
0	0	0	0	0.3	1.6	2.6	2.6	2.6	3	2.6	1.3	0.3	0	0	0	0	0	0	0	0
0	0	0	0.3	1.3	3	3.3	2	1.6	1.6	1.6	0.7	0	0	0	0	0	0	0	0	0
0	0	0.3	2	3.3	4	3	1.6	1.6	1	0.7	0	0	0	0	0	0	0	0	0	0
0	0	1.3	5.9	6.9	5.9	4.3	3	3.3	1.3	0.3	0	0	0	0	0	0	0	0	0	0
0	0.3	3	7.3	5.6	4.6	4.6	3	2.3	0.7	0	0	0	0	0	0	0	0	0	0	0
0	1	5.6	6.9	4.3	2.6	3	2.3	1.6	0.3	0	0	0	0	0	0	0	0	0	0	0
0	2	6.6	8.6	6.6	3	2.6	2.3	1.6	0.7	0	0	0	0	0	0	0	0	0	0	0
0.3	2.6	7.3	7.9	6.9	4	3.3	2	1.6	1	0.3	0	0	0	0	0	0	0	0	0	0
0.3	3	7.6	6.9	5.9	3	2.3	2	2.3	2	1	0.7	0.7	0.7	0.3	0	0	0	0	0	0
0	1.3	4.3	5.3	4.9	3.3	2.3	2	2	2.6	1.6	1.3	1.6	2	1	0.3	0	0	0	0	0
0	0.3	1.6	4	3.6	4	2.6	2	2	2.6	3	2.3	2.3	3.3	2.3	0.7	0	0	0	0	0
0	0	0.3	2	4	5.3	3.6	2.6	3	3.3	4.3	3.6	2	3	4.6	2.3	0.3	0	0	0	0
0	0	0	0.3	1.3	3	3.6	3.6	3.3	3	4.3	4	2.3	2.6	3	1.3	0.3	0	0	0	0
0	0	0	0	0	0.7	1.3	1.6	1.3	1.6	2.6	2	2.3	2	1	0.3	0	0	0	0	0
0	0	0	0	0	0	0	0.3	0.3	0.3	0.3	0.3	0.3	0.3	0	0	0	0	0	0	0
0	0	0	0.3	0	0	0	0	0	0	0	0	0	0	0	0	0	0	0	0	0
0	0	0	0	0	0	0	0	0	0	0	0	0	0	0	0	0	0	0	0	0
0	0	0	0	0	0	0	0	0	0	0	0	0	0	0	0	0	0	0	0	0
0	0	0	0	0	0	0	0	0	0	0	0	0	0	0	0	0	0	0	0	0
0	0	0	0	0	0	0	0	0	0	0	0	0	0	0	0	0	0	0	0	0
0	0	0	0	0	0	0	0	0	0	0	0	0	0	0	0	0	0	0	0	0
0	0	0	0	0	0	0	0	0	0	0	0	0	0	0	0	0	0	0	0	0
0	0	0	0	0	0	0	0	0	0	0	0	0	0	0	0	0	0	0	0	0
0	0	0	0	0	0	0	0	0	0	0	0	0	0	0	0	0	0	0	0	0
Frame 46 (92.00 ms)
0	0	0	0	0	0	0	0	0	0	0	0	0	0	0	0	0	0	0	0	0
0	0	0	0	0	0	0	0	0	0	0	0.3	2.3	6.6	9.2	9.9	6.9	2.6	0.3	0	0
0	0	0	0	0	0	0	0	0	0	1	4.9	16.8	37	49.8	52.5	38.3	17.5	4.3	0.3	0
0	0	0	0	0	0	0	0	0	1.3	8.2	25.7	41.9	50.5	53.1	55.4	49.8	35.6	18.1	3	0
0	0	0	0	0	0	0	0	0.7	5.9	24.1	51.5	58.4	55.4	48.2	53.8	56.1	44.5	31.7	6.3	0
0	0	0	0	0	0	0	0	1	8.9	25.7	38.3	41.2	51.5	51.8	58.7	62.7	53.5	30.4	4.9	0
0	0	0	0	0	0	0	0	1.3	9.6	22.4	24.7	31.7	52.5	62	64.3	57.4	42.6	17.5	2.3	0
0	0	0	0	0	0	0	0	1	6.9	14.5	20.5	28.4	42.6	54.1	57.1	44.2	26.1	6.6	0.7	0
0	0	0	0	0	0	0	0	0.7	4.9	12.2	17.5	20.5	27.4	34.3	35.3	23.8	9.6	1.6	0	0
0	0	0	0	0	0	0	0	1	4	9.2	13.2	12.9	15.5	16.2	16.8	7.9	1.6	0	0	0
0	0	0	0	0	0	0	0.3	1.6	4.6	7.3	7.6	7.6	7.3	3.6	2.6	1	0	0	0	0
0	0	0	0	0	0	0.3	1.3	2.6	3.6	4.3	3.3	1.6	1	0.3	0	0	0	0	0	0
0	0	0	0	0	0.3	1.6	3	3	3.6	3	1.3	0.3	0	0	0	0	0	0	0	0
0	0	0	0	0.3	1.6	2.6	2.6	3	3	3	1.3	0.3	0	0	0	0	0	0	0	0
0	0	0	0.3	1.6	3	3.3	2	1.6	1.6	1.6	0.7	0	0	0	0	0	0	0	0	0
0	0	0.3	2	3.6	4	3	1.6	1.6	1	0.7	0	0	0	0	0	0	0	0	0	0
0	0	1.3	6.3	6.9	5.9	4.3	3.3	3.3	1.3	0.3	0	0	0	0	0	0	0	0	0	0
0	0.3	3	7.3	5.6	4.6	4.6	3	2.6	0.7	0	0	0	0	0	0	0	0	0	0	0
0	1.3	5.9	6.9	4.3	2.6	3	2.3	1.6	0.3	0	0	0	0	0	0	0	0	0	0	0
0.3	2	6.9	8.9	6.6	3	2.6	2.3	1.6	0.7	0	0	0	0	0	0	0	0	0	0	0
0.3	3	7.6	7.9	7.3	4	3.3	2	1.6	1	0.7	0	0	0	0	0	0	0	0	0	0
0.3	3	7.9	7.3	5.9	3	2.6	2.3	2.6	2.3	1.3	0.7	0.7	0.7	0.3	0	0	0	0	0	0
0	1.3	4.3	5.3	4.9	3.3	2.3	2	2.3	2.6	2	1.6	2.3	2.6	1.3	0.3	0	0	0	0	0
0	0.3	1.6	4	4	4.3	3	2.3	2.3	3	3.3	2.6	2.6	3.6	2.6	1.3	0	0	0	0	0
0	0	0.3	2.3	4.3	5.6	4	3	3.3	3.6	4.9	4	2.6	3.6	5.3	3	0.3	0	0	0	0
0	0	0	0.3	1.6	3.3	4	4.3	3.6	3.3	4.6	4.3	3	3.3	3.3	2	0.3	0	0	0	0
0	0	0	0	0.3	0.7	1.3	2	1.6	2	3	2.3	2.6	2.3	1.6	0.3	0	0	0	0	0
0	0	0	0	0	0	0	0.3	0.3	0.3	0.7	0.7	0.7	0.3	0.3	0	0	0	0	0	0
0	0	0	0.3	0	0	0	0	0	0	0	0	0	0	0	0	0	0	0	0	0
0	0	0	0	0	0	0	0	0	0	0	0	0	0	0	0	0	0	0	0	0
0	0	0	0	0	0	0	0	0	0	0	0	0	0	0	0	0	0	0	0	0
0	0	0	0	0	0	0	0	0	0	0	0	0	0	0	0	0	0	0	0	0
0	0	0	0	0	0	0	0	0	0	0	0	0	0	0	0	0	0	0	0	0
0	0	0	0	0	0	0	0	0	0	0	0	0	0	0	0	0	0	0	0	0
0	0	0	0	0	0	0	0	0	0	0	0	0	0	0	0	0	0	0	0	0
0	0	0	0	0	0	0	0	0	0	0	0	0	0	0	0	0	0	0	0	0
0	0	0	0	0	0	0	0	0	0	0	0	0	0	0	0	0	0	0	0	0
Frame 47 (94.00 ms)
0	0	0	0	0	0	0	0	0	0	0	0	0	0	0	0	0	0	0	0	0
0	0	0	0	0	0	0	0	0	0	0	0.3	2.3	6.3	9.2	9.9	6.6	2.6	0.3	0	0
0	0	0	0	0	0	0	0	0	0	1	4.9	16.5	36	49.5	52.1	37.3	17.5	4.3	0.3	0
0	0	0	0	0	0	0	0	0	1.3	7.9	25.4	41.6	48.8	52.5	53.8	49.2	35.6	18.1	3	0
0	0	0	0	0	0	0	0	0.7	5.6	23.8	51.1	58.4	55.1	48.2	52.8	56.1	44.5	31.7	6.3	0
0	0	0	0	0	0	0	0	1	8.6	25.1	38.3	41.2	51.5	51.5	57.1	62.4	53.8	30.4	4.9	0
0	0	0	0	0	0	0	0	1.3	9.2	22.4	24.7	31.7	52.5	62	64	57.4	42.9	17.8	2.3	0
0	0	0	0	0	0	0	0	1	6.9	14.5	20.5	28.4	42.6	54.4	57.4	44.5	26.4	6.9	0.7	0
0	0	0	0	0	0	0	0	0.7	4.9	12.2	17.8	20.8	27.7	35	36	24.1	9.9	1.6	0	0
0	0	0	0	0	0	0	0	1	4	9.2	13.5	13.2	16.2	16.8	17.5	8.2	2	0	0	0
0	0	0	0	0	0	0	0.3	1.6	4.6	7.3	7.6	7.9	7.9	4.3	3	1	0	0	0	0
0	0	0	0	0	0	0.3	1.3	2.6	3.6	4.6	3.6	2	1.3	0.3	0	0	0	0	0	0
0	0	0	0	0	0.3	1.6	3	3.3	4	3.3	1.6	0.3	0	0	0	0	0	0	0	0
0	0	0	0	0.7	2	2.6	2.6	3	3.3	3.3	1.6	0.3	0	0	0	0	0	0	0	0
0	0	0	0.3	1.6	3.3	3.3	2	2	1.6	1.6	0.7	0	0	0	0	0	0	0	0	0
0	0	0.3	2	3.6	4	3	1.6	1.6	1.3	0.7	0	0	0	0	0	0	0	0	0	0
0	0	1.3	6.3	7.3	5.9	4.3	3.3	3.3	1.3	0.3	0	0	0	0	0	0	0	0	0	0
0	0.3	3	7.6	5.9	4.6	4.6	3.3	2.6	0.7	0	0	0	0	0	0	0	0	0	0	0
0	1.3	5.9	7.3	4.3	3	3.3	2.3	1.6	0.3	0	0	0	0	0	0	0	0	0	0	0
0.3	2	7.3	9.2	6.6	3	3	2.6	1.6	0.7	0	0	0	0	0	0	0	0	0	0	0
0.3	3	7.6	8.2	7.3	4	3.3	2.3	2	1.3	0.7	0.3	0	0	0	0	0	0	0	0	0
0.3	3	8.2	7.3	6.3	3	2.6	2.3	2.6	2.3	1.3	1	1	1	0.3	0	0	0	0	0	0
0	1.3	4.3	5.6	5.3	3.6	2.6	2.3	2.3	3	2	2	2.6	3	1.6	0.3	0	0	0	0	0
0	0.3	1.6	4.3	4	4.6	3	2.3	2.6	3.3	4	3.3	3.3	4	3.3	1.3	0.3	0	0	0	0
0	0	0.3	2.3	4.3	5.9	4	3	3.3	4	5.3	4.6	3	4.3	5.9	3.6	0.7	0	0	0	0
0	0	0	0.3	1.6	3.6	4.3	4.3	4	3.6	5.3	4.6	3.3	3.6	4.3	3	0.3	0	0	0	0
0	0	0	0	0.3	0.7	1.6	2	2	2.3	3.6	2.6	3.3	3	2	0.7	0	0	0	0	0
0	0	0	0	0	0	0.3	0.3	0.3	0.3	0.7	0.7	0.7	0.7	0.3	0	0	0	0	0	0
0	0	0	0.3	0	0	0	0	0	0	0	0	0	0	0	0	0	0	0	0	0
0	0	0	0	0	0	0	0	0	0	0	0	0	0	0	0	0	0	0	0	0
0	0	0	0	0	0	0	0	0	0	0	0	0	0	0	0	0	0	0	0	0
0	0	0	0	0	0	0	0	0	0	0	0	0	0	0	0	0	0	0	0	0
0	0	0	0	0	0	0	0	0	0	0	0	0	0	0	0	0	0	0	0	0
0	0	0	0	0	0	0	0	0	0	0	0	0	0	0	0	0	0	0	0	0
0	0	0	0	0	0	0	0	0	0	0	0	0	0	0	0	0	0	0	0	0
0	0	0	0	0	0	0	0	0	0	0	0	0	0	0	0	0	0	0	0	0
0	0	0	0	0	0	0	0	0	0	0	0	0	0	0	0	0	0	0	0	0
Frame 48 (96.00 ms)
0	0	0	0	0	0	0	0	0	0	0	0	0	0	0	0	0	0	0	0	0
0	0	0	0	0	0	0	0	0	0	0	0.3	2.3	6.3	8.9	9.6	6.6	2.6	0.3	0	0
0	0	0	0	0	0	0	0	0	0	1	4.9	16.2	35.3	47.8	51.5	37.3	17.5	4.3	0.3	0
0	0	0	0	0	0	0	0	0	1.3	7.9	24.4	40.3	47.8	51.8	53.8	48.8	36	18.1	3	0
0	0	0	0	0	0	0	0	0.7	5.6	22.8	48.2	56.8	51.8	47.5	52.5	53.8	45.5	32.3	6.3	0
0	0	0	0	0	0	0	0	1	8.2	24.7	37.6	40.3	48.5	50.8	57.1	62.7	54.1	30.4	4.9	0
0	0	0	0	0	0	0	0	1.3	9.2	22.1	24.7	31.7	51.8	62	64	58.1	43.2	17.8	2.3	0
0	0	0	0	0	0	0	0	1	6.9	14.8	20.5	28.4	42.6	54.1	57.1	44.9	27.1	6.9	0.7	0
0	0	0	0	0	0	0	0	0.7	4.9	12.2	17.8	20.8	28	35	36	24.7	10.6	1.6	0	0
0	0	0	0	0	0	0	0	1	4.3	9.6	13.9	13.5	16.8	17.2	17.8	8.6	2	0.3	0	0
0	0	0	0	0	0	0	0.3	2	4.9	7.6	7.9	8.2	8.2	4.3	3	1	0	0	0	0
0	0	0	0	0	0	0.3	1.3	3	4	4.6	3.6	2	1.3	0.3	0	0	0	0	0	0
0	0	0	0	0	0.3	1.6	3	3.3	4	3.3	2	0.3	0	0	0	0	0	0	0	0
0	0	0	0	0.7	2	3	3	3.3	3.6	3.3	1.6	0.3	0	0	0	0	0	0	0	0
0	0	0	0.3	1.6	3.3	3.6	2.3	2	1.6	2	1	0	0	0	0	0	0	0	0	0
0	0	0.3	2	3.6	4.3	3.3	2	1.6	1.3	1	0.3	0	0	0	0	0	0	0	0	0
0	0	1.3	6.3	7.3	5.9	4.3	3.3	3.6	1.6	0.7	0	0	0	0	0	0	0	0	0	0
0	0.3	3	7.9	5.9	4.9	4.9	3.3	3	1	0	0	0	0	0	0	0	0	0	0	0
0	1.3	6.3	7.6	4.3	3	3.3	2.6	2	0.3	0	0	0	0	0	0	0	0	0	0	0
0.3	2.3	7.6	9.6	6.6	3	3	2.6	2	0.7	0	0	0	0	0	0	0	0	0	0	0
0.3	3	7.9	8.6	7.3	4.3	3.3	2.3	2	1.3	0.7	0.3	0.3	0	0	0	0	0	0	0	0
0.3	3.3	8.2	7.6	6.3	3.3	2.6	2.6	3	2.6	1.6	1	1.3	1	0.3	0	0	0	0	0	0
0	1.3	4.6	5.6	5.3	3.6	2.6	2.3	2.6	3.3	2.3	2	3	3.6	2	0.3	0	0	0	0	0
0	0.3	1.6	4.3	4.3	4.6	3.3	2.6	2.6	3.6	4	3.6	3.6	4.6	3.6	2	0.3	0	0	0	0
0	0	0.3	2.3	4.6	6.3	4.3	3.3	3.6	4.3	5.6	4.9	3.3	4.6	6.9	4.6	1	0	0	0	0
0	0	0	0.7	2	4	4.6	4.6	4.3	4	5.9	5.3	4	4.3	4.6	3.6	0.7	0	0	0	0
0	0	0	0	0.3	0.7	2	2.3	2	2.6	4	3.3	3.6	3.6	2.6	1	0	0	0	0	0
0	0	0	0	0	0	0.3	0.3	0.3	0.3	0.7	1	1	1	0.3	0	0	0	0	0	0
0	0	0	0.3	0	0	0	0	0	0	0	0	0	0	0	0	0	0	0	0	0
0	0	0	0	0	0	0	0	0	0	0	0	0	0	0	0	0	0	0	0	0
0	0	0	0	0	0	0	0	0	0	0	0	0	0	0	0	0	0	0	0	0
0	0	0	0	0	0	0	0	0	0	0	0	0	0	0	0	0	0	0	0	0
0	0	0	0	0	0	0	0	0	0	0	0	0	0	0	0	0	0	0	0	0
0	0	0	0	0	0	0	0	0	0	0	0	0	0	0	0	0	0	0	0	0
0	0	0	0	0	0	0	0	0	0	0	0	0	0	0	0	0	0	0	0	0
0	0	0	0	0	0	0	0	0	0	0	0	0	0	0	0	0	0	0	0	0
0	0	0	0	0	0	0	0	0	0	0	0	0	0	0	0	0	0	0	0	0
Frame 49 (98.00 ms)
0	0	0	0	0	0	0	0	0	0	0	0	0	0	0	0	0	0	0	0	0
0	0	0	0	0	0	0	0	0	0	0	0.3	2.3	5.9	8.9	9.6	6.6	2.6	0.3	0	0
0	0	0	0	0	0	0	0	0	0	1	4.9	15.8	34.6	47.2	51.1	36.6	17.2	4.3	0.3	0
0	0	0	0	0	0	0	0	0	1.3	7.6	24.1	39.9	46.9	50.2	52.5	48.2	36	18.5	3	0
0	0	0	0	0	0	0	0	0.3	5.3	22.1	47.5	56.8	51.5	45.9	51.8	53.8	46.2	33.3	6.3	0
0	0	0	0	0	0	0	0	1	7.9	24.4	36.3	39.9	47.8	50.5	57.1	63	54.4	30.7	5.3	0
0	0	0	0	0	0	0	0	1.3	9.2	22.1	24.4	31	49.2	61.4	64.3	58.4	43.6	18.1	2.6	0
0	0	0	0	0	0	0	0	1	6.9	14.8	20.8	28.7	42.2	54.1	57.4	45.2	27.4	7.3	0.7	0
0	0	0	0	0	0	0	0	0.7	4.9	12.5	18.1	21.1	28	35.3	36.6	25.1	10.9	1.6	0	0
0	0	0	0	0	0	0	0	1	4.3	9.6	14.2	13.9	17.2	17.5	18.5	8.9	2	0.3	0	0
0	0	0	0	0	0	0	0.3	2	4.9	7.9	8.2	8.6	8.6	4.9	3.6	1.3	0	0	0	0
0	0	0	0	0	0	0.3	1.3	3	4.3	4.9	4	2	1.3	0.7	0	0	0	0	0	0
0	0	0	0	0	0.3	1.6	3	3.3	4.3	3.6	2	0.3	0	0	0	0	0	0	0	0
0	0	0	0	0.7	2	3	3	3.3	3.6	3.6	2	0.3	0	0	0	0	0	0	0	0
0	0	0	0.3	1.6	3.3	3.6	2.3	2	2	2.3	1	0.3	0	0	0	0	0	0	0	0
0	0	0.3	2	3.6	4.3	3.3	2	2	1.6	1	0.3	0	0	0	0	0	0	0	0	0
0	0	1.3	6.3	7.3	6.3	4.6	3.3	3.6	1.6	0.7	0	0	0	0	0	0	0	0	0	0
0	0.3	3	7.9	6.3	4.9	4.9	3.3	3	1	0	0	0	0	0	0	0	0	0	0	0
0	1.3	6.3	7.6	4.6	3	3.6	2.6	2	0.3	0	0	0	0	0	0	0	0	0	0	0
0.3	2.3	7.6	9.6	6.9	3.3	3	2.6	2	0.7	0	0	0	0	0	0	0	0	0	0	0
0.3	3	7.9	8.6	7.6	4.3	3.6	2.6	2	1.6	0.7	0.3	0.3	0	0	0	0	0	0	0	0
0.3	3.3	8.2	7.6	6.3	3.3	2.6	2.6	3	3	1.6	1.3	1.3	1.3	0.3	0	0	0	0	0	0
0	1.3	4.6	5.9	5.6	4	3	2.6	2.6	3.6	2.3	2.3	3.3	4	2.3	0.7	0	0	0	0	0
0	0.3	1.6	4.3	4.3	4.9	3.6	2.6	3	4	4.3	4	4.3	4.9	4	2.3	0.3	0	0	0	0
0	0	0.7	2.6	4.9	6.3	4.3	3.3	4	4.6	6.3	5.3	4	5.3	7.6	5.3	1	0	0	0	0
0	0	0	0.7	2	4	4.9	4.9	4.6	4.3	6.3	5.6	4.3	4.9	5.3	4.3	1	0	0	0	0
0	0	0	0	0.3	0.7	2	2.3	2.3	3	4.3	3.6	4	4	3.3	1.3	0.3	0	0	0	0
0	0	0	0	0	0	0.3	0.3	0.7	0.7	1	1.3	1.3	1	0.7	0	0	0	0	0	0
0	0	0	0.3	0	0	0	0	0	0	0	0	0	0	0	0	0	0	0	0	0
0	0	0	0	0	0	0	0	0	0	0	0	0	0	0	0	0	0	0	0	0
0	0	0	0	0	0	0	0	0	0	0	0	0	0	0	0	0	0	0	0	0
0	0	0	0	0	0	0	0	0	0	0	0	0	0	0	0	0	0	0	0	0
0	0	0	0	0	0	0	0	0	0	0	0	0	0	0	0	0	0	0	0	0
0	0	0	0	0	0	0	0	0	0	0	0	0	0	0	0	0	0	0	0	0
0	0	0	0	0	0	0	0	0	0	0	0	0	0	0	0	0	0	0	0	0
0	0	0	0	0	0	0	0	0	0	0	0	0	0	0	0	0	0	0	0	0
0	0	0	0	0	0	0	0	0	0	0	0	0	0	0	0	0	0	0	0	0
Frame 50 (100.00 ms)
0	0	0	0	0	0	0	0	0	0	0	0	0	0	0	0	0	0	0	0	0
0	0	0	0	0	0	0	0	0	0	0	0.3	2	5.9	8.6	9.6	6.6	2.6	0.3	0	0
0	0	0	0	0	0	0	0	0	0	1	4.6	15.5	33.7	45.5	50.8	36.6	17.5	4.6	0.3	0
0	0	0	0	0	0	0	0	0	1	7.3	23.8	39.9	46.2	50.2	54.1	48.8	36	18.5	3	0
0	0	0	0	0	0	0	0	0.3	5.3	21.8	47.5	56.1	49.5	47.2	59.1	55.4	45.9	33.3	6.3	0
0	0	0	0	0	0	0	0	1	7.6	23.4	36	38.3	45.9	50.2	57.7	63	53.8	30.7	5.3	0
0	0	0	0	0	0	0	0	1	8.9	22.1	24.1	29.4	48.5	61.4	64	57.4	41.2	17.8	2.6	0
0	0	0	0	0	0	0	0	1	6.9	14.8	20.5	28	41.9	54.1	57.7	45.5	27.1	7.3	0.7	0
0	0	0	0	0	0	0	0	0.7	4.9	12.9	18.5	21.4	28.7	35.6	37	25.7	11.2	2	0	0
0	0	0	0	0	0	0	0	1	4.3	9.9	14.5	14.5	17.5	18.1	19.1	9.2	2.3	0.3	0	0
0	0	0	0	0	0	0	0.3	2	5.3	7.9	8.2	8.9	8.9	5.3	3.6	1.3	0	0	0	0
0	0	0	0	0	0	0.3	1.6	3.3	4.3	5.3	4	2.3	1.3	0.7	0	0	0	0	0	0
0	0	0	0	0	0.3	1.6	3.3	3.6	4.6	4	2.3	0.3	0	0	0	0	0	0	0	0
0	0	0	0	0.7	2	3	3	3.3	4	4	2.3	0.3	0	0	0	0	0	0	0	0
0	0	0	0.3	1.6	3.3	3.6	2.3	2.3	2.3	2.3	1.3	0.3	0	0	0	0	0	0	0	0
0	0	0.3	2	4	4.3	3.3	2	2	1.6	1	0.3	0	0	0	0	0	0	0	0	0
0	0	1.3	6.6	7.6	6.3	4.6	3.6	3.6	1.6	0.7	0	0	0	0	0	0	0	0	0	0
0	0.3	3	7.9	6.3	4.9	4.9	3.6	3	1	0	0	0	0	0	0	0	0	0	0	0
0	1.3	6.3	7.9	4.6	3.3	3.6	2.6	2	0.3	0	0	0	0	0	0	0	0	0	0	0
0.3	2.3	7.6	9.9	7.3	3.3	3.3	3	2	0.7	0	0	0	0	0	0	0	0	0	0	0
0.3	3	8.2	8.9	7.6	4.6	3.6	2.6	2.3	1.6	1	0.3	0.3	0	0	0	0	0	0	0	0
0.3	3.3	8.6	7.9	6.6	3.6	2.6	2.6	3.3	3.3	2	1.3	1.6	1.3	0.7	0	0	0	0	0	0
0	1.3	4.6	6.3	5.9	4	3	2.6	3	3.6	2.6	2.6	4	4.6	2.6	0.7	0	0	0	0	0
0	0.3	1.6	4.3	4.6	4.9	4	3	3.3	4.3	4.6	4.3	4.6	5.6	4.3	2.6	0.3	0	0	0	0
0	0	0.7	2.6	4.9	6.6	4.6	3.6	4.3	4.9	6.6	5.9	4.6	5.9	8.2	6.3	1.3	0	0	0	0
0	0	0	0.7	2	4.3	5.3	5.3	4.6	4.6	6.6	6.3	4.6	5.3	5.9	5.3	1.3	0	0	0	0
0	0	0	0	0.3	1	2.3	2.6	2.3	3	4.6	4	4.3	4.3	3.6	2	0.3	0	0	0	0
0	0	0	0	0	0	0.3	0.3	0.7	0.7	1	1.3	1.6	1.3	0.7	0.3	0	0	0	0	0
0	0	0	0.3	0	0	0	0	0	0	0	0	0.3	0	0	0	0	0	0	0	0
0	0	0	0	0	0	0	0	0	0	0	0	0	0	0	0	0	0	0	0	0
0	0	0	0	0	0	0	0	0	0	0	0	0	0	0	0	0	0	0	0	0
0	0	0	0	0	0	0	0	0	0	0	0	0	0	0	0	0	0	0	0	0
0	0	0	0	0	0	0	0	0	0	0	0	0	0	0	0	0	0	0	0	0
0	0	0	0	0	0	0	0	0	0	0	0	0	0	0	0	0	0	0	0	0
0	0	0	0	0	0	0	0	0	0	0	0	0	0	0	0	0	0	0	0	0
0	0	0	0	0	0	0	0	0	0	0	0	0	0	0	0	0	0	0	0	0
0	0	0	0	0	0	0	0	0	0	0	0	0	0	0	0	0	0	0	0	0
Frame 51 (102.00 ms)
0	0	0	0	0	0	0	0	0	0	0	0	0	0	0	0	0	0	0	0	0
0	0	0	0	0	0	0	0	0	0	0	0.3	2	5.9	8.6	9.6	6.3	2.6	0.3	0	0
0	0	0	0	0	0	0	0	0	0	0.7	4.6	15.2	33	45.2	50.5	35.6	16.8	4.3	0.3	0
0	0	0	0	0	0	0	0	0	1	6.9	22.8	38.3	45.2	49.2	53.1	47.8	34.6	17.8	3	0
0	0	0	0	0	0	0	0	0.3	4.9	20.8	44.9	52.5	48.5	46.2	58.4	53.8	44.2	30.7	5.9	0
0	0	0	0	0	0	0	0	1	7.6	23.1	34.3	37.3	45.5	49.8	57.4	62	50.5	28	4.6	0
0	0	0	0	0	0	0	0	1	8.9	21.8	23.1	28.7	47.2	61	64	57.4	40.6	17.2	2.3	0
0	0	0	0	0	0	0	0	1	6.9	14.8	20.5	28	41.6	54.1	57.7	45.5	27.7	7.3	0.7	0
0	0	0	0	0	0	0	0	0.7	4.9	12.9	18.5	21.4	28.7	35.6	37.6	25.7	11.5	2	0	0
0	0	0	0	0	0	0	0	1	4.6	9.9	14.5	14.5	17.8	18.5	19.5	9.6	2.3	0.3	0	0
0	0	0	0	0	0	0	0.3	2	5.3	8.2	8.6	9.2	9.6	5.6	4	1.3	0	0	0	0
0	0	0	0	0	0	0.3	1.6	3.3	4.6	5.3	4.3	2.3	1.6	0.7	0.3	0	0	0	0	0
0	0	0	0	0	0.3	1.6	3.3	3.6	4.6	4	2.3	0.3	0	0	0	0	0	0	0	0
0	0	0	0	0.7	2	3	3	3.3	4	4.3	2.6	0.3	0	0	0	0	0	0	0	0
0	0	0	0.3	1.6	3.3	3.6	2.3	2.3	2.3	2.6	1.3	0.3	0	0	0	0	0	0	0	0
0	0	0.3	2	4	4.3	3.3	2	2	1.6	1	0.3	0	0	0	0	0	0	0	0	0
0	0	1.3	6.6	7.6	6.6	4.9	3.6	4	2	0.7	0	0	0	0	0	0	0	0	0	0
0	0.3	3	7.9	6.3	5.3	5.3	4	3.3	1.3	0.3	0	0	0	0	0	0	0	0	0	0
0	1.3	6.3	7.9	4.6	3.3	3.6	3	2.3	0.7	0	0	0	0	0	0	0	0	0	0	0
0.3	2.3	7.9	9.9	7.3	3.3	3.3	3	2.3	1	0.3	0	0	0	0	0	0	0	0	0	0
0.3	3	8.6	8.9	7.9	4.6	3.6	2.6	2.3	2	1	0.3	0.3	0	0	0	0	0	0	0	0
0.3	3.3	8.6	7.9	6.6	3.6	3	3	3.6	3.6	2.3	1.6	1.6	1.6	1	0	0	0	0	0	0
0	1.3	4.6	6.3	5.9	4.3	3.3	3	3	4	3	3	4.3	4.9	3.3	1	0	0	0	0	0
0	0.3	2	4.6	4.6	5.3	4	3.3	3.3	4.3	4.9	4.6	4.9	5.9	4.9	3	0.7	0	0	0	0
0	0	0.7	2.6	5.3	6.6	4.9	4	4.3	5.3	6.9	6.3	4.9	6.6	8.9	6.9	1.6	0	0	0	0
0	0	0	0.7	2	4.3	5.6	5.6	4.9	4.9	7.3	6.6	4.9	5.6	6.6	6.3	1.6	0	0	0	0
0	0	0	0	0.3	1	2.6	2.6	2.6	3.6	4.9	4.3	4.6	4.6	4.3	2.3	0.3	0	0	0	0
0	0	0	0	0	0	0.3	0.3	0.7	1	1.3	1.6	1.6	1.6	1	0.3	0	0	0	0	0
0	0	0	0.7	0	0	0	0	0	0	0	0.3	0.3	0.3	0	0	0	0	0	0	0
0	0	0	0	0	0	0	0	0	0	0	0	0	0	0	0	0	0	0	0	0
0	0	0	0	0	0	0	0	0	0	0	0	0	0	0	0	0	0	0	0	0
0	0	0	0	0	0	0	0	0	0	0	0	0	0	0	0	0	0	0	0	0
0	0	0	0	0	0	0	0	0	0	0	0	0	0	0	0	0	0	0	0	0
0	0	0	0	0	0	0	0	0	0	0	0	0	0	0	0	0	0	0	0	0
0	0	0	0	0	0	0	0	0	0	0	0	0	0	0	0	0	0	0	0	0
0	0	0	0	0	0	0	0	0	0	0	0	0	0	0	0	0	0	0	0	0
0	0	0	0	0	0	0	0	0	0	0	0	0	0	0	0	0	0	0	0	0
Frame 52 (104.00 ms)
0	0	0	0	0	0	0	0	0	0	0	0	0	0	0	0	0	0	0	0	0
0	0	0	0	0	0	0	0	0	0	0	0.3	2	5.6	8.2	9.6	6.3	2.6	0.3	0	0
0	0	0	0	0	0	0	0	0	0	0.7	4.6	14.8	32.3	44.2	50.5	35.6	16.8	4.3	0.3	0
0	0	0	0	0	0	0	0	0	1	6.9	22.4	37	43.9	47.8	53.1	47.5	34	17.5	3	0
0	0	0	0	0	0	0	0	0.3	4.6	20.8	44.2	50.2	46.5	44.9	57.7	52.5	41.9	30.4	5.9	0
0	0	0	0	0	0	0	0	1	7.3	22.4	34	36	44.2	49.2	56.8	61	49.8	28	4.6	0
0	0	0	0	0	0	0	0	1	8.6	20.5	22.8	28.7	46.9	60.7	63.3	54.8	40.3	17.5	2.3	0
0	0	0	0	0	0	0	0	1	6.6	14.5	20.5	28.4	42.2	54.1	57.4	44.9	27.7	7.6	0.7	0
0	0	0	0	0	0	0	0	0.7	4.9	12.9	18.8	21.8	29	36	37.6	26.1	11.9	2	0	0
0	0	0	0	0	0	0	0	1.3	4.6	10.2	14.8	14.8	18.1	18.8	19.8	9.9	2.3	0.3	0	0
0	0	0	0	0	0	0	0.3	2.3	5.6	8.2	8.9	9.6	9.6	5.9	4.3	1.3	0	0	0	0
0	0	0	0	0	0	0.3	1.6	3.6	4.6	5.6	4.3	2.3	1.6	0.7	0.3	0	0	0	0	0
[truncated: 11,459 more rows]
