# Supplementary material for: Similarity of Center of Pressure Progression during Walking and Jogging of Anterior Cruciate Ligament Deficient Patients
Source: PLoS One. 2017 Jan 10;12(1):e0169421. doi: 10.1371/journal.pone.0169421 (PMC5224873; doi:10.1371/journal.pone.0169421)
Supplement: S1 Dataset — (ZIP) [file pone.0169421.s001.zip › partial plantar pressure data sent to PLOS-remove name and data/01. Part of the 64 unilateral ACLD subjects/jog/09/09 - run_5' -.txt]

Scanning speed; for the left foot: 500.00 Hertz, for the right foot: 500.00 Hertz
Left foot data
Left rectangle position
Rectangle bottom
56
Rectangle left
8
Rectangle width
21
Rectangle height
37
Frame 0 (0.00 ms)
0	0	0	0	0	0	0	0	0	0	0	0	0	0	0.3	0	0	0	0	0	0
0	0	0	0	0	0	0	0	0	0	0	0.3	0.7	0.7	1	0.7	0	0	0	0	0
0	0	0	0	0	0	0	0	0	0	0	0.3	1	0.7	0.7	0.3	0	0	0	0	0
0	0	0	0	0	0	0	0	0	0	0	0.3	0.3	0.3	0.3	0	0	0	0	0	0
0	0	0	0	0	0	0	0	0	0	0	0	0	0	0	0	0	0	0	0	0
0	0	0	0	0	0	0	0	0	0	0	0	0	0	0	0	0	0	0	0	0
0	0	0	0	0	0	0	0	0	0	0	0	0	0	0	0	0	0	0	0	0
0	0	0	0	0	0	0	0	0	0	0	0	0	0	0	0	0	0	0	0	0
0	0	0	0	0	0	0	0	0	0	0	0	0	0	0	0	0	0	0	0	0
0	0	0	0	0	0	0	0	0	0	0	0	0	0	0	0	0	0	0	0	0
0	0	0	0	0	0	0	0	0	0	0	0	0	0	0	0	0	0	0	0	0
0	0	0	0	0	0	0	0	0	0	0	0	0	0	0	0	0	0	0	0	0
0	0	0	0	0	0	0	0	0	0	0	0	0	0	0	0	0	0	0	0	0
0	0	0	0	0	0	0	0	0	0	0	0	0	0	0	0	0	0	0	0	0
0	0	0	0	0	0	0	0	0	0	0	0	0	0	0	0	0	0	0	0	0
0	0	0	0	0	0	0	0	0	0	0	0	0	0	0	0	0	0	0	0	0
0	0	0	0	0	0	0	0	0	0	0	0	0	0	0	0	0	0	0	0	0
0	0	0	0	0	0	0	0	0	0	0	0	0	0	0	0	0	0	0	0	0
0	0	0	0	0	0	0	0	0	0	0	0	0	0	0	0	0	0	0	0	0
0	0	0	0	0	0	0	0	0	0	0	0	0	0	0	0	0	0	0	0	0
0	0	0	0	0	0	0	0	0	0	0	0	0	0	0	0	0	0	0	0	0
0	0	0	0	0	0	0	0	0	0	0	0	0	0	0	0	0	0	0	0	0
0	0	0	0	0	0	0	0	0	0	0	0	0	0	0	0	0	0	0	0	0
0	0	0	0	0	0	0	0	0	0	0	0	0	0	0	0	0	0	0	0	0
0	0	0	0	0	0	0	0	0	0	0	0	0	0	0	0	0	0	0	0	0
0	0	0	0	0	0	0	0	0	0	0	0	0	0	0	0	0	0	0	0	0
0	0	0	0	0	0	0	0	0	0	0	0	0	0	0	0	0	0	0	0	0
0	0	0	0	0	0	0	0	0	0	0	0	0	0	0	0	0	0	0	0	0
0	0	0	0	0	0	0	0	0	0	0	0	0	0	0	0	0	0	0	0	0
0	0	0	0	0	0	0	0	0	0	0	0	0	0	0	0	0	0	0	0	0
0	0	0	0	0	0	0	0	0	0	0	0	0	0	0	0	0	0	0	0	0
0	0	0	0	0	0	0	0	0	0	0	0	0	0	0	0	0	0	0	0	0
0	0	0	0	0	0	0	0	0	0	0	0	0	0	0	0	0	0	0	0	0
0	0	0	0	0	0	0	0	0	0	0	0	0	0	0	0	0	0	0	0	0
0	0	0	0	0	0	0	0	0	0	0	0	0	0	0	0	0	0	0	0	0
0	0	0	0	0	0	0	0	0	0	0	0	0	0	0	0	0	0	0	0	0
0	0	0	0	0	0	0	0	0	0	0	0	0	0	0	0	0	0	0	0	0
Frame 1 (2.00 ms)
0	0	0	0	0	0	0	0	0	0	0	0	0.3	0.7	1	0.7	0.3	0	0	0	0
0	0	0	0	0	0	0	0	0	0	0	1	2.6	3	4.6	3.6	1.3	0	0	0	0
0	0	0	0	0	0	0	0	0	0	0.3	2	4.3	3	4.3	3	1.3	0.3	0	0	0
0	0	0	0	0	0	0	0	0	0	0.3	1.6	2	2.3	3.3	1.6	0.7	0	0	0	0
0	0	0	0	0	0	0	0	0	0	0	0.7	0.7	0.7	1	0.3	0	0	0	0	0
0	0	0	0	0	0	0	0	0	0	0	0	0	0	0	0	0	0	0	0	0
0	0	0	0	0	0	0	0	0	0	0	0	0	0	0	0	0	0	0	0	0
0	0	0	0	0	0	0	0	0	0	0	0	0	0	0	0	0	0	0	0	0
0	0	0	0	0	0	0	0	0	0	0	0	0	0	0	0	0	0	0	0	0
0	0	0	0	0	0	0	0	0	0	0	0	0	0	0	0	0	0	0	0	0
0	0	0	0	0	0	0	0	0	0	0	0	0	0	0	0	0	0	0	0	0
0	0	0	0	0	0	0	0	0	0	0	0	0	0	0	0	0	0	0	0	0
0	0	0	0	0	0	0	0	0	0	0	0	0	0	0	0	0	0	0	0	0
0	0	0	0	0	0	0	0	0	0	0	0	0	0	0	0	0	0	0	0	0
0	0	0	0	0	0	0	0	0	0	0	0	0	0	0	0	0	0	0	0	0
0	0	0	0	0	0	0	0	0	0	0	0	0	0	0	0	0	0	0	0	0
0	0	0	0	0	0	0	0	0	0	0	0	0	0	0	0	0	0	0	0	0
0	0	0	0	0	0	0	0	0	0	0	0	0	0	0	0	0	0	0	0	0
0	0	0	0	0	0	0	0	0	0	0	0	0	0	0	0	0	0	0	0	0
0	0	0	0	0	0	0	0	0	0	0	0	0	0	0	0	0	0	0	0	0
0	0	0	0	0	0	0	0	0	0	0	0	0	0	0	0	0	0	0	0	0
0	0	0	0	0	0	0	0	0	0	0	0	0	0	0	0	0	0	0	0	0
0	0	0	0	0	0	0	0	0	0	0	0	0	0	0	0	0	0	0	0	0
0	0	0	0	0	0	0	0	0	0	0	0	0	0	0	0	0	0	0	0	0
0	0	0	0	0	0	0	0	0	0	0	0	0	0	0	0	0	0	0	0	0
0	0	0	0	0	0	0	0	0	0	0	0	0	0	0	0	0	0	0	0	0
0	0	0	0	0	0	0	0	0	0	0	0	0	0	0	0	0	0	0	0	0
0	0	0	0	0	0	0	0	0	0	0	0	0	0	0	0	0	0	0	0	0
0	0	0	0	0	0	0	0	0	0	0	0	0	0	0	0	0	0	0	0	0
0	0	0	0	0	0	0	0	0	0	0	0	0	0	0	0	0	0	0	0	0
0	0	0	0	0	0	0	0	0	0	0	0	0	0	0	0	0	0	0	0	0
0	0	0	0	0	0	0	0	0	0	0	0	0	0	0	0	0	0	0	0	0
0	0	0	0	0	0	0	0	0	0	0	0	0	0	0	0	0	0	0	0	0
0	0	0	0	0	0	0	0	0	0	0	0	0	0	0	0	0	0	0	0	0
0	0	0	0	0	0	0	0	0	0	0	0	0	0	0	0	0	0	0	0	0
0	0	0	0	0	0	0	0	0	0	0	0	0	0	0	0	0	0	0	0	0
0	0	0	0	0	0	0	0	0	0	0	0	0	0	0	0	0	0	0	0	0
Frame 2 (4.00 ms)
0	0	0	0	0	0	0	0	0	0	0	0.3	1.3	2	2.6	2.6	1.3	0.3	0	0	0
0	0	0	0	0	0	0	0	0	0	0.3	2.6	8.6	10.2	14.2	13.5	7.6	1.6	0	0	0
0	0	0	0	0	0	0	0	0	0.3	2	7.9	13.5	12.2	15.2	12.9	9.9	2.6	0.3	0	0
0	0	0	0	0	0	0	0	0	0.7	3.6	8.2	9.6	12.2	16.8	9.9	5.6	1.3	0	0	0
0	0	0	0	0	0	0	0	0	0.3	1.6	3.6	4.3	4.9	7.9	4.3	2	0.3	0	0	0
0	0	0	0	0	0	0	0	0	0	0.3	0.7	1	1	1.3	0.7	0.3	0	0	0	0
0	0	0	0	0	0	0	0	0	0	0	0	0	0	0	0	0	0	0	0	0
0	0	0	0	0	0	0	0	0	0	0	0	0	0	0	0	0	0	0	0	0
0	0	0	0	0	0	0	0	0	0	0	0	0	0	0	0	0	0	0	0	0
0	0	0	0	0	0	0	0	0	0	0	0	0	0	0	0	0	0	0	0	0
0	0	0	0	0	0	0	0	0	0	0	0	0	0	0	0	0	0	0	0	0
0	0	0	0	0	0	0	0	0	0	0	0	0	0	0	0	0	0	0	0	0
0	0	0	0	0	0	0	0	0	0	0	0	0	0	0	0	0	0	0	0	0
0	0	0	0	0	0	0	0	0	0	0	0	0	0	0	0	0	0	0	0	0
0	0	0	0	0	0	0	0	0	0	0	0	0	0	0	0	0	0	0	0	0
0	0	0	0	0	0	0	0	0	0	0	0	0	0	0	0	0	0	0	0	0
0	0	0	0	0	0	0	0	0	0	0	0	0	0	0	0	0	0	0	0	0
0	0	0	0	0	0	0	0	0	0	0	0	0	0	0	0	0	0	0	0	0
0	0	0	0	0	0	0	0	0	0	0	0	0	0	0	0	0	0	0	0	0
0	0	0	0	0	0	0	0	0	0	0	0	0	0	0	0	0	0	0	0	0
0	0	0	0	0	0	0	0	0	0	0	0	0	0	0	0	0	0	0	0	0
0	0	0	0	0	0	0	0	0	0	0	0	0	0	0	0	0	0	0	0	0
0	0	0	0	0	0	0	0	0	0	0	0	0	0	0	0	0	0	0	0	0
0	0	0	0	0	0	0	0	0	0	0	0	0	0	0	0	0	0	0	0	0
0	0	0	0	0	0	0	0	0	0	0	0	0	0	0	0	0	0	0	0	0
0	0	0	0	0	0	0	0	0	0	0	0	0	0	0	0	0	0	0	0	0
0	0	0	0	0	0	0	0	0	0	0	0	0	0	0	0	0	0	0	0	0
0	0	0	0	0	0	0	0	0	0	0	0	0	0	0	0	0	0	0	0	0
0	0	0	0	0	0	0	0	0	0	0	0	0	0	0	0	0	0	0	0	0
0	0	0	0	0	0	0	0	0	0	0	0	0	0	0	0	0	0	0	0	0
0	0	0	0	0	0	0	0	0	0	0	0	0	0	0	0	0	0	0	0	0
0	0	0	0	0	0	0	0	0	0	0	0	0	0	0	0	0	0	0	0	0
0	0	0	0	0	0	0	0	0	0	0	0	0	0	0	0	0	0	0	0	0
0	0	0	0	0	0	0	0	0	0	0	0	0	0	0	0	0	0	0	0	0
0	0	0	0	0	0	0	0	0	0	0	0	0	0	0	0	0	0	0	0	0
0	0	0	0	0	0	0	0	0	0	0	0	0	0	0	0	0	0	0	0	0
0	0	0	0	0	0	0	0	0	0	0	0	0	0	0	0	0	0	0	0	0
Frame 3 (6.00 ms)
0	0	0	0	0	0	0	0	0	0	0	0.7	3.3	4.6	5.9	6.3	4.3	1	0	0	0
0	0	0	0	0	0	0	0	0	0	1.3	7.3	20.1	26.1	31.3	32	24.7	6.3	0.3	0	0
0	0	0	0	0	0	0	0	0	1	7.3	20.1	32	34	36.6	34.6	31.3	11.9	1.6	0	0
0	0	0	0	0	0	0	0	0.3	3.3	14.2	22.8	26.4	33	39.9	31.7	25.7	10.6	2	0	0
0	0	0	0	0	0	0	0	0	1.6	6.9	12.9	15.2	19.1	28.7	21.4	13.5	4.6	0.7	0	0
0	0	0	0	0	0	0	0	0	0.3	1.6	4.6	6.9	7.3	7.9	5.9	3	0.7	0	0	0
0	0	0	0	0	0	0	0	0	0	0.3	0.7	1.3	1.3	0.7	0.7	0.3	0	0	0	0
0	0	0	0	0	0	0	0	0	0	0	0	0	0	0	0	0	0	0	0	0
0	0	0	0	0	0	0	0	0	0	0	0	0	0	0	0	0	0	0	0	0
0	0	0	0	0	0	0	0	0	0	0	0	0	0	0	0	0	0	0	0	0
0	0	0	0	0	0	0	0	0	0	0	0	0	0	0	0	0	0	0	0	0
0	0	0	0	0	0	0	0	0	0	0	0	0	0	0	0	0	0	0	0	0
0	0	0	0	0	0	0	0	0	0	0	0	0	0	0	0	0	0	0	0	0
0	0	0	0	0	0	0	0	0	0	0	0	0	0	0	0	0	0	0	0	0
0	0	0	0	0	0	0	0	0	0	0	0	0	0	0	0	0	0	0	0	0
0	0	0	0	0	0	0	0	0	0	0	0	0	0	0	0	0	0	0	0	0
0	0	0	0	0	0	0	0	0	0	0	0	0	0	0	0	0	0	0	0	0
0	0	0	0	0	0	0	0	0	0	0	0	0	0	0	0	0	0	0	0	0
0	0	0	0	0	0	0	0	0	0	0	0	0	0	0	0	0	0	0	0	0
0	0	0	0	0	0	0	0	0	0	0	0	0	0	0	0	0	0	0	0	0
0	0	0	0	0	0	0	0	0	0	0	0	0	0	0	0	0	0	0	0	0
0	0	0	0	0	0	0	0	0	0	0	0	0	0	0	0	0	0	0	0	0
0	0	0	0	0	0	0	0	0	0	0	0	0	0	0	0	0	0	0	0	0
0	0	0	0	0	0	0	0	0	0	0	0	0	0	0	0	0	0	0	0	0
0	0	0	0	0	0	0	0	0	0	0	0	0	0	0	0	0	0	0	0	0
0	0	0	0	0	0	0	0	0	0	0	0	0	0	0	0	0	0	0	0	0
0	0	0	0	0	0	0	0	0	0	0	0	0	0	0	0	0	0	0	0	0
0	0	0	0	0	0	0	0	0	0	0	0	0	0	0	0	0	0	0	0	0
0	0	0	0	0	0	0	0	0	0	0	0	0	0	0	0	0	0	0	0	0
0	0	0	0	0	0	0	0	0	0	0	0	0	0	0	0	0	0	0	0	0
0	0	0	0	0	0	0	0	0	0	0	0	0	0	0	0	0	0	0	0	0
0	0	0	0	0	0	0	0	0	0	0	0	0	0	0	0	0	0	0	0	0
0	0	0	0	0	0	0	0	0	0	0	0	0	0	0	0	0	0	0	0	0
0	0	0	0	0	0	0	0	0	0	0	0	0	0	0	0	0	0	0	0	0
0	0	0	0	0	0	0	0	0	0	0	0	0	0	0	0	0	0	0	0	0
0	0	0	0	0	0	0	0	0	0	0	0	0	0	0	0	0	0	0	0	0
0	0	0	0	0	0	0	0	0	0	0	0	0	0	0	0	0	0	0	0	0
Frame 4 (8.00 ms)
0	0	0	0	0	0	0	0	0	0	0	1	3.6	5.3	8.6	9.6	7.6	2.3	0.3	0	0
0	0	0	0	0	0	0	0	0	0.3	2.3	10.2	24.7	33.3	46.9	50.5	42.9	15.2	2	0	0
0	0	0	0	0	0	0	0	0	2.3	13.9	33	49.5	54.8	58.4	57.1	54.1	31	6.9	0.3	0
0	0	0	0	0	0	0	0	0.7	7.9	28.4	38.6	45.5	55.4	61.7	56.1	53.5	35	9.6	1	0
0	0	0	0	0	0	0	0	0.7	5.3	16.5	25.4	30.4	37.9	52.5	51.8	42.2	20.5	4	0.3	0
0	0	0	0	0	0	0	0	0	1.6	6.6	15.5	25.1	24.4	23.4	21.1	14.2	4.9	0.7	0	0
0	0	0	0	0	0	0	0	0	0.3	1	3.6	7.6	6.6	4.6	3.3	1.6	0.3	0	0	0
0	0	0	0	0	0	0	0	0	0	0	0.3	0.7	0.7	0.3	0	0	0	0	0	0
0	0	0	0	0	0	0	0	0	0	0	0	0	0	0	0	0	0	0	0	0
0	0	0	0	0	0	0	0	0	0	0	0	0	0	0	0	0	0	0	0	0
0	0	0	0	0	0	0	0	0	0	0	0	0	0	0	0	0	0	0	0	0
0	0	0	0	0	0	0	0	0	0	0	0	0	0	0	0	0	0	0	0	0
0	0	0	0	0	0	0	0	0	0	0	0	0	0	0	0	0	0	0	0	0
0	0	0	0	0	0	0	0	0	0	0	0	0	0	0	0	0	0	0	0	0
0	0	0	0	0	0	0	0	0	0	0	0	0	0	0	0	0	0	0	0	0
0	0	0	0	0	0	0	0	0	0	0	0	0	0	0	0	0	0	0	0	0
0	0	0	0	0	0	0	0	0	0	0	0	0	0	0	0	0	0	0	0	0
0	0	0	0	0	0	0	0	0	0	0	0	0	0	0	0	0	0	0	0	0
0	0	0	0	0	0	0	0	0	0	0	0	0	0	0	0	0	0	0	0	0
0	0	0	0	0	0	0	0	0	0	0	0	0	0	0	0	0	0	0	0	0
0	0	0	0	0	0	0	0	0	0	0	0	0	0	0	0	0	0	0	0	0
0	0	0	0	0	0	0	0	0	0	0	0	0	0	0	0	0	0	0	0	0
0	0	0	0	0	0	0	0	0	0	0	0	0	0	0	0	0	0	0	0	0
0	0	0	0	0	0	0	0	0	0	0	0	0	0	0	0	0	0	0	0	0
0	0	0	0	0	0	0	0	0	0	0	0	0	0	0	0	0	0	0	0	0
0	0	0	0	0	0	0	0	0	0	0	0	0	0	0	0	0	0	0	0	0
0	0	0	0	0	0	0	0	0	0	0	0	0	0	0	0	0	0	0	0	0
0	0	0	0	0	0	0	0	0	0	0	0	0	0	0	0	0	0	0	0	0
0	0	0	0	0	0	0	0	0	0	0	0	0	0	0	0	0	0	0	0	0
0	0	0	0	0	0	0	0	0	0	0	0	0	0	0	0	0	0	0	0	0
0	0	0	0	0	0	0	0	0	0	0	0	0	0	0	0	0	0	0	0	0
0	0	0	0	0	0	0	0	0	0	0	0	0	0	0	0	0	0	0	0	0
0	0	0	0	0	0	0	0	0	0	0	0	0	0	0	0	0	0	0	0	0
0	0	0	0	0	0	0	0	0	0	0	0	0	0	0	0	0	0	0	0	0
0	0	0	0	0	0	0	0	0	0	0	0	0	0	0	0	0	0	0	0	0
0	0	0	0	0	0	0	0	0	0	0	0	0	0	0	0	0	0	0	0	0
0	0	0	0	0	0	0	0	0	0	0	0	0	0	0	0	0	0	0	0	0
Frame 5 (10.00 ms)
0	0	0	0	0	0	0	0	0	0	0	1	3.6	5.6	9.2	10.2	8.2	3	0.3	0	0
0	0	0	0	0	0	0	0	0	0.3	2	9.9	25.7	35	50.2	54.1	46.9	20.8	4	0.3	0
0	0	0	0	0	0	0	0	0	2.6	15.2	36.6	57.1	63	66	66.3	63.7	44.9	15.5	2	0
0	0	0	0	0	0	0	0	0.7	9.9	35.6	47.8	56.8	63.7	67	67.3	66.6	55.4	25.4	3.6	0
0	0	0	0	0	0	0	0	1	7.6	23.1	34.6	41.6	48.5	60.7	63.7	59.7	41.2	11.2	1	0
0	0	0	0	0	0	0	0	0.3	3.6	14.2	27.7	41.9	38.6	37.6	39.9	33	14.2	2.3	0	0
0	0	0	0	0	0	0	0	0	0.7	3.3	9.6	18.8	15.8	12.2	9.9	5.9	1.6	0.3	0	0
0	0	0	0	0	0	0	0	0	0	0	1	2.6	2	1.3	0.7	0.3	0	0	0	0
0	0	0	0	0	0	0	0	0	0	0	0	0	0	0	0	0	0	0	0	0
0	0	0	0	0	0	0	0	0	0	0	0	0	0	0	0	0	0	0	0	0
0	0	0	0	0	0	0	0	0	0	0	0	0	0	0	0	0	0	0	0	0
0	0	0	0	0	0	0	0	0	0	0	0	0	0	0	0	0	0	0	0	0
0	0	0	0	0	0	0	0	0	0	0	0	0	0	0	0	0	0	0	0	0
0	0	0	0	0	0	0	0	0	0	0	0	0	0	0	0	0	0	0	0	0
0	0	0	0	0	0	0	0	0	0	0	0	0	0	0	0	0	0	0	0	0
0	0	0	0	0	0	0	0	0	0	0	0	0	0	0	0	0	0	0	0	0
0	0	0	0	0	0	0	0	0	0	0	0	0	0	0	0	0	0	0	0	0
0	0	0	0	0	0	0	0	0	0	0	0	0	0	0	0	0	0	0	0	0
0	0	0	0	0	0	0	0	0	0	0	0	0	0	0	0	0	0	0	0	0
0	0	0	0	0	0	0	0	0	0	0	0	0	0	0	0	0	0	0	0	0
0	0	0	0	0	0	0	0	0	0	0	0	0	0	0	0	0	0	0	0	0
0	0	0	0	0	0	0	0	0	0	0	0	0	0	0	0	0	0	0	0	0
0	0	0	0	0	0	0	0	0	0	0	0	0	0	0	0	0	0	0	0	0
0	0	0	0	0	0	0	0	0	0	0	0	0	0	0	0	0	0	0	0	0
0	0	0	0	0	0	0	0	0	0	0	0	0	0	0	0	0	0	0	0	0
0	0	0	0	0	0	0	0	0	0	0	0	0	0	0	0	0	0	0	0	0
0	0	0	0	0	0	0	0	0	0	0	0	0	0	0	0	0	0	0	0	0
0	0	0	0	0	0	0	0	0	0	0	0	0	0	0	0	0	0	0	0	0
0	0	0	0	0	0	0	0	0	0	0	0	0	0	0	0	0	0	0	0	0
0	0	0	0	0	0	0	0	0	0	0	0	0	0	0	0	0	0	0	0	0
0	0	0	0	0	0	0	0	0	0	0	0	0	0	0	0	0	0	0	0	0
0	0	0	0	0	0	0	0	0	0	0	0	0	0	0	0	0	0	0	0	0
0	0	0	0	0	0	0	0	0	0	0	0	0	0	0	0	0	0	0	0	0
0	0	0	0	0	0	0	0	0	0	0	0	0	0	0	0	0	0	0	0	0
0	0	0	0	0	0	0	0	0	0	0	0	0	0	0	0	0	0	0	0	0
0	0	0	0	0	0	0	0	0	0	0	0	0	0	0	0	0	0	0	0	0
0	0	0	0	0	0	0	0	0	0	0	0	0	0	0	0	0	0	0	0	0
Frame 6 (12.00 ms)
0	0	0	0	0	0	0	0	0	0	0	0.7	3.3	5.3	8.9	9.9	8.2	3.3	0.3	0	0
0	0	0	0	0	0	0	0	0	0	1.6	8.9	24.4	34.6	50.2	54.1	47.2	22.8	5.3	0.3	0
0	0	0	0	0	0	0	0	0	2.3	13.9	35.6	54.1	62.4	66.3	67.3	64.3	47.8	21.1	3	0
0	0	0	0	0	0	0	0	0.7	8.9	36.3	50.5	58.7	64.7	67.3	68.3	67.6	60.7	34.6	5.6	0
0	0	0	0	0	0	0	0	1	8.2	26.1	38.6	45.9	52.5	62.4	65.7	64	49.8	17.2	2	0
0	0	0	0	0	0	0	0	0.3	4.9	18.8	34	50.5	46.5	44.9	48.2	43.2	23.1	4.3	0.3	0
0	0	0	0	0	0	0	0	0	1	5.3	15.8	27.4	24.1	21.8	18.1	10.9	3.6	0.3	0	0
0	0	0	0	0	0	0	0	0	0	0.3	2.3	4.3	3.6	3.3	2.3	1	0	0	0	0
0	0	0	0	0	0	0	0	0	0	0	0	0	0	0	0	0	0	0	0	0
0	0	0	0	0	0	0	0	0	0	0	0	0	0	0	0	0	0	0	0	0
0	0	0	0	0	0	0	0	0	0	0	0	0	0	0	0	0	0	0	0	0
0	0	0	0	0	0	0	0	0	0	0	0	0	0	0	0	0	0	0	0	0
0	0	0	0	0	0	0	0	0	0	0	0	0	0	0	0	0	0	0	0	0
0	0	0	0	0	0	0	0	0	0	0	0	0	0	0	0	0	0	0	0	0
0	0	0	0	0	0	0	0	0	0	0	0	0	0	0	0	0	0	0	0	0
0	0	0	0	0	0	0	0	0	0	0	0	0	0	0	0	0	0	0	0	0
0	0	0	0	0	0	0	0	0	0	0	0	0	0	0	0	0	0	0	0	0
0	0	0	0	0	0	0	0	0	0	0	0	0	0	0	0	0	0	0	0	0
0	0	0	0	0	0	0	0	0	0	0	0	0	0	0	0	0	0	0	0	0
0	0	0	0	0	0	0	0	0	0	0	0	0	0	0	0	0	0	0	0	0
0	0	0	0	0	0	0	0	0	0	0	0	0	0	0	0	0	0	0	0	0
0	0	0	0	0	0	0	0	0	0	0	0	0	0	0	0	0	0	0	0	0
0	0	0	0	0	0	0	0	0	0	0	0	0	0	0	0	0	0	0	0	0
0	0	0	0	0	0	0	0	0	0	0	0	0	0	0	0	0	0	0	0	0
0	0	0	0	0	0	0	0	0	0	0	0	0	0	0	0	0	0	0	0	0
0	0	0	0	0	0	0	0	0	0	0	0	0	0	0	0	0	0	0	0	0
0	0	0	0	0	0	0	0	0	0	0	0	0	0	0	0	0	0	0	0	0
0	0	0	0	0	0	0	0	0	0	0	0	0	0	0	0	0	0	0	0	0
0	0	0	0	0	0	0	0	0	0	0	0	0	0	0	0	0	0	0	0	0
0	0	0	0	0	0	0	0	0	0	0	0	0	0	0	0	0	0	0	0	0
0	0	0	0	0	0	0	0	0	0	0	0	0	0	0	0	0	0	0	0	0
0	0	0	0	0	0	0	0	0	0	0	0	0	0	0	0	0	0	0	0	0
0	0	0	0	0	0	0	0	0	0	0	0	0	0	0	0	0	0	0	0	0
0	0	0	0	0	0	0	0	0	0	0	0	0	0	0	0	0	0	0	0	0
0	0	0	0	0	0	0	0	0	0	0	0	0	0	0	0	0	0	0	0	0
0	0	0	0	0	0	0	0	0	0	0	0	0	0	0	0	0	0	0	0	0
0	0	0	0	0	0	0	0	0	0	0	0	0	0	0	0	0	0	0	0	0
Frame 7 (14.00 ms)
0	0	0	0	0	0	0	0	0	0	0	0.3	2.3	5.3	8.9	9.9	8.2	3.6	0.7	0	0
0	0	0	0	0	0	0	0	0	0	1.3	7.6	20.1	33.3	50.2	54.1	47.2	23.4	5.9	0.7	0
0	0	0	0	0	0	0	0	0	1.6	12.5	35	53.1	62	66.3	67.3	64.3	48.5	23.8	3.6	0
0	0	0	0	0	0	0	0	0.3	7.6	36	51.1	59.1	64.7	67.3	68.3	68	62	39.6	6.9	0
0	0	0	0	0	0	0	0	0.7	7.6	27.1	40.3	46.9	53.5	63	66.3	65.3	53.8	21.8	3	0
0	0	0	0	0	0	0	0	0.3	5.3	21.1	37.3	53.1	49.5	48.5	52.5	48.5	29.4	6.6	0.3	0
0	0	0	0	0	0	0	0	0	1.3	6.9	19.1	31	28	28	24.4	15.5	5.9	0.7	0	0
0	0	0	0	0	0	0	0	0	0	0.7	3	5.6	4.6	4.6	3.6	1.6	0.3	0	0	0
0	0	0	0	0	0	0	0	0	0	0	0	0.3	0	0	0	0	0	0	0	0
0	0	0	0	0	0	0	0	0	0	0	0	0	0	0	0	0	0	0	0	0
0	0	0	0	0	0	0	0	0	0	0	0	0	0	0	0	0	0	0	0	0
0	0	0	0	0	0	0	0	0	0	0	0	0	0	0	0	0	0	0	0	0
0	0	0	0	0	0	0	0	0	0	0	0	0	0	0	0	0	0	0	0	0
0	0	0	0	0	0	0	0	0	0	0	0	0	0	0	0	0	0	0	0	0
0	0	0	0	0	0	0	0	0	0	0	0	0	0	0	0	0	0	0	0	0
0	0	0	0	0	0	0	0	0	0	0	0	0	0	0	0	0	0	0	0	0
0	0	0	0	0	0	0	0	0	0	0	0	0	0	0	0	0	0	0	0	0
0	0	0	0	0	0	0	0	0	0	0	0	0	0	0	0	0	0	0	0	0
0	0	0	0	0	0	0	0	0	0	0	0	0	0	0	0	0	0	0	0	0
0	0	0	0	0	0	0	0	0	0	0	0	0	0	0	0	0	0	0	0	0
0	0	0	0	0	0	0	0	0	0	0	0	0	0	0	0	0	0	0	0	0
0	0	0	0	0	0	0	0	0	0	0	0	0	0	0	0	0	0	0	0	0
0	0	0	0	0	0	0	0	0	0	0	0	0	0	0	0	0	0	0	0	0
0	0	0	0	0	0	0	0	0	0	0	0	0	0	0	0	0	0	0	0	0
0	0	0	0	0	0	0	0	0	0	0	0	0	0	0	0	0	0	0	0	0
0	0	0	0	0	0	0	0	0	0	0	0	0	0	0	0	0	0	0	0	0
0	0	0	0	0	0	0	0	0	0	0	0	0	0	0	0	0	0	0	0	0
0	0	0	0	0	0	0	0	0	0	0	0	0	0	0	0	0	0	0	0	0
0	0	0	0	0	0	0	0	0	0	0	0	0	0	0	0	0	0	0	0	0
0	0	0	0	0	0	0	0	0	0	0	0	0	0	0	0	0	0	0	0	0
0	0	0	0	0	0	0	0	0	0	0	0	0	0	0	0	0	0	0	0	0
0	0	0	0	0	0	0	0	0	0	0	0	0	0	0	0	0	0	0	0	0
0	0	0	0	0	0	0	0	0	0	0	0	0	0	0	0	0	0	0	0	0
0	0	0	0	0	0	0	0	0	0	0	0	0	0	0	0	0	0	0	0	0
0	0	0	0	0	0	0	0	0	0	0	0	0	0	0	0	0	0	0	0	0
0	0	0	0	0	0	0	0	0	0	0	0	0	0	0	0	0	0	0	0	0
0	0	0	0	0	0	0	0	0	0	0	0	0	0	0	0	0	0	0	0	0
Frame 8 (16.00 ms)
0	0	0	0	0	0	0	0	0	0	0	0.3	2	4.9	8.9	9.9	8.6	3.6	0.7	0	0
0	0	0	0	0	0	0	0	0	0	1	6.9	17.8	32.7	49.5	54.1	47.5	24.1	6.3	0.7	0
0	0	0	0	0	0	0	0	0	1.3	11.2	34.3	52.8	62	66.3	67.3	64.3	48.8	25.1	4.3	0
0	0	0	0	0	0	0	0	0.3	6.6	33.3	51.1	59.4	65	68	68.3	68	62.7	41.6	7.6	0
0	0	0	0	0	0	0	0	0.7	7.3	27.7	41.2	47.5	54.1	63.7	66.6	66.3	56.8	25.4	3.6	0
0	0	0	0	0	0	0	0	0.3	5.6	23.4	39.9	54.4	51.8	51.1	55.1	52.1	34.3	8.6	0.7	0
0	0	0	0	0	0	0	0	0	1.6	8.6	22.1	34	30.7	32	29	20.5	7.9	1.3	0	0
0	0	0	0	0	0	0	0	0	0	1	4.3	8.6	6.6	6.3	4.6	2.6	0.7	0	0	0
0	0	0	0	0	0	0	0	0	0	0	0.3	0.7	0.3	0.3	0	0	0	0	0	0
0	0	0	0	0	0	0	0	0	0	0	0	0	0	0	0	0	0	0	0	0
0	0	0	0	0	0	0	0	0	0	0	0	0	0	0	0	0	0	0	0	0
0	0	0	0	0	0	0	0	0	0	0	0	0	0	0	0	0	0	0	0	0
0	0	0	0	0	0	0	0	0	0	0	0	0	0	0	0	0	0	0	0	0
0	0	0	0	0	0	0	0	0	0	0	0	0	0	0	0	0	0	0	0	0
0	0	0	0	0	0	0	0	0	0	0	0	0	0	0	0	0	0	0	0	0
0	0	0	0	0	0	0	0	0	0	0	0	0	0	0	0	0	0	0	0	0
0	0	0	0	0	0	0	0	0	0	0	0	0	0	0	0	0	0	0	0	0
0	0	0	0	0	0	0	0	0	0	0	0	0	0	0	0	0	0	0	0	0
0	0	0	0	0	0	0	0	0	0	0	0	0	0	0	0	0	0	0	0	0
0	0	0	0	0	0	0	0	0	0	0	0	0	0	0	0	0	0	0	0	0
0	0	0	0	0	0	0	0	0	0	0	0	0	0	0	0	0	0	0	0	0
0	0	0	0	0	0	0	0	0	0	0	0	0	0	0	0	0	0	0	0	0
0	0	0	0	0	0	0	0	0	0	0	0	0	0	0	0	0	0	0	0	0
0	0	0	0	0	0	0	0	0	0	0	0	0	0	0	0	0	0	0	0	0
0	0	0	0	0	0	0	0	0	0	0	0	0	0	0	0	0	0	0	0	0
0	0	0	0	0	0	0	0	0	0	0	0	0	0	0	0	0	0	0	0	0
0	0	0	0	0	0	0	0	0	0	0	0	0	0	0	0	0	0	0	0	0
0	0	0	0	0	0	0	0	0	0	0	0	0	0	0	0	0	0	0	0	0
0	0	0	0	0	0	0	0	0	0	0	0	0	0	0	0	0	0	0	0	0
0	0	0	0	0	0	0	0	0	0	0	0	0	0	0	0	0	0	0	0	0
0	0	0	0	0	0	0	0	0	0	0	0	0	0	0	0	0	0	0	0	0
0	0	0	0	0	0	0	0	0	0	0	0	0	0	0	0	0	0	0	0	0
0	0	0	0	0	0	0	0	0	0	0	0	0	0	0	0	0	0	0	0	0
0	0	0	0	0	0	0	0	0	0	0	0	0	0	0	0	0	0	0	0	0
0	0	0	0	0	0	0	0	0	0	0	0	0	0	0	0	0	0	0	0	0
0	0	0	0	0	0	0	0	0	0	0	0	0	0	0	0	0	0	0	0	0
0	0	0	0	0	0	0	0	0	0	0	0	0	0	0	0	0	0	0	0	0
Frame 9 (18.00 ms)
0	0	0	0	0	0	0	0	0	0	0	0.3	2	4.9	8.9	9.9	8.6	4	0.7	0	0
0	0	0	0	0	0	0	0	0	0	1	6.6	17.8	32.7	49.5	54.1	47.8	25.4	7.3	0.7	0
0	0	0	0	0	0	0	0	0	1.3	10.2	32.3	52.1	62	66.3	67.3	64.7	49.5	26.7	4.6	0
0	0	0	0	0	0	0	0	0.3	5.9	31	50.2	59.4	65	68	68.3	68	63.3	42.9	8.6	0.3
0	0	0	0	0	0	0	0	0.7	6.9	28	42.2	48.5	55.1	64.3	67	67	58.7	29	4.6	0
0	0	0	0	0	0	0	0	0.3	6.3	25.7	42.9	55.8	54.1	53.8	57.4	55.8	39.3	11.2	1	0
0	0	0	0	0	0	0	0	0	2	10.6	25.1	37	34.3	36.3	33.3	25.4	10.9	2	0	0
0	0	0	0	0	0	0	0	0	0.3	1.6	6.6	13.2	10.9	9.6	6.3	3.6	1	0	0	0
0	0	0	0	0	0	0	0	0	0	0	0.7	1.6	1.3	0.7	0.3	0	0	0	0	0
0	0	0	0	0	0	0	0	0	0	0	0	0	0	0	0	0	0	0	0	0
0	0	0	0	0	0	0	0	0	0	0	0	0	0	0	0	0	0	0	0	0
0	0	0	0	0	0	0	0	0	0	0	0	0	0	0	0	0	0	0	0	0
0	0	0	0	0	0	0	0	0	0	0	0	0	0	0	0	0	0	0	0	0
0	0	0	0	0	0	0	0	0	0	0	0	0	0	0	0	0	0	0	0	0
0	0	0	0	0	0	0	0	0	0	0	0	0	0	0	0	0	0	0	0	0
0	0	0	0	0	0	0	0	0	0	0	0	0	0	0	0	0	0	0	0	0
0	0	0	0	0	0	0	0	0	0	0	0	0	0	0	0	0	0	0	0	0
0	0	0	0	0	0	0	0	0	0	0	0	0	0	0	0	0	0	0	0	0
0	0	0	0	0	0	0	0	0	0	0	0	0	0	0	0	0	0	0	0	0
0	0	0	0	0	0	0	0	0	0	0	0	0	0	0	0	0	0	0	0	0
0	0	0	0	0	0	0	0	0	0	0	0	0	0	0	0	0	0	0	0	0
0	0	0	0	0	0	0	0	0	0	0	0	0	0	0	0	0	0	0	0	0
0	0	0	0	0	0	0	0	0	0	0	0	0	0	0	0	0	0	0	0	0
0	0	0	0	0	0	0	0	0	0	0	0	0	0	0	0	0	0	0	0	0
0	0	0	0	0	0	0	0	0	0	0	0	0	0	0	0	0	0	0	0	0
0	0	0	0	0	0	0	0	0	0	0	0	0	0	0	0	0	0	0	0	0
0	0	0	0	0	0	0	0	0	0	0	0	0	0	0	0	0	0	0	0	0
0	0	0	0	0	0	0	0	0	0	0	0	0	0	0	0	0	0	0	0	0
0	0	0	0	0	0	0	0	0	0	0	0	0	0	0	0	0	0	0	0	0
0	0	0	0	0	0	0	0	0	0	0	0	0	0	0	0	0	0	0	0	0
0	0	0	0	0	0	0	0	0	0	0	0	0	0	0	0	0	0	0	0	0
0	0	0	0	0	0	0	0	0	0	0	0	0	0	0	0	0	0	0	0	0
0	0	0	0	0	0	0	0	0	0	0	0	0	0	0	0	0	0	0	0	0
0	0	0	0	0	0	0	0	0	0	0	0	0	0	0	0	0	0	0	0	0
0	0	0	0	0	0	0	0	0	0	0	0	0	0	0	0	0	0	0	0	0
0	0	0	0	0	0	0	0	0	0	0	0	0	0	0	0	0	0	0	0	0
0	0	0	0	0	0	0	0	0	0	0	0	0	0	0	0	0	0	0	0	0
Frame 10 (20.00 ms)
0	0	0	0	0	0	0	0	0	0	0	0.3	2	4.9	8.9	10.2	8.6	4.3	0.7	0	0
0	0	0	0	0	0	0	0	0	0	1	6.3	18.1	33	49.5	54.1	48.2	26.7	7.6	1	0
0	0	0	0	0	0	0	0	0	1.3	9.9	31.3	52.1	62	66.3	67.3	64.7	49.8	27.7	5.3	0.3
0	0	0	0	0	0	0	0	0.3	5.9	31	50.2	59.7	65.3	68	68.3	68	63.7	43.9	9.6	0.7
0	0	0	0	0	0	0	0	0.7	7.3	29	43.6	49.2	55.8	64.7	67.6	67.6	60.4	30.7	5.3	0
0	0	0	0	0	0	0	0	0.7	6.9	28	45.5	57.1	55.8	55.8	60.1	59.1	43.2	13.5	1.3	0
0	0	0	0	0	0	0	0	0	2.3	12.5	28	40.6	37.9	40.6	37.6	29.7	13.5	2.6	0	0
0	0	0	0	0	0	0	0	0	0.3	2.6	9.2	17.8	16.2	13.9	9.2	5.3	1.6	0	0	0
0	0	0	0	0	0	0	0	0	0	0.3	1	2.6	2.3	1.6	0.7	0.3	0	0	0	0
0	0	0	0	0	0	0	0	0	0	0	0	0	0	0	0	0	0	0	0	0
0	0	0	0	0	0	0	0	0	0	0	0	0	0	0	0	0	0	0	0	0
0	0	0	0	0	0	0	0	0	0	0	0	0	0	0	0	0	0	0	0	0
0	0	0	0	0	0	0	0	0	0	0	0	0	0	0	0	0	0	0	0	0
0	0	0	0	0	0	0	0	0	0	0	0	0	0	0	0	0	0	0	0	0
0	0	0	0	0	0	0	0	0	0	0	0	0	0	0	0	0	0	0	0	0
0	0	0	0	0	0	0	0	0	0	0	0	0	0	0	0	0	0	0	0	0
0	0	0	0	0	0	0	0	0	0	0	0	0	0	0	0	0	0	0	0	0
0	0	0	0	0	0	0	0	0	0	0	0	0	0	0	0	0	0	0	0	0
0	0	0	0	0	0	0	0	0	0	0	0	0	0	0	0	0	0	0	0	0
0	0	0	0	0	0	0	0	0	0	0	0	0	0	0	0	0	0	0	0	0
0	0	0	0	0	0	0	0	0	0	0	0	0	0	0	0	0	0	0	0	0
0	0	0	0	0	0	0	0	0	0	0	0	0	0	0	0	0	0	0	0	0
0	0	0	0	0	0	0	0	0	0	0	0	0	0	0	0	0	0	0	0	0
0	0	0	0	0	0	0	0	0	0	0	0	0	0	0	0	0	0	0	0	0
0	0	0	0	0	0	0	0	0	0	0	0	0	0	0	0	0	0	0	0	0
0	0	0	0	0	0	0	0	0	0	0	0	0	0	0	0	0	0	0	0	0
0	0	0	0	0	0	0	0	0	0	0	0	0	0	0	0	0	0	0	0	0
0	0	0	0	0	0	0	0	0	0	0	0	0	0	0	0	0	0	0	0	0
0	0	0	0	0	0	0	0	0	0	0	0	0	0	0	0	0	0	0	0	0
0	0	0	0	0	0	0	0	0	0	0	0	0	0	0	0	0	0	0	0	0
0	0	0	0	0	0	0	0	0	0	0	0	0	0	0	0	0	0	0	0	0
0	0	0	0	0	0	0	0	0	0	0	0	0	0	0	0	0	0	0	0	0
0	0	0	0	0	0	0	0	0	0	0	0	0	0	0	0	0	0	0	0	0
0	0	0	0	0	0	0	0	0	0	0	0	0	0	0	0	0	0	0	0	0
0	0	0	0	0	0	0	0	0	0	0	0	0	0	0	0	0	0	0	0	0
0	0	0	0	0	0	0	0	0	0	0	0	0	0	0	0	0	0	0	0	0
0	0	0	0	0	0	0	0	0	0	0	0	0	0	0	0	0	0	0	0	0
Frame 11 (22.00 ms)
0	0	0	0	0	0	0	0	0	0	0	0.3	2	4.9	8.9	10.6	8.9	4.3	0.7	0	0
0	0	0	0	0	0	0	0	0	0	1	6.3	18.1	33	49.2	54.1	48.2	27.1	7.9	1	0
0	0	0	0	0	0	0	0	0	1.3	9.9	31.3	52.1	62	66.3	67.3	64.7	50.5	28.4	5.6	0.3
0	0	0	0	0	0	0	0	0.3	5.9	30.7	50.5	60.1	65.3	68	68.3	68	63.7	44.5	10.2	0.7
0	0	0	0	0	0	0	0	0.7	7.6	29.4	44.2	49.5	56.1	64.7	67.6	68	60.7	31.3	5.6	0.3
0	0	0	0	0	0	0	0	0.7	7.6	29.4	47.2	57.7	56.8	56.8	61.4	60.4	45.2	15.2	1.6	0
0	0	0	0	0	0	0	0	0	2.6	13.9	30.4	42.9	39.9	43.2	40.3	32.7	15.5	3.3	0.3	0
0	0	0	0	0	0	0	0	0	0.3	3.3	11.5	20.8	19.5	17.2	11.9	6.6	2	0.3	0	0
0	0	0	0	0	0	0	0	0	0	0.3	1.6	3.3	3	2.3	1.3	0.3	0	0	0	0
0	0	0	0	0	0	0	0	0	0	0	0	0	0	0	0	0	0	0	0	0
0	0	0	0	0	0	0	0	0	0	0	0	0	0	0	0	0	0	0	0	0
0	0	0	0	0	0	0	0	0	0	0	0	0	0	0	0	0	0	0	0	0
0	0	0	0	0	0	0	0	0	0	0	0	0	0	0	0	0	0	0	0	0
0	0	0	0	0	0	0	0	0	0	0	0	0	0	0	0	0	0	0	0	0
0	0	0	0	0	0	0	0	0	0	0	0	0	0	0	0	0	0	0	0	0
0	0	0	0	0	0	0	0	0	0	0	0	0	0	0	0	0	0	0	0	0
0	0	0	0	0.3	0	0	0	0	0	0	0	0	0	0	0	0	0	0	0	0
0	0	0	0.3	0.3	0	0	0	0	0	0	0	0	0	0	0	0	0	0	0	0
0	0	0	0.3	0.3	0	0	0	0	0	0	0	0	0	0	0	0	0	0	0	0
0	0	0	0	0	0	0	0	0	0	0	0	0	0	0	0	0	0	0	0	0
0	0	0	0	0	0	0	0	0	0	0	0	0	0	0	0	0	0	0	0	0
0	0	0	0	0	0	0	0	0	0	0	0	0	0	0	0	0	0	0	0	0
0	0	0	0	0	0	0	0	0	0	0	0	0	0	0	0	0	0	0	0	0
0	0	0	0	0	0	0	0	0	0	0	0	0	0	0	0	0	0	0	0	0
0	0	0	0	0	0	0	0	0	0	0	0	0	0	0	0	0	0	0	0	0
0	0	0	0	0	0	0	0	0	0	0	0	0	0	0	0	0	0	0	0	0
0	0	0	0	0	0	0	0	0	0	0	0	0	0	0	0	0	0	0	0	0
0	0	0	0	0	0	0	0	0	0	0	0	0	0	0	0	0	0	0	0	0
0	0	0	0	0	0	0	0	0	0	0	0	0	0	0	0	0	0	0	0	0
0	0	0	0	0	0	0	0	0	0	0	0	0	0	0	0	0	0	0	0	0
0	0	0	0	0	0	0	0	0	0	0	0	0	0	0	0	0	0	0	0	0
0	0	0	0	0	0	0	0	0	0	0	0	0	0	0	0	0	0	0	0	0
0	0	0	0	0	0	0	0	0	0	0	0	0	0	0	0	0	0	0	0	0
0	0	0	0	0	0	0	0	0	0	0	0	0	0	0	0	0	0	0	0	0
0	0	0	0	0	0	0	0	0	0	0	0	0	0	0	0	0	0	0	0	0
0	0	0	0	0	0	0	0	0	0	0	0	0	0	0	0	0	0	0	0	0
0	0	0	0	0	0	0	0	0	0	0	0	0	0	0	0	0	0	0	0	0
Frame 12 (24.00 ms)
0	0	0	0	0	0	0	0	0	0	0	0.3	1.6	4.6	8.2	10.2	8.6	4	0.7	0	0
0	0	0	0	0	0	0	0	0	0	1	5.9	16.8	31.7	46.2	53.1	47.5	25.1	7.3	1	0
0	0	0	0	0	0	0	0	0	1	9.2	29.7	51.5	61.7	65.7	67.3	64.3	49.8	27.7	5.3	0.3
0	0	0	0	0	0	0	0	0.3	5.6	29.4	49.8	59.7	65.3	68	68.3	68	64.3	44.5	10.2	0.7
0	0	0	0	0	0	0	0	0.7	7.6	29.4	44.2	49.5	56.1	64.7	67.6	68	61.4	31.7	5.6	0.3
0	0	0	0	0	0	0	0	0.7	8.2	30.4	47.8	58.1	57.4	57.1	61.7	61	45.9	16.2	2	0
0	0	0	0	0	0	0	0	0.3	3	14.8	31.3	43.9	41.6	44.5	41.6	34.6	17.2	3.6	0.3	0
0	0	0	0	0	0	0	0	0	0.7	3.6	12.2	22.1	21.1	19.1	13.5	8.6	2.6	0.3	0	0
0	0	0	0	0	0	0	0	0	0	0.3	1.6	3.6	3.6	2.6	1.6	0.7	0	0	0	0
0	0	0	0	0	0	0	0	0	0	0	0	0	0	0	0	0	0	0	0	0
0	0	0	0	0	0	0	0	0	0	0	0	0	0	0	0	0	0	0	0	0
0	0	0	0	0	0	0	0	0	0	0	0	0	0	0	0	0	0	0	0	0
0	0	0	0	0	0	0	0	0	0	0	0	0	0	0	0	0	0	0	0	0
0	0	0	0	0	0	0	0	0	0	0	0	0	0	0	0	0	0	0	0	0
0	0	0	0	0	0	0	0	0	0	0	0	0	0	0	0	0	0	0	0	0
0	0	0	0	0	0	0	0	0	0	0	0	0	0	0	0	0	0	0	0	0
0	0	0	0.3	0.7	0	0	0	0	0	0	0	0	0	0	0	0	0	0	0	0
0	0	0	0.7	1	0.3	0	0	0	0	0	0	0	0	0	0	0	0	0	0	0
0	0	0	0.7	0.3	0	0	0	0	0	0	0	0	0	0	0	0	0	0	0	0
0	0	0	0.3	0	0	0	0	0	0	0	0	0	0	0	0	0	0	0	0	0
0	0	0	0	0.3	0	0	0	0	0	0	0	0	0	0	0	0	0	0	0	0
0	0	0	0	0.3	0	0	0	0	0	0	0	0	0	0	0	0	0	0	0	0
0	0	0	0	0	0	0	0	0	0	0	0	0	0	0	0	0	0	0	0	0
0	0	0	0	0	0	0	0	0	0	0	0	0	0	0	0	0	0	0	0	0
0	0	0	0	0	0	0	0	0	0	0	0	0	0	0	0	0	0	0	0	0
0	0	0	0	0	0	0	0	0	0	0	0	0	0	0	0	0	0	0	0	0
0	0	0	0	0	0	0	0	0	0	0	0	0	0	0	0	0	0	0	0	0
0	0	0	0	0	0	0	0	0	0	0	0	0	0	0	0	0	0	0	0	0
0	0	0	0	0	0	0	0	0	0	0	0	0	0	0	0	0	0	0	0	0
0	0	0	0	0	0	0	0	0	0	0	0	0	0	0	0	0	0	0	0	0
0	0	0	0	0	0	0	0	0	0	0	0	0	0	0	0	0	0	0	0	0
0	0	0	0	0	0	0	0	0	0	0	0	0	0	0	0	0	0	0	0	0
0	0	0	0	0	0	0	0	0	0	0	0	0	0	0	0	0	0	0	0	0
0	0	0	0	0	0	0	0	0	0	0	0	0	0	0	0	0	0	0	0	0
0	0	0	0	0	0	0	0	0	0	0	0	0	0	0	0	0	0	0	0	0
0	0	0	0	0	0	0	0	0	0	0	0	0	0	0	0	0	0	0	0	0
0	0	0	0	0	0	0	0	0	0	0	0	0	0	0	0	0	0	0	0	0
Frame 13 (26.00 ms)
0	0	0	0	0	0	0	0	0	0	0	0.3	1.3	3.3	6.6	9.6	8.2	3.3	0.3	0	0
0	0	0	0	0	0	0	0	0	0	0.7	4.6	14.2	25.7	39.6	50.8	46.2	22.4	6.3	0.7	0
0	0	0	0	0	0	0	0	0	1	7.6	26.1	50.2	60.4	63.7	63.7	63.3	48.5	25.7	4.6	0
0	0	0	0	0	0	0	0	0	4.6	26.4	48.5	59.4	65	67.6	67.6	68	64	43.9	9.6	0.7
0	0	0	0	0	0	0	0	0.7	7.3	28.7	44.2	49.5	56.1	64.7	67.6	68	61.7	31.7	5.3	0
0	0	0	0	0	0	0	0	0.7	8.2	30.7	48.2	58.4	57.4	57.1	62	61.4	46.2	16.5	2	0
0	0	0	0	0	0	0	0	0.3	3.3	15.5	32.3	44.5	41.9	44.9	42.2	35.6	18.1	4.3	0.3	0
0	0	0	0	0	0	0	0	0	0.7	4	12.9	22.8	22.1	20.1	14.5	9.9	3	0.3	0	0
0	0	0	0	0	0	0	0	0	0	0.3	2	4.3	4	3	1.6	1	0	0	0	0
0	0	0	0	0	0	0	0	0	0	0	0	0.3	0	0	0	0	0	0	0	0
0	0	0	0	0	0	0	0	0	0	0	0	0	0	0	0	0	0	0	0	0
0	0	0	0	0	0	0	0	0	0	0	0	0	0	0	0	0	0	0	0	0
0	0	0	0	0	0	0	0	0	0	0	0	0	0	0	0	0	0	0	0	0
0	0	0	0	0	0	0	0	0	0	0	0	0	0	0	0	0	0	0	0	0
0	0	0	0	0	0	0	0	0	0	0	0	0	0	0	0	0	0	0	0	0
0	0	0	0	0	0.3	0	0	0	0	0	0	0	0	0	0	0	0	0	0	0
0	0	0	0.3	0.7	0.3	0.3	0	0	0	0	0	0	0	0	0	0	0	0	0	0
0	0	0.3	1.3	1.3	0.7	0.3	0	0	0	0	0	0	0	0	0	0	0	0	0	0
0	0	0.3	1	1	0.3	0.3	0	0	0	0	0	0	0	0	0	0	0	0	0	0
0	0	0	0.3	0.3	0.3	0	0	0	0	0	0	0	0	0	0	0	0	0	0	0
0	0	0	0	0.3	0.3	0	0	0	0	0	0	0	0	0	0	0	0	0	0	0
0	0	0	0	0.3	0	0	0	0	0	0	0	0	0	0	0	0	0	0	0	0
0	0	0	0	0	0	0	0	0	0	0	0	0	0	0	0	0	0	0	0	0
0	0	0	0	0	0	0	0	0	0	0	0	0	0	0	0	0	0	0	0	0
0	0	0	0	0	0	0	0	0	0	0	0	0	0	0	0	0	0	0	0	0
0	0	0	0	0	0	0	0	0	0	0	0	0	0	0	0	0	0	0	0	0
0	0	0	0	0	0	0	0	0	0	0	0	0	0	0	0	0	0	0	0	0
0	0	0	0	0	0	0	0	0	0	0	0	0	0	0	0	0	0	0	0	0
0	0	0	0	0	0	0	0	0	0	0	0	0	0	0	0	0	0	0	0	0
0	0	0	0	0	0	0	0	0	0	0	0	0	0	0	0	0	0	0	0	0
0	0	0	0	0	0	0	0	0	0	0	0	0	0	0	0	0	0	0	0	0
0	0	0	0	0	0	0	0	0	0	0	0	0	0	0	0	0	0	0	0	0
0	0	0	0	0	0	0	0	0	0	0	0	0	0	0	0	0	0	0	0	0
0	0	0	0	0	0	0	0	0	0	0	0	0	0	0	0	0	0	0	0	0
0	0	0	0	0	0	0	0	0	0	0	0	0	0	0	0	0	0	0	0	0
0	0	0	0	0	0	0	0	0	0	0	0	0	0	0	0	0	0	0	0	0
0	0	0	0	0	0	0	0	0	0	0	0	0	0	0	0	0	0	0	0	0
Frame 14 (28.00 ms)
0	0	0	0	0	0	0	0	0	0	0	0	0.7	2	4.6	5.9	4.9	2	0.3	0	0
0	0	0	0	0	0	0	0	0	0	0.3	3.6	11.2	19.5	30.4	36.3	31	15.5	4.3	0.3	0
0	0	0	0	0	0	0	0	0	0.7	5.9	22.4	47.8	58.7	61	58.1	58.4	41.9	21.4	3.6	0
0	0	0	0	0	0	0	0	0	4	23.1	46.2	54.4	64	67.6	67	67.6	62.7	42.6	8.2	0.3
0	0	0	0	0	0	0	0	0.7	6.9	28	43.6	48.5	55.8	64.7	67.6	68	61.4	31.7	5.3	0
0	0	0	0	0	0	0	0	0.7	8.6	30.7	47.8	57.7	57.1	57.1	61.7	61.4	46.2	16.8	2	0
0	0	0	0	0	0	0	0	0.3	3.3	15.5	32	42.6	41.6	45.2	42.9	36.3	18.8	4.3	0.3	0
0	0	0	0	0	0	0	0	0	0.7	4.3	13.2	23.1	22.8	20.8	15.5	11.2	3.3	0.3	0	0
0	0	0	0	0	0	0	0	0	0	0.7	2.3	5.3	5.3	3.6	2	1.3	0.3	0	0	0
0	0	0	0	0	0	0	0	0	0	0	0	0.3	0.3	0	0	0	0	0	0	0
0	0	0	0	0	0	0	0	0	0	0	0	0	0	0	0	0	0	0	0	0
0	0	0	0	0	0	0	0	0	0	0	0	0	0	0	0	0	0	0	0	0
0	0	0	0	0	0	0	0	0	0	0	0	0	0	0	0	0	0	0	0	0
0	0	0	0	0	0	0	0	0	0	0	0	0	0	0	0	0	0	0	0	0
0	0	0	0	0	0	0	0	0	0	0	0	0	0	0	0	0	0	0	0	0
0	0	0	0	0	0.3	0	0	0	0	0	0	0	0	0	0	0	0	0	0	0
0	0	0	0.7	1	0.3	0.3	0	0	0	0	0	0	0	0	0	0	0	0	0	0
0	0	0.3	1.6	1.6	0.7	0.3	0	0	0	0	0	0	0	0	0	0	0	0	0	0
0	0	0.3	1.3	1	0.3	0.3	0	0	0	0	0	0	0	0	0	0	0	0	0	0
0	0	0	0.3	0.3	0.3	0	0	0	0	0	0	0	0	0	0	0	0	0	0	0
0	0	0	0.3	0.3	0.3	0	0	0	0	0	0	0	0	0	0	0	0	0	0	0
0	0	0	0	0.3	0	0	0	0	0	0	0	0	0	0	0	0	0	0	0	0
0	0	0	0	0	0	0	0	0	0	0	0	0	0	0	0	0	0	0	0	0
0	0	0	0	0	0	0	0	0	0	0	0	0	0	0	0	0	0	0	0	0
0	0	0	0	0	0	0	0	0	0	0	0	0	0	0	0	0	0	0	0	0
0	0	0	0	0	0	0	0	0	0	0	0	0	0	0	0	0	0	0	0	0
0	0	0	0	0	0	0	0	0	0	0	0	0	0	0	0	0	0	0	0	0
0	0	0	0	0	0	0	0	0	0	0	0	0	0	0	0	0	0	0	0	0
0	0	0	0	0	0	0	0	0	0	0	0	0	0	0	0	0	0	0	0	0
0	0	0	0	0	0	0	0	0	0	0	0	0	0	0	0	0	0	0	0	0
0	0	0	0	0	0	0	0	0	0	0	0	0	0	0	0	0	0	0	0	0
0	0	0	0	0	0	0	0	0	0	0	0	0	0	0	0	0	0	0	0	0
0	0	0	0	0	0	0	0	0	0	0	0	0	0	0	0	0	0	0	0	0
0	0	0	0	0	0	0	0	0	0	0	0	0	0	0	0	0	0	0	0	0
0	0	0	0	0	0	0	0	0	0	0	0	0	0	0	0	0	0	0	0	0
0	0	0	0	0	0	0	0	0	0	0	0	0	0	0	0	0	0	0	0	0
0	0	0	0	0	0	0	0	0	0	0	0	0	0	0	0	0	0	0	0	0
Frame 15 (30.00 ms)
0	0	0	0	0	0	0	0	0	0	0	0	0.3	1	3	3.6	2.6	1	0	0	0
0	0	0	0	0	0	0	0	0	0	0.3	2.6	9.2	15.2	23.1	25.7	20.8	9.9	3	0.3	0
0	0	0	0	0	0	0	0	0	0.7	4.9	18.8	44.2	57.1	59.1	54.4	55.1	35.6	17.2	2.6	0
0	0	0	0	0	0	0	0	0	3.3	20.5	43.9	52.5	63.7	67.6	66.6	67.3	61.4	40.6	7.3	0
0	0	0	0	0	0	0	0	0.3	6.6	27.1	41.6	47.5	55.1	64.7	67.6	68	61.4	31.3	4.9	0
0	0	0	0	0	0	0	0	0.7	8.6	30.7	47.5	57.4	56.4	56.8	61.7	61.4	46.5	16.5	2	0
0	0	0	0	0	0	0	0	0.3	3.6	15.8	32	42.2	41.2	45.2	42.9	36.6	19.1	4.3	0.3	0
0	0	0	0	0	0	0	0	0	1	4.6	13.5	23.1	23.1	21.1	15.8	11.9	3.6	0.3	0	0
0	0	0	0	0	0	0	0	0	0	0.7	3	5.9	6.3	4	2	1.3	0.3	0	0	0
0	0	0	0	0	0	0	0	0	0	0	0.3	0.7	0.7	0.3	0	0	0	0	0	0
0	0	0	0	0	0	0	0	0	0	0	0	0	0	0	0	0	0	0	0	0
0	0	0	0	0	0	0	0	0	0	0	0	0	0	0	0	0	0	0	0	0
0	0	0	0	0	0	0	0	0	0	0	0	0	0	0	0	0	0	0	0	0
0	0	0	0	0	0	0	0	0	0	0	0	0	0	0	0	0	0	0	0	0
0	0	0	0	0	0	0	0	0	0	0	0	0	0	0	0	0	0	0	0	0
0	0	0	0	0.3	0.3	0.3	0	0	0	0	0	0	0	0	0	0	0	0	0	0
0	0	0	0.7	1	0.3	0.3	0	0	0	0	0	0	0	0	0	0	0	0	0	0
0	0	0.3	2	2.3	1	0.3	0	0	0	0	0	0	0	0	0	0	0	0	0	0
0	0	0.3	1.6	1	0.7	0.3	0	0	0	0	0	0	0	0	0	0	0	0	0	0
0	0	0	0.7	0.7	0.3	0	0	0	0	0	0	0	0	0	0	0	0	0	0	0
0	0	0	0.3	0.7	0.3	0	0	0	0	0	0	0	0	0	0	0	0	0	0	0
0	0	0	0	0.7	0.3	0	0	0	0	0	0	0	0	0	0	0	0	0	0	0
0	0	0	0	0	0	0	0	0	0	0	0	0	0	0	0	0	0	0	0	0
0	0	0	0	0	0	0	0	0	0	0	0	0	0	0	0	0	0	0	0	0
0	0	0	0	0	0	0	0	0	0	0	0	0	0	0	0	0	0	0	0	0
0	0	0	0	0	0	0	0	0	0	0	0	0	0	0	0	0	0	0	0	0
0	0	0	0	0	0	0	0	0	0	0	0	0	0	0	0	0	0	0	0	0
0	0	0	0	0	0	0	0	0	0	0	0	0	0	0	0	0	0	0	0	0
0	0	0	0	0	0	0	0	0	0	0	0	0	0	0	0	0	0	0	0	0
0	0	0	0	0	0	0	0	0	0	0	0	0	0	0	0	0	0	0	0	0
0	0	0	0	0	0	0	0	0	0	0	0	0	0	0	0	0	0	0	0	0
0	0	0	0	0	0	0	0	0	0	0	0	0	0	0	0	0	0	0	0	0
0	0	0	0	0	0	0	0	0	0	0	0	0	0	0	0	0	0	0	0	0
0	0	0	0	0	0	0	0	0	0	0	0	0	0	0	0	0	0	0	0	0
0	0	0	0	0	0	0	0	0	0	0	0	0	0	0	0	0	0	0	0	0
0	0	0	0	0	0	0	0	0	0	0	0	0	0	0	0	0	0	0	0	0
0	0	0	0	0	0	0	0	0	0	0	0	0	0	0	0	0	0	0	0	0
Frame 16 (32.00 ms)
0	0	0	0	0	0	0	0	0	0	0	0	0	0.7	1.6	2	1	0.3	0	0	0
0	0	0	0	0	0	0	0	0	0	0	2	7.6	12.5	17.5	17.8	13.5	5.6	1.3	0	0
0	0	0	0	0	0	0	0	0	0.3	3.6	15.2	39.6	55.8	57.7	51.8	52.1	29.7	11.9	1.6	0
0	0	0	0	0	0	0	0	0	2.6	17.5	38.3	48.8	62.7	67.3	66.6	67	58.7	33	5.3	0
0	0	0	0	0	0	0	0	0.3	6.3	26.1	39.6	43.6	52.1	64	67.6	67.6	60.4	29.4	4.3	0
0	0	0	0	0	0	0	0	0.7	8.6	30.7	46.9	56.4	55.4	56.1	60.7	60.4	45.9	16.2	2	0
0	0	0	0	0	0	0	0	0.3	4	15.8	31.7	40.9	40.9	44.9	42.6	36.6	19.5	4.3	0.3	0
0	0	0	0	0	0	0	0	0	1	4.6	13.9	23.1	23.4	21.4	16.2	12.5	4	0.3	0	0
0	0	0	0	0	0	0	0	0	0	0.7	3	6.6	6.6	4.6	2.6	1.6	0.3	0	0	0
0	0	0	0	0	0	0	0	0	0	0	0.3	0.7	0.7	0.3	0	0	0	0	0	0
0	0	0	0	0	0	0	0	0	0	0	0	0	0	0	0	0	0	0	0	0
0	0	0	0	0	0	0	0	0	0	0	0	0	0	0	0	0	0	0	0	0
0	0	0	0	0	0	0	0	0	0	0	0	0	0	0	0	0	0	0	0	0
0	0	0	0	0	0	0	0	0	0	0	0	0	0	0	0	0	0	0	0	0
0	0	0	0	0	0.3	0	0	0	0	0	0	0	0	0	0	0	0	0	0	0
0	0	0	0	0.3	0.7	0.3	0	0	0	0	0	0	0	0	0	0	0	0	0	0
0	0	0	1	1.6	0.7	0.7	0	0	0	0	0	0	0	0	0	0	0	0	0	0
0	0	0.7	2.6	3	1.3	0.7	0	0	0	0	0	0	0	0	0	0	0	0	0	0
0	0	0.7	2.3	1.6	0.7	0.3	0	0	0	0	0	0	0	0	0	0	0	0	0	0
0	0	0.3	1	1	0.7	0	0	0	0	0	0	0	0	0	0	0	0	0	0	0
0	0	0.3	0.7	0.7	0.3	0	0	0	0	0	0	0	0	0	0	0	0	0	0	0
0	0	0.3	0.3	1	0.3	0	0	0	0	0	0	0	0	0	0	0	0	0	0	0
0	0	0	0	0.3	0	0	0	0	0	0	0	0	0	0	0	0	0	0	0	0
0	0	0	0	0	0	0	0	0	0	0	0	0	0	0	0	0	0	0	0	0
0	0	0	0	0	0	0	0	0	0	0	0	0	0	0	0	0	0	0	0	0
0	0	0	0	0	0	0	0	0	0	0	0	0	0	0	0	0	0	0	0	0
0	0	0	0	0	0	0	0	0	0	0	0	0	0	0	0	0	0	0	0	0
0	0	0	0	0	0	0	0	0	0	0	0	0	0	0	0	0	0	0	0	0
0	0	0	0	0	0	0	0	0	0	0	0	0	0	0	0	0	0	0	0	0
0	0	0	0	0	0	0	0	0	0	0	0	0	0	0	0	0	0	0	0	0
0	0	0	0	0	0	0	0	0	0	0	0	0	0	0	0	0	0	0	0	0
0	0	0	0	0	0	0	0	0	0	0	0	0	0	0	0	0	0	0	0	0
0	0	0	0	0	0	0	0	0	0	0	0	0	0	0	0	0	0	0	0	0
0	0	0	0	0	0	0	0	0	0	0	0	0	0	0	0	0	0	0	0	0
0	0	0	0	0	0	0	0	0	0	0	0	0	0	0	0	0	0	0	0	0
0	0	0	0	0	0	0	0	0	0	0	0	0	0	0	0	0	0	0	0	0
0	0	0	0	0	0	0	0	0	0	0	0	0	0	0	0	0	0	0	0	0
Frame 17 (34.00 ms)
0	0	0	0	0	0	0	0	0	0	0	0	0	0.3	0.7	1	0.3	0	0	0	0
0	0	0	0	0	0	0	0	0	0	0	1.3	6.3	10.2	12.9	12.5	10.6	3.6	0.7	0	0
0	0	0	0	0	0	0	0	0	0.3	3	12.5	34	50.8	52.5	48.2	50.2	24.1	7.6	1	0
0	0	0	0	0	0	0	0	0	2.3	14.8	35	46.2	60.7	65.7	63	65.7	55.1	25.4	3.6	0
0	0	0	0	0	0	0	0	0.3	5.6	23.4	37	41.6	48.8	62.7	65.7	65.7	56.1	24.1	3.3	0
0	0	0	0	0	0	0	0	1	8.6	28	43.6	54.4	50.2	53.5	55.1	54.8	43.9	14.8	1.6	0
0	0	0	0	0	0	0	0	0.3	4.3	15.8	31	40.3	37.9	43.6	40.9	35.3	19.5	4.3	0.3	0
0	0	0	0	0	0	0	0	0	1.3	4.9	14.2	23.4	23.1	21.4	16.5	12.9	4	0.3	0	0
0	0	0	0	0	0	0	0	0	0.3	1	3.3	7.3	7.3	5.6	3	1.6	0.3	0	0	0
0	0	0	0	0	0	0	0	0	0	0	0.3	0.7	0.7	0.7	0.3	0	0	0	0	0
0	0	0	0	0	0	0	0	0	0	0	0	0	0	0	0	0	0	0	0	0
0	0	0	0	0	0	0	0	0	0	0	0	0	0	0	0	0	0	0	0	0
0	0	0	0	0	0	0	0	0	0	0	0	0	0	0	0	0	0	0	0	0
0	0	0	0	0	0	0	0	0	0	0	0	0	0	0	0	0	0	0	0	0
0	0	0	0	0	0.3	0	0	0	0	0	0	0	0	0	0	0	0	0	0	0
0	0	0	0.3	0.7	0.7	0.3	0	0	0	0	0	0	0	0	0	0	0	0	0	0
0	0	0.3	1.3	2	1	0.7	0	0	0	0	0	0	0	0	0	0	0	0	0	0
0	0	0.7	3.6	4	2	1	0	0	0	0	0	0	0	0	0	0	0	0	0	0
0	0	0.7	3	2.3	1	0.7	0	0	0	0	0	0	0	0	0	0	0	0	0	0
0	0	0.7	1.3	1	0.7	0.3	0	0	0	0	0	0	0	0	0	0	0	0	0	0
0	0	0.7	1.3	1	0.7	0	0	0	0	0	0	0	0	0	0	0	0	0	0	0
0	0	0.7	1	1.6	0.7	0	0	0	0	0	0	0	0	0	0	0	0	0	0	0
0	0	0	0.3	0.3	0.3	0	0	0	0	0	0	0	0	0	0	0	0	0	0	0
0	0	0	0	0	0	0	0	0	0	0	0	0	0	0	0	0	0	0	0	0
0	0	0	0	0	0	0	0	0	0	0	0	0	0	0	0	0	0	0	0	0
0	0	0	0	0	0	0	0	0	0	0	0	0	0	0	0	0	0	0	0	0
0	0	0	0	0	0	0	0	0	0	0	0	0	0	0	0	0	0	0	0	0
0	0	0	0	0	0	0	0	0	0	0	0	0	0	0	0	0	0	0	0	0
0	0	0	0	0	0	0	0	0	0	0	0	0	0	0	0	0	0	0	0	0
0	0	0	0	0	0	0	0	0	0	0	0	0	0	0	0	0	0	0	0	0
0	0	0	0	0	0	0	0	0	0	0	0	0	0	0	0	0	0	0	0	0
0	0	0	0	0	0	0	0	0	0	0	0	0	0	0	0	0	0	0	0	0
0	0	0	0	0	0	0	0	0	0	0	0	0	0	0	0	0	0	0	0	0
0	0	0	0	0	0	0	0	0	0	0	0	0	0	0	0	0	0	0	0	0
0	0	0	0	0	0	0	0	0	0	0	0	0	0	0	0	0	0	0	0	0
0	0	0	0	0	0	0	0	0	0	0	0	0	0	0	0	0	0	0	0	0
0	0	0	0	0	0	0	0	0	0	0	0	0	0	0	0	0	0	0	0	0
Frame 18 (36.00 ms)
0	0	0	0	0	0	0	0	0	0	0	0	0	0	0.3	0.3	0	0	0	0	0
0	0	0	0	0	0	0	0	0	0	0	1	4.9	8.9	10.2	9.2	7.6	2	0.3	0	0
0	0	0	0	0	0	0	0	0	0.3	2.3	10.6	29	46.5	48.5	42.9	41.9	17.5	4.6	0.7	0
0	0	0	0	0	0	0	0	0	2	12.5	31.7	43.2	59.4	64.3	60.4	62.4	47.2	18.8	2.6	0
0	0	0	0	0	0	0	0	0.3	4.9	21.4	35	39.9	47.5	61.4	64.3	63.7	50.5	18.8	2.3	0
0	0	0	0	0	0	0	0	1	8.6	27.7	41.9	53.1	46.9	47.5	50.8	51.1	41.2	13.2	1.3	0
0	0	0	0	0	0	0	0	0.7	4.9	15.8	30.7	39.3	35.6	41.2	37.9	34	19.1	4	0.3	0
0	0	0	0	0	0	0	0	0.3	1.3	5.3	14.5	23.4	22.8	21.4	16.5	13.2	4.3	0.3	0	0
0	0	0	0	0	0	0	0	0	0.3	1.3	3.6	7.6	7.9	6.3	3.6	2	0.3	0	0	0
0	0	0	0	0	0	0	0	0	0.3	0.3	0.7	1	1	0.7	0.3	0	0	0	0	0
0	0	0	0	0	0	0	0	0	0	0	0	0	0	0	0	0	0	0	0	0
0	0	0	0	0	0	0	0	0	0	0	0	0	0	0	0	0	0	0	0	0
0	0	0	0	0	0	0	0	0	0	0	0	0	0	0	0	0	0	0	0	0
0	0	0	0	0	0	0	0.3	0	0	0	0	0	0	0	0	0	0	0	0	0
0	0	0	0	0.3	0.7	0.3	0	0	0	0	0	0	0	0	0	0	0	0	0	0
0	0	0	0.3	1	1	0.7	0.3	0	0	0	0	0	0	0	0	0	0	0	0	0
0	0	0.3	1.6	3	1.6	1.3	0.3	0	0	0	0	0	0	0	0	0	0	0	0	0
0	0	1	4.9	5.3	3	1.6	0.3	0	0	0	0	0	0	0	0	0	0	0	0	0
0	0	1.3	4	3.3	1.6	1	0.3	0	0	0	0	0	0	0	0	0	0	0	0	0
0	0.3	1	2.3	1.6	1.3	0.7	0	0	0	0	0	0	0	0	0	0	0	0	0	0
0	0.3	1.3	2	1.6	1	0.3	0	0	0	0	0	0	0	0	0	0	0	0	0	0
0	0.3	1.3	1.6	2.3	1.3	0.3	0	0	0	0	0	0	0	0	0	0	0	0	0	0
0	0	0.3	0.7	1	0.3	0	0	0	0	0	0	0	0	0	0	0	0	0	0	0
0	0	0	0	0	0	0	0	0	0	0	0	0	0	0	0	0	0	0	0	0
0	0	0	0	0	0	0	0	0	0	0	0	0	0	0	0	0	0	0	0	0
0	0	0	0	0	0	0	0	0	0	0	0	0	0	0	0	0	0	0	0	0
0	0	0	0	0	0	0	0	0	0	0	0	0	0	0	0	0	0	0	0	0
0	0	0	0	0	0	0	0	0	0	0	0	0	0	0	0	0	0	0	0	0
0	0	0	0	0	0	0	0	0	0	0	0	0	0	0	0	0	0	0	0	0
0	0	0	0	0	0	0	0	0	0	0	0	0	0	0	0	0	0	0	0	0
0	0	0	0	0	0	0	0	0	0	0	0	0	0	0	0	0	0	0	0	0
0	0	0	0	0	0	0	0	0	0	0	0	0	0	0	0	0	0	0	0	0
0	0	0	0	0	0	0	0	0	0	0	0	0	0	0	0	0	0	0	0	0
0	0	0	0	0	0	0	0	0	0	0	0	0	0	0	0	0	0	0	0	0
0	0	0	0	0	0	0	0	0	0	0	0	0	0	0	0	0	0	0	0	0
0	0	0	0	0	0	0	0	0	0	0	0	0	0	0	0	0	0	0	0	0
0	0	0	0	0	0	0	0	0	0	0	0	0	0	0	0	0	0	0	0	0
Frame 19 (38.00 ms)
0	0	0	0	0	0	0	0	0	0	0	0	0	0	0.3	0	0	0	0	0	0
0	0	0	0	0	0	0	0	0	0	0	0.7	4	7.3	8.6	6.9	5.6	1.3	0	0	0
0	0	0	0	0	0	0	0	0	0.3	2	8.9	24.1	41.9	45.5	38.6	34	13.2	3	0.3	0
0	0	0	0	0	0	0	0	0	1.3	10.6	29	40.6	57.7	63.3	58.1	59.7	42.2	14.8	2	0
0	0	0	0	0	0	0	0	0.3	4.6	19.5	33	38.6	45.5	60.4	63.3	62.7	47.2	18.5	2.3	0
0	0	0	0	0	0	0	0	1	8.2	26.1	40.6	52.5	44.9	44.2	48.5	48.2	36	11.5	1.3	0
0	0	0	0	0	0	0	0	0.7	5.3	15.8	30	38.3	34	36.6	35.6	33	17.8	3.6	0.3	0
0	0	0	0	0	0	0	0	0.3	1.6	5.9	14.8	23.4	22.4	20.8	16.2	13.9	4.3	0.3	0	0
0	0	0	0	0	0	0	0	0	0.7	1.6	4	7.9	8.2	6.9	4.3	2.3	0.3	0	0	0
0	0	0	0	0	0	0	0	0	0.3	0.3	0.7	1	1	1	0.3	0	0	0	0	0
0	0	0	0	0	0	0	0	0	0	0	0	0	0	0	0	0	0	0	0	0
0	0	0	0	0	0	0	0	0	0	0	0	0	0	0	0	0	0	0	0	0
0	0	0	0	0	0	0	0.3	0	0	0	0	0	0	0	0	0	0	0	0	0
0	0	0	0	0	0.3	0	0.3	0	0	0	0	0	0	0	0	0	0	0	0	0
0	0	0	0	0.3	1	0.3	0.3	0	0	0	0	0	0	0	0	0	0	0	0	0
0	0	0	0.3	1.3	1.3	1	0.3	0	0	0	0	0	0	0	0	0	0	0	0	0
0	0	0.3	2.3	4	2.3	1.6	0.7	0	0	0	0	0	0	0	0	0	0	0	0	0
0	0	1.6	6.3	6.6	4	2.3	0.7	0	0	0	0	0	0	0	0	0	0	0	0	0
0	0.3	2	4.9	4.3	2.6	1.6	0.3	0	0	0	0	0	0	0	0	0	0	0	0	0
0	0.3	1.6	3	2.6	2	0.7	0.3	0	0	0	0	0	0	0	0	0	0	0	0	0
0	0.3	2.3	2.6	2.6	1.6	0.7	0.3	0	0	0	0	0	0	0	0	0	0	0	0	0
0	0.7	2.6	2.3	3	1.6	0.7	0	0	0	0	0	0	0	0	0	0	0	0	0	0
0	0.3	1	1.3	1.3	0.7	0	0	0	0	0	0	0	0	0	0	0	0	0	0	0
0	0	0	0.3	0.3	0	0	0	0	0	0	0	0	0	0	0	0	0	0	0	0
0	0	0	0	0	0	0	0	0	0	0	0	0	0	0	0	0	0	0	0	0
0	0	0	0	0	0	0	0	0	0	0	0	0	0	0	0	0	0	0	0	0
0	0	0	0	0	0	0	0	0	0	0	0	0	0	0	0	0	0	0	0	0
0	0	0	0	0	0	0	0	0	0	0	0	0	0	0	0	0	0	0	0	0
0	0	0	0	0	0	0	0	0	0	0	0	0	0	0	0	0	0	0	0	0
0	0	0	0	0	0	0	0	0	0	0	0	0	0	0	0	0	0	0	0	0
0	0	0	0	0	0	0	0	0	0	0	0	0	0	0	0	0	0	0	0	0
0	0	0	0	0	0	0	0	0	0	0	0	0	0	0	0	0	0	0	0	0
0	0	0	0	0	0	0	0	0	0	0	0	0	0	0	0	0	0	0	0	0
0	0	0	0	0	0	0	0	0	0	0	0	0	0	0	0	0	0	0	0	0
0	0	0	0	0	0	0	0	0	0	0	0	0	0	0	0	0	0	0	0	0
0	0	0	0	0	0	0	0	0	0	0	0	0	0	0	0	0	0	0	0	0
0	0	0	0	0	0	0	0	0	0	0	0	0	0	0	0	0	0	0	0	0
Frame 20 (40.00 ms)
0	0	0	0	0	0	0	0	0	0	0	0	0	0	0	0	0	0	0	0	0
0	0	0	0	0	0	0	0	0	0	0	0.7	3	5.9	7.3	5.9	3.6	0.7	0	0	0
0	0	0	0	0	0	0	0	0	0	1.6	7.6	20.8	36.6	41.9	34	26.1	10.2	3	0.3	0
0	0	0	0	0	0	0	0	0	1.3	9.2	26.1	37.9	56.4	62.4	55.4	56.4	37.3	14.5	2	0
0	0	0	0	0	0	0	0	0.3	4.3	18.1	31.7	37	44.5	59.7	62.4	61	42.6	15.8	2	0
0	0	0	0	0	0	0	0	1	8.2	24.7	38.9	51.5	42.9	42.2	45.2	45.9	36.3	10.9	1	0
0	0	0	0	0	0	0	0	0.7	5.6	15.8	29.7	38.3	33.3	34.6	33	32	18.1	3.6	0.3	0
0	0	0	0	0	0	0	0	0.3	2	5.9	14.8	23.8	22.8	20.5	16.2	13.9	4.3	0.3	0	0
0	0	0	0	0	0	0	0	0	0.7	1.6	4.3	8.2	8.6	7.6	5.3	2.3	0.3	0	0	0
0	0	0	0	0	0	0	0	0	0.3	0.7	1	1.3	1	1	0.7	0	0	0	0	0
0	0	0	0	0	0	0	0	0	0	0	0	0	0	0	0	0	0	0	0	0
0	0	0	0	0	0	0	0	0	0	0	0	0	0	0	0	0	0	0	0	0
0	0	0	0	0	0	0	0.3	0	0	0	0	0	0	0	0	0	0	0	0	0
0	0	0	0	0	0.7	0.3	0.3	0	0	0	0	0	0	0	0	0	0	0	0	0
0	0	0	0	0.7	1.3	0.3	0.3	0	0	0	0	0	0	0	0	0	0	0	0	0
0	0	0	0.7	2	2	1.3	0.3	0	0	0	0	0	0	0	0	0	0	0	0	0
0	0	0.7	3.3	5.3	3	2.3	0.7	0	0	0	0	0	0	0	0	0	0	0	0	0
0	0.3	2.3	8.2	8.2	4.9	3.3	1	0	0	0	0	0	0	0	0	0	0	0	0	0
0	0.7	3.6	6.3	5.6	3.3	2.3	0.7	0	0	0	0	0	0	0	0	0	0	0	0	0
0	0.7	3	4	3.6	2.6	1.3	0.7	0	0	0	0	0	0	0	0	0	0	0	0	0
0	1	3.6	4	3.3	2	1	0.3	0	0	0	0	0	0	0	0	0	0	0	0	0
0	1.3	4.3	3.3	4	2.3	1	0.3	0	0	0	0	0	0	0	0	0	0	0	0	0
0	0.3	1.6	2.3	2.3	1.3	0.3	0	0	0	0	0	0	0	0	0	0	0	0	0	0
0	0	0.3	0.3	0.7	0.7	0	0	0	0	0	0	0	0	0	0	0	0	0	0	0
0	0	0	0	0	0	0	0	0	0	0	0	0	0	0	0	0	0	0	0	0
0	0	0	0	0	0	0	0	0	0	0	0	0	0	0	0	0	0	0	0	0
0	0	0	0	0	0	0	0	0	0	0	0	0	0	0	0	0	0	0	0	0
0	0	0	0	0	0	0	0	0	0	0	0	0	0	0	0	0	0	0	0	0
0	0	0	0	0	0	0	0	0	0	0	0	0	0	0	0	0	0	0	0	0
0	0	0	0	0	0	0	0	0	0	0	0	0	0	0	0	0	0	0	0	0
0	0	0	0	0	0	0	0	0	0	0	0	0	0	0	0	0	0	0	0	0
0	0	0	0	0	0	0	0	0	0	0	0	0	0	0	0	0	0	0	0	0
0	0	0	0	0	0	0	0	0	0	0	0	0	0	0	0	0	0	0	0	0
0	0	0	0	0	0	0	0	0	0	0	0	0	0	0	0	0	0	0	0	0
0	0	0	0	0	0	0	0	0	0	0	0	0	0	0	0	0	0	0	0	0
0	0	0	0	0	0	0	0	0	0	0	0	0	0	0	0	0	0	0	0	0
0	0	0	0	0	0	0	0	0	0	0	0	0	0	0	0	0	0	0	0	0
Frame 21 (42.00 ms)
0	0	0	0	0	0	0	0	0	0	0	0	0	0	0	0	0	0	0	0	0
0	0	0	0	0	0	0	0	0	0	0	0.7	2.6	4.9	6.3	5.3	4	1	0	0	0
0	0	0	0	0	0	0	0	0	0	1.3	6.6	17.8	32.3	38.3	32	28	10.2	2	0.3	0
0	0	0	0	0	0	0	0	0	1	8.6	24.1	36	55.1	61.4	55.1	57.1	36.6	11.5	1.3	0
0	0	0	0	0	0	0	0	0.3	4.3	17.5	30.4	36	43.6	59.7	62.4	62	46.2	14.8	1.6	0
0	0	0	0	0	0	0	0	1	8.2	24.1	37.6	50.8	41.9	41.6	45.5	45.9	37.9	10.6	1	0
0	0	0	0	0	0	0	0	0.7	5.9	15.8	29.4	37.3	32.7	35	34.6	32.7	18.5	3.6	0.3	0
0	0	0	0	0	0	0	0	0.3	2.3	6.3	15.2	23.8	23.1	20.8	16.8	14.5	4.6	0.3	0	0
0	0	0	0	0	0	0	0	0	1	2	4.6	8.9	9.2	8.2	5.6	2.6	0.3	0	0	0
0	0	0	0	0	0	0	0	0	0.7	0.7	1.3	1.6	1.3	1.3	0.7	0	0	0	0	0
0	0	0	0	0	0	0	0	0	0	0	0.3	0	0	0	0	0	0	0	0	0
0	0	0	0	0	0	0	0	0	0	0	0	0	0	0	0	0	0	0	0	0
0	0	0	0	0	0	0	0.3	0	0	0	0	0	0	0	0	0	0	0	0	0
0	0	0	0	0.3	0.7	0.3	0.3	0	0	0	0	0	0	0	0	0	0	0	0	0
0	0	0	0	0.7	1.6	0.7	0.3	0	0	0	0	0	0	0	0	0	0	0	0	0
0	0	0	1	2.6	2.6	1.3	0.3	0	0	0	0	0	0	0	0	0	0	0	0	0
0	0	1	4.9	6.6	4	3	0.7	0	0	0	0	0	0	0	0	0	0	0	0	0
0	0.3	3.6	10.6	9.9	6.3	4	1	0	0	0	0	0	0	0	0	0	0	0	0	0
0	1	5.3	8.2	6.9	4.6	3	1	0	0	0	0	0	0	0	0	0	0	0	0	0
0	0.7	4.3	5.3	4.6	3.6	1.6	0.7	0	0	0	0	0	0	0	0	0	0	0	0	0
0	1.3	4.6	4.9	4.6	3	1.3	0.7	0	0	0	0	0	0	0	0	0	0	0	0	0
0.3	2	5.6	4.3	4.9	3	1.3	0.7	0	0	0	0	0	0	0	0	0	0	0	0	0
0	0.7	2.6	3.3	3.6	2	0.7	0.3	0	0	0	0	0	0	0	0	0	0	0	0	0
0	0	0.7	1	1	1	0.3	0	0	0	0	0	0	0	0	0	0	0	0	0	0
0	0	0	0	0	0.3	0	0	0	0	0	0	0	0	0	0	0	0	0	0	0
0	0	0	0	0	0	0	0	0	0	0	0	0	0	0	0	0	0	0	0	0
0	0	0	0	0	0	0	0	0	0	0	0	0	0	0	0	0	0	0	0	0
0	0	0	0	0	0	0	0	0	0	0	0	0	0	0	0	0	0	0	0	0
0	0	0	0	0	0	0	0	0	0	0	0	0	0	0	0	0	0	0	0	0
0	0	0	0	0	0	0	0	0	0	0	0	0	0	0	0	0	0	0	0	0
0	0	0	0	0	0	0	0	0	0	0	0	0	0	0	0	0	0	0	0	0
0	0	0	0	0	0	0	0	0	0	0	0	0	0	0	0	0	0	0	0	0
0	0	0	0	0	0	0	0	0	0	0	0	0	0	0	0	0	0	0	0	0
0	0	0	0	0	0	0	0	0	0	0	0	0	0	0	0	0	0	0	0	0
0	0	0	0	0	0	0	0	0	0	0	0	0	0	0	0	0	0	0	0	0
0	0	0	0	0	0	0	0	0	0	0	0	0	0	0	0	0	0	0	0	0
0	0	0	0	0	0	0	0	0	0	0	0	0	0	0	0	0	0	0	0	0
Frame 22 (44.00 ms)
0	0	0	0	0	0	0	0	0	0	0	0	0	0	0	0	0	0	0	0	0
0	0	0	0	0	0	0	0	0	0	0	0.3	2.3	4.3	5.6	4.6	3.6	0.7	0	0	0
0	0	0	0	0	0	0	0	0	0	1.3	5.9	16.2	29.4	35.3	28	25.1	10.2	2	0	0
0	0	0	0	0	0	0	0	0	1	7.9	22.8	34.3	54.1	60.1	50.8	56.4	39.9	10.2	0.7	0
0	0	0	0	0	0	0	0	0.3	4	16.8	29.7	35.3	42.9	59.7	62.4	62.7	47.5	13.9	1.3	0
0	0	0	0	0	0	0	0	1	8.2	24.1	37.6	50.8	42.9	44.2	48.5	49.2	38.6	10.2	0.7	0
0	0	0	0	0	0	0	0	1	6.3	16.2	29.4	37.9	35.6	36.3	35.6	33.3	18.8	3.6	0	0
0	0	0	0	0	0	0	0	0.3	2.6	6.6	15.5	24.4	24.1	21.4	17.5	15.5	4.9	0.7	0	0
0	0	0	0	0	0	0	0	0	1	2.3	5.3	9.6	9.9	8.9	6.9	3.3	0.7	0	0	0
0	0	0	0	0	0	0	0	0	0.7	1	1.6	2.3	1.6	1.3	1	0.3	0	0	0	0
0	0	0	0	0	0	0	0	0	0.3	0.3	0.3	0.3	0	0	0	0	0	0	0	0
0	0	0	0	0	0	0	0	0	0	0	0	0	0	0	0	0	0	0	0	0
0	0	0	0	0	0	0.3	0.3	0	0	0	0	0	0	0	0	0	0	0	0	0
0	0	0	0	0.3	1	0.7	0.7	0	0	0	0	0	0	0	0	0	0	0	0	0
0	0	0	0.3	1.3	2.3	0.7	0.3	0	0	0	0	0	0	0	0	0	0	0	0	0
0	0	0.3	1.6	4	3.6	1.6	0.7	0	0	0	0	0	0	0	0	0	0	0	0	0
0	0	1.3	6.3	7.9	4.9	3.6	1	0	0	0	0	0	0	0	0	0	0	0	0	0
0	0.7	4.6	13.2	11.9	7.6	4.6	1.3	0	0	0	0	0	0	0	0	0	0	0	0	0
0	1.3	6.9	9.9	8.6	5.6	3.6	1	0	0	0	0	0	0	0	0	0	0	0	0	0
0	1.3	5.3	6.3	5.6	4.6	2	1	0	0	0	0	0	0	0	0	0	0	0	0	0
0.3	2	5.9	6.3	5.6	3.6	1.6	1	0.3	0	0	0	0	0	0	0	0	0	0	0	0
0.3	3.3	6.9	5.9	6.3	4	1.6	1	0.3	0	0	0	0	0	0	0	0	0	0	0	0
0	1.3	3.6	4.6	4.9	3	1	0.7	0	0	0	0	0	0	0	0	0	0	0	0	0
0	0.3	1	1.3	2.3	2.3	0.7	0.3	0.3	0	0	0	0	0	0	0	0	0	0	0	0
0	0	0	0.3	0.7	0.7	0	0	0.3	0	0	0	0	0	0	0	0	0	0	0	0
0	0.3	0	0	0	0	0	0	0	0	0	0	0	0	0	0	0	0	0	0	0
0	0	0	0	0	0	0	0	0	0	0	0	0	0	0	0	0	0	0	0	0
0	0	0	0	0	0	0	0	0	0	0	0	0	0	0	0	0	0	0	0	0
0	0	0	0	0	0	0	0	0	0	0	0	0	0	0	0	0	0	0	0	0
0	0	0	0	0	0	0	0	0	0	0	0	0	0	0	0	0	0	0	0	0
0	0	0	0	0	0	0	0	0	0	0	0	0	0	0	0	0	0	0	0	0
0	0	0	0	0	0	0	0	0	0	0	0	0	0	0	0	0	0	0	0	0
0	0	0	0	0	0	0	0	0	0	0	0	0	0	0	0	0	0	0	0	0
0	0	0	0	0	0	0	0	0	0	0	0	0	0	0	0	0	0	0	0	0
0	0	0	0	0	0	0	0	0	0	0	0	0	0	0	0	0	0	0	0	0
0	0	0	0	0	0	0	0	0	0	0	0	0	0	0	0	0	0	0	0	0
0	0	0	0	0	0	0	0	0	0	0	0	0	0	0	0	0	0	0	0	0
Frame 23 (46.00 ms)
0	0	0	0	0	0	0	0	0	0	0	0	0	0	0	0	0	0	0	0	0
0	0	0	0	0	0	0	0	0	0	0	0.3	2	4	5.3	5.3	3.3	0.7	0	0	0
0	0	0	0	0	0	0	0	0	0	1	5.3	14.5	27.1	34.3	31.7	23.8	9.2	1.6	0	0
0	0	0	0	0	0	0	0	0	1	7.3	21.4	33	53.5	59.7	51.5	55.8	38.9	9.2	0.7	0
0	0	0	0	0	0	0	0	0.3	4	16.2	29.4	35	42.9	59.7	62	62.7	47.2	13.2	1.3	0
0	0	0	0	0	0	0	0	1	8.2	24.1	37.6	50.8	42.9	43.6	46.5	48.8	38.6	10.2	0.7	0
0	0	0	0	0	0	0	0	1	6.6	16.2	29.7	38.3	35.6	36.3	35	33.7	19.5	4	0.3	0
0	0	0	0	0	0	0	0	0.3	3	6.9	16.2	24.7	24.4	21.8	17.5	16.2	5.6	0.7	0	0
0	0	0	0	0	0	0	0	0	1	2.6	5.6	9.9	10.2	9.6	7.6	3.6	0.7	0	0	0
0	0	0	0	0	0	0	0	0.3	1	1.3	2.3	2.6	2.3	1.6	1.3	0.3	0	0	0	0
0	0	0	0	0	0	0	0	0	0.3	0.3	0.3	0.3	0.3	0	0	0	0	0	0	0
0	0	0	0	0	0	0	0	0	0	0	0	0	0	0	0	0	0	0	0	0
0	0	0	0	0	0	0.3	0.3	0.3	0.3	0	0	0	0	0	0	0	0	0	0	0
0	0	0	0	0.3	1.3	0.7	0.7	0.3	0	0	0	0	0	0	0	0	0	0	0	0
0	0	0	0.3	1.6	2.6	1	0.3	0	0	0	0	0	0	0	0	0	0	0	0	0
0	0	0.3	2	4.6	4	2	0.7	0	0	0	0	0	0	0	0	0	0	0	0	0
0	0	2	7.9	9.2	5.9	4	1	0	0	0	0	0	0	0	0	0	0	0	0	0
0	0.7	5.9	15.5	13.9	8.9	5.3	1.3	0	0	0	0	0	0	0	0	0	0	0	0	0
0	1.6	8.6	11.5	9.9	6.9	4.3	1.3	0	0	0	0	0	0	0	0	0	0	0	0	0
0	1.3	6.3	7.6	6.9	5.9	2.6	1.3	0.3	0	0	0	0	0	0	0	0	0	0	0	0
0.3	2.6	7.3	7.3	6.6	4.6	2.3	1.3	0.3	0	0	0	0	0	0	0	0	0	0	0	0
0.7	4.6	8.6	6.9	7.6	4.9	2.3	1.6	0.7	0	0	0	0	0	0	0	0	0	0	0	0
0.3	1.6	4.6	5.9	6.6	4	1.6	1	0.3	0	0	0	0	0	0	0	0	0	0	0	0
0	0.3	1.6	2.3	3.6	3.3	1.3	0.7	0.7	0	0	0	0	0	0	0	0	0	0	0	0
0	0.3	0.3	0.3	1.3	1.3	0.7	0.3	0.7	0.3	0	0	0	0	0	0	0	0	0	0	0
0.3	1	0.3	0	0.3	0	0	0	0	0	0	0	0	0	0	0	0	0	0	0	0
0	0.3	0	0	0	0	0	0	0	0	0	0	0	0	0	0	0	0	0	0	0
0	0	0	0	0	0	0	0	0	0	0	0	0	0	0	0	0	0	0	0	0
0	0	0	0	0	0	0	0	0	0	0	0	0	0	0	0	0	0	0	0	0
0	0	0	0	0	0	0	0	0	0	0	0	0	0	0	0	0	0	0	0	0
0	0	0	0	0	0	0	0	0	0	0	0	0	0	0	0	0	0	0	0	0
0	0	0	0	0	0	0	0	0	0	0	0	0	0	0	0	0	0	0	0	0
0	0	0	0	0	0	0	0	0	0	0	0	0	0	0	0	0	0	0	0	0
0	0	0	0	0	0	0	0	0	0	0	0	0	0	0	0	0	0	0	0	0
0	0	0	0	0	0	0	0	0	0	0	0	0	0	0	0	0	0	0	0	0
0	0	0	0	0	0	0	0	0	0	0	0	0	0	0	0	0	0	0	0	0
0	0	0	0	0	0	0	0	0	0	0	0	0	0	0	0	0	0	0	0	0
Frame 24 (48.00 ms)
0	0	0	0	0	0	0	0	0	0	0	0	0	0	0	0	0	0	0	0	0
0	0	0	0	0	0	0	0	0	0	0	0.3	1.6	3.3	5.3	5.3	3	0.3	0	0	0
0	0	0	0	0	0	0	0	0	0	1	4.9	13.5	25.1	33	32.3	22.4	8.9	1.6	0	0
0	0	0	0	0	0	0	0	0	0.7	6.6	20.5	32.3	52.8	59.4	51.8	55.4	38.6	8.9	0.7	0
0	0	0	0	0	0	0	0	0.3	3.3	15.2	28.4	34.6	42.9	59.7	62	62.7	47.2	13.2	1.3	0
0	0	0	0	0	0	0	0	1	7.9	23.4	37.3	51.1	42.9	43.6	46.5	48.8	38.6	10.6	1	0
0	0	0	0	0	0	0	0	1	6.3	16.5	30	39.3	36	36.3	35.3	34	20.5	4.3	0.3	0
0	0	0	0	0	0	0	0	0.3	3	7.3	16.5	25.4	25.1	22.4	18.5	16.8	6.3	0.7	0	0
0	0	0	0	0	0	0	0	0.3	1.3	3	6.3	10.6	10.9	10.6	8.9	4.3	1	0	0	0
0	0	0	0	0	0	0	0	0.3	1.3	1.6	3	3.3	3	2	1.3	0.3	0	0	0	0
0	0	0	0	0	0	0	0	0	0.3	0.3	0.3	0.3	0.3	0	0	0	0	0	0	0
0	0	0	0	0	0	0	0	0	0.3	0	0	0	0	0	0	0	0	0	0	0
0	0	0	0	0	0.3	0.3	0.7	0.3	0.3	0	0	0	0	0	0	0	0	0	0	0
0	0	0	0	0.3	1.3	1	1	0.3	0	0	0	0	0	0	0	0	0	0	0	0
0	0	0	0.3	2	3	1	0.3	0	0	0	0	0	0	0	0	0	0	0	0	0
0	0	0.3	2	4.9	4.6	2.3	0.7	0	0	0	0	0	0	0	0	0	0	0	0	0
0	0	2	8.9	10.2	6.3	4	1.3	0	0	0	0	0	0	0	0	0	0	0	0	0
0	1	6.9	17.2	15.2	9.9	5.9	1.6	0	0	0	0	0	0	0	0	0	0	0	0	0
0	1.6	9.9	12.9	11.2	8.2	4.9	1.3	0	0	0	0	0	0	0	0	0	0	0	0	0
0	2	7.3	8.2	7.9	6.9	3.3	1.6	0.3	0	0	0	0	0	0	0	0	0	0	0	0
0.3	3.6	8.2	8.6	7.6	5.3	3	2	0.7	0	0	0	0	0	0	0	0	0	0	0	0
1	5.9	9.6	8.2	8.6	5.6	3	2	0.7	0	0	0	0	0	0	0	0	0	0	0	0
0.3	2.6	5.6	6.9	8.2	5.3	2.3	1.6	0.7	0	0	0	0	0	0	0	0	0	0	0	0
0	0.7	2	3	4.9	4.3	2	1.3	1	0.3	0.3	0	0	0	0	0	0	0	0	0	0
0.3	0.7	0.7	1	2	2	1.3	1	1.3	0.7	0	0	0	0	0	0	0	0	0	0	0
0.7	2	0.7	0	0.3	0.3	0.3	0.3	0.3	0	0	0	0	0	0	0	0	0	0	0	0
0	0.3	0	0	0	0	0	0	0	0	0	0	0	0	0	0	0	0	0	0	0
0	0	0	0	0	0	0	0	0	0	0	0	0	0	0	0	0	0	0	0	0
0	0	0	0	0	0	0	0	0	0	0	0	0	0	0	0	0	0	0	0	0
0	0	0	0	0	0	0	0	0	0	0	0	0	0	0	0	0	0	0	0	0
0	0	0	0	0	0	0	0	0	0	0	0	0	0	0	0	0	0	0	0	0
0	0	0	0	0	0	0	0	0	0	0	0	0	0	0	0	0	0	0	0	0
0	0	0	0	0	0	0	0	0	0	0	0	0	0	0	0	0	0	0	0	0
0	0	0	0	0	0	0	0	0	0	0	0	0	0	0	0	0	0	0	0	0
0	0	0	0	0	0	0	0	0	0	0	0	0	0	0	0	0	0	0	0	0
0	0	0	0	0	0	0	0	0	0	0	0	0	0	0	0	0	0	0	0	0
0	0	0	0	0	0	0	0	0	0	0	0	0	0	0	0	0	0	0	0	0
Frame 25 (50.00 ms)
0	0	0	0	0	0	0	0	0	0	0	0	0	0	0	0	0	0	0	0	0
0	0	0	0	0	0	0	0	0	0	0	0.3	1.6	3.3	4.9	5.3	2.6	0.3	0	0	0
0	0	0	0	0	0	0	0	0	0	1	4.6	12.5	23.8	32	32	21.8	8.9	1.6	0	0
0	0	0	0	0	0	0	0	0	0.7	5.9	19.5	32	52.5	59.1	50.5	55.1	38.6	9.2	0.7	0
0	0	0	0	0	0	0	0	0.3	3.3	14.5	28	34.6	42.9	59.7	61.7	62.4	46.5	13.9	1.3	0
0	0	0	0	0	0	0	0	0.7	7.6	23.1	37.3	51.1	42.9	43.6	46.2	48.5	38.3	11.2	1	0
0	0	0	0	0	0	0	0	1	6.3	16.2	30	39.3	36	36.3	34.3	34	21.1	4.9	0.3	0
0	0	0	0	0	0	0	0	0.3	3	7.6	17.2	25.7	25.4	23.4	19.1	18.1	6.9	1	0	0
0	0	0	0	0	0	0	0	0.3	1.3	3.3	6.9	11.2	11.5	11.5	9.9	5.6	1.3	0	0	0
0	0	0	0	0	0	0	0	0.3	1.3	2	3.3	4.3	3.6	2.3	1.6	0.7	0	0	0	0
0	0	0	0	0	0	0	0	0	0.7	0.7	0.7	0.7	0.3	0	0	0	0	0	0	0
0	0	0	0	0	0	0	0	0	0.3	0	0	0	0	0	0	0	0	0	0	0
0	0	0	0	0	0.3	0.3	0.7	0.3	0.3	0	0	0	0	0	0	0	0	0	0	0
0	0	0	0	0.3	1.3	1	1	0.3	0	0	0	0	0	0	0	0	0	0	0	0
0	0	0	0.3	2	3.3	1.3	0.7	0.3	0	0	0	0	0	0	0	0	0	0	0	0
0	0	0.3	2.3	4.9	4.6	2.3	1	0.3	0	0	0	0	0	0	0	0	0	0	0	0
0	0	2	8.9	10.9	6.6	4.3	1.3	0.3	0	0	0	0	0	0	0	0	0	0	0	0
0	1	7.3	18.1	16.2	10.9	6.3	1.6	0.3	0	0	0	0	0	0	0	0	0	0	0	0
0	2	10.6	13.9	12.2	9.2	5.3	1.6	0	0	0	0	0	0	0	0	0	0	0	0	0
0	2	7.9	8.9	8.9	7.9	4	2	0.3	0	0	0	0	0	0	0	0	0	0	0	0
0.7	4	8.9	9.2	8.6	5.9	4	2.6	1	0	0	0	0	0	0	0	0	0	0	0	0
1	6.9	10.6	9.2	9.9	6.9	4	2.6	1	0.3	0	0	0	0	0	0	0	0	0	0	0
0.3	3	6.6	8.2	9.6	6.6	3	2	1	0.3	0	0	0	0	0	0	0	0	0	0	0
0	0.7	2.6	4	6.3	5.6	2.6	1.6	1.3	0.7	0.3	0	0	0	0	0	0	0	0	0	0
0.3	1	1	1.3	3.3	3.3	1.6	1.3	1.6	1	0.3	0.3	0	0	0	0	0	0	0	0	0
1.3	2.6	0.7	0.3	0.7	0.7	0.7	0.7	0.7	0.3	0.3	0	0	0	0	0	0	0	0	0	0
0.3	0.7	0.3	0	0	0	0	0	0.3	0	0	0	0	0	0	0	0	0	0	0	0
0	0	0	0	0	0	0	0	0	0	0	0	0	0	0	0	0	0	0	0	0
0	0	0	0	0	0	0	0	0	0	0	0	0	0	0	0	0	0	0	0	0
0	0	0	0	0	0	0	0	0	0	0	0	0	0	0	0	0	0	0	0	0
0	0	0	0	0	0	0	0	0	0	0	0	0	0	0	0	0	0	0	0	0
0	0	0	0	0	0	0	0	0	0	0	0	0	0	0	0	0	0	0	0	0
0	0	0	0	0	0	0	0	0	0	0	0	0	0	0	0	0	0	0	0	0
0	0	0	0	0	0	0	0	0	0	0	0	0	0	0	0	0	0	0	0	0
0	0	0	0	0	0	0	0	0	0	0	0	0	0	0	0	0	0	0	0	0
0	0	0	0	0	0	0	0	0	0	0	0	0	0	0	0	0	0	0	0	0
0	0	0	0	0	0	0	0	0	0	0	0	0	0	0	0	0	0	0	0	0
Frame 26 (52.00 ms)
0	0	0	0	0	0	0	0	0	0	0	0	0	0	0	0	0	0	0	0	0
0	0	0	0	0	0	0	0	0	0	0	0.3	1.3	3	4.9	5.3	3	0.3	0	0	0
0	0	0	0	0	0	0	0	0	0	0.7	4.3	11.9	23.1	31.7	32	22.4	9.2	1.6	0	0
0	0	0	0	0	0	0	0	0	0.7	5.6	18.8	31.3	52.5	59.1	50.8	55.4	38.9	9.9	0.7	0
0	0	0	0	0	0	0	0	0.3	2.6	13.9	27.7	34.6	42.9	59.7	61.4	61.4	44.9	14.5	1.6	0
0	0	0	0	0	0	0	0	0.7	6.9	22.4	37	50.8	42.6	42.9	44.2	45.2	36	11.9	1.3	0
0	0	0	0	0	0	0	0	0.7	5.6	16.2	30.4	38.3	34.6	34.6	33.7	34.3	22.1	5.9	0.7	0
0	0	0	0	0	0	0	0	0.3	2.6	7.6	17.8	26.4	25.7	23.4	19.8	19.8	8.2	1.3	0	0
0	0	0	0	0	0	0	0	0.3	1.3	3.3	7.3	11.9	12.2	12.2	11.2	6.9	1.6	0	0	0
0	0	0	0	0	0	0	0	0.3	1.3	2	3.6	4.6	4.6	3	2.3	1	0	0	0	0
0	0	0	0	0	0	0	0	0	0.7	0.7	0.7	0.7	0.7	0.3	0	0	0	0	0	0
0	0	0	0	0	0	0	0	0	0.3	0	0	0	0	0	0	0	0	0	0	0
0	0	0	0	0	0.3	0.3	0.7	0.3	0.3	0	0	0	0	0	0	0	0	0	0	0
0	0	0	0	0.3	1.3	1	1	0.3	0	0	0	0	0	0	0	0	0	0	0	0
0	0	0	0.3	1.6	3.3	1.3	0.7	0.3	0	0	0	0	0	0	0	0	0	0	0	0
0	0	0.3	2.3	5.3	4.9	2.6	1	0.3	0	0	0	0	0	0	0	0	0	0	0	0
0	0	2	8.9	10.9	6.9	4.6	1.6	0.3	0	0	0	0	0	0	0	0	0	0	0	0
0	1	7.6	18.5	16.8	11.2	6.6	2	0.3	0	0	0	0	0	0	0	0	0	0	0	0
0	2.3	10.9	14.5	12.9	9.9	5.6	1.6	0.3	0	0	0	0	0	0	0	0	0	0	0	0
0.3	2.3	8.2	9.6	9.6	8.6	4.9	2.3	0.7	0	0	0	0	0	0	0	0	0	0	0	0
0.7	4.6	9.2	9.9	9.2	6.6	4.6	3.3	1.3	0.3	0	0	0	0	0	0	0	0	0	0	0
1.3	7.9	11.2	9.9	10.9	7.6	4.6	3.3	1.3	0.3	0	0	0	0	0	0	0	0	0	0	0
0.7	3.6	7.3	8.9	10.9	7.6	4	3	1.6	0.7	0.3	0.3	0	0	0	0	0	0	0	0	0
0	1	3	4.6	7.3	6.3	3.3	2	2	1	0.7	0.3	0	0.3	0	0	0	0	0	0	0
0.7	1.3	1	1.6	4.3	4.3	2.3	1.6	2.3	1.6	0.7	0.3	0.3	0	0	0	0	0	0	0	0
1.6	3.3	1	0.3	1	1	1	1.3	1.3	1	0.7	0	0	0	0	0	0	0	0	0	0
0.3	1	0.3	0	0	0	0	0.3	0.7	0.3	0	0	0	0	0	0	0	0	0	0	0
0	0	0	0	0	0	0	0	0	0	0	0	0	0	0	0	0	0	0	0	0
0	0	0.3	0.3	0	0	0	0	0	0	0	0	0	0	0	0	0	0	0	0	0
0	0	0	0	0	0	0	0	0	0	0	0	0	0	0	0	0	0	0	0	0
0	0	0	0	0	0	0	0	0	0	0	0	0	0	0	0	0	0	0	0	0
0	0	0	0	0	0	0	0	0	0	0	0	0	0	0	0	0	0	0	0	0
0	0	0	0	0	0	0	0	0	0	0	0	0	0	0	0	0	0	0	0	0
0	0	0	0	0	0	0	0	0	0	0	0	0	0	0	0	0	0	0	0	0
0	0	0	0	0	0	0	0	0	0	0	0	0	0	0	0	0	0	0	0	0
0	0	0	0	0	0	0	0	0	0	0	0	0	0	0	0	0	0	0	0	0
0	0	0	0	0	0	0	0	0	0	0	0	0	0	0	0	0	0	0	0	0
Frame 27 (54.00 ms)
0	0	0	0	0	0	0	0	0	0	0	0	0	0	0	0	0	0	0	0	0
0	0	0	0	0	0	0	0	0	0	0	0.3	1.3	3	4.9	5.6	3.3	0.7	0	0	0
0	0	0	0	0	0	0	0	0	0	0.7	4.3	11.5	22.8	31.7	32.3	24.1	9.6	2	0	0
0	0	0	0	0	0	0	0	0	0.3	4.9	18.5	31.7	52.5	59.1	50.8	55.4	38.6	10.9	1	0
0	0	0	0	0	0	0	0	0	2.6	13.2	27.7	35	43.2	59.4	61	60.1	41.2	15.5	2	0
0	0	0	0	0	0	0	0	0.7	6.3	22.1	37.6	51.1	42.9	41.9	43.6	43.9	34.3	13.2	1.6	0
0	0	0	0	0	0	0	0	0.7	5.3	16.5	30.7	38.3	34.6	34.3	33.7	35	23.4	7.6	1	0
0	0	0	0	0	0	0	0	0.3	2.6	7.9	18.5	26.7	26.4	24.7	21.1	21.4	9.9	2	0	0
0	0	0	0	0	0	0	0	0.3	1.6	3.6	7.6	12.5	13.2	13.5	12.5	8.9	2.3	0	0	0
0	0	0	0	0	0	0	0	0.3	1.3	2.3	4	5.3	5.3	3.6	3.3	1.6	0.3	0	0	0
0	0	0	0	0	0	0	0	0	0.7	0.7	1	1	0.7	0.3	0.3	0	0	0	0	0
0	0	0	0	0	0	0	0	0.3	0.7	0	0	0	0	0	0	0	0	0	0	0
0	0	0	0	0	0.3	0.3	0.7	0.7	0.3	0	0	0	0	0	0	0	0	0	0	0
0	0	0	0	0.3	1.3	1	1	0.3	0	0	0	0	0	0	0	0	0	0	0	0
0	0	0	0.3	1.6	3.3	1.3	0.7	0.3	0.3	0	0	0	0	0	0	0	0	0	0	0
0	0	0.3	2	5.3	4.9	2.6	1	0.3	0	0	0	0	0	0	0	0	0	0	0	0
0	0	2	8.6	10.9	7.3	4.6	1.6	0.3	0	0	0	0	0	0	0	0	0	0	0	0
0	1	7.6	18.5	17.2	11.5	6.6	2	0.3	0	0	0	0	0	0	0	0	0	0	0	0
0	2.3	11.2	14.8	13.5	10.2	5.9	2	0.3	0	0	0	0	0	0	0	0	0	0	0	0
0.3	2.3	8.2	9.9	10.2	9.2	5.3	2.6	0.7	0	0	0	0	0	0	0	0	0	0	0	0
0.7	4.6	9.6	10.2	9.6	7.3	5.3	3.6	1.6	0.3	0	0	0	0	0	0	0	0	0	0	0
1.3	8.2	11.9	10.6	11.5	7.9	5.3	4	1.6	0.7	0.3	0	0	0	0	0	0	0	0	0	0
0.7	4	7.6	9.6	11.9	8.6	4.6	3.3	2	1	0.7	0.3	0.3	0.3	0	0	0	0	0	0	0
0	1	3.3	5.3	8.2	7.3	4.3	2.6	2.6	1.6	1	0.7	0.3	0.7	0.3	0	0	0	0	0	0
0.7	1.3	1.3	2	5.3	5.3	3	2.3	3	2.6	1.3	0.7	0.7	0.7	0.3	0	0	0	0	0	0
2.3	3.6	1	0.7	1.3	2	1.3	1.6	2	1.6	1	0.3	0.3	0	0	0	0	0	0	0	0
0.7	1	0.3	0	0	0.3	0.3	0.7	1	1	0.7	0	0	0	0	0	0	0	0	0	0
0	0	0	0.3	0	0	0	0	0.3	0	0	0	0	0	0	0	0	0	0	0	0
0	0	0.3	0.3	0	0	0	0	0	0	0	0	0	0	0	0	0	0	0	0	0
0	0	0	0	0	0	0	0	0	0	0	0	0	0	0	0	0	0	0	0	0
0	0	0	0	0	0	0	0	0	0	0	0	0	0	0	0	0	0	0	0	0
0	0	0	0	0	0	0	0	0	0	0	0	0	0	0	0	0	0	0	0	0
0	0	0	0	0	0	0	0	0	0	0	0	0	0	0	0	0	0	0	0	0
0	0	0	0	0	0	0	0	0	0	0	0	0	0	0	0	0	0	0	0	0
0	0	0	0	0	0	0	0	0	0	0	0	0	0	0	0	0	0	0	0	0
0	0	0	0	0	0	0	0	0	0	0	0	0	0	0	0	0	0	0	0	0
0	0	0	0	0	0	0	0	0	0	0	0	0	0	0	0	0	0	0	0	0
Frame 28 (56.00 ms)
0	0	0	0	0	0	0	0	0	0	0	0	0	0	0	0	0	0	0	0	0
0	0	0	0	0	0	0	0	0	0	0	0.3	1.3	3	4.9	5.6	3.6	0.7	0	0	0
0	0	0	0	0	0	0	0	0	0	0.7	4	11.2	22.4	31.3	32.7	25.4	9.2	2	0.3	0
0	0	0	0	0	0	0	0	0	0.3	4.6	18.1	31.3	52.5	59.1	50.8	55.1	36	12.2	1.6	0
0	0	0	0	0	0	0	0	0	2	12.2	27.7	35.3	43.9	59.7	61.4	60.1	41.9	18.1	2.6	0
0	0	0	0	0	0	0	0	0.7	5.6	21.8	38.3	51.1	42.9	42.2	44.2	43.9	35	15.5	2.3	0
0	0	0	0	0	0	0	0	0.7	4.9	16.2	31	38.3	35	35	34.3	36	25.1	9.6	1.3	0
0	0	0	0	0	0	0	0	0.3	2.3	7.9	18.8	27.4	27.4	25.7	22.4	23.4	11.5	2.6	0.3	0
0	0	0	0	0	0	0	0	0.3	1.3	3.6	8.2	13.2	14.2	14.8	14.2	10.6	3	0.3	0	0
0	0	0	0	0	0	0	0	0.3	1.6	2.6	4.6	5.9	6.3	5.3	4.9	2	0.3	0	0	0
0	0	0	0	0	0	0	0	0	0.7	1	1	1	1	0.7	0.7	0	0	0	0	0
0	0	0	0	0	0	0	0	0.3	0.7	0.3	0	0	0	0	0	0	0	0	0	0
0	0	0	0	0	0.3	0.3	0.7	0.7	0.3	0	0	0	0	0	0	0	0	0	0	0
0	0	0	0	0.3	1.3	1	1.3	0.3	0	0	0	0	0	0	0	0	0	0	0	0
0	0	0	0.3	1.6	3.3	1.3	1	0.3	0.3	0	0	0	0	0	0	0	0	0	0	0
0	0	0.3	1.6	4.9	4.9	2.6	1.3	0.3	0	0	0	0	0	0	0	0	0	0	0	0
0	0	2	7.9	10.9	7.3	4.6	1.6	0.3	0	0	0	0	0	0	0	0	0	0	0	0
0	1	7.3	18.5	17.2	11.5	6.9	2.3	0.3	0	0	0	0	0	0	0	0	0	0	0	0
0	2.3	11.2	15.2	13.9	10.6	6.3	2.3	0.7	0	0	0	0	0	0	0	0	0	0	0	0
0	2.3	8.6	9.9	10.6	9.6	5.6	3	1	0	0	0	0	0	0	0	0	0	0	0	0
0.7	4.6	9.9	10.6	9.9	7.6	5.6	4.3	2	0.3	0	0	0	0	0	0	0	0	0	0	0
1.3	8.6	12.2	11.2	11.9	8.6	5.6	4.3	2.3	1.3	0.7	0.3	0	0	0	0	0	0	0	0	0
0.7	4	8.2	10.2	12.2	8.9	5.3	4	2.6	1.3	1	0.7	0.3	0.7	0.3	0	0	0	0	0	0
0	1	3.6	5.9	8.6	7.9	4.9	3.6	3.3	2	1.6	1	1	1.6	0.7	0	0	0	0	0	0
0.7	1.3	1.3	2.3	5.9	5.9	3.6	3	3.6	3.6	2	1.3	1.3	1	0.7	0	0	0	0	0	0
2.6	3.6	1.3	0.7	2	2.6	2	2.6	2.6	2.3	1.6	1	0.7	0.3	0	0	0	0	0	0	0
0.7	1	0.3	0	0.3	0.3	0.7	1	1.3	1.3	1	0.3	0.3	0	0	0	0	0	0	0	0
0	0	0	0.3	0	0	0	0	0.3	0.3	0.3	0	0	0	0	0	0	0	0	0	0
0	0	0.3	0.3	0	0	0	0	0	0	0	0	0	0	0	0	0	0	0	0	0
0	0	0	0	0	0	0	0	0	0	0	0	0	0	0	0	0	0	0	0	0
0	0	0	0	0	0	0	0	0	0	0	0	0	0	0	0	0	0	0	0	0
0	0	0	0	0	0	0	0	0	0	0	0	0	0	0	0	0	0	0	0	0
0	0	0	0	0	0	0	0	0	0	0	0	0	0	0	0	0	0	0	0	0
0	0	0	0	0	0	0	0	0	0	0	0	0	0	0	0	0	0	0	0	0
0	0	0	0	0	0	0	0	0	0	0	0	0	0	0	0	0	0	0	0	0
0	0	0	0	0	0	0	0	0	0	0	0	0	0	0	0	0	0	0	0	0
0	0	0	0	0	0	0	0	0	0	0	0	0	0	0	0	0	0	0	0	0
Frame 29 (58.00 ms)
0	0	0	0	0	0	0	0	0	0	0	0	0	0	0	0	0	0	0	0	0
0	0	0	0	0	0	0	0	0	0	0	0.3	1.3	3	4.6	5.3	4	1	0	0	0
0	0	0	0	0	0	0	0	0	0	0.7	4	11.2	22.8	31.3	30.7	27.4	10.2	2.6	0.3	0
0	0	0	0	0	0	0	0	0	0.3	4.3	17.8	31.3	52.5	59.1	50.8	55.8	37	14.8	2	0
0	0	0	0	0	0	0	0	0	2	11.9	28.4	36	43.9	59.7	61.4	60.7	43.6	20.1	3	0
0	0	0	0	0	0	0	0	0.3	4.9	21.8	39.3	51.8	43.6	42.2	44.9	44.9	37	17.8	3	0
0	0	0	0	0	0	0	0	0.3	4.3	16.5	31.7	38.6	35	35.6	35.3	37	27.1	11.5	1.6	0
0	0	0	0	0	0	0	0	0.3	2	7.9	19.5	28.4	28.4	27.1	23.8	25.1	13.2	3.3	0.3	0
0	0	0	0	0	0	0	0	0.3	1.3	4	8.6	13.9	15.2	16.2	15.8	12.5	4.3	0.7	0	0
0	0	0	0	0	0	0	0	0.3	1.6	2.6	4.9	6.6	7.3	6.6	6.6	2.6	0.7	0	0	0
0	0	0	0	0	0	0	0	0.3	0.7	1	1.3	1.3	1.3	1	1	0.3	0	0	0	0
0	0	0	0	0	0	0	0	0.3	0.7	0.3	0	0	0	0	0	0	0	0	0	0
0	0	0	0	0	0.3	0.3	1	0.7	0.7	0	0	0	0	0	0	0	0	0	0	0
0	0	0	0	0.3	1.3	1	1.3	0.7	0.3	0	0	0	0	0	0	0	0	0	0	0
0	0	0	0.3	1.6	3.3	1.6	1	0.7	0.3	0	0	0	0	0	0	0	0	0	0	0
0	0	0.3	1.6	4.6	4.9	2.6	1.3	0.3	0	0	0	0	0	0	0	0	0	0	0	0
0	0	1.6	7.6	10.6	7.3	4.6	2	0.7	0	0	0	0	0	0	0	0	0	0	0	0
0	0.7	6.9	18.5	17.2	11.9	6.9	2.3	0.7	0	0	0	0	0	0	0	0	0	0	0	0
0	2	10.9	15.2	13.9	10.6	6.6	2.6	0.7	0	0	0	0	0	0	0	0	0	0	0	0
0	2	8.2	9.9	10.6	9.6	5.9	3.6	1.3	0.3	0	0	0	0	0	0	0	0	0	0	0
0.7	4.3	9.9	10.6	10.2	7.9	5.6	4.6	2.3	0.7	0.3	0	0	0	0	0	0	0	0	0	0
1.3	8.2	12.5	11.2	12.2	8.9	6.3	4.9	2.6	1.6	1	0.3	0	0.3	0	0	0	0	0	0	0
0.7	4	8.2	10.6	13.2	9.6	5.9	4.6	3.3	2	1.6	1.3	0.7	1.3	0.3	0	0	0	0	0	0
0	1	3.6	6.3	9.2	8.6	5.9	4.3	4	3	2.3	1.6	1.3	2.6	1.6	0.3	0	0	0	0	0
0.7	1.3	1.3	2.3	6.6	6.9	4.3	3.6	4.6	4.6	3	2.3	2	2	1.3	0.3	0	0	0	0	0
2.3	3.6	1.3	0.7	2.3	3.6	2.6	3.3	3.3	3.3	2.6	1.6	1.3	1	0.7	0	0	0	0	0	0
0.7	1	0.3	0	0.3	0.7	1	1.3	2	2	2	1	0.7	0.7	0	0	0	0	0	0	0
0	0	0.3	0.3	0	0	0	0.3	0.3	0.3	0.3	0	0	0	0	0	0	0	0	0	0
0	0	0.7	0.7	0	0	0	0	0	0	0	0	0	0	0	0	0	0	0	0	0
0	0	0	0	0	0	0	0	0	0	0	0	0	0	0	0	0	0	0	0	0
0	0	0	0	0	0	0	0	0	0	0	0	0	0	0	0	0	0	0	0	0
0	0	0	0	0	0	0	0	0	0	0	0	0	0	0	0	0	0	0	0	0
0	0	0	0	0	0	0	0	0	0	0	0	0	0	0	0	0	0	0	0	0
0	0	0	0	0	0	0	0	0	0	0	0	0	0	0	0	0	0	0	0	0
0	0	0	0	0	0	0	0	0	0	0	0	0	0	0	0	0	0	0	0	0
0	0	0	0	0	0	0	0	0	0	0	0	0	0	0	0	0	0	0	0	0
0	0	0	0	0	0	0	0	0	0	0	0	0	0	0	0	0	0	0	0	0
Frame 30 (60.00 ms)
0	0	0	0	0	0	0	0	0	0	0	0	0	0	0	0	0	0	0	0	0
0	0	0	0	0	0	0	0	0	0	0	0	1.3	3	4.9	5.3	4.3	1	0	0	0
0	0	0	0	0	0	0	0	0	0	0.7	3.6	10.9	22.8	31.7	31.3	29	11.9	3.6	0.3	0
0	0	0	0	0	0	0	0	0	0.3	3.6	16.8	31.3	52.5	59.4	51.5	56.8	40.3	18.5	2.6	0
0	0	0	0	0	0	0	0	0	1.6	11.2	28	36	44.5	59.7	61.7	61	45.9	24.1	4	0
0	0	0	0	0	0	0	0	0.3	4.3	21.8	39.9	51.8	43.6	42.6	45.2	46.2	39.3	20.8	3.6	0
0	0	0	0	0	0	0	0	0.3	3.6	16.2	32	38.6	35	36.3	36	38.6	29.4	14.2	2.3	0
0	0	0	0	0	0	0	0	0.3	1.6	7.9	19.8	29	29.4	28.4	25.1	27.1	15.5	4.3	0.3	0
0	0	0	0	0	0	0	0	0	1.3	4.3	8.9	14.2	15.8	17.8	17.5	14.8	5.9	1	0	0
0	0	0	0	0	0	0	0	0.3	1.6	3	4.9	7.3	8.2	7.9	7.9	3.6	1	0	0	0
0	0	0	0	0	0	0	0	0.3	1	1	1.3	1.3	1.3	1.3	1	0.3	0	0	0	0
0	0	0	0	0	0	0	0	0.3	0.7	0.3	0	0	0	0	0	0	0	0	0	0
0	0	0	0	0	0.3	0.3	1	0.7	0.7	0	0	0	0	0	0	0	0	0	0	0
0	0	0	0	0.3	1.3	1	1.6	0.7	0.3	0	0	0	0	0	0	0	0	0	0	0
0	0	0	0.3	1.3	3.3	1.6	1	0.7	0.3	0	0	0	0	0	0	0	0	0	0	0
0	0	0	1.3	4.3	4.9	2.6	1.3	0.7	0.3	0	0	0	0	0	0	0	0	0	0	0
0	0	1.3	6.6	10.2	6.9	4.6	2	0.7	0.3	0	0	0	0	0	0	0	0	0	0	0
0	0.7	6.3	18.1	17.2	11.5	6.9	2.3	0.7	0	0	0	0	0	0	0	0	0	0	0	0
0	1.6	10.2	14.8	13.9	10.6	6.6	2.6	1	0	0	0	0	0	0	0	0	0	0	0	0
0	2	7.9	9.9	10.6	9.6	5.9	3.6	1.6	0.3	0	0	0	0	0	0	0	0	0	0	0
0.3	4	9.9	10.9	10.6	7.9	5.9	4.6	2.6	1	0.3	0	0	0	0	0	0	0	0	0	0
1.3	7.9	12.5	11.9	12.5	9.2	6.6	5.3	3	2.3	1.3	0.7	0.3	0.3	0	0	0	0	0	0	0
0.7	4	8.6	10.9	13.5	9.9	6.3	4.9	4	2.3	2	2	1.3	2	1	0.3	0	0	0	0	0
0	1	3.6	6.3	9.9	9.2	6.3	4.9	4.6	3.6	3	2.3	2.3	4	3	1.3	0.3	0	0	0	0
0.7	1.3	1.3	2.6	7.3	7.6	4.9	4.6	5.3	5.6	4.3	3.6	3	3.3	2.6	1	0	0	0	0	0
2	3.3	1	0.7	2.6	4.3	3.3	4	4.3	4.3	4	3	2.6	2	1.3	0.7	0	0	0	0	0
0.3	1	0.3	0.3	0.3	0.7	1.3	2	2.6	3	3	1.6	1.3	1.3	0.7	0	0	0	0	0	0
0	0	0.3	0.3	0	0	0.3	0.3	0.7	0.7	0.7	0.3	0.3	0.3	0	0	0	0	0	0	0
0	0	0.7	0.7	0	0	0	0	0	0	0	0	0	0	0	0	0	0	0	0	0
0	0	0	0	0	0	0	0	0	0	0	0	0	0	0	0	0	0	0	0	0
0	0	0	0	0	0	0	0	0	0	0	0	0	0	0	0	0	0	0	0	0
0	0	0	0	0	0	0	0	0	0	0	0	0	0	0	0	0	0	0	0	0
0	0	0	0	0	0	0	0	0	0	0	0	0	0	0	0	0	0	0	0	0
0	0	0	0	0	0	0	0	0	0	0	0	0	0	0	0	0	0	0	0	0
0	0	0	0	0	0	0	0	0	0	0	0	0	0	0	0	0	0	0	0	0
0	0	0	0	0	0	0	0	0	0	0	0	0	0	0	0	0	0	0	0	0
0	0	0	0	0	0	0	0	0	0	0	0	0	0	0	0	0	0	0	0	0
Frame 31 (62.00 ms)
0	0	0	0	0	0	0	0	0	0	0	0	0	0	0	0	0	0	0	0	0
0	0	0	0	0	0	0	0	0	0	0	0	1	3	4.9	6.3	4.9	1.3	0	0	0
0	0	0	0	0	0	0	0	0	0	0.3	3.3	10.6	22.4	32.7	36	31.3	12.9	4	0.7	0
0	0	0	0	0	0	0	0	0	0.3	3.3	15.8	31	52.5	59.7	53.8	57.7	42.2	20.8	3.3	0
0	0	0	0	0	0	0	0	0	1.3	10.2	28	36.6	44.9	60.1	62	61.7	48.2	27.1	4.6	0
0	0	0	0	0	0	0	0	0	4	20.8	39.6	52.1	44.9	43.6	46.2	47.5	40.9	21.8	4.3	0.3
0	0	0	0	0	0	0	0	0	3	15.8	32	39.3	36	37.6	37	39.6	31.3	16.5	2.6	0
0	0	0	0	0	0	0	0	0	1.6	7.9	19.8	29.7	30.4	29.7	26.1	28.7	17.8	5.9	0.7	0
0	0	0	0	0	0	0	0	0	1.3	4.3	9.2	14.8	16.8	19.1	18.8	16.8	8.2	1.3	0	0
0	0	0	0	0	0	0	0	0.3	1.6	3	5.6	7.9	8.9	9.6	9.6	4.9	1.6	0.3	0	0
0	0	0	0	0	0	0	0	0.3	1	1	1.6	1.6	1.6	1.3	1.6	0.7	0	0	0	0
0	0	0	0	0	0	0	0	0.3	0.7	0.3	0.3	0	0	0	0	0	0	0	0	0
0	0	0	0	0	0	0.3	1	0.7	0.7	0.3	0	0	0	0	0	0	0	0	0	0
0	0	0	0	0.3	1	1	1.6	0.7	0.3	0	0	0	0	0	0	0	0	0	0	0
0	0	0	0	1.3	3	1.6	1	0.7	0.7	0	0	0	0	0	0	0	0	0	0	0
0	0	0	1	4	4.9	3	1.3	0.7	0.3	0	0	0	0	0	0	0	0	0	0	0
0	0	1.3	6.3	9.9	6.9	4.9	2	1	0.7	0	0	0	0	0	0	0	0	0	0	0
0	0.7	5.6	17.8	17.2	11.5	6.9	2.6	1	0.3	0	0	0	0	0	0	0	0	0	0	0
0	1.6	9.6	14.8	13.9	10.6	6.6	3	1.3	0.3	0	0	0	0	0	0	0	0	0	0	0
0	1.6	7.6	9.9	10.6	9.6	5.9	3.6	1.6	0.3	0	0	0	0	0	0	0	0	0	0	0
0.3	3.6	9.6	10.9	10.6	7.9	5.9	4.9	3.3	1.3	0.3	0	0	0	0	0	0	0	0	0	0
1	6.9	12.5	11.9	12.9	9.2	6.6	5.3	3.6	2.6	2	1	0.7	0.7	0.3	0	0	0	0	0	0
0.3	3.6	8.6	11.2	13.9	10.2	6.6	5.3	4.3	3	2.6	2.6	2	3	2	0.7	0	0	0	0	0
0	1	3.6	6.6	10.2	9.6	6.9	5.3	5.3	4.3	4	3	3	4.9	4.3	2.3	0.3	0	0	0	0
0.3	1	1	2.6	7.9	8.2	5.6	4.9	5.9	6.9	5.3	4.6	4	4.3	4	2.3	0.3	0	0	0	0
1.3	3	1	1	3.3	4.9	4	4.6	4.9	5.3	4.9	4.3	4	2.6	2.3	1	0	0	0	0	0
0.3	0.7	0.3	0.3	0.7	1	1.6	2.3	3.3	4	4	2.6	2.3	2.6	1	0.3	0	0	0	0	0
0	0	0.3	0.7	0.3	0	0.3	0.3	1	1	1	0.7	0.7	0.7	0	0	0	0	0	0	0
0	0	1	1	0.3	0	0	0	0	0	0	0	0	0	0	0	0	0	0	0	0
0	0	0.3	0.3	0	0	0	0	0	0	0	0	0	0	0	0	0	0	0	0	0
0	0	0	0	0	0	0	0	0	0	0	0	0	0	0	0	0	0	0	0	0
0	0	0	0	0	0	0	0	0	0	0	0	0	0	0	0	0	0	0	0	0
0	0	0	0	0	0	0	0	0	0	0	0	0	0	0	0	0	0	0	0	0
0	0	0	0	0	0	0	0	0	0	0	0	0	0	0	0	0	0	0	0	0
0	0	0	0	0	0	0	0	0	0	0	0	0	0	0	0	0	0	0	0	0
0	0	0	0	0	0	0	0	0	0	0	0	0	0	0	0	0	0	0	0	0
0	0	0	0	0	0	0	0	0	0	0	0	0	0	0	0	0	0	0	0	0
Frame 32 (64.00 ms)
0	0	0	0	0	0	0	0	0	0	0	0	0	0	0	0	0	0	0	0	0
0	0	0	0	0	0	0	0	0	0	0	0	1	2.6	5.3	6.6	4.9	1.3	0	0	0
0	0	0	0	0	0	0	0	0	0	0.3	3	9.9	22.1	33.3	38.9	32.7	14.2	4.9	0.7	0
0	0	0	0	0	0	0	0	0	0	3	14.5	30.7	52.5	62	63.7	60.7	44.9	24.4	4	0
0	0	0	0	0	0	0	0	0	1	9.2	27.4	36.6	45.2	61.7	65	62.7	50.2	30	5.9	0.3
0	0	0	0	0	0	0	0	0	3.3	19.8	39.3	52.5	46.9	49.5	48.5	49.2	42.9	24.1	5.6	0.3
0	0	0	0	0	0	0	0	0	2.6	15.2	32	39.9	37	39.6	37.9	41.2	33.7	18.8	3.3	0
0	0	0	0	0	0	0	0	0	1.3	7.9	20.1	30.4	31.3	31	27.4	30.4	20.1	7.6	1	0
0	0	0	0	0	0	0	0	0	1	4.3	9.6	15.8	17.8	20.1	20.1	18.8	11.2	2.3	0	0
0	0	0	0	0	0	0	0	0.3	1.3	3	5.9	8.6	9.6	10.6	11.2	6.9	2.3	0.3	0	0
0	0	0	0	0	0	0	0	0.3	1	1	1.6	2.3	2	1.6	1.6	1	0	0	0	0
0	0	0	0	0	0	0	0	0.3	1	0.7	0.3	0.3	0	0	0	0	0	0	0	0
0	0	0	0	0	0	0.3	1	0.7	1	0.3	0	0	0	0	0	0	0	0	0	0
0	0	0	0	0.3	1	1.3	1.6	0.7	0.3	0	0	0	0	0	0	0	0	0	0	0
0	0	0	0	1	3	1.6	1.3	0.7	0.7	0	0	0	0	0	0	0	0	0	0	0
0	0	0	0.7	3.6	4.9	3	1.3	0.7	0.7	0.3	0	0	0	0	0	0	0	0	0	0
0	0	1	5.6	9.6	6.9	4.9	2	1	0.7	0	0	0	0	0	0	0	0	0	0	0
0	0.3	4.9	17.2	17.2	11.2	6.9	2.6	1.3	0.3	0	0	0	0	0	0	0	0	0	0	0
0	1.3	8.9	14.5	13.9	10.6	6.6	3.3	2	0.3	0	0	0	0	0	0	0	0	0	0	0
0	1.6	7.6	9.9	10.6	9.6	5.9	4	2	0.3	0	0	0	0	0	0	0	0	0	0	0
0.3	3	9.2	10.6	10.6	7.9	6.3	5.3	3.3	2	0.7	0	0	0	0	0	0	0	0	0	0
1	6.3	12.2	11.9	13.2	9.6	6.9	5.9	4	3.3	2.3	1.3	1	1	0.7	0	0	0	0	0	0
0.3	3.3	8.6	11.5	14.5	10.9	7.3	5.9	4.6	3.6	3.3	3.6	2.6	3.6	2.3	1	0	0	0	0	0
0	0.7	3.6	6.6	10.6	10.2	7.6	5.9	5.9	4.9	4.6	3.6	4	6.3	5.9	4	0.7	0	0	0	0
0.3	0.7	1	3	8.6	8.9	5.9	5.6	6.6	7.9	6.9	5.9	5.3	5.6	4.9	3.3	0.7	0	0	0	0
1.3	2.3	1	1	3.6	5.6	4.6	5.6	5.6	5.9	6.3	5.3	5.6	4	3	1.6	0.3	0	0	0	0
0.3	0.7	0.3	0.3	0.7	1.3	2	2.6	3.6	4.6	4.9	3.6	3.3	3.3	1.6	0.3	0	0	0	0	0
0	0	0.3	1	0.3	0	0.3	0.3	1	1.3	1.3	1	1	0.7	0.3	0	0	0	0	0	0
0	0	1	1.3	0.3	0	0	0	0	0	0	0	0	0	0	0	0	0	0	0	0
0	0	0.3	0.3	0	0	0	0	0	0	0	0	0	0	0	0	0	0	0	0	0
0	0	0	0	0	0	0	0	0	0	0	0	0	0	0	0	0	0	0	0	0
0	0	0	0	0	0	0	0	0	0	0	0	0	0	0	0	0	0	0	0	0
0	0	0	0	0	0	0	0	0	0	0	0	0	0	0	0	0	0	0	0	0
0	0	0	0	0	0	0	0	0	0	0	0	0	0	0	0	0	0	0	0	0
0	0	0	0	0	0	0	0	0	0	0	0	0	0	0	0	0	0	0	0	0
0	0	0	0	0	0	0	0	0	0	0	0	0	0	0	0	0	0	0	0	0
0	0	0	0	0	0	0	0	0	0	0	0	0	0	0	0	0	0	0	0	0
Frame 33 (66.00 ms)
0	0	0	0	0	0	0	0	0	0	0	0	0	0	0	0	0	0	0	0	0
0	0	0	0	0	0	0	0	0	0	0	0	1	2.6	5.3	6.6	5.3	1.6	0.3	0	0
0	0	0	0	0	0	0	0	0	0	0.3	2.6	9.6	21.8	33.3	39.3	33	15.5	5.9	1	0
0	0	0	0	0	0	0	0	0	0	2.3	13.5	30.4	52.5	61.7	63.7	61	47.5	28.7	5.3	0
0	0	0	0	0	0	0	0	0	1	8.2	26.4	36.6	45.5	62	66.3	63.7	52.1	32.3	6.9	0.3
0	0	0	0	0	0	0	0	0	2.6	17.8	38.9	52.5	46.9	51.1	55.8	51.8	44.2	25.7	6.9	0.7
0	0	0	0	0	0	0	0	0	2.3	14.5	32	39.9	37.3	40.3	40.3	42.6	35	20.8	4.3	0.3
0	0	0	0	0	0	0	0	0	1.3	7.9	20.5	31	32	32	28.4	32	22.1	8.9	1.3	0
0	0	0	0	0	0	0	0	0	1	4.6	9.9	16.2	18.8	21.1	21.4	20.5	13.5	3	0	0
0	0	0	0	0	0	0	0	0.3	1.3	3.3	5.9	8.9	10.2	11.5	12.9	8.6	3	0.3	0	0
0	0	0	0	0	0	0	0	0.3	1	1.3	2	2.6	2	2	2	1.3	0.3	0	0	0
0	0	0	0	0	0	0	0.3	0.3	1	0.7	0.3	0.3	0	0	0	0	0	0	0	0
0	0	0	0	0	0	0.3	1	1	1	0.3	0	0	0	0	0	0	0	0	0	0
0	0	0	0	0	1	1.3	1.6	1	0.7	0.3	0	0	0	0	0	0	0	0	0	0
0	0	0	0	0.7	2.6	1.6	1.3	1	1	0.3	0	0	0	0	0	0	0	0	0	0
0	0	0	0.7	3.3	4.6	3	1.3	1	0.7	0.3	0	0	0	0	0	0	0	0	0	0
0	0	0.7	4.6	9.2	6.9	4.9	2.3	1.3	0.7	0.3	0	0	0	0	0	0	0	0	0	0
0	0.3	4.3	14.8	16.2	11.2	6.9	3	1.6	0.7	0	0	0	0	0	0	0	0	0	0	0
0	1.3	8.2	13.9	13.2	10.2	6.6	3.6	2	0.3	0	0	0	0	0	0	0	0	0	0	0
0	1.6	7.3	9.9	10.2	9.6	6.3	4	2	0.7	0	0	0	0	0	0	0	0	0	0	0
0.3	2.6	8.9	10.6	10.2	7.9	6.3	5.3	3.6	2.3	0.7	0.3	0	0	0	0	0	0	0	0	0
0.7	5.6	12.5	12.2	13.2	9.6	7.3	5.9	4.3	4	3	1.6	1.3	1.3	0.7	0	0	0	0	0	0
0.3	3	8.9	11.9	14.8	11.2	7.6	6.3	5.3	4.3	4.3	4.3	3.3	4.6	3	1.3	0.3	0	0	0	0
0	0.7	3.6	6.9	10.9	10.9	8.2	6.6	6.3	5.6	5.3	4.3	4.6	7.3	6.9	5.3	1.3	0	0	0	0
0.3	0.7	1	3	8.9	9.6	6.6	5.9	7.3	8.9	7.9	7.3	6.3	6.6	6.3	4.6	1.3	0	0	0	0
1	2.3	0.7	1	4.3	6.3	4.9	5.9	6.3	6.6	7.3	6.3	6.9	5.3	4	2.6	0.7	0	0	0	0
0.3	0.7	0.3	0.3	0.7	1.6	2.6	3	4.3	5.3	5.6	4.6	4.3	4.3	2.6	1	0	0	0	0	0
0	0	0.3	1	0.3	0	0.3	0.7	1.3	1.6	1.6	1.6	1.6	1	0.3	0	0	0	0	0	0
0	0.3	1	1.3	0.3	0	0	0	0	0	0.3	0.3	0.3	0	0	0	0	0	0	0	0
0	0	0.3	0.3	0	0	0	0	0	0	0	0	0	0	0	0	0	0	0	0	0
0	0	0	0	0	0	0	0	0	0	0	0	0	0	0	0	0	0	0	0	0
0	0	0	0	0	0	0	0	0	0	0	0	0	0	0	0	0	0	0	0	0
0	0	0	0	0	0	0	0	0	0	0	0	0	0	0	0	0	0	0	0	0
0	0	0	0	0	0	0	0	0	0	0	0	0	0	0	0	0	0	0	0	0
0	0	0	0	0	0	0	0	0	0	0	0	0	0	0	0	0	0	0	0	0
0	0	0	0	0	0	0	0	0	0	0	0	0	0	0	0	0	0	0	0	0
0	0	0	0	0	0	0	0	0	0	0	0	0	0	0	0	0	0	0	0	0
Frame 34 (68.00 ms)
0	0	0	0	0	0	0	0	0	0	0	0	0	0	0	0	0	0	0	0	0
0	0	0	0	0	0	0	0	0	0	0	0	0.7	2.3	4.9	6.6	5.3	1.6	0.3	0	0
0	0	0	0	0	0	0	0	0	0	0.3	2.3	8.9	20.8	33	39.3	33.7	17.2	6.6	1	0
0	0	0	0	0	0	0	0	0	0	2	12.2	29.7	52.1	61.7	63.7	62.4	52.8	30.7	5.6	0
0	0	0	0	0	0	0	0	0	0.7	7.6	25.7	36.6	45.9	62	66.6	65.7	54.8	34.3	8.2	0.7
0	0	0	0	0	0	0	0	0	2.3	16.2	38.6	52.5	46.9	51.5	57.4	59.1	46.9	26.7	8.2	1
0	0	0	0	0	0	0	0	0	2	13.9	32	40.3	37.6	40.9	40.9	44.9	36.3	22.1	4.6	0.3
0	0	0	0	0	0	0	0	0	1	7.6	20.8	31.3	32.7	32.7	29.4	33.3	23.4	10.6	1.6	0
0	0	0	0	0	0	0	0	0	1	4.6	10.2	16.8	19.1	22.1	22.8	22.4	16.2	3.6	0.3	0
0	0	0	0	0	0	0	0	0.3	1.3	3.3	6.3	9.6	11.2	12.9	14.5	10.2	4	0.7	0	0
0	0	0	0	0	0	0	0	0.3	1	1.3	2.3	3	2.6	2.3	2.3	1.6	0.3	0	0	0
0	0	0	0	0	0	0	0.3	0.7	1	0.7	0.7	0.3	0	0	0	0	0	0	0	0
0	0	0	0	0	0	0.3	1	1	1	0.3	0	0	0	0	0	0	0	0	0	0
0	0	0	0	0	1	1.3	1.6	1	0.7	0.3	0	0	0	0	0	0	0	0	0	0
0	0	0	0	0.7	2.6	1.6	1.3	1	1	0.3	0	0	0	0	0	0	0	0	0	0
0	0	0	0.7	2.6	4.6	3	1.6	1	0.7	0.3	0	0	0	0	0	0	0	0	0	0
0	0	1	4.9	8.9	6.9	4.9	2.3	1.3	0.7	0.3	0	0	0	0	0	0	0	0	0	0
0	0.3	4.6	16.8	16.5	11.2	6.9	3	1.6	0.7	0	0	0	0	0	0	0	0	0	0	0
0	1.3	8.2	14.2	13.5	10.2	6.6	3.6	2.3	0.7	0	0	0	0	0	0	0	0	0	0	0
0	1.3	7.3	9.9	10.2	9.6	6.3	4.3	2.3	0.7	0	0	0	0	0	0	0	0	0	0	0
0.3	2.6	8.9	10.6	10.6	7.9	6.3	5.6	4	2.6	1	0.3	0.3	0	0	0	0	0	0	0	0
0.7	5.3	12.2	12.2	13.5	9.9	7.3	6.3	4.6	4.3	3.3	2.3	1.6	1.3	1	0.3	0	0	0	0	0
0.3	3	8.9	12.2	15.2	11.5	7.9	6.6	5.6	4.6	4.6	5.3	4	5.3	4	2	0.3	0	0	0	0
0	0.7	3.6	6.9	11.5	11.2	8.9	6.9	6.9	6.3	5.9	4.9	5.6	8.6	8.2	6.3	1.6	0	0	0	0
0.3	0.7	1	3	9.2	10.2	7.3	6.6	7.9	9.6	8.9	7.9	7.3	7.9	7.3	5.6	2	0.3	0	0	0
0.7	2	0.7	1	4.6	6.9	5.6	6.9	6.9	7.3	8.2	7.6	8.6	6.3	4.9	3.6	1	0	0	0	0
0.3	0.7	0.3	0.3	0.7	2	3	3.6	4.6	5.9	6.6	5.3	5.3	5.3	3.3	1.3	0.3	0	0	0	0
0	0	0.7	1.3	0.3	0.3	0.3	0.7	1.6	2	2.3	2.3	2.6	1.6	0.7	0.3	0	0	0	0	0
0	0.3	1.3	1.6	0.7	0	0	0	0.3	0.3	0.3	0.3	0.3	0	0	0	0	0	0	0	0
0	0	0.3	0.3	0	0	0	0	0	0	0	0	0	0	0	0	0	0	0	0	0
0	0	0	0	0	0	0	0	0	0	0	0	0	0	0	0	0	0	0	0	0
0	0	0	0	0	0	0	0	0	0	0	0	0	0	0	0	0	0	0	0	0
0	0	0	0	0	0	0	0	0	0	0	0	0	0	0	0	0	0	0	0	0
0	0	0	0	0	0	0	0	0	0	0	0	0	0	0	0	0	0	0	0	0
0	0	0	0	0	0	0	0	0	0	0	0	0	0	0	0	0	0	0	0	0
0	0	0	0	0	0	0	0	0	0	0	0	0	0	0	0	0	0	0	0	0
0	0	0	0	0	0	0	0	0	0	0	0	0	0	0	0	0	0	0	0	0
Frame 35 (70.00 ms)
0	0	0	0	0	0	0	0	0	0	0	0	0	0	0	0	0	0	0	0	0
0	0	0	0	0	0	0	0	0	0	0	0	0.7	2.3	4.9	6.3	5.3	1.6	0.3	0	0
0	0	0	0	0	0	0	0	0	0	0.3	2	8.2	19.5	32	38.9	33.7	17.5	6.6	1	0
0	0	0	0	0	0	0	0	0	0	1.6	11.2	29	51.8	61.4	63.7	62.7	54.4	31.3	5.9	0.3
0	0	0	0	0	0	0	0	0	0.7	6.9	25.1	36.3	45.9	62	66.6	67.3	62	36.3	8.9	0.7
0	0	0	0	0	0	0	0	0	2	14.8	38.3	52.5	46.9	51.5	57.7	60.7	53.5	28.7	8.9	1
0	0	0	0	0	0	0	0	0	1.6	13.5	32.3	40.3	37.6	40.9	41.2	45.9	38.6	23.4	4.9	0.3
0	0	0	0	0	0	0	0	0	1	7.6	21.1	31.7	33	32.7	29.7	34.3	25.1	11.5	1.6	0
0	0	0	0	0	0	0	0	0	1	4.6	10.6	17.2	19.5	22.8	23.8	23.8	18.5	4.3	0.3	0
0	0	0	0	0	0	0	0	0.3	1.3	3.6	6.6	9.9	11.5	13.5	15.5	11.9	4.9	0.7	0	0
0	0	0	0	0	0	0	0	0.3	1	1.6	2.3	3.3	3	2.6	2.6	1.6	0.3	0	0	0
0	0	0	0	0	0	0	0.3	0.7	1	1	0.7	0.3	0.3	0	0	0	0	0	0	0
0	0	0	0	0	0	0.3	1	1	1.3	0.7	0.3	0	0	0	0	0	0	0	0	0
0	0	0	0	0	1	1.3	2	1	0.7	0.3	0	0	0	0	0	0	0	0	0	0
0	0	0	0	0.7	2.6	1.6	1.3	1	1	0.7	0	0	0	0	0	0	0	0	0	0
0	0	0	0.7	2.6	4.6	3	1.6	1	0.7	0.7	0	0	0	0	0	0	0	0	0	0
0	0	1	4.9	8.9	6.9	4.9	2.3	1.3	1	0.3	0	0	0	0	0	0	0	0	0	0
0	0.3	4.6	16.8	16.5	11.2	6.9	3	2	1	0	0	0	0	0	0	0	0	0	0	0
0	1.3	8.2	14.2	13.5	10.6	6.9	3.6	2.6	0.7	0	0	0	0	0	0	0	0	0	0	0
0	1.3	7.3	9.9	10.2	9.9	6.3	4.3	2.3	0.7	0	0	0	0	0	0	0	0	0	0	0
0.3	2.6	8.9	10.6	10.6	8.2	6.6	5.6	4.3	3	1	0.3	0.3	0.3	0	0	0	0	0	0	0
0.7	4.9	12.5	12.5	13.5	10.2	7.6	6.6	4.9	4.6	3.6	2.6	2	1.6	1.3	0.3	0	0	0	0	0
0.3	3	8.9	12.2	15.8	12.2	8.6	7.3	5.9	4.9	5.3	5.6	4.6	5.9	4.6	2.3	0.3	0	0	0	0
0	0.7	3.3	6.9	11.9	11.9	9.6	7.3	7.3	6.6	6.3	5.3	6.3	9.6	9.6	7.6	2	0.3	0	0	0
0	0.7	1	3	9.9	10.9	7.9	7.3	8.2	10.6	9.6	8.9	8.2	9.2	8.2	6.6	2.3	0.3	0	0	0
0.7	2	0.7	1	4.9	7.6	6.3	7.3	7.3	7.9	8.9	8.2	9.6	7.6	5.9	4.3	1	0	0	0	0
0.3	0.7	0.3	0.3	1	2	3.3	4	4.9	6.6	7.3	6.3	6.3	5.9	4	2	0.3	0	0	0	0
0	0	0.7	1.3	0.3	0.3	0.7	1	2	2.3	2.6	3	3.3	2	1	0.3	0	0	0	0	0
0	0.3	1.6	2	0.7	0	0	0	0.3	0.3	0.3	0.3	0.7	0.3	0	0	0	0	0	0	0
0	0	0.3	0.3	0	0	0	0	0	0	0	0	0	0	0	0	0	0	0	0	0
0	0	0	0	0.3	0	0	0	0	0	0	0	0	0.3	0	0	0	0	0	0	0
0	0	0	0	0	0	0	0	0	0	0	0	0.3	0	0	0	0	0	0	0	0
0	0	0	0	0	0	0	0	0	0	0	0	0	0	0	0	0	0	0	0	0
0	0	0	0	0	0	0	0	0	0	0	0	0	0	0	0	0	0	0	0	0
0	0	0	0	0	0	0	0	0	0	0	0	0	0	0	0	0	0	0	0	0
0	0	0	0	0	0	0	0	0	0	0	0	0	0	0	0	0	0	0	0	0
0	0	0	0	0	0	0	0	0	0	0	0	0	0	0	0	0	0	0	0	0
Frame 36 (72.00 ms)
0	0	0	0	0	0	0	0	0	0	0	0	0	0	0	0	0	0	0	0	0
0	0	0	0	0	0	0	0	0	0	0	0	0.7	2	4.6	6.3	5.3	1.6	0.3	0	0
0	0	0	0	0	0	0	0	0	0	0	1.6	7.6	18.5	31	38.6	33.7	17.2	6.6	1	0
0	0	0	0	0	0	0	0	0	0	1.6	10.2	28	51.5	61	63.7	62.7	54.4	31.3	5.9	0.3
0	0	0	0	0	0	0	0	0	0.7	7.6	24.4	35.6	45.5	61.4	66	67.3	62	36.6	9.2	0.7
0	0	0	0	0	0	0	0	0	2	14.2	37.9	52.5	46.5	49.5	54.4	59.7	53.5	29	9.2	1
0	0	0	0	0	0	0	0	0	1.6	13.2	32	39.6	38.3	45.2	41.2	43.6	38.3	24.1	5.3	0.3
0	0	0	0	0	0	0	0	0	1	7.3	21.1	31.7	33.3	34	30	34	25.4	12.2	2	0
0	0	0	0	0	0	0	0	0	1	4.6	10.6	17.2	20.1	23.4	24.1	24.7	19.8	4.6	0.3	0
0	0	0	0	0	0	0	0	0	1.3	3.6	6.6	10.2	11.9	14.2	16.2	12.5	5.3	0.7	0	0
0	0	0	0	0	0	0	0	0.3	1	1.6	2.6	3.6	3	3	3	2	0.3	0	0	0
0	0	0	0	0	0	0	0.3	0.7	1	1	0.7	0.3	0.3	0	0	0	0	0	0	0
0	0	0	0	0	0	0.3	1	1.3	1.3	0.7	0.3	0	0	0	0	0	0	0	0	0
0	0	0	0	0	1	1.3	2	1	0.7	0.3	0.3	0	0	0	0	0	0	0	0	0
0	0	0	0	0.7	2.6	1.6	1.3	1	1	0.7	0	0	0	0	0	0	0	0	0	0
0	0	0	0.7	2.6	4.6	3	1.6	1	0.7	0.7	0	0	0	0	0	0	0	0	0	0
0	0	1	4.9	8.9	6.9	4.9	2.3	1.3	1	0.3	0	0	0	0	0	0	0	0	0	0
0	0.3	4.6	16.8	16.5	11.2	6.9	3	2	1	0	0	0	0	0	0	0	0	0	0	0
0	1.3	8.2	14.2	13.5	10.6	6.9	4	2.6	0.7	0	0	0	0	0	0	0	0	0	0	0
0	1.3	7.3	9.9	10.6	9.9	6.3	4.3	2.6	0.7	0	0	0	0	0	0	0	0	0	0	0
0.3	2.6	8.9	10.9	10.6	8.2	6.6	5.9	4.3	3	1.3	0.3	0.3	0.3	0	0	0	0	0	0	0
0.7	4.9	12.5	12.5	13.9	10.2	7.9	6.9	5.3	5.3	4	2.6	2	2	1.3	0.3	0	0	0	0	0
0.3	3	8.9	12.5	16.2	12.5	8.9	7.6	6.6	5.6	5.9	6.3	5.3	6.6	4.9	2.6	0.7	0	0	0	0
0	0.7	3.6	7.3	12.2	12.2	9.9	7.9	7.6	7.3	6.9	5.9	6.9	10.6	10.6	8.6	2.6	0.3	0	0	0
0	0.7	1	3.3	10.6	11.2	8.2	7.6	8.9	11.2	10.6	9.9	9.2	10.2	9.2	7.6	3	0.3	0	0	0
0.7	2	0.7	1.3	5.3	7.9	6.6	7.6	7.6	8.2	9.6	9.2	10.6	8.2	6.6	4.9	1.6	0	0	0	0
0.3	0.7	0.3	0.3	1	2	3.6	4.3	5.3	6.9	7.6	6.9	6.6	6.6	4.6	2.6	0.7	0	0	0	0
0	0	0.7	1.3	0.3	0.3	0.7	1.3	2	2.6	3	3.6	3.6	2.6	1.3	0.3	0	0	0	0	0
0	0.3	1.6	2.3	0.7	0	0	0	0.3	0.3	0.3	0.7	0.7	0.3	0	0	0	0	0	0	0
0	0	0.3	0.3	0	0	0	0	0	0	0	0	0	0	0	0	0	0	0	0	0
0	0	0	0	0.3	0	0	0	0	0	0	0	0.3	0.3	0	0	0	0	0	0	0
0	0	0	0	0	0	0	0	0	0	0	0	0.3	0	0	0	0	0	0	0	0
0	0	0	0	0	0	0	0	0	0	0	0	0	0	0	0	0	0	0	0	0
0	0	0	0	0	0	0	0	0	0	0	0	0	0	0	0	0	0	0	0	0
0	0	0	0	0	0	0	0	0	0	0	0	0	0	0	0	0	0	0	0	0
0	0	0	0	0	0	0	0	0	0	0	0	0	0	0	0	0	0	0	0	0
0	0	0	0	0	0	0	0	0	0	0	0	0	0	0	0	0	0	0	0	0
Frame 37 (74.00 ms)
0	0	0	0	0	0	0	0	0	0	0	0	0	0	0	0	0	0	0	0	0
0	0	0	0	0	0	0	0	0	0	0	0	0.3	1.6	4.3	6.3	4.9	1.6	0.3	0	0
0	0	0	0	0	0	0	0	0	0	0.3	2.3	7.3	17.5	29.7	37.6	33	16.8	6.6	1	0
0	0	0	0	0	0	0	0	0	0	2.3	13.2	28	50.8	60.1	60.4	61.7	54.4	31.7	5.9	0.3
0	0	0	0	0	0	0	0	0	0.7	7.3	24.4	35	44.9	61	65.3	67	61.7	37.6	9.2	0.7
0	0	0	0	0	0	0	0	0	1.6	13.9	37.3	52.1	46.5	49.2	55.1	59.1	50.8	28.7	9.2	1
0	0	0	0	0	0	0	0	0	1.6	12.9	32	39.6	37.9	43.6	44.5	44.2	37.6	24.1	5.3	0.3
0	0	0	0	0	0	0	0	0	1	7.3	21.1	31.7	33	33.7	30.7	34	25.7	12.2	2	0
0	0	0	0	0	0	0	0	0	0.7	4.6	10.9	17.5	20.1	23.4	24.4	25.1	20.5	4.6	0.3	0
0	0	0	0	0	0	0	0	0	1	3.6	6.9	10.2	11.9	14.5	16.5	13.2	5.6	0.7	0	0
0	0	0	0	0	0	0	0	0.3	1	1.6	2.6	3.6	3.3	3.3	3.3	2	0.3	0	0	0
0	0	0	0	0	0	0	0.3	0.7	1.3	1	1	0.7	0.3	0.3	0	0	0	0	0	0
0	0	0	0	0	0	0.3	1.3	1.3	1.3	0.7	0.3	0	0	0	0	0	0	0	0	0
0	0	0	0	0	1	1.3	2	1	0.7	0.7	0.3	0	0	0	0	0	0	0	0	0
0	0	0	0	0.7	2.6	1.6	1.3	1	1.3	1	0.3	0	0	0	0	0	0	0	0	0
0	0	0	0.7	2.6	4.6	3	1.6	1	1	0.7	0	0	0	0	0	0	0	0	0	0
0	0	1	4.9	8.9	6.9	4.9	2.3	1.3	1	0.3	0	0	0	0	0	0	0	0	0	0
0	0.3	4.6	16.8	16.5	11.2	7.3	3	2	1	0.3	0	0	0	0	0	0	0	0	0	0
0	1.3	8.2	14.2	13.5	10.6	6.9	4	2.6	0.7	0	0	0	0	0	0	0	0	0	0	0
0	1.3	7.3	9.9	10.9	10.2	6.3	4.6	2.6	0.7	0	0	0	0	0	0	0	0	0	0	0
0.3	2.6	8.9	10.9	10.9	8.6	6.9	6.3	4.6	3.3	1.3	0.3	0.3	0.3	0.3	0	0	0	0	0	0
0.7	5.3	12.5	12.9	14.2	10.6	8.2	7.3	5.6	5.6	4.6	3	2.3	2	1.6	0.3	0	0	0	0	0
0.3	3	9.2	12.9	16.8	12.9	9.2	7.9	6.9	5.9	6.6	6.9	5.9	7.3	5.3	3	0.7	0	0	0	0
0	0.7	3.6	7.3	12.5	12.9	10.6	8.2	7.9	7.9	7.3	6.3	7.3	11.2	11.2	9.2	2.6	0.3	0	0	0
0.3	0.7	1	3.3	10.9	11.9	8.6	7.9	9.2	11.9	11.2	10.6	9.9	10.9	9.9	8.2	3.3	0.3	0	0	0
1	2.3	0.7	1.3	5.6	8.6	6.9	8.2	8.2	8.9	10.2	9.6	11.5	9.2	7.3	5.6	2	0.3	0	0	0
0.3	0.7	0.3	0.3	1	2.3	4	4.6	5.6	7.3	8.2	7.3	7.3	6.9	4.9	3.3	0.7	0	0	0	0
0	0	1	1.6	0.7	0.3	1	1.3	2.3	3	3.6	4	4.3	3	1.6	0.7	0	0	0	0	0
0	0.3	2.3	2.6	0.7	0	0	0.3	0.3	0.3	0.3	0.7	0.7	0.3	0.3	0	0	0	0	0	0
0	0	0.7	0.7	0.3	0	0	0	0	0	0	0	0	0	0	0	0	0	0	0	0
0	0	0	0	0.3	0	0	0	0	0	0	0	0.3	0.7	0	0	0	0	0	0	0
0	0	0	0	0	0	0	0	0	0	0	0	0.3	0.3	0	0	0	0	0	0	0
0	0	0	0	0	0	0	0	0	0	0	0	0	0	0	0	0	0	0	0	0
0	0	0	0	0	0	0	0	0	0	0	0	0	0	0	0	0	0	0	0	0
0	0	0	0	0	0	0	0	0	0	0	0	0	0	0	0	0	0	0	0	0
0	0	0	0	0	0	0	0	0	0	0	0	0	0	0	0	0	0	0	0	0
0	0	0	0	0	0	0	0	0	0	0	0	0	0	0	0	0	0	0	0	0
Frame 38 (76.00 ms)
0	0	0	0	0	0	0	0	0	0	0	0	0	0	0	0	0	0	0	0	0
0	0	0	0	0	0	0	0	0	0	0	0	0.7	1.6	4	5.6	4.9	1.6	0.3	0	0
0	0	0	0	0	0	0	0	0	0	0.3	2.6	8.2	17.2	28.4	34.6	32	15.8	6.3	1	0
0	0	0	0	0	0	0	0	0	0	2.3	12.5	27.7	50.8	59.4	58.1	60.4	50.5	30.4	5.6	0
0	0	0	0	0	0	0	0	0	1	8.2	24.4	34.6	44.2	60.4	64.3	65	57.1	34.6	8.6	0.7
0	0	0	0	0	0	0	0	0	3	18.8	38.6	52.8	45.9	47.2	52.5	54.8	47.5	27.7	8.9	1
0	0	0	0	0	0	0	0	0	2	13.9	33	43.2	39.3	43.2	43.6	41.6	35	23.4	5.3	0.3
0	0	0	0	0	0	0	0	0	1	7.3	21.1	32.7	33.7	33.7	30.7	33.7	25.4	12.2	2	0
0	0	0	0	0	0	0	0	0	1	4.6	10.9	17.5	20.5	23.4	24.4	25.4	20.8	4.9	0.3	0
0	0	0	0	0	0	0	0	0	1.3	3.6	6.9	10.6	12.2	14.8	16.8	13.9	5.9	1	0	0
0	0	0	0	0	0	0	0	0.3	1	1.6	2.6	4	3.3	3.3	3.3	2.3	0.7	0	0	0
0	0	0	0	0	0	0	0.3	0.7	1.3	1	1	0.7	0.3	0.3	0	0	0	0	0	0
0	0	0	0	0	0	0.3	1.3	1.3	1.3	0.7	0.3	0	0	0	0	0	0	0	0	0
0	0	0	0	0.3	1	1.3	2	1	0.7	0.7	0.3	0	0	0	0	0	0	0	0	0
0	0	0	0	0.7	3	2	1.6	1	1.3	1	0.3	0	0	0	0	0	0	0	0	0
0	0	0	0.7	2.6	4.6	3.3	1.6	1	1	0.7	0	0	0	0	0	0	0	0	0	0
0	0	1	4.9	8.9	6.9	4.9	2.3	1.3	1	0.3	0	0	0	0	0	0	0	0	0	0
0	0.3	4.6	16.8	16.5	11.2	7.3	3	2	1	0.3	0	0	0	0	0	0	0	0	0	0
0	1.3	8.6	14.5	13.5	10.6	6.9	4	2.6	0.7	0	0	0	0	0	0	0	0	0	0	0
0	1.6	7.6	10.2	10.9	10.2	6.6	4.6	2.6	1	0	0	0	0	0	0	0	0	0	0	0
0.3	2.6	9.2	11.2	11.2	8.9	6.9	6.3	4.6	3.3	1.3	0.3	0.3	0.3	0.3	0	0	0	0	0	0
0.7	5.3	12.9	13.5	14.5	10.9	8.6	7.3	5.6	5.9	4.6	3.3	2.6	2.3	1.6	0.3	0	0	0	0	0
0.3	3	9.2	13.2	17.2	13.2	9.9	8.2	7.3	6.3	6.9	7.6	6.3	7.6	5.6	3	0.7	0	0	0	0
0	0.7	3.6	7.6	13.2	13.2	10.9	8.6	8.2	8.2	7.9	6.9	7.9	11.5	11.9	9.9	3	0.3	0	0	0
0.3	0.7	1	3.6	11.2	12.2	9.2	8.2	9.6	12.2	11.9	11.2	10.2	11.2	10.2	8.6	3.6	0.3	0	0	0
1	2.3	0.7	1.3	5.9	8.9	7.6	8.6	8.6	9.2	10.6	10.6	12.2	9.6	7.6	5.9	2	0.3	0	0	0
0.3	0.7	0.3	0.7	1	2.6	4.3	4.9	5.9	7.6	8.6	7.9	7.9	7.3	5.3	3.6	0.7	0	0	0	0
0	0.3	1	2	0.7	0.3	1	1.6	2.6	3	3.6	4.3	4.6	3.6	2	0.7	0	0	0	0	0
0	0.3	2.6	3.3	1	0	0	0.3	0.3	0.3	0.7	0.7	0.7	0.7	0.3	0	0	0	0	0	0
0	0	0.7	0.7	0.3	0	0	0	0	0	0	0	0	0.3	0	0	0	0	0	0	0
0	0	0	0	0.3	0	0	0	0	0	0	0	0.3	0.7	0	0	0	0	0	0	0
0	0	0	0	0	0	0	0	0	0	0	0	0.7	0.3	0	0	0	0	0	0	0
0	0	0	0	0	0	0	0	0	0	0	0	0	0	0	0	0	0	0	0	0
0	0	0	0	0	0	0	0	0	0	0	0	0	0	0	0	0	0	0	0	0
0	0	0	0	0	0	0	0	0	0	0	0	0	0	0	0	0	0	0	0	0
0	0	0	0	0	0	0	0	0	0	0	0	0	0	0	0	0	0	0	0	0
0	0	0	0	0	0	0	0	0	0	0	0	0	0	0	0	0	0	0	0	0
Frame 39 (78.00 ms)
0	0	0	0	0	0	0	0	0	0	0	0	0	0	0	0	0	0	0	0	0
0	0	0	0	0	0	0	0	0	0	0	0	0.7	1.6	4	4.9	4.3	1.3	0	0	0
0	0	0	0	0	0	0	0	0	0	0.3	2.6	8.2	16.8	27.4	32	29.4	14.5	5.9	1	0
0	0	0	0	0	0	0	0	0	0	2.3	12.5	27.4	50.5	59.1	56.8	59.1	48.2	29.4	5.6	0
0	0	0	0	0	0	0	0	0	1	8.2	23.4	34	43.9	60.1	64	64.3	54.8	33.7	8.2	0.7
0	0	0	0	0	0	0	0	0	3	18.5	37.3	51.8	44.5	45.9	50.8	52.8	46.9	29	8.9	1
0	0	0	0	0	0	0	0	0	2	13.9	32	41.9	38.6	41.2	40.9	40.6	34	23.8	5.3	0.3
0	0	0	0	0	0	0	0	0	1	7.3	20.8	32	33.3	33.3	30	33.7	25.1	12.2	2	0
0	0	0	0	0	0	0	0	0	1	4.6	10.9	17.5	20.1	23.8	24.7	25.4	20.8	4.9	0.3	0
0	0	0	0	0	0	0	0	0	1.3	3.6	6.9	10.6	12.2	14.8	17.2	13.9	5.9	1	0	0
0	0	0	0	0	0	0	0	0.3	1	1.6	2.6	4	3.3	3.6	3.3	2.3	0.7	0	0	0
0	0	0	0	0	0	0	0.3	0.7	1.3	1	1	0.7	0.3	0.3	0	0	0	0	0	0
0	0	0	0	0	0	0.3	1.3	1.3	1.3	0.7	0.3	0	0	0	0	0	0	0	0	0
0	0	0	0	0.3	1	1.3	2	1.3	1	0.7	0.3	0	0	0	0	0	0	0	0	0
0	0	0	0	0.7	3	2	1.6	1.3	1.3	1	0.3	0	0	0	0	0	0	0	0	0
0	0	0	0.7	3	4.9	3.3	2	1.3	1	0.7	0	0	0	0	0	0	0	0	0	0
0	0	0.7	4.6	8.9	7.3	5.3	2.3	1.3	1.3	0.3	0	0	0	0	0	0	0	0	0	0
0	0.3	4.6	16.2	16.5	11.5	7.3	3	2	1.3	0.3	0	0	0	0	0	0	0	0	0	0
0	1.3	8.6	14.5	13.9	10.9	6.9	4	3	0.7	0	0	0	0	0	0	0	0	0	0	0
0	1.6	7.9	10.2	10.9	10.6	6.6	4.6	2.6	1	0	0	0	0	0	0	0	0	0	0	0
0.3	2.6	9.6	11.2	11.2	8.9	7.3	6.6	4.9	3.6	1.3	0.3	0.3	0.3	0.3	0	0	0	0	0	0
0.7	5.3	13.2	13.5	14.8	11.5	8.9	7.6	6.3	6.3	4.9	3.6	3	2.3	1.6	0.3	0	0	0	0	0
0.3	3.3	9.9	13.9	17.8	14.2	10.2	8.6	7.6	6.9	7.3	7.9	6.6	7.9	5.9	3.3	0.7	0	0	0	0
0	0.7	4	7.9	13.9	13.9	11.5	8.9	8.9	8.6	8.2	7.3	8.2	12.2	12.5	10.6	3	0.3	0	0	0
0.3	0.7	1	3.6	11.9	13.2	9.6	8.6	9.9	12.9	12.5	11.5	10.9	12.2	10.9	9.2	4	0.7	0	0	0
1	2.3	0.7	1.6	6.6	9.6	7.9	8.9	8.9	9.9	11.2	10.6	12.5	10.2	7.9	6.6	2.3	0.3	0	0	0
0.3	0.7	0.3	0.7	1.3	2.6	4.6	5.3	6.3	7.9	9.2	8.2	7.9	7.9	5.9	4	1	0	0	0	0
0	0.3	1.3	2	0.7	0.3	1	1.6	2.6	3.3	4.3	4.6	4.9	3.6	2.3	1	0	0	0	0	0
0	0.7	3.3	3.6	1	0	0	0.3	0.3	0.3	0.7	0.7	1	0.7	0.3	0	0	0	0	0	0
0	0	0.7	0.7	0.3	0	0	0	0	0	0	0	0	0.3	0	0	0	0	0	0	0
0	0	0	0	0.3	0	0	0	0	0	0	0	0.7	1	0.3	0	0	0	0	0	0
0	0	0	0	0	0.3	0	0	0	0	0	0.3	0.7	0.3	0	0	0	0	0	0	0
0	0	0	0	0	0	0	0	0	0	0	0	0	0	0	0	0	0	0	0	0
0	0	0	0	0	0	0	0	0	0	0	0	0	0	0	0	0	0	0	0	0
0	0	0	0	0	0	0	0	0	0	0	0	0	0	0	0	0	0	0	0	0
0	0	0	0	0	0	0	0	0	0	0	0	0	0	0	0	0	0	0	0	0
0	0	0	0	0	0	0	0	0	0	0	0	0	0	0	0	0	0	0	0	0
Frame 40 (80.00 ms)
0	0	0	0	0	0	0	0	0	0	0	0	0	0	0	0	0	0	0	0	0
0	0	0	0	0	0	0	0	0	0	0	0	0.7	1.6	3.6	4.9	4	1.3	0	0	0
0	0	0	0	0	0	0	0	0	0	0.3	2.6	8.2	16.8	26.7	30.7	27.1	13.5	5.6	1	0
0	0	0	0	0	0	0	0	0	0	2.3	12.5	27.1	50.2	58.7	55.8	58.4	46.9	28.7	5.3	0
0	0	0	0	0	0	0	0	0	1	8.2	23.8	33.7	42.9	59.7	63.3	64	54.1	32.3	7.6	0.7
0	0	0	0	0	0	0	0	0	3	18.5	37	51.5	43.6	44.5	49.5	51.5	45.5	27.4	8.6	1
0	0	0	0	0	0	0	0	0	2	13.5	30.7	41.2	36.6	39.3	39.3	39.9	33.7	23.4	5.3	0.3
0	0	0	0	0	0	0	0	0	1	7.6	20.8	31.7	30.4	30.7	29.4	33.3	25.1	12.2	2	0
0	0	0	0	0	0	0	0	0	1	4.6	10.9	17.2	19.8	23.1	24.4	25.4	21.1	4.9	0.3	0
0	0	0	0	0	0	0	0	0.3	1.3	3.6	6.9	10.6	12.2	14.8	17.2	14.2	6.3	1	0	0
0	0	0	0	0	0	0	0	0.3	1	1.6	2.6	4	3.3	3.6	3.6	2.3	0.7	0	0	0
0	0	0	0	0	0	0	0.3	0.7	1.3	1	1	0.7	0.3	0.3	0	0	0	0	0	0
0	0	0	0	0	0	0.3	1.3	1.3	1.6	0.7	0.3	0	0	0	0	0	0	0	0	0
0	0	0	0	0.3	1	1.6	2.3	1.3	1	0.7	0.3	0	0	0	0	0	0	0	0	0
0	0	0	0	1	3.3	2	1.6	1.3	1.6	1	0.3	0	0	0	0	0	0	0	0	0
0	0	0	0.7	3	4.9	3.3	2	1.3	1	1	0.3	0	0	0	0	0	0	0	0	0
0	0	0.7	4.9	9.2	7.3	5.3	2.6	1.6	1.3	0.7	0	0	0	0	0	0	0	0	0	0
0	0.3	4.6	16.2	16.5	11.5	7.3	3.3	2	1.3	0.3	0	0	0	0	0	0	0	0	0	0
0	1.3	8.9	14.5	13.9	10.9	6.9	4.3	3	0.7	0	0	0	0	0	0	0	0	0	0	0
0	1.6	7.9	10.2	11.2	10.6	6.9	4.9	2.6	1	0	0	0	0	0	0	0	0	0	0	0
0.3	3	9.9	11.5	11.5	9.2	7.6	6.9	4.9	3.6	1.3	0.7	0.3	0.3	0.3	0	0	0	0	0	0
0.7	5.6	13.5	14.2	15.2	11.9	9.2	7.9	6.3	6.6	5.3	3.6	3	2.3	1.6	0.3	0	0	0	0	0
0.3	3.6	10.2	14.2	18.1	14.5	10.6	8.9	7.9	7.3	7.6	8.2	6.9	8.2	6.3	3.6	0.7	0	0	0	0
0	1	4.3	8.2	13.9	14.5	11.9	9.2	9.2	8.9	8.6	7.6	8.6	12.9	13.2	11.2	3.3	0.3	0	0	0
0.3	0.7	1	3.6	11.9	13.5	9.9	8.9	10.2	13.5	13.2	12.5	11.5	12.5	11.5	9.9	4.3	0.7	0	0	0
1	2.3	0.7	1.6	6.6	9.9	8.2	9.2	9.2	10.2	11.9	11.5	13.5	10.6	8.6	6.9	2.6	0.3	0	0	0
0.3	1	0.3	0.7	1.3	3	4.9	5.3	6.6	8.2	9.6	8.6	8.6	7.9	6.3	4.6	1	0	0	0	0
0	0.3	1.3	2	1	0.3	1	1.6	3	3.6	4.6	4.9	5.3	4	2.6	1.3	0.3	0	0	0	0
0	0.7	3.3	3.6	1	0	0	0.3	0.3	0.3	0.7	0.7	1	1	0.3	0	0	0	0	0	0
0	0	0.7	0.7	0.3	0	0	0	0	0	0	0	0.3	0.3	0	0	0	0	0	0	0
0	0	0	0	0.3	0	0	0	0	0	0	0	0.7	1	0.7	0	0	0	0	0	0
0	0	0	0	0	0.3	0	0	0	0	0	0.3	1	0.7	0	0	0	0	0	0	0
0	0	0	0	0	0	0	0.3	0	0	0	0	0.3	0	0	0	0	0	0	0	0
0	0	0	0	0	0	0	0	0	0	0	0	0	0	0	0	0	0	0	0	0
0	0	0	0	0	0	0	0	0	0	0	0	0	0	0	0	0	0	0	0	0
0	0	0	0	0	0	0	0	0	0	0	0	0	0	0	0	0	0	0	0	0
0	0	0	0	0	0	0	0	0	0	0	0	0	0	0	0	0	0	0	0	0
Frame 41 (82.00 ms)
0	0	0	0	0	0	0	0	0	0	0	0	0	0	0	0	0	0	0	0	0
0	0	0	0	0	0	0	0	0	0	0	0	0.7	1.6	3.6	4.6	3.6	1	0	0	0
0	0	0	0	0	0	0	0	0	0	0.3	2.6	7.9	16.8	26.4	29.4	25.7	12.9	4.9	0.7	0
0	0	0	0	0	0	0	0	0	0	2.3	12.5	26.4	50.2	58.7	55.4	57.7	45.2	25.7	4.6	0
0	0	0	0	0	0	0	0	0	1	8.2	23.1	33	42.2	59.4	63.3	63.3	52.8	31.3	7.3	0.7
0	0	0	0	0	0	0	0	0	3	18.1	36	51.1	43.2	43.9	49.2	50.5	44.2	26.7	7.9	1
0	0	0	0	0	0	0	0	0	2	13.5	29.7	40.9	36.6	38.9	38.6	38.3	32	21.8	4.6	0.3
0	0	0	0	0	0	0	0	0	1	7.3	20.5	31	30.4	30.7	28	31.3	24.4	11.9	2	0
0	0	0	0	0	0	0	0	0	1	4.6	10.9	17.2	19.5	23.1	24.4	25.1	21.1	4.9	0.3	0
0	0	0	0	0	0	0	0	0.3	1.3	3.6	7.3	10.6	12.5	15.2	17.5	14.5	6.3	1	0	0
0	0	0	0	0	0	0	0	0.3	1	1.6	2.6	4.3	3.6	3.6	3.6	2.3	0.7	0	0	0
0	0	0	0	0	0	0	0.3	0.7	1.3	1.3	1	0.7	0.3	0.3	0	0	0	0	0	0
0	0	0	0	0	0	0.3	1.3	1.3	1.6	1	0.3	0	0	0	0	0	0	0	0	0
0	0	0	0	0.3	1	1.6	2.3	1.3	1	0.7	0.3	0	0	0	0	0	0	0	0	0
0	0	0	0	1	3.3	2	1.6	1.3	1.6	1.3	0.3	0	0	0	0	0	0	0	0	0
0	0	0	0.7	3.3	5.3	3.6	2	1.3	1	1	0.3	0	0	0	0	0	0	0	0	0
0	0	0.7	4.9	9.2	7.3	5.6	2.6	1.6	1.3	0.7	0	0	0	0	0	0	0	0	0	0
0	0.3	4.6	16.2	16.8	11.5	7.6	3.3	2	1.3	0.3	0	0	0	0	0	0	0	0	0	0
0	1.6	9.2	14.8	13.9	10.9	7.3	4.3	3	0.7	0	0	0	0	0	0	0	0	0	0	0
0	1.6	8.2	10.6	11.5	10.9	7.3	4.9	2.6	1	0	0	0	0	0	0	0	0	0	0	0
0.3	3	9.9	11.5	11.9	9.6	7.9	6.9	5.3	4	1.6	0.7	0.3	0.3	0.3	0	0	0	0	0	0
0.7	5.9	13.9	14.5	16.2	12.2	9.2	8.2	6.6	6.9	5.6	4	3.3	2.6	2	0.7	0	0	0	0	0
0.3	3.6	10.6	14.8	19.1	15.2	10.9	9.2	8.2	7.3	7.9	8.9	7.6	8.6	6.6	3.6	1	0	0	0	0
0	1	4.3	8.6	14.5	14.8	12.2	9.6	9.6	9.6	9.2	7.9	9.2	13.2	13.9	11.5	3.6	0.3	0	0	0
0.3	0.7	1	4	12.5	13.9	10.2	9.2	10.6	14.2	13.9	12.9	11.9	13.2	11.9	9.9	4.6	0.7	0	0	0
1.3	2.3	0.7	1.6	6.9	10.2	8.6	9.9	9.6	10.6	12.2	11.9	14.2	11.2	8.9	7.3	3	0.3	0	0	0
0.3	1	0.3	0.7	1.3	3	4.9	5.6	6.9	8.6	9.9	8.9	8.9	8.2	6.6	4.6	1.3	0	0	0	0
0	0.3	1.3	2.3	1	0.3	1	2	3.3	3.6	4.6	4.9	5.3	4.3	3	1.3	0.3	0	0	0	0
0	0.7	4	4.3	1.3	0	0	0.3	0.3	0.3	0.7	1	1.3	1	0.3	0	0	0	0	0	0
0	0.3	1	1	0.3	0	0	0	0	0	0	0	0.3	0.7	0.3	0	0	0	0	0	0
0	0	0	0	0.3	0	0	0	0	0	0	0	0.7	1.3	0.7	0	0	0	0	0	0
0	0	0	0	0	0.3	0	0	0	0	0	0.3	1.3	0.7	0	0	0	0	0	0	0
0	0	0	0	0	0	0	0.3	0	0	0	0	0.3	0	0	0	0	0	0	0	0
0	0	0	0	0	0	0	0	0	0	0	0	0	0	0	0	0	0	0	0	0
0	0	0	0	0	0	0	0	0	0	0	0	0	0	0	0	0	0	0	0	0
0	0	0	0	0	0	0	0	0	0	0	0	0	0	0	0	0	0	0	0	0
0	0	0	0	0	0	0	0	0	0	0	0	0	0	0	0	0	0	0	0	0
Frame 42 (84.00 ms)
0	0	0	0	0	0	0	0	0	0	0	0	0	0	0	0	0	0	0	0	0
0	0	0	0	0	0	0	0	0	0	0	0	0.7	1.6	3.6	4.6	3.6	1	0	0	0
0	0	0	0	0	0	0	0	0	0	0.3	2.6	8.2	16.8	26.4	29.4	25.7	12.5	4.9	0.7	0
0	0	0	0	0	0	0	0	0	0	2.6	12.9	26.7	50.2	58.4	54.8	57.4	44.2	24.7	4.3	0
0	0	0	0	0	0	0	0	0	1	8.2	23.1	33	42.2	59.4	63	63.3	52.5	31	6.9	0.3
0	0	0	0	0	0	0	0	0	2.6	17.2	36	51.1	42.2	43.6	48.2	49.8	43.6	26.4	7.9	0.7
0	0	0	0	0	0	0	0	0	2	13.5	29.4	40.3	36.3	38.9	37.6	37.6	32	21.4	4.6	0.3
0	0	0	0	0	0	0	0	0	1	7.6	20.5	31	30.4	30.7	27.7	31	24.4	11.9	1.6	0
0	0	0	0	0	0	0	0	0	1	4.6	10.9	17.5	19.8	23.1	24.4	25.4	21.4	5.3	0.3	0
0	0	0	0	0	0	0	0	0.3	1.3	4	7.3	10.9	12.9	15.5	17.8	14.5	6.6	1	0	0
0	0	0	0	0	0	0	0	0.3	1.3	2	3	4.3	4	4	3.6	2.3	0.7	0	0	0
0	0	0	0	0	0	0	0.3	1	1.6	1.3	1	1	0.3	0.3	0	0	0	0	0	0
0	0	0	0	0	0	0.7	1.3	1.6	1.6	1	0.3	0	0	0	0	0	0	0	0	0
0	0	0	0	0.3	1.3	2	2.3	1.3	1	1	0.7	0	0	0	0	0	0	0	0	0
0	0	0	0	1	3.6	2.3	2	1.6	1.6	1.3	0.3	0	0	0	0	0	0	0	0	0
0	0	0	0.7	3.3	5.3	4	2	1.3	1.3	1	0.3	0	0	0	0	0	0	0	0	0
0	0	0.7	4.9	9.6	7.6	5.6	2.6	1.6	1.3	0.7	0	0	0	0	0	0	0	0	0	0
0	0.3	4.6	16.5	16.8	11.9	7.6	3.3	2	1.3	0.3	0	0	0	0	0	0	0	0	0	0
0	1.6	9.2	15.2	14.2	11.2	7.3	4.3	3	0.7	0	0	0	0	0	0	0	0	0	0	0
0	1.6	8.2	10.9	11.9	11.2	7.3	5.3	3	1	0	0	0	0	0	0	0	0	0	0	0
0.3	3	9.9	11.9	11.9	9.9	7.9	7.3	5.6	4	1.6	0.7	0.3	0.3	0.3	0	0	0	0	0	0
0.7	5.9	14.2	14.5	16.5	12.5	9.6	8.2	6.6	7.3	5.6	4.3	3.3	2.6	2	0.7	0	0	0	0	0
0.3	3.6	10.9	15.2	19.5	15.5	11.2	9.6	8.2	7.6	8.2	8.9	7.6	8.9	6.9	4	1	0	0	0	0
0	1	4.3	8.9	14.8	15.2	12.5	9.9	9.9	9.9	9.2	7.9	9.6	13.9	14.2	12.5	4	0.3	0	0	0
0.3	0.7	1	4	12.9	14.2	10.6	9.6	10.9	14.5	14.5	13.5	12.5	13.9	12.2	10.6	4.9	0.7	0	0	0
1.3	2.3	0.7	1.6	7.3	10.6	8.9	9.9	9.9	10.9	12.9	12.2	14.5	11.5	9.2	7.6	3	0.3	0	0	0
0.3	1	0.3	0.7	1.3	3.3	5.3	5.9	7.3	8.9	10.2	9.2	9.2	8.6	6.9	5.3	1.6	0	0	0	0
0	0.3	1.6	2.3	1	0.3	1.3	2	3.6	4	4.9	5.3	5.6	4.6	3.3	1.3	0.3	0	0	0	0
0	0.7	4	4.3	1.3	0	0	0.3	0.7	0.7	0.7	1	1.3	1.3	0.7	0	0	0	0	0	0
0	0.3	1	1	0.3	0	0	0	0	0	0	0	0.3	0.7	0.3	0	0	0	0	0	0
0	0	0	0	0.3	0	0	0	0	0	0	0.3	1	1.3	0.7	0	0	0	0	0	0
0	0	0	0	0	0.3	0	0	0	0	0	0.3	1.3	0.7	0.3	0	0	0	0	0	0
0	0	0	0	0	0	0	0.3	0	0	0	0	0.3	0	0	0	0	0	0	0	0
0	0	0	0	0	0	0	0	0	0	0	0	0	0	0	0	0	0	0	0	0
0	0	0	0	0	0	0	0	0	0	0	0	0	0	0	0	0	0	0	0	0
0	0	0	0	0	0	0	0	0	0	0	0	0	0	0	0	0	0	0	0	0
0	0	0	0	0	0	0	0	0	0	0	0	0	0	0	0	0	0	0	0	0
Frame 43 (86.00 ms)
0	0	0	0	0	0	0	0	0	0	0	0	0	0	0	0	0	0	0	0	0
0	0	0	0	0	0	0	0	0	0	0	0	0.7	1.6	3.6	4.6	3.6	1	0	0	0
0	0	0	0	0	0	0	0	0	0	0.3	2.6	8.2	16.8	26.4	29	26.1	12.5	4.6	0.7	0
0	0	0	0	0	0	0	0	0	0	2.6	13.2	26.7	50.2	58.4	54.1	57.4	43.9	23.8	4.3	0
0	0	0	0	0	0	0	0	0	1	8.6	23.1	32.3	41.6	59.1	63	63	51.5	29.7	6.6	0.3
0	0	0	0	0	0	0	0	0	3	18.1	36	50.8	41.6	42.9	48.2	49.8	42.9	25.4	7.3	0.7
0	0	0	0	0	0	0	0	0	2.3	13.5	29.4	39.9	35.3	38.6	37.6	37	31.3	21.1	4.6	0.3
0	0	0	0	0	0	0	0	0	1.3	7.6	20.5	31	30	30.7	27.7	30.7	23.1	11.5	1.6	0
0	0	0	0	0	0	0	0	0	1	4.9	10.9	17.5	19.8	23.1	24.4	25.4	21.1	4.9	0.3	0
0	0	0	0	0	0	0	0	0.3	1.6	4	7.6	10.9	12.9	15.8	17.8	14.8	6.6	1	0	0
0	0	0	0	0	0	0	0	0.3	1.3	2	3	4.6	4	4.3	4	2.6	0.7	0	0	0
0	0	0	0	0	0	0	0.3	1	1.6	1.3	1.3	1	0.3	0.3	0.3	0	0	0	0	0
0	0	0	0	0	0.3	0.7	1.6	1.6	2	1	0.7	0	0	0	0	0	0	0	0	0
0	0	0	0	0.3	1.3	2	2.6	1.6	1.3	1	0.7	0	0	0	0	0	0	0	0	0
0	0	0	0	1.3	4	2.3	2	1.6	1.6	1.3	0.3	0	0	0	0	0	0	0	0	0
0	0	0	0.7	3.6	5.6	4	2	1.3	1.3	1	0.3	0	0	0	0	0	0	0	0	0
0	0	1	4.9	9.6	7.6	5.6	3	1.6	1.3	0.7	0	0	0	0	0	0	0	0	0	0
0	0.3	4.9	16.5	17.2	11.9	7.6	3.3	2	1.3	0.3	0	0	0	0	0	0	0	0	0	0
0	1.6	9.6	15.2	14.2	11.2	7.3	4.3	3	0.7	0	0	0	0	0	0	0	0	0	0	0
0	1.6	8.2	10.9	11.9	11.2	7.6	5.3	3	1	0	0	0	0	0	0	0	0	0	0	0
0.3	3	10.2	11.9	12.2	9.9	8.2	7.3	5.6	4	1.6	0.7	0.3	0.3	0.3	0	0	0	0	0	0
0.7	5.9	14.2	14.8	16.8	12.9	9.9	8.6	6.9	7.3	5.9	4.3	3.6	3	2	0.7	0	0	0	0	0
0.3	4	10.9	15.5	20.1	15.8	11.9	9.6	8.6	7.9	8.6	9.6	8.2	9.6	7.3	4.3	1	0	0	0	0
0	1	4.3	9.2	15.2	15.8	12.9	10.2	9.9	10.2	9.6	8.6	9.9	14.5	15.2	13.2	4.3	0.3	0	0	0
0.3	0.7	1	4	13.2	14.5	10.9	9.9	11.2	14.8	14.8	14.2	13.2	14.5	12.9	10.9	4.9	0.7	0	0	0
1.3	2.3	0.7	1.6	7.6	10.9	8.9	10.2	9.9	11.2	13.2	12.9	15.2	12.2	9.6	7.9	3.3	0.3	0	0	0
0.3	1	0.3	0.7	1.3	3.3	5.6	5.9	7.3	8.9	10.6	9.6	9.6	8.9	6.9	5.6	1.6	0	0	0	0
0	0.3	1.6	2.3	1	0.3	1.3	2.3	3.6	4	5.3	5.6	5.9	4.9	3.3	1.6	0.3	0	0	0	0
0	0.7	4.3	4.6	1.3	0	0	0.3	0.7	0.7	0.7	1	1.3	1.3	0.7	0.3	0	0	0	0	0
0	0.3	1	1	0.3	0	0	0	0	0	0	0	0.3	0.7	0.3	0	0	0	0	0	0
0	0	0	0	0.3	0	0	0	0	0	0	0.3	1	1.6	1	0	0	0	0	0	0
0	0	0	0	0	0.3	0	0	0	0	0	0.3	1.3	1	0.3	0	0	0	0	0	0
0	0	0	0	0	0	0	0.3	0	0	0	0	0.3	0	0	0	0	0	0	0	0
0	0	0	0	0	0	0	0	0	0	0	0	0	0	0	0	0	0	0	0	0
0	0	0	0	0	0	0	0	0	0	0	0	0	0	0	0	0	0	0	0	0
0	0	0	0	0	0	0	0	0	0	0	0	0	0	0	0	0	0	0	0	0
0	0	0	0	0	0	0	0	0	0	0	0	0	0	0	0	0	0	0	0	0
Frame 44 (88.00 ms)
0	0	0	0	0	0	0	0	0	0	0	0	0	0	0	0	0	0	0	0	0
0	0	0	0	0	0	0	0	0	0	0	0	0.7	1.6	3.6	4.6	3.6	1	0	0	0
0	0	0	0	0	0	0	0	0	0	0.3	3	8.2	17.2	26.7	29	25.7	12.5	4.6	0.7	0
0	0	0	0	0	0	0	0	0	0	2.6	13.2	26.7	50.2	58.1	53.5	57.1	43.2	23.4	4.3	0
0	0	0	0	0	0	0	0	0	1	8.6	22.8	32	41.6	59.1	62.7	63	51.1	29.7	6.6	0.3
0	0	0	0	0	0	0	0	0	3	18.1	35.6	50.5	41.6	42.6	47.2	48.8	42.9	25.1	7.3	0.7
0	0	0	0	0	0	0	0	0	2.3	13.5	29	39.6	35	37.6	36	36.3	31.3	20.5	4.3	0.3
0	0	0	0	0	0	0	0	0	1.3	7.6	19.5	29.4	29.7	29.4	26.4	30.4	23.1	11.2	1.6	0
0	0	0	0	0	0	0	0	0	1	4.9	10.9	17.2	20.1	23.1	24.1	25.4	21.4	4.9	0.3	0
0	0	0	0	0	0	0	0	0.3	1.6	4.3	7.6	11.2	13.2	15.8	17.8	15.2	6.6	1	0	0
0	0	0	0	0	0	0	0	0.3	1.3	2	3	4.6	4.3	4.3	4	2.6	0.7	0	0	0
0	0	0	0	0	0	0	0.3	1	1.6	1.3	1.3	1	0.7	0.3	0.3	0	0	0	0	0
0	0	0	0	0	0.3	0.7	1.6	1.6	2	1	0.7	0	0	0	0	0	0	0	0	0
0	0	0	0	0.3	1.6	2.3	2.6	1.6	1.3	1	0.7	0	0	0	0	0	0	0	0	0
0	0	0	0	1.3	4	2.6	2	1.6	1.6	1.3	0.3	0	0	0	0	0	0	0	0	0
0	0	0	0.7	4	5.6	4	2.3	1.6	1.3	1.3	0.3	0	0	0	0	0	0	0	0	0
0	0	1	4.9	9.9	7.9	5.9	3	1.6	1.3	0.7	0	0	0	0	0	0	0	0	0	0
0	0.3	4.9	16.5	17.2	12.2	7.9	3.3	2.3	1.3	0.3	0	0	0	0	0	0	0	0	0	0
0	1.6	9.6	15.2	14.2	11.2	7.6	4.6	3.3	1	0	0	0	0	0	0	0	0	0	0	0
0	1.6	8.2	10.9	11.9	11.5	7.6	5.3	3.3	1	0.3	0	0	0	0	0	0	0	0	0	0
0.3	3.3	10.2	11.9	12.5	9.9	8.2	7.6	5.6	4.3	1.6	0.7	0.7	0.3	0.3	0	0	0	0	0	0
0.7	6.3	14.5	15.2	16.8	12.9	9.9	8.6	7.3	7.6	5.9	4.6	4	3.3	2.3	0.7	0	0	0	0	0
0.3	4	11.2	15.5	20.5	16.2	11.9	9.9	8.9	8.2	8.6	9.9	8.6	9.9	7.6	4.6	1	0	0	0	0
0	1	4.6	9.2	15.5	15.8	13.2	10.6	10.2	10.2	9.6	8.6	10.2	14.8	15.5	13.5	4.6	0.7	0	0	0
0.3	0.7	1	4.3	13.9	14.8	11.2	9.9	11.2	15.2	15.5	14.8	13.5	14.8	13.2	11.2	5.3	0.7	0	0	0
1	2.3	0.7	2	7.9	11.2	9.2	10.6	10.2	11.5	13.5	13.2	15.8	12.5	9.6	8.2	3.6	0.3	0	0	0
0.3	1	0.3	0.7	1.6	3.3	5.6	6.3	7.6	9.2	10.9	9.9	9.9	9.2	7.3	5.6	2	0.3	0	0	0
0	0.3	1.6	2.6	1	0.3	1.3	2.3	3.6	4.3	5.3	5.9	6.3	4.9	3.6	1.6	0.3	0	0	0	0
0	0.7	4.3	4.6	1.3	0	0	0.3	0.7	0.7	0.7	1	1.3	1.3	1	0.3	0	0	0	0	0
0	0.3	1	1	0.3	0	0	0	0	0	0	0	0.3	0.7	0.7	0	0	0	0	0	0
0	0	0	0	0.7	0.3	0	0	0	0	0	0.3	1	1.6	1	0	0	0	0	0	0
0	0	0	0	0.3	0.3	0	0	0	0	0	0.3	1.6	1	0.3	0	0	0	0	0	0
0	0	0	0	0	0	0	0.3	0	0	0	0	0.3	0	0	0	0	0	0	0	0
0	0	0	0	0	0	0	0	0	0	0	0	0	0	0	0	0	0	0	0	0
0	0	0	0	0	0	0	0	0	0	0	0	0	0	0	0	0	0	0	0	0
0	0	0	0	0	0	0	0	0	0	0	0	0	0	0	0	0	0	0	0	0
0	0	0	0	0	0	0	0	0	0	0	0	0	0	0	0	0	0	0	0	0
Frame 45 (90.00 ms)
0	0	0	0	0	0	0	0	0	0	0	0	0	0	0	0	0	0	0	0	0
0	0	0	0	0	0	0	0	0	0	0	0	1	1.6	3.6	4.6	3.6	1.3	0	0	0
0	0	0	0	0	0	0	0	0	0	0.3	3	8.9	17.5	26.7	28.7	26.4	12.9	4.6	0.7	0
0	0	0	0	0	0	0	0	0	0	2.6	13.5	26.4	50.2	57.7	51.8	56.8	43.2	23.4	4	0
0	0	0	0	0	0	0	0	0	1	8.6	23.1	31.7	41.2	58.7	62.4	62.7	50.5	29.4	6.3	0.3
0	0	0	0	0	0	0	0	0	3	18.1	35.3	50.5	41.2	42.6	47.2	48.8	42.6	25.1	6.9	0.7
0	0	0	0	0	0	0	0	0	2.3	13.5	28.4	39.9	35.3	37.6	36	36.3	31.3	20.5	4.3	0.3
0	0	0	0	0	0	0	0	0	1.3	7.6	19.5	31	30	29.4	26.4	30.7	23.1	11.2	1.6	0
0	0	0	0	0	0	0	0	0	1.3	4.9	11.2	17.8	20.1	23.1	24.1	25.7	21.4	4.9	0.3	0
0	0	0	0	0	0	0	0	0.3	2	4.3	7.9	11.5	13.2	16.2	18.5	15.5	6.9	1	0	0
0	0	0	0	0	0	0	0	0.3	1.6	2.3	3.3	4.6	4.3	4.6	4.3	2.6	0.7	0	0	0
0	0	0	0	0	0	0	0.3	1	2	1.6	1.3	1	0.7	0.3	0.3	0	0	0	0	0
0	0	0	0	0	0.3	0.7	1.6	2	2	1.3	0.7	0	0	0	0	0	0	0	0	0
0	0	0	0	0.3	2	2.6	3	1.6	1.3	1.3	0.7	0	0	0	0	0	0	0	0	0
0	0	0	0	1.3	4.3	2.6	2	1.6	2	1.6	0.7	0	0	0	0	0	0	0	0	0
0	0	0	1	4	5.9	4.3	2.3	1.6	1.3	1.3	0.3	0	0	0	0	0	0	0	0	0
0	0	1	5.3	9.9	7.9	5.9	3	2	1.3	0.7	0	0	0	0	0	0	0	0	0	0
0	0.3	4.9	16.8	17.5	12.2	7.9	3.6	2.3	1.3	0.3	0	0	0	0	0	0	0	0	0	0
0	1.6	9.9	15.5	14.5	11.5	7.6	4.6	3.3	1	0	0	0	0	0	0	0	0	0	0	0
0	2	8.6	11.2	12.2	11.5	7.6	5.3	3.3	1	0.3	0	0	0	0	0	0	0	0	0	0
0.3	3.3	10.6	12.2	12.5	9.9	8.6	7.6	5.9	4.3	2	1	0.7	0.3	0.3	0	0	0	0	0	0
1	6.3	14.5	15.5	17.2	12.9	10.2	8.9	7.3	7.6	6.3	4.9	4	3.6	2.6	1	0	0	0	0	0
0.3	4	11.2	15.8	20.8	16.5	12.2	10.2	8.9	8.2	8.9	9.9	8.9	10.2	7.9	4.6	1	0	0	0	0
0	1	4.6	9.2	15.8	16.2	13.5	10.9	10.6	10.6	10.2	8.9	10.6	15.5	16.2	14.2	4.9	0.7	0	0	0
0.3	0.7	1	4.3	13.9	15.2	11.5	10.2	11.5	15.8	16.2	15.2	13.9	15.2	13.5	11.9	5.6	0.7	0	0	0
1	2.3	0.7	2	7.9	11.2	9.6	10.9	10.6	11.9	13.9	13.5	16.2	12.9	9.9	8.6	4	0.7	0	0	0
0.3	0.7	0.3	0.7	1.6	3.3	5.9	6.6	7.6	9.6	11.2	10.2	9.9	9.6	7.6	5.9	2	0.3	0	0	0
0	0.3	1.6	2.6	1	0.3	1.6	2.3	3.6	4.3	5.6	5.9	6.3	5.3	4	1.6	0.3	0	0	0	0
0	0.7	4.3	4.6	1.3	0	0	0.3	0.7	0.7	0.7	1	1.3	1.3	1	0.3	0	0	0	0	0
0	0.3	1	1	0.3	0	0	0	0	0	0	0	0.3	1	0.7	0	0	0	0	0	0
0	0	0	0	0.7	0.3	0	0	0	0	0	0.3	1	2	1.3	0.3	0	0	0	0	0
0	0	0	0	0.3	0.3	0	0	0	0	0	0.3	1.6	1	0.3	0	0	0	0	0	0
0	0	0	0	0	0.3	0.3	0.3	0	0	0	0	0.3	0	0	0	0	0	0	0	0
0	0	0	0	0	0	0	0	0	0	0	0	0	0	0	0	0	0	0	0	0
0	0	0	0	0	0	0	0	0	0	0	0	0	0	0	0	0	0	0	0	0
0	0	0	0	0	0	0	0	0	0	0	0	0	0	0	0	0	0	0	0	0
0	0	0	0	0	0	0	0	0	0	0	0	0	0	0	0	0	0	0	0	0
Frame 46 (92.00 ms)
0	0	0	0	0	0	0	0	0	0	0	0	0	0	0	0	0	0	0	0	0
0	0	0	0	0	0	0	0	0	0	0	0	1	1.6	3.6	4.6	4	1.3	0	0	0
0	0	0	0	0	0	0	0	0	0	0.3	3	8.6	17.5	26.7	28.7	26.7	12.9	4.6	0.7	0
0	0	0	0	0	0	0	0	0	0	3	13.5	26.1	49.8	57.7	51.1	56.8	42.6	23.4	4	0
0	0	0	0	0	0	0	0	0	1	8.6	22.4	31.7	40.9	58.7	61.7	62.4	50.2	29.4	6.3	0.3
0	0	0	0	0	0	0	0	0	3	18.1	34.6	50.2	40.6	41.6	46.2	47.8	41.6	24.4	6.6	0.7
0	0	0	0	0	0	0	0	0	2.3	13.5	28.4	39.9	35	36.6	35.6	36	30.4	19.8	4	0.3
0	0	0	0	0	0	0	0	0	1.3	7.6	19.5	31	30	29	26.1	29.7	23.1	11.2	1.6	0
0	0	0	0	0	0	0	0	0	1.3	4.9	11.2	18.1	20.5	23.1	24.4	25.7	21.8	5.3	0.3	0
0	0	0	0	0	0	0	0	0.3	2.3	4.6	7.9	11.5	13.5	16.5	18.8	15.8	6.9	1	0	0
0	0	0	0	0	0	0	0	0.3	1.6	2.3	3.6	4.9	4.6	4.6	4.3	2.6	0.7	0	0	0
0	0	0	0	0	0	0	0.3	1.3	2	1.6	1.6	1	0.7	0.3	0.3	0	0	0	0	0
0	0	0	0	0	0.3	1	2	2	2	1.3	0.7	0	0	0	0	0	0	0	0	0
0	0	0	0	0.3	2	2.6	3	2	1.6	1.3	0.7	0	0	0	0	0	0	0	0	0
0	0	0	0	1.3	4.6	3	2	2	2	2	0.7	0	0	0	0	0	0	0	0	0
0	0	0	1	4.3	6.3	4.3	2.3	1.6	1.6	1.3	0.3	0	0	0	0	0	0	0	0	0
0	0	1	5.3	10.2	7.9	6.3	3.3	2	1.6	0.7	0	0	0	0	0	0	0	0	0	0
0	0.3	4.9	16.8	17.5	12.2	8.2	3.6	2.3	1.3	0.3	0	0	0	0	0	0	0	0	0	0
0	1.6	9.9	15.5	14.5	11.5	7.6	4.6	3.3	1	0	0	0	0	0	0	0	0	0	0	0
0	2	8.6	11.2	12.2	11.5	7.6	5.6	3.3	1	0.3	0	0	0	0	0	0	0	0	0	0
0.3	3.3	10.6	12.2	12.5	9.9	8.6	7.6	5.9	4.3	2	1	0.7	0.7	0.3	0	0	0	0	0	0
1	6.3	14.5	15.5	17.2	12.9	10.2	8.9	7.6	7.6	6.3	4.9	4.3	4	3	1	0	0	0	0	0
0.3	4	11.2	16.2	21.1	16.5	12.5	10.2	9.2	8.6	9.2	10.2	9.2	10.6	8.2	4.9	1.3	0	0	0	0
0	1	4.6	9.6	16.2	16.2	13.9	10.9	10.6	10.9	10.2	9.2	10.9	16.2	16.5	14.5	5.3	0.7	0	0	0
0.3	0.7	1	4.6	14.2	15.5	11.5	10.6	11.9	16.2	16.5	15.5	14.5	15.8	14.2	12.2	5.9	1	0	0	0
1	2	0.7	2	8.2	11.2	9.9	11.2	11.2	11.9	14.2	13.9	16.8	13.2	10.2	8.9	4.3	0.7	0	0	0
0.3	0.7	0.3	0.7	1.6	3.3	5.9	6.6	7.9	9.9	11.2	10.2	10.2	9.6	7.6	6.3	2.3	0.3	0	0	0
0	0.3	1.6	2.6	1	0.3	1.6	2.3	4	4.3	5.6	6.3	6.6	5.3	4	2	0.3	0	0	0	0
0	0.7	4.3	4.6	1.3	0	0	0.3	0.7	0.7	1	1	1.6	1.6	1	0.3	0	0	0	0	0
0	0.3	1	1.3	0.3	0	0	0	0	0	0	0	0.3	1	0.7	0	0	0	0	0	0
0	0	0	0	0.7	0.3	0	0	0	0	0	0.3	1.3	2	1.3	0.3	0	0	0	0	0
0	0	0	0	0.3	0.3	0	0	0	0	0	0.7	2	1.3	0.3	0	0	0	0	0	0
0	0	0	0	0	0.3	0.3	0.3	0	0	0	0	0.3	0.3	0	0	0	0	0	0	0
0	0	0	0	0	0	0	0	0	0	0	0	0	0	0	0	0	0	0	0	0
0	0	0	0	0	0	0	0	0	0	0	0	0	0	0	0	0	0	0	0	0
0	0	0	0	0	0	0	0	0	0	0	0	0	0	0	0	0	0	0	0	0
0	0	0	0	0	0	0	0	0	0	0	0	0	0	0	0	0	0	0	0	0
Frame 47 (94.00 ms)
0	0	0	0	0	0	0	0	0	0	0	0	0	0	0	0	0	0	0	0	0
0	0	0	0	0	0	0	0	0	0	0	0	1	1.6	3.6	4.6	4	1.3	0	0	0
0	0	0	0	0	0	0	0	0	0	0.3	3	8.9	17.5	26.1	28	26.4	12.5	4.6	0.7	0
0	0	0	0	0	0	0	0	0	0	3	13.9	26.1	49.8	57.4	50.2	56.1	41.6	23.1	4	0
0	0	0	0	0	0	0	0	0	1	8.6	22.1	31	40.3	58.4	61.7	61.7	48.5	28.7	6.3	0.3
0	0	0	0	0	0	0	0	0	3	17.8	34	49.8	40.3	40.9	45.5	47.2	41.2	24.1	6.6	0.7
0	0	0	0	0	0	0	0	0	2.3	13.5	27.7	38.9	34	35.6	34.6	35	30.4	19.8	4	0.3
0	0	0	0	0	0	0	0	0	1.3	7.6	19.5	31	30	29	25.7	29.4	22.8	11.2	1.6	0
0	0	0	0	0	0	0	0	0	1.3	5.3	11.2	18.1	20.5	23.1	24.4	25.7	21.8	5.3	0.3	0
0	0	0	0	0	0	0	0	0.3	2.3	4.9	8.2	11.9	13.9	16.5	19.1	16.2	7.3	1	0	0
0	0	0	0	0	0	0	0	0.7	2	2.6	3.6	5.3	4.9	4.9	4.6	3	0.7	0	0	0
0	0	0	0	0	0	0	0.3	1.3	2.3	2	1.6	1.3	0.7	0.3	0.3	0	0	0	0	0
0	0	0	0	0	0.3	1	2	2.3	2.3	1.6	1	0.3	0	0	0	0	0	0	0	0
0	0	0	0	0.3	2.3	3	3.3	2	1.6	1.3	0.7	0	0	0	0	0	0	0	0	0
0	0	0	0.3	1.6	4.9	3.3	2.3	2	2.3	2	0.7	0	0	0	0	0	0	0	0	0
0	0	0	1	4.6	6.3	4.6	2.6	2	1.6	1.6	0.3	0	0	0	0	0	0	0	0	0
0	0	1	5.3	10.6	8.2	6.3	3.3	2	1.6	1	0	0	0	0	0	0	0	0	0	0
0	0.7	5.3	16.8	17.5	12.2	8.2	4	2.6	1.6	0.3	0	0	0	0	0	0	0	0	0	0
0	1.6	9.9	15.5	14.5	11.5	7.6	4.6	3.6	1	0	0	0	0	0	0	0	0	0	0	0
0	2	8.6	11.2	12.5	11.9	7.9	5.6	3.6	1.3	0.3	0	0	0	0	0	0	0	0	0	0
0.3	3.3	10.6	12.2	12.5	10.2	8.6	7.9	6.3	4.6	2.3	1	0.7	0.7	0.3	0	0	0	0	0	0
1	6.3	14.5	15.5	17.2	13.2	10.6	9.2	7.6	7.9	6.6	5.3	4.6	4.3	3	1	0	0	0	0	0
0.3	4	11.2	16.2	21.1	16.8	12.5	10.6	9.6	8.9	9.6	10.6	9.2	10.9	8.9	5.3	1.3	0	0	0	0
0	1	4.6	9.6	16.5	16.5	14.2	11.2	10.9	11.2	10.6	9.6	11.2	16.5	17.2	14.8	5.6	0.7	0	0	0
0.3	0.7	1	4.6	14.5	15.8	11.9	10.6	12.2	16.5	16.8	15.8	14.8	16.5	14.5	12.2	6.3	1	0	0	0
1	2	0.7	2	8.2	11.5	9.9	11.2	11.2	12.2	14.5	14.2	17.2	13.5	10.6	9.2	4.3	0.7	0	0	0
0.3	0.7	0.3	0.7	1.6	3.3	5.9	6.6	8.2	9.9	11.5	10.6	10.6	9.9	7.9	6.6	2.3	0.3	0	0	0
0	0.3	1.6	2.6	1	0.3	1.6	2.6	4	4.6	5.9	6.6	6.9	5.6	4.3	2	0.3	0	0	0	0
0	0.7	4.3	4.6	1.3	0	0	0.3	0.7	0.7	1	1	1.6	1.6	1	0.3	0	0	0	0	0
0	0.3	1	1.3	0.3	0	0	0	0	0	0	0	0.7	1.3	1	0	0	0	0	0	0
0	0	0	0	0.7	0.3	0	0	0	0	0	0.3	1.3	2.3	1.6	0.3	0	0	0	0	0
0	0	0	0	0.3	0.3	0	0	0	0	0	0.7	2	1.3	0.3	0	0	0	0	0	0
0	0	0	0	0	0.3	0.3	0.3	0	0	0	0	0.3	0.3	0	0	0	0	0	0	0
0	0	0	0	0	0	0	0	0	0	0	0	0	0	0	0	0	0	0	0	0
0	0	0	0	0	0	0	0	0	0	0	0	0	0	0	0	0	0	0	0	0
0	0	0	0	0	0	0	0	0	0	0	0	0	0	0	0	0	0	0	0	0
0	0	0	0	0	0	0	0	0	0	0	0	0	0	0	0	0	0	0	0	0
Frame 48 (96.00 ms)
0	0	0	0	0	0	0	0	0	0	0	0	0	0	0	0	0	0	0	0	0
0	0	0	0	0	0	0	0	0	0	0	0	1	1.6	3.6	4.3	3.6	1.3	0	0	0
0	0	0	0	0	0	0	0	0	0	0.3	3	8.9	17.2	25.7	27.4	26.1	12.5	4.6	0.7	0
0	0	0	0	0	0	0	0	0	0	3	13.5	25.7	49.5	57.1	49.5	55.8	40.6	22.1	4	0
0	0	0	0	0	0	0	0	0	1	8.6	21.8	30.4	39.6	58.1	61	61.4	47.2	27.1	5.6	0.3
0	0	0	0	0	0	0	0	0	3	17.8	33.3	49.2	38.9	39.6	44.2	46.2	39.3	22.8	6.3	0.7
0	0	0	0	0	0	0	0	0	2.3	13.5	27.4	37.6	33	34.6	34	34	28.4	18.5	3.6	0
0	0	0	0	0	0	0	0	0	1.3	7.6	19.1	29	28.4	27.7	25.1	28.4	22.4	10.9	1.6	0
0	0	0	0	0	0	0	0	0	1.3	5.3	11.2	17.8	20.1	23.1	24.1	25.4	21.8	5.3	0.3	0
0	0	0	0	0	0	0	0	0.3	2.6	4.9	8.2	11.9	14.2	16.8	19.1	16.2	7.3	1	0	0
0	0	0	0	0	0	0	0	0.7	2.3	3	3.6	5.3	5.3	5.3	4.6	3	0.7	0	0	0
0	0	0	0	0	0	0	0.7	1.3	2.3	2	2	1.3	0.7	0.7	0.3	0	0	0	0	0
0	0	0	0	0	0.3	1	2.3	2.3	2.3	1.6	1	0.3	0	0	0	0	0	0	0	0
0	0	0	0	0.7	2.3	3	3.3	2.3	2	1.6	1	0.3	0	0	0	0	0	0	0	0
0	0	0	0.3	1.6	4.9	3.3	2.3	2.3	2.6	2.3	0.7	0	0	0	0	0	0	0	0	0
0	0	0	1	4.6	6.3	4.6	2.6	2	1.6	1.6	0.3	0	0	0	0	0	0	0	0	0
0	0	1	5.6	10.6	8.2	6.3	3.3	2.3	1.6	1	0	0	0	0	0	0	0	0	0	0
0	0.7	5.3	17.5	17.5	12.5	8.2	4	2.6	1.6	0.3	0	0	0	0	0	0	0	0	0	0
0	1.6	10.2	15.5	14.5	11.5	7.9	4.9	3.6	1.3	0	0	0	0	0	0	0	0	0	0	0
0	2	8.6	11.2	12.5	11.9	7.9	5.6	3.6	1.3	0.3	0	0	0	0	0	0	0	0	0	0
0.3	3.3	10.6	12.2	12.5	10.2	8.6	7.9	6.3	4.6	2.3	1.3	0.7	0.7	0.7	0	0	0	0	0	0
1	6.6	14.5	15.5	17.2	13.5	10.6	9.2	7.6	8.2	6.9	5.6	4.6	4.6	3.6	1	0	0	0	0	0
0.3	4	11.2	16.5	21.4	17.2	12.9	10.9	9.6	8.9	9.6	10.9	9.6	11.2	9.2	5.6	1.3	0	0	0	0
0	1	4.6	9.6	16.5	17.2	14.5	11.5	11.2	11.5	10.9	9.6	11.5	16.8	17.5	15.8	5.9	0.7	0	0	0
0.3	0.7	1	4.6	14.5	16.2	12.2	10.9	12.2	16.8	17.5	16.2	15.2	16.8	14.8	12.9	6.6	1	0	0	0
1	2	0.7	2	8.6	11.9	10.2	11.2	11.2	12.5	14.8	14.5	17.5	13.9	10.9	9.6	4.6	0.7	0	0	0
0.3	0.7	0.3	0.7	1.6	3.6	6.3	6.9	8.2	10.2	11.9	10.9	10.9	10.2	8.2	6.9	2.6	0.3	0	0	0
0	0.3	1.6	2.6	1	0.7	1.6	2.6	4	4.6	5.9	6.6	6.9	5.9	4.6	2.3	0.7	0	0	0	0
0	0.7	4.3	4.6	1.3	0	0	0.3	0.7	0.7	1	1.3	1.6	2	1.3	0.3	0	0	0	0	0
0	0.3	1	1.3	0.3	0	0	0	0	0	0	0	0.7	1.3	1	0	0	0	0	0	0
0	0	0	0	0.7	0.3	0	0	0	0	0	0.3	1.6	2.3	1.6	0.3	0	0	0	0	0
0	0	0	0	0.3	0.3	0	0	0	0	0	0.7	2.3	1.6	0.7	0	0	0	0	0	0
0	0	0	0	0	0.3	0.3	0.3	0	0	0	0	0.3	0.3	0	0	0	0	0	0	0
0	0	0	0	0	0	0	0	0	0	0	0	0	0	0	0	0	0	0	0	0
0	0	0	0	0	0	0	0	0	0	0	0	0	0	0	0	0	0	0	0	0
0	0	0	0	0	0	0	0	0	0	0	0	0	0	0	0	0	0	0	0	0
0	0	0	0	0	0	0	0	0	0	0	0	0	0	0	0	0	0	0	0	0
Frame 49 (98.00 ms)
0	0	0	0	0	0	0	0	0	0	0	0	0	0	0	0	0	0	0	0	0
0	0	0	0	0	0	0	0	0	0	0	0	1	1.6	3.3	4	3.6	1.3	0	0	0
0	0	0	0	0	0	0	0	0	0	0.3	3	8.6	16.8	24.7	25.7	25.1	11.9	4.3	0.7	0
0	0	0	0	0	0	0	0	0	0	3	13.2	25.4	49.5	56.8	48.5	55.1	38.9	21.1	3.6	0
0	0	0	0	0	0	0	0	0	1	8.2	21.1	29.7	38.6	57.7	60.7	61	45.9	26.1	5.6	0.3
0	0	0	0	0	0	0	0	0	3	17.5	33	48.8	37.9	38.3	43.2	44.9	37.9	22.1	6.3	0.7
0	0	0	0	0	0	0	0	0	2.3	13.2	27.4	37.6	32	33.7	33	33	27.7	17.8	3.6	0
0	0	0	0	0	0	0	0	0	1.3	7.6	19.1	29	28	27.4	24.4	28	21.4	10.2	1.6	0
0	0	0	0	0	0	0	0	0	1.6	5.3	11.2	17.8	20.1	23.1	24.1	25.4	21.4	4.9	0.3	0
0	0	0	0	0	0	0	0	0.3	2.6	4.9	8.6	12.2	14.2	17.2	19.5	16.5	7.3	1	0	0
0	0	0	0	0	0	0	0	0.7	2.3	3	4	5.6	5.3	5.6	4.9	3	0.7	0	0	0
0	0	0	0	0	0	0	0.7	1.6	2.6	2	2	1.3	0.7	0.7	0.3	0	0	0	0	0
0	0	0	0	0	0.3	1	2.3	2.6	2.6	1.6	1	0.3	0	0	0	0	0	0	0	0
0	0	0	0	0.7	2.6	3	3.3	2.3	2	1.6	1	0.3	0	0	0	0	0	0	0	0
0	0	0	0.3	2	5.3	3.3	2.6	2.3	3	2.3	1	0	0	0	0	0	0	0	0	0
0	0	0	1	4.6	6.6	4.6	2.6	2	2	2	0.3	0	0	0	0	0	0	0	0	0
0	0	1	5.9	10.6	8.2	6.6	3.6	2.3	2	1	0	0	0	0	0	0	0	0	0	0
0	0.7	5.3	17.5	17.5	12.5	8.6	4.3	2.6	1.6	0.3	0	0	0	0	0	0	0	0	0	0
0	1.6	10.2	15.8	14.8	11.9	7.9	5.3	4	1.3	0.3	0	0	0	0	0	0	0	0	0	0
0	2	8.9	11.2	12.5	11.9	8.2	5.9	4	1.3	0.3	0	0	0	0	0	0	0	0	0	0
0.3	3.6	10.6	12.5	12.9	10.6	8.9	7.9	6.3	4.9	2.3	1.3	0.7	0.7	0.7	0	0	0	0	0	0
1	6.6	14.5	15.8	17.5	13.5	10.9	9.6	7.9	8.2	7.3	5.9	4.9	4.6	3.6	1	0	0	0	0	0
0.7	4	11.2	16.5	21.8	17.5	13.2	11.2	9.9	9.2	9.9	11.5	9.9	11.5	9.6	5.6	1.3	0	0	0	0
0	1	4.6	9.9	16.8	17.5	14.8	11.9	11.2	11.5	11.2	9.9	11.9	16.8	17.8	16.2	5.9	0.7	0	0	0
0.3	0.7	1	4.6	14.8	16.5	12.5	11.2	12.5	17.2	18.1	16.8	15.5	17.2	15.2	13.2	6.6	1	0	0	0
1	2	0.7	2	8.6	12.2	10.2	11.5	11.5	12.9	15.5	15.2	17.8	14.2	11.2	9.9	4.9	0.7	0	0	0
0.3	0.7	0.3	0.7	1.6	3.6	6.3	6.9	8.2	10.2	12.2	11.2	11.2	10.6	8.6	6.9	2.6	0.3	0	0	0
0	0.3	1.6	2.6	1	0.7	1.6	2.6	4	4.6	6.3	6.9	7.3	6.3	4.6	2.3	0.7	0	0	0	0
0	0.7	4.3	4.6	1.3	0	0	0.3	0.7	0.7	1	1.3	1.6	2	1.3	0.3	0	0	0	0	0
0	0.3	1	1.3	0.3	0	0	0	0	0	0	0	0.7	1.3	1	0	0	0	0	0	0
0	0	0	0.3	0.7	0.3	0	0	0	0	0	0.3	1.6	2.6	2	0.3	0	0	0	0	0
0	0	0	0	0.3	0.7	0.3	0	0	0	0	1	2.3	1.6	0.7	0	0	0	0	0	0
0	0	0	0	0	0.3	0.3	0.7	0	0	0	0.3	0.3	0.3	0	0	0	0	0	0	0
0	0	0	0	0	0	0	0	0	0	0	0	0	0	0	0	0	0	0	0	0
0	0	0	0	0	0	0	0	0	0	0	0	0	0	0	0	0	0	0	0	0
0	0	0	0	0	0	0	0	0	0	0	0	0	0	0	0	0	0	0	0	0
0	0	0	0	0	0	0	0	0	0	0	0	0	0	0	0	0	0	0	0	0
Frame 50 (100.00 ms)
0	0	0	0	0	0	0	0	0	0	0	0	0	0	0	0	0	0	0	0	0
0	0	0	0	0	0	0	0	0	0	0	0	1	1.6	3.3	4	3.3	1	0	0	0
0	0	0	0	0	0	0	0	0	0	0.3	3	8.2	16.5	24.1	24.7	24.1	11.5	4	0.7	0
0	0	0	0	0	0	0	0	0	0	2.6	12.5	24.7	48.8	56.4	46.9	54.4	37.6	20.1	3.6	0
0	0	0	0	0	0	0	0	0	1	7.6	20.1	28.7	37.6	57.1	60.1	60.4	44.2	24.7	5.3	0.3
0	0	0	0	0	0	0	0	0	2.6	16.2	31.3	48.2	36.6	36.6	41.6	43.6	36.3	20.5	5.6	0.7
0	0	0	0	0	0	0	0	0	2.3	12.9	26.4	36.3	30.7	31.7	32	32	26.7	16.8	3.6	0
0	0	0	0	0	0	0	0	0	1.3	7.6	18.8	27.7	26.7	26.1	24.1	27.1	20.8	9.9	1.6	0
0	0	0	0	0	0	0	0	0	1.6	5.3	11.5	17.5	19.8	23.1	24.1	25.4	21.4	4.9	0.3	0
0	0	0	0	0	0	0	0	0.3	2.6	5.3	8.6	12.2	14.5	17.5	19.8	16.5	7.3	1	0	0
0	0	0	0	0	0	0	0	0.7	2.6	3	4	5.6	5.6	5.9	4.9	3	0.7	0	0	0
0	0	0	0	0	0	0	0.7	1.6	2.6	2.3	2.3	1.3	0.7	0.7	0.3	0	0	0	0	0
0	0	0	0	0	0.3	1	2.6	2.6	2.6	1.6	1.3	0.3	0	0	0	0	0	0	0	0
0	0	0	0	0.7	3	3.3	3.6	2.3	2	1.6	1	0.3	0	0	0	0	0	0	0	0
0	0	0	0.3	2	5.6	3.6	2.6	2.3	3	2.6	1	0	0	0	0	0	0	0	0	0
0	0	0	1.3	5.3	6.6	4.6	3	2	2	2	0.3	0	0	0	0	0	0	0	0	0
0	0	1	5.9	10.9	8.6	6.6	3.6	2.3	2	1	0.3	0	0	0	0	0	0	0	0	0
0	0.7	5.6	17.8	17.8	12.5	8.6	4.3	2.6	1.6	0.3	0	0	0	0	0	0	0	0	0	0
0	1.6	10.2	15.8	14.8	11.9	8.2	5.6	4	1.3	0.3	0	0	0	0	0	0	0	0	0	0
0	2	8.9	11.5	12.9	12.2	8.2	6.3	4	1.6	0.3	0	0	0	0	0	0	0	0	0	0
0.3	3.6	10.6	12.5	12.9	10.6	9.2	8.2	6.6	4.9	2.6	1.3	1	0.7	0.7	0.3	0	0	0	0	0
1	6.6	14.8	16.2	17.5	13.9	10.9	9.9	7.9	8.2	7.3	6.3	5.3	4.9	3.6	1.3	0	0	0	0	0
0.7	4.3	11.2	16.8	22.1	17.8	13.5	11.2	9.9	9.2	10.2	11.9	10.2	11.9	9.6	5.9	1.6	0	0	0	0
0	1	4.6	9.9	16.8	17.8	15.2	11.9	11.2	11.9	11.5	10.2	12.2	17.5	18.5	16.5	6.3	0.7	0	0	0
0.3	0.3	1	4.6	14.8	17.2	12.9	11.2	12.5	17.5	18.5	17.2	15.8	17.8	15.8	13.5	6.9	1	0	0	0
1	1.6	0.7	2	8.6	12.9	10.6	11.9	11.9	12.9	15.8	15.5	18.1	14.5	11.5	10.2	5.3	0.7	0	0	0
0.3	0.7	0.3	0.7	1.6	4	6.6	7.3	8.6	10.6	12.5	11.2	11.2	10.6	8.9	7.3	2.6	0.3	0	0	0
0	0.3	1.6	2.6	1	0.7	1.6	2.6	4.3	4.9	6.3	6.9	7.3	6.6	4.9	2.3	0.7	0	0	0	0
0	0.7	4.3	4.6	1.3	0	0	0.3	0.7	0.7	1	1.3	2	2.3	1.3	0.3	0	0	0	0	0
0	0.3	1	1.3	0.3	0	0	0	0	0	0	0	0.7	1.6	1	0	0	0	0	0	0
0	0	0	0.3	0.7	0.3	0	0	0	0	0	0.7	1.6	2.6	2	0.3	0	0	0	0	0
0	0	0	0	0.7	0.7	0.3	0	0	0	0	1	2.6	2	0.7	0	0	0	0	0	0
0	0	0	0	0	0.3	0.3	0.7	0	0	0	0.3	0.7	0.3	0	0	0	0	0	0	0
0	0	0	0	0	0	0	0	0	0	0	0	0	0	0	0	0	0	0	0	0
0	0	0	0	0	0	0	0	0	0	0	0	0	0	0	0	0	0	0	0	0
0	0	0	0	0	0	0	0	0	0	0	0	0	0	0	0	0	0	0	0	0
0	0	0	0	0	0	0	0	0	0	0	0	0	0	0	0	0	0	0	0	0
Frame 51 (102.00 ms)
0	0	0	0	0	0	0	0	0	0	0	0	0	0	0	0	0	0	0	0	0
0	0	0	0	0	0	0	0	0	0	0	0	0.7	1.3	3	3.6	3	1	0	0	0
0	0	0	0	0	0	0	0	0	0	0.3	2.6	7.9	15.8	22.4	22.8	21.8	10.6	4	0.7	0
0	0	0	0	0	0	0	0	0	0	2.3	12.2	23.8	47.8	53.1	43.9	49.8	35.3	18.8	3.3	0
0	0	0	0	0	0	0	0	0	1	7.3	19.5	28	36.6	56.1	58.7	55.8	41.6	23.4	4.9	0.3
0	0	0	0	0	0	0	0	0	2.6	14.8	30.4	47.5	35.3	35.3	39.6	40.9	35	19.8	5.3	0.7
0	0	0	0	0	0	0	0	0	2	12.2	25.4	35.3	29.4	30.7	30.7	30.4	25.1	15.8	3.3	0
0	0	0	0	0	0	0	0	0	1.3	7.3	17.5	26.4	25.7	25.4	23.1	26.4	19.8	9.2	1.3	0
0	0	0	0	0	0	0	0	0	1.6	5.3	11.2	17.2	19.8	22.4	23.1	25.1	21.1	4.9	0.3	0
0	0	0	0	0	0	0	0	0.3	2.6	5.3	8.6	12.2	14.2	17.5	19.5	16.5	7.3	1	0	0
0	0	0	0	0	0	0	0	0.7	2.6	3.3	4	5.6	5.6	5.9	5.3	3	0.7	0	0	0
0	0	0	0	0	0	0	0.7	1.6	2.6	2.3	2.3	1.3	0.7	0.7	0.3	0	0	0	0	0
0	0	0	0	0	0.7	1	2.6	2.6	2.6	2	1.3	0.3	0	0	0	0	0	0	0	0
0	0	0	0	0.7	3	3.6	3.6	2.6	2.3	1.6	1.3	0.3	0	0	0	0	0	0	0	0
0	0	0	0.3	2.3	5.9	4	3	2.6	3	2.6	1	0	0	0	0	0	0	0	0	0
0	0	0	1.3	5.3	6.9	4.9	3	2.3	2	2	0.3	0	0	0	0	0	0	0	0	0
0	0	1.3	6.3	11.2	8.6	6.6	3.6	2.6	2	1	0.3	0	0	0	0	0	0	0	0	0
0	0.7	5.9	18.1	17.8	12.9	8.6	4.3	3	2	0.3	0	0	0	0	0	0	0	0	0	0
0	2	10.6	16.5	15.2	11.9	8.2	5.6	4	1.6	0.3	0	0	0	0	0	0	0	0	0	0
0	2	8.9	11.5	12.9	12.2	8.6	6.3	4.3	1.6	0.3	0	0	0	0	0	0	0	0	0	0
0.3	3.6	10.9	12.5	13.2	10.9	9.2	8.2	6.6	4.9	2.6	1.3	1	0.7	0.7	0.3	0	0	0	0	0
1	6.9	14.8	16.2	17.8	14.2	11.2	9.9	8.2	8.6	7.6	6.6	5.3	4.9	4	1.3	0	0	0	0	0
0.7	4.3	11.5	17.2	22.4	18.1	13.9	11.5	10.2	9.6	10.6	12.2	10.6	11.9	9.9	5.9	1.6	0	0	0	0
0	1	4.6	9.9	17.2	18.1	15.5	11.9	11.5	12.2	11.5	10.2	12.2	17.8	18.8	16.8	6.3	0.7	0	0	0
0.3	0.3	1	4.6	15.2	17.2	13.2	11.5	12.9	17.8	18.8	17.5	16.2	18.1	15.8	13.9	6.9	1	0	0	0
1	1.6	0.7	2.3	8.9	12.9	10.9	12.2	11.9	13.2	16.2	15.8	18.5	14.8	11.9	10.6	5.3	0.7	0	0	0
0.3	0.7	0.3	0.7	1.6	4	6.6	7.3	8.6	10.9	12.9	11.5	11.5	10.9	8.9	7.6	3	0.3	0	0	0
0	0.3	1.6	3	1	0.7	1.6	3	4.3	4.9	6.6	7.3	7.6	6.6	4.9	2.6	0.7	0	0	0	0
0	1	4.6	4.9	1.3	0	0	0.3	0.7	0.7	1	1.3	2	2.3	1.3	0.3	0	0	0	0	0
0	0.3	1.3	1.3	0.3	0	0	0	0	0	0	0	0.7	1.6	1.3	0.3	0	0	0	0	0
0	0	0	0.3	0.7	0.3	0	0	0	0	0	0.7	2	3	2.6	0.3	0	0	0	0	0
0	0	0	0	0.7	0.7	0.3	0	0	0	0	1	2.6	2	1	0	0	0	0	0	0
0	0	0	0	0	0.3	0.7	0.7	0	0	0	0.3	0.7	0.3	0	0	0	0	0	0	0
0	0	0	0	0	0	0	0	0	0	0	0	0	0	0	0	0	0	0	0	0
0	0	0	0	0	0	0	0	0	0	0	0	0	0	0	0	0	0	0	0	0
0	0	0	0	0	0	0	0	0	0	0	0	0	0	0	0	0	0	0	0	0
0	0	0	0	0	0	0	0	0	0	0	0	0	0	0	0	0	0	0	0	0
Frame 52 (104.00 ms)
0	0	0	0	0	0	0	0	0	0	0	0	0	0	0	0	0	0	0	0	0
0	0	0	0	0	0	0	0	0	0	0	0	0.7	1.3	2.6	3.3	2.6	1	0	0	0
0	0	0	0	0	0	0	0	0	0	0.3	2.3	7.6	15.2	21.4	21.1	19.5	9.6	3.3	0.3	0
0	0	0	0	0	0	0	0	0	0	2.3	11.2	22.8	47.5	52.5	41.9	45.9	32.7	17.2	3	0
0	0	0	0	0	0	0	0	0	1	6.6	18.5	26.4	35.3	55.8	57.7	53.1	39.6	21.8	4.6	0.3
0	0	0	0	0	0	0	0	0	2.3	13.5	28	43.6	33.3	34	38.3	38.9	32.7	18.5	4.9	0.3
0	0	0	0	0	0	0	0	0	2	11.9	24.1	33.7	28	29	29	29	23.8	14.8	3	0
0	0	0	0	0	0	0	0	0	1.3	7.3	17.2	26.1	25.1	23.8	21.4	25.1	18.8	8.9	1.3	0
0	0	0	0	0	0	0	0	0.3	1.6	5.3	10.9	17.2	19.5	21.1	22.1	23.4	20.5	4.6	0.3	0
0	0	0	0	0	0	0	0	0.7	3	5.3	8.6	12.2	14.2	17.2	19.5	16.2	7.3	1	0	0
0	0	0	0	0	0	0	0	0.7	3	3.3	4	5.6	5.6	5.9	5.3	3	0.7	0	0	0
0	0	0	0	0	0	0	0.7	1.6	3	2.3	2.3	1.6	0.7	0.7	0.3	0	0	0	0	0
[truncated: 10,782 more rows]
