# Supplementary material for: Similarity of Center of Pressure Progression during Walking and Jogging of Anterior Cruciate Ligament Deficient Patients
Source: PLoS One. 2017 Jan 10;12(1):e0169421. doi: 10.1371/journal.pone.0169421 (PMC5224873; doi:10.1371/journal.pone.0169421)
Supplement: S1 Dataset — (ZIP) [file pone.0169421.s001.zip › partial plantar pressure data sent to PLOS-remove name and data/01. Part of the 64 unilateral ACLD subjects/jog/09/09 - run_2' -.txt]

Scanning speed; for the left foot: 500.00 Hertz, for the right foot: 500.00 Hertz
Left foot data
Left rectangle position
Rectangle bottom
52
Rectangle left
6
Rectangle width
19
Rectangle height
37
Frame 0 (0.00 ms)
0	0	0	0	0	0	0	0	0	0	0	0.3	1	0.3	0	0	0	0	0
0	0	0	0	0	0	0	0	0	0	0.7	2	4	1.6	0.3	0	0	0	0
0	0	0	0	0	0	0	0	0	0	0.3	1	1.3	0.7	0	0	0	0	0
0	0	0	0	0	0	0	0	0	0	0	0.3	0.3	0	0	0	0	0	0
0	0	0	0	0	0	0	0	0	0	0	0	0	0	0	0	0	0	0
0	0	0	0	0	0	0	0	0	0	0	0	0	0	0	0	0	0	0
0	0	0	0	0	0	0	0	0	0	0	0	0	0	0	0	0	0	0
0	0	0	0	0	0	0	0	0	0	0	0	0	0	0	0	0	0	0
0	0	0	0	0	0	0	0	0	0	0	0	0	0	0	0	0	0	0
0	0	0	0	0	0	0	0	0	0	0	0	0	0	0	0	0	0	0
0	0	0	0	0	0	0	0	0	0	0	0	0	0	0	0	0	0	0
0	0	0	0	0	0	0	0	0	0	0	0	0	0	0	0	0	0	0
0	0	0	0	0	0	0	0	0	0	0	0	0	0	0	0	0	0	0
0	0	0	0	0	0	0	0	0	0	0	0	0	0	0	0	0	0	0
0	0	0	0	0	0	0	0	0	0	0	0	0	0	0	0	0	0	0
0	0	0	0	0	0	0	0	0	0	0	0	0	0	0	0	0	0	0
0	0	0	0	0	0	0	0	0	0	0	0	0	0	0	0	0	0	0
0	0	0	0	0	0	0	0	0	0	0	0	0	0	0	0	0	0	0
0	0	0	0	0	0	0	0	0	0	0	0	0	0	0	0	0	0	0
0	0	0	0	0	0	0	0	0	0	0	0	0	0	0	0	0	0	0
0	0	0	0	0	0	0	0	0	0	0	0	0	0	0	0	0	0	0
0	0	0	0	0	0	0	0	0	0	0	0	0	0	0	0	0	0	0
0	0	0	0	0	0	0	0	0	0	0	0	0	0	0	0	0	0	0
0	0	0	0	0	0	0	0	0	0	0	0	0	0	0	0	0	0	0
0	0	0	0	0	0	0	0	0	0	0	0	0	0	0	0	0	0	0
0	0	0	0	0	0	0	0	0	0	0	0	0	0	0	0	0	0	0
0	0	0	0	0	0	0	0	0	0	0	0	0	0	0	0	0	0	0
0	0	0	0	0	0	0	0	0	0	0	0	0	0	0	0	0	0	0
0	0	0	0	0	0	0	0	0	0	0	0	0	0	0	0	0	0	0
0	0	0	0	0	0	0	0	0	0	0	0	0	0	0	0	0	0	0
0	0	0	0	0	0	0	0	0	0	0	0	0	0	0	0	0	0	0
0	0	0	0	0	0	0	0	0	0	0	0	0	0	0	0	0	0	0
0	0	0	0	0	0	0	0	0	0	0	0	0	0	0	0	0	0	0
0	0	0	0	0	0	0	0	0	0	0	0	0	0	0	0	0	0	0
0	0	0	0	0	0	0	0	0	0	0	0	0	0	0	0	0	0	0
0	0	0	0	0	0	0	0	0	0	0	0	0	0	0	0	0	0	0
0	0	0	0	0	0	0	0	0	0	0	0	0	0	0	0	0	0	0
Frame 1 (2.00 ms)
0	0	0	0	0	0	0	0	0	0	0.3	1	1.6	1	0.3	0	0	0	0
0	0	0	0	0	0	0	0	0	0.3	2	5.6	8.2	5.6	1.6	0.3	0	0	0
0	0	0	0	0	0	0	0	0	0.7	2.3	3.6	4	3	1.3	0.3	0	0	0
0	0	0	0	0	0	0	0	0	0.3	1	1.6	1.6	1	0.3	0	0	0	0
0	0	0	0	0	0	0	0	0	0.3	0.3	0.3	0.3	0.3	0	0	0	0	0
0	0	0	0	0	0	0	0	0	0	0	0	0	0	0	0	0	0	0
0	0	0	0	0	0	0	0	0	0	0	0	0	0	0	0	0	0	0
0	0	0	0	0	0	0	0	0	0	0	0	0	0	0	0	0	0	0
0	0	0	0	0	0	0	0	0	0	0	0	0	0	0	0	0	0	0
0	0	0	0	0	0	0	0	0	0	0	0	0	0	0	0	0	0	0
0	0	0	0	0	0	0	0	0	0	0	0	0	0	0	0	0	0	0
0	0	0	0	0	0	0	0	0	0	0	0	0	0	0	0	0	0	0
0	0	0	0	0	0	0	0	0	0	0	0	0	0	0	0	0	0	0
0	0	0	0	0	0	0	0	0	0	0	0	0	0	0	0	0	0	0
0	0	0	0	0	0	0	0	0	0	0	0	0	0	0	0	0	0	0
0	0	0	0	0	0	0	0	0	0	0	0	0	0	0	0	0	0	0
0	0	0	0	0	0	0	0	0	0	0	0	0	0	0	0	0	0	0
0	0	0	0	0	0	0	0	0	0	0	0	0	0	0	0	0	0	0
0	0	0	0	0	0	0	0	0	0	0	0	0	0	0	0	0	0	0
0	0	0	0	0	0	0	0	0	0	0	0	0	0	0	0	0	0	0
0	0	0	0	0	0	0	0	0	0	0	0	0	0	0	0	0	0	0
0	0	0	0	0	0	0	0	0	0	0	0	0	0	0	0	0	0	0
0	0	0	0	0	0	0	0	0	0	0	0	0	0	0	0	0	0	0
0	0	0	0	0	0	0	0	0	0	0	0	0	0	0	0	0	0	0
0	0	0	0	0	0	0	0	0	0	0	0	0	0	0	0	0	0	0
0	0	0	0	0	0	0	0	0	0	0	0	0	0	0	0	0	0	0
0	0	0	0	0	0	0	0	0	0	0	0	0	0	0	0	0	0	0
0	0	0	0	0	0	0	0	0	0	0	0	0	0	0	0	0	0	0
0	0	0	0	0	0	0	0	0	0	0	0	0	0	0	0	0	0	0
0	0	0	0	0	0	0	0	0	0	0	0	0	0	0	0	0	0	0
0	0	0	0	0	0	0	0	0	0	0	0	0	0	0	0	0	0	0
0	0	0	0	0	0	0	0	0	0	0	0	0	0	0	0	0	0	0
0	0	0	0	0	0	0	0	0	0	0	0	0	0	0	0	0	0	0
0	0	0	0	0	0	0	0	0	0	0	0	0	0	0	0	0	0	0
0	0	0	0	0	0	0	0	0	0	0	0	0	0	0	0	0	0	0
0	0	0	0	0	0	0	0	0	0	0	0	0	0	0	0	0	0	0
0	0	0	0	0	0	0	0	0	0	0	0	0	0	0	0	0	0	0
Frame 2 (4.00 ms)
0	0	0	0	0	0	0	0	0	0	1	3	4	2.6	1.3	0.3	0	0	0
0	0	0	0	0	0	0	0	0	1.3	6.6	15.5	19.8	13.2	7.3	1.3	0	0	0
0	0	0	0	0	0	0	0	1	4.3	8.9	12.5	13.2	10.9	7.6	2	0	0	0
0	0	0	0	0	0	0	0	1	3.3	5.6	7.9	8.2	6.3	3	1	0	0	0
0	0	0	0	0	0	0	0	0.3	1.3	2	3.3	3.6	2.3	1	0.3	0	0	0
0	0	0	0	0	0	0	0	0	0.3	0.3	0.7	0.7	0.3	0	0	0	0	0
0	0	0	0	0	0	0	0	0	0	0	0	0	0	0	0	0	0	0
0	0	0	0	0	0	0	0	0	0	0	0	0	0	0	0	0	0	0
0	0	0	0	0	0	0	0	0	0	0	0	0	0	0	0	0	0	0
0	0	0	0	0	0	0	0	0	0	0	0	0	0	0	0	0	0	0
0	0	0	0	0	0	0	0	0	0	0	0	0	0	0	0	0	0	0
0	0	0	0	0	0	0	0	0	0	0	0	0	0	0	0	0	0	0
0	0	0	0	0	0	0	0	0	0	0	0	0	0	0	0	0	0	0
0	0	0	0	0	0	0	0	0	0	0	0	0	0	0	0	0	0	0
0	0	0	0	0	0	0	0	0	0	0	0	0	0	0	0	0	0	0
0	0	0	0	0	0	0	0	0	0	0	0	0	0	0	0	0	0	0
0	0	0	0	0	0	0	0	0	0	0	0	0	0	0	0	0	0	0
0	0	0	0	0	0	0	0	0	0	0	0	0	0	0	0	0	0	0
0	0	0	0	0	0	0	0	0	0	0	0	0	0	0	0	0	0	0
0	0	0	0	0	0	0	0	0	0	0	0	0	0	0	0	0	0	0
0	0	0	0	0	0	0	0	0	0	0	0	0	0	0	0	0	0	0
0	0	0	0	0	0	0	0	0	0	0	0	0	0	0	0	0	0	0
0	0	0	0	0	0	0	0	0	0	0	0	0	0	0	0	0	0	0
0	0	0	0	0	0	0	0	0	0	0	0	0	0	0	0	0	0	0
0	0	0	0	0	0	0	0	0	0	0	0	0	0	0	0	0	0	0
0	0	0	0	0	0	0	0	0	0	0	0	0	0	0	0	0	0	0
0	0	0	0	0	0	0	0	0	0	0	0	0	0	0	0	0	0	0
0	0	0	0	0	0	0	0	0	0	0	0	0	0	0	0	0	0	0
0	0	0	0	0	0	0	0	0	0	0	0	0	0	0	0	0	0	0
0	0	0	0	0	0	0	0	0	0	0	0	0	0	0	0	0	0	0
0	0	0	0	0	0	0	0	0	0	0	0	0	0	0	0	0	0	0
0	0	0	0	0	0	0	0	0	0	0	0	0	0	0	0	0	0	0
0	0	0	0	0	0	0	0	0	0	0	0	0	0	0	0	0	0	0
0	0	0	0	0	0	0	0	0	0	0	0	0	0	0	0	0	0	0
0	0	0	0	0	0	0	0	0	0	0	0	0	0	0	0	0	0	0
0	0	0	0	0	0	0	0	0	0	0	0	0	0	0	0	0	0	0
0	0	0	0	0	0	0	0	0	0	0	0	0	0	0	0	0	0	0
Frame 3 (6.00 ms)
0	0	0	0	0	0	0	0	0	0.3	2.6	6.3	6.9	4.9	3.3	0.7	0	0	0
0	0	0	0	0	0	0	0	0.7	4	15.5	32.7	36.3	26.4	18.8	4.6	0.3	0	0
0	0	0	0	0	0	0	0.3	3	12.5	23.1	30.7	31.7	26.7	22.1	7.9	1	0	0
0	0	0	0	0	0	0	1	4.6	10.6	16.2	22.8	23.8	21.8	12.5	5.3	1	0	0
0	0	0	0	0	0	0	0.7	3	5.9	8.2	13.2	13.5	10.2	5.6	2	0.3	0	0
0	0	0	0	0	0	0	0	0.7	1.6	3	4.3	4	2.6	1.3	0.3	0	0	0
0	0	0	0	0	0	0	0	0	0	0.3	0.7	0.3	0.3	0	0	0	0	0
0	0	0	0	0	0	0	0	0	0	0	0	0	0	0	0	0	0	0
0	0	0	0	0	0	0	0	0	0	0	0	0	0	0	0	0	0	0
0	0	0	0	0	0	0	0	0	0	0	0	0	0	0	0	0	0	0
0	0	0	0	0	0	0	0	0	0	0	0	0	0	0	0	0	0	0
0	0	0	0	0	0	0	0	0	0	0	0	0	0	0	0	0	0	0
0	0	0	0	0	0	0	0	0	0	0	0	0	0	0	0	0	0	0
0	0	0	0	0	0	0	0	0	0	0	0	0	0	0	0	0	0	0
0	0	0	0	0	0	0	0	0	0	0	0	0	0	0	0	0	0	0
0	0	0	0	0	0	0	0	0	0	0	0	0	0	0	0	0	0	0
0	0	0	0	0	0	0	0	0	0	0	0	0	0	0	0	0	0	0
0	0	0	0	0	0	0	0	0	0	0	0	0	0	0	0	0	0	0
0	0	0	0	0	0	0	0	0	0	0	0	0	0	0	0	0	0	0
0	0	0	0	0	0	0	0	0	0	0	0	0	0	0	0	0	0	0
0	0	0	0	0	0	0	0	0	0	0	0	0	0	0	0	0	0	0
0	0	0	0	0	0	0	0	0	0	0	0	0	0	0	0	0	0	0
0	0	0	0	0	0	0	0	0	0	0	0	0	0	0	0	0	0	0
0	0	0	0	0	0	0	0	0	0	0	0	0	0	0	0	0	0	0
0	0	0	0	0	0	0	0	0	0	0	0	0	0	0	0	0	0	0
0	0	0	0	0	0	0	0	0	0	0	0	0	0	0	0	0	0	0
0	0	0	0	0	0	0	0	0	0	0	0	0	0	0	0	0	0	0
0	0	0	0	0	0	0	0	0	0	0	0	0	0	0	0	0	0	0
0	0	0	0	0	0	0	0	0	0	0	0	0	0	0	0	0	0	0
0	0	0	0	0	0	0	0	0	0	0	0	0	0	0	0	0	0	0
0	0	0	0	0	0	0	0	0	0	0	0	0	0	0	0	0	0	0
0	0	0	0	0	0	0	0	0	0	0	0	0	0	0	0	0	0	0
0	0	0	0	0	0	0	0	0	0	0	0	0	0	0	0	0	0	0
0	0	0	0	0	0	0	0	0	0	0	0	0	0	0	0	0	0	0
0	0	0	0	0	0	0	0	0	0	0	0	0	0	0	0	0	0	0
0	0	0	0	0	0	0	0	0	0	0	0	0	0	0	0	0	0	0
0	0	0	0	0	0	0	0	0	0	0	0	0	0	0	0	0	0	0
Frame 4 (8.00 ms)
0	0	0	0	0	0	0	0	0	0.7	3.3	7.3	8.9	6.9	5.6	1.6	0	0	0
0	0	0	0	0	0	0	0	1	6.6	21.4	39.9	48.2	38.3	31.3	10.6	1.3	0	0
0	0	0	0	0	0	0	0.7	6.3	21.8	38.6	47.5	50.5	43.9	39.3	20.5	4.6	0.3	0
0	0	0	0	0	0	0	2.3	12.5	20.5	29	40.3	41.2	39.3	28	16.8	4.9	0.7	0
0	0	0	0	0	0	0	2	9.9	12.2	16.5	26.4	28.4	24.7	18.5	8.9	2	0	0
0	0	0	0	0	0	0	0.7	2.6	4.6	9.2	13.5	13.2	10.6	5.6	2	0.3	0	0
0	0	0	0	0	0	0	0	0.3	0.7	1.6	2.6	2.3	1.6	0.7	0	0	0	0
0	0	0	0	0	0	0	0	0	0	0	0	0	0	0	0	0	0	0
0	0	0	0	0	0	0	0	0	0	0	0	0	0	0	0	0	0	0
0	0	0	0	0	0	0	0	0	0	0	0	0	0	0	0	0	0	0
0	0	0	0	0	0	0	0	0	0	0	0	0	0	0	0	0	0	0
0	0	0	0	0	0	0	0	0	0	0	0	0	0	0	0	0	0	0
0	0	0	0	0	0	0	0	0	0	0	0	0	0	0	0	0	0	0
0	0	0	0	0	0	0	0	0	0	0	0	0	0	0	0	0	0	0
0	0	0	0	0	0	0	0	0	0	0	0	0	0	0	0	0	0	0
0	0	0	0	0	0	0	0	0	0	0	0	0	0	0	0	0	0	0
0	0	0	0	0	0	0	0	0	0	0	0	0	0	0	0	0	0	0
0	0	0	0	0	0	0	0	0	0	0	0	0	0	0	0	0	0	0
0	0	0	0	0	0	0	0	0	0	0	0	0	0	0	0	0	0	0
0	0	0	0	0	0	0	0	0	0	0	0	0	0	0	0	0	0	0
0	0	0	0	0	0	0	0	0	0	0	0	0	0	0	0	0	0	0
0	0	0	0	0	0	0	0	0	0	0	0	0	0	0	0	0	0	0
0	0	0	0	0	0	0	0	0	0	0	0	0	0	0	0	0	0	0
0	0	0	0	0	0	0	0	0	0	0	0	0	0	0	0	0	0	0
0	0	0	0	0	0	0	0	0	0	0	0	0	0	0	0	0	0	0
0	0	0	0	0	0	0	0	0	0	0	0	0	0	0	0	0	0	0
0	0	0	0	0	0	0	0	0	0	0	0	0	0	0	0	0	0	0
0	0	0	0	0	0	0	0	0	0	0	0	0	0	0	0	0	0	0
0	0	0	0	0	0	0	0	0	0	0	0	0	0	0	0	0	0	0
0	0	0	0	0	0	0	0	0	0	0	0	0	0	0	0	0	0	0
0	0	0	0	0	0	0	0	0	0	0	0	0	0	0	0	0	0	0
0	0	0	0	0	0	0	0	0	0	0	0	0	0	0	0	0	0	0
0	0	0	0	0	0	0	0	0	0	0	0	0	0	0	0	0	0	0
0	0	0	0	0	0	0	0	0	0	0	0	0	0	0	0	0	0	0
0	0	0	0	0	0	0	0	0	0	0	0	0	0	0	0	0	0	0
0	0	0	0	0	0	0	0	0	0	0	0	0	0	0	0	0	0	0
0	0	0	0	0	0	0	0	0	0	0	0	0	0	0	0	0	0	0
Frame 5 (10.00 ms)
0	0	0	0	0	0	0	0	0	0.3	3	7.3	9.2	7.9	7.3	2.6	0.3	0	0
0	0	0	0	0	0	0	0	1	6.3	22.1	41.6	51.5	43.9	40.3	16.8	3	0.3	0
0	0	0	0	0	0	0	0.7	6.6	24.1	45.5	56.1	60.4	53.5	49.8	30.7	10.9	1.3	0
0	0	0	0	0	0	0	3.3	16.5	26.4	36.3	50.5	52.1	50.2	37.9	27.7	14.2	2.3	0
0	0	0	0	0	0	0.3	3.6	14.5	17.8	23.1	36	39.6	35.3	30.4	21.8	6.9	0.7	0
0	0	0	0	0	0	0	1.3	6.3	9.6	15.5	21.8	24.4	23.1	15.5	6.3	1.3	0	0
0	0	0	0	0	0	0	0	1	2	4	5.6	5.3	4.6	2.3	0.7	0	0	0
0	0	0	0	0	0	0	0	0	0	0.3	0.3	0.3	0	0	0	0	0	0
0	0	0	0	0	0	0	0	0	0	0	0	0	0	0	0	0	0	0
0	0	0	0	0	0	0	0	0	0	0	0	0	0	0	0	0	0	0
0	0	0	0	0	0	0	0	0	0	0	0	0	0	0	0	0	0	0
0	0	0	0	0	0	0	0	0	0	0	0	0	0	0	0	0	0	0
0	0	0	0	0	0	0	0	0	0	0	0	0	0	0	0	0	0	0
0	0	0	0	0	0	0	0	0	0	0	0	0	0	0	0	0	0	0
0	0	0	0	0	0	0	0	0	0	0	0	0	0	0	0	0	0	0
0	0	0	0	0	0	0	0	0	0	0	0	0	0	0	0	0	0	0
0	0	0	0	0	0	0	0	0	0	0	0	0	0	0	0	0	0	0
0	0	0	0	0	0	0	0	0	0	0	0	0	0	0	0	0	0	0
0	0	0	0	0	0	0	0	0	0	0	0	0	0	0	0	0	0	0
0	0	0	0	0	0	0	0	0	0	0	0	0	0	0	0	0	0	0
0	0	0	0	0	0	0	0	0	0	0	0	0	0	0	0	0	0	0
0	0	0	0	0	0	0	0	0	0	0	0	0	0	0	0	0	0	0
0	0	0	0	0	0	0	0	0	0	0	0	0	0	0	0	0	0	0
0	0	0	0	0	0	0	0	0	0	0	0	0	0	0	0	0	0	0
0	0	0	0	0	0	0	0	0	0	0	0	0	0	0	0	0	0	0
0	0	0	0	0	0	0	0	0	0	0	0	0	0	0	0	0	0	0
0	0	0	0	0	0	0	0	0	0	0	0	0	0	0	0	0	0	0
0	0	0	0	0	0	0	0	0	0	0	0	0	0	0	0	0	0	0
0	0	0	0	0	0	0	0	0	0	0	0	0	0	0	0	0	0	0
0	0	0	0	0	0	0	0	0	0	0	0	0	0	0	0	0	0	0
0	0	0	0	0	0	0	0	0	0	0	0	0	0	0	0	0	0	0
0	0	0	0	0	0	0	0	0	0	0	0	0	0	0	0	0	0	0
0	0	0	0	0	0	0	0	0	0	0	0	0	0	0	0	0	0	0
0	0	0	0	0	0	0	0	0	0	0	0	0	0	0	0	0	0	0
0	0	0	0	0	0	0	0	0	0	0	0	0	0	0	0	0	0	0
0	0	0	0	0	0	0	0	0	0	0	0	0	0	0	0	0	0	0
0	0	0	0	0	0	0	0	0	0	0	0	0	0	0	0	0	0	0
Frame 6 (12.00 ms)
0	0	0	0	0	0	0	0	0	0.3	2.6	6.9	9.2	7.9	7.6	3	0.3	0	0
0	0	0	0	0	0	0	0	0.7	5.3	19.5	40.9	51.8	44.5	41.9	19.8	4.3	0.3	0
0	0	0	0	0	0	0	0.7	5.9	22.8	45.5	57.7	62.4	55.4	52.1	34.6	16.2	2.3	0
0	0	0	0	0	0	0	3	16.8	28.4	38.6	53.5	55.1	53.5	41.2	33	23.1	4.3	0
0	0	0	0	0	0	0.3	4	16.8	20.5	26.1	39.9	44.2	40.3	36.6	29.4	13.9	2	0
0	0	0	0	0	0	0	1.6	8.6	12.5	19.1	26.4	29.7	30.4	25.4	12.5	3	0.3	0
0	0	0	0	0	0	0	0.3	1.6	4	7.3	9.9	9.9	8.6	5.3	1.6	0.3	0	0
0	0	0	0	0	0	0	0	0	0.3	1	1.3	1	0.7	0.3	0	0	0	0
0	0	0	0	0	0	0	0	0	0	0	0	0	0	0	0	0	0	0
0	0	0	0	0	0	0	0	0	0	0	0	0	0	0	0	0	0	0
0	0	0	0	0	0	0	0	0	0	0	0	0	0	0	0	0	0	0
0	0	0	0	0	0	0	0	0	0	0	0	0	0	0	0	0	0	0
0	0	0	0	0	0	0	0	0	0	0	0	0	0	0	0	0	0	0
0	0	0	0	0	0	0	0	0	0	0	0	0	0	0	0	0	0	0
0	0	0	0	0	0	0	0	0	0	0	0	0	0	0	0	0	0	0
0	0	0	0	0	0	0	0	0	0	0	0	0	0	0	0	0	0	0
0	0	0	0	0	0	0	0	0	0	0	0	0	0	0	0	0	0	0
0	0	0	0	0	0	0	0	0	0	0	0	0	0	0	0	0	0	0
0	0	0	0	0	0	0	0	0	0	0	0	0	0	0	0	0	0	0
0	0	0	0	0	0	0	0	0	0	0	0	0	0	0	0	0	0	0
0	0	0	0	0	0	0	0	0	0	0	0	0	0	0	0	0	0	0
0	0	0	0	0	0	0	0	0	0	0	0	0	0	0	0	0	0	0
0	0	0	0	0	0	0	0	0	0	0	0	0	0	0	0	0	0	0
0	0	0	0	0	0	0	0	0	0	0	0	0	0	0	0	0	0	0
0	0	0	0	0	0	0	0	0	0	0	0	0	0	0	0	0	0	0
0	0	0	0	0	0	0	0	0	0	0	0	0	0	0	0	0	0	0
0	0	0	0	0	0	0	0	0	0	0	0	0	0	0	0	0	0	0
0	0	0	0	0	0	0	0	0	0	0	0	0	0	0	0	0	0	0
0	0	0	0	0	0	0	0	0	0	0	0	0	0	0	0	0	0	0
0	0	0	0	0	0	0	0	0	0	0	0	0	0	0	0	0	0	0
0	0	0	0	0	0	0	0	0	0	0	0	0	0	0	0	0	0	0
0	0	0	0	0	0	0	0	0	0	0	0	0	0	0	0	0	0	0
0	0	0	0	0	0	0	0	0	0	0	0	0	0	0	0	0	0	0
0	0	0	0	0	0	0	0	0	0	0	0	0	0	0	0	0	0	0
0	0	0	0	0	0	0	0	0	0	0	0	0	0	0	0	0	0	0
0	0	0	0	0	0	0	0	0	0	0	0	0	0	0	0	0	0	0
0	0	0	0	0	0	0	0	0	0	0	0	0	0	0	0	0	0	0
Frame 7 (14.00 ms)
0	0	0	0	0	0	0	0	0	0.3	2	6.9	9.2	7.9	7.6	3.3	0.3	0	0
0	0	0	0	0	0	0	0	0.3	4.3	17.8	40.3	51.8	44.2	42.2	21.8	5.3	0.3	0
0	0	0	0	0	0	0	0.7	4.9	19.5	44.5	57.7	62.4	55.4	52.1	36	19.1	3.3	0
0	0	0	0	0	0	0	3	15.8	28	38.9	53.8	55.8	53.8	41.9	35	28.4	5.6	0
0	0	0	0	0	0	0	4	17.5	21.8	27.4	41.6	45.9	41.9	39.3	34	19.8	3.3	0
0	0	0	0	0	0	0	2	10.2	14.5	21.8	29.7	33	34.3	30.4	17.8	5.3	0.7	0
0	0	0	0	0	0	0	0.3	2.3	6.3	10.9	13.5	14.2	13.9	8.6	3.3	0.3	0	0
0	0	0	0	0	0	0	0	0	1	1.6	2	2	1.6	0.7	0	0	0	0
0	0	0	0	0	0	0	0	0	0	0	0	0	0	0	0	0	0	0
0	0	0	0	0	0	0	0	0	0	0	0	0	0	0	0	0	0	0
0	0	0	0	0	0	0	0	0	0	0	0	0	0	0	0	0	0	0
0	0	0	0	0	0	0	0	0	0	0	0	0	0	0	0	0	0	0
0	0	0	0	0	0	0	0	0	0	0	0	0	0	0	0	0	0	0
0	0	0	0	0	0	0	0	0	0	0	0	0	0	0	0	0	0	0
0	0	0	0	0	0	0	0	0	0	0	0	0	0	0	0	0	0	0
0	0	0	0	0	0	0	0	0	0	0	0	0	0	0	0	0	0	0
0	0	0	0	0	0	0	0	0	0	0	0	0	0	0	0	0	0	0
0	0	0	0	0	0	0	0	0	0	0	0	0	0	0	0	0	0	0
0	0	0	0	0	0	0	0	0	0	0	0	0	0	0	0	0	0	0
0	0	0	0	0	0	0	0	0	0	0	0	0	0	0	0	0	0	0
0	0	0	0	0	0	0	0	0	0	0	0	0	0	0	0	0	0	0
0	0	0	0	0	0	0	0	0	0	0	0	0	0	0	0	0	0	0
0	0	0	0	0	0	0	0	0	0	0	0	0	0	0	0	0	0	0
0	0	0	0	0	0	0	0	0	0	0	0	0	0	0	0	0	0	0
0	0	0	0	0	0	0	0	0	0	0	0	0	0	0	0	0	0	0
0	0	0	0	0	0	0	0	0	0	0	0	0	0	0	0	0	0	0
0	0	0	0	0	0	0	0	0	0	0	0	0	0	0	0	0	0	0
0	0	0	0	0	0	0	0	0	0	0	0	0	0	0	0	0	0	0
0	0	0	0	0	0	0	0	0	0	0	0	0	0	0	0	0	0	0
0	0	0	0	0	0	0	0	0	0	0	0	0	0	0	0	0	0	0
0	0	0	0	0	0	0	0	0	0	0	0	0	0	0	0	0	0	0
0	0	0	0	0	0	0	0	0	0	0	0	0	0	0	0	0	0	0
0	0	0	0	0	0	0	0	0	0	0	0	0	0	0	0	0	0	0
0	0	0	0	0	0	0	0	0	0	0	0	0	0	0	0	0	0	0
0	0	0	0	0	0	0	0	0	0	0	0	0	0	0	0	0	0	0
0	0	0	0	0	0	0	0	0	0	0	0	0	0	0	0	0	0	0
0	0	0	0	0	0	0	0	0	0	0	0	0	0	0	0	0	0	0
Frame 8 (16.00 ms)
0	0	0	0	0	0	0	0	0	0.3	2	6.9	9.2	7.9	7.6	4	0.7	0	0
0	0	0	0	0	0	0	0	0.3	3.6	16.8	39.6	50.8	43.9	42.9	23.4	6.3	0.7	0
0	0	0	0	0	0	0	0.3	4.3	18.1	43.9	56.8	58.7	52.5	51.5	37	21.8	4	0
0	0	0	0	0	0	0	2.3	14.5	28	38.9	53.8	55.4	53.8	41.9	36.3	32.7	7.6	0.3
0	0	0	0	0	0	0	3.6	18.1	22.4	28.4	42.9	47.2	42.9	40.6	37.6	25.1	4.6	0
0	0	0	0	0	0	0	2.3	11.5	16.2	24.1	31.7	35.3	36.6	34.6	22.4	7.9	1	0
0	0	0	0	0	0	0	0.3	3	8.2	13.5	15.8	17.2	18.5	14.5	4.9	0.7	0	0
0	0	0	0	0	0	0	0	0.3	1.3	2.3	2.6	2.6	2.6	2	0.3	0	0	0
0	0	0	0	0	0	0	0	0	0	0	0	0	0	0	0	0	0	0
0	0	0	0	0	0	0	0	0	0	0	0	0	0	0	0	0	0	0
0	0	0	0	0	0	0	0	0	0	0	0	0	0	0	0	0	0	0
0	0	0	0	0	0	0	0	0	0	0	0	0	0	0	0	0	0	0
0	0	0	0	0	0	0	0	0	0	0	0	0	0	0	0	0	0	0
0	0	0	0	0	0	0	0	0	0	0	0	0	0	0	0	0	0	0
0	0	0	0	0	0	0	0	0	0	0	0	0	0	0	0	0	0	0
0	0	0	0	0	0	0	0	0	0	0	0	0	0	0	0	0	0	0
0	0	0	0	0	0	0	0	0	0	0	0	0	0	0	0	0	0	0
0	0	0	0	0	0	0	0	0	0	0	0	0	0	0	0	0	0	0
0	0	0	0	0	0	0	0	0	0	0	0	0	0	0	0	0	0	0
0	0	0	0	0	0	0	0	0	0	0	0	0	0	0	0	0	0	0
0	0	0	0	0	0	0	0	0	0	0	0	0	0	0	0	0	0	0
0	0	0	0	0	0	0	0	0	0	0	0	0	0	0	0	0	0	0
0	0	0	0	0	0	0	0	0	0	0	0	0	0	0	0	0	0	0
0	0	0	0	0	0	0	0	0	0	0	0	0	0	0	0	0	0	0
0	0	0	0	0	0	0	0	0	0	0	0	0	0	0	0	0	0	0
0	0	0	0	0	0	0	0	0	0	0	0	0	0	0	0	0	0	0
0	0	0	0	0	0	0	0	0	0	0	0	0	0	0	0	0	0	0
0	0	0	0	0	0	0	0	0	0	0	0	0	0	0	0	0	0	0
0	0	0	0	0	0	0	0	0	0	0	0	0	0	0	0	0	0	0
0	0	0	0	0	0	0	0	0	0	0	0	0	0	0	0	0	0	0
0	0	0	0	0	0	0	0	0	0	0	0	0	0	0	0	0	0	0
0	0	0	0	0	0	0	0	0	0	0	0	0	0	0	0	0	0	0
0	0	0	0	0	0	0	0	0	0	0	0	0	0	0	0	0	0	0
0	0	0	0	0	0	0	0	0	0	0	0	0	0	0	0	0	0	0
0	0	0	0	0	0	0	0	0	0	0	0	0	0	0	0	0	0	0
0	0	0	0	0	0	0	0	0	0	0	0	0	0	0	0	0	0	0
0	0	0	0	0	0	0	0	0	0	0	0	0	0	0	0	0	0	0
Frame 9 (18.00 ms)
0	0	0	0	0	0	0	0	0	0.3	2	6.9	9.2	7.9	7.9	4.3	0.7	0	0
0	0	0	0	0	0	0	0	0.3	3.6	16.5	39.3	50.8	44.2	43.6	25.1	6.9	0.7	0
0	0	0	0	0	0	0	0.3	4	17.8	43.2	54.1	58.1	52.5	51.5	37.6	23.8	4.9	0.3
0	0	0	0	0	0	0	2.3	14.5	28	38.9	53.1	55.4	53.8	42.2	37	35	9.2	0.7
0	0	0	0	0	0	0	4	19.1	23.4	29	43.9	48.2	44.2	41.9	39.9	29.4	5.9	0.3
0	0	0	0	0	0	0	2.6	13.2	18.1	26.1	34	37.6	39.6	38.3	26.4	10.9	1.6	0
0	0	0	0	0	0	0	0.7	4	10.2	16.2	18.5	19.8	23.1	21.4	7.3	1.3	0	0
0	0	0	0	0	0	0	0	0.3	1.6	3	3.6	3.6	3.6	3.3	0.7	0	0	0
0	0	0	0	0	0	0	0	0	0	0	0.3	0	0	0	0	0	0	0
0	0	0	0	0	0	0	0	0	0	0	0	0	0	0	0	0	0	0
0	0	0	0	0	0	0	0	0	0	0	0	0	0	0	0	0	0	0
0	0	0	0	0	0	0	0	0	0	0	0	0	0	0	0	0	0	0
0	0	0	0	0	0	0	0	0	0	0	0	0	0	0	0	0	0	0
0	0	0	0	0	0	0	0	0	0	0	0	0	0	0	0	0	0	0
0	0	0	0	0	0	0	0	0	0	0	0	0	0	0	0	0	0	0
0	0	0	0	0	0	0	0	0	0	0	0	0	0	0	0	0	0	0
0	0	0	0	0	0	0	0	0	0	0	0	0	0	0	0	0	0	0
0	0	0	0	0	0	0	0	0	0	0	0	0	0	0	0	0	0	0
0	0	0	0	0	0	0	0	0	0	0	0	0	0	0	0	0	0	0
0	0	0	0	0	0	0	0	0	0	0	0	0	0	0	0	0	0	0
0	0	0	0	0	0	0	0	0	0	0	0	0	0	0	0	0	0	0
0	0	0	0	0	0	0	0	0	0	0	0	0	0	0	0	0	0	0
0	0	0	0	0	0	0	0	0	0	0	0	0	0	0	0	0	0	0
0	0	0	0	0	0	0	0	0	0	0	0	0	0	0	0	0	0	0
0	0	0	0	0	0	0	0	0	0	0	0	0	0	0	0	0	0	0
0	0	0	0	0	0	0	0	0	0	0	0	0	0	0	0	0	0	0
0	0	0	0	0	0	0	0	0	0	0	0	0	0	0	0	0	0	0
0	0	0	0	0	0	0	0	0	0	0	0	0	0	0	0	0	0	0
0	0	0	0	0	0	0	0	0	0	0	0	0	0	0	0	0	0	0
0	0	0	0	0	0	0	0	0	0	0	0	0	0	0	0	0	0	0
0	0	0	0	0	0	0	0	0	0	0	0	0	0	0	0	0	0	0
0	0	0	0	0	0	0	0	0	0	0	0	0	0	0	0	0	0	0
0	0	0	0	0	0	0	0	0	0	0	0	0	0	0	0	0	0	0
0	0	0	0	0	0	0	0	0	0	0	0	0	0	0	0	0	0	0
0	0	0	0	0	0	0	0	0	0	0	0	0	0	0	0	0	0	0
0	0	0	0	0	0	0	0	0	0	0	0	0	0	0	0	0	0	0
0	0	0	0	0	0	0	0	0	0	0	0	0	0	0	0	0	0	0
Frame 10 (20.00 ms)
0	0	0	0	0	0	0	0	0	0.3	2	6.9	9.2	8.2	7.9	4.6	0.7	0	0
0	0	0	0	0	0	0	0	0.3	4	16.8	39.3	50.8	44.9	44.2	26.4	7.6	1	0
0	0	0	0	0	0	0	0.3	4.3	18.1	43.6	54.1	58.7	55.1	52.1	38.6	25.7	5.9	0.3
0	0	0	0	0	0	0	2.3	14.5	28.4	39.3	53.5	56.1	54.8	42.9	37.6	37	11.5	1
0	0	0	0	0	0	0	4	19.8	24.4	30	44.9	49.5	45.5	43.6	42.2	33	7.6	0.3
0	0	0	0	0	0	0	3	14.8	19.8	27.7	35.6	39.6	41.9	41.6	30	14.2	2.3	0
0	0	0	0	0	0	0	0.7	4.9	11.9	18.1	20.8	22.8	26.7	26.4	9.6	2	0.3	0
0	0	0	0	0	0	0	0	0.7	2	4	6.3	5.9	5.3	4.6	1	0	0	0
0	0	0	0	0	0	0	0	0	0	0.3	0.7	0.7	0.3	0	0	0	0	0
0	0	0	0	0	0	0	0	0	0	0	0	0	0	0	0	0	0	0
0	0	0	0	0	0	0	0	0	0	0	0	0	0	0	0	0	0	0
0	0	0	0	0	0	0	0	0	0	0	0	0	0	0	0	0	0	0
0	0	0	0	0	0	0	0	0	0	0	0	0	0	0	0	0	0	0
0	0	0	0	0	0	0	0	0	0	0	0	0	0	0	0	0	0	0
0	0	0	0	0	0	0	0	0	0	0	0	0	0	0	0	0	0	0
0	0	0	0	0	0	0	0	0	0	0	0	0	0	0	0	0	0	0
0	0	0	0	0	0	0	0	0	0	0	0	0	0	0	0	0	0	0
0	0	0	0	0	0	0	0	0	0	0	0	0	0	0	0	0	0	0
0	0	0	0	0	0	0	0	0	0	0	0	0	0	0	0	0	0	0
0	0	0	0	0	0	0	0	0	0	0	0	0	0	0	0	0	0	0
0	0	0	0	0	0	0	0	0	0	0	0	0	0	0	0	0	0	0
0	0	0	0	0	0	0	0	0	0	0	0	0	0	0	0	0	0	0
0	0	0	0	0	0	0	0	0	0	0	0	0	0	0	0	0	0	0
0	0	0	0	0	0	0	0	0	0	0	0	0	0	0	0	0	0	0
0	0	0	0	0	0	0	0	0	0	0	0	0	0	0	0	0	0	0
0	0	0	0	0	0	0	0	0	0	0	0	0	0	0	0	0	0	0
0	0	0	0	0	0	0	0	0	0	0	0	0	0	0	0	0	0	0
0	0	0	0	0	0	0	0	0	0	0	0	0	0	0	0	0	0	0
0	0	0	0	0	0	0	0	0	0	0	0	0	0	0	0	0	0	0
0	0	0	0	0	0	0	0	0	0	0	0	0	0	0	0	0	0	0
0	0	0	0	0	0	0	0	0	0	0	0	0	0	0	0	0	0	0
0	0	0	0	0	0	0	0	0	0	0	0	0	0	0	0	0	0	0
0	0	0	0	0	0	0	0	0	0	0	0	0	0	0	0	0	0	0
0	0	0	0	0	0	0	0	0	0	0	0	0	0	0	0	0	0	0
0	0	0	0	0	0	0	0	0	0	0	0	0	0	0	0	0	0	0
0	0	0	0	0	0	0	0	0	0	0	0	0	0	0	0	0	0	0
0	0	0	0	0	0	0	0	0	0	0	0	0	0	0	0	0	0	0
Frame 11 (22.00 ms)
0	0	0	0	0	0	0	0	0	0.3	2	6.9	9.2	8.2	7.9	4.6	0.7	0	0
0	0	0	0	0	0	0	0	0.3	4	16.8	39.3	50.8	44.5	44.2	27.1	7.9	1	0
0	0	0	0	0	0	0	0.3	4	18.1	43.2	54.1	58.1	52.8	51.8	38.9	26.7	6.6	0.3
0	0	0	0	0	0	0	2.3	14.5	28.7	39.3	53.5	56.1	54.4	43.2	38.3	37.6	13.5	1.3
0	0	0	0	0	0	0	4	20.1	25.1	30.4	45.5	50.2	46.2	44.9	44.2	34.6	9.2	0.7
0	0	0	0	0	0	0	3.3	16.2	21.4	29.4	37.3	41.2	43.9	43.9	33	16.8	3	0
0	0	0	0	0	0	0	1	6.3	13.5	20.1	23.1	25.1	29.4	29.7	12.9	3.3	0.3	0
0	0	0	0	0	0	0	0	0.7	2.6	5.3	9.2	9.9	7.6	5.3	1.6	0	0	0
0	0	0	0	0	0	0	0	0	0	0.3	1.3	1.3	0.7	0	0	0	0	0
0	0	0	0	0	0	0	0	0	0	0	0	0	0	0	0	0	0	0
0	0	0	0	0	0	0	0	0	0	0	0	0	0	0	0	0	0	0
0	0	0	0	0	0	0	0	0	0	0	0	0	0	0	0	0	0	0
0	0	0	0	0	0	0	0	0	0	0	0	0	0	0	0	0	0	0
0	0	0	0	0	0	0	0	0	0	0	0	0	0	0	0	0	0	0
0	0	0	0	0	0	0	0	0	0	0	0	0	0	0	0	0	0	0
0	0	0	0	0	0	0	0	0	0	0	0	0	0	0	0	0	0	0
0	0	0	0	0	0	0	0	0	0	0	0	0	0	0	0	0	0	0
0	0	0	0	0	0	0	0	0	0	0	0	0	0	0	0	0	0	0
0	0	0	0	0	0	0	0	0	0	0	0	0	0	0	0	0	0	0
0	0	0	0	0	0	0	0	0	0	0	0	0	0	0	0	0	0	0
0	0	0	0	0	0	0	0	0	0	0	0	0	0	0	0	0	0	0
0	0	0	0	0	0	0	0	0	0	0	0	0	0	0	0	0	0	0
0	0	0	0	0	0	0	0	0	0	0	0	0	0	0	0	0	0	0
0	0	0	0	0	0	0	0	0	0	0	0	0	0	0	0	0	0	0
0	0	0	0	0	0	0	0	0	0	0	0	0	0	0	0	0	0	0
0	0	0	0	0	0	0	0	0	0	0	0	0	0	0	0	0	0	0
0	0	0	0	0	0	0	0	0	0	0	0	0	0	0	0	0	0	0
0	0	0	0	0	0	0	0	0	0	0	0	0	0	0	0	0	0	0
0	0	0	0	0	0	0	0	0	0	0	0	0	0	0	0	0	0	0
0	0	0	0	0	0	0	0	0	0	0	0	0	0	0	0	0	0	0
0	0	0	0	0	0	0	0	0	0	0	0	0	0	0	0	0	0	0
0	0	0	0	0	0	0	0	0	0	0	0	0	0	0	0	0	0	0
0	0	0	0	0	0	0	0	0	0	0	0	0	0	0	0	0	0	0
0	0	0	0	0	0	0	0	0	0	0	0	0	0	0	0	0	0	0
0	0	0	0	0	0	0	0	0	0	0	0	0	0	0	0	0	0	0
0	0	0	0	0	0	0	0	0	0	0	0	0	0	0	0	0	0	0
0	0	0	0	0	0	0	0	0	0	0	0	0	0	0	0	0	0	0
Frame 12 (24.00 ms)
0	0	0	0	0	0	0	0	0	0	2	6.6	9.2	7.9	7.9	4.6	0.7	0	0
0	0	0	0	0	0	0	0	0.3	3.3	15.5	37.9	50.2	44.2	43.9	26.7	7.9	1	0
0	0	0	0	0	0	0	0.3	3.6	16.2	39.6	51.5	56.1	52.1	51.5	38.6	26.7	6.9	0.7
0	0	0	0	0	0	0	2	13.5	28	38.6	53.1	55.8	54.1	42.9	38.3	37.9	14.2	1.6
0	0	0	0	0	0	0	4	20.1	25.1	30.7	45.9	50.5	46.2	45.2	44.9	35.3	9.9	1
0	0	0	0	0	0	0	3.3	16.8	21.8	29.7	37.9	41.9	44.5	44.9	34.6	18.5	3.3	0
0	0	0	0	0	0	0	1	6.9	14.5	21.1	24.1	26.7	31	32	15.5	4	0.3	0
0	0	0	0	0	0	0	0	1	3.3	6.6	11.2	12.9	10.6	6.3	2.3	0.3	0	0
0	0	0	0	0	0	0	0	0	0.3	0.7	1.6	2	1.3	0.3	0	0	0	0
0	0	0	0	0	0	0	0	0	0	0	0	0	0	0	0	0	0	0
0	0	0	0	0	0	0	0	0	0	0	0	0	0	0	0	0	0	0
0	0	0	0	0	0	0	0	0	0	0	0	0	0	0	0	0	0	0
0	0	0	0	0	0	0	0	0	0	0	0	0	0	0	0	0	0	0
0	0	0	0	0	0	0	0	0	0	0	0	0	0	0	0	0	0	0
0	0	0	0	0	0	0	0	0	0	0	0	0	0	0	0	0	0	0
0	0	0	0	0	0	0	0	0	0	0	0	0	0	0	0	0	0	0
0	0	0	0	0	0	0	0	0	0	0	0	0	0	0	0	0	0	0
0	0	0	0	0	0	0	0	0	0	0	0	0	0	0	0	0	0	0
0	0	0	0	0	0	0	0	0	0	0	0	0	0	0	0	0	0	0
0	0	0	0	0	0	0	0	0	0	0	0	0	0	0	0	0	0	0
0	0	0	0	0	0	0	0	0	0	0	0	0	0	0	0	0	0	0
0	0	0	0	0	0	0	0	0	0	0	0	0	0	0	0	0	0	0
0	0	0	0	0	0	0	0	0	0	0	0	0	0	0	0	0	0	0
0	0	0	0	0	0	0	0	0	0	0	0	0	0	0	0	0	0	0
0	0	0	0	0	0	0	0	0	0	0	0	0	0	0	0	0	0	0
0	0	0	0	0	0	0	0	0	0	0	0	0	0	0	0	0	0	0
0	0	0	0	0	0	0	0	0	0	0	0	0	0	0	0	0	0	0
0	0	0	0	0	0	0	0	0	0	0	0	0	0	0	0	0	0	0
0	0	0	0	0	0	0	0	0	0	0	0	0	0	0	0	0	0	0
0	0	0	0	0	0	0	0	0	0	0	0	0	0	0	0	0	0	0
0	0	0	0	0	0	0	0	0	0	0	0	0	0	0	0	0	0	0
0	0	0	0	0	0	0	0	0	0	0	0	0	0	0	0	0	0	0
0	0	0	0	0	0	0	0	0	0	0	0	0	0	0	0	0	0	0
0	0	0	0	0	0	0	0	0	0	0	0	0	0	0	0	0	0	0
0	0	0	0	0	0	0	0	0	0	0	0	0	0	0	0	0	0	0
0	0	0	0	0	0	0	0	0	0	0	0	0	0	0	0	0	0	0
0	0	0	0	0	0	0	0	0	0	0	0	0	0	0	0	0	0	0
Frame 13 (26.00 ms)
0	0	0	0	0	0	0	0	0	0	1.3	5.3	8.6	7.3	7.6	4.3	0.7	0	0
0	0	0	0	0	0	0	0	0.3	2.6	12.5	31.3	47.2	39.3	41.6	24.7	7.3	1	0
0	0	0	0	0	0	0	0.3	3	14.2	36.3	47.8	53.8	48.2	47.8	37.3	25.4	6.3	0.3
0	0	0	0	0	0	0	1.6	12.2	27.1	37.3	49.8	54.1	52.8	41.9	38.3	37.6	13.5	1.6
0	0	0	0	0	0	0	4	19.8	25.4	30.4	44.9	49.8	46.2	45.2	44.9	35.6	10.2	1
0	0	0	0	0	0	0	3.3	17.2	22.1	30	37.9	42.2	45.2	45.9	36	19.5	3.6	0
0	0	0	0	0	0	0	1	7.3	15.2	21.4	24.4	27.7	32.3	33.7	17.5	4.6	0.3	0
0	0	0	0	0	0	0	0	1.3	4	7.3	11.9	14.8	12.9	7.3	2.6	0.3	0	0
0	0	0	0	0	0	0	0	0	0.3	0.7	2	2.3	1.6	0.3	0	0	0	0
0	0	0	0	0	0	0	0	0	0	0	0	0	0	0	0	0	0	0
0	0	0	0	0	0	0	0	0	0	0	0	0	0	0	0	0	0	0
0	0	0	0	0	0	0	0	0	0	0	0	0	0	0	0	0	0	0
0	0	0	0	0	0	0	0	0	0	0	0	0	0	0	0	0	0	0
0	0	0	0	0	0	0	0	0	0	0	0	0	0	0	0	0	0	0
0	0	0	0	0	0	0	0	0	0	0	0	0	0	0	0	0	0	0
0	0	0	0	0	0	0	0	0	0	0	0	0	0	0	0	0	0	0
0	0	0	0	0	0	0	0	0	0	0	0	0	0	0	0	0	0	0
0	0	0	0	0	0	0	0	0	0	0	0	0	0	0	0	0	0	0
0	0	0	0	0	0	0	0	0	0	0	0	0	0	0	0	0	0	0
0	0	0	0	0	0	0	0	0	0	0	0	0	0	0	0	0	0	0
0	0	0	0	0	0	0	0	0	0	0	0	0	0	0	0	0	0	0
0	0	0	0	0	0	0	0	0	0	0	0	0	0	0	0	0	0	0
0	0	0	0	0	0	0	0	0	0	0	0	0	0	0	0	0	0	0
0	0	0	0	0	0	0	0	0	0	0	0	0	0	0	0	0	0	0
0	0	0	0	0	0	0	0	0	0	0	0	0	0	0	0	0	0	0
0	0	0	0	0	0	0	0	0	0	0	0	0	0	0	0	0	0	0
0	0	0	0	0	0	0	0	0	0	0	0	0	0	0	0	0	0	0
0	0	0	0	0	0	0	0	0	0	0	0	0	0	0	0	0	0	0
0	0	0	0	0	0	0	0	0	0	0	0	0	0	0	0	0	0	0
0	0	0	0	0	0	0	0	0	0	0	0	0	0	0	0	0	0	0
0	0	0	0	0	0	0	0	0	0	0	0	0	0	0	0	0	0	0
0	0	0	0	0	0	0	0	0	0	0	0	0	0	0	0	0	0	0
0	0	0	0	0	0	0	0	0	0	0	0	0	0	0	0	0	0	0
0	0	0	0	0	0	0	0	0	0	0	0	0	0	0	0	0	0	0
0	0	0	0	0	0	0	0	0	0	0	0	0	0	0	0	0	0	0
0	0	0	0	0	0	0	0	0	0	0	0	0	0	0	0	0	0	0
0	0	0	0	0	0	0	0	0	0	0	0	0	0	0	0	0	0	0
Frame 14 (28.00 ms)
0	0	0	0	0	0	0	0	0	0	0.7	3.3	6.3	5.6	5.9	3.3	0.7	0	0
0	0	0	0	0	0	0	0	0	2	9.2	22.1	36.3	31.7	34.3	19.8	5.9	0.7	0
0	0	0	0	0	0	0	0.3	2.3	11.9	31.7	43.2	48.8	43.2	42.6	31.7	22.4	5.3	0.3
0	0	0	0	0	0	0	1.3	10.6	25.7	34.3	45.9	48.5	47.2	40.3	37	36.6	12.2	1.3
0	0	0	0	0	0	0	3.6	19.5	24.7	30	43.6	48.2	44.5	44.5	44.9	35.6	9.9	0.7
0	0	0	0	0	0	0	3.6	17.5	22.4	30	37.6	41.9	44.5	45.9	36.3	19.8	3.6	0
0	0	0	0	0	0	0	1.3	7.9	15.5	21.4	24.1	27.7	32.7	34.6	19.1	4.9	0.3	0
0	0	0	0	0	0	0	0	1.3	4.3	7.6	12.2	15.8	14.2	7.9	3	0.3	0	0
0	0	0	0	0	0	0	0	0	0.3	1	2	2.6	2	0.3	0	0	0	0
0	0	0	0	0	0	0	0	0	0	0	0	0	0	0	0	0	0	0
0	0	0	0	0	0	0	0	0	0	0	0	0	0	0	0	0	0	0
0	0	0	0	0	0	0	0	0	0	0	0	0	0	0	0	0	0	0
0	0	0	0	0	0	0	0	0	0	0	0	0	0	0	0	0	0	0
0	0	0	0	0	0	0	0	0	0	0	0	0	0	0	0	0	0	0
0	0	0	0	0	0	0	0	0	0	0	0	0	0	0	0	0	0	0
0	0	0	0	0	0	0	0	0	0	0	0	0	0	0	0	0	0	0
0	0	0	0	0	0	0	0	0	0	0	0	0	0	0	0	0	0	0
0	0	0	0	0	0	0	0	0	0	0	0	0	0	0	0	0	0	0
0	0	0	0	0	0	0	0	0	0	0	0	0	0	0	0	0	0	0
0	0	0	0	0	0	0	0	0	0	0	0	0	0	0	0	0	0	0
0	0	0	0	0	0	0	0	0	0	0	0	0	0	0	0	0	0	0
0	0	0	0	0	0	0	0	0	0	0	0	0	0	0	0	0	0	0
0	0	0	0	0	0	0	0	0	0	0	0	0	0	0	0	0	0	0
0	0	0	0	0	0	0	0	0	0	0	0	0	0	0	0	0	0	0
0	0	0	0	0	0	0	0	0	0	0	0	0	0	0	0	0	0	0
0	0	0	0	0	0	0	0	0	0	0	0	0	0	0	0	0	0	0
0	0	0	0	0	0	0	0	0	0	0	0	0	0	0	0	0	0	0
0	0	0	0	0	0	0	0	0	0	0	0	0	0	0	0	0	0	0
0	0	0	0	0	0	0	0	0	0	0	0	0	0	0	0	0	0	0
0	0	0	0	0	0	0	0	0	0	0	0	0	0	0	0	0	0	0
0	0	0	0	0	0	0	0	0	0	0	0	0	0	0	0	0	0	0
0	0	0	0	0	0	0	0	0	0	0	0	0	0	0	0	0	0	0
0	0	0	0	0	0	0	0	0	0	0	0	0	0	0	0	0	0	0
0	0	0	0	0	0	0	0	0	0	0	0	0	0	0	0	0	0	0
0	0	0	0	0	0	0	0	0	0	0	0	0	0	0	0	0	0	0
0	0	0	0	0	0	0	0	0	0	0	0	0	0	0	0	0	0	0
0	0	0	0	0	0	0	0	0	0	0	0	0	0	0	0	0	0	0
Frame 15 (30.00 ms)
0	0	0	0	0	0	0	0	0	0	0.3	2	4.3	4	3.6	2	0.3	0	0
0	0	0	0	0	0	0	0	0	1.3	6.9	15.8	27.4	24.1	23.1	13.9	4.3	0.7	0
0	0	0	0	0	0	0	0	1.6	9.6	28	39.9	44.9	39.6	37.9	28	19.1	4.3	0.3
0	0	0	0	0	0	0	1.3	8.9	22.1	31.7	43.9	45.9	43.9	36.3	35.6	35.3	10.2	1
0	0	0	0	0	0	0	3.3	17.5	23.8	29	40.6	44.2	40.9	41.2	43.6	35	8.9	0.7
0	0	0	0	0	0	0	3.6	17.2	22.1	29.7	36.3	38.9	43.2	44.5	34.3	19.1	3.6	0
0	0	0	0	0	0	0	1.3	8.2	15.8	21.4	24.1	27.4	32.7	35	19.5	4.9	0.3	0
0	0	0	0	0	0	0	0.3	1.6	4.9	7.9	12.2	16.2	14.8	8.6	3.3	0.3	0	0
0	0	0	0	0	0	0	0	0	0.7	1	2	2.6	2.3	0.7	0	0	0	0
0	0	0	0	0	0	0	0	0	0	0	0	0	0	0	0	0	0	0
0	0	0	0	0	0	0	0	0	0	0	0	0	0	0	0	0	0	0
0	0	0	0	0	0	0	0	0	0	0	0	0	0	0	0	0	0	0
0	0	0	0	0	0	0	0	0	0	0	0	0	0	0	0	0	0	0
0	0	0	0	0	0	0	0	0	0	0	0	0	0	0	0	0	0	0
0	0	0	0	0	0	0	0	0	0	0	0	0	0	0	0	0	0	0
0	0	0	0	0	0	0	0	0	0	0	0	0	0	0	0	0	0	0
0	0	0	0	0	0	0	0	0	0	0	0	0	0	0	0	0	0	0
0	0	0	0	0	0	0	0	0	0	0	0	0	0	0	0	0	0	0
0	0	0	0	0	0	0	0	0	0	0	0	0	0	0	0	0	0	0
0	0	0	0	0	0	0	0	0	0	0	0	0	0	0	0	0	0	0
0	0	0	0	0	0	0	0	0	0	0	0	0	0	0	0	0	0	0
0	0	0	0	0	0	0	0	0	0	0	0	0	0	0	0	0	0	0
0	0	0	0	0	0	0	0	0	0	0	0	0	0	0	0	0	0	0
0	0	0	0	0	0	0	0	0	0	0	0	0	0	0	0	0	0	0
0	0	0	0	0	0	0	0	0	0	0	0	0	0	0	0	0	0	0
0	0	0	0	0	0	0	0	0	0	0	0	0	0	0	0	0	0	0
0	0	0	0	0	0	0	0	0	0	0	0	0	0	0	0	0	0	0
0	0	0	0	0	0	0	0	0	0	0	0	0	0	0	0	0	0	0
0	0	0	0	0	0	0	0	0	0	0	0	0	0	0	0	0	0	0
0	0	0	0	0	0	0	0	0	0	0	0	0	0	0	0	0	0	0
0	0	0	0	0	0	0	0	0	0	0	0	0	0	0	0	0	0	0
0	0	0	0	0	0	0	0	0	0	0	0	0	0	0	0	0	0	0
0	0	0	0	0	0	0	0	0	0	0	0	0	0	0	0	0	0	0
0	0	0	0	0	0	0	0	0	0	0	0	0	0	0	0	0	0	0
0	0	0	0	0	0	0	0	0	0	0	0	0	0	0	0	0	0	0
0	0	0	0	0	0	0	0	0	0	0	0	0	0	0	0	0	0	0
0	0	0	0	0	0	0	0	0	0	0	0	0	0	0	0	0	0	0
Frame 16 (32.00 ms)
0	0	0	0	0	0	0	0	0	0	0.3	1	3	2.6	2.3	1	0	0	0
0	0	0	0	0	0	0	0	0	1	5.3	10.9	20.5	18.1	16.2	8.9	3	0.3	0
0	0	0	0	0	0	0	0	1.3	7.9	24.4	35.6	41.9	37	34	23.4	15.5	3	0
0	0	0	0	0	0	0	1	7.6	19.8	29.4	41.2	43.9	41.6	33.7	32	33	8.6	0.7
0	0	0	0	0	0	0	3	16.2	23.1	28	37.9	41.6	38.3	38.3	38.9	33.3	7.6	0.3
0	0	0	0	0	0	0	3.6	17.2	21.8	29	35.3	37.3	42.2	43.6	32.3	18.5	3.3	0
0	0	0	0	0	0	0	1.6	9.2	15.8	21.4	24.1	27.4	33	35.3	19.8	4.9	0.3	0
0	0	0	0	0	0	0	0.3	2	5.6	8.2	12.5	16.8	15.8	9.2	3.6	0.3	0	0
0	0	0	0	0	0	0	0	0	0.7	1.6	2.3	3	2.3	0.7	0	0	0	0
0	0	0	0	0	0	0	0	0	0	0	0	0	0	0	0	0	0	0
0	0	0	0	0	0	0	0	0	0	0	0	0	0	0	0	0	0	0
0	0	0	0	0	0	0	0	0	0	0	0	0	0	0	0	0	0	0
0	0	0	0	0	0	0	0	0	0	0	0	0	0	0	0	0	0	0
0	0	0	0	0	0	0	0	0	0	0	0	0	0	0	0	0	0	0
0	0	0	0	0	0	0	0	0	0	0	0	0	0	0	0	0	0	0
0	0	0	0	0	0	0	0	0	0	0	0	0	0	0	0	0	0	0
0	0	0	0	0	0	0	0	0	0	0	0	0	0	0	0	0	0	0
0	0	0	0	0	0	0	0	0	0	0	0	0	0	0	0	0	0	0
0	0	0	0	0	0	0	0	0	0	0	0	0	0	0	0	0	0	0
0	0	0	0	0	0	0	0	0	0	0	0	0	0	0	0	0	0	0
0	0	0	0	0	0	0	0	0	0	0	0	0	0	0	0	0	0	0
0	0	0	0	0	0	0	0	0	0	0	0	0	0	0	0	0	0	0
0	0	0	0	0	0	0	0	0	0	0	0	0	0	0	0	0	0	0
0	0	0	0	0	0	0	0	0	0	0	0	0	0	0	0	0	0	0
0	0	0	0	0	0	0	0	0	0	0	0	0	0	0	0	0	0	0
0	0	0	0	0	0	0	0	0	0	0	0	0	0	0	0	0	0	0
0	0	0	0	0	0	0	0	0	0	0	0	0	0	0	0	0	0	0
0	0	0	0	0	0	0	0	0	0	0	0	0	0	0	0	0	0	0
0	0	0	0	0	0	0	0	0	0	0	0	0	0	0	0	0	0	0
0	0	0	0	0	0	0	0	0	0	0	0	0	0	0	0	0	0	0
0	0	0	0	0	0	0	0	0	0	0	0	0	0	0	0	0	0	0
0	0	0	0	0	0	0	0	0	0	0	0	0	0	0	0	0	0	0
0	0	0	0	0	0	0	0	0	0	0	0	0	0	0	0	0	0	0
0	0	0	0	0	0	0	0	0	0	0	0	0	0	0	0	0	0	0
0	0	0	0	0	0	0	0	0	0	0	0	0	0	0	0	0	0	0
0	0	0	0	0	0	0	0	0	0	0	0	0	0	0	0	0	0	0
0	0	0	0	0	0	0	0	0	0	0	0	0	0	0	0	0	0	0
Frame 17 (34.00 ms)
0	0	0	0	0	0	0	0	0	0	0	0.7	2	1.6	1	0.3	0	0	0
0	0	0	0	0	0	0	0	0	1	4.3	8.6	15.2	13.2	10.2	4.9	1.6	0.3	0
0	0	0	0	0	0	0	0	1	6.9	22.1	33.7	39.3	34.6	30.7	18.8	10.9	2	0
0	0	0	0	0	0	0	1	6.6	18.1	28.4	39.3	41.9	39.9	32.3	28.7	26.1	5.9	0.3
0	0	0	0	0	0	0	3	15.2	22.1	27.4	36.6	39.9	37	37	36.6	29	5.9	0.3
0	0	0	0	0	0	0	4	17.2	21.8	29	34.3	36.3	41.6	43.2	32	17.5	3	0
0	0	0	0	0	0	0	2	9.9	16.5	21.8	23.8	26.7	32.7	35.6	20.1	4.9	0.3	0
0	0	0	0	0	0	0	0.3	2.3	6.3	8.9	12.9	17.2	16.5	9.9	3.6	0.7	0	0
0	0	0	0	0	0	0	0	0.3	1	2.3	2.6	3.3	2.6	1	0	0	0	0
0	0	0	0	0	0	0	0	0	0	0.3	0	0	0	0	0	0	0	0
0	0	0	0	0	0	0	0	0	0	0	0	0	0	0	0	0	0	0
0	0	0	0	0	0	0	0	0	0	0	0	0	0	0	0	0	0	0
0	0	0	0	0	0	0	0	0	0	0	0	0	0	0	0	0	0	0
0	0	0	0	0	0	0	0	0	0	0	0	0	0	0	0	0	0	0
0	0	0	0	0	0	0	0	0	0	0	0	0	0	0	0	0	0	0
0	0	0	0	0	0	0	0	0	0	0	0	0	0	0	0	0	0	0
0	0	0	0	0	0	0	0	0	0	0	0	0	0	0	0	0	0	0
0	0	0	0	0	0	0	0	0	0	0	0	0	0	0	0	0	0	0
0	0	0	0	0	0	0	0	0	0	0	0	0	0	0	0	0	0	0
0	0	0	0	0	0	0	0	0	0	0	0	0	0	0	0	0	0	0
0	0	0	0	0	0	0	0	0	0	0	0	0	0	0	0	0	0	0
0	0	0	0	0	0	0	0	0	0	0	0	0	0	0	0	0	0	0
0	0	0	0	0	0	0	0	0	0	0	0	0	0	0	0	0	0	0
0	0	0	0	0	0	0	0	0	0	0	0	0	0	0	0	0	0	0
0	0	0	0	0	0	0	0	0	0	0	0	0	0	0	0	0	0	0
0	0	0	0	0	0	0	0	0	0	0	0	0	0	0	0	0	0	0
0	0	0	0	0	0	0	0	0	0	0	0	0	0	0	0	0	0	0
0	0	0	0	0	0	0	0	0	0	0	0	0	0	0	0	0	0	0
0	0	0	0	0	0	0	0	0	0	0	0	0	0	0	0	0	0	0
0	0	0	0	0	0	0	0	0	0	0	0	0	0	0	0	0	0	0
0	0	0	0	0	0	0	0	0	0	0	0	0	0	0	0	0	0	0
0	0	0	0	0	0	0	0	0	0	0	0	0	0	0	0	0	0	0
0	0	0	0	0	0	0	0	0	0	0	0	0	0	0	0	0	0	0
0	0	0	0	0	0	0	0	0	0	0	0	0	0	0	0	0	0	0
0	0	0	0	0	0	0	0	0	0	0	0	0	0	0	0	0	0	0
0	0	0	0	0	0	0	0	0	0	0	0	0	0	0	0	0	0	0
0	0	0	0	0	0	0	0	0	0	0	0	0	0	0	0	0	0	0
Frame 18 (36.00 ms)
0	0	0	0	0	0	0	0	0	0	0	0.3	1	0.7	0.3	0	0	0	0
0	0	0	0	0	0	0	0	0	0.7	3.6	6.6	10.9	9.2	6.9	3	1	0	0
0	0	0	0	0	0	0	0	1	5.9	19.8	30.7	37	32.3	26.7	14.2	6.9	1.3	0
0	0	0	0	0	0	0	0.7	5.9	16.8	27.7	38.9	41.2	38.9	30.7	25.7	19.5	4	0
0	0	0	0	0	0	0	3	14.8	21.8	27.1	36.3	38.9	36.6	36.3	35.3	25.1	4.6	0
0	0	0	0	0	0	0.3	4.6	17.8	21.8	28.7	34.3	35.3	40.9	42.9	33	16.2	2.6	0
0	0	0	0	0	0	0.3	2.6	11.2	16.8	21.8	23.8	26.7	33	36	21.1	4.9	0.3	0
0	0	0	0	0	0	0	0.7	3.3	6.9	9.6	13.5	17.8	17.2	10.6	4	0.7	0	0
0	0	0	0	0	0	0	0	0.3	2	3.6	3.6	3.6	3	1	0	0	0	0
0	0	0	0	0	0	0	0	0	0.3	0.7	0.3	0	0	0	0	0	0	0
0	0	0	0	0	0	0	0	0	0	0	0	0	0	0	0	0	0	0
0	0	0	0	0	0	0	0	0	0	0	0	0	0	0	0	0	0	0
0	0	0	0	0	0	0	0	0	0	0	0	0	0	0	0	0	0	0
0	0	0	0	0	0	0	0	0	0	0	0	0	0	0	0	0	0	0
0	0	0	0	0	0	0	0	0	0	0	0	0	0	0	0	0	0	0
0	0	0	0	0	0	0	0	0	0	0	0	0	0	0	0	0	0	0
0	0	0	0	0	0	0	0	0	0	0	0	0	0	0	0	0	0	0
0	0	0	0	0	0	0	0	0	0	0	0	0	0	0	0	0	0	0
0	0	0	0	0	0	0	0	0	0	0	0	0	0	0	0	0	0	0
0	0	0	0	0	0	0	0	0	0	0	0	0	0	0	0	0	0	0
0	0	0	0	0	0	0	0	0	0	0	0	0	0	0	0	0	0	0
0	0	0	0	0	0	0	0	0	0	0	0	0	0	0	0	0	0	0
0	0	0	0	0	0	0	0	0	0	0	0	0	0	0	0	0	0	0
0	0	0	0	0	0	0	0	0	0	0	0	0	0	0	0	0	0	0
0	0	0	0	0	0	0	0	0	0	0	0	0	0	0	0	0	0	0
0	0	0	0	0	0	0	0	0	0	0	0	0	0	0	0	0	0	0
0	0	0	0	0	0	0	0	0	0	0	0	0	0	0	0	0	0	0
0	0	0	0	0	0	0	0	0	0	0	0	0	0	0	0	0	0	0
0	0	0	0	0	0	0	0	0	0	0	0	0	0	0	0	0	0	0
0	0	0	0	0	0	0	0	0	0	0	0	0	0	0	0	0	0	0
0	0	0	0	0	0	0	0	0	0	0	0	0	0	0	0	0	0	0
0	0	0	0	0	0	0	0	0	0	0	0	0	0	0	0	0	0	0
0	0	0	0	0	0	0	0	0	0	0	0	0	0	0	0	0	0	0
0	0	0	0	0	0	0	0	0	0	0	0	0	0	0	0	0	0	0
0	0	0	0	0	0	0	0	0	0	0	0	0	0	0	0	0	0	0
0	0	0	0	0	0	0	0	0	0	0	0	0	0	0	0	0	0	0
0	0	0	0	0	0	0	0	0	0	0	0	0	0	0	0	0	0	0
Frame 19 (38.00 ms)
0	0	0	0	0	0	0	0	0	0	0	0	0.7	0.3	0.3	0	0	0	0
0	0	0	0	0	0	0	0	0	0.7	3	5.6	8.6	6.9	4.6	1.6	0.3	0	0
0	0	0	0	0	0	0	0	0.7	5.3	17.8	28	34.6	29.7	22.8	9.9	4	0.7	0
0	0	0	0	0	0	0	0.7	5.6	15.5	26.7	38.3	40.9	38.3	29.4	23.1	14.5	2.6	0
0	0	0	0	0	0	0.3	3.3	14.2	21.1	27.1	37.3	39.3	35.6	35.6	34.3	21.1	3.6	0
0	0	0	0	0	0	0.7	5.6	18.1	21.8	28.7	34.6	36.6	40.9	42.9	33.3	15.2	2.3	0
0	0	0	0	0	0	0.3	3.6	12.2	17.5	22.1	24.4	27.4	33	36.6	21.8	4.9	0.3	0
0	0	0	0	0	0	0	1	4.3	7.9	10.6	14.5	18.8	18.1	11.5	4.3	0.7	0	0
0	0	0	0	0	0	0	0	0.7	3	4.6	4.3	4.3	3.3	1.3	0	0	0	0
0	0	0	0	0	0	0	0	0	0.3	0.7	0.3	0.3	0	0	0	0	0	0
0	0	0	0	0	0	0	0	0	0	0	0	0	0	0	0	0	0	0
0	0	0	0	0	0	0	0	0	0	0	0	0	0	0	0	0	0	0
0	0	0	0	0	0	0	0	0	0	0	0	0	0	0	0	0	0	0
0	0	0	0	0	0	0	0	0	0	0	0	0	0	0	0	0	0	0
0	0	0	0	0	0	0	0	0	0	0	0	0	0	0	0	0	0	0
0	0	0	0	0	0	0	0	0	0	0	0	0	0	0	0	0	0	0
0	0	0	0	0	0	0	0	0	0	0	0	0	0	0	0	0	0	0
0	0	0	0	0	0	0	0	0	0	0	0	0	0	0	0	0	0	0
0	0	0	0	0	0	0	0	0	0	0	0	0	0	0	0	0	0	0
0	0	0	0	0	0	0	0	0	0	0	0	0	0	0	0	0	0	0
0	0	0	0	0	0	0	0	0	0	0	0	0	0	0	0	0	0	0
0	0	0	0	0	0	0	0	0	0	0	0	0	0	0	0	0	0	0
0	0	0	0	0	0	0	0	0	0	0	0	0	0	0	0	0	0	0
0	0	0	0	0	0	0	0	0	0	0	0	0	0	0	0	0	0	0
0	0	0	0	0	0	0	0	0	0	0	0	0	0	0	0	0	0	0
0	0	0	0	0	0	0	0	0	0	0	0	0	0	0	0	0	0	0
0	0	0	0	0	0	0	0	0	0	0	0	0	0	0	0	0	0	0
0	0	0	0	0	0	0	0	0	0	0	0	0	0	0	0	0	0	0
0	0	0	0	0	0	0	0	0	0	0	0	0	0	0	0	0	0	0
0	0	0	0	0	0	0	0	0	0	0	0	0	0	0	0	0	0	0
0	0	0	0	0	0	0	0	0	0	0	0	0	0	0	0	0	0	0
0	0	0	0	0	0	0	0	0	0	0	0	0	0	0	0	0	0	0
0	0	0	0	0	0	0	0	0	0	0	0	0	0	0	0	0	0	0
0	0	0	0	0	0	0	0	0	0	0	0	0	0	0	0	0	0	0
0	0	0	0	0	0	0	0	0	0	0	0	0	0	0	0	0	0	0
0	0	0	0	0	0	0	0	0	0	0	0	0	0	0	0	0	0	0
0	0	0	0	0	0	0	0	0	0	0	0	0	0	0	0	0	0	0
Frame 20 (40.00 ms)
0	0	0	0	0	0	0	0	0	0	0	0	0.3	0	0	0	0	0	0
0	0	0	0	0	0	0	0	0	0.3	2.6	4.6	6.9	5.3	3	0.7	0	0	0
0	0	0	0	0	0	0	0	0.7	4.6	15.8	25.4	32.3	26.7	17.5	6.9	2	0.3	0
0	0	0	0	0	0	0	0.7	5.3	14.5	26.1	37.6	40.6	37.9	28.7	21.1	11.2	1.6	0
0	0	0	0	0	0	0.3	3.6	14.8	21.1	27.1	37.3	39.6	38.6	37.9	36.3	23.4	4	0
0	0	0	0	0	0	1	7.3	19.5	22.1	29	34.6	36.6	41.6	43.9	34.3	15.5	2.3	0
0	0	0	0	0	0	0.7	5.3	14.2	18.1	22.8	24.7	27.7	33.3	37	22.1	4.9	0.3	0
0	0	0	0	0	0	0	1.6	5.6	9.2	11.5	15.5	19.8	19.1	12.5	4.6	0.7	0	0
0	0	0	0	0	0	0	0.3	1.3	4	5.9	5.6	5.6	4	1.6	0.3	0	0	0
0	0	0	0	0	0	0	0	0.3	0.7	1.3	0.7	0.7	0.3	0	0	0	0	0
0	0	0	0	0	0	0	0	0	0	0	0	0	0	0	0	0	0	0
0	0	0	0	0	0	0	0	0	0	0	0	0	0	0	0	0	0	0
0	0	0	0	0	0	0	0	0	0	0	0	0	0	0	0	0	0	0
0	0	0	0	0	0	0	0	0	0	0	0	0	0	0	0	0	0	0
0	0	0	0	0	0	0	0	0	0	0	0	0	0	0	0	0	0	0
0	0	0	0	0	0	0	0	0	0	0	0	0	0	0	0	0	0	0
0	0	0	0	0	0	0	0	0	0	0	0	0	0	0	0	0	0	0
0	0	0	0.3	0	0	0	0	0	0	0	0	0	0	0	0	0	0	0
0	0	0	0	0.3	0	0	0	0	0	0	0	0	0	0	0	0	0	0
0	0	0	0	0	0	0	0	0	0	0	0	0	0	0	0	0	0	0
0	0	0	0	0	0	0	0	0	0	0	0	0	0	0	0	0	0	0
0	0	0	0	0	0	0	0	0	0	0	0	0	0	0	0	0	0	0
0	0	0	0	0	0	0	0	0	0	0	0	0	0	0	0	0	0	0
0	0	0	0	0	0	0	0	0	0	0	0	0	0	0	0	0	0	0
0	0	0	0	0	0	0	0	0	0	0	0	0	0	0	0	0	0	0
0	0	0	0	0	0	0	0	0	0	0	0	0	0	0	0	0	0	0
0	0	0	0	0	0	0	0	0	0	0	0	0	0	0	0	0	0	0
0	0	0	0	0	0	0	0	0	0	0	0	0	0	0	0	0	0	0
0	0	0	0	0	0	0	0	0	0	0	0	0	0	0	0	0	0	0
0	0	0	0	0	0	0	0	0	0	0	0	0	0	0	0	0	0	0
0	0	0	0	0	0	0	0	0	0	0	0	0	0	0	0	0	0	0
0	0	0	0	0	0	0	0	0	0	0	0	0	0	0	0	0	0	0
0	0	0	0	0	0	0	0	0	0	0	0	0	0	0	0	0	0	0
0	0	0	0	0	0	0	0	0	0	0	0	0	0	0	0	0	0	0
0	0	0	0	0	0	0	0	0	0	0	0	0	0	0	0	0	0	0
0	0	0	0	0	0	0	0	0	0	0	0	0	0	0	0	0	0	0
0	0	0	0	0	0	0	0	0	0	0	0	0	0	0	0	0	0	0
Frame 21 (42.00 ms)
0	0	0	0	0	0	0	0	0	0	0	0	0	0	0	0	0	0	0
0	0	0	0	0	0	0	0	0	0.3	2.3	4	5.6	4	2	0.3	0	0	0
0	0	0	0	0	0	0	0	0.7	4	14.2	23.1	29.4	23.4	13.2	4.6	1	0	0
0	0	0	0	0	0	0	0.7	4.9	13.9	25.4	37	39.9	37.3	27.4	18.5	8.6	1.3	0
0	0	0	0	0	0	0.3	4	14.8	21.1	27.4	37.3	39.6	38.6	37.9	36	23.1	4	0
0	0	0	0	0	0	1.3	8.9	20.5	22.4	29	35	36.6	41.6	43.9	34.6	14.8	2	0
0	0	0	0	0	0	1	7.3	15.8	19.1	23.1	25.1	27.7	34	37.9	23.1	4.9	0.3	0
0	0	0	0	0	0	0.3	2.6	6.9	10.6	12.5	16.5	21.1	20.8	14.2	4.9	0.7	0	0
0	0	0	0	0	0	0	0.7	2.3	4.9	6.9	6.6	6.9	5.3	2	0.3	0	0	0
0	0	0	0	0	0	0	0	0.7	1.3	1.6	1	0.7	0.3	0	0	0	0	0
0	0	0	0	0	0	0	0	0	0	0	0	0	0	0	0	0	0	0
0	0	0	0	0	0	0	0	0	0	0	0	0	0	0	0	0	0	0
0	0	0	0	0	0	0	0	0	0	0	0	0	0	0	0	0	0	0
0	0	0	0	0	0	0	0	0	0	0	0	0	0	0	0	0	0	0
0	0	0	0	0	0	0	0	0	0	0	0	0	0	0	0	0	0	0
0	0	0	0	0	0	0	0	0	0	0	0	0	0	0	0	0	0	0
0	0	0	0.3	0.3	0	0	0	0	0	0	0	0	0	0	0	0	0	0
0	0	0	0.7	0.3	0.3	0	0	0	0	0	0	0	0	0	0	0	0	0
0	0	0	0.3	0.7	0.3	0	0	0	0	0	0	0	0	0	0	0	0	0
0	0	0	0	0.3	0.3	0	0	0	0	0	0	0	0	0	0	0	0	0
0	0	0.3	0	0	0	0	0	0	0	0	0	0	0	0	0	0	0	0
0	0	0.3	0.3	0.3	0	0	0	0	0	0	0	0	0	0	0	0	0	0
0	0	0	0	0	0	0	0	0	0	0	0	0	0	0	0	0	0	0
0	0	0	0	0	0	0	0	0	0	0	0	0	0	0	0	0	0	0
0	0	0	0	0	0	0	0	0	0	0	0	0	0	0	0	0	0	0
0	0	0	0	0	0	0	0	0	0	0	0	0	0	0	0	0	0	0
0	0	0	0	0	0	0	0	0	0	0	0	0	0	0	0	0	0	0
0	0	0	0	0	0	0	0	0	0	0	0	0	0	0	0	0	0	0
0	0	0	0	0	0	0	0	0	0	0	0	0	0	0	0	0	0	0
0	0	0	0	0	0	0	0	0	0	0	0	0	0	0	0	0	0	0
0	0	0	0	0	0	0	0	0	0	0	0	0	0	0	0	0	0	0
0	0	0	0	0	0	0	0	0	0	0	0	0	0	0	0	0	0	0
0	0	0	0	0	0	0	0	0	0	0	0	0	0	0	0	0	0	0
0	0	0	0	0	0	0	0	0	0	0	0	0	0	0	0	0	0	0
0	0	0	0	0	0	0	0	0	0	0	0	0	0	0	0	0	0	0
0	0	0	0	0	0	0	0	0	0	0	0	0	0	0	0	0	0	0
0	0	0	0	0	0	0	0	0	0	0	0	0	0	0	0	0	0	0
Frame 22 (44.00 ms)
0	0	0	0	0	0	0	0	0	0	0	0	0	0	0	0	0	0	0
0	0	0	0	0	0	0	0	0	0.3	2	3.3	4.6	3	1.3	0.3	0	0	0
0	0	0	0	0	0	0	0	0.7	3.6	12.5	20.1	25.7	19.1	9.6	4.3	1.3	0	0
0	0	0	0	0	0	0	0.7	4.9	13.5	24.7	34.6	37.6	35	27.1	21.8	9.2	1.3	0
0	0	0	0	0	0	0.3	4.6	15.2	21.1	27.1	36	38.9	38.3	37.9	37	21.8	3.6	0
0	0	0	0	0	0	1.6	10.9	21.4	22.8	29.4	34.6	36.6	41.6	43.9	34.6	14.2	2	0
0	0	0	0	0	0	1.3	9.2	17.5	20.1	23.8	25.4	28.4	34.3	38.3	23.8	4.9	0.3	0
0	0	0	0	0	0	0.7	4	8.9	11.9	14.2	17.8	22.8	22.4	15.8	5.6	0.7	0	0
0	0	0	0	0	0	0.3	1.6	4	6.3	8.2	7.6	8.2	6.6	2.6	0.3	0	0	0
0	0	0	0	0	0	0	0.7	1.6	2	2.3	1.3	1	0.7	0	0	0	0	0
0	0	0	0	0	0	0	0	0.3	0.3	0.3	0	0	0	0	0	0	0	0
0	0	0	0	0	0	0	0	0	0	0	0	0	0	0	0	0	0	0
0	0	0	0	0	0	0	0	0	0	0	0	0	0	0	0	0	0	0
0	0	0	0	0	0.3	0.3	0	0	0	0	0	0	0	0	0	0	0	0
0	0	0	0	0	0.3	0	0	0	0	0	0	0	0	0	0	0	0	0
0	0	0	0.3	0.7	0.3	0	0	0	0	0	0	0	0	0	0	0	0	0
0	0	0.3	1	1	0.3	0.3	0	0	0	0	0	0	0	0	0	0	0	0
0	0	0.7	2.3	1.3	0.7	0.7	0	0	0	0	0	0	0	0	0	0	0	0
0	0	0.3	1	1.3	1.3	0.3	0	0	0	0	0	0	0	0	0	0	0	0
0	0	0.7	0.7	1	0.7	0.3	0	0	0	0	0	0	0	0	0	0	0	0
0	0.3	1	0.7	1	0.7	0.3	0	0	0	0	0	0	0	0	0	0	0	0
0	0	0.7	1	1.3	0.7	0	0	0	0	0	0	0	0	0	0	0	0	0
0	0	0.3	0.3	0.3	0	0	0	0	0	0	0	0	0	0	0	0	0	0
0	0	0	0	0	0	0	0	0	0	0	0	0	0	0	0	0	0	0
0	0	0	0	0	0	0	0	0	0	0	0	0	0	0	0	0	0	0
0	0	0	0	0	0	0	0	0	0	0	0	0	0	0	0	0	0	0
0	0	0	0	0	0	0	0	0	0	0	0	0	0	0	0	0	0	0
0	0	0	0	0	0	0	0	0	0	0	0	0	0	0	0	0	0	0
0	0	0	0	0	0	0	0	0	0	0	0	0	0	0	0	0	0	0
0	0	0	0	0	0	0	0	0	0	0	0	0	0	0	0	0	0	0
0	0	0	0	0	0	0	0	0	0	0	0	0	0	0	0	0	0	0
0	0	0	0	0	0	0	0	0	0	0	0	0	0	0	0	0	0	0
0	0	0	0	0	0	0	0	0	0	0	0	0	0	0	0	0	0	0
0	0	0	0	0	0	0	0	0	0	0	0	0	0	0	0	0	0	0
0	0	0	0	0	0	0	0	0	0	0	0	0	0	0	0	0	0	0
0	0	0	0	0	0	0	0	0	0	0	0	0	0	0	0	0	0	0
0	0	0	0	0	0	0	0	0	0	0	0	0	0	0	0	0	0	0
Frame 23 (46.00 ms)
0	0	0	0	0	0	0	0	0	0	0	0	0	0	0	0	0	0	0
0	0	0	0	0	0	0	0	0	0.3	1.3	2.6	3.6	2.3	1.3	0.3	0	0	0
0	0	0	0	0	0	0	0	0.7	3.3	10.9	17.8	22.1	17.2	10.9	4.6	1	0	0
0	0	0	0	0	0	0	0.7	4.6	12.9	24.4	34.3	36.3	34.6	29.4	21.4	7.3	1	0
0	0	0	0	0	0	0.7	4.9	15.2	21.1	27.4	35.6	37.6	36.6	37.3	35.6	19.8	3	0
0	0	0	0	0	0	2	12.5	22.4	23.1	29.4	35	36.6	41.6	43.9	34.3	13.5	1.6	0
0	0	0	0	0	0	2	11.2	19.1	20.8	24.4	26.1	29	35	39.6	24.7	5.3	0.3	0
0	0	0	0	0	0	1	5.6	10.2	13.2	15.5	18.8	23.8	24.1	17.8	6.9	1	0	0
0	0	0	0	0	0	0.3	3	5.6	7.6	9.6	8.6	9.2	8.2	3.6	0.7	0	0	0
0	0	0	0	0	0	0.3	1.3	2.6	3	3.3	2	1.3	1	0.3	0	0	0	0
0	0	0	0	0	0	0	0.3	0.7	0.7	0.3	0.3	0	0	0	0	0	0	0
0	0	0	0	0	0	0	0	0	0	0	0	0	0	0	0	0	0	0
0	0	0	0	0	0.3	0.3	0	0	0	0	0	0	0	0	0	0	0	0
0	0	0	0	0	1	1	0.3	0	0	0	0	0	0	0	0	0	0	0
0	0	0	0	0.3	0.7	0.7	0	0	0	0	0	0	0	0	0	0	0	0
0	0	0	0.7	1	1	0.7	0	0	0	0	0	0	0	0	0	0	0	0
0	0	0.3	2	2	1	0.7	0.3	0	0	0	0	0	0	0	0	0	0	0
0	0	1	4.6	2.6	1.6	1	0.3	0	0	0	0	0	0	0	0	0	0	0
0	0.3	1.3	2.6	3	2.6	1	0.3	0	0	0	0	0	0	0	0	0	0	0
0	0.7	3	2	2.3	2	0.7	0	0	0	0	0	0	0	0	0	0	0	0
0	0.7	2.6	2	2	1.6	0.7	0	0	0	0	0	0	0	0	0	0	0	0
0	0.7	2.6	2	3	2	0.7	0	0	0	0	0	0	0	0	0	0	0	0
0	0.3	1.3	1	1.3	1	0.3	0	0	0	0	0	0	0	0	0	0	0	0
0	0	0.3	0.3	0.3	0	0	0	0	0	0	0	0	0	0	0	0	0	0
0	0	0	0	0	0	0	0	0	0	0	0	0	0	0	0	0	0	0
0	0	0	0	0	0	0	0	0	0	0	0	0	0	0	0	0	0	0
0	0	0	0	0	0	0	0	0	0	0	0	0	0	0	0	0	0	0
0	0	0	0	0	0	0	0	0	0	0	0	0	0	0	0	0	0	0
0	0	0	0	0	0	0	0	0	0	0	0	0	0	0	0	0	0	0
0	0	0	0	0	0	0	0	0	0	0	0	0	0	0	0	0	0	0
0	0	0	0	0	0	0	0	0	0	0	0	0	0	0	0	0	0	0
0	0	0	0	0	0	0	0	0	0	0	0	0	0	0	0	0	0	0
0	0	0	0	0	0	0	0	0	0	0	0	0	0	0	0	0	0	0
0	0	0	0	0	0	0	0	0	0	0	0	0	0	0	0	0	0	0
0	0	0	0	0	0	0	0	0	0	0	0	0	0	0	0	0	0	0
0	0	0	0	0	0	0	0	0	0	0	0	0	0	0	0	0	0	0
0	0	0	0	0	0	0	0	0	0	0	0	0	0	0	0	0	0	0
Frame 24 (48.00 ms)
0	0	0	0	0	0	0	0	0	0	0	0	0	0	0	0	0	0	0
0	0	0	0	0	0	0	0	0	0.3	1	2.3	3.3	3.3	1.3	0	0	0	0
0	0	0	0	0	0	0	0	0.7	3	9.2	15.8	21.1	21.1	10.6	4	0.7	0	0
0	0	0	0	0	0	0	0.7	4.6	12.2	23.1	33.3	36	36	29.4	20.5	6.6	0.7	0
0	0	0	0	0	0	0.7	4.9	15.2	20.8	27.1	35.3	37.3	36.6	37	35.3	19.1	3	0
0	0	0	0	0	0	2	13.2	23.1	23.8	29.7	35	35.6	41.6	44.2	34	13.5	1.6	0
0	0	0	0	0	0	2	12.2	20.1	21.8	25.1	26.7	29.4	36	41.2	26.4	5.6	0.3	0
0	0	0	0	0	0	1	6.6	11.5	14.5	16.5	19.8	25.4	25.7	20.1	8.9	1.3	0	0
0	0	0	0	0	0	0.7	4	6.9	8.9	10.9	9.6	10.2	9.6	4.6	1	0	0	0
0	0	0	0	0	0	0.3	2.3	3.6	4	4.3	2.6	1.6	1.3	0.3	0	0	0	0
0	0	0	0	0	0	0.3	0.7	1	1	0.7	0.3	0	0	0	0	0	0	0
0	0	0	0	0	0	0.3	0.3	0	0	0	0	0	0	0	0	0	0	0
0	0	0	0	0	0.3	0.7	0.3	0	0	0	0	0	0	0	0	0	0	0
0	0	0	0	0.7	2	1.6	0.3	0	0	0	0	0	0	0	0	0	0	0
0	0	0	0.3	1	2	1.3	0.3	0	0	0	0	0	0	0	0	0	0	0
0	0	0.3	1.6	2.3	1.6	1	0.3	0	0	0	0	0	0	0	0	0	0	0
0	0	1	4	3.3	2	1.3	0.3	0	0	0	0	0	0	0	0	0	0	0
0	0	2	6.9	4.6	2.6	1.6	0.3	0	0	0	0	0	0	0	0	0	0	0
0	0.7	3.3	4.6	4.6	4.3	1.6	0.3	0	0	0	0	0	0	0	0	0	0	0
0	1.3	5.6	4.3	4	3	1	0	0	0	0	0	0	0	0	0	0	0	0
0	1.3	4.3	3.6	4	3.3	1.3	0	0	0	0	0	0	0	0	0	0	0	0
0	1.3	4.3	3.6	4.3	3.6	1.3	0.3	0	0	0	0	0	0	0	0	0	0	0
0	1	3	2.3	2.6	2	0.3	0	0	0	0	0	0	0	0	0	0	0	0
0	0.3	0.7	0.3	0.7	0.7	0	0	0	0	0	0	0	0	0	0	0	0	0
0	0	0	0	0	0	0	0	0	0	0	0	0	0	0	0	0	0	0
0	0	0	0	0	0	0	0	0	0	0	0	0	0	0	0	0	0	0
0	0	0	0	0	0	0	0	0	0	0	0	0	0	0	0	0	0	0
0	0	0	0	0	0	0	0	0	0	0	0	0	0	0	0	0	0	0
0	0	0	0	0	0	0	0	0	0	0	0	0	0	0	0	0	0	0
0	0	0	0	0	0	0	0	0	0	0	0	0	0	0	0	0	0	0
0	0	0	0	0	0	0	0	0	0	0	0	0	0	0	0	0	0	0
0	0	0	0	0	0	0	0	0	0	0	0	0	0	0	0	0	0	0
0	0	0	0	0	0	0	0	0	0	0	0	0	0	0	0	0	0	0
0	0	0	0	0	0	0	0	0	0	0	0	0	0	0	0	0	0	0
0	0	0	0	0	0	0	0	0	0	0	0	0	0	0	0	0	0	0
0	0	0	0	0	0	0	0	0	0	0	0	0	0	0	0	0	0	0
0	0	0	0	0	0	0	0	0	0	0	0	0	0	0	0	0	0	0
Frame 25 (50.00 ms)
0	0	0	0	0	0	0	0	0	0	0	0	0	0	0	0	0	0	0
0	0	0	0	0	0	0	0	0	0	1	2	3	3.3	1	0	0	0	0
0	0	0	0	0	0	0	0	0.3	2.3	7.9	14.5	19.5	20.5	9.9	3.6	0.7	0	0
0	0	0	0	0	0	0	0.7	4	11.5	22.8	33.7	35.6	36	29.4	19.5	6.3	0.7	0
0	0	0	0	0	0	0.7	4.9	14.5	20.8	27.4	35.6	37.3	36.6	36.6	32.7	18.5	3	0
0	0	0	0	0	0	2	13.2	23.1	24.1	30.4	35.3	35.6	41.9	44.5	33.7	14.2	2	0
0	0	0	0	0	0	2.3	12.9	21.1	22.8	25.7	27.1	29.7	36.6	42.6	28	6.6	0.3	0
0	0	0	0	0	0	1.3	7.6	12.5	15.5	17.5	21.1	26.4	27.1	22.8	10.9	1.6	0	0
0	0	0	0	0	0	0.7	4.9	7.9	9.6	11.5	10.6	11.2	10.9	5.9	1.6	0.3	0	0
0	0	0	0	0	0	0.3	3	4.3	4.6	4.9	3.6	2	1.6	0.7	0	0	0	0
0	0	0	0	0	0	0.3	1	1.3	1.3	0.7	0.3	0	0	0	0	0	0	0
0	0	0	0	0	0	0.3	0.3	0.3	0	0	0	0	0	0	0	0	0	0
0	0	0	0	0.3	1	1	0.3	0	0	0	0	0	0	0	0	0	0	0
0	0	0	0.3	1.3	3.6	3	0.7	0	0	0	0	0	0	0	0	0	0	0
0	0	0	1	2.3	3.6	2.6	0.3	0	0	0	0	0	0	0	0	0	0	0
0	0	0.7	3	4.3	3.3	1.3	0.3	0	0	0	0	0	0	0	0	0	0	0
0	0	1.6	5.9	4.9	3	2	0.7	0	0	0	0	0	0	0	0	0	0	0
0	0.3	3.6	9.2	6.6	4.3	2.3	0.7	0	0	0	0	0	0	0	0	0	0	0
0	1.3	5.6	6.6	6.3	5.6	2.3	0.3	0	0	0	0	0	0	0	0	0	0	0
0.3	2.3	8.2	5.9	5.3	4.3	1.3	0	0	0	0	0	0	0	0	0	0	0	0
0.3	2.3	5.9	4.9	5.3	4.3	1.6	0.3	0	0	0	0	0	0	0	0	0	0	0
0.3	2.3	5.6	4.9	5.9	4.6	2	0.3	0	0	0	0	0	0	0	0	0	0	0
0	1.3	4	3.3	4	3	1	0	0	0	0	0	0	0	0	0	0	0	0
0	0.3	1	1	1.3	1	0.3	0	0	0	0	0	0	0	0	0	0	0	0
0	0	0	0	0	0	0	0	0	0	0	0	0	0	0	0	0	0	0
0	0	0	0	0	0	0	0	0	0	0	0	0	0	0	0	0	0	0
0	0	0	0	0	0	0	0	0	0	0	0	0	0	0	0	0	0	0
0	0	0	0	0	0	0	0	0	0	0	0	0	0	0	0	0	0	0
0	0	0	0	0	0	0	0	0	0	0	0	0	0	0	0	0	0	0
0	0	0	0	0	0	0	0	0	0	0	0	0	0	0	0	0	0	0
0	0	0	0	0	0	0	0	0	0	0	0	0	0	0	0	0	0	0
0	0	0	0	0	0	0	0	0	0	0	0	0	0	0	0	0	0	0
0	0	0	0	0	0	0	0	0	0	0	0	0	0	0	0	0	0	0
0	0	0	0	0	0	0	0	0	0	0	0	0	0	0	0	0	0	0
0	0	0	0	0	0	0	0	0	0	0	0	0	0	0	0	0	0	0
0	0	0	0	0	0	0	0	0	0	0	0	0	0	0	0	0	0	0
0	0	0	0	0	0	0	0	0	0	0	0	0	0	0	0	0	0	0
Frame 26 (52.00 ms)
0	0	0	0	0	0	0	0	0	0	0	0	0	0	0	0	0	0	0
0	0	0	0	0	0	0	0	0	0	0.7	1.6	3	3.3	1	0	0	0	0
0	0	0	0	0	0	0	0	0.3	2.3	7.3	13.9	19.1	20.5	9.9	3.6	0.7	0	0
0	0	0	0	0	0	0	0.7	3.6	10.9	22.4	33.3	36	36.3	29	19.5	6.6	0.7	0
0	0	0	0	0	0	0.3	4.3	13.9	20.8	27.4	36	37.6	37	36.6	32.3	19.8	3.3	0
0	0	0	0	0	0	2	12.5	23.1	24.4	30.7	35.6	36	42.6	44.5	33	15.5	2.3	0
0	0	0	0	0	0	2.3	12.9	21.8	23.4	26.4	28	30.7	37.6	43.9	30	7.9	0.7	0
0	0	0	0	0	0	1.3	7.9	13.2	16.5	18.5	22.4	28	28.7	25.1	13.9	2.3	0	0
0	0	0	0	0	0	1	5.3	8.6	10.2	12.9	11.5	12.5	12.5	7.6	2.6	0.3	0	0
0	0	0	0	0	0	0.7	3.3	4.9	4.9	5.6	4.3	3	2	1	0	0	0	0
0	0	0	0	0	0	0.3	1.3	1.6	1.6	1	0.7	0.3	0	0	0	0	0	0
0	0	0	0	0	0	0.3	0.7	0.3	0.3	0	0	0	0	0	0	0	0	0
0	0	0	0	0.3	1.3	1.6	0.7	0	0	0	0	0	0	0	0	0	0	0
0	0	0	0.3	2	4.9	4	1	0	0	0	0	0	0	0	0	0	0	0
0	0	0.3	2	3.6	5.3	3.3	0.7	0	0	0	0	0	0	0	0	0	0	0
0	0	1	4.3	5.6	4.6	2	0.3	0	0	0	0	0	0	0	0	0	0	0
0	0.3	2.6	7.3	6.3	4.6	3.3	1	0	0	0	0	0	0	0	0	0	0	0
0	0.7	5.3	11.2	8.2	5.6	3.3	1	0	0	0	0	0	0	0	0	0	0	0
0	2	7.6	8.2	7.9	6.9	2.6	0.3	0	0	0	0	0	0	0	0	0	0	0
0.3	3.3	9.9	7.6	6.6	4.9	1.6	0.3	0	0	0	0	0	0	0	0	0	0	0
0.3	3.3	7.3	6.3	6.9	5.6	2	0.3	0	0	0	0	0	0	0	0	0	0	0
0.7	3.6	6.9	6.6	7.6	6.3	2.6	0.3	0	0	0	0	0	0	0	0	0	0	0
0.3	2.3	5.3	4.6	5.3	4	1.3	0	0	0	0	0	0	0	0	0	0	0	0
0	0.7	1.6	1.3	1.6	1.3	0.3	0	0	0	0	0	0	0	0	0	0	0	0
0	0	0	0.3	0.3	0.3	0	0	0	0	0	0	0	0	0	0	0	0	0
0	0	0	0	0	0	0	0	0	0	0	0	0	0	0	0	0	0	0
0	0	0	0	0	0	0	0	0	0	0	0	0	0	0	0	0	0	0
0	0	0	0	0	0	0	0	0	0	0	0	0	0	0	0	0	0	0
0	0	0	0	0	0	0	0	0	0	0	0	0	0	0	0	0	0	0
0	0	0	0	0	0	0	0	0	0	0	0	0	0	0	0	0	0	0
0	0	0	0	0	0	0	0	0	0	0	0	0	0	0	0	0	0	0
0	0	0	0	0	0	0	0	0	0	0	0	0	0	0	0	0	0	0
0	0	0	0	0	0	0	0	0	0	0	0	0	0	0	0	0	0	0
0	0	0	0	0	0	0	0	0	0	0	0	0	0	0	0	0	0	0
0	0	0	0	0	0	0	0	0	0	0	0	0	0	0	0	0	0	0
0	0	0	0	0	0	0	0	0	0	0	0	0	0	0	0	0	0	0
0	0	0	0	0	0	0	0	0	0	0	0	0	0	0	0	0	0	0
Frame 27 (54.00 ms)
0	0	0	0	0	0	0	0	0	0	0	0	0	0	0	0	0	0	0
0	0	0	0	0	0	0	0	0	0	0.7	1.6	3	3.3	1.3	0	0	0	0
0	0	0	0	0	0	0	0	0.3	2	6.9	13.2	19.1	20.5	10.2	4	0.7	0	0
0	0	0	0	0	0	0	0.3	3.3	10.2	22.4	33.3	36.6	37	28.7	20.5	7.3	1	0
0	0	0	0	0	0	0.3	3.6	12.9	20.8	28	36	37.6	37	36.6	33.3	22.1	3.6	0
0	0	0	0	0	0	1.6	11.5	22.8	24.7	31.3	36	36.3	42.6	45.2	34	18.1	3	0
0	0	0	0	0	0	2	12.5	22.1	23.8	27.1	28.7	31	38.3	45.9	32.7	10.2	1	0
0	0	0	0	0	0	1.3	7.9	13.5	17.2	19.5	23.8	29.4	30.4	27.7	17.5	3.6	0	0
0	0	0	0	0	0	1	5.3	8.9	10.9	13.5	12.5	13.5	13.9	9.6	3.6	0.3	0	0
0	0	0	0	0	0	0.7	3.3	5.3	5.3	5.9	4.9	4.6	3	1.3	0.3	0	0	0
0	0	0	0	0	0	0.3	1.3	1.6	1.6	1	0.7	0.7	0.3	0	0	0	0	0
0	0	0	0	0	0	0.7	0.7	0.3	0.3	0	0	0	0	0	0	0	0	0
0	0	0	0	0.7	1.6	2	0.7	0	0	0	0	0	0	0	0	0	0	0
0	0	0	0.7	2.6	5.6	4.6	1.3	0	0	0	0	0	0	0	0	0	0	0
0	0	0.3	2.6	4.6	6.3	4	1	0	0	0	0	0	0	0	0	0	0	0
0	0	1	4.9	6.6	5.3	2.6	0.7	0	0	0	0	0	0	0	0	0	0	0
0	0.3	3.3	8.6	7.6	5.6	4	1.3	0	0	0	0	0	0	0	0	0	0	0
0	1	6.6	12.5	9.2	6.6	3.6	1	0	0	0	0	0	0	0	0	0	0	0
0.3	2.3	8.9	9.6	8.9	7.9	3.3	0.7	0	0	0	0	0	0	0	0	0	0	0
0.3	4.3	11.5	8.9	7.6	5.9	2	0.3	0	0	0	0	0	0	0	0	0	0	0
0.7	4	7.9	7.3	7.9	6.6	2.6	0.3	0	0	0	0	0	0	0	0	0	0	0
0.7	4.6	7.9	7.3	8.6	6.9	3.3	0.3	0	0	0	0	0	0	0	0	0	0	0
0.3	3	6.3	5.3	6.3	4.6	1.6	0.3	0	0	0	0	0	0	0	0	0	0	0
0	0.7	2.3	1.6	2.3	1.6	0.7	0	0	0	0	0	0	0	0	0	0	0	0
0	0	0.3	0.3	0.7	0.7	0	0	0	0	0	0	0	0	0	0	0	0	0
0	0	0	0	0	0	0	0	0	0	0	0	0	0	0	0	0	0	0
0	0	0	0	0	0	0	0	0	0	0	0	0	0	0	0	0	0	0
0	0	0	0	0	0	0	0	0	0	0	0	0	0	0	0	0	0	0
0	0	0	0	0	0	0	0	0	0	0	0	0	0	0	0	0	0	0
0	0	0	0	0	0	0	0	0	0	0	0	0	0	0	0	0	0	0
0	0	0	0	0	0	0	0	0	0	0	0	0	0	0	0	0	0	0
0	0	0	0	0	0	0	0	0	0	0	0	0	0	0	0	0	0	0
0	0	0	0	0	0	0	0	0	0	0	0	0	0	0	0	0	0	0
0	0	0	0	0	0	0	0	0	0	0	0	0	0	0	0	0	0	0
0	0	0	0	0	0	0	0	0	0	0	0	0	0	0	0	0	0	0
0	0	0	0	0	0	0	0	0	0	0	0	0	0	0	0	0	0	0
0	0	0	0	0	0	0	0	0	0	0	0	0	0	0	0	0	0	0
Frame 28 (56.00 ms)
0	0	0	0	0	0	0	0	0	0	0	0	0	0	0	0	0	0	0
0	0	0	0	0	0	0	0	0	0	0.7	1.6	3	3.3	1.3	0.3	0	0	0
0	0	0	0	0	0	0	0	0.3	1.6	6.3	12.9	19.1	21.1	10.9	4.3	1	0	0
0	0	0	0	0	0	0	0.3	2.6	9.9	22.4	34.3	37	37	29	21.1	8.2	1	0
0	0	0	0	0	0	0.3	3	12.2	20.8	28.4	37	38.3	37.3	37	34.3	23.4	4	0
0	0	0	0	0	0	1.3	9.9	22.4	25.1	32	36.6	36.6	43.2	46.2	35.3	19.1	3	0
0	0	0	0	0	0	2	11.9	22.4	24.7	27.7	29	31.7	38.9	47.5	36	12.9	1.6	0
0	0	0	0	0	0	1.3	7.6	13.9	17.8	20.5	24.4	30.7	31.7	30.4	21.4	4.9	0.3	0
0	0	0	0	0	0	1	5.3	9.6	11.2	14.2	13.2	14.8	15.5	11.5	4.6	0.7	0	0
0	0	0	0	0	0	0.7	3.6	5.6	5.6	6.6	5.6	5.9	4.3	1.6	0.3	0	0	0
0	0	0	0	0	0	0.3	1.6	2	2	1.3	1	1	0.3	0	0	0	0	0
0	0	0	0	0	0.3	0.7	0.7	0.7	0.3	0	0	0	0	0	0	0	0	0
0	0	0	0	0.7	1.6	2	0.7	0	0	0	0	0	0	0	0	0	0	0
0	0	0	0.7	3	5.9	5.3	1.3	0	0	0	0	0	0	0	0	0	0	0
0	0	0.7	3	5.3	6.6	4.6	1	0	0	0	0	0	0	0	0	0	0	0
0	0	1.3	5.6	7.3	5.9	3	0.7	0	0	0	0	0	0	0	0	0	0	0
0	0.3	3.6	8.9	7.9	5.9	4.3	1.3	0	0	0	0	0	0	0	0	0	0	0
0	1	6.9	13.2	9.9	7.3	4.3	1.3	0	0	0	0	0	0	0	0	0	0	0
0.3	2.6	9.9	10.2	9.6	8.6	3.6	0.7	0	0	0	0	0	0	0	0	0	0	0
0.7	4.6	12.2	9.6	8.2	6.6	2.3	0.3	0	0	0	0	0	0	0	0	0	0	0
0.7	4.3	8.6	7.6	8.9	7.3	3	0.3	0	0	0	0	0	0	0	0	0	0	0
0.7	4.9	8.6	7.9	9.2	7.9	3.6	0.7	0	0	0	0	0	0	0	0	0	0	0
0.7	3.6	6.9	5.9	7.3	5.3	2	0.3	0	0	0	0	0	0	0	0	0	0	0
0	1	2.6	2.3	2.6	2	0.7	0	0	0	0	0	0	0	0	0	0	0	0
0	0	0.3	0.3	1	1	0.3	0	0	0	0	0	0	0	0	0	0	0	0
0	0	0	0	0.3	0.3	0	0	0	0	0	0	0	0	0	0	0	0	0
0	0	0	0	0	0	0	0	0	0	0	0	0	0	0	0	0	0	0
0	0	0	0	0	0	0	0	0	0	0	0	0	0	0	0	0	0	0
0	0	0	0	0	0	0	0	0	0	0	0	0	0	0	0	0	0	0
0	0	0	0	0	0	0	0	0	0	0	0	0	0	0	0	0	0	0
0	0	0	0	0	0	0	0	0	0	0	0	0	0	0	0	0	0	0
0	0	0	0	0	0	0	0	0	0	0	0	0	0	0	0	0	0	0
0	0	0	0	0	0	0	0	0	0	0	0	0	0	0	0	0	0	0
0	0	0	0	0	0	0	0	0	0	0	0	0	0	0	0	0	0	0
0	0	0	0	0	0	0	0	0	0	0	0	0	0	0	0	0	0	0
0	0	0	0	0	0	0	0	0	0	0	0	0	0	0	0	0	0	0
0	0	0	0	0	0	0	0	0	0	0	0	0	0	0	0	0	0	0
Frame 29 (58.00 ms)
0	0	0	0	0	0	0	0	0	0	0	0	0	0	0	0	0	0	0
0	0	0	0	0	0	0	0	0	0	0.3	1.3	3	3.3	1.3	0.3	0	0	0
0	0	0	0	0	0	0	0	0.3	1.3	5.9	12.5	19.1	21.1	11.2	4.6	1	0	0
0	0	0	0	0	0	0	0.3	2.3	8.9	21.4	34.6	37.3	37.6	29	21.4	8.9	1.3	0
0	0	0	0	0	0	0.3	2.6	10.9	20.5	28	37.3	38.9	37.6	37	34.3	22.8	4	0
0	0	0	0	0	0	1	8.6	21.8	25.4	32	37	37.3	43.6	46.2	36.3	21.8	3.6	0
0	0	0	0	0	0	1.6	10.9	22.1	24.7	28	29.7	32.7	39.6	48.8	38.9	16.2	2.3	0
0	0	0	0	0	0	1	7.3	13.9	18.1	20.8	25.4	32	33.3	32.7	25.7	6.6	0.3	0
0	0	0	0	0	0	1	5.3	9.6	11.5	14.8	13.9	15.8	17.2	13.2	5.9	1	0	0
0	0	0	0	0	0	0.7	3.6	5.9	5.9	6.9	6.3	7.3	5.9	2.6	0.3	0	0	0
0	0	0	0	0	0	0.3	1.6	2.3	2	1.6	1.3	1.3	0.7	0.3	0	0	0	0
0	0	0	0	0	0.3	0.7	0.7	0.7	0.7	0.3	0	0	0	0	0	0	0	0
0	0	0	0	0.7	1.6	2.3	1	0.3	0	0	0	0	0	0	0	0	0	0
0	0	0	0.7	3	6.6	5.6	1.6	0.3	0	0	0	0	0	0	0	0	0	0
0	0	0.7	3	5.6	7.3	4.9	1.3	0	0	0	0	0	0	0	0	0	0	0
0	0	1.3	5.6	7.6	6.6	3.3	0.7	0	0	0	0	0	0	0	0	0	0	0
0	0.7	4	9.2	8.2	6.6	4.9	1.6	0.3	0	0	0	0	0	0	0	0	0	0
0	1.3	7.3	13.5	10.6	7.6	4.6	1.6	0.3	0	0	0	0	0	0	0	0	0	0
0.3	3	10.2	10.6	9.9	8.9	4	1	0	0	0	0	0	0	0	0	0	0	0
0.7	4.9	12.9	9.9	8.2	6.9	2.6	0.3	0	0	0	0	0	0	0	0	0	0	0
0.7	4.3	8.9	8.2	9.2	7.9	3.6	0.7	0	0	0	0	0	0	0	0	0	0	0
0.7	4.9	8.9	8.6	9.9	8.9	4.6	1	0	0	0	0	0	0	0	0	0	0	0
0.7	4.3	7.6	6.3	7.6	5.9	2.6	0.7	0	0	0	0	0	0	0	0	0	0	0
0	1.3	3.3	2.6	3.3	2.6	1	0.3	0	0	0	0	0	0	0	0	0	0	0
0	0	0.7	0.7	1.3	1.3	0.7	0	0	0	0	0	0	0	0	0	0	0	0
0	0	0	0.3	0.7	0.7	0.3	0	0	0	0	0	0	0	0	0	0	0	0
0	0	0	0	0	0	0	0	0	0	0	0	0	0	0	0	0	0	0
0	0	0	0	0	0	0	0	0	0	0	0	0	0	0	0	0	0	0
0	0	0	0	0	0	0	0	0	0	0	0	0	0	0	0	0	0	0
0	0	0	0	0	0	0	0	0	0	0	0	0	0	0	0	0	0	0
0	0	0	0	0	0	0	0	0	0	0	0	0	0	0	0	0	0	0
0	0	0	0	0	0	0	0	0	0	0	0	0	0	0	0	0	0	0
0	0	0	0	0	0	0	0	0	0	0	0	0	0	0	0	0	0	0
0	0	0	0	0	0	0	0	0	0	0	0	0	0	0	0	0	0	0
0	0	0	0	0	0	0	0	0	0	0	0	0	0	0	0	0	0	0
0	0	0	0	0	0	0	0	0	0	0	0	0	0	0	0	0	0	0
0	0	0	0	0	0	0	0	0	0	0	0	0	0	0	0	0	0	0
Frame 30 (60.00 ms)
0	0	0	0	0	0	0	0	0	0	0	0	0	0	0	0	0	0	0
0	0	0	0	0	0	0	0	0	0	0.3	1.3	2.6	3.3	1.6	0.3	0	0	0
0	0	0	0	0	0	0	0	0	1.3	5.3	11.9	18.8	21.4	11.9	4.6	1.3	0	0
0	0	0	0	0	0	0	0.3	2	8.2	20.8	34.3	37.6	37.9	29	20.8	10.2	1.6	0
0	0	0	0	0	0	0	2	9.9	20.1	28.4	37.9	39.6	38.3	37.6	35.3	25.4	4.6	0
0	0	0	0	0	0	0.7	6.9	21.4	25.4	32.3	37.6	37.9	44.2	47.2	37.9	24.7	4.3	0
0	0	0	0	0	0	1.3	9.6	21.8	25.1	28.4	30.4	33.7	40.9	50.5	41.9	20.1	3	0
0	0	0	0	0	0	1	6.6	14.2	18.5	21.4	26.4	33.3	35	35	29.4	8.9	1	0
0	0	0	0	0	0	0.7	4.9	9.6	11.9	15.2	14.8	17.2	18.8	15.2	7.3	1.3	0	0
0	0	0	0	0	0	0.7	3.6	5.9	5.9	6.9	7.3	8.6	7.6	3.6	0.7	0	0	0
0	0	0	0	0	0	0.3	1.6	2.3	2.3	2	1.6	1.6	1	0.3	0	0	0	0
0	0	0	0	0	0.3	0.7	0.7	0.7	0.7	0.3	0	0	0	0	0	0	0	0
0	0	0	0	0.7	1.6	2.3	1	0.3	0	0	0	0	0	0	0	0	0	0
0	0	0	0.7	3	6.6	5.9	2	0.3	0	0	0	0	0	0	0	0	0	0
0	0	0.3	3	5.6	7.6	4.9	1.3	0	0	0	0	0	0	0	0	0	0	0
0	0	1.3	5.6	7.6	6.9	3.6	1	0	0	0	0	0	0	0	0	0	0	0
0	0.3	3.6	9.2	8.6	7.3	5.3	2	0.3	0	0	0	0	0	0	0	0	0	0
0	1.3	7.3	13.5	10.9	8.2	4.9	2	0.3	0	0	0	0	0	0	0	0	0	0
0.3	3	10.2	10.9	10.2	9.2	4.3	1.3	0	0	0	0	0	0	0	0	0	0	0
0.7	4.9	12.9	10.2	8.6	7.3	3.3	0.7	0	0	0	0	0	0	0	0	0	0	0
0.7	4.6	9.2	8.2	9.6	8.2	4	0.7	0	0	0	0	0	0	0	0	0	0	0
0.7	5.3	9.2	8.9	10.6	9.6	5.3	1.3	0	0	0	0	0	0	0	0	0	0	0
0.7	4.3	7.9	6.9	8.2	6.6	3.3	1	0	0	0	0	0	0	0	0	0	0	0
0.3	1.3	3.6	3	4	3.3	1.6	0.7	0	0	0	0	0	0	0	0	0	0	0
0	0.3	0.7	1	2	2	1.3	0.3	0	0	0	0	0	0	0	0	0	0	0
0	0	0	0.3	1	1	1	0.3	0	0	0	0	0	0	0	0	0	0	0
0	0	0	0	0.3	0	0.3	0	0	0	0	0	0	0	0	0	0	0	0
0	0	0	0	0	0	0	0	0	0	0	0	0	0	0	0	0	0	0
0	0	0	0	0	0	0	0	0	0	0	0	0	0	0	0	0	0	0
0	0	0	0	0	0	0	0	0	0	0	0	0	0	0	0	0	0	0
0	0	0	0	0	0	0	0	0	0	0	0	0	0	0	0	0	0	0
0	0	0	0	0	0	0	0	0	0	0	0	0	0	0	0	0	0	0
0	0	0	0	0	0	0	0	0	0	0	0	0	0	0	0	0	0	0
0	0	0	0	0	0	0	0	0	0	0	0	0	0	0	0	0	0	0
0	0	0	0	0	0	0	0	0	0	0	0	0	0	0	0	0	0	0
0	0	0	0	0	0	0	0	0	0	0	0	0	0	0	0	0	0	0
0	0	0	0	0	0	0	0	0	0	0	0	0	0	0	0	0	0	0
Frame 31 (62.00 ms)
0	0	0	0	0	0	0	0	0	0	0	0	0	0	0	0	0	0	0
0	0	0	0	0	0	0	0	0	0	0.3	1.3	2.6	3	1.6	0.3	0	0	0
0	0	0	0	0	0	0	0	0	1	4.6	11.2	18.8	20.5	12.9	5.3	1.6	0.3	0
0	0	0	0	0	0	0	0	1.6	7.6	19.8	34	37.9	38.3	29.4	22.1	12.5	2.3	0
0	0	0	0	0	0	0	1.6	8.9	19.8	28	37.3	39.6	38.3	37.6	36.3	29	5.9	0.3
0	0	0	0	0	0	0.3	5.6	20.8	25.7	32.3	37.6	37.9	44.5	47.5	39.3	28.4	5.9	0.3
0	0	0	0	0	0	1	7.9	21.8	25.4	29	30.7	34.3	41.6	51.8	44.5	24.1	4.3	0
0	0	0	0	0	0	0.7	5.6	13.9	18.8	21.8	27.1	34.6	36	37.3	33	11.9	1.3	0
0	0	0	0	0	0	0.7	4.3	9.9	12.2	15.5	15.2	18.1	20.1	16.8	9.2	2	0	0
0	0	0	0	0	0	0.7	3.3	5.9	6.3	7.3	7.6	10.2	9.2	5.3	1.3	0	0	0
0	0	0	0	0	0	0.3	1.6	2.3	2.3	2	2	2	1.6	0.7	0	0	0	0
0	0	0	0	0	0.3	0.7	0.7	1	1	0.3	0.3	0	0	0	0	0	0	0
0	0	0	0	0.7	2	2.6	1	0.3	0.3	0	0	0	0	0	0	0	0	0
0	0	0	0.7	3	6.6	5.9	2	0.3	0	0	0	0	0	0	0	0	0	0
0	0	0.3	2.6	5.6	7.6	5.3	1.3	0.3	0	0	0	0	0	0	0	0	0	0
0	0	1.3	5.6	7.6	6.9	3.6	1	0	0	0	0	0	0	0	0	0	0	0
0	0.3	3.3	9.6	8.6	7.3	5.6	2.3	0.3	0	0	0	0	0	0	0	0	0	0
0	1	7.3	13.9	10.9	8.2	5.3	2.3	0.3	0	0	0	0	0	0	0	0	0	0
0.3	2.6	10.2	11.2	10.2	9.2	4.6	1.3	0	0	0	0	0	0	0	0	0	0	0
0.7	4.6	12.9	10.2	8.9	7.3	3.6	0.7	0	0	0	0	0	0	0	0	0	0	0
0.7	4.6	9.2	8.6	9.9	8.6	4.6	1	0	0	0	0	0	0	0	0	0	0	0
1	5.3	9.6	9.2	10.6	9.9	6.3	2	0.3	0	0	0	0	0	0	0	0	0	0
0.7	4.6	8.2	7.3	8.6	6.9	4	1.3	0.3	0	0	0	0	0	0	0	0	0	0
0.3	1.6	3.6	3.3	4	3.6	2	1	0	0	0	0	0	0	0	0	0	0	0
0	0.3	0.7	1	2.3	2.6	2	0.7	0	0	0	0	0	0	0	0	0	0	0
0	0	0	0.3	1.3	1.3	1.6	0.7	0.3	0	0	0	0	0	0	0	0	0	0
0	0	0	0	0.3	0.3	0.3	0	0	0	0	0	0	0	0	0	0	0	0
0	0	0	0	0	0	0	0	0	0	0	0	0	0	0	0	0	0	0
0	0	0	0	0	0	0	0	0	0	0	0	0	0	0	0	0	0	0
0	0	0	0	0	0	0	0	0	0	0	0	0	0	0	0	0	0	0
0	0	0	0	0	0	0	0	0	0	0	0	0	0	0	0	0	0	0
0	0	0	0	0	0	0	0	0	0	0	0	0	0	0	0	0	0	0
0	0	0	0	0	0	0	0	0	0	0	0	0	0	0	0	0	0	0
0	0	0	0	0	0	0	0	0	0	0	0	0	0	0	0	0	0	0
0	0	0	0	0	0	0	0	0	0	0	0	0	0	0	0	0	0	0
0	0	0	0	0	0	0	0	0	0	0	0	0	0	0	0	0	0	0
0	0	0	0	0	0	0	0	0	0	0	0	0	0	0	0	0	0	0
Frame 32 (64.00 ms)
0	0	0	0	0	0	0	0	0	0	0	0	0	0	0	0	0	0	0
0	0	0	0	0	0	0	0	0	0	0.3	1	2.6	3.3	2	0.3	0	0	0
0	0	0	0	0	0	0	0	0	1	4	10.9	18.5	21.1	13.9	5.9	2.3	0.3	0
0	0	0	0	0	0	0	0	1.3	6.9	18.8	33	37.6	38.3	30	23.4	15.8	3	0
0	0	0	0	0	0	0	1	7.6	19.5	27.7	37	39.9	38.6	38.3	37.6	32.7	8.2	0.7
0	0	0	0	0	0	0.3	4.3	18.1	25.7	32.7	37.6	38.6	45.2	48.5	40.6	31.7	8.2	0.7
0	0	0	0	0	0	0.7	6.3	20.8	25.7	29	31.3	35	42.6	53.5	47.5	27.7	5.3	0.3
0	0	0	0	0	0	0.3	4.3	13.9	19.1	22.1	27.7	36	37.6	39.3	37	15.2	2	0
0	0	0	0	0	0	0.3	3.6	9.9	12.5	15.8	15.8	19.5	21.8	19.5	11.9	3	0.3	0
0	0	0	0	0	0	0.3	3	5.9	6.3	7.6	8.2	11.2	11.2	7.6	2	0	0	0
0	0	0	0	0	0	0.3	1.3	2.3	2.6	2.3	2.6	2.3	2	1	0.3	0	0	0
0	0	0	0	0	0.3	0.7	0.7	1	1	0.3	0.3	0	0	0	0	0	0	0
0	0	0	0	0.3	1.6	2.6	1	0.3	0.3	0	0	0	0	0	0	0	0	0
0	0	0	0.3	2.6	6.6	5.9	2	0.3	0	0	0	0	0	0	0	0	0	0
0	0	0.3	2.3	5.3	7.6	5.3	1.3	0.3	0	0	0	0	0	0	0	0	0	0
0	0	1	5.3	7.6	6.9	4	1	0	0	0	0	0	0	0	0	0	0	0
0	0.3	3.3	9.2	8.6	7.3	5.9	2.6	0.3	0	0	0	0	0	0	0	0	0	0
0	1	6.6	13.9	10.9	8.2	5.6	2.6	0.3	0	0	0	0	0	0	0	0	0	0
0.3	2.6	9.9	10.9	10.2	9.6	4.9	1.6	0.3	0	0	0	0	0	0	0	0	0	0
0.7	4.6	12.9	10.2	8.9	7.6	4	1	0	0	0	0	0	0	0	0	0	0	0
0.7	4.6	9.2	8.6	9.9	8.9	4.9	1.3	0.3	0	0	0	0	0	0	0	0	0	0
1	5.3	9.6	9.2	10.9	10.6	6.6	2.6	1	0	0	0	0	0	0	0	0	0	0
0.7	4.6	8.2	7.6	8.9	7.3	4.6	2	0.7	0	0	0	0	0	0	0	0	0	0
0.3	1.6	4	3.6	4.6	4.3	3	1.6	0.3	0	0	0	0	0	0	0	0	0	0
0	0.3	1	1.3	2.6	3.3	2.6	1.3	0.3	0.3	0	0	0	0	0	0	0	0	0
0	0	0	0.3	2	2	2.6	1.3	0.7	0.3	0	0	0	0	0	0	0	0	0
0	0	0	0	0.3	0.3	0.7	0.3	0	0	0	0	0	0	0	0	0	0	0
0	0	0	0	0	0	0	0	0	0	0	0	0	0	0	0	0	0	0
0	0	0	0	0	0	0	0	0	0	0	0	0	0	0	0	0	0	0
0	0	0	0	0	0	0	0	0	0	0	0	0	0	0	0	0	0	0
0	0	0	0	0	0	0	0	0	0	0	0	0	0	0	0	0	0	0
0	0	0	0	0	0	0	0	0	0	0	0	0	0	0	0	0	0	0
0	0	0	0	0	0	0	0	0	0	0	0	0	0	0	0	0	0	0
0	0	0	0	0	0	0	0	0	0	0	0	0	0	0	0	0	0	0
0	0	0	0	0	0	0	0	0	0	0	0	0	0	0	0	0	0	0
0	0	0	0	0	0	0	0	0	0	0	0	0	0	0	0	0	0	0
0	0	0	0	0	0	0	0	0	0	0	0	0	0	0	0	0	0	0
Frame 33 (66.00 ms)
0	0	0	0	0	0	0	0	0	0	0	0	0	0	0	0	0	0	0
0	0	0	0	0	0	0	0	0	0	0	1	2.6	3.3	2.3	0.7	0	0	0
0	0	0	0	0	0	0	0	0	0.7	3.6	10.2	18.5	21.8	14.8	6.6	3	0.7	0
0	0	0	0	0	0	0	0	1	6.3	18.1	33	38.6	39.3	30.7	24.4	18.1	4.3	0.3
0	0	0	0	0	0	0	0.7	6.6	19.1	27.7	37.9	40.6	38.9	37.9	38.3	36	11.2	1
0	0	0	0	0	0	0	3.3	16.2	25.4	33	38.3	38.9	45.5	49.2	41.9	35	11.2	1
0	0	0	0	0	0	0.3	5.3	20.5	26.1	29.7	32	36	43.6	54.8	50.2	31.7	6.6	0.3
0	0	0	0	0	0	0.3	3.6	13.5	19.5	22.4	28.7	37.3	38.9	41.6	40.9	19.8	3	0
0	0	0	0	0	0	0.3	3	9.6	12.5	16.2	16.5	20.5	23.4	21.4	14.5	4.6	0.7	0
0	0	0	0	0	0	0.3	2.3	5.9	6.6	7.9	8.6	12.2	12.9	10.2	3	0.3	0	0
0	0	0	0	0	0	0.3	1.3	2.6	2.6	2.6	3	3	2.3	1.6	0.3	0	0	0
0	0	0	0	0	0	0.7	1	1	1	0.7	0.3	0.3	0	0	0	0	0	0
0	0	0	0	0.3	1.6	2.6	1.3	0.7	0.3	0	0	0	0	0	0	0	0	0
0	0	0	0.3	2.3	6.3	5.9	2.3	0.7	0	0	0	0	0	0	0	0	0	0
0	0	0.3	2	4.9	7.3	5.3	1.6	0.3	0.3	0	0	0	0	0	0	0	0	0
0	0	1	4.9	7.6	6.9	4	1.3	0.3	0	0	0	0	0	0	0	0	0	0
0	0.3	2.6	8.9	8.6	7.3	5.9	3	0.3	0	0	0	0	0	0	0	0	0	0
0	1	6.3	13.5	10.6	8.2	5.9	3.3	0.7	0	0	0	0	0	0	0	0	0	0
0	2.3	9.9	10.9	10.2	9.6	5.3	2	0.3	0	0	0	0	0	0	0	0	0	0
0.3	4.6	12.9	10.2	8.9	7.6	4.3	1.3	0.3	0	0	0	0	0	0	0	0	0	0
0.7	4.6	9.2	8.6	9.9	8.9	5.3	1.6	0.7	0	0	0	0	0	0	0	0	0	0
1	5.6	9.6	9.2	11.2	10.6	6.9	3	1.3	0.3	0	0	0	0	0	0	0	0	0
0.7	4.6	8.2	7.9	9.2	7.6	4.9	2.6	1.3	0.3	0	0	0	0	0	0	0	0	0
0.3	1.6	4	4	4.9	4.6	3.3	2	0.7	0	0	0	0	0	0	0	0	0	0
0	0.3	1	1.6	3.3	4	3.6	1.6	0.7	0.7	0	0	0	0	0	0	0	0	0
0	0	0	0.7	2.6	2.3	3.6	2	1	0.7	0	0	0.3	0	0	0	0	0	0
0	0	0	0	0.3	0.3	1	0.7	0.3	0.3	0	0	0	0	0	0	0	0	0
0	0	0	0	0	0	0	0	0	0	0	0	0	0	0	0	0	0	0
0	0	0	0	0	0	0	0	0	0	0	0	0	0	0	0	0	0	0
0	0	0	0	0	0	0	0	0	0	0	0	0	0	0	0	0	0	0
0	0	0	0	0	0	0	0	0	0	0	0	0	0	0	0	0	0	0
0	0	0	0	0	0	0	0	0	0	0	0	0	0	0	0	0	0	0
0	0	0	0	0	0	0	0	0	0	0	0	0	0	0	0	0	0	0
0	0	0	0	0	0	0	0	0	0	0	0	0	0	0	0	0	0	0
0	0	0	0	0	0	0	0	0	0	0	0	0	0	0	0	0	0	0
0	0	0	0	0	0	0	0	0	0	0	0	0	0	0	0	0	0	0
0	0	0	0	0	0	0	0	0	0	0	0	0	0	0	0	0	0	0
Frame 34 (68.00 ms)
0	0	0	0	0	0	0	0	0	0	0	0	0	0	0	0	0	0	0
0	0	0	0	0	0	0	0	0	0	0	1	2.6	3.3	2.3	0.7	0	0	0
0	0	0	0	0	0	0	0	0	0.7	3.6	10.2	18.5	22.1	15.8	7.6	4	0.7	0
0	0	0	0	0	0	0	0	1	5.9	17.8	33.7	38.9	39.6	31	26.1	22.1	5.6	0.3
0	0	0	0	0	0	0	0.7	5.9	18.8	28	38.3	40.9	39.3	38.9	39.9	39.9	14.8	1.6
0	0	0	0	0	0	0	2.6	14.5	25.4	33.7	38.9	39.6	45.9	50.2	43.6	37.9	14.8	1.6
0	0	0	0	0	0	0.3	4.3	19.5	26.4	30	32.3	37	44.5	56.4	52.5	35	8.6	0.7
0	0	0	0	0	0	0	3	13.2	19.5	23.1	29.7	38.6	40.6	43.9	45.2	24.4	4	0
0	0	0	0	0	0	0	2.3	9.6	12.9	16.8	17.2	21.8	25.1	23.8	17.2	6.3	0.7	0
0	0	0	0	0	0	0.3	2	5.9	6.6	8.2	9.2	13.5	14.8	12.9	4.3	0.7	0	0
0	0	0	0	0	0	0.3	1	2.6	2.6	3	3.6	3.6	3.3	2.3	0.7	0	0	0
0	0	0	0	0	0	0.7	1	1	1.3	0.7	0.7	0.3	0.3	0	0	0	0	0
0	0	0	0	0.3	1.6	2.6	1.3	0.7	0.3	0	0	0	0	0	0	0	0	0
0	0	0	0.3	2	6.3	5.9	2.3	0.7	0.3	0	0	0	0	0	0	0	0	0
0	0	0.3	1.6	4.6	7.3	5.3	1.6	0.3	0.3	0	0	0	0	0	0	0	0	0
0	0	0.7	4.6	7.3	6.9	4	1.3	0.3	0	0	0	0	0	0	0	0	0	0
0	0.3	2.3	8.9	8.6	7.3	5.9	3.3	0.7	0	0	0	0	0	0	0	0	0	0
0	1	5.9	13.5	10.6	8.2	5.9	3.3	0.7	0	0	0	0	0	0	0	0	0	0
0	2.3	9.6	10.9	10.2	9.6	5.3	2.3	0.3	0	0	0	0	0	0	0	0	0	0
0.3	4.3	12.5	10.2	8.9	7.6	4.3	1.6	0.3	0	0	0	0	0	0	0	0	0	0
0.7	4.3	9.2	8.6	10.2	9.2	5.6	2	0.7	0	0	0	0	0	0	0	0	0	0
1	5.3	9.6	9.2	11.2	11.2	7.3	3.6	2	0.3	0	0	0	0	0	0	0	0	0
0.7	4.6	8.6	7.9	9.6	7.9	5.3	3	1.6	0.7	0.3	0	0	0	0	0	0	0	0
0.3	1.6	4	4	4.9	4.9	4	2.6	1	0.7	0.3	0	0	0	0	0	0	0	0
0	0.3	1	1.6	3.6	4.6	4.3	2.3	1.3	1	0.3	0	0	0	0	0	0	0	0
0	0	0	1	3	3	4.6	2.6	1.6	1	0.3	0	0.3	0	0	0	0	0	0
0	0	0	0	0.7	0.7	1.3	1	0.7	0.7	0.3	0	0	0	0	0	0	0	0
0	0	0	0	0	0	0	0.3	0	0	0	0	0	0	0	0	0	0	0
0	0	0	0	0	0	0	0	0	0	0	0	0	0	0	0	0	0	0
0	0	0	0	0	0	0	0	0	0	0	0	0	0	0	0	0	0	0
0	0	0	0	0	0	0	0	0	0	0	0	0	0	0	0	0	0	0
0	0	0	0	0	0	0	0	0	0	0	0	0	0	0	0	0	0	0
0	0	0	0	0	0	0	0	0	0	0	0	0	0	0	0	0	0	0
0	0	0	0	0	0	0	0	0	0	0	0	0	0	0	0	0	0	0
0	0	0	0	0	0	0	0	0	0	0	0	0	0	0	0	0	0	0
0	0	0	0	0	0	0	0	0	0	0	0	0	0	0	0	0	0	0
0	0	0	0	0	0	0	0	0	0	0	0	0	0	0	0	0	0	0
Frame 35 (70.00 ms)
0	0	0	0	0	0	0	0	0	0	0	0	0	0	0	0	0	0	0
0	0	0	0	0	0	0	0	0	0	0	1	2.6	3.6	2.6	1	0	0	0
0	0	0	0	0	0	0	0	0	0.7	3.3	10.2	18.5	22.4	16.5	8.6	4.6	1	0
0	0	0	0	0	0	0	0	0.7	5.6	17.5	34	39.3	39.6	31.3	27.1	25.4	6.9	0.7
0	0	0	0	0	0	0	0.3	4.9	17.2	27.7	38.6	41.6	39.6	38.9	40.9	42.9	18.5	2.3
0	0	0	0	0	0	0	2.3	12.5	24.7	33.7	39.3	39.9	46.5	50.5	44.5	40.3	18.5	2.6
0	0	0	0	0	0	0	3.3	16.8	26.1	30.4	33	37.6	45.2	57.7	54.8	37.9	10.6	1
0	0	0	0	0	0	0	2.3	12.5	19.8	23.4	30	39.9	41.9	45.9	48.5	28.7	4.9	0
0	0	0	0	0	0	0	2	9.2	13.2	17.2	17.5	22.4	26.4	25.7	19.8	8.6	1.3	0
0	0	0	0	0	0	0	1.6	5.9	6.6	8.2	9.9	14.5	16.5	15.5	5.3	1	0	0
0	0	0	0	0	0	0	1	2.6	2.6	3	4	4.6	4.3	3.3	0.7	0	0	0
0	0	0	0	0	0	0.7	1	1	1.3	0.7	0.7	0.3	0.3	0	0	0	0	0
0	0	0	0	0.3	1.6	2.6	1.3	0.7	0.7	0	0	0	0	0	0	0	0	0
0	0	0	0.3	2	5.9	5.9	2.6	1	0.3	0	0	0	0	0	0	0	0	0
0	0	0	1.3	4.6	7.3	5.3	1.6	0.7	0.7	0	0	0	0	0	0	0	0	0
0	0	0.7	4.3	6.9	6.9	4	1.6	0.3	0.3	0	0	0	0	0	0	0	0	0
0	0	2.3	8.6	8.6	7.3	6.3	3.3	0.7	0	0	0	0	0	0	0	0	0	0
0	0.7	5.6	13.2	10.6	8.2	5.9	3.6	0.7	0	0	0	0	0	0	0	0	0	0
0	2	9.2	10.6	10.2	9.6	5.6	2.6	0.3	0	0	0	0	0	0	0	0	0	0
0.3	4.3	12.5	10.2	8.9	7.9	4.6	2	0.3	0	0	0	0	0	0	0	0	0	0
0.7	4.3	8.9	8.6	10.2	9.6	5.6	2.3	1	0	0	0	0	0	0	0	0	0	0
0.7	5.3	9.6	9.6	11.5	11.2	7.6	4.3	2.6	0.7	0	0	0	0	0	0	0	0	0
0.7	4.3	8.9	8.2	9.6	8.2	5.6	3.6	2.3	1	0.3	0.3	0	0	0	0	0	0	0
0.3	1.6	4.3	4.3	5.3	5.3	4.3	3.3	1.6	0.7	0.3	0	0	0	0	0	0	0	0
0	0.3	1	2	4	4.9	4.6	3	1.6	1.3	0.3	0	0	0.3	0	0	0	0	0
0	0	0	1	3.3	3.6	5.3	3.3	2	1.6	0.7	0.3	0.3	0	0	0	0	0	0
0	0	0	0	0.7	1	2	1.6	1	1	0.7	0	0	0	0	0	0	0	0
0	0	0	0	0	0	0.3	0.7	0.3	0.3	0	0	0	0	0	0	0	0	0
0	0	0	0	0	0	0	0	0	0	0	0	0	0	0	0	0	0	0
0	0	0	0	0	0	0	0	0	0	0	0	0	0	0	0	0	0	0
0	0	0	0	0	0	0	0	0	0	0	0	0	0	0	0	0	0	0
0	0	0	0	0	0	0	0	0	0	0	0	0	0	0	0	0	0	0
0	0	0	0	0	0	0	0	0	0	0	0	0	0	0	0	0	0	0
0	0	0	0	0	0	0	0	0	0	0	0	0	0	0	0	0	0	0
0	0	0	0	0	0	0	0	0	0	0	0	0	0	0	0	0	0	0
0	0	0	0	0	0	0	0	0	0	0	0	0	0	0	0	0	0	0
0	0	0	0	0	0	0	0	0	0	0	0	0	0	0	0	0	0	0
Frame 36 (72.00 ms)
0	0	0	0	0	0	0	0	0	0	0	0	0	0	0	0	0	0	0
0	0	0	0	0	0	0	0	0	0	0	1	2.6	3.6	2.6	1	0.3	0	0
0	0	0	0	0	0	0	0	0	0.7	3.3	9.9	18.8	22.8	17.2	9.2	5.3	1	0
0	0	0	0	0	0	0	0	0.7	5.3	17.2	33.7	39.6	40.3	31.7	28.4	27.4	7.9	0.7
0	0	0	0	0	0	0	0.3	4.6	16.8	27.7	38.6	41.6	39.6	39.6	41.9	44.5	21.1	3
0	0	0	0	0	0	0	1.6	11.5	24.7	34	39.6	39.9	46.5	51.1	45.2	42.2	21.4	3.3
0	0	0	0	0	0	0	3	15.8	26.1	30.7	33.3	37.9	46.2	58.7	56.1	40.3	12.2	1.3
0	0	0	0	0	0	0	2.3	11.9	20.1	24.1	30.7	40.6	43.2	47.5	51.5	32.3	5.9	0
0	0	0	0	0	0	0	2	9.2	13.2	17.5	18.1	23.1	27.7	27.4	22.1	10.6	1.6	0
0	0	0	0	0	0	0	1.6	5.9	6.9	8.9	10.2	15.2	17.8	17.8	6.9	1.3	0	0
0	0	0	0	0	0	0	1	2.6	3	3.3	4.3	5.3	5.3	4.3	1	0	0	0
0	0	0	0	0	0	0.7	1	1.3	1.3	1	1	0.7	0.7	0.3	0	0	0	0
0	0	0	0	0.3	1.6	2.6	1.6	1	0.7	0.3	0	0	0	0	0	0	0	0
0	0	0	0.3	2	5.9	6.3	2.6	1	0.3	0	0	0	0	0	0	0	0	0
0	0	0	1.3	4.6	7.3	5.3	2	0.7	0.7	0	0	0	0	0	0	0	0	0
0	0	0.7	4	6.9	6.9	4	1.6	0.3	0.3	0	0	0	0	0	0	0	0	0
0	0	2	8.6	8.2	7.3	6.3	3.3	0.7	0	0	0	0	0	0	0	0	0	0
0	0.7	5.3	13.5	10.6	8.2	5.9	3.6	0.7	0	0	0	0	0	0	0	0	0	0
0	2	8.9	10.6	10.2	9.6	5.6	2.6	0.3	0	0	0	0	0	0	0	0	0	0
0.3	4	12.5	10.2	8.9	7.9	4.6	2	0.3	0	0	0	0	0	0	0	0	0	0
0.7	4	8.9	8.6	10.2	9.6	5.6	2.3	1.3	0.3	0	0	0	0	0	0	0	0	0
0.7	5.3	9.6	9.6	11.5	11.5	7.9	4.6	3	0.7	0.3	0	0	0	0	0	0	0	0
0.7	4.3	8.9	8.2	9.9	8.6	5.9	4	2.6	1	0.7	0.3	0	0	0	0	0	0	0
0.3	1.6	4.3	4.6	5.6	5.6	4.9	4	1.6	1	0.7	0.3	0	0.3	0	0	0	0	0
0	0.3	1	2.3	4.3	5.6	5.3	3.6	2	1.6	0.7	0.3	0.3	0.3	0.3	0	0	0	0
0	0	0.3	1.3	4	4.6	5.9	4	2.6	2	1	0.3	0.7	0.3	0	0	0	0	0
0	0	0	0.3	1	1.6	2.6	2.3	1.3	1.6	1	0.3	0.3	0.3	0	0	0	0	0
0	0	0	0	0	0.3	0.3	1	0.3	0.3	0	0	0	0	0	0	0	0	0
0	0	0	0	0	0	0	0	0	0	0	0	0	0	0	0	0	0	0
0	0	0	0	0	0	0	0	0	0	0	0	0	0	0	0	0	0	0
0	0	0	0	0	0	0	0	0	0	0	0	0	0	0	0	0	0	0
0	0	0	0	0	0	0	0	0	0	0	0	0	0	0	0	0	0	0
0	0	0	0	0	0	0	0	0	0	0	0	0	0	0	0	0	0	0
0	0	0	0	0	0	0	0	0	0	0	0	0	0	0	0	0	0	0
0	0	0	0	0	0	0	0	0	0	0	0	0	0	0	0	0	0	0
0	0	0	0	0	0	0	0	0	0	0	0	0	0	0	0	0	0	0
0	0	0	0	0	0	0	0	0	0	0	0	0	0	0	0	0	0	0
Frame 37 (74.00 ms)
0	0	0	0	0	0	0	0	0	0	0	0	0	0	0	0	0	0	0
0	0	0	0	0	0	0	0	0	0	0	1	2.6	3.6	3	1	0.3	0	0
0	0	0	0	0	0	0	0	0	0.7	3.3	9.9	18.8	23.1	17.8	9.9	5.6	1	0
0	0	0	0	0	0	0	0	0.7	5.3	17.2	33.7	39.6	40.3	31.7	28.7	29	8.6	0.7
0	0	0	0	0	0	0	0.3	4.3	16.8	27.7	38.9	41.6	39.6	39.6	41.9	45.9	23.1	3.3
0	0	0	0	0	0	0	1.6	10.9	24.7	34.3	39.6	40.3	46.9	51.5	45.5	43.2	23.4	3.6
0	0	0	0	0	0	0	2.6	15.2	26.1	31	34	38.3	46.5	59.4	57.4	42.2	13.5	1.3
0	0	0	0	0	0	0	2	11.9	20.1	24.1	31.3	41.2	43.9	48.5	53.8	35.3	6.6	0.3
0	0	0	0	0	0	0	1.6	8.9	13.2	17.5	18.5	23.8	28.4	28.7	23.8	12.2	2	0
0	0	0	0	0	0	0	1.3	5.9	6.9	8.9	10.6	15.8	19.1	19.8	8.2	2	0.3	0
0	0	0	0	0	0	0	1	2.6	3	3.3	4.3	5.6	6.3	4.9	1.3	0	0	0
0	0	0	0	0	0	0.7	1	1.3	1.3	1	1	0.7	0.7	0.3	0	0	0	0
0	0	0	0	0.3	1.6	2.6	1.6	1	0.7	0.3	0	0	0	0	0	0	0	0
0	0	0	0.3	2	5.9	6.3	2.6	1	0.3	0	0	0	0	0	0	0	0	0
0	0	0	1.3	4.6	7.3	5.6	2	0.7	0.7	0	0	0	0	0	0	0	0	0
0	0	0.7	3.6	6.9	6.9	4.3	1.6	0.7	0.3	0	0	0	0	0	0	0	0	0
0	0	2	8.2	8.2	7.6	6.6	3.6	0.7	0	0	0	0	0	0	0	0	0	0
0	0.7	4.9	13.2	10.9	8.6	5.9	4	1	0	0	0	0	0	0	0	0	0	0
0	2	8.9	10.6	10.2	9.6	5.6	3	0.7	0	0	0	0	0	0	0	0	0	0
0.3	4	12.5	10.2	8.9	7.9	4.6	2.3	0.7	0	0	0	0	0	0	0	0	0	0
0.7	4	8.9	8.6	10.6	9.6	5.9	2.3	1.3	0.3	0	0	0	0	0	0	0	0	0
1	5.6	9.9	9.9	11.9	11.5	8.2	4.9	3.3	1	0.3	0	0	0	0	0	0	0	0
0.7	4.3	8.9	8.6	10.2	8.9	6.6	4.3	3	1.3	1	0.3	0	0	0	0	0	0	0
0.3	1.6	4.3	4.6	5.6	5.9	5.3	4.3	2.3	1.3	0.7	0.3	0.3	0.3	0	0	0	0	0
0	0.3	1	2.3	4.6	5.9	5.6	4	2.6	2	1	0.3	0.7	0.7	0.3	0	0	0	0
0	0	0.3	1.3	4.3	4.9	6.9	4.3	3.3	2.6	1	0.7	1	0.3	0	0	0	0	0
0	0	0	0.3	1	2	3.3	3	2	2	1	0.3	0.3	0.3	0	0	0	0	0
0	0	0	0	0	0.3	0.7	1.3	0.7	0.7	0.3	0	0	0	0	0	0	0	0
0	0	0	0	0	0	0	0.3	0	0	0	0	0	0	0	0	0	0	0
0	0	0	0	0	0	0	0	0	0	0	0	0	0	0	0	0	0	0
0	0	0	0	0	0	0	0	0	0	0	0	0	0	0	0	0	0	0
0	0	0	0	0	0	0	0	0	0	0	0	0	0	0	0	0	0	0
0	0	0	0	0	0	0	0	0	0	0	0	0	0	0	0	0	0	0
0	0	0	0	0	0	0	0	0	0	0	0	0	0	0	0	0	0	0
0	0	0	0	0	0	0	0	0	0	0	0	0	0	0	0	0	0	0
0	0	0	0	0	0	0	0	0	0	0	0	0	0	0	0	0	0	0
0	0	0	0	0	0	0	0	0	0	0	0	0	0	0	0	0	0	0
Frame 38 (76.00 ms)
0	0	0	0	0	0	0	0	0	0	0	0	0	0	0	0	0	0	0
0	0	0	0	0	0	0	0	0	0	0	1	2.6	3.6	3	1.3	0.3	0	0
0	0	0	0	0	0	0	0	0	0.7	3.3	9.9	18.8	23.4	18.1	10.2	6.3	1.3	0
0	0	0	0	0	0	0	0	0.7	5.3	17.2	34	39.6	40.6	32.3	29	30	9.2	0.7
0	0	0	0	0	0	0	0.3	4.3	16.8	28	38.9	41.6	39.9	39.6	42.2	46.5	24.4	3.6
0	0	0	0	0	0	0	1.6	10.9	25.1	34.6	39.6	40.6	47.2	51.8	45.9	43.9	24.7	4
0	0	0	0	0	0	0	2.6	15.2	26.7	31.3	34	38.9	47.2	59.7	57.7	43.2	14.2	1.6
0	0	0	0	0	0	0	2	11.9	20.5	24.4	31.7	41.9	44.5	49.2	54.8	37.3	7.3	0.3
0	0	0	0	0	0	0	1.6	8.9	13.5	17.8	18.8	24.4	29.4	29.7	24.7	13.5	2.3	0
0	0	0	0	0	0	0	1.6	5.9	6.9	8.9	10.6	16.5	20.1	20.8	8.9	2	0.3	0
0	0	0	0	0	0	0	1	2.6	3	3.3	4.3	5.9	6.9	5.9	1.6	0	0	0
0	0	0	0	0	0	0.7	1	1.3	1.6	1	1	0.7	0.7	0.7	0	0	0	0
0	0	0	0	0.3	1.6	2.6	1.6	1	0.7	0.3	0	0	0	0	0	0	0	0
0	0	0	0.3	2	5.9	6.3	3	1.3	0.7	0	0	0	0	0	0	0	0	0
0	0	0	1.3	4.6	7.3	5.6	2	1	0.7	0	0	0	0	0	0	0	0	0
0	0	0.7	3.6	6.9	6.9	4.3	1.6	0.7	0.3	0	0	0	0	0	0	0	0	0
0	0	2	8.6	8.6	7.6	6.6	3.6	0.7	0	0	0	0	0	0	0	0	0	0
0	0.7	4.9	13.5	10.9	8.6	6.3	4	1	0	0	0	0	0	0	0	0	0	0
0	2	8.9	10.6	10.2	9.9	5.9	3	0.7	0	0	0	0	0	0	0	0	0	0
0.3	4	12.5	10.2	8.9	7.9	4.9	2.3	0.7	0	0	0	0	0	0	0	0	0	0
0.7	4.3	9.2	8.9	10.6	9.9	6.3	2.6	1.6	0.3	0	0	0	0	0	0	0	0	0
1	5.6	9.9	9.9	12.2	12.2	8.6	4.9	3.6	1	0.3	0	0	0	0	0	0	0	0
0.7	4.3	8.9	8.9	10.6	9.2	6.9	4.6	3.3	1.6	1.3	0.7	0.3	0.3	0	0	0	0	0
0.3	1.6	4.6	4.9	6.3	6.3	5.6	4.6	2.6	1.6	1	0.3	0.3	0.7	0.3	0	0	0	0
0	0.3	1.3	2.6	4.9	6.6	6.3	4.3	3.3	2.6	1.3	0.7	0.7	1	0.7	0	0	0	0
0	0	0.3	1.3	4.6	5.6	7.6	4.9	3.6	3.3	1.3	1	1.3	1	0.3	0	0	0	0
0	0	0	0.3	1.3	2.6	4	3.6	2.6	2.6	1.3	0.7	0.7	1	0.3	0	0	0	0
0	0	0	0	0	0.3	1	2	1.3	1	0.3	0	0.3	0.3	0	0	0	0	0
0	0	0	0	0	0	0	0.3	0.3	0	0	0	0	0	0	0	0	0	0
0	0	0	0	0	0	0	0	0	0	0	0	0	0	0	0	0	0	0
0	0	0	0	0	0	0	0	0	0	0	0	0	0	0	0	0	0	0
0	0	0	0	0	0	0	0	0	0	0	0	0	0	0	0	0	0	0
0	0	0	0	0	0	0	0	0	0	0	0	0	0	0	0	0	0	0
0	0	0	0	0	0	0	0	0	0	0	0	0	0	0	0	0	0	0
0	0	0	0	0	0	0	0	0	0	0	0	0	0	0	0	0	0	0
0	0	0	0	0	0	0	0	0	0	0	0	0	0	0	0	0	0	0
0	0	0	0	0	0	0	0	0	0	0	0	0	0	0	0	0	0	0
Frame 39 (78.00 ms)
0	0	0	0	0	0	0	0	0	0	0	0	0	0	0	0	0	0	0
0	0	0	0	0	0	0	0	0	0	0	1	2.6	3.6	3	1.3	0.3	0	0
0	0	0	0	0	0	0	0	0	0.7	3.3	10.2	18.8	23.4	18.1	10.2	6.3	1.3	0
0	0	0	0	0	0	0	0	0.7	5.3	17.2	34	39.6	40.6	32.3	29.7	30.7	9.6	1
0	0	0	0	0	0	0	0.3	4.3	16.8	27.7	38.9	41.6	39.9	39.6	42.6	47.5	25.1	3.6
0	0	0	0	0	0	0	1.6	10.9	25.1	34.6	40.3	40.6	47.2	51.8	46.5	44.9	25.4	4
0	0	0	0	0	0	0	2.6	15.2	26.7	31.7	34.3	38.9	47.2	59.7	58.7	44.2	14.8	1.6
0	0	0	0	0	0	0	2	11.9	20.5	24.7	32	42.6	44.9	49.8	55.8	38.9	7.6	0.3
0	0	0	0	0	0	0	2	9.2	13.5	18.1	19.1	24.7	29.4	30.4	25.7	14.5	2.3	0
0	0	0	0	0	0	0	1.6	5.9	7.3	9.2	10.9	16.8	20.5	21.8	9.6	2.3	0.3	0
0	0	0	0	0	0	0	1	3	3.3	3.3	4.6	6.3	7.3	6.6	2	0	0	0
0	0	0	0	0	0	0.7	1	1.3	1.6	1	1	0.7	1	0.7	0	0	0	0
0	0	0	0	0.3	1.6	2.6	1.6	1	0.7	0.3	0	0	0	0	0	0	0	0
0	0	0	0.3	2	6.3	6.6	3	1.3	0.7	0	0	0	0	0	0	0	0	0
0	0	0	1.3	4.6	7.3	5.6	2	1	1	0.3	0	0	0	0	0	0	0	0
0	0	0.7	4	6.9	6.9	4.3	1.6	0.7	0.7	0	0	0	0	0	0	0	0	0
0	0	2	8.6	8.6	7.6	6.6	3.6	1	0	0	0	0	0	0	0	0	0	0
0	0.7	5.3	13.5	10.9	8.9	6.6	4.3	1	0	0	0	0	0	0	0	0	0	0
0	2	9.2	10.9	10.2	9.9	5.9	3.3	0.7	0	0	0	0	0	0	0	0	0	0
0.3	4.3	12.5	10.6	9.2	7.9	4.9	2.6	0.7	0	0	0	0	0	0	0	0	0	0
0.7	4.3	9.2	9.2	10.9	10.2	6.6	3	1.6	0.3	0	0	0	0	0	0	0	0	0
1	5.6	10.2	10.2	12.5	12.5	8.9	5.3	4	1	0.3	0	0	0	0	0	0	0	0
0.7	4.6	9.2	9.2	10.6	9.2	7.3	4.9	3.6	2	1.3	0.7	0.3	0.3	0	0	0	0	0
0.3	1.6	4.6	5.3	6.3	6.3	5.9	4.9	3	2	1.3	0.3	0.3	1	0.7	0	0	0	0
0	0.3	1.3	3	5.3	6.9	6.9	4.9	3.6	3	1.6	1	0.7	1	1	0.3	0	0	0
0	0	0.3	1.6	5.3	6.3	8.2	5.3	4.3	3.6	1.6	1.3	1.3	1	0.7	0	0	0	0
0	0	0	0.3	1.6	3.3	4.9	4.3	3.3	3	1.6	1	1	1	0.3	0	0	0	0
0	0	0	0	0	0.7	1.3	2.6	1.6	1	0.7	0.3	0.7	0.3	0	0	0	0	0
0	0	0	0	0	0	0	0.3	0.3	0	0	0	0	0	0	0	0	0	0
0	0	0	0	0	0	0	0	0	0	0	0	0	0	0	0	0	0	0
0	0	0	0	0	0	0	0	0	0	0	0	0	0	0	0	0	0	0
0	0	0	0	0	0	0	0	0	0	0	0	0	0	0	0	0	0	0
0	0	0	0	0	0	0	0	0	0	0	0	0	0	0	0	0	0	0
0	0	0	0	0	0	0	0	0	0	0	0	0	0	0	0	0	0	0
0	0	0	0	0	0	0	0	0	0	0	0	0	0	0	0	0	0	0
0	0	0	0	0	0	0	0	0	0	0	0	0	0	0	0	0	0	0
0	0	0	0	0	0	0	0	0	0	0	0	0	0	0	0	0	0	0
Frame 40 (80.00 ms)
0	0	0	0	0	0	0	0	0	0	0	0	0	0	0	0	0	0	0
0	0	0	0	0	0	0	0	0	0	0	1	2.6	3.6	3	1.3	0.3	0	0
0	0	0	0	0	0	0	0	0	0.7	3.6	11.9	20.1	25.1	18.8	10.6	6.3	1.3	0
0	0	0	0	0	0	0	0	0.7	5.3	18.5	41.2	45.5	47.2	33.7	29.7	31	9.6	1
0	0	0	0	0	0	0	0.3	4.3	16.8	28	40.6	42.9	41.2	39.9	42.6	47.8	25.4	3.6
0	0	0	0	0	0	0	1.6	10.9	24.7	34.3	39.9	40.6	47.2	51.8	46.5	45.2	25.7	4
0	0	0	0	0	0	0	2.6	15.2	26.7	31.7	34.3	39.3	47.5	59.7	58.7	44.9	15.2	1.6
0	0	0	0	0	0	0	2.3	11.9	20.5	24.7	32.3	42.6	45.2	50.2	56.1	39.9	7.9	0.3
0	0	0	0	0	0	0	2	9.2	13.5	18.1	19.5	25.1	30	31	26.4	15.2	2.3	0
0	0	0	0	0	0	0	1.6	5.9	7.3	9.2	11.2	17.5	21.4	23.1	10.2	2.6	0.3	0
0	0	0	0	0	0	0	1	3	3.3	3.3	4.6	6.6	7.9	6.9	2	0.3	0	0
0	0	0	0	0	0	0.7	1.3	1.3	1.6	1	1	0.7	1	0.7	0	0	0	0
0	0	0	0	0.3	1.6	3	1.6	1	0.7	0.3	0	0	0	0	0	0	0	0
0	0	0	0.3	2	6.3	6.6	3	1.3	0.7	0	0	0	0	0	0	0	0	0
0	0	0	1.3	4.6	7.6	5.9	2	1	1	0.3	0	0	0	0	0	0	0	0
0	0	0.7	4	7.3	7.3	4.6	1.6	0.7	0.7	0	0	0	0	0	0	0	0	0
0	0	2	8.6	8.9	7.6	6.9	4	1	0	0	0	0	0	0	0	0	0	0
0	0.7	5.3	13.5	11.2	8.9	6.6	4.3	1	0	0	0	0	0	0	0	0	0	0
0	2	9.2	10.9	10.6	10.2	5.9	3.3	0.7	0	0	0	0	0	0	0	0	0	0
0.3	4.3	12.9	10.6	9.2	8.2	4.9	2.6	0.7	0	0	0	0	0	0	0	0	0	0
0.7	4.6	9.2	9.2	11.2	10.2	6.6	3.3	2	0.3	0	0	0	0	0	0	0	0	0
1	5.6	10.2	10.6	12.5	12.9	8.9	5.9	4.3	1.3	0.3	0.3	0	0	0	0	0	0	0
0.7	4.6	9.2	9.2	10.9	9.6	7.6	5.6	4	2	1.6	1	0.3	0.7	0	0	0	0	0
0.3	1.6	4.9	5.6	6.6	6.6	6.3	5.3	3.3	2.3	1.6	0.7	0.7	1.3	0.7	0	0	0	0
0	0.3	1.3	3.3	5.9	7.3	7.3	5.3	4	3.3	2	1	1	1.3	1	0.3	0	0	0
0	0	0.3	2	5.6	6.9	8.6	5.9	4.6	4	2	1.6	1.6	1.3	0.7	0	0	0	0
0	0	0	0.3	2	4	5.6	4.9	3.6	3.3	2	1	1.3	1.6	0.7	0	0	0	0
0	0	0	0	0.3	0.7	1.3	3	2	1	0.7	0.7	0.7	0.3	0	0	0	0	0
0	0	0	0	0	0	0	0.3	0.3	0	0	0	0	0	0	0	0	0	0
0	0	0	0	0	0	0	0	0	0	0	0	0	0	0	0	0	0	0
0	0	0	0	0	0	0	0	0	0	0	0	0	0	0	0	0	0	0
0	0	0	0	0	0	0	0	0	0	0	0	0	0	0	0	0	0	0
0	0	0	0	0	0	0	0	0	0	0	0	0	0	0	0	0	0	0
0	0	0	0	0	0	0	0	0	0	0	0	0	0	0	0	0	0	0
0	0	0	0	0	0	0	0	0	0	0	0	0	0	0	0	0	0	0
0	0	0	0	0	0	0	0	0	0	0	0	0	0	0	0	0	0	0
0	0	0	0	0	0	0	0	0	0	0	0	0	0	0	0	0	0	0
Frame 41 (82.00 ms)
0	0	0	0	0	0	0	0	0	0	0	0	0	0	0	0	0	0	0
0	0	0	0	0	0	0	0	0	0	0	1	2.6	4	3	1.3	0.3	0	0
0	0	0	0	0	0	0	0	0	0.7	3.6	11.2	20.5	26.4	19.5	10.6	6.3	1.3	0
0	0	0	0	0	0	0	0	0.7	5.3	18.1	38.9	46.2	48.5	36.3	30.4	31	9.6	1
0	0	0	0	0	0	0	0.3	4.3	16.8	28	41.2	48.2	42.6	40.6	43.2	48.2	25.4	3.6
0	0	0	0	0	0	0	1.6	10.9	24.7	34.3	40.3	41.9	47.5	51.8	46.9	45.2	25.7	4
0	0	0	0	0	0	0	2.6	15.2	26.7	31.7	34.3	39.3	47.5	60.1	59.4	45.5	15.2	1.6
0	0	0	0	0	0	0	2.3	11.9	20.8	24.7	32.3	42.6	45.2	50.2	56.4	40.6	7.9	0.3
0	0	0	0	0	0	0	2	9.2	13.5	18.1	19.5	25.1	30	31	26.4	15.5	2.6	0
0	0	0	0	0	0	0	1.6	6.3	7.3	9.2	11.2	17.5	21.8	23.4	10.6	2.6	0.3	0
0	0	0	0	0	0	0.3	1.3	3	3.3	3.6	4.6	6.6	7.9	7.3	2	0.3	0	0
0	0	0	0	0	0	0.7	1.3	1.3	1.6	1	1	1	1	0.7	0	0	0	0
0	0	0	0	0.3	1.6	3	2	1	0.7	0.3	0	0	0	0	0	0	0	0
0	0	0	0.3	2.3	6.6	6.9	3.3	1.3	0.7	0	0	0	0	0	0	0	0	0
0	0	0	1.6	4.9	7.9	5.9	2.3	1	1	0.3	0	0	0	0	0	0	0	0
0	0	0.7	4.3	7.3	7.3	4.6	1.6	0.7	0.7	0	0	0	0	0	0	0	0	0
0	0	2.3	8.6	8.9	7.9	6.9	4	1	0.3	0	0	0	0	0	0	0	0	0
0	0.7	5.6	13.5	11.2	9.2	6.9	4.6	1	0	0	0	0	0	0	0	0	0	0
0	2.3	9.2	10.9	10.6	10.2	6.3	3.6	0.7	0	0	0	0	0	0	0	0	0	0
0.3	4.3	12.9	10.6	9.2	8.2	5.3	3	0.7	0	0	0	0	0	0	0	0	0	0
0.7	4.6	9.6	9.2	11.2	10.6	6.9	3.3	2	0.3	0	0	0	0	0	0	0	0	0
1	5.9	10.6	10.6	12.9	13.2	9.6	6.3	4.6	1.3	0.3	0.3	0	0	0	0	0	0	0
0.7	4.9	9.6	9.9	11.2	9.9	7.6	5.6	4	2.3	1.6	1	0.3	0.7	0.3	0	0	0	0
0.3	1.6	4.9	5.9	6.9	6.9	6.9	5.9	3.3	2.6	1.6	0.7	0.7	1.6	0.7	0	0	0	0
0	0.3	1.3	3.6	6.3	7.9	7.6	5.3	4.3	3.6	2	1.3	1.3	1.6	1.3	0.3	0	0	0
0	0	0.3	2	5.9	7.3	9.2	6.3	4.9	4.3	2.3	2	2	1.6	1	0.3	0	0	0
0	0	0	0.3	2	4.3	6.3	5.6	4	3.6	2.3	1.3	1.6	2	0.7	0	0	0	0
0	0	0	0	0.3	0.7	1.6	3.3	2	1.3	1	0.7	1	0.7	0	0	0	0	0
0	0	0	0	0	0	0.3	0.7	0.3	0.3	0	0	0	0	0	0	0	0	0
0	0	0	0	0	0	0	0	0	0	0	0	0	0	0	0	0	0	0
0	0	0	0	0	0	0	0	0	0	0	0	0	0	0	0	0	0	0
0	0	0	0	0	0	0	0	0	0	0	0	0	0	0	0	0	0	0
0	0	0	0	0	0	0	0	0	0	0	0	0	0	0	0	0	0	0
0	0	0	0	0	0	0	0	0	0	0	0	0	0	0	0	0	0	0
0	0	0	0	0	0	0	0	0	0	0	0	0	0	0	0	0	0	0
0	0	0	0	0	0	0	0	0	0	0	0	0	0	0	0	0	0	0
0	0	0	0	0	0	0	0	0	0	0	0	0	0	0	0	0	0	0
Frame 42 (84.00 ms)
0	0	0	0	0	0	0	0	0	0	0	0	0	0	0	0	0	0	0
0	0	0	0	0	0	0	0	0	0	0	1	2.6	4	3	1.3	0.3	0	0
0	0	0	0	0	0	0	0	0	0.7	3.6	11.2	20.1	26.4	19.5	10.6	6.3	1.3	0
0	0	0	0	0	0	0	0	0.7	5.3	18.1	38.3	44.2	48.8	37.3	30.4	31	9.6	1
0	0	0	0	0	0	0	0.3	4.3	16.8	28	39.9	45.9	46.2	45.9	43.6	47.8	25.4	3.6
0	0	0	0	0	0	0	1.6	10.9	25.1	34.6	40.3	41.2	48.5	53.1	46.9	45.2	25.7	4
0	0	0	0	0	0	0	2.6	15.2	26.7	31.7	34.3	39.3	47.5	60.1	59.4	45.5	15.2	1.6
0	0	0	0	0	0	0	2.3	11.9	20.8	24.7	32.3	42.6	45.5	50.8	56.4	40.6	7.9	0.3
0	0	0	0	0	0	0	2	9.2	13.9	18.5	19.5	25.4	30.7	31.7	27.1	15.8	2.6	0
0	0	0	0	0	0	0	1.6	6.3	7.6	9.6	11.2	17.8	22.1	24.1	10.9	2.6	0.3	0
0	0	0	0	0	0	0.3	1.3	3	3.3	3.6	4.9	6.6	8.2	7.6	2.3	0.3	0	0
0	0	0	0	0	0	0.7	1.3	1.6	1.6	1	1	1	1	0.7	0	0	0	0
0	0	0	0	0.3	1.6	3.3	2	1.3	1	0.3	0	0	0	0	0	0	0	0
0	0	0	0.3	2.3	6.6	7.3	3.3	1.6	0.7	0	0	0	0	0	0	0	0	0
0	0	0	1.6	4.9	7.9	6.3	2.3	1.3	1	0.3	0	0	0	0	0	0	0	0
0	0	0.7	4.3	7.6	7.6	4.9	1.6	0.7	0.7	0	0	0	0	0	0	0	0	0
0	0	2.3	8.6	8.9	8.2	7.3	4	1	0.3	0	0	0	0	0	0	0	0	0
0	0.7	5.6	13.5	11.2	9.2	6.9	4.6	1	0	0	0	0	0	0	0	0	0	0
0	2.3	9.6	11.2	10.6	10.2	6.3	3.6	0.7	0	0	0	0	0	0	0	0	0	0
0.3	4.3	12.9	10.6	9.6	8.6	5.3	3	0.7	0	0	0	0	0	0	0	0	0	0
0.7	4.6	9.6	9.2	11.2	10.9	7.3	3.3	2	0.3	0	0	0	0	0	0	0	0	0
1	5.9	10.6	10.6	13.2	13.5	9.6	6.3	4.9	1.6	0.3	0.3	0	0	0	0	0	0	0
0.7	4.9	9.9	9.9	11.5	10.2	7.9	5.9	4.3	2.6	1.6	1	0.7	1	0.3	0	0	0	0
0.3	1.6	4.9	5.9	6.9	7.3	6.9	6.3	3.6	3	1.6	1	1	1.6	1	0	0	0	0
0	0.3	1.6	3.6	6.3	7.9	7.6	5.6	4.6	4	2.3	1.6	1.6	2	1.6	0.3	0	0	0
0	0	0.3	2.3	6.3	7.6	9.6	6.3	5.3	4.6	2.3	2.3	2.3	2	1.3	0.3	0	0	0
0	0	0	0.3	2	4.6	6.6	5.9	4.3	3.6	2.3	1.6	2	2.3	1	0	0	0	0
0	0	0	0	0.3	0.7	2	3.6	2.3	1.6	1	1	1.3	1	0.3	0	0	0	0
0	0	0	0	0	0	0.3	0.7	0.3	0.3	0	0	0.3	0	0	0	0	0	0
0	0	0	0	0	0	0	0	0	0	0	0	0	0	0	0	0	0	0
0	0	0	0	0	0	0	0	0	0	0	0	0	0	0	0	0	0	0
0	0	0	0	0	0	0	0	0	0	0	0	0	0	0	0	0	0	0
0	0	0	0	0	0	0	0	0	0	0	0	0	0	0	0	0	0	0
0	0	0	0	0	0	0	0	0	0	0	0	0	0	0	0	0	0	0
0	0	0	0	0	0	0	0	0	0	0	0	0	0	0	0	0	0	0
0	0	0	0	0	0	0	0	0	0	0	0	0	0	0	0	0	0	0
0	0	0	0	0	0	0	0	0	0	0	0	0	0	0	0	0	0	0
Frame 43 (86.00 ms)
0	0	0	0	0	0	0	0	0	0	0	0	0	0	0	0	0	0	0
0	0	0	0	0	0	0	0	0	0	0	1	2.6	3.6	3	1.3	0.3	0	0
0	0	0	0	0	0	0	0	0	0.7	3.6	11.2	19.8	24.4	18.5	10.2	6.3	1.3	0
0	0	0	0	0	0	0	0	0.7	4.9	17.8	39.3	45.2	45.9	34.6	30.4	31	9.6	1
0	0	0	0	0	0	0	0.3	4.3	16.2	27.4	42.9	46.9	44.5	43.2	45.9	48.5	25.4	3.6
0	0	0	0	0	0	0	1.6	10.9	24.4	34	40.6	40.9	45.5	49.8	46.9	45.5	26.1	4.3
0	0	0	0	0	0	0	2.6	15.2	26.4	31.7	34.3	38.9	46.9	59.4	59.4	45.5	15.2	1.6
0	0	0	0	0	0	0	2.3	11.9	20.8	24.7	32.3	42.6	45.2	50.8	56.8	41.6	8.2	0.3
0	0	0	0	0	0	0	2	9.2	13.9	18.5	19.8	25.4	30.4	31.7	27.4	16.2	2.6	0
0	0	0	0	0	0	0	1.6	6.3	7.6	9.6	11.5	17.8	22.1	24.4	11.2	3	0.3	0
0	0	0	0	0	0	0.3	1.3	3	3.3	3.6	4.9	6.9	8.2	7.6	2.3	0.3	0	0
0	0	0	0	0	0	0.7	1.3	1.6	1.6	1	1	1	1	0.7	0	0	0	0
0	0	0	0	0.3	1.6	3.3	2	1.3	1	0.3	0	0	0	0	0	0	0	0
0	0	0	0.3	2.3	6.6	7.3	3.3	1.6	0.7	0	0	0	0	0	0	0	0	0
0	0	0	1.6	4.9	7.9	6.3	2.6	1.3	1	0.3	0	0	0	0	0	0	0	0
0	0	0.7	4.3	7.6	7.6	4.9	2	1	0.7	0	0	0	0	0	0	0	0	0
0	0	2.3	8.9	8.9	8.2	7.3	4.3	1	0.3	0	0	0	0	0	0	0	0	0
0	0.7	5.6	13.5	11.2	9.2	6.9	4.6	1.3	0	0	0	0	0	0	0	0	0	0
0	2.3	9.6	11.2	10.6	10.2	6.6	3.6	0.7	0	0	0	0	0	0	0	0	0	0
0.3	4.6	13.2	10.9	9.6	8.6	5.6	3	0.7	0	0	0	0	0	0	0	0	0	0
0.7	4.6	9.6	9.2	11.5	11.2	7.3	3.3	2	0.3	0	0	0	0	0	0	0	0	0
1	5.9	10.6	10.9	13.2	13.9	9.9	6.6	4.9	1.6	0.7	0.3	0.3	0	0	0	0	0	0
0.7	4.9	9.9	10.2	11.9	10.6	8.2	6.3	4.6	2.6	2	1.3	0.7	1	0.3	0	0	0	0
0.3	2	5.3	6.3	7.3	7.6	7.3	6.3	4	3	2	1	1.3	2	1.3	0.3	0	0	0
0	0.3	1.6	4	6.6	8.2	8.2	5.9	4.9	4.3	2.6	1.6	1.6	2.3	2	0.7	0	0	0
0	0	0.3	2.3	6.6	7.9	9.9	6.9	5.6	4.9	2.6	2.3	2.6	2.3	1.3	0.7	0	0	0
0	0	0	0.3	2	4.6	7.3	6.6	4.6	4	2.6	1.6	2.3	2.6	1.3	0.3	0	0	0
0	0	0	0	0.3	1	2	3.6	2.6	1.6	1.3	1	1.6	1	0.3	0	0	0	0
0	0	0.3	0	0	0	0.3	0.7	0.3	0.3	0.3	0	0.3	0	0	0	0	0	0
0	0	0.3	0	0	0	0	0	0	0	0	0	0	0	0	0	0	0	0
0	0	0	0	0	0	0	0	0	0	0	0	0	0	0	0	0	0	0
0	0	0	0	0	0	0	0	0	0	0	0	0	0	0	0	0	0	0
0	0	0	0	0	0	0	0	0	0	0	0	0	0	0	0	0	0	0
0	0	0	0	0	0	0	0	0	0	0	0	0	0	0	0	0	0	0
0	0	0	0	0	0	0	0	0	0	0	0	0	0	0	0	0	0	0
0	0	0	0	0	0	0	0	0	0	0	0	0	0	0	0	0	0	0
0	0	0	0	0	0	0	0	0	0	0	0	0	0	0	0	0	0	0
Frame 44 (88.00 ms)
0	0	0	0	0	0	0	0	0	0	0	0	0	0	0	0	0	0	0
0	0	0	0	0	0	0	0	0	0	0	1	2.6	3.6	3	1.3	0.3	0	0
0	0	0	0	0	0	0	0	0	0.7	3.3	10.6	19.1	24.1	18.1	10.2	6.6	1.3	0
0	0	0	0	0	0	0	0	0.7	4.9	17.2	37.3	43.6	45.5	34.6	31	32.3	9.9	1
0	0	0	0	0	0	0	0.3	4.3	15.8	26.7	41.9	47.2	44.5	43.2	45.9	49.5	25.7	3.6
0	0	0	0	0	0	0	1.6	10.9	24.1	32.3	38.9	44.2	45.9	49.8	46.9	45.5	26.1	4.3
0	0	0	0	0	0	0	2.6	15.2	26.1	31	34	39.3	44.9	59.1	59.4	45.9	15.2	1.6
0	0	0	0	0	0	0	2.3	11.9	20.5	24.7	32.3	42.6	44.9	50.5	57.1	42.2	8.6	0.3
0	0	0	0	0	0	0	2	9.6	13.9	18.5	19.8	25.4	30.4	31.7	27.7	16.8	2.6	0
0	0	0	0	0	0	0	1.6	6.3	7.6	9.6	11.5	18.1	22.4	24.7	11.9	3	0.3	0
0	0	0	0	0	0	0.3	1.3	3	3.3	3.6	4.9	6.9	8.6	8.2	2.3	0.3	0	0
0	0	0	0	0	0	0.7	1.3	1.6	1.6	1	1	1	1	1	0	0	0	0
0	0	0	0	0.3	1.6	3.3	2	1.3	1	0.3	0	0	0	0	0	0	0	0
0	0	0	0.3	2.3	6.9	7.3	3.6	1.6	1	0.3	0	0	0	0	0	0	0	0
0	0	0	1.6	5.3	7.9	6.6	2.6	1.3	1.3	0.3	0	0	0	0	0	0	0	0
0	0	0.7	4.3	7.6	7.9	5.3	2	1	0.7	0	0	0	0	0	0	0	0	0
0	0	2.3	8.9	8.9	8.6	7.6	4.3	1	0.3	0	0	0	0	0	0	0	0	0
0	0.7	5.9	13.9	11.5	9.6	7.3	4.9	1.3	0	0	0	0	0	0	0	0	0	0
0	2.3	9.9	11.2	10.9	10.2	6.6	4	0.7	0	0	0	0	0	0	0	0	0	0
0.3	4.6	13.2	10.9	9.6	8.6	5.9	3.3	1	0	0	0	0	0	0	0	0	0	0
0.7	4.6	9.9	9.2	11.5	11.2	7.6	3.6	2.3	0.3	0	0	0	0	0	0	0	0	0
1	5.9	10.9	10.9	13.5	13.9	10.2	6.6	5.3	1.6	0.7	0.3	0.3	0.3	0	0	0	0	0
0.7	4.9	10.2	10.2	11.9	10.6	8.6	6.6	4.9	3	2.3	1.3	1	1.3	0.7	0	0	0	0
0.3	2	5.3	6.3	7.3	7.6	7.6	6.6	4.3	3.3	2	1.3	1.3	2.3	1.6	0.3	0	0	0
0	0.3	1.6	4	6.9	8.6	8.6	6.3	5.3	4.3	2.6	2	1.6	2.6	2.3	1	0	0	0
0	0	0.3	2.3	6.9	8.6	10.6	7.3	5.9	4.9	3	2.6	3	2.3	1.6	0.7	0	0	0
0	0	0	0.3	2.3	5.3	7.6	6.9	5.3	4.3	3	2	2.6	3.3	1.6	0.3	0	0	0
0	0	0	0	0.3	1	2.3	4	3	2	1.6	1.3	2	1.3	0.3	0	0	0	0
0	0	0.3	0.3	0	0	0.3	0.7	0.7	0.3	0.3	0.3	0.3	0	0	0	0	0	0
0	0	0.3	0	0	0	0	0	0	0	0	0	0	0	0	0	0	0	0
0	0	0	0	0	0	0	0	0	0	0	0	0	0	0	0	0	0	0
0	0	0	0	0	0	0	0	0	0	0	0	0	0	0	0	0	0	0
0	0	0	0	0	0	0	0	0	0	0	0	0	0	0	0	0	0	0
0	0	0	0	0	0	0	0	0	0	0	0	0	0	0	0	0	0	0
0	0	0	0	0	0	0	0	0	0	0	0	0	0	0	0	0	0	0
0	0	0	0	0	0	0	0	0	0	0	0	0	0	0	0	0	0	0
0	0	0	0	0	0	0	0	0	0	0	0	0	0	0	0	0	0	0
Frame 45 (90.00 ms)
0	0	0	0	0	0	0	0	0	0	0	0	0	0	0	0	0	0	0
0	0	0	0	0	0	0	0	0	0	0	1	2.6	3.3	2.6	1.3	0.3	0	0
0	0	0	0	0	0	0	0	0	0.7	3.3	10.6	18.8	22.8	17.8	10.2	6.6	1.3	0
0	0	0	0	0	0	0	0	0.7	4.6	16.8	37.3	42.9	42.9	32.7	30.7	32.3	9.9	1
0	0	0	0	0	0	0	0.3	4	14.8	25.7	41.9	46.5	41.9	40.9	46.2	49.8	25.7	3.6
0	0	0	0	0	0	0	1.6	9.9	22.4	31.7	38.9	43.9	43.9	48.2	49.8	47.8	26.4	4.3
0	0	0	0	0	0	0	2.6	14.2	24.7	30.7	34	39.3	44.5	58.7	60.1	46.9	15.5	1.6
0	0	0	0	0	0	0	2.3	11.9	20.5	24.7	32.3	42.6	44.5	50.5	57.1	42.9	8.6	0.3
0	0	0	0	0	0	0	2	9.6	13.9	18.8	20.1	25.4	30.4	32	28	17.5	3	0
0	0	0	0	0	0	0	1.6	6.3	7.6	9.6	11.9	18.1	22.8	25.4	12.2	3.3	0.3	0
0	0	0	0	0	0	0.3	1.3	3	3.3	4	5.3	7.3	8.9	8.6	2.6	0.3	0	0
0	0	0	0	0	0	0.7	1.3	1.6	2	1.3	1.3	1	1	1	0	0	0	0
0	0	0	0	0.3	2	3.3	2	1.3	1	0.3	0	0	0	0	0	0	0	0
0	0	0	0.3	2.3	6.9	7.6	3.6	1.6	1	0.3	0	0	0	0	0	0	0	0
0	0	0	1.6	5.3	8.2	6.6	2.6	1.3	1.3	0.3	0	0	0	0	0	0	0	0
0	0	0.7	4.3	7.6	7.9	5.3	2.3	1	0.7	0	0	0	0	0	0	0	0	0
0	0	2.3	8.9	9.2	8.6	7.9	4.6	1	0.3	0	0	0	0	0	0	0	0	0
0	0.7	5.9	13.9	11.5	9.6	7.6	4.9	1.3	0	0	0	0	0	0	0	0	0	0
0	2.3	9.9	11.5	10.9	10.6	6.9	4	0.7	0	0	0	0	0	0	0	0	0	0
0.3	4.6	13.5	10.9	9.6	8.9	5.9	3.3	1	0	0	0	0	0	0	0	0	0	0
0.7	4.9	9.9	9.6	11.9	11.5	7.9	3.6	2.3	0.7	0	0	0	0	0	0	0	0	0
1	5.9	10.9	11.2	13.9	14.5	10.6	6.9	5.3	2	0.7	0.3	0.3	0.3	0	0	0	0	0
0.7	4.9	10.2	10.6	11.9	10.9	8.9	6.9	5.3	3.6	2.6	1.3	1	1.3	0.7	0	0	0	0
0.3	2	5.6	6.3	7.6	7.9	7.9	6.9	4.6	3.6	2.3	1.3	1.6	3	2	0.7	0	0	0
0	0.3	1.6	4	6.9	8.9	8.9	6.6	5.6	4.6	3.3	2.3	2	3	3	1	0	0	0
0	0	0.3	2.6	6.9	8.9	10.9	7.6	6.3	5.3	3.3	3.3	3.3	3	2.3	1	0	0	0
0	0	0	0.7	2.3	5.6	8.2	7.6	5.6	4.9	3.3	2.6	3	3.6	2	0.7	0	0	0
0	0	0	0	0.3	1	2.3	4.3	3.6	2.3	2	1.6	2.3	1.6	0.3	0	0	0	0
0	0	0.3	0.3	0	0	0.3	0.7	0.7	0.3	0.3	0.3	0.3	0.3	0	0	0	0	0
0	0	0.3	0	0	0	0	0	0	0	0	0	0	0	0	0	0	0	0
0	0	0	0	0	0	0	0	0	0	0	0	0	0	0	0	0	0	0
0	0	0	0	0	0	0	0	0	0	0	0	0.3	0	0	0	0	0	0
0	0	0	0	0	0	0	0	0	0	0	0	0	0	0	0	0	0	0
0	0	0	0	0	0	0	0	0	0	0	0	0	0	0	0	0	0	0
0	0	0	0	0	0	0	0	0	0	0	0	0	0	0	0	0	0	0
0	0	0	0	0	0	0	0	0	0	0	0	0	0	0	0	0	0	0
0	0	0	0	0	0	0	0	0	0	0	0	0	0	0	0	0	0	0
Frame 46 (92.00 ms)
0	0	0	0	0	0	0	0	0	0	0	0	0	0	0	0	0	0	0
0	0	0	0	0	0	0	0	0	0	0	1	2.6	3.3	2.6	1.3	0.3	0	0
0	0	0	0	0	0	0	0	0	0.3	3.3	10.6	18.5	22.4	17.5	10.2	6.6	1.3	0
0	0	0	0	0	0	0	0	0.7	4.6	16.8	37	41.9	42.6	32.7	30.4	31.7	9.9	1
0	0	0	0	0	0	0	0.3	4	14.8	25.7	41.6	45.9	41.6	40.9	45.5	46.5	25.1	4
0	0	0	0	0	0	0	1.6	9.9	22.4	31.7	37.9	41.2	43.2	48.2	49.2	44.9	26.1	4.3
0	0	0	0	0	0	0	2.6	14.2	24.4	30.4	32	37	43.9	58.7	60.1	45.9	15.5	1.6
0	0	0	0	0	0	0	2.3	11.9	20.5	24.7	32	42.2	44.9	50.8	57.4	43.6	8.9	0.3
0	0	0	0	0	0	0	2	9.6	13.9	18.8	20.1	25.7	31	32.3	28.7	17.8	3	0
0	0	0	0	0	0	0	1.6	6.3	7.6	9.6	11.9	18.5	23.8	26.4	12.9	3.3	0.3	0
0	0	0	0	0	0	0.3	1.3	3.3	3.6	4	5.3	7.3	9.6	9.2	3	0.3	0	0
0	0	0	0	0	0	0.7	1.3	1.6	2	1.3	1.3	1	1.3	1	0.3	0	0	0
0	0	0	0	0.3	2	3.6	2	1.6	1	0.3	0	0	0	0	0	0	0	0
0	0	0	0.3	2.3	7.3	7.6	3.6	2	1	0.3	0	0	0	0	0	0	0	0
0	0	0	1.6	5.3	8.6	6.9	2.6	1.3	1.3	0.3	0	0	0	0	0	0	0	0
0	0	0.7	4.3	7.6	7.9	5.6	2.3	1	0.7	0	0	0	0	0	0	0	0	0
0	0	2.3	8.9	9.2	8.6	7.9	4.6	1	0.3	0	0	0	0	0	0	0	0	0
0	0.7	5.9	13.9	11.5	9.6	7.6	4.9	1.3	0	0	0	0	0	0	0	0	0	0
0	2.3	9.9	11.5	10.9	10.6	6.9	4.3	0.7	0	0	0	0	0	0	0	0	0	0
0.3	4.6	13.5	11.2	9.9	8.9	5.9	3.6	1	0	0	0	0	0	0	0	0	0	0
0.7	4.9	10.2	9.9	11.9	11.9	7.9	4	2.6	0.7	0	0	0	0	0	0	0	0	0
1	5.9	10.9	11.5	13.9	14.5	10.6	7.3	5.6	2	1	0.7	0.3	0.3	0	0	0	0	0
0.7	4.9	10.2	10.6	12.2	10.9	8.9	6.9	5.3	3.6	3	1.6	1.3	1.6	1	0	0	0	0
0.3	2	5.6	6.6	7.6	7.9	8.2	7.3	4.9	4	2.6	1.3	1.6	3	2	0.7	0	0	0
0	0.3	1.6	4.3	7.3	8.9	9.2	6.9	5.9	4.9	3.3	2.6	2.3	3.3	3.3	1.3	0.3	0	0
0	0	0.3	2.6	7.3	8.9	11.2	7.9	6.6	5.6	3.6	3.6	3.6	3.3	2.6	1.3	0.3	0	0
0	0	0	0.7	2.6	5.9	8.6	7.9	5.9	4.9	3.6	2.6	3.3	4	2.3	1	0	0	0
0	0	0	0	0.3	1	2.6	4.6	3.6	2.6	2.3	1.6	2.3	1.6	0.7	0.3	0	0	0
0	0	0.3	0.3	0	0	0.3	0.7	0.7	0.3	0.3	0.3	0.3	0.3	0	0	0	0	0
0	0	0.3	0	0	0	0	0	0	0	0	0	0	0	0	0	0	0	0
0	0	0	0	0	0	0	0	0	0	0	0	0	0	0	0	0	0	0
0	0	0	0	0	0	0	0	0	0	0	0	0.3	0	0	0	0	0	0
0	0	0	0	0	0	0	0	0	0	0	0	0	0	0	0	0	0	0
0	0	0	0	0	0	0	0	0	0	0	0	0	0	0	0	0	0	0
0	0	0	0	0	0	0	0	0	0	0	0	0	0	0	0	0	0	0
0	0	0	0	0	0	0	0	0	0	0	0	0	0	0	0	0	0	0
0	0	0	0	0	0	0	0	0	0	0	0	0	0	0	0	0	0	0
Frame 47 (94.00 ms)
0	0	0	0	0	0	0	0	0	0	0	0	0	0	0	0	0	0	0
0	0	0	0	0	0	0	0	0	0	0	1	2.6	3.6	2.6	1.3	0.3	0	0
0	0	0	0	0	0	0	0	0	0.3	3.3	10.2	18.1	22.1	17.5	9.9	5.9	1.3	0
0	0	0	0	0	0	0	0	0.7	4.3	16.2	35.6	41.2	41.6	32.3	29.7	29.7	9.2	1
0	0	0	0	0	0	0	0.3	3.6	14.5	25.1	39.9	44.2	41.2	40.3	43.6	45.9	25.1	4
0	0	0	0	0	0	0	1.3	9.6	22.4	31.3	37.6	40.9	43.2	47.8	46.9	44.5	26.1	4.3
0	0	0	0	0	0	0	2.6	14.2	24.4	30.4	32	36.6	43.9	58.7	59.4	46.5	15.8	1.6
0	0	0	0	0	0	0	2	11.5	20.5	25.1	32	41.9	44.5	50.5	57.4	43.9	8.9	0.3
0	0	0	0	0	0	0	2	9.6	13.9	19.1	20.1	25.7	31	32.7	29	18.5	3.3	0
0	0	0	0	0	0	0	1.6	6.3	7.6	9.9	11.9	18.8	24.1	27.1	13.5	3.6	0.3	0
0	0	0	0	0	0	0.3	1.3	3.3	3.6	4	5.3	7.6	9.9	9.9	3.3	0.3	0	0
0	0	0	0	0	0	1	1.6	1.6	2	1.3	1.3	1	1.3	1	0.3	0	0	0
0	0	0	0	0.3	2	3.6	2.3	1.6	1	0.3	0	0	0	0	0	0	0	0
0	0	0	0.3	2.3	7.3	7.9	4	2	1	0.3	0	0	0	0	0	0	0	0
0	0	0.3	1.6	5.6	8.6	6.9	2.6	1.6	1.3	0.3	0	0	0	0	0	0	0	0
0	0	0.7	4.6	7.9	8.2	5.6	2.3	1	1	0	0	0	0	0	0	0	0	0
0	0	2.3	8.9	9.2	8.9	8.2	4.9	1.3	0.3	0	0	0	0	0	0	0	0	0
0	0.7	5.9	13.9	11.5	9.9	7.6	5.3	1.3	0	0	0	0	0	0	0	0	0	0
0	2.3	9.9	11.5	10.9	10.9	6.9	4.3	1	0	0	0	0	0	0	0	0	0	0
0.3	4.6	13.5	11.2	9.9	9.2	5.9	3.6	1	0	0	0	0	0	0	0	0	0	0
0.7	4.9	10.2	9.9	12.2	11.9	8.2	4	2.6	0.7	0	0	0	0	0	0	0	0	0
1	5.9	10.9	11.5	14.2	14.8	10.9	7.6	5.6	2	1	0.7	0.3	0.7	0.3	0	0	0	0
0.7	4.9	10.2	10.9	12.5	11.2	9.2	7.3	5.3	4	3	1.6	1.3	2	1	0.3	0	0	0
0.3	2	5.6	6.9	7.9	8.2	8.6	7.6	4.9	4.3	3	1.6	2	3.3	2.3	0.7	0	0	0
0	0.3	1.6	4.3	7.3	9.2	9.6	7.3	5.9	5.3	3.6	3	2.6	3.6	3.6	1.3	0.3	0	0
0	0	0.3	2.6	7.6	9.2	11.5	8.2	6.9	5.9	4	4	4	4	3.3	1.6	0.3	0	0
0	0	0	0.7	2.6	5.9	8.9	8.2	6.3	5.3	4	3	3.6	4.6	3	1.3	0.3	0	0
0	0	0	0	0.3	1	3	4.9	4	3	2.3	2	2.6	2	1	0.3	0	0	0
0	0	0.3	0.3	0	0	0.3	0.7	0.7	0.3	0.3	0.3	0.3	0.3	0	0	0	0	0
0	0	0.3	0	0	0	0	0	0	0	0	0	0	0	0	0	0	0	0
0	0	0	0	0	0	0	0	0	0	0	0	0	0	0	0	0	0	0
0	0	0	0	0	0	0	0	0	0	0	0	0.3	0.3	0	0	0	0	0
0	0	0	0	0	0	0	0	0	0	0	0	0	0	0	0	0	0	0
0	0	0	0	0	0	0	0	0	0	0	0	0	0	0	0	0	0	0
0	0	0	0	0	0	0	0	0	0	0	0	0	0	0	0	0	0	0
0	0	0	0	0	0	0	0	0	0	0	0	0	0	0	0	0	0	0
0	0	0	0	0	0	0	0	0	0	0	0	0	0	0	0	0	0	0
Frame 48 (96.00 ms)
0	0	0	0	0	0	0	0	0	0	0	0	0	0	0	0	0	0	0
0	0	0	0	0	0	0	0	0	0	0	1	2.6	3.6	2.6	1.3	0.3	0	0
0	0	0	0	0	0	0	0	0	0.3	3	9.9	18.1	22.1	17.2	9.9	5.9	1.3	0
0	0	0	0	0	0	0	0	0.7	4.3	16.2	35	40.9	41.2	31.3	28.7	29.4	9.2	1
0	0	0	0	0	0	0	0.3	3.6	14.5	25.1	39.3	43.9	39.6	38.9	43.2	45.5	25.1	4
0	0	0	0	0	0	0	1.3	9.2	22.4	31.3	36.6	40.3	41.6	46.2	45.9	44.2	26.1	4.3
0	0	0	0	0	0	0	2.6	13.5	24.4	30.4	31.3	35.6	42.6	57.4	56.4	45.9	15.8	1.6
0	0	0	0	0	0	0	2	11.5	20.5	24.7	30.4	41.6	44.5	50.5	57.1	44.5	9.2	0.3
0	0	0	0	0	0	0	2	9.6	14.2	18.8	19.8	25.7	31.3	33	29	18.8	3.3	0
0	0	0	0	0	0	0	1.6	6.6	7.9	9.9	12.2	19.1	24.7	27.7	13.9	3.6	0.3	0
0	0	0	0	0	0	0.3	1.3	3.3	3.6	4	5.6	7.9	10.2	9.9	3.3	0.3	0	0
0	0	0	0	0	0.3	1	1.6	2	2	1.3	1.3	1.3	1.3	1	0.3	0	0	0
0	0	0	0	0.3	2	3.6	2.3	1.6	1.3	0.3	0	0	0	0	0	0	0	0
0	0	0	0.3	2.6	7.6	8.2	4	2.3	1.3	0.3	0	0	0	0	0	0	0	0
0	0	0.3	1.6	5.6	8.9	7.3	3	1.6	1.3	0.3	0	0	0	0	0	0	0	0
0	0	0.7	4.6	7.9	8.2	5.9	2.3	1.3	1	0.3	0	0	0	0	0	0	0	0
0	0	2.3	9.2	9.6	9.2	8.6	4.9	1.3	0.3	0	0	0	0	0	0	0	0	0
0	0.7	5.9	14.2	11.9	9.9	7.9	5.3	1.3	0	0	0	0	0	0	0	0	0	0
0	2.6	10.2	11.9	11.2	10.9	7.3	4.3	1	0	0	0	0	0	0	0	0	0	0
0.3	4.6	13.9	11.5	9.9	9.2	6.3	3.6	1.3	0	0	0	0	0	0	0	0	0	0
0.7	4.9	10.2	9.9	12.2	12.2	8.2	4.3	2.6	0.7	0	0	0	0	0	0	0	0	0
1	5.9	11.2	11.5	14.5	15.2	11.2	7.6	5.9	2.3	1	0.7	0.7	0.7	0.3	0	0	0	0
0.7	5.3	10.6	11.2	12.9	11.5	9.6	7.6	5.6	4	3.3	2	1.6	2.3	1	0.3	0	0	0
0.3	2	5.6	6.9	7.9	8.6	8.9	7.9	5.3	4.3	3	1.6	2	3.6	2.6	1	0	0	0
0	0.3	2	4.6	7.6	9.6	9.6	7.6	6.3	5.6	4	3	3	4	4	1.6	0.3	0	0
0	0	0.3	2.6	7.6	9.6	11.9	8.6	6.9	6.3	4.3	4.3	4.3	4.3	3.6	1.6	0.3	0	0
0	0	0	0.7	2.6	6.3	9.6	8.6	6.6	5.6	4.3	3.3	4	4.9	3.3	1.6	0.3	0	0
0	0	0	0	0.3	1.3	3.3	5.3	4.3	3.3	2.6	2	3	2.3	1	0.3	0	0	0
0	0	0.3	0.3	0	0	0.3	1	0.7	0.7	0.7	0.3	0.7	0.3	0	0	0	0	0
0	0	0.3	0	0	0	0	0	0	0	0	0	0	0	0	0	0	0	0
0	0	0	0	0	0	0	0	0	0	0	0	0	0.3	0	0	0	0	0
0	0	0	0	0	0	0	0	0	0	0	0	0.3	0.3	0	0	0	0	0
0	0	0	0	0	0	0	0	0	0	0	0	0	0	0	0	0	0	0
0	0	0	0	0	0	0	0	0	0	0	0	0	0	0	0	0	0	0
0	0	0	0	0	0	0	0	0	0	0	0	0	0	0	0	0	0	0
0	0	0	0	0	0	0	0	0	0	0	0	0	0	0	0	0	0	0
0	0	0	0	0	0	0	0	0	0	0	0	0	0	0	0	0	0	0
Frame 49 (98.00 ms)
0	0	0	0	0	0	0	0	0	0	0	0	0	0	0	0	0	0	0
0	0	0	0	0	0	0	0	0	0	0	1	2.3	3.6	2.6	1.3	0.3	0	0
0	0	0	0	0	0	0	0	0	0.3	3	9.9	17.8	21.8	17.2	9.9	5.9	1.3	0
0	0	0	0	0	0	0	0	0.7	4.3	15.8	35	39.9	40.3	30.7	28.4	28	8.9	1
0	0	0	0	0	0	0	0.3	3.3	13.9	24.4	38.9	42.2	39.3	38.9	42.9	43.6	24.4	4
0	0	0	0	0	0	0	1.3	8.9	20.8	30	36	38.6	41.2	45.9	45.5	42.6	25.7	4.3
0	0	0	0	0	0	0	2.3	13.2	23.4	30	31	33.7	41.6	57.1	56.4	45.5	15.5	1.6
0	0	0	0	0	0	0	2	11.5	20.1	24.7	30	38.3	41.6	50.2	57.1	44.9	9.2	0.3
0	0	0	0	0	0	0	2	9.6	14.2	19.1	19.5	25.1	30.7	33	29.7	19.5	3.3	0
0	0	0	0	0	0	0	2	6.6	7.9	10.2	12.2	19.1	25.1	28.4	14.2	4	0.3	0
0	0	0	0	0	0	0.3	1.3	3.3	3.6	4	5.6	7.9	10.2	10.6	3.3	0.3	0	0
0	0	0	0	0	0.3	1	1.6	2	2.3	1.3	1.3	1.3	1.3	1.3	0.3	0	0	0
0	0	0	0	0.3	2.3	4	2.6	2	1.3	0.3	0	0	0	0	0	0	0	0
0	0	0	0.3	2.6	7.9	8.6	4.3	2.3	1.3	0.3	0	0	0	0	0	0	0	0
0	0	0.3	2	5.9	9.2	7.6	3	1.6	1.6	0.3	0	0	0	0	0	0	0	0
0	0	0.7	4.6	8.2	8.6	5.9	2.3	1.3	1	0.3	0	0	0	0	0	0	0	0
0	0	2.3	9.2	9.6	9.2	8.9	4.9	1.3	0.7	0	0	0	0	0	0	0	0	0
0	0.7	5.9	14.2	11.9	10.2	7.9	5.3	1.6	0.3	0	0	0	0	0	0	0	0	0
0	2.6	10.2	11.9	11.2	11.2	7.3	4.6	1	0	0	0	0	0	0	0	0	0	0
0.3	4.9	13.9	11.5	10.2	9.2	6.3	4	1.3	0	0	0	0	0	0	0	0	0	0
0.7	4.9	10.2	10.2	12.5	12.2	8.6	4.6	3	0.7	0	0	0	0	0	0	0	0	0
1	6.3	11.2	11.9	14.8	15.5	11.5	7.9	6.3	2.3	1	0.7	0.7	0.7	0.3	0	0	0	0
0.7	5.3	10.9	11.2	12.9	11.9	9.9	7.9	5.9	4.3	3.3	2	1.6	2.3	1.3	0.3	0	0	0
0.3	2	5.9	7.3	8.2	8.9	9.2	8.2	5.6	4.6	3.3	2	2.3	4	3	1	0	0	0
0	0.3	2	4.6	7.9	9.9	10.2	7.9	6.6	5.9	4.3	3.3	3.3	4.3	4.3	2	0.3	0	0
0	0	0.3	2.6	8.2	10.2	12.2	8.9	7.6	6.6	4.6	4.6	4.6	4.6	4	2	0.3	0	0
0	0	0	0.7	3	6.6	9.9	8.9	6.9	5.9	4.6	3.6	4.3	5.3	3.6	1.6	0.3	0	0
0	0	0	0	0.3	1.3	3.3	5.3	4.6	3.3	3	2.3	3	2.3	1.3	0.3	0	0	0
0	0	0.3	0.3	0	0	0.3	1	0.7	0.7	0.7	0.3	0.7	0.3	0	0	0	0	0
0	0	0.3	0.3	0	0	0	0	0	0	0	0	0	0	0	0	0	0	0
0	0	0	0	0	0	0	0	0	0	0	0	0.3	0.3	0	0	0	0	0
0	0	0	0	0	0	0	0	0	0	0	0	0.3	0.3	0	0	0	0	0
0	0	0	0	0	0	0	0	0	0	0	0	0	0	0	0	0	0	0
0	0	0	0	0	0	0	0	0	0	0	0	0	0	0	0	0	0	0
0	0	0	0	0	0	0	0	0	0	0	0	0	0	0	0	0	0	0
0	0	0	0	0	0	0	0	0	0	0	0	0	0	0	0	0	0	0
0	0	0	0	0	0	0	0	0	0	0	0	0	0	0	0	0	0	0
Frame 50 (100.00 ms)
0	0	0	0	0	0	0	0	0	0	0	0	0	0	0	0	0	0	0
0	0	0	0	0	0	0	0	0	0	0	1	2.3	3.3	2.6	1.3	0.3	0	0
0	0	0	0	0	0	0	0	0	0.3	3	9.9	17.2	21.1	16.8	9.9	5.9	1.3	0
0	0	0	0	0	0	0	0	0.7	4.3	15.5	34	38.9	39.3	30.4	28	27.7	8.6	0.7
0	0	0	0	0	0	0	0.3	3.3	13.5	23.8	37.9	41.2	37.9	37.6	41.2	42.9	22.8	3.3
0	0	0	0	0	0	0	1.3	8.9	20.5	28.7	35.3	37.6	39.9	45.2	43.6	41.2	23.8	3.6
0	0	0	0	0	0	0	2.3	12.9	23.1	28	29.7	32.3	40.6	56.8	54.1	42.9	14.8	1.6
0	0	0	0	0	0	0	2	11.5	20.1	24.4	29.4	37	41.2	49.8	56.8	44.9	9.2	0.3
0	0	0	0	0	0	0	2	9.6	14.2	19.1	19.8	25.1	30.7	33.3	30	19.8	3.3	0
0	0	0	0	0	0	0	2	6.6	7.9	10.2	12.5	19.5	25.1	28.7	14.5	4	0.3	0
0	0	0	0	0	0	0.3	1.6	3.6	4	4.3	5.9	8.2	10.6	10.9	3.6	0.3	0	0
0	0	0	0	0	0.3	1	1.6	2	2.3	1.6	1.3	1.3	1.3	1.3	0.3	0	0	0
0	0	0	0	0.3	2.3	4	2.6	2	1.3	0.3	0	0	0	0	0	0	0	0
0	0	0	0.3	3	8.6	8.9	4.6	2.3	1.3	0.3	0	0	0	0	0	0	0	0
0	0	0.3	2	6.3	9.6	7.9	3.3	1.6	1.6	0.3	0	0	0	0	0	0	0	0
0	0	0.7	4.6	8.6	8.9	6.3	2.6	1.3	1	0.3	0	0	0	0	0	0	0	0
0	0	2.3	9.6	9.9	9.6	9.2	5.3	1.3	0.7	0	0	0	0	0	0	0	0	0
0	0.7	5.9	14.2	11.9	10.2	8.2	5.6	1.6	0.3	0	0	0	0	0	0	0	0	0
0	2.6	10.2	11.9	11.2	11.2	7.3	4.6	1	0	0	0	0	0	0	0	0	0	0
0.7	4.9	13.9	11.5	10.2	9.6	6.6	4	1.3	0	0	0	0	0	0	0	0	0	0
0.7	4.9	10.2	10.2	12.5	12.5	8.6	4.6	3	0.7	0	0	0	0	0	0	0	0	0
1	6.3	11.5	12.2	14.8	15.8	11.5	8.2	6.3	2.3	1	1	0.7	0.7	0.3	0	0	0	0
0.7	5.3	10.9	11.5	13.2	11.9	10.2	8.2	6.3	4.6	3.6	2.3	1.6	3	1.3	0.3	0	0	0
0.3	2	5.9	7.3	8.2	9.2	9.6	8.6	5.9	4.9	3.3	2.3	2.6	4.3	3	1	0	0	0
0	0.3	2	4.9	7.9	9.9	10.2	7.9	6.9	6.3	4.3	3.6	3.6	4.6	4.3	2.3	0.3	0	0
0	0	0.3	3	8.2	10.2	12.9	9.6	7.9	6.9	4.9	4.9	4.9	4.9	4.3	2.3	0.3	0	0
0	0	0	0.7	3	6.9	10.6	9.6	7.3	6.3	4.9	4	4.6	5.6	4	2.3	0.3	0	0
0	0	0	0	0.3	1.3	3.6	5.6	4.9	3.6	3.3	2.6	3.3	2.3	1.3	0.3	0	0	0
0	0	0.3	0.3	0	0	0.3	1	1	0.7	0.7	0.3	0.7	0.3	0	0	0	0	0
0	0	0.3	0.3	0	0	0	0	0	0	0	0	0	0	0	0	0	0	0
0	0	0	0	0	0	0	0	0	0	0	0	0.3	0.3	0	0	0	0	0
0	0	0	0	0	0.3	0	0	0	0	0	0	0.3	0.3	0	0	0	0	0
0	0	0	0	0	0	0	0	0	0	0	0	0	0	0	0	0	0	0
0	0	0	0	0	0	0	0	0	0	0	0	0	0	0	0	0	0	0
0	0	0	0	0	0	0	0	0	0	0	0	0	0	0	0	0	0	0
0	0	0	0	0	0	0	0	0	0	0	0	0	0	0	0	0	0	0
0	0	0	0	0	0	0	0	0	0	0	0	0	0	0	0	0	0	0
Frame 51 (102.00 ms)
0	0	0	0	0	0	0	0	0	0	0	0	0	0	0	0	0	0	0
0	0	0	0	0	0	0	0	0	0	0	0.7	2.3	3.3	2.6	1.3	0.3	0	0
0	0	0	0	0	0	0	0	0	0.3	3	9.6	16.8	20.5	16.5	9.6	5.6	1	0
0	0	0	0	0	0	0	0	0.7	4	15.2	33.7	37.3	37.9	29.4	27.1	26.7	8.6	0.7
0	0	0	0	0	0	0	0.3	3.3	13.2	23.1	37.3	39.6	36.3	36.6	40.9	41.9	22.4	3.3
0	0	0	0	0	0	0	1.3	8.6	20.1	28.4	34.3	36	38.3	43.2	43.2	40.9	22.8	3.6
0	0	0	0	0	0	0	2.3	12.5	23.1	28	29	32	39.3	52.8	53.1	42.9	14.5	1.6
0	0	0	0	0	0	0	2	11.5	20.5	24.4	28.4	36.6	40.6	46.9	56.1	44.9	9.2	0.3
0	0	0	0	0	0	0	2	9.6	14.2	19.1	19.8	24.7	30.7	33	30	20.1	3.6	0
0	0	0	0	0	0	0	2	6.6	7.9	10.2	12.5	19.5	25.4	29.4	14.8	4	0.3	0
0	0	0	0	0	0	0.3	1.6	3.6	4	4.3	5.9	8.2	10.9	11.2	3.6	0.3	0	0
0	0	0	0	0	0.3	1	1.6	2	2.3	1.6	1.3	1.3	1.3	1.3	0.3	0	0	0
0	0	0	0	0.7	2.3	4	2.6	2	1.3	0.3	0	0	0	0	0	0	0	0
0	0	0	0.3	3	8.9	8.9	4.6	2.6	1.6	0.3	0	0	0	0	0	0	0	0
0	0	0.3	2	6.6	9.9	7.9	3.3	2	1.6	0.3	0	0	0	0	0	0	0	0
0	0	0.7	4.9	8.6	8.9	6.3	2.6	1.3	1.3	0.3	0	0	0	0	0	0	0	0
0	0	2.3	9.6	9.9	9.6	9.2	5.6	1.6	0.7	0	0	0	0	0	0	0	0	0
0	1	6.3	14.5	12.2	10.6	8.2	5.9	1.6	0.3	0	0	0	0	0	0	0	0	0
0	2.6	10.6	12.2	11.5	11.2	7.6	4.6	1	0	0	0	0	0	0	0	0	0	0
0.7	4.9	14.2	11.9	10.2	9.6	6.6	4.3	1.3	0	0	0	0	0	0	0	0	0	0
0.7	4.9	10.2	10.6	12.9	12.5	8.9	4.9	3.3	0.7	0	0	0	0	0	0	0	0	0
1	6.3	11.5	12.5	15.2	15.8	11.9	8.2	6.6	2.6	1.3	1	0.7	1	0.3	0	0	0	0
0.7	5.3	11.2	12.2	13.5	12.2	10.2	8.2	6.6	4.9	4	2.6	2	3	1.6	0.3	0	0	0
0.3	2	5.9	7.6	8.6	9.2	9.9	8.9	6.3	4.9	3.6	2.3	2.6	4.6	3.3	1.3	0.3	0	0
0	0.3	2	5.3	8.2	10.2	10.6	8.2	7.3	6.3	4.6	4	4	4.9	4.6	2.3	0.3	0	0
0	0	0.3	3	8.2	10.6	12.9	9.6	7.9	6.9	5.3	5.3	5.3	5.3	4.6	2.6	0.3	0	0
0	0	0	0.7	3	7.3	10.6	9.9	7.6	6.3	4.9	4.3	4.9	5.9	4.3	2.6	0.3	0	0
0	0	0	0	0.3	1.3	3.6	5.9	5.3	4	3.6	2.6	3.3	2.6	1.6	0.7	0	0	0
0	0	0.3	0.3	0	0	0.3	1	1	0.7	0.7	0.7	0.7	0.7	0.3	0	0	0	0
0	0	0.3	0.3	0	0	0	0	0	0	0	0	0	0	0	0	0	0	0
0	0	0	0	0	0	0	0	0	0	0	0	0.3	0.3	0	0	0	0	0
0	0	0	0	0	0.3	0	0	0	0	0	0	0.3	0.3	0	0	0	0	0
0	0	0	0	0	0	0	0	0	0	0	0	0	0	0	0	0	0	0
0	0	0	0	0	0	0	0	0	0	0	0	0	0	0	0	0	0	0
0	0	0	0	0	0	0	0	0	0	0	0	0	0	0	0	0	0	0
0	0	0	0	0	0	0	0	0	0	0	0	0	0	0	0	0	0	0
0	0	0	0	0	0	0	0	0	0	0	0	0	0	0	0	0	0	0
Frame 52 (104.00 ms)
0	0	0	0	0	0	0	0	0	0	0	0	0	0	0	0	0	0	0
0	0	0	0	0	0	0	0	0	0	0	0.7	2.3	3.3	2.6	1.3	0.3	0	0
0	0	0	0	0	0	0	0	0	0.3	3	9.2	16.5	19.8	16.2	9.6	5.6	1	0
0	0	0	0	0	0	0	0	0.7	4	14.5	32	36.6	36.6	28.7	26.7	26.7	8.2	0.7
0	0	0	0	0	0	0	0.3	3.3	12.9	22.4	36.3	39.3	36	36.3	39.9	40.6	21.4	3.3
0	0	0	0	0	0	0	1.3	8.2	19.8	27.4	33	35.6	38.3	42.9	41.9	39.6	22.4	3.6
0	0	0	0	0	0	0	2.3	12.5	22.1	26.7	28	31.7	38.6	52.5	52.1	42.6	14.5	1.6
0	0	0	0	0	0	0	2	11.5	20.1	24.1	28.4	36.6	40.3	46.9	56.1	45.2	9.2	0.3
0	0	0	0	0	0	0	2	9.6	14.2	19.1	19.8	25.1	30.7	33	30	20.5	3.6	0
0	0	0	0	0	0	0.3	2	6.9	8.2	10.2	12.5	19.8	25.7	30	15.5	4.3	0.3	0
0	0	0	0	0	0	0.3	1.6	3.6	4	4.3	5.9	8.2	11.2	11.5	3.6	0.3	0	0
0	0	0	0	0	0.3	1	1.6	2	2.6	1.6	1.6	1.3	1.6	1.3	0.3	0	0	0
[truncated: 10,941 more rows]
[truncated: 2 more columns]
