# Supplementary material for: Similarity of Center of Pressure Progression during Walking and Jogging of Anterior Cruciate Ligament Deficient Patients
Source: PLoS One. 2017 Jan 10;12(1):e0169421. doi: 10.1371/journal.pone.0169421 (PMC5224873; doi:10.1371/journal.pone.0169421)
Supplement: S1 Dataset — (ZIP) [file pone.0169421.s001.zip › partial plantar pressure data sent to PLOS-remove name and data/01. Part of the 64 unilateral ACLD subjects/jog/07/07 - run_5' -- Dyn.txt]

Scanning speed; for the left foot: 500.00 Hertz, for the right foot: 500.00 Hertz
Left foot data
Left rectangle position
Rectangle bottom
60
Rectangle left
22
Rectangle width
24
Rectangle height
36
Frame 0 (0.00 ms)
0	0	0	0	0	0	0	0	0	0	0	0	0	0	0	0	0	0	0	0	0	0	0	0
0	0	0	0	0	0	0	0	0	0	0	0	0	0	0	0.7	0.3	0.3	0	0	0	0	0	0
0	0	0	0	0	0	0	0	0	0	0	0	0	0	0.3	0.7	0.3	0.3	0	0	0	0	0	0
0	0	0	0	0	0	0	0	0	0	0	0	0	0	0	0.3	0	0	0	0	0	0	0	0
0	0	0	0	0	0	0	0	0	0	0	0	0	0	0	0	0	0	0	0	0	0	0	0
0	0	0	0	0	0	0	0	0	0	0	0	0	0	0	0	0	0	0	0	0	0	0	0
0	0	0	0	0	0	0	0	0	0	0	0	0	0	0	0	0	0	0	0	0	0	0	0
0	0	0	0	0	0	0	0	0	0	0	0	0	0	0	0	0	0	0	0	0	0	0	0
0	0	0	0	0	0	0	0	0	0	0	0	0	0	0	0	0	0	0	0	0	0	0	0
0	0	0	0	0	0	0	0	0	0	0	0	0	0	0	0	0	0	0	0	0	0	0	0
0	0	0	0	0	0	0	0	0	0	0	0	0	0	0	0	0	0	0	0	0	0	0	0
0	0	0	0	0	0	0	0	0	0	0	0	0	0	0	0	0	0	0	0	0	0	0	0
0	0	0	0	0	0	0	0	0	0	0	0	0	0	0	0	0	0	0	0	0	0	0	0
0	0	0	0	0	0	0	0	0	0	0	0	0	0	0	0	0	0	0	0	0	0	0	0
0	0	0	0	0	0	0	0	0	0	0	0	0	0	0	0	0	0	0	0	0	0	0	0
0	0	0	0	0	0	0	0	0	0	0	0	0	0	0	0	0	0	0	0	0	0	0	0
0	0	0	0	0	0	0	0	0	0	0	0	0	0	0	0	0	0	0	0	0	0	0	0
0	0	0	0	0	0	0	0	0	0	0	0	0	0	0	0	0	0	0	0	0	0	0	0
0	0	0	0	0	0	0	0	0	0	0	0	0	0	0	0	0	0	0	0	0	0	0	0
0	0	0	0	0	0	0	0	0	0	0	0	0	0	0	0	0	0	0	0	0	0	0	0
0	0	0	0	0	0	0	0	0	0	0	0	0	0	0	0	0	0	0	0	0	0	0	0
0	0	0	0	0	0	0	0	0	0	0	0	0	0	0	0	0	0	0	0	0	0	0	0
0	0	0	0	0	0	0	0	0	0	0	0	0	0	0	0	0	0	0	0	0	0	0	0
0	0	0	0	0	0	0	0	0	0	0	0	0	0	0	0	0	0	0	0	0	0	0	0
0	0	0	0	0	0	0	0	0	0	0	0	0	0	0	0	0	0	0	0	0	0	0	0
0	0	0	0	0	0	0	0	0	0	0	0	0	0	0	0	0	0	0	0	0	0	0	0
0	0	0	0	0	0	0	0	0	0	0	0	0	0	0	0	0	0	0	0	0	0	0	0
0	0	0	0	0	0	0	0	0	0	0	0	0	0	0	0	0	0	0	0	0	0	0	0
0	0	0	0	0	0	0	0	0	0	0	0	0	0	0	0	0	0	0	0	0	0	0	0
0	0	0	0	0	0	0	0	0	0	0	0	0	0	0	0	0	0	0	0	0	0	0	0
0	0	0	0	0	0	0	0	0	0	0	0	0	0	0	0	0	0	0	0	0	0	0	0
0	0	0	0	0	0	0	0	0	0	0	0	0	0	0	0	0	0	0	0	0	0	0	0
0	0	0	0	0	0	0	0	0	0	0	0	0	0	0	0	0	0	0	0	0	0	0	0
0	0	0	0	0	0	0	0	0	0	0	0	0	0	0	0	0	0	0	0	0	0	0	0
0	0	0	0	0	0	0	0	0	0	0	0	0	0	0	0	0	0	0	0	0	0	0	0
0	0	0	0	0	0	0	0	0	0	0	0	0	0	0	0	0	0	0	0	0	0	0	0
Frame 1 (2.00 ms)
0	0	0	0	0	0	0	0	0	0	0	0	0	0	0.3	1	0.7	0.7	0.3	0	0	0	0	0
0	0	0	0	0	0	0	0	0	0	0	0	0	0.3	1.7	3	2	1.3	1	0.7	0	0	0	0
0	0	0	0	0	0	0	0	0	0	0	0	0	1	1.7	2.3	1.7	1.3	1	0.7	0	0	0	0
0	0	0	0	0	0	0	0	0	0	0	0	0.3	0.7	1	1.3	0.7	0.7	0.7	0.3	0	0	0	0
0	0	0	0	0	0	0	0	0	0	0	0	0	0	0	0.3	0	0	0	0	0	0	0	0
0	0	0	0	0	0	0	0	0	0	0	0	0	0	0	0	0	0	0	0	0	0	0	0
0	0	0	0	0	0	0	0	0	0	0	0	0	0	0	0	0	0	0	0	0	0	0	0
0	0	0	0	0	0	0	0	0	0	0	0	0	0	0	0	0	0	0	0	0	0	0	0
0	0	0	0	0	0	0	0	0	0	0	0	0	0	0	0	0	0	0	0	0	0	0	0
0	0	0	0	0	0	0	0	0	0	0	0	0	0	0	0	0	0	0	0	0	0	0	0
0	0	0	0	0	0	0	0	0	0	0	0	0	0	0	0	0	0	0	0	0	0	0	0
0	0	0	0	0	0	0	0	0	0	0	0	0	0	0	0	0	0	0	0	0	0	0	0
0	0	0	0	0	0	0	0	0	0	0	0	0	0	0	0	0	0	0	0	0	0	0	0
0	0	0	0	0	0	0	0	0	0	0	0	0	0	0	0	0	0	0	0	0	0	0	0
0	0	0	0	0	0	0	0	0	0	0	0	0	0	0	0	0	0	0	0	0	0	0	0
0	0	0	0	0	0	0	0	0	0	0	0	0	0	0	0	0	0	0	0	0	0	0	0
0	0	0	0	0	0	0	0	0	0	0	0	0	0	0	0	0	0	0	0	0	0	0	0
0	0	0	0	0	0	0	0	0	0	0	0	0	0	0	0	0	0	0	0	0	0	0	0
0	0	0	0	0	0	0	0	0	0	0	0	0	0	0	0	0	0	0	0	0	0	0	0
0	0	0	0	0	0	0	0	0	0	0	0	0	0	0	0	0	0	0	0	0	0	0	0
0	0	0	0	0	0	0	0	0	0	0	0	0	0	0	0	0	0	0	0	0	0	0	0
0	0	0	0	0	0	0	0	0	0	0	0	0	0	0	0	0	0	0	0	0	0	0	0
0	0	0	0	0	0	0	0	0	0	0	0	0	0	0	0	0	0	0	0	0	0	0	0
0	0	0	0	0	0	0	0	0	0	0	0	0	0	0	0	0	0	0	0	0	0	0	0
0	0	0	0	0	0	0	0	0	0	0	0	0	0	0	0	0	0	0	0	0	0	0	0
0	0	0	0	0	0	0	0	0	0	0	0	0	0	0	0	0	0	0	0	0	0	0	0
0	0	0	0	0	0	0	0	0	0	0	0	0	0	0	0	0	0	0	0	0	0	0	0
0	0	0	0	0	0	0	0	0	0	0	0	0	0	0	0	0	0	0	0	0	0	0	0
0	0	0	0	0	0	0	0	0	0	0	0	0	0	0	0	0	0	0	0	0	0	0	0
0	0	0	0	0	0	0	0	0	0	0	0	0	0	0	0	0	0	0	0	0	0	0	0
0	0	0	0	0	0	0	0	0	0	0	0	0	0	0	0	0	0	0	0	0	0	0	0
0	0	0	0	0	0	0	0	0	0	0	0	0	0	0	0	0	0	0	0	0	0	0	0
0	0	0	0	0	0	0	0	0	0	0	0	0	0	0	0	0	0	0	0	0	0	0	0
0	0	0	0	0	0	0	0	0	0	0	0	0	0	0	0	0	0	0	0	0	0	0	0
0	0	0	0	0	0	0	0	0	0	0	0	0	0	0	0	0	0	0	0	0	0	0	0
0	0	0	0	0	0	0	0	0	0	0	0	0	0	0	0	0	0	0	0	0	0	0	0
Frame 2 (4.00 ms)
0	0	0	0	0	0	0	0	0	0	0	0	0	0.3	1.7	3.7	4	3	2	0.7	0	0	0	0
0	0	0	0	0	0	0	0	0	0	0	0	0.3	2.7	8.3	11.3	9.3	7	5	3.3	1	0	0	0
0	0	0	0	0	0	0	0	0	0	0	0	1.7	6	9	9.3	7.3	6.3	6	4	1.3	0	0	0
0	0	0	0	0	0	0	0	0	0	0	0.3	2.3	5	6.3	6	4.3	3.7	3.7	2	0.7	0	0	0
0	0	0	0	0	0	0	0	0	0	0	0	0.3	1	1.3	1.3	1	0.7	0.7	0.3	0	0	0	0
0	0	0	0	0	0	0	0	0	0	0	0	0	0	0	0	0	0	0	0	0	0	0	0
0	0	0	0	0	0	0	0	0	0	0	0	0	0	0	0	0	0	0	0	0	0	0	0
0	0	0	0	0	0	0	0	0	0	0	0	0	0	0	0	0	0	0	0	0	0	0	0
0	0	0	0	0	0	0	0	0	0	0	0	0	0	0	0	0	0	0	0	0	0	0	0
0	0	0	0	0	0	0	0	0	0	0	0	0	0	0	0	0	0	0	0	0	0	0	0
0	0	0	0	0	0	0	0	0	0	0	0	0	0	0	0	0	0	0	0	0	0	0	0
0	0	0	0	0	0	0	0	0	0	0	0	0	0	0	0	0	0	0	0	0	0	0	0
0	0	0	0	0	0	0	0	0	0	0	0	0	0	0	0	0	0	0	0	0	0	0	0
0	0	0	0	0	0	0	0	0	0	0	0	0	0	0	0	0	0	0	0	0	0	0	0
0	0	0	0	0	0	0	0	0	0	0	0	0	0	0	0	0	0	0	0	0	0	0	0
0	0	0	0	0	0	0	0	0	0	0	0	0	0	0	0	0	0	0	0	0	0	0	0
0	0	0	0	0	0	0	0	0	0	0	0	0	0	0	0	0	0	0	0	0	0	0	0
0	0	0	0	0	0	0	0	0	0	0	0	0	0	0	0	0	0	0	0	0	0	0	0
0	0	0	0	0	0	0	0	0	0	0	0	0	0	0	0	0	0	0	0	0	0	0	0
0	0	0	0	0	0	0	0	0	0	0	0	0	0	0	0	0	0	0	0	0	0	0	0
0	0	0	0	0	0	0	0	0	0	0	0	0	0	0	0	0	0	0	0	0	0	0	0
0	0	0	0	0	0	0	0	0	0	0	0	0	0	0	0	0	0	0	0	0	0	0	0
0	0	0	0	0	0	0	0	0	0	0	0	0	0	0	0	0	0	0	0	0	0	0	0
0	0	0	0	0	0	0	0	0	0	0	0	0	0	0	0	0	0	0	0	0	0	0	0
0	0	0	0	0	0	0	0	0	0	0	0	0	0	0	0	0	0	0	0	0	0	0	0
0	0	0	0	0	0	0	0	0	0	0	0	0	0	0	0	0	0	0	0	0	0	0	0
0	0	0	0	0	0	0	0	0	0	0	0	0	0	0	0	0	0	0	0	0	0	0	0
0	0	0	0	0	0	0	0	0	0	0	0	0	0	0	0	0	0	0	0	0	0	0	0
0	0	0	0	0	0	0	0	0	0	0	0	0	0	0	0	0	0	0	0	0	0	0	0
0	0	0	0	0	0	0	0	0	0	0	0	0	0	0	0	0	0	0	0	0	0	0	0
0	0	0	0	0	0	0	0	0	0	0	0	0	0	0	0	0	0	0	0	0	0	0	0
0	0	0	0	0	0	0	0	0	0	0	0	0	0	0	0	0	0	0	0	0	0	0	0
0	0	0	0	0	0	0	0	0	0	0	0	0	0	0	0	0	0	0	0	0	0	0	0
0	0	0	0	0	0	0	0	0	0	0	0	0	0	0	0	0	0	0	0	0	0	0	0
0	0	0	0	0	0	0	0	0	0	0	0	0	0	0	0	0	0	0	0	0	0	0	0
0	0	0	0	0	0	0	0	0	0	0	0	0	0	0	0	0	0	0	0	0	0	0	0
Frame 3 (6.00 ms)
0	0	0	0	0	0	0	0	0	0	0	0	0	1	4.3	8	9.7	7.7	5.3	2.7	0.7	0	0	0
0	0	0	0	0	0	0	0	0	0	0	0	1	7	20.7	26	24	18	13	11	3.3	0.3	0	0
0	0	0	0	0	0	0	0	0	0	0	0.7	5.3	17.3	23.7	23	19.3	15.3	16.3	13.3	5.7	1	0	0
0	0	0	0	0	0	0	0	0	0	0	1.3	8.3	16	19.3	16.3	11.7	9.3	10.7	8	3.3	0.7	0	0
0	0	0	0	0	0	0	0	0	0	0	0.3	2.3	4.3	5	4.7	3.3	2.7	2.3	1.7	0.7	0	0	0
0	0	0	0	0	0	0	0	0	0	0	0	0.3	0.7	0.7	1	0.7	0.3	0.3	0	0	0	0	0
0	0	0	0	0	0	0	0	0	0	0	0	0	0	0	0	0	0	0	0	0	0	0	0
0	0	0	0	0	0	0	0	0	0	0	0	0	0	0	0	0	0	0	0	0	0	0	0
0	0	0	0	0	0	0	0	0	0	0	0	0	0	0	0	0	0	0	0	0	0	0	0
0	0	0	0	0	0	0	0	0	0	0	0	0	0	0	0	0	0	0	0	0	0	0	0
0	0	0	0	0	0	0	0	0	0	0	0	0	0	0	0	0	0	0	0	0	0	0	0
0	0	0	0	0	0	0	0	0	0	0	0	0	0	0	0	0	0	0	0	0	0	0	0
0	0	0	0	0	0	0	0	0	0	0	0	0	0	0	0	0	0	0	0	0	0	0	0
0	0	0	0	0	0	0	0	0	0	0	0	0	0	0	0	0	0	0	0	0	0	0	0
0	0	0	0	0	0	0	0	0	0	0	0	0	0	0	0	0	0	0	0	0	0	0	0
0	0	0	0	0	0	0	0	0	0	0	0	0	0	0	0	0	0	0	0	0	0	0	0
0	0	0	0	0	0	0	0	0	0	0	0	0	0	0	0	0	0	0	0	0	0	0	0
0	0	0	0	0	0	0	0	0	0	0	0	0	0	0	0	0	0	0	0	0	0	0	0
0	0	0	0	0	0	0	0	0	0	0	0	0	0	0	0	0	0	0	0	0	0	0	0
0	0	0	0	0	0	0	0	0	0	0	0	0	0	0	0	0	0	0	0	0	0	0	0
0	0	0	0	0	0	0	0	0	0	0	0	0	0	0	0	0	0	0	0	0	0	0	0
0	0	0	0	0	0	0	0	0	0	0	0	0	0	0	0	0	0	0	0	0	0	0	0
0	0	0	0	0	0	0	0	0	0	0	0	0	0	0	0	0	0	0	0	0	0	0	0
0	0	0	0	0	0	0	0	0	0	0	0	0	0	0	0	0	0	0	0	0	0	0	0
0	0	0	0	0	0	0	0	0	0	0	0	0	0	0	0	0	0	0	0	0	0	0	0
0	0	0	0	0	0	0	0	0	0	0	0	0	0	0	0	0	0	0	0	0	0	0	0
0	0	0	0	0	0	0	0	0	0	0	0	0	0	0	0	0	0	0	0	0	0	0	0
0	0	0	0	0	0	0	0	0	0	0	0	0	0	0	0	0	0	0	0	0	0	0	0
0	0	0	0	0	0	0	0	0	0	0	0	0	0	0	0	0	0	0	0	0	0	0	0
0	0	0	0	0	0	0	0	0	0	0	0	0	0	0	0	0	0	0	0	0	0	0	0
0	0	0	0	0	0	0	0	0	0	0	0	0	0	0	0	0	0	0	0	0	0	0	0
0	0	0	0	0	0	0	0	0	0	0	0	0	0	0	0	0	0	0	0	0	0	0	0
0	0	0	0	0	0	0	0	0	0	0	0	0	0	0	0	0	0	0	0	0	0	0	0
0	0	0	0	0	0	0	0	0	0	0	0	0	0	0	0	0	0	0	0	0	0	0	0
0	0	0	0	0	0	0	0	0	0	0	0	0	0	0	0	0	0	0	0	0	0	0	0
0	0	0	0	0	0	0	0	0	0	0	0	0	0	0	0	0	0	0	0	0	0	0	0
Frame 4 (8.00 ms)
0	0	0	0	0	0	0	0	0	0	0	0	0	1	5	9	12	11	8.3	4.7	1.3	0	0	0
0	0	0	0	0	0	0	0	0	0	0	0	1	8.7	26	35	35.7	28	20.7	19	7.7	1	0	0
0	0	0	0	0	0	0	0	0	0	0	0.7	7	25	34.3	34.3	30.3	24	25.7	22.3	12	2.7	0.3	0
0	0	0	0	0	0	0	0	0	0	0	2.3	14	26.7	32	27	19.3	15.7	18.3	14.7	8.3	2.3	0.3	0
0	0	0	0	0	0	0	0	0	0	0	1	5.3	10.7	11.7	11.7	8.7	6.7	6	3.7	1.7	0.3	0	0
0	0	0	0	0	0	0	0	0	0	0	0	1	2.7	3	4.3	3.7	2	1.3	0.3	0	0	0	0
0	0	0	0	0	0	0	0	0	0	0	0	0	0.3	0.3	0.7	0.7	0.3	0	0	0	0	0	0
0	0	0	0	0	0	0	0	0	0	0	0	0	0	0	0	0	0	0	0	0	0	0	0
0	0	0	0	0	0	0	0	0	0	0	0	0	0	0	0	0	0	0	0	0	0	0	0
0	0	0	0	0	0	0	0	0	0	0	0	0	0	0	0	0	0	0	0	0	0	0	0
0	0	0	0	0	0	0	0	0	0	0	0	0	0	0	0	0	0	0	0	0	0	0	0
0	0	0	0	0	0	0	0	0	0	0	0	0	0	0	0	0	0	0	0	0	0	0	0
0	0	0	0	0	0	0	0	0	0	0	0	0	0	0	0	0	0	0	0	0	0	0	0
0	0	0	0	0	0	0	0	0	0	0	0	0	0	0	0	0	0	0	0	0	0	0	0
0	0	0	0	0	0	0	0	0	0	0	0	0	0	0	0	0	0	0	0	0	0	0	0
0	0	0	0	0	0	0	0	0	0	0	0	0	0	0	0	0	0	0	0	0	0	0	0
0	0	0	0	0	0	0	0	0	0	0	0	0	0	0	0	0	0	0	0	0	0	0	0
0	0	0	0	0	0	0	0	0	0	0	0	0	0	0	0	0	0	0	0	0	0	0	0
0	0	0	0	0	0	0	0	0	0	0	0	0	0	0	0	0	0	0	0	0	0	0	0
0	0	0	0	0	0	0	0	0	0	0	0	0	0	0	0	0	0	0	0	0	0	0	0
0	0	0	0	0	0	0	0	0	0	0	0	0	0	0	0	0	0	0	0	0	0	0	0
0	0	0	0	0	0	0	0	0	0	0	0	0	0	0	0	0	0	0	0	0	0	0	0
0	0	0	0	0	0	0	0	0	0	0	0	0	0	0	0	0	0	0	0	0	0	0	0
0	0	0	0	0	0	0	0	0	0	0	0	0	0	0	0	0	0	0	0	0	0	0	0
0	0	0	0	0	0	0	0	0	0	0	0	0	0	0	0	0	0	0	0	0	0	0	0
0	0	0	0	0	0	0	0	0	0	0	0	0	0	0	0	0	0	0	0	0	0	0	0
0	0	0	0	0	0	0	0	0	0	0	0	0	0	0	0	0	0	0	0	0	0	0	0
0	0	0	0	0	0	0	0	0	0	0	0	0	0	0	0	0	0	0	0	0	0	0	0
0	0	0	0	0	0	0	0	0	0	0	0	0	0	0	0	0	0	0	0	0	0	0	0
0	0	0	0	0	0	0	0	0	0	0	0	0	0	0	0	0	0	0	0	0	0	0	0
0	0	0	0	0	0	0	0	0	0	0	0	0	0	0	0	0	0	0	0	0	0	0	0
0	0	0	0	0	0	0	0	0	0	0	0	0	0	0	0	0	0	0	0	0	0	0	0
0	0	0	0	0	0	0	0	0	0	0	0	0	0	0	0	0	0	0	0	0	0	0	0
0	0	0	0	0	0	0	0	0	0	0	0	0	0	0	0	0	0	0	0	0	0	0	0
0	0	0	0	0	0	0	0	0	0	0	0	0	0	0	0	0	0	0	0	0	0	0	0
0	0	0	0	0	0	0	0	0	0	0	0	0	0	0	0	0	0	0	0	0	0	0	0
Frame 5 (10.00 ms)
0	0	0	0	0	0	0	0	0	0	0	0	0	0.7	3.3	7.7	11	11	9	5.7	2	0.3	0	0
0	0	0	0	0	0	0	0	0	0	0	0	0.7	6	20	34.7	37.3	30.7	23.3	21.3	10	2.3	0.3	0
0	0	0	0	0	0	0	0	0	0	0	0.7	5.7	21	34.7	37	33.3	27	28.7	25.3	16	6.3	0.7	0
0	0	0	0	0	0	0	0	0	0	0	2.3	14.3	29.7	37.3	31.3	22.3	18.7	22	18.3	12	5.7	0.7	0
0	0	0	0	0	0	0	0	0	0	0	1.7	8.7	17.3	18.3	18	13.7	10.3	10	7	3.3	1	0	0
0	0	0	0	0	0	0	0	0	0	0	0.3	2.7	7.7	8.7	11.3	8.7	5.7	4.3	1.7	0.3	0	0	0
0	0	0	0	0	0	0	0	0	0	0	0	0.3	1	1.7	2.3	1.7	1	0.7	0.3	0	0	0	0
0	0	0	0	0	0	0	0	0	0	0	0	0	0	0	0	0	0	0	0	0	0	0	0
0	0	0	0	0	0	0	0	0	0	0	0	0	0	0	0	0	0	0	0	0	0	0	0
0	0	0	0	0	0	0	0	0	0	0	0	0	0	0	0	0	0	0	0	0	0	0	0
0	0	0	0	0	0	0	0	0	0	0	0	0	0	0	0	0	0	0	0	0	0	0	0
0	0	0	0	0	0	0	0	0	0	0	0	0	0	0	0	0	0	0	0	0	0	0	0
0	0	0	0	0	0	0	0	0	0	0	0	0	0	0	0	0	0	0	0	0	0	0	0
0	0	0	0	0	0	0	0	0	0	0	0	0	0	0	0	0	0	0	0	0	0	0	0
0	0	0	0	0	0	0	0	0	0	0	0	0	0	0	0	0	0	0	0	0	0	0	0
0	0	0	0	0	0	0	0	0	0	0	0	0	0	0	0	0	0	0	0	0	0	0	0
0	0	0	0	0	0	0	0	0	0	0	0	0	0	0	0	0	0	0	0	0	0	0	0
0	0	0	0	0	0	0	0	0	0	0	0	0	0	0	0	0	0	0	0	0	0	0	0
0	0	0	0	0	0	0	0	0	0	0	0	0	0	0	0	0	0	0	0	0	0	0	0
0	0	0	0	0	0	0	0	0	0	0	0	0	0	0	0	0	0	0	0	0	0	0	0
0	0	0	0	0	0	0	0	0	0	0	0	0	0	0	0	0	0	0	0	0	0	0	0
0	0	0	0	0	0	0	0	0	0	0	0	0	0	0	0	0	0	0	0	0	0	0	0
0	0	0	0	0	0	0	0	0	0	0	0	0	0	0	0	0	0	0	0	0	0	0	0
0	0	0	0	0	0	0	0	0	0	0	0	0	0	0	0	0	0	0	0	0	0	0	0
0	0	0	0	0	0	0	0	0	0	0	0	0	0	0	0	0	0	0	0	0	0	0	0
0	0	0	0	0	0	0	0	0	0	0	0	0	0	0	0	0	0	0	0	0	0	0	0
0	0	0	0	0	0	0	0	0	0	0	0	0	0	0	0	0	0	0	0	0	0	0	0
0	0	0	0	0	0	0	0	0	0	0	0	0	0	0	0	0	0	0	0	0	0	0	0
0	0	0	0	0	0	0	0	0	0	0	0	0	0	0	0	0	0	0	0	0	0	0	0
0	0	0	0	0	0	0	0	0	0	0	0	0	0	0	0	0	0	0	0	0	0	0	0
0	0	0	0	0	0	0	0	0	0	0	0	0	0	0	0	0	0	0	0	0	0	0	0
0	0	0	0	0	0	0	0	0	0	0	0	0	0	0	0	0	0	0	0	0	0	0	0
0	0	0	0	0	0	0	0	0	0	0	0	0	0	0	0	0	0	0	0	0	0	0	0
0	0	0	0	0	0	0	0	0	0	0	0	0	0	0	0	0	0	0	0	0	0	0	0
0	0	0	0	0	0	0	0	0	0	0	0	0	0	0	0	0	0	0	0	0	0	0	0
0	0	0	0	0	0	0	0	0	0	0	0	0	0	0	0	0	0	0	0	0	0	0	0
Frame 6 (12.00 ms)
0	0	0	0	0	0	0	0	0	0	0	0	0	0.3	2.3	6.3	9.7	10.3	8.7	5.7	2	0.3	0	0
0	0	0	0	0	0	0	0	0	0	0	0	0.3	4.3	15.7	30	36	30.3	22	20	10.3	2.7	0.3	0
0	0	0	0	0	0	0	0	0	0	0	0.3	4.3	17.3	31.7	35.7	33	27	28.3	24	17	8.3	1.3	0
0	0	0	0	0	0	0	0	0	0	0	2	13.3	29.3	37.3	31.7	22.7	19	22.7	19	13.7	8	1.3	0
0	0	0	0	0	0	0	0	0	0	0	1.7	9.7	20.3	21	20.7	16	12.7	12.7	9.7	5	2	0.3	0
0	0	0	0	0	0	0	0	0	0	0	0.3	3.7	10.7	12	15.7	12	8.7	7.7	4.3	1	0	0	0
0	0	0	0	0	0	0	0	0	0	0	0	0.7	2	3	4.7	3.7	2.3	1.7	0.7	0	0	0	0
0	0	0	0	0	0	0	0	0	0	0	0	0	0	0.3	0.3	0.3	0.3	0	0	0	0	0	0
0	0	0	0	0	0	0	0	0	0	0	0	0	0	0	0	0	0	0	0	0	0	0	0
0	0	0	0	0	0	0	0	0	0	0	0	0	0	0	0	0	0	0	0	0	0	0	0
0	0	0	0	0	0	0	0	0	0	0	0	0	0	0	0	0	0	0	0	0	0	0	0
0	0	0	0	0	0	0	0	0	0	0	0	0	0	0	0	0	0	0	0	0	0	0	0
0	0	0	0	0	0	0	0	0	0	0	0	0	0	0	0	0	0	0	0	0	0	0	0
0	0	0	0	0	0	0	0	0	0	0	0	0	0	0	0	0	0	0	0	0	0	0	0
0	0	0	0	0	0	0	0	0	0	0	0	0	0	0	0	0	0	0	0	0	0	0	0
0	0	0	0	0	0	0	0	0	0	0	0	0	0	0	0	0	0	0	0	0	0	0	0
0	0	0	0	0	0	0	0	0	0	0	0	0	0	0	0	0	0	0	0	0	0	0	0
0	0	0	0	0	0	0	0	0	0	0	0	0	0	0	0	0	0	0	0	0	0	0	0
0	0	0	0	0	0	0	0	0	0	0	0	0	0	0	0	0	0	0	0	0	0	0	0
0	0	0	0	0	0	0	0	0	0	0	0	0	0	0	0	0	0	0	0	0	0	0	0
0	0	0	0	0	0	0	0	0	0	0	0	0	0	0	0	0	0	0	0	0	0	0	0
0	0	0	0	0	0	0	0	0	0	0	0	0	0	0	0	0	0	0	0	0	0	0	0
0	0	0	0	0	0	0	0	0	0	0	0	0	0	0	0	0	0	0	0	0	0	0	0
0	0	0	0	0	0	0	0	0	0	0	0	0	0	0	0	0	0	0	0	0	0	0	0
0	0	0	0	0	0	0	0	0	0	0	0	0	0	0	0	0	0	0	0	0	0	0	0
0	0	0	0	0	0	0	0	0	0	0	0	0	0	0	0	0	0	0	0	0	0	0	0
0	0	0	0	0	0	0	0	0	0	0	0	0	0	0	0	0	0	0	0	0	0	0	0
0	0	0	0	0	0	0	0	0	0	0	0	0	0	0	0	0	0	0	0	0	0	0	0
0	0	0	0	0	0	0	0	0	0	0	0	0	0	0	0	0	0	0	0	0	0	0	0
0	0	0	0	0	0	0	0	0	0	0	0	0	0	0	0	0	0	0	0	0	0	0	0
0	0	0	0	0	0	0	0	0	0	0	0	0	0	0	0	0	0	0	0	0	0	0	0
0	0	0	0	0	0	0	0	0	0	0	0	0	0	0	0	0	0	0	0	0	0	0	0
0	0	0	0	0	0	0	0	0	0	0	0	0	0	0	0	0	0	0	0	0	0	0	0
0	0	0	0	0	0	0	0	0	0	0	0	0	0	0	0	0	0	0	0	0	0	0	0
0	0	0	0	0	0	0	0	0	0	0	0	0	0	0	0	0	0	0	0	0	0	0	0
0	0	0	0	0	0	0	0	0	0	0	0	0	0	0	0	0	0	0	0	0	0	0	0
Frame 7 (14.00 ms)
0	0	0	0	0	0	0	0	0	0	0	0	0	0.3	2.3	6	9.7	10	8.3	5.7	2	0.3	0	0
0	0	0	0	0	0	0	0	0	0	0	0	0.3	3.7	14.3	28	34.3	26.7	19.3	18	10.3	3.3	0.3	0
0	0	0	0	0	0	0	0	0	0	0	0.3	4.3	16.3	29.7	32.3	29.3	23	24.3	21.7	17	9.7	1.7	0
0	0	0	0	0	0	0	0	0	0	0	2	13	29.3	36.7	28.7	21.3	17.7	20.7	18.3	14.7	9.7	1.7	0
0	0	0	0	0	0	0	0	0	0	0	1.7	10	21.7	22.3	21	16.7	13	13.3	11	6	3	0.3	0
0	0	0	0	0	0	0	0	0	0	0	0.7	4.3	12	14	18.3	14.3	10.3	9.3	6.7	1.7	0.3	0	0
0	0	0	0	0	0	0	0	0	0	0	0	0.7	2.7	5.3	8	7	4.3	2.7	1.3	0.3	0	0	0
0	0	0	0	0	0	0	0	0	0	0	0	0	0	0.7	1	1	0.7	0.3	0	0	0	0	0
0	0	0	0	0	0	0	0	0	0	0	0	0	0	0	0	0	0	0	0	0	0	0	0
0	0	0	0	0	0	0	0	0	0	0	0	0	0	0	0	0	0	0	0	0	0	0	0
0	0	0	0	0	0	0	0	0	0	0	0	0	0	0	0	0	0	0	0	0	0	0	0
0	0	0	0	0	0	0	0	0	0	0	0	0	0	0	0	0	0	0	0	0	0	0	0
0	0	0	0	0	0	0	0	0	0	0	0	0	0	0	0	0	0	0	0	0	0	0	0
0	0	0	0	0	0	0	0	0	0	0	0	0	0	0	0	0	0	0	0	0	0	0	0
0	0	0	0	0	0	0	0	0	0	0	0	0	0	0	0	0	0	0	0	0	0	0	0
0	0	0	0	0	0	0	0	0	0	0	0	0	0	0	0	0	0	0	0	0	0	0	0
0	0	0	0	0	0	0	0	0	0	0	0	0	0	0	0	0	0	0	0	0	0	0	0
0	0	0	0	0	0	0	0	0	0	0	0	0	0	0	0	0	0	0	0	0	0	0	0
0	0	0	0	0	0	0	0	0	0	0	0	0	0	0	0	0	0	0	0	0	0	0	0
0	0	0	0	0	0	0	0	0	0	0	0	0	0	0	0	0	0	0	0	0	0	0	0
0	0	0	0	0	0	0	0	0	0	0	0	0	0	0	0	0	0	0	0	0	0	0	0
0	0	0	0	0	0	0	0	0	0	0	0	0	0	0	0	0	0	0	0	0	0	0	0
0	0	0	0	0	0	0	0	0	0	0	0	0	0	0	0	0	0	0	0	0	0	0	0
0	0	0	0	0	0	0	0	0	0	0	0	0	0	0	0	0	0	0	0	0	0	0	0
0	0	0	0	0	0	0	0	0	0	0	0	0	0	0	0	0	0	0	0	0	0	0	0
0	0	0	0	0	0	0	0	0	0	0	0	0	0	0	0	0	0	0	0	0	0	0	0
0	0	0	0	0	0	0	0	0	0	0	0	0	0	0	0	0	0	0	0	0	0	0	0
0	0	0	0	0	0	0	0	0	0	0	0	0	0	0	0	0	0	0	0	0	0	0	0
0	0	0	0	0	0	0	0	0	0	0	0	0	0	0	0	0	0	0	0	0	0	0	0
0	0	0	0	0	0	0	0	0	0	0	0	0	0	0	0	0	0	0	0	0	0	0	0
0	0	0	0	0	0	0	0	0	0	0	0	0	0	0	0	0	0	0	0	0	0	0	0
0	0	0	0	0	0	0	0	0	0	0	0	0	0	0	0	0	0	0	0	0	0	0	0
0	0	0	0	0	0	0	0	0	0	0	0	0	0	0	0	0	0	0	0	0	0	0	0
0	0	0	0	0	0	0	0	0	0	0	0	0	0	0	0	0	0	0	0	0	0	0	0
0	0	0	0	0	0	0	0	0	0	0	0	0	0	0	0	0	0	0	0	0	0	0	0
0	0	0	0	0	0	0	0	0	0	0	0	0	0	0	0	0	0	0	0	0	0	0	0
Frame 8 (16.00 ms)
0	0	0	0	0	0	0	0	0	0	0	0	0	0.3	2.7	6.7	10.3	10.3	9.3	6.3	2.3	0.3	0	0
0	0	0	0	0	0	0	0	0	0	0	0	0.3	4.3	15.3	28.7	34	25.3	18	17	10.7	3.3	0.3	0
0	0	0	0	0	0	0	0	0	0	0	0.3	4.7	17.3	29	31.3	28.3	22	23.3	21.3	17.3	11	2	0
0	0	0	0	0	0	0	0	0	0	0	2	14.3	29.3	33.3	27	21	17.7	20.7	18.7	15.3	11.3	2.3	0
0	0	0	0	0	0	0	0	0	0	0	1.7	10.7	22.3	22	21	17	13.3	13.7	11.7	6.7	3.7	0.7	0
0	0	0	0	0	0	0	0	0	0	0	0.7	5.3	13	15.7	20	16	11.7	10.7	8.3	2.3	0.3	0	0
0	0	0	0	0	0	0	0	0	0	0	0	1	3.3	6.7	10.7	9.3	6	3.3	1.7	0.3	0	0	0
0	0	0	0	0	0	0	0	0	0	0	0	0	0.3	1	1.7	1.7	1	0.3	0	0	0	0	0
0	0	0	0	0	0	0	0	0	0	0	0	0	0	0	0	0	0	0	0	0	0	0	0
0	0	0	0	0	0	0	0	0	0	0	0	0	0	0	0	0	0	0	0	0	0	0	0
0	0	0	0	0	0	0	0	0	0	0	0	0	0	0	0	0	0	0	0	0	0	0	0
0	0	0	0	0	0	0	0	0	0	0	0	0	0	0	0	0	0	0	0	0	0	0	0
0	0	0	0	0	0	0	0	0	0	0	0	0	0	0	0	0	0	0	0	0	0	0	0
0	0	0	0	0	0	0	0	0	0	0	0	0	0	0	0	0	0	0	0	0	0	0	0
0	0	0	0	0	0	0	0	0	0	0	0	0	0	0	0	0	0	0	0	0	0	0	0
0	0	0	0	0	0	0	0	0	0	0	0	0	0	0	0	0	0	0	0	0	0	0	0
0	0	0	0	0	0	0	0	0	0	0	0	0	0	0	0	0	0	0	0	0	0	0	0
0	0	0	0	0	0	0	0	0	0	0	0	0	0	0	0	0	0	0	0	0	0	0	0
0	0	0	0	0	0	0	0	0	0	0	0	0	0	0	0	0	0	0	0	0	0	0	0
0	0	0	0	0	0	0	0	0	0	0	0	0	0	0	0	0	0	0	0	0	0	0	0
0	0	0	0	0	0	0	0	0	0	0	0	0	0	0	0	0	0	0	0	0	0	0	0
0	0	0	0	0	0	0	0	0	0	0	0	0	0	0	0	0	0	0	0	0	0	0	0
0	0	0	0	0	0	0	0	0	0	0	0	0	0	0	0	0	0	0	0	0	0	0	0
0	0	0	0	0	0	0	0	0	0	0	0	0	0	0	0	0	0	0	0	0	0	0	0
0	0	0	0	0	0	0	0	0	0	0	0	0	0	0	0	0	0	0	0	0	0	0	0
0	0	0	0	0	0	0	0	0	0	0	0	0	0	0	0	0	0	0	0	0	0	0	0
0	0	0	0	0	0	0	0	0	0	0	0	0	0	0	0	0	0	0	0	0	0	0	0
0	0	0	0	0	0	0	0	0	0	0	0	0	0	0	0	0	0	0	0	0	0	0	0
0	0	0	0	0	0	0	0	0	0	0	0	0	0	0	0	0	0	0	0	0	0	0	0
0	0	0	0	0	0	0	0	0	0	0	0	0	0	0	0	0	0	0	0	0	0	0	0
0	0	0	0	0	0	0	0	0	0	0	0	0	0	0	0	0	0	0	0	0	0	0	0
0	0	0	0	0	0	0	0	0	0	0	0	0	0	0	0	0	0	0	0	0	0	0	0
0	0	0	0	0	0	0	0	0	0	0	0	0	0	0	0	0	0	0	0	0	0	0	0
0	0	0	0	0	0	0	0	0	0	0	0	0	0	0	0	0	0	0	0	0	0	0	0
0	0	0	0	0	0	0	0	0	0	0	0	0	0	0	0	0	0	0	0	0	0	0	0
0	0	0	0	0	0	0	0	0	0	0	0	0	0	0	0	0	0	0	0	0	0	0	0
Frame 9 (18.00 ms)
0	0	0	0	0	0	0	0	0	0	0	0	0	0.7	3.3	8	11.7	11.3	10	7	2.7	0.3	0	0
0	0	0	0	0	0	0	0	0	0	0	0	0.7	5.7	18.3	31.3	34.3	25	18.3	17.7	11	4	0.7	0
0	0	0	0	0	0	0	0	0	0	0	0.7	5.7	20	31.3	31.7	27.7	22	23.3	21.7	18	13	2.3	0
0	0	0	0	0	0	0	0	0	0	0	2.7	16.3	30.3	33.7	27	20.7	18	22	19.3	16.7	13.7	3	0
0	0	0	0	0	0	0	0	0	0	0	2	12	23.7	23	21.7	17.3	14	14.7	12.7	7.7	5	1	0
0	0	0	0	0	0	0	0	0	0	0	1	6.3	15	17.7	22	17.7	13	12	10	2.7	0.7	0	0
0	0	0	0	0	0	0	0	0	0	0	0.3	1.7	4.3	8	12.3	11.7	8	5	2.3	0.3	0	0	0
0	0	0	0	0	0	0	0	0	0	0	0	0	0.3	1	2	2	1.3	0.7	0	0	0	0	0
0	0	0	0	0	0	0	0	0	0	0	0	0	0	0	0	0	0	0	0	0	0	0	0
0	0	0	0	0	0	0	0	0	0	0	0	0	0	0	0	0	0	0	0	0	0	0	0
0	0	0	0	0	0	0	0	0	0	0	0	0	0	0	0	0	0	0	0	0	0	0	0
0	0	0	0	0	0	0	0	0	0	0	0	0	0	0	0	0	0	0	0	0	0	0	0
0	0	0	0	0	0	0	0	0	0	0	0	0	0	0	0	0	0	0	0	0	0	0	0
0	0	0	0	0	0	0	0	0	0	0	0	0	0	0	0	0	0	0	0	0	0	0	0
0	0	0	0	0	0	0	0	0	0	0	0	0	0	0	0	0	0	0	0	0	0	0	0
0	0	0	0	0	0	0	0	0	0	0	0	0	0	0	0	0	0	0	0	0	0	0	0
0	0	0	0	0	0	0	0	0	0	0	0	0	0	0	0	0	0	0	0	0	0	0	0
0	0	0	0	0	0	0	0	0	0	0	0	0	0	0	0	0	0	0	0	0	0	0	0
0	0	0	0	0	0	0	0	0	0	0	0	0	0	0	0	0	0	0	0	0	0	0	0
0	0	0	0	0	0.3	0	0	0.3	0	0	0	0	0	0	0	0	0	0	0	0	0	0	0
0	0	0	0	0	0	0.3	0	0	0	0	0	0	0	0	0	0	0	0	0	0	0	0	0
0	0	0	0	0	0	0	0	0	0	0	0	0	0	0	0	0	0	0	0	0	0	0	0
0	0	0	0	0	0	0	0	0	0	0	0	0	0	0	0	0	0	0	0	0	0	0	0
0	0	0	0	0	0	0	0	0	0	0	0	0	0	0	0	0	0	0	0	0	0	0	0
0	0	0	0	0	0	0	0	0	0	0	0	0	0	0	0	0	0	0	0	0	0	0	0
0	0	0	0	0	0	0	0	0	0	0	0	0	0	0	0	0	0	0	0	0	0	0	0
0	0	0	0	0	0	0	0	0	0	0	0	0	0	0	0	0	0	0	0	0	0	0	0
0	0	0	0	0	0	0	0	0	0	0	0	0	0	0	0	0	0	0	0	0	0	0	0
0	0	0	0	0	0	0	0	0	0	0	0	0	0	0	0	0	0	0	0	0	0	0	0
0	0	0	0	0	0	0	0	0	0	0	0	0	0	0	0	0	0	0	0	0	0	0	0
0	0	0	0	0	0	0	0	0	0	0	0	0	0	0	0	0	0	0	0	0	0	0	0
0	0	0	0	0	0	0	0	0	0	0	0	0	0	0	0	0	0	0	0	0	0	0	0
0	0	0	0	0	0	0	0	0	0	0	0	0	0	0	0	0	0	0	0	0	0	0	0
0	0	0	0	0	0	0	0	0	0	0	0	0	0	0	0	0	0	0	0	0	0	0	0
0	0	0	0	0	0	0	0	0	0	0	0	0	0	0	0	0	0	0	0	0	0	0	0
0	0	0	0	0	0	0	0	0	0	0	0	0	0	0	0	0	0	0	0	0	0	0	0
Frame 10 (20.00 ms)
0	0	0	0	0	0	0	0	0	0	0	0	0	0.7	4	9.7	12.7	12	11	7.3	2.7	0.3	0	0
0	0	0	0	0	0	0	0	0	0	0	0	1	7	21.3	34.3	35.3	25.3	18.7	18	11.3	4.3	0.7	0
0	0	0	0	0	0	0	0	0	0	0	0.7	7.3	24	33	32.7	28	22.3	23.7	22	18.7	14.3	2.7	0
0	0	0	0	0	0	0	0	0	0	0	3	18.3	32.3	35.7	28.3	21	18	22.3	20	17.7	15.3	3.3	0
0	0	0	0	0	0	0	0	0	0	0	2.7	14	25.3	24.7	23	18	14.3	15.3	13.7	8.7	5.7	1	0
0	0	0	0	0	0	0	0	0	0	0	1.3	8.3	17	19.7	24.3	19	14.3	14	11.7	3.7	0.7	0	0
0	0	0	0	0	0	0	0	0	0	0	0.7	3.3	5.7	9.7	14.3	14	10	6.7	3	0.7	0	0	0
0	0	0	0	0	0	0	0	0	0	0	0	0.7	1	1.7	2.7	2.7	1.7	1	0.3	0	0	0	0
0	0	0	0	0	0	0	0	0	0	0	0	0	0	0	0	0	0	0	0	0	0	0	0
0	0	0	0	0	0	0	0	0	0	0	0	0	0	0	0	0	0	0	0	0	0	0	0
0	0	0	0	0	0	0	0	0	0	0	0	0	0	0	0	0	0	0	0	0	0	0	0
0	0	0	0	0	0	0	0	0	0	0	0	0	0	0	0	0	0	0	0	0	0	0	0
0	0	0	0	0	0	0	0	0	0	0	0	0	0	0	0	0	0	0	0	0	0	0	0
0	0	0	0	0	0	0	0	0	0	0	0	0	0	0	0	0	0	0	0	0	0	0	0
0	0	0	0	0	0	0	0	0	0	0	0	0	0	0	0	0	0	0	0	0	0	0	0
0	0	0	0	0	0	0	0	0.3	0	0	0	0	0	0	0	0	0	0	0	0	0	0	0
0	0	0	0	0	0	0	0	0.3	0	0	0	0	0	0	0	0	0	0	0	0	0	0	0
0	0	0	0	0	0	0.3	0	0	0	0	0	0	0	0	0	0	0	0	0	0	0	0	0
0	0	0	0	0	0.3	0.3	0.3	0.3	0	0	0	0	0	0	0	0	0	0	0	0	0	0	0
0	0	0	0	0	0.7	0.7	0.3	0.7	0.3	0	0	0	0	0	0	0	0	0	0	0	0	0	0
0	0	0	0	0	0.3	0.7	0.7	0.3	0	0	0	0	0	0	0	0	0	0	0	0	0	0	0
0	0	0	0	0	0	0	0	0	0	0	0	0	0	0	0	0	0	0	0	0	0	0	0
0	0	0	0	0	0	0	0	0	0	0	0	0	0	0	0	0	0	0	0	0	0	0	0
0	0	0	0	0	0	0	0	0	0	0	0	0	0	0	0	0	0	0	0	0	0	0	0
0	0	0	0	0	0	0	0	0	0	0	0	0	0	0	0	0	0	0	0	0	0	0	0
0	0	0	0	0	0	0	0	0	0	0	0	0	0	0	0	0	0	0	0	0	0	0	0
0	0	0	0	0	0	0	0	0	0	0	0	0	0	0	0	0	0	0	0	0	0	0	0
0	0	0	0	0	0	0	0	0	0	0	0	0	0	0	0	0	0	0	0	0	0	0	0
0	0	0	0	0	0	0	0	0	0	0	0	0	0	0	0	0	0	0	0	0	0	0	0
0	0	0	0	0	0	0	0	0	0	0	0	0	0	0	0	0	0	0	0	0	0	0	0
0	0	0	0	0	0	0	0	0	0	0	0	0	0	0	0	0	0	0	0	0	0	0	0
0	0	0	0	0	0	0	0	0	0	0	0	0	0	0	0	0	0	0	0	0	0	0	0
0	0	0	0	0	0	0	0	0	0	0	0	0	0	0	0	0	0	0	0	0	0	0	0
0	0	0	0	0	0	0	0	0	0	0	0	0	0	0	0	0	0	0	0	0	0	0	0
0	0	0	0	0	0	0	0	0	0	0	0	0	0	0	0	0	0	0	0	0	0	0	0
0	0	0	0	0	0	0	0	0	0	0	0	0	0	0	0	0	0	0	0	0	0	0	0
Frame 11 (22.00 ms)
0	0	0	0	0	0	0	0	0	0	0	0	0	0.7	4.3	10	13	12	10.7	7.3	2.7	0.3	0	0
0	0	0	0	0	0	0	0	0	0	0	0	1	7.7	22.7	34.3	35.3	25.3	18.7	18	11.3	4.7	0.7	0
0	0	0	0	0	0	0	0	0	0	0	0.7	7.7	26	34	32.7	28	22.3	24.3	22.3	19	15.3	3	0
0	0	0	0	0	0	0	0	0	0	0	3.3	19.3	33.7	38	29	21.3	18.7	23	20.7	18.3	16.3	3.7	0
0	0	0	0	0	0	0	0	0	0	0.3	3	15.3	27	26.3	24.3	19	15.3	16.3	14.7	9	6.3	1.3	0
0	0	0	0	0	0	0	0	0	0	0	2	10	18.7	22	26.7	20.7	16	15.7	13.3	4.3	1	0	0
0	0	0	0	0	0	0	0	0	0	0	1	4.7	7	11.3	17	16.3	11.7	8	3.7	0.7	0	0	0
0	0	0	0	0	0	0	0	0	0	0	0.3	1	1.3	2.3	3.7	3.7	2	1.3	0.3	0	0	0	0
0	0	0	0	0	0	0	0	0	0	0	0	0	0	0	0.3	0	0	0	0	0	0	0	0
0	0	0	0	0	0	0	0	0	0	0	0	0	0	0	0	0	0	0	0	0	0	0	0
0	0	0	0	0	0	0	0	0	0	0.3	0	0	0	0	0	0	0	0	0	0	0	0	0
0	0	0	0	0	0	0	0	0	0	0	0	0	0	0	0	0	0	0	0	0	0	0	0
0	0	0	0	0	0	0	0	0	0.3	0	0	0	0	0	0	0	0	0	0	0	0	0	0
0	0	0	0	0	0	0	0	0	0	0	0	0	0	0	0	0	0	0	0	0	0	0	0
0	0	0	0	0	0	0	0	0.3	0	0	0	0	0	0	0	0	0	0	0	0	0	0	0
0	0	0	0	0	0	0	0.3	0.3	0	0	0	0	0	0	0	0	0	0	0	0	0	0	0
0	0	0	0	0	0	0	0	0.3	0	0	0	0	0	0	0	0	0	0	0	0	0	0	0
0	0	0	0	0	0	0.3	0	0.3	0	0	0	0	0	0	0	0	0	0	0	0	0	0	0
0	0	0	0	0	0.3	0.7	0.7	0.7	0.3	0	0	0	0	0	0	0	0	0	0	0	0	0	0
0	0	0	0	0.3	1.3	1.3	1	1.3	1.3	0.3	0	0	0	0	0	0	0	0	0	0	0	0	0
0	0	0	0	0	0.7	1.3	1	0.7	0.7	0.3	0	0	0	0	0	0	0	0	0	0	0	0	0
0	0	0	0	0	0	0.3	0.3	0	0	0	0	0	0	0	0	0	0	0	0	0	0	0	0
0	0	0	0	0	0	0	0	0	0	0	0	0	0	0	0	0	0	0	0	0	0	0	0
0	0	0	0	0	0	0	0	0	0	0	0	0	0	0	0	0	0	0	0	0	0	0	0
0	0	0	0	0	0	0	0	0	0	0	0	0	0	0	0	0	0	0	0	0	0	0	0
0	0	0	0	0	0	0	0	0	0	0	0	0	0	0	0	0	0	0	0	0	0	0	0
0	0	0	0	0	0	0	0	0	0	0	0	0	0	0	0	0	0	0	0	0	0	0	0
0	0	0	0	0	0	0	0	0	0	0	0	0	0	0	0	0	0	0	0	0	0	0	0
0	0	0	0	0	0	0	0	0	0	0	0	0	0	0	0	0	0	0	0	0	0	0	0
0	0	0	0	0	0	0	0	0	0	0	0	0	0	0	0	0	0	0	0	0	0	0	0
0	0	0	0	0	0	0	0	0	0	0	0	0	0	0	0	0	0	0	0	0	0	0	0
0	0	0	0	0	0	0	0	0	0	0	0	0	0	0	0	0	0	0	0	0	0	0	0
0	0	0	0	0	0	0	0	0	0	0	0	0	0	0	0	0	0	0	0	0	0	0	0
0	0	0	0	0	0	0	0	0	0	0	0	0	0	0	0	0	0	0	0	0	0	0	0
0	0	0	0	0	0	0	0	0	0	0	0	0	0	0	0	0	0	0	0	0	0	0	0
0	0	0	0	0	0	0	0	0	0	0	0	0	0	0	0	0	0	0	0	0	0	0	0
Frame 12 (24.00 ms)
0	0	0	0	0	0	0	0	0	0	0	0	0	0.7	4.3	9.3	12	11.3	10	6.7	2.7	0.3	0	0
0	0	0	0	0	0	0	0	0	0	0	0	1	7.7	21.3	30.3	31.7	24	18	17	11	4.7	0.7	0
0	0	0	0	0	0	0	0	0	0	0	0.7	7.7	25.3	32	30.7	27	22	23.7	21.7	19.3	15.7	3	0
0	0	0	0	0	0	0	0	0	0	0	3.3	19.7	33.3	36	28.3	21.7	18.7	22.7	20.7	19	17	3.7	0
0	0	0	0	0	0	0	0	0	0	0.3	3.3	16	27.7	26.3	24.7	19.7	15.7	16.7	15.3	9.7	6.7	1.3	0
0	0	0	0	0	0	0	0	0	0	0	2.3	11	20	23.3	28	21.7	16.7	16.7	14.3	4.7	1	0	0
0	0	0	0	0	0	0	0	0	0	0	1.3	5.7	8	12.7	18.3	18	13	9	4	1	0	0	0
0	0	0	0	0	0	0	0	0	0	0	0.7	1.7	2	3	4.3	5	2.7	1.3	0.3	0	0	0	0
0	0	0	0	0	0	0	0	0	0	0	0.3	0.3	0.3	0.3	0.3	0.3	0	0	0	0	0	0	0
0	0	0	0	0	0	0	0	0	0	0	0	0	0	0	0	0	0	0	0	0	0	0	0
0	0	0	0	0	0	0	0	0	0	0.3	0	0	0	0	0	0	0	0	0	0	0	0	0
0	0	0	0	0	0	0	0	0	0	0	0	0	0	0	0	0	0	0	0	0	0	0	0
0	0	0	0	0	0	0	0	0	0.3	0	0	0	0	0	0	0	0	0	0	0	0	0	0
0	0	0	0	0	0	0	0	0	0	0	0	0	0	0	0	0	0	0	0	0	0	0	0
0	0	0	0	0	0	0	0	0	0	0	0	0	0	0	0	0	0	0	0	0	0	0	0
0	0	0	0	0	0	0	0	0.3	0	0	0	0	0	0	0	0	0	0	0	0	0	0	0
0	0	0	0	0	0	0	0	0	0	0	0	0	0	0	0	0	0	0	0	0	0	0	0
0	0	0	0	0	0	0.3	0	0	0	0	0	0	0	0	0	0	0	0	0	0	0	0	0
0	0	0	0	0	0.3	0.7	0.7	0.7	0.3	0	0	0	0	0	0	0	0	0	0	0	0	0	0
0	0	0	0	0.3	1	1.3	1	1.3	1.7	0.7	0	0	0	0	0	0	0	0	0	0	0	0	0
0	0	0	0	0	0.7	1.3	1	1	0.7	0.3	0	0	0	0	0	0	0	0	0	0	0	0	0
0	0	0	0	0	0	0.3	0.3	0.3	0.3	0	0	0	0	0	0	0	0	0	0	0	0	0	0
0	0	0	0	0	0	0	0	0	0	0	0	0	0	0	0	0	0	0	0	0	0	0	0
0	0	0	0	0	0	0	0	0	0	0	0	0	0	0	0	0	0	0	0	0	0	0	0
0	0	0	0	0	0	0	0	0	0	0	0	0	0	0	0	0	0	0	0	0	0	0	0
0	0	0	0	0	0	0	0	0	0	0	0	0	0	0	0	0	0	0	0	0	0	0	0
0	0	0	0	0	0	0	0	0	0	0	0	0	0	0	0	0	0	0	0	0	0	0	0
0	0	0	0	0	0	0	0	0	0	0	0	0	0	0	0	0	0	0	0	0	0	0	0
0	0	0	0	0	0	0	0	0	0	0	0	0	0	0	0	0	0	0	0	0	0	0	0
0	0	0	0	0	0	0	0	0	0	0	0	0	0	0	0	0	0	0	0	0	0	0	0
0	0	0	0	0	0	0	0	0	0	0	0	0	0	0	0	0	0	0	0	0	0	0	0
0	0	0	0	0	0	0	0	0	0	0	0	0	0	0	0	0	0	0	0	0	0	0	0
0	0	0	0	0	0	0	0	0	0	0	0	0	0	0	0	0	0	0	0	0	0	0	0
0	0	0	0	0	0	0	0	0	0	0	0	0	0	0	0	0	0	0	0	0	0	0	0
0	0	0	0	0	0	0	0	0	0	0	0	0	0	0	0	0	0	0	0	0	0	0	0
0	0	0	0	0	0	0	0	0	0	0	0	0	0	0	0	0	0	0	0	0	0	0	0
Frame 13 (26.00 ms)
0	0	0	0	0	0	0	0	0	0	0	0	0	0.7	3.3	8	10.3	10	9	6	2.3	0.3	0	0
0	0	0	0	0	0	0	0	0	0	0	0	0.7	6	18	27.3	29	22.7	16.7	16	10.7	4.3	0.7	0
0	0	0	0	0	0	0	0	0	0	0	0.7	6.7	21	29.7	29.7	26	21.3	23.3	21.3	19	15.3	3	0
0	0	0	0	0	0	0	0	0	0	0	3.3	18.7	32.3	35.7	28.3	21.3	18.3	22.7	20.7	19	17.3	4	0
0	0	0	0	0	0	0	0	0	0	0.3	3.3	16.3	28.3	27	25.3	19.7	15.7	17	15.7	10.3	7	1.3	0
0	0	0	0	0	0	0	0	0	0	0	2.3	11.3	20.7	24	29	22.7	17	17.3	15	5.3	1.3	0	0
0	0	0	0	0	0	0	0	0	0	0	1.3	6	8.7	13.3	19.3	19	13.7	9.7	4.7	1	0	0	0
0	0	0	0	0	0	0	0	0	0	0	0.7	1.7	2	3.3	5	6	3	1.3	0.3	0	0	0	0
0	0	0	0	0	0	0	0	0	0	0	0.3	0.3	0.3	0.3	0.3	0.7	0	0	0	0	0	0	0
0	0	0	0	0	0	0	0	0	0	0	0.3	0	0	0	0	0	0	0	0	0	0	0	0
0	0	0	0	0	0	0	0	0	0	0.7	0	0	0	0	0	0	0	0	0	0	0	0	0
0	0	0	0	0	0	0	0	0	0.3	0	0	0	0	0	0	0	0	0	0	0	0	0	0
0	0	0	0	0	0	0	0	0	0.3	0	0	0	0	0	0	0	0	0	0	0	0	0	0
0	0	0	0	0	0	0	0	0	0	0	0	0	0	0	0	0	0	0	0	0	0	0	0
0	0	0	0	0	0	0	0	0	0	0	0	0	0	0	0	0	0	0	0	0	0	0	0
0	0	0	0	0	0	0	0	0	0	0	0	0	0	0	0	0	0	0	0	0	0	0	0
0	0	0	0	0	0	0	0	0	0	0	0	0	0	0	0	0	0	0	0	0	0	0	0
0	0	0	0	0	0	0.3	0	0	0	0	0	0	0	0	0	0	0	0	0	0	0	0	0
0	0	0	0	0	0.3	0.3	0.3	0.7	0.3	0	0	0	0	0	0	0	0	0	0	0	0	0	0
0	0	0	0	0.3	1	1	1	1	1	0.3	0	0	0	0	0	0	0	0	0	0	0	0	0
0	0	0	0	0	0.3	1	1	0.7	0.3	0	0	0	0	0	0	0	0	0	0	0	0	0	0
0	0	0	0	0	0	0.3	0	0	0	0	0	0	0	0	0	0	0	0	0	0	0	0	0
0	0	0	0	0	0	0	0	0	0	0	0	0	0	0	0	0	0	0	0	0	0	0	0
0	0	0	0	0	0	0	0	0	0	0	0	0	0	0	0	0	0	0	0	0	0	0	0
0	0	0	0	0	0	0	0	0	0	0	0	0	0	0	0	0	0	0	0	0	0	0	0
0	0	0	0	0	0	0	0	0	0	0	0	0	0	0	0	0	0	0	0	0	0	0	0
0	0	0	0	0	0	0	0	0	0	0	0	0	0	0	0	0	0	0	0	0	0	0	0
0	0	0	0	0	0	0	0	0	0	0	0	0	0	0	0	0	0	0	0	0	0	0	0
0	0	0	0	0	0	0	0	0	0	0	0	0	0	0	0	0	0	0	0	0	0	0	0
0	0	0	0	0	0	0	0	0	0	0	0	0	0	0	0	0	0	0	0	0	0	0	0
0	0	0	0	0	0	0	0	0	0	0	0	0	0	0	0	0	0	0	0	0	0	0	0
0	0	0	0	0	0	0	0	0	0	0	0	0	0	0	0	0	0	0	0	0	0	0	0
0	0	0	0	0	0	0	0	0	0	0	0	0	0	0	0	0	0	0	0	0	0	0	0
0	0	0	0	0	0	0	0	0	0	0	0	0	0	0	0	0	0	0	0	0	0	0	0
0	0	0	0	0	0	0	0	0	0	0	0	0	0	0	0	0	0	0	0	0	0	0	0
0	0	0	0	0	0	0	0	0	0	0	0	0	0	0	0	0	0	0	0	0	0	0	0
Frame 14 (28.00 ms)
0	0	0	0	0	0	0	0	0	0	0	0	0	0.3	2.7	6.3	8.3	8.3	7.3	5	2	0.3	0	0
0	0	0	0	0	0	0	0	0	0	0	0	0.7	4.7	14.7	24	26.7	21	15.7	14.7	9.7	3.7	0.7	0
0	0	0	0	0	0	0	0	0	0	0	0.7	5.7	17.7	27.3	28	25	20.7	22.7	20.7	18.7	14.3	2.7	0
0	0	0	0	0	0	0	0	0	0	0	3	17.7	31.3	33.3	27	21	18	22.3	20.3	19.3	17	3.7	0
0	0	0	0	0	0	0	0	0	0	0	3	16	27.7	25.3	24.7	19.7	15.7	17	16	10.7	7.3	1.3	0
0	0	0	0	0	0	0	0	0	0	0	2.3	11.7	21	24.3	29.3	22.7	17.3	17.7	16	6	1.3	0	0
0	0	0	0	0	0	0	0	0	0	0	1.3	6.3	9	14	20.3	19.7	14.3	10.3	5.3	1.3	0	0	0
0	0	0	0	0	0	0	0	0	0	0	0.7	2	2.3	3.7	5.7	6.3	3.3	1.7	0.7	0	0	0	0
0	0	0	0	0	0	0	0	0	0	0	0.3	0.7	0.7	0.3	0.7	0.7	0.3	0	0	0	0	0	0
0	0	0	0	0	0	0	0	0	0	0.3	0.3	0.3	0	0	0	0	0	0	0	0	0	0	0
0	0	0	0	0	0	0	0	0	0.3	0.7	0.3	0	0	0	0	0	0	0	0	0	0	0	0
0	0	0	0	0	0	0	0	0	0.3	0.3	0	0	0	0	0	0	0	0	0	0	0	0	0
0	0	0	0	0	0	0	0	0	0.3	0	0	0	0	0	0	0	0	0	0	0	0	0	0
0	0	0	0	0	0	0	0	0	0	0	0	0	0	0	0	0	0	0	0	0	0	0	0
0	0	0	0	0	0	0	0	0	0	0	0	0	0	0	0	0	0	0	0	0	0	0	0
0	0	0	0	0	0	0	0	0.3	0	0	0	0	0	0	0	0	0	0	0	0	0	0	0
0	0	0	0	0	0	0	0	0	0	0	0	0	0	0	0	0	0	0	0	0	0	0	0
0	0	0	0	0	0	0.3	0	0	0	0	0	0	0	0	0	0	0	0	0	0	0	0	0
0	0	0	0	0	0.3	0.3	0.3	0.3	0.3	0	0	0	0	0	0	0	0	0	0	0	0	0	0
0	0	0	0	0.3	1	1	0.7	0.7	0.7	0	0	0	0	0	0	0	0	0	0	0	0	0	0
0	0	0	0	0	0.3	0.7	0.7	0.3	0.3	0	0	0	0	0	0	0	0	0	0	0	0	0	0
0	0	0	0	0	0	0	0	0	0	0	0	0	0	0	0	0	0	0	0	0	0	0	0
0	0	0	0	0	0	0	0	0	0	0	0	0	0	0	0	0	0	0	0	0	0	0	0
0	0	0	0	0	0	0	0	0	0	0	0	0	0	0	0	0	0	0	0	0	0	0	0
0	0	0	0	0	0	0	0	0	0	0	0	0	0	0	0	0	0	0	0	0	0	0	0
0	0	0	0	0	0	0	0	0	0	0	0	0	0	0	0	0	0	0	0	0	0	0	0
0	0	0	0	0	0	0	0	0	0	0	0	0	0	0	0	0	0	0	0	0	0	0	0
0	0	0	0	0	0	0	0	0	0	0	0	0	0	0	0	0	0	0	0	0	0	0	0
0	0	0	0	0	0	0	0	0	0	0	0	0	0	0	0	0	0	0	0	0	0	0	0
0	0	0	0	0	0	0	0	0	0	0	0	0	0	0	0	0	0	0	0	0	0	0	0
0	0	0	0	0	0	0	0	0	0	0	0	0	0	0	0	0	0	0	0	0	0	0	0
0	0	0	0	0	0	0	0	0	0	0	0	0	0	0	0	0	0	0	0	0	0	0	0
0	0	0	0	0	0	0	0	0	0	0	0	0	0	0	0	0	0	0	0	0	0	0	0
0	0	0	0	0	0	0	0	0	0	0	0	0	0	0	0	0	0	0	0	0	0	0	0
0	0	0	0	0	0	0	0	0	0	0	0	0	0	0	0	0	0	0	0	0	0	0	0
0	0	0	0	0	0	0	0	0	0	0	0	0	0	0	0	0	0	0	0	0	0	0	0
Frame 15 (30.00 ms)
0	0	0	0	0	0	0	0	0	0	0	0	0	0.3	1.7	4.3	6.3	6.7	5.7	3.7	1.3	0.3	0	0
0	0	0	0	0	0	0	0	0	0	0	0	0.3	3.3	11.3	20	23.3	19	14.3	13	8.7	3.3	0.3	0
0	0	0	0	0	0	0	0	0	0	0	0.7	4.7	15.3	25	26.7	23.7	19.3	21.3	20	17.3	12.3	2.3	0
0	0	0	0	0	0	0	0	0	0	0	3	16.7	30.3	33	26.7	20.7	17.3	20	19.7	18.7	16.3	3.3	0
0	0	0	0	0	0	0	0	0	0	0	3	15.7	27.7	25.3	24.7	19.7	15.7	16.3	15.7	10.7	7.3	1.3	0
0	0	0	0	0	0	0	0	0	0	0	2.3	12	21	24.3	29.3	23	17.7	17.7	16	6.3	1.7	0.3	0
0	0	0	0	0	0	0	0	0	0	0	1.3	6.7	9.3	14.3	20.7	20.3	14.7	10.7	6	1.3	0	0	0
0	0	0	0	0	0	0	0	0	0	0	0.7	2	2.7	4	6	7.3	3.7	1.7	0.7	0	0	0	0
0	0	0	0	0	0	0	0	0	0	0	0.7	0.7	1	0.7	0.7	1	0.3	0	0	0	0	0	0
0	0	0	0	0	0	0	0	0	0	0.3	0.3	0.3	0.3	0	0	0	0	0	0	0	0	0	0
0	0	0	0	0	0	0	0	0	0.3	0.7	0.3	0	0	0	0	0	0	0	0	0	0	0	0
0	0	0	0	0	0	0	0	0	0.3	0.3	0	0	0	0	0	0	0	0	0	0	0	0	0
0	0	0	0	0	0	0	0	0	0.3	0	0	0	0	0	0	0	0	0	0	0	0	0	0
0	0	0	0	0	0	0	0	0	0	0	0	0	0	0	0	0	0	0	0	0	0	0	0
0	0	0	0	0	0	0	0	0	0	0	0	0	0	0	0	0	0	0	0	0	0	0	0
0	0	0	0	0	0	0	0	0.3	0	0	0	0	0	0	0	0	0	0	0	0	0	0	0
0	0	0	0	0	0	0	0	0	0	0	0	0	0	0	0	0	0	0	0	0	0	0	0
0	0	0	0	0	0	0.3	0	0	0	0	0	0	0	0	0	0	0	0	0	0	0	0	0
0	0	0	0	0	0.3	0.3	0.3	0.3	0.3	0	0	0	0	0	0	0	0	0	0	0	0	0	0
0	0	0	0	0.3	1	1	0.7	0.7	0.7	0	0	0	0	0	0	0	0	0	0	0	0	0	0
0	0	0	0	0	0.3	0.7	0.7	0.3	0.3	0	0	0	0	0	0	0	0	0	0	0	0	0	0
0	0	0	0	0	0	0	0	0	0	0	0	0	0	0	0	0	0	0	0	0	0	0	0
0	0	0	0	0	0	0	0	0	0	0	0	0	0	0	0	0	0	0	0	0	0	0	0
0	0	0	0	0	0	0	0	0	0	0	0	0	0	0	0	0	0	0	0	0	0	0	0
0	0	0	0	0	0	0	0	0	0	0	0	0	0	0	0	0	0	0	0	0	0	0	0
0	0	0	0	0	0	0	0	0	0	0	0	0	0	0	0	0	0	0	0	0	0	0	0
0	0	0	0	0	0	0	0	0	0	0	0	0	0	0	0	0	0	0	0	0	0	0	0
0	0	0	0	0	0	0	0	0	0	0	0	0	0	0	0	0	0	0	0	0	0	0	0
0	0	0	0	0	0	0	0	0	0	0	0	0	0	0	0	0	0	0	0	0	0	0	0
0	0	0	0	0	0	0	0	0	0	0	0	0	0	0	0	0	0	0	0	0	0	0	0
0	0	0	0	0	0	0	0	0	0	0	0	0	0	0	0	0	0	0	0	0	0	0	0
0	0	0	0	0	0	0	0	0	0	0	0	0	0	0	0	0	0	0	0	0	0	0	0
0	0	0	0	0	0	0	0	0	0	0	0	0	0	0	0	0	0	0	0	0	0	0	0
0	0	0	0	0	0	0	0	0	0	0	0	0	0	0	0	0	0	0	0	0	0	0	0
0	0	0	0	0	0	0	0	0	0	0	0	0	0	0	0	0	0	0	0	0	0	0	0
0	0	0	0	0	0	0	0	0	0	0	0	0	0	0	0	0	0	0	0	0	0	0	0
Frame 16 (32.00 ms)
0	0	0	0	0	0	0	0	0	0	0	0	0	0.3	1	3.3	5	4.7	3.7	2.7	1	0.3	0	0
0	0	0	0	0	0	0	0	0	0	0	0	0.3	2.3	8.3	16	20.3	16.7	12.3	11	7.3	2.3	0.3	0
0	0	0	0	0	0	0	0	0	0	0	0.3	4	13	22.7	25.3	22	18.3	19.3	18.3	16	10	1.7	0
0	0	0	0	0	0	0	0	0	0	0	2.3	15.7	29.7	32	25.7	19.7	16.7	18.7	19	18	14.7	3	0
0	0	0	0	0	0	0	0	0	0	0	3	15.7	27.7	25.3	24.3	19.3	15.3	16.3	15.7	10.7	7.3	1.3	0
0	0	0	0	0	0	0	0	0	0	0	2.7	12.3	21.3	24.3	29.3	23.3	17.7	17.7	16.3	6.3	1.7	0.3	0
0	0	0	0	0	0	0	0	0	0	0	1.7	7	9.7	14.3	21.3	21	15.3	11.3	6.3	1.7	0	0	0
0	0	0	0	0	0	0	0	0	0	0	1	2.3	3	4.3	6.3	7.7	4.3	2	0.7	0	0	0	0
0	0	0	0	0	0	0	0	0	0	0	0.7	0.7	1.3	1.3	1.3	1	0.3	0	0	0	0	0	0
0	0	0	0	0	0	0	0	0	0	0.3	0.3	0.7	0.3	0.3	0	0	0	0	0	0	0	0	0
0	0	0	0	0	0	0	0	0	0.3	1	0.3	0	0	0	0	0	0	0	0	0	0	0	0
0	0	0	0	0	0	0	0	0	0.3	0.3	0	0	0	0	0	0	0	0	0	0	0	0	0
0	0	0	0	0	0	0	0	0	0.3	0	0	0	0	0	0	0	0	0	0	0	0	0	0
0	0	0	0	0	0	0	0	0.3	0	0	0	0	0	0	0	0	0	0	0	0	0	0	0
0	0	0	0	0	0	0	0	0.3	0	0	0	0	0	0	0	0	0	0	0	0	0	0	0
0	0	0	0	0	0	0	0	0.3	0	0	0	0	0	0	0	0	0	0	0	0	0	0	0
0	0	0	0	0	0	0	0	0	0	0	0	0	0	0	0	0	0	0	0	0	0	0	0
0	0	0	0	0	0	0.3	0	0	0	0	0	0	0	0	0	0	0	0	0	0	0	0	0
0	0	0	0	0	0.3	0.3	0.3	0.7	0.3	0	0	0	0	0	0	0	0	0	0	0	0	0	0
0	0	0	0	0.3	1.3	1	0.7	0.7	1	0	0	0	0	0	0	0	0	0	0	0	0	0	0
0	0	0	0	0	0.7	1	0.7	0.3	0.3	0	0	0	0	0	0	0	0	0	0	0	0	0	0
0	0	0	0	0	0	0.3	0.3	0	0	0	0	0	0	0	0	0	0	0	0	0	0	0	0
0	0	0	0	0	0	0	0	0	0	0	0	0	0	0	0	0	0	0	0	0	0	0	0
0	0	0	0	0	0	0	0	0	0	0	0	0	0	0	0	0	0	0	0	0	0	0	0
0	0	0	0	0	0	0	0	0	0	0	0	0	0	0	0	0	0	0	0	0	0	0	0
0	0	0	0	0	0	0	0	0	0	0	0	0	0	0	0	0	0	0	0	0	0	0	0
0	0	0	0	0	0	0	0	0	0	0	0	0	0	0	0	0	0	0	0	0	0	0	0
0	0	0	0	0	0	0	0	0	0	0	0	0	0	0	0	0	0	0	0	0	0	0	0
0	0	0	0	0	0	0	0	0	0	0	0	0	0	0	0	0	0	0	0	0	0	0	0
0	0	0	0	0	0	0	0	0	0	0	0	0	0	0	0	0	0	0	0	0	0	0	0
0	0	0	0	0	0	0	0	0	0	0	0	0	0	0	0	0	0	0	0	0	0	0	0
0	0	0	0	0	0	0	0	0	0	0	0	0	0	0	0	0	0	0	0	0	0	0	0
0	0	0	0	0	0	0	0	0	0	0	0	0	0	0	0	0	0	0	0	0	0	0	0
0	0	0	0	0	0	0	0	0	0	0	0	0	0	0	0	0	0	0	0	0	0	0	0
0	0	0	0	0	0	0	0	0	0	0	0	0	0	0	0	0	0	0	0	0	0	0	0
0	0	0	0	0	0	0	0	0	0	0	0	0	0	0	0	0	0	0	0	0	0	0	0
Frame 17 (34.00 ms)
0	0	0	0	0	0	0	0	0	0	0	0	0	0	0.7	2	3.3	3.3	2.3	1.7	0.7	0	0	0
0	0	0	0	0	0	0	0	0	0	0	0	0	1.7	5.7	12.3	16.7	14	10	9	5.7	1.7	0.3	0
0	0	0	0	0	0	0	0	0	0	0	0.3	3.3	11	19.7	22.7	20.3	16.7	18	16.7	14	7.7	1.3	0
0	0	0	0	0	0	0	0	0	0	0	2.3	14.7	28.7	30.3	24	19	16	17.7	18	16.7	12.7	2.3	0
0	0	0	0	0	0	0	0	0	0	0	3	15.7	27.7	25	24	19.3	15.3	15.7	15.3	10.3	7	1.3	0
0	0	0	0	0	0	0	0	0	0	0.3	3	13	21.7	24.7	29.7	23.3	17.7	18	16.3	6.7	1.7	0.3	0
0	0	0	0	0	0	0	0	0	0	0	2	8	10.3	14.7	21.7	21.7	16	11.7	6.7	1.7	0	0	0
0	0	0	0	0	0	0	0	0	0	0.3	1.7	3	3.7	4.7	7	8.3	5.3	2.7	1	0	0	0	0
0	0	0	0	0	0	0	0	0	0	0.3	1	1	1.7	1.7	1.7	1.3	0.7	0	0	0	0	0	0
0	0	0	0	0	0	0	0	0	0	0.7	0.7	0.7	0.7	0.3	0.3	0	0	0	0	0	0	0	0
0	0	0	0	0	0	0	0	0	0.3	1.3	0.7	0.3	0	0	0	0	0	0	0	0	0	0	0
0	0	0	0	0	0	0	0	0.3	0.7	0.7	0.3	0	0	0	0	0	0	0	0	0	0	0	0
0	0	0	0	0	0	0	0	0.3	0.7	0.3	0	0	0	0	0	0	0	0	0	0	0	0	0
0	0	0	0	0	0	0	0	0.3	0.3	0	0	0	0	0	0	0	0	0	0	0	0	0	0
0	0	0	0	0	0	0	0	0.3	0	0	0	0	0	0	0	0	0	0	0	0	0	0	0
0	0	0	0	0	0	0	0.3	0.3	0	0	0	0	0	0	0	0	0	0	0	0	0	0	0
0	0	0	0	0	0	0	0	0.3	0	0	0	0	0	0	0	0	0	0	0	0	0	0	0
0	0	0	0	0	0	0.3	0	0.3	0	0	0	0	0	0	0	0	0	0	0	0	0	0	0
0	0	0	0	0	0.3	0.7	0.7	0.7	0.3	0	0	0	0	0	0	0	0	0	0	0	0	0	0
0	0	0	0	0.3	1.7	1.3	1	1	1	0.3	0	0	0	0	0	0	0	0	0	0	0	0	0
0	0	0	0	0.3	1	1.3	1	0.7	0.7	0.3	0	0	0	0	0	0	0	0	0	0	0	0	0
0	0	0	0	0	0.3	0.3	0.7	0.3	0.3	0	0	0	0	0	0	0	0	0	0	0	0	0	0
0	0	0	0	0	0	0	0	0.3	0	0	0	0	0	0	0	0	0	0	0	0	0	0	0
0	0	0	0	0	0	0	0	0	0	0	0	0	0	0	0	0	0	0	0	0	0	0	0
0	0	0	0	0	0	0	0	0	0	0	0	0	0	0	0	0	0	0	0	0	0	0	0
0	0	0	0	0	0	0	0	0	0	0	0	0	0	0	0	0	0	0	0	0	0	0	0
0	0	0	0	0	0	0	0	0	0	0	0	0	0	0	0	0	0	0	0	0	0	0	0
0	0	0	0	0	0	0	0	0	0	0	0	0	0	0	0	0	0	0	0	0	0	0	0
0	0	0	0	0	0	0	0	0	0	0	0	0	0	0	0	0	0	0	0	0	0	0	0
0	0	0	0	0	0	0	0	0	0	0	0	0	0	0	0	0	0	0	0	0	0	0	0
0	0	0	0	0	0	0	0	0	0	0	0	0	0	0	0	0	0	0	0	0	0	0	0
0	0	0	0	0	0	0	0	0	0	0	0	0	0	0	0	0	0	0	0	0	0	0	0
0	0	0	0	0	0	0	0	0	0	0	0	0	0	0	0	0	0	0	0	0	0	0	0
0	0	0	0	0	0	0	0	0	0	0	0	0	0	0	0	0	0	0	0	0	0	0	0
0	0	0	0	0	0	0	0	0	0	0	0	0	0	0	0	0	0	0	0	0	0	0	0
0	0	0	0	0	0	0	0	0	0	0	0	0	0	0	0	0	0	0	0	0	0	0	0
Frame 18 (36.00 ms)
0	0	0	0	0	0	0	0	0	0	0	0	0	0	0.3	1.3	2.3	2.3	1.7	1	0.3	0	0	0
0	0	0	0	0	0	0	0	0	0	0	0	0	1	4	9	13.3	11.7	8.3	6.7	3.7	1	0	0
0	0	0	0	0	0	0	0	0	0	0	0.3	3	9	17	20.7	18.7	15.7	16.3	14.7	11.7	5.3	0.7	0
0	0	0	0	0	0	0	0	0	0	0	2.3	13.3	25.3	28	22.7	18.3	15.3	16.3	17	15	10	1.7	0
0	0	0	0	0	0	0	0	0	0	0	3	15.3	27.3	24.3	22.3	18.3	14.7	15.3	15	10	6.3	1	0
0	0	0	0	0	0	0	0	0	0	0.3	3.3	13.7	22.3	24.7	29.3	23	17.7	18	16.7	7	1.7	0	0
0	0	0	0	0	0	0	0	0	0	0.3	3	9.3	11	15	22	22	16.3	12	7	2	0.3	0	0
0	0	0	0	0	0	0	0	0	0	0.3	2.3	3.7	4	5	7.3	8.7	5.7	3	1	0	0	0	0
0	0	0	0	0	0	0	0	0	0	0.3	1.7	1.3	2	2	2.3	1.7	0.7	0.3	0	0	0	0	0
0	0	0	0	0	0	0	0	0	0	0.7	1	1	1	0.7	0.3	0	0	0	0	0	0	0	0
0	0	0	0	0	0	0	0	0	0.7	1.3	0.7	0.3	0.3	0	0	0	0	0	0	0	0	0	0
0	0	0	0	0	0	0	0	0.7	1	0.7	0.3	0	0	0	0	0	0	0	0	0	0	0	0
0	0	0	0	0	0	0	0	0.7	1	0.3	0	0	0	0	0	0	0	0	0	0	0	0	0
0	0	0	0	0	0	0	0	0.7	0.3	0	0	0	0	0	0	0	0	0	0	0	0	0	0
0	0	0	0	0	0	0	0.3	0.7	0	0.3	0	0	0	0	0	0	0	0	0	0	0	0	0
0	0	0	0	0	0	0	0.3	0.3	0	0	0	0	0	0	0	0	0	0	0	0	0	0	0
0	0	0	0	0	0	0.3	0.3	0.3	0	0	0	0	0	0	0	0	0	0	0	0	0	0	0
0	0	0	0	0	0	0.3	0.3	0.3	0	0	0	0	0	0	0	0	0	0	0	0	0	0	0
0	0	0	0	0	0.7	0.7	0.7	1	0.7	0.3	0	0	0	0	0	0	0	0	0	0	0	0	0
0	0	0	0	0.7	2.3	1.7	1	1.3	2	1	0	0	0	0	0	0	0	0	0	0	0	0	0
0	0	0	0	0.3	1.7	1.7	1.3	1	1	1	0	0	0	0	0	0	0	0	0	0	0	0	0
0	0	0	0	0	0.3	0.7	1	0.7	0.7	0.3	0	0	0	0	0	0	0	0	0	0	0	0	0
0	0	0	0	0	0	0.3	0.3	0.7	0.7	0.3	0.3	0	0	0	0	0	0	0	0	0	0	0	0
0	0	0	0	0	0	0	0	0	0	0	0	0	0	0	0	0	0	0	0	0	0	0	0
0	0	0	0	0	0	0	0	0	0	0	0	0	0	0	0	0	0	0	0	0	0	0	0
0	0	0	0	0	0	0	0	0	0	0	0	0	0	0	0	0	0	0	0	0	0	0	0
0	0	0	0	0	0	0	0	0	0	0	0	0	0	0	0	0	0	0	0	0	0	0	0
0	0	0	0	0	0	0	0	0	0	0	0	0	0	0	0	0	0	0	0	0	0	0	0
0	0	0	0	0	0	0	0	0	0	0	0	0	0	0	0	0	0	0	0	0	0	0	0
0	0	0	0	0	0	0	0	0	0	0	0	0	0	0	0	0	0	0	0	0	0	0	0
0	0	0	0	0	0	0	0	0	0	0	0	0	0	0	0	0	0	0	0	0	0	0	0
0	0	0	0	0	0	0	0	0	0	0	0	0	0	0	0	0	0	0	0	0	0	0	0
0	0	0	0	0	0	0	0	0	0	0	0	0	0	0	0	0	0	0	0	0	0	0	0
0	0	0	0	0	0	0	0	0	0	0	0	0	0	0	0	0	0	0	0	0	0	0	0
0	0	0	0	0	0	0	0	0	0	0	0	0	0	0	0	0	0	0	0	0	0	0	0
0	0	0	0	0	0	0	0	0	0	0	0	0	0	0	0	0	0	0	0	0	0	0	0
Frame 19 (38.00 ms)
0	0	0	0	0	0	0	0	0	0	0	0	0	0	0.3	1	1.7	1.7	1	0.7	0.3	0	0	0
0	0	0	0	0	0	0	0	0	0	0	0	0	1	3	7	10.3	9.3	6.7	5	2.7	0.7	0	0
0	0	0	0	0	0	0	0	0	0	0	0.3	2.7	7.3	15	19	17.3	14.3	15	13.3	10	3.7	0.3	0
0	0	0	0	0	0	0	0	0	0	0	2	12	22.3	26.3	21.7	17.7	14.7	15.3	16	13.3	8	1.3	0
0	0	0	0	0	0	0	0	0	0	0.3	3	15	26.3	23.3	22	17.7	14.3	14.7	14.3	9.3	5.3	1	0
0	0	0	0	0	0	0	0	0	0	0.3	4	14.3	22.3	24.7	29	21.7	17.3	17.7	16.3	7	1.3	0	0
0	0	0	0	0	0	0	0	0	0	0.7	4	10.3	11.7	15.7	22.3	22	16.3	12	7	2	0.3	0	0
0	0	0	0	0	0	0	0	0	0	0.7	3.3	4.3	4.7	5.7	7.7	9	6	3	1	0.3	0	0	0
0	0	0	0	0	0	0	0	0	0	0.7	2.3	2	2.7	2.3	2.7	1.7	0.7	0.3	0	0	0	0	0
0	0	0	0	0	0	0	0	0	0.3	1	1.3	1	1.3	1	0.7	0	0	0	0	0	0	0	0
0	0	0	0	0	0	0	0	0.3	0.7	2	1	0.7	0.3	0	0	0	0	0	0	0	0	0	0
0	0	0	0	0	0	0	0.3	1	1.3	1.3	0.7	0	0	0	0	0	0	0	0	0	0	0	0
0	0	0	0	0	0	0	0.3	1	1.3	0.7	0.3	0	0	0	0	0	0	0	0	0	0	0	0
0	0	0	0	0	0	0	0.3	0.7	0.7	0.3	0	0	0	0	0	0	0	0	0	0	0	0	0
0	0	0	0	0	0	0	0.3	0.7	0.3	0.3	0	0	0	0	0	0	0	0	0	0	0	0	0
0	0	0	0	0	0	0	0.7	0.7	0	0	0	0	0	0	0	0	0	0	0	0	0	0	0
0	0	0	0	0	0	0.3	0.3	0.3	0	0	0	0	0	0	0	0	0	0	0	0	0	0	0
0	0	0	0	0	0.3	0.7	0.3	0.3	0	0	0	0	0	0	0	0	0	0	0	0	0	0	0
0	0	0	0	0.3	1	1	1	1.3	1	0.3	0	0	0	0	0	0	0	0	0	0	0	0	0
0	0	0	0	1.3	3.3	2.7	1.7	2	2.7	1.7	0.3	0	0	0	0	0	0	0	0	0	0	0	0
0	0	0	0	1	2.7	2.7	2	1.7	1.7	1.7	0.3	0	0	0	0	0	0	0	0	0	0	0	0
0	0	0	0	0.3	1	1.3	1.7	1	1.3	1	0.3	0	0	0	0	0	0	0	0	0	0	0	0
0	0	0	0	0	0.3	0.7	1	1.3	1.3	1	0.7	0.3	0	0	0	0	0	0	0	0	0	0	0
0	0	0	0	0	0	0.3	0.3	0.7	0.7	0.3	0.3	0	0	0	0	0	0	0	0	0	0	0	0
0	0	0	0	0	0	0	0	0	0	0	0	0	0	0	0	0	0	0	0	0	0	0	0
0	0	0	0	0	0	0	0	0	0	0	0	0	0	0	0	0	0	0	0	0	0	0	0
0	0	0	0	0	0	0	0	0	0	0	0	0	0	0	0	0	0	0	0	0	0	0	0
0	0	0	0	0	0	0	0	0	0	0	0	0	0	0	0	0	0	0	0	0	0	0	0
0	0	0	0	0	0	0	0	0	0	0	0	0	0	0	0	0	0	0	0	0	0	0	0
0	0	0	0	0	0	0	0	0	0	0	0	0	0	0	0	0	0	0	0	0	0	0	0
0	0	0	0	0	0	0	0	0	0	0	0	0	0	0	0	0	0	0	0	0	0	0	0
0	0	0	0	0	0	0	0	0	0	0	0	0	0	0	0	0	0	0	0	0	0	0	0
0	0	0	0	0	0	0	0	0	0	0	0	0	0	0	0	0	0	0	0	0	0	0	0
0	0	0	0	0	0	0	0	0	0	0	0	0	0	0	0	0	0	0	0	0	0	0	0
0	0	0	0	0	0	0	0	0	0	0	0	0	0	0	0	0	0	0	0	0	0	0	0
0	0	0	0	0	0	0	0	0	0	0	0	0	0	0	0	0	0	0	0	0	0	0	0
Frame 20 (40.00 ms)
0	0	0	0	0	0	0	0	0	0	0	0	0	0	0	0.7	1	1	0.7	0.3	0	0	0	0
0	0	0	0	0	0	0	0	0	0	0	0	0	0.7	2.3	5.7	8	7.3	5.3	3.7	1.7	0.3	0	0
0	0	0	0	0	0	0	0	0	0	0	0.3	2.3	6.3	13	17.7	16	13.3	14	12	8.3	2.7	0.3	0
0	0	0	0	0	0	0	0	0	0	0	2	11	20.3	24.7	20.7	17	14	14.3	15	12.3	6.3	1	0
0	0	0	0	0	0	0	0	0	0	0.3	3.3	14.3	24.3	22.3	20.7	17	14	14.3	14	8.7	4.7	0.7	0
0	0	0	0	0	0	0	0	0	0	0.7	5	15	22.3	24	27	20.7	16.7	17.3	16	6.3	1.3	0	0
0	0	0	0	0	0	0	0	0	0	0.7	5.3	11.3	12.3	16	22	22	16.3	12	7	2	0.3	0	0
0	0	0	0	0	0	0	0	0	0	0.7	4.3	5.3	5.3	6	8	9.7	6.3	3.3	1	0.3	0	0	0
0	0	0	0	0	0	0	0	0	0	1	3	2.3	3	3	3	2	0.7	0.3	0	0	0	0	0
0	0	0	0	0	0	0	0	0	0.3	1	1.3	1.3	1.7	1.3	0.7	0	0	0	0	0	0	0	0
0	0	0	0	0	0	0	0	0.3	1	2	1.3	1	0.7	0.3	0	0	0	0	0	0	0	0	0
0	0	0	0	0	0	0	0.3	1.7	2	1.3	0.7	0.3	0	0	0	0	0	0	0	0	0	0	0
0	0	0	0	0	0	0	0.3	1.3	1.7	1	0.3	0	0	0	0	0	0	0	0	0	0	0	0
0	0	0	0	0	0	0	0.3	1	0.7	0.3	0.3	0	0	0	0	0	0	0	0	0	0	0	0
0	0	0	0	0	0	0	0.7	1.3	0.7	0.3	0	0	0	0	0	0	0	0	0	0	0	0	0
0	0	0	0	0	0	0.3	1	1	0.3	0	0	0	0	0	0	0	0	0	0	0	0	0	0
0	0	0	0	0	0.3	0.7	0.7	0.7	0	0	0	0	0	0	0	0	0	0	0	0	0	0	0
0	0	0	0	0	0.7	1	0.7	0.7	0.3	0	0	0	0	0	0	0	0	0	0	0	0	0	0
0	0	0	0	0.7	1.3	1.7	1.3	1.7	1.3	0.3	0	0	0	0	0	0	0	0	0	0	0	0	0
0	0	0	0.3	2.3	4.3	3.3	2.3	3	3.7	2	0.7	0	0	0	0	0	0	0	0	0	0	0	0
0	0	0	0.3	2	3.7	4	3.3	2.3	2.7	2.3	0.7	0	0	0	0	0	0	0	0	0	0	0	0
0	0	0	0	0.7	1.7	2.3	2.7	2	2	1.7	1	0.3	0	0	0	0	0	0	0	0	0	0	0
0	0	0	0	0.3	1.3	1.7	2	2.3	2.3	2.3	2	1	0.3	0	0	0	0	0	0	0	0	0	0
0	0	0	0	0	0.3	0.7	1	1.3	1	1.3	1.3	0.7	0.3	0	0	0	0	0	0	0	0	0	0
0	0	0	0	0	0	0	0.3	0.3	0.3	0.3	0.7	0.3	0	0	0	0	0	0	0	0	0	0	0
0	0	0	0	0	0	0	0	0	0	0	0	0	0	0	0	0	0	0	0	0	0	0	0
0	0	0	0	0	0	0	0	0	0	0	0	0	0	0	0	0	0	0	0	0	0	0	0
0	0	0	0	0	0	0	0	0	0	0	0	0	0	0	0	0	0	0	0	0	0	0	0
0	0	0	0	0	0	0	0	0	0	0	0	0	0	0	0	0	0	0	0	0	0	0	0
0	0	0	0	0	0	0	0	0	0	0	0	0	0	0	0	0	0	0	0	0	0	0	0
0	0	0	0	0	0	0	0	0	0	0	0	0	0	0	0	0	0	0	0	0	0	0	0
0	0	0	0	0	0	0	0	0	0	0	0	0	0	0	0	0	0	0	0	0	0	0	0
0	0	0	0	0	0	0	0	0	0	0	0	0	0	0	0	0	0	0	0	0	0	0	0
0	0	0	0	0	0	0	0	0	0	0	0	0	0	0	0	0	0	0	0	0	0	0	0
0	0	0	0	0	0	0	0	0	0	0	0	0	0	0	0	0	0	0	0	0	0	0	0
0	0	0	0	0	0	0	0	0	0	0	0	0	0	0	0	0	0	0	0	0	0	0	0
Frame 21 (42.00 ms)
0	0	0	0	0	0	0	0	0	0	0	0	0	0	0	0.3	0.7	1	0.3	0.3	0	0	0	0
0	0	0	0	0	0	0	0	0	0	0	0	0	0.7	2	4.7	6.3	6	4.3	3	1.7	0.3	0	0
0	0	0	0	0	0	0	0	0	0	0	0.3	2	5.3	11.3	16	15	12.3	13	11	7.3	2	0.3	0
0	0	0	0	0	0	0	0	0	0	0	1.7	9.7	18	22.7	19.3	16.3	13.3	13.7	14.3	11.3	5.3	0.7	0
0	0	0	0	0	0	0	0	0	0	0.3	3	13.7	23	21	19.7	16.3	13.3	14	13.3	8.3	4	0.7	0
0	0	0	0	0	0	0	0	0	0	0.7	5.3	15.7	22.3	24	26	20	16.7	17.3	15.7	6.3	1.3	0	0
0	0	0	0	0	0	0	0	0	0	1	6	12.3	13	16.3	22	22	16.7	12.3	7.3	2	0.3	0	0
0	0	0	0	0	0	0	0	0	0	1	4.7	5.7	5.7	6.3	8.3	10	6.7	3.7	1.3	0.3	0	0	0
0	0	0	0	0	0	0	0	0	0	1	3.7	2.7	3.3	3.3	3.7	2.3	1	0.3	0	0	0	0	0
0	0	0	0	0	0	0	0	0	0.3	1.3	1.7	1.7	2.3	2	1	0.3	0	0	0	0	0	0	0
0	0	0	0	0	0	0	0	0.3	1	2.3	1.7	1.3	0.7	0.3	0	0	0	0	0	0	0	0	0
0	0	0	0	0	0	0	0.3	2	2.3	1.7	1	0.3	0	0	0	0	0	0	0	0	0	0	0
0	0	0	0	0	0	0	0.3	2	2.3	1.3	0.7	0	0	0	0	0	0	0	0	0	0	0	0
0	0	0	0	0	0	0	0.7	1.3	1	0.7	0.3	0	0	0	0	0	0	0	0	0	0	0	0
0	0	0	0	0	0	0	0.7	1.7	0.7	0.7	0	0	0	0	0	0	0	0	0	0	0	0	0
0	0	0	0	0	0	0.3	1	1	0.3	0	0	0	0	0	0	0	0	0	0	0	0	0	0
0	0	0	0	0	0.7	1	1	1	0	0	0	0	0	0	0	0	0	0	0	0	0	0	0
0	0	0	0	0.3	1	1.3	1	1	0.3	0	0	0	0	0	0	0	0	0	0	0	0	0	0
0	0	0	0.3	1	2	2	2	2.3	1.3	0.7	0	0	0	0	0	0	0	0	0	0	0	0	0
0	0	0	1	3.7	5.3	4.3	3	3.7	4.3	2.7	0.7	0	0	0	0	0	0	0	0	0	0	0	0
0	0	0	1	3.7	5	5	4.3	3.3	3.3	2.7	1	0	0	0	0	0	0	0	0	0	0	0	0
0	0	0	0.3	1.7	3	3	3.7	2.7	2.7	2.7	1.3	0.7	0.3	0	0	0	0	0	0	0	0	0	0
0	0	0	0	0.7	2.7	2.7	3	3.3	3.7	4	4	2.3	1	0.3	0.3	0	0	0	0	0	0	0	0
0	0	0	0	0	0.7	1.3	2	2.7	2	2.3	2.7	1.7	1	0.3	0.3	0	0	0	0	0	0	0	0
0	0	0	0	0	0	0.3	0.7	1	1	1.3	1.3	1	0.3	0	0.3	0	0	0	0	0	0	0	0
0	0	0	0	0	0	0	0	0.3	0.3	0.3	0.3	0.3	0	0	0	0	0	0	0	0	0	0	0
0	0	0	0	0	0	0	0	0	0	0	0	0	0	0	0	0	0	0	0	0	0	0	0
0	0	0	0	0	0	0	0	0	0	0	0	0	0	0	0	0	0	0	0	0	0	0	0
0	0	0	0	0	0	0	0	0	0	0	0	0	0	0	0	0	0	0	0	0	0	0	0
0	0	0	0	0	0	0	0	0	0	0	0	0	0	0	0	0	0	0	0	0	0	0	0
0	0	0	0	0	0	0	0	0	0	0	0	0	0	0	0	0	0	0	0	0	0	0	0
0	0	0	0	0	0	0	0	0	0	0	0	0	0	0	0	0	0	0	0	0	0	0	0
0	0	0	0	0	0	0	0	0	0	0	0	0	0	0	0	0	0	0	0	0	0	0	0
0	0	0	0	0	0	0	0	0	0	0	0	0	0	0	0	0	0	0	0	0	0	0	0
0	0	0	0	0	0	0	0	0	0	0	0	0	0	0	0	0	0	0	0	0	0	0	0
0	0	0	0	0	0	0	0	0	0	0	0	0	0	0	0	0	0	0	0	0	0	0	0
Frame 22 (44.00 ms)
0	0	0	0	0	0	0	0	0	0	0	0	0	0	0	0.3	0.7	0.7	0.3	0	0	0	0	0
0	0	0	0	0	0	0	0	0	0	0	0	0	0.3	1.7	4	5	5	3.7	2.3	1	0.3	0	0
0	0	0	0	0	0	0	0	0	0	0	0.3	1.7	4.7	10	14.7	14	11.7	12	10	6.7	1.7	0	0
0	0	0	0	0	0	0	0	0	0	0	1.7	9	16.3	21	18.7	15.7	13	13.3	14	10.7	4.7	0.7	0
0	0	0	0	0	0	0	0	0	0	0.3	3	13	21.7	20.3	18.7	15.7	13	13.7	13	8	3.7	0.7	0
0	0	0	0	0	0	0	0	0	0	0.7	5.7	16	22	22.3	24.7	19.3	16.3	16.7	14	6	1.3	0	0
0	0	0	0	0	0	0	0	0	0	1	6.7	13	13	16	21.7	21.7	16.7	12.3	7	2	0.3	0	0
0	0	0	0	0	0	0	0	0	0	1	5.3	6.3	6	6.3	8.3	10	7	3.7	1.3	0.3	0	0	0
0	0	0	0	0	0	0	0	0	0	1.3	3.7	3	3.7	4	4	2.7	1	0.3	0	0	0	0	0
0	0	0	0	0	0	0	0	0	0.3	1.7	2	2	2.3	2	1.3	0.3	0	0	0	0	0	0	0
0	0	0	0	0	0	0	0	0.7	1.3	3	1.7	1.3	0.7	0.3	0	0	0	0	0	0	0	0	0
0	0	0	0	0	0	0	0.3	2.3	2.7	2	1	0.3	0	0	0	0	0	0	0	0	0	0	0
0	0	0	0	0	0	0	0.3	2.3	2.7	1.7	0.7	0	0	0	0	0	0	0	0	0	0	0	0
0	0	0	0	0	0	0	0.7	1.7	1.3	0.7	0.3	0	0	0	0	0	0	0	0	0	0	0	0
0	0	0	0	0	0	0.3	1	1.7	1	0.7	0	0	0	0	0	0	0	0	0	0	0	0	0
0	0	0	0	0	0.3	0.7	1.3	1.3	0.7	0	0	0	0	0	0	0	0	0	0	0	0	0	0
0	0	0	0	0.3	1	1.3	1.3	1	0.3	0	0	0	0	0	0	0	0	0	0	0	0	0	0
0	0	0	0	0.7	1.3	1.3	1.3	1	0.3	0	0	0	0	0	0	0	0	0	0	0	0	0	0
0	0	0	0.3	1.7	2.3	2.3	2.3	2.7	1.7	0.7	0	0	0	0	0	0	0	0	0	0	0	0	0
0	0	0	1.3	4.7	6.3	5.3	3.7	4.3	5	3	0.7	0	0	0	0	0	0	0	0	0	0	0	0
0	0	0.3	1.7	4.7	6.3	6	5	4	4	3.3	1.3	0.3	0	0	0	0	0	0	0	0	0	0	0
0	0	0	0.7	2	3.7	4	4	3.3	3.3	3.3	2	1	0.7	0	0	0	0	0	0	0	0	0	0
0	0	0	0.3	1.3	3.7	3.7	4	4	4.3	5	5	3.7	1.3	0.3	0.3	0	0	0	0	0	0	0	0
0	0	0	0	0.3	1	2	3	3.7	2.7	3	4	2.7	1.3	0.7	0.7	0	0	0	0	0	0	0	0
0	0	0	0	0	0	0.3	1.3	2	1.7	2.3	3	2	1	0.3	0.3	0	0	0	0	0	0	0	0
0	0	0	0	0	0	0	0.3	0.7	0.7	0.7	0.7	0.7	0.3	0.3	0.3	0	0	0	0	0	0	0	0
0	0	0	0	0	0	0	0	0	0	0	0	0	0	0	0	0	0	0	0	0	0	0	0
0	0	0	0	0	0	0	0	0	0	0	0	0	0	0	0	0	0	0	0	0	0	0	0
0	0	0	0	0	0	0	0	0	0	0	0	0	0	0	0	0	0	0	0	0	0	0	0
0	0	0	0	0	0	0	0	0	0	0	0	0	0	0.3	0.3	0	0	0	0	0	0	0	0
0	0	0	0	0	0	0	0	0	0	0	0	0	0.3	0.3	0.3	0	0	0	0	0	0	0	0
0	0	0	0	0	0	0	0	0	0	0	0	0	0	0	0	0	0	0	0	0	0	0	0
0	0	0	0	0	0	0	0	0	0	0	0	0	0	0	0	0	0	0	0	0	0	0	0
0	0	0	0	0	0	0	0	0	0	0	0	0	0	0	0	0	0	0	0	0	0	0	0
0	0	0	0	0	0	0	0	0	0	0	0	0	0	0	0	0	0	0	0	0	0	0	0
0	0	0	0	0	0	0	0	0	0	0	0	0	0	0	0	0	0	0	0	0	0	0	0
Frame 23 (46.00 ms)
0	0	0	0	0	0	0	0	0	0	0	0	0	0	0	0.3	0.3	0.3	0.3	0	0	0	0	0
0	0	0	0	0	0	0	0	0	0	0	0	0	0.3	1.3	3.3	4.3	4	3	2	1	0	0	0
0	0	0	0	0	0	0	0	0	0	0	0.3	1.3	4	8.7	13.7	13	11	11.3	9.3	6	1.3	0	0
0	0	0	0	0	0	0	0	0	0	0	1.3	7.7	14.3	19.3	17.7	15.3	12.7	12.7	13.3	10.3	4.3	0.7	0
0	0	0	0	0	0	0	0	0	0	0.3	3	12	20.3	19.3	18	15	13	13.3	12.7	7.7	3.3	0.3	0
0	0	0	0	0	0	0	0	0	0	0.7	5.7	15.7	22	22.3	24.3	18.7	16	16.3	13.3	5.7	1	0	0
0	0	0	0	0	0	0	0	0	0	1	6.7	13.7	13.7	16.3	21.7	22	16.7	12	7	2	0.3	0	0
0	0	0	0	0	0	0	0	0	0	1	5.3	6.7	6.3	6.7	8.7	10.3	7	3.7	1.3	0.3	0	0	0
0	0	0	0	0	0	0	0	0	0	1.3	4	3.3	4	4.3	4.3	2.7	1.3	0.3	0	0	0	0	0
0	0	0	0	0	0	0	0	0	0.3	1.7	2	2	2.7	2.3	1.3	0.3	0	0	0	0	0	0	0
0	0	0	0	0	0	0	0	0.7	1.3	3	2	1.3	1	0.3	0	0	0	0	0	0	0	0	0
0	0	0	0	0	0	0	0.3	2.3	2.7	2	1	0.7	0.3	0	0	0	0	0	0	0	0	0	0
0	0	0	0	0	0	0	0.3	2.3	3	1.7	1	0.3	0	0	0	0	0	0	0	0	0	0	0
0	0	0	0	0	0	0	0.7	1.7	1.3	1	0.7	0	0	0	0	0	0	0	0	0	0	0	0
0	0	0	0	0	0	0.3	1	1.7	1	1	0.3	0	0	0	0	0	0	0	0	0	0	0	0
0	0	0	0	0	0.3	0.7	1.3	1.3	0.7	0.3	0	0	0	0	0	0	0	0	0	0	0	0	0
0	0	0	0	0.3	1.3	1.7	1.7	1.3	0.3	0	0	0	0	0	0	0	0	0	0	0	0	0	0
0	0	0	0	0.7	2	1.7	1.3	1.3	0.7	0	0	0	0	0	0	0	0	0	0	0	0	0	0
0	0	0	0.3	2	3	3	3	3	2	1	0	0	0	0	0	0	0	0	0	0	0	0	0
0	0	0	1.7	5.3	7.3	6	4.3	5	5.7	3.3	0.7	0	0	0	0	0	0	0	0	0	0	0	0
0	0	0.3	2.3	6	7	6.7	5.7	4.7	4.7	3.7	1.3	0.3	0	0	0	0	0	0	0	0	0	0	0
0	0	0.3	1.3	2.7	4.3	4.7	4.3	3.7	3.7	3.7	2.3	1.3	0.7	0.3	0.3	0	0	0	0	0	0	0	0
0	0	0	0.3	1.7	4.7	4	4.3	4.7	5	6	6	4.3	2	0.7	0.7	0.3	0	0	0	0	0	0	0
0	0	0	0	0.3	1.7	3	3.7	4.3	3.3	4	5	3.7	2.3	1	1	0.3	0	0	0	0	0	0	0
0	0	0	0	0	0.3	0.7	2	3	2.7	3.3	4.3	3	1.3	0.7	0.3	0.3	0	0	0	0	0	0	0
0	0	0	0	0	0	0	0.3	1	1.3	1	1	1	0.7	0.3	0.3	0	0	0	0	0	0	0	0
0	0	0	0	0	0	0	0	0	0.3	0	0	0	0	0	0	0	0	0	0	0	0	0	0
0	0	0	0	0	0	0	0	0	0	0	0	0	0	0	0	0	0	0	0	0	0	0	0
0	0	0	0	0	0	0	0	0	0	0	0	0	0	0	0	0	0	0	0	0	0	0	0
0	0	0	0	0	0	0	0	0	0	0	0	0	0	0.3	0.3	0	0	0	0	0	0	0	0
0	0	0	0	0	0	0	0	0	0	0	0	0	0.3	0.7	0.3	0	0	0	0	0	0	0	0
0	0	0	0	0	0	0	0	0	0	0	0	0	0	0	0	0	0	0	0	0	0	0	0
0	0	0	0	0	0	0	0	0	0	0	0	0	0	0	0	0	0	0	0	0	0	0	0
0	0	0	0	0	0	0	0	0	0	0	0	0	0	0	0	0	0	0	0	0	0	0	0
0	0	0	0	0	0	0	0	0	0	0	0	0	0	0	0	0	0	0	0	0	0	0	0
0	0	0	0	0	0	0	0	0	0	0	0	0	0	0	0	0	0	0	0	0	0	0	0
Frame 24 (48.00 ms)
0	0	0	0	0	0	0	0	0	0	0	0	0	0	0	0	0.3	0.3	0.3	0	0	0	0	0
0	0	0	0	0	0	0	0	0	0	0	0	0	0.3	1	2.7	3.3	3.3	2.7	1.7	1	0	0	0
0	0	0	0	0	0	0	0	0	0	0	0.3	1.3	3.3	7.7	12.7	12.3	10.7	10.7	8.7	5.3	1.3	0	0
0	0	0	0	0	0	0	0	0	0	0	1	6.7	13	17.7	17	14.7	12.3	12.3	13	9.7	4	0.7	0
0	0	0	0	0	0	0	0	0	0	0.3	2.3	11	19	18	17.3	14.7	12.7	13	12.3	7.3	3	0.3	0
0	0	0	0	0	0	0	0	0	0	0.7	5	15	21.3	21	24	18.7	16	16	13.3	6	1	0	0
0	0	0	0	0	0	0	0	0	0	1	6	13.3	13.7	16.3	21.7	21.7	16.7	12	7	2	0.3	0	0
0	0	0	0	0	0	0	0	0	0	1	5.3	7	7	7	8.7	10.3	7	4	1.3	0.3	0	0	0
0	0	0	0	0	0	0	0	0	0	1.3	3.7	3.3	4.3	4.3	4.3	3	1.3	0.7	0	0	0	0	0
0	0	0	0	0	0	0	0	0	0.3	1.7	2	2	2.7	2.7	1.7	0.3	0	0	0	0	0	0	0
0	0	0	0	0	0	0	0	0.7	1.7	3.3	2	1.7	1	0.7	0.3	0	0	0	0	0	0	0	0
0	0	0	0	0	0	0	0.3	2.3	3	2.3	1.3	0.7	0.3	0	0	0	0	0	0	0	0	0	0
0	0	0	0	0	0	0	0.3	2.7	3.3	2	1	0.3	0	0	0	0	0	0	0	0	0	0	0
0	0	0	0	0	0	0	0.7	2	1.7	1.3	0.7	0.3	0	0	0	0	0	0	0	0	0	0	0
0	0	0	0	0	0	0.3	1	2	1.3	1.3	0.3	0	0	0	0	0	0	0	0	0	0	0	0
0	0	0	0	0	0.3	0.7	1.3	1.3	0.7	0.3	0	0	0	0	0	0	0	0	0	0	0	0	0
0	0	0	0	0.3	1.3	1.7	2	1.3	0.3	0	0	0	0	0	0	0	0	0	0	0	0	0	0
0	0	0	0	0.7	2	2	1.7	1.7	0.7	0	0	0	0	0	0	0	0	0	0	0	0	0	0
0	0	0	0.3	2	3	3.3	3.3	3.3	2.3	1	0.3	0	0	0	0	0	0	0	0	0	0	0	0
0	0	0.3	2	6	7.7	6.3	4.7	5.3	6.3	4	1	0	0	0	0	0	0	0	0	0	0	0	0
0	0	0.3	3	6.7	7.7	7.3	6.3	5.3	5.3	4	1.7	0.3	0	0	0	0	0	0	0	0	0	0	0
0	0	0.3	1.7	3.3	5	5	5	4	4.3	4.3	2.7	1.7	1	0.3	0.3	0	0	0	0	0	0	0	0
0	0	0	0.3	2	5	4.7	5	5	5.7	7	7	5.3	2.7	1	1	0.3	0	0	0	0	0	0	0
0	0	0	0	0.3	2	3.3	4.3	5	3.7	4.7	6	4.7	2.7	1.3	1.3	0.3	0	0	0	0	0	0	0
0	0	0	0	0	0.3	1.3	2.3	3.7	3.3	4	5.7	3.7	1.7	0.7	0.7	0.3	0	0	0	0	0	0	0
0	0	0	0	0	0	0.3	0.7	1.7	2	1.7	1.7	1.3	0.7	0.3	0.3	0.3	0	0	0	0	0	0	0
0	0	0	0	0	0	0	0	0.3	0.3	0.3	0	0.3	0	0	0	0	0	0	0	0	0	0	0
0	0	0	0	0	0	0	0	0	0	0	0	0	0	0	0	0	0	0	0	0	0	0	0
0	0	0	0	0	0	0	0	0	0	0	0	0	0	0	0	0	0	0	0	0	0	0	0
0	0	0	0	0	0	0	0	0	0	0	0	0	0	0.7	0.7	0	0	0	0	0	0	0	0
0	0	0	0	0	0	0	0	0	0	0	0	0	0.3	0.7	0.7	0	0	0	0	0	0	0	0
0	0	0	0	0	0	0	0	0	0	0	0	0	0	0	0	0	0	0	0	0	0	0	0
0	0	0	0	0	0	0	0	0	0	0	0	0	0	0	0	0	0	0	0	0	0	0	0
0	0	0	0	0	0	0	0	0	0	0	0	0	0	0	0	0	0	0	0	0	0	0	0
0	0	0	0	0	0	0	0	0	0	0	0	0	0	0	0	0	0	0	0	0	0	0	0
0	0	0	0	0	0	0	0	0	0	0	0	0	0	0	0	0	0	0	0	0	0	0	0
Frame 25 (50.00 ms)
0	0	0	0	0	0	0	0	0	0	0	0	0	0	0	0	0.3	0.3	0	0	0	0	0	0
0	0	0	0	0	0	0	0	0	0	0	0	0	0.3	1	2.3	3	3	2.3	1.3	0.7	0	0	0
0	0	0	0	0	0	0	0	0	0	0	0	1	2.7	6.7	11.3	11.3	10	10.3	8	5	1.3	0	0
0	0	0	0	0	0	0	0	0	0	0	1	6	11.7	16.3	16.3	14.3	12	12	12.7	9.3	4	0.7	0
0	0	0	0	0	0	0	0	0	0	0	2.3	10	17.3	17	17	14.3	12.3	12.7	12	7.3	3	0.3	0
0	0	0	0	0	0	0	0	0	0	0.7	4.7	14	21	21	23.3	18	15.7	16	13.7	6	1.3	0	0
0	0	0	0	0	0	0	0	0	0	0.7	5.7	13	13.7	16.3	21.7	21.7	16.3	12.3	7.3	2	0.3	0	0
0	0	0	0	0	0	0	0	0	0	1	5	7	7	7.3	9	11	7.3	4.3	1.7	0.3	0	0	0
0	0	0	0	0	0	0	0	0	0	1	3.7	3.3	4.3	4.7	4.7	3.3	1.7	0.7	0	0	0	0	0
0	0	0	0	0	0	0	0	0	0.3	1.7	2.3	2.3	3	3	2	0.7	0	0	0	0	0	0	0
0	0	0	0	0	0	0	0	0.7	1.7	3.3	2.3	2	1	0.7	0.3	0	0	0	0	0	0	0	0
0	0	0	0	0	0	0	0.3	2.3	3	2.3	1.3	1	0.3	0	0	0	0	0	0	0	0	0	0
0	0	0	0	0	0	0	0.3	2.7	3.3	2.3	1.3	0.7	0	0	0	0	0	0	0	0	0	0	0
0	0	0	0	0	0	0	0.7	2	1.7	1.7	1	0.3	0	0	0	0	0	0	0	0	0	0	0
0	0	0	0	0	0	0.3	1	2.3	1.7	1.7	0.7	0	0	0	0	0	0	0	0	0	0	0	0
0	0	0	0	0	0.3	0.7	1.3	1.3	1	0.7	0.3	0	0	0	0	0	0	0	0	0	0	0	0
0	0	0	0	0.3	1.3	1.7	2	1.3	0.3	0	0	0	0	0	0	0	0	0	0	0	0	0	0
0	0	0	0	0.7	2.3	2	1.7	1.7	0.7	0	0	0	0	0	0	0	0	0	0	0	0	0	0
0	0	0	0.3	2.3	3.3	3.7	3.7	3.7	2.7	1.3	0.3	0	0	0	0	0	0	0	0	0	0	0	0
0	0	0	1.7	6.3	8.3	7	5.3	6	7	4.3	1.3	0	0	0	0	0	0	0	0	0	0	0	0
0	0	0.3	3.3	7.3	8.3	8	6.7	5.7	5.7	4.7	2	0.7	0.3	0	0	0	0	0	0	0	0	0	0
0	0	0.3	2	3.7	5.3	5.3	5.3	4.3	4.7	5	3.3	2.3	1.3	0.7	0.7	0.3	0	0	0	0	0	0	0
0	0	0	0.7	2.7	5.3	5	5.3	5.3	6.3	8	8.3	6.7	3.7	1.7	1.3	0.7	0	0	0	0	0	0	0
0	0	0	0	0.7	2.3	3.7	4.7	5.7	4.7	5.7	7.3	6	4	2	1.7	0.7	0.3	0	0	0	0	0	0
0	0	0	0	0	0.3	1.7	3.3	4.7	4	5	6.7	4.7	2.3	1	1	0.3	0.3	0	0	0	0	0	0
0	0	0	0	0	0	0.3	1	2.3	2.7	2	2	2	1.3	0.7	0.7	0.3	0	0	0	0	0	0	0
0	0	0	0	0	0	0	0	0.3	0.7	0.3	0.3	0.3	0.3	0	0	0	0	0	0	0	0	0	0
0	0	0	0	0	0	0	0	0	0	0	0	0	0	0	0	0	0	0	0	0	0	0	0
0	0	0	0	0	0	0	0	0	0	0	0	0	0	0	0	0	0	0	0	0	0	0	0
0	0	0	0	0	0	0	0	0	0	0	0	0	0	0.3	0.7	0	0	0	0	0	0	0	0
0	0	0	0	0	0	0	0	0	0	0	0	0	0.3	0.7	0.7	0	0	0	0	0	0	0	0
0	0	0	0	0	0	0	0	0	0	0	0	0	0	0.3	0.3	0	0	0	0	0	0	0	0
0	0	0	0	0	0	0	0	0	0	0	0	0	0	0	0	0	0	0	0	0	0	0	0
0	0	0	0	0	0	0	0	0	0	0	0	0	0	0	0	0	0	0	0	0	0	0	0
0	0	0	0	0	0	0	0	0	0	0	0	0	0	0	0	0	0	0	0	0	0	0	0
0	0	0	0	0	0	0	0	0	0	0	0	0	0	0	0	0	0	0	0	0	0	0	0
Frame 26 (52.00 ms)
0	0	0	0	0	0	0	0	0	0	0	0	0	0	0	0	0	0.3	0	0	0	0	0	0
0	0	0	0	0	0	0	0	0	0	0	0	0	0	0.7	2	2.7	2.7	2	1.3	0.7	0	0	0
0	0	0	0	0	0	0	0	0	0	0	0	0.7	2.3	6	10.7	11	9.7	10	7.7	4.3	1	0	0
0	0	0	0	0	0	0	0	0	0	0	0.7	5	10.3	15.3	15.7	14	12	12	12.3	9	3.7	0.3	0
0	0	0	0	0	0	0	0	0	0	0	2	9.3	16	16.3	16.3	14.3	12.3	12.7	12	7.3	3	0.3	0
0	0	0	0	0	0	0	0	0	0	0.3	4.3	13	19.3	20.3	23	18	15.3	16	13.7	6.3	1.3	0	0
0	0	0	0	0	0	0	0	0	0	0.7	5.3	12.7	13.7	16.3	21.7	21.7	16.7	12.7	7.7	2.3	0.3	0	0
0	0	0	0	0	0	0	0	0	0	1	4.7	7	7.3	7.3	9.3	11	7.7	4.7	1.7	0.3	0	0	0
0	0	0	0	0	0	0	0	0	0	1	3.7	3.7	4.7	4.7	5	3.3	1.7	0.7	0	0	0	0	0
0	0	0	0	0	0	0	0	0	0.3	1.7	2.3	2.3	3	3.3	2.3	0.7	0.3	0	0	0	0	0	0
0	0	0	0	0	0	0	0	0.3	1.3	3.3	2.3	2	1.3	0.7	0.3	0	0	0	0	0	0	0	0
0	0	0	0	0	0	0	0.3	2	3	2.7	1.7	1	0.3	0	0	0	0	0	0	0	0	0	0
0	0	0	0	0	0	0	0.3	2.3	3.3	2.3	1.3	0.7	0	0	0	0	0	0	0	0	0	0	0
0	0	0	0	0	0	0	0.7	2	2	1.7	1	0.7	0	0	0	0	0	0	0	0	0	0	0
0	0	0	0	0	0	0.3	1	2.3	1.7	1.7	0.7	0.3	0	0	0	0	0	0	0	0	0	0	0
0	0	0	0	0	0.3	0.7	1.3	1.3	1	0.7	0.3	0	0	0	0	0	0	0	0	0	0	0	0
0	0	0	0	0.3	1.3	2	2	1.3	0.3	0	0	0	0	0	0	0	0	0	0	0	0	0	0
0	0	0	0	0.7	2.3	2.3	2	1.7	0.7	0	0	0	0	0	0	0	0	0	0	0	0	0	0
0	0	0	0.3	2.3	3.7	4	4	4	3	1.3	0.3	0	0	0	0	0	0	0	0	0	0	0	0
0	0	0	1.7	6.7	9	7.7	5.7	6.7	7.7	5	1.3	0	0	0	0	0	0	0	0	0	0	0	0
0	0	0.3	3.3	8	9	8.7	7.7	6.7	6.7	5.3	2.3	0.7	0.3	0.3	0.3	0	0	0	0	0	0	0	0
0	0	0.3	2.3	4.3	5.7	6	6.3	5	5.3	5.7	4	3	2	1.3	1	0.3	0	0	0	0	0	0	0
0	0	0	0.7	3	6	5.3	6	6	7	9.3	10	8.7	5	2.3	2	1	0.3	0	0	0	0	0	0
0	0	0	0	0.7	2.3	4	5.3	6	5.3	6.7	8.7	7.7	5.3	3	2.3	1	0.3	0	0	0	0	0	0
0	0	0	0	0	0.3	1.7	3.7	5	4.7	6	8.3	5.7	3.3	1.7	1.3	0.7	0.3	0	0	0	0	0	0
0	0	0	0	0	0	0.3	1.3	2.7	3	3	3	2.7	1.7	1.3	1	0.7	0	0	0	0	0	0	0
0	0	0	0	0	0	0	0	0.3	1	0.7	1	0.7	0.3	0.3	0.3	0	0	0	0	0	0	0	0
0	0	0	0	0.3	0	0	0	0	0	0	0	0	0	0	0	0	0	0	0	0	0	0	0
0	0	0	0	0	0	0	0	0	0	0	0	0	0	0	0.3	0	0	0	0	0	0	0	0
0	0	0	0	0	0	0	0	0	0	0	0	0	0	0.7	1	0.7	0	0	0	0	0	0	0
0	0	0	0	0	0	0	0	0	0	0	0	0	0.3	1	1.3	0.3	0	0	0	0	0	0	0
0	0	0	0	0	0	0	0	0	0	0	0	0	0	0.3	0.7	0	0	0	0	0	0	0	0
0	0	0	0	0	0	0	0	0	0	0	0	0	0	0	0	0	0	0	0	0	0	0	0
0	0	0	0	0	0	0	0	0	0	0	0	0	0	0	0	0	0	0	0	0	0	0	0
0	0	0	0	0	0	0	0	0	0	0	0	0	0	0	0	0	0	0	0	0	0	0	0
0	0	0	0	0	0	0	0	0	0	0	0	0	0	0	0	0	0	0	0	0	0	0	0
Frame 27 (54.00 ms)
0	0	0	0	0	0	0	0	0	0	0	0	0	0	0	0	0	0	0	0	0	0	0	0
0	0	0	0	0	0	0	0	0	0	0	0	0	0	0.7	2	2.3	2.3	2	1.3	0.7	0	0	0
0	0	0	0	0	0	0	0	0	0	0	0	0.7	2	5.7	10	10.3	9.3	9.7	7	4.3	1	0	0
0	0	0	0	0	0	0	0	0	0	0	0.7	4.3	9.7	14.3	14.7	13.7	11.7	11.7	12	9	3.3	0.3	0
0	0	0	0	0	0	0	0	0	0	0	2	8.7	15	15.7	16	14	12	12.7	12	7.3	3	0.3	0
0	0	0	0	0	0	0	0	0	0	0.3	4	12.7	18.3	19.7	22.7	17.7	15.3	16	13.7	6.3	1.3	0	0
0	0	0	0	0	0	0	0	0	0	0.7	5	12.3	13.3	16.3	21.3	21.7	16.7	12.7	7.7	2.3	0.3	0	0
0	0	0	0	0	0	0	0	0	0	1	4.7	7	7.3	7.7	9.7	11.3	8	5	2	0.3	0	0	0
0	0	0	0	0	0	0	0	0	0	1.3	3.7	3.7	5	5	5.3	3.7	2	0.7	0.3	0	0	0	0
0	0	0	0	0	0	0	0	0	0.3	1.7	2.3	2.7	3.3	3.7	2.7	1	0.3	0	0	0	0	0	0
0	0	0	0	0	0	0	0	0.3	1.3	3.3	2.3	2.3	1.3	1	0.3	0	0	0	0	0	0	0	0
0	0	0	0	0	0	0	0.3	2	3	2.7	1.7	1	0.3	0	0	0	0	0	0	0	0	0	0
0	0	0	0	0	0	0	0.3	2.7	3.7	2.3	1.7	0.7	0	0	0	0	0	0	0	0	0	0	0
0	0	0	0	0	0	0	0.7	2.3	2	2	1.3	0.7	0	0	0	0	0	0	0	0	0	0	0
0	0	0	0	0	0	0.3	1.3	2.7	2	2.3	1	0.3	0	0	0	0	0	0	0	0	0	0	0
0	0	0	0	0	0.3	1	1.7	1.7	1	1	0.3	0	0	0	0	0	0	0	0	0	0	0	0
0	0	0	0	0.3	1.3	2	1.7	1.3	0.3	0	0	0	0	0	0	0	0	0	0	0	0	0	0
0	0	0	0	1	2.7	2.7	2	1.7	0.7	0	0	0	0	0	0	0	0	0	0	0	0	0	0
0	0	0	0.3	2.7	4	4.3	4.3	4.3	3	1.7	0.3	0	0	0	0	0	0	0	0	0	0	0	0
0	0	0	2	7	9.7	8.3	6.3	7.3	8.3	5.7	1.7	0.3	0	0	0	0	0	0	0	0	0	0	0
0	0	0.3	3.3	8.7	9.7	9.7	8.3	7.3	7.3	5.7	3	1	0.7	0.7	0.3	0	0	0	0	0	0	0	0
0	0	0.3	3	5	6.3	6.3	6.7	5.3	5.7	6.7	5	4	3	2	1.7	0.7	0	0	0	0	0	0	0
0	0	0	1	3.3	6.3	5.7	6.3	6.7	7.7	10.3	11.7	10.7	6.7	4	3.3	1.3	0.3	0	0	0	0	0	0
0	0	0	0	0.7	2.7	4.3	5.7	6.7	5.7	7.3	10	9.3	7	4.7	3.3	1.7	0.7	0.3	0	0	0	0	0
0	0	0	0	0	0.3	2	4	5.7	5.3	7	9.7	7	4.7	2.7	2	1	0.7	0.3	0	0	0	0	0
0	0	0	0	0	0	0.3	1.7	3	3.7	3.7	4	3.7	2.7	2	1.7	1	0.3	0	0	0	0	0	0
0	0	0	0	0	0	0	0.3	0.7	1.3	1	1.3	1	1	0.7	0.7	0.3	0	0	0	0	0	0	0
0	0	0	0.3	0.3	0	0	0	0	0	0	0.3	0	0	0	0	0	0	0	0	0	0	0	0
0	0	0	0	0	0	0	0	0	0	0	0	0	0	0.3	0.3	0.3	0	0	0	0	0	0	0
0	0	0	0	0	0	0	0	0	0	0	0	0	0.3	1	2	1	0	0	0	0	0	0	0
0	0	0	0	0	0	0	0	0	0	0	0	0	0.7	1.3	2	1	0	0	0	0	0	0	0
0	0	0	0	0	0	0	0	0	0	0	0	0	0.3	0.7	1	0.3	0	0	0	0	0	0	0
0	0	0	0	0	0	0	0	0	0	0	0	0	0	0	0	0	0	0	0	0	0	0	0
0	0	0	0	0	0	0	0	0	0	0	0	0	0	0	0	0	0	0	0	0	0	0	0
0	0	0	0	0	0	0	0	0	0	0	0	0	0	0	0	0	0	0	0	0	0	0	0
0	0	0	0	0	0	0	0	0	0	0	0	0	0	0	0	0	0	0	0	0	0	0	0
Frame 28 (56.00 ms)
0	0	0	0	0	0	0	0	0	0	0	0	0	0	0	0	0	0	0	0	0	0	0	0
0	0	0	0	0	0	0	0	0	0	0	0	0	0	0.7	1.7	2.3	2	2	1	0.7	0	0	0
0	0	0	0	0	0	0	0	0	0	0	0	0.7	2	5	9.3	10	9	9.3	6.7	4	1	0	0
0	0	0	0	0	0	0	0	0	0	0	0.7	4	9	13.3	14.3	13.3	11.3	11.3	11.7	9	3.3	0.3	0
0	0	0	0	0	0	0	0	0	0	0	1.7	8.3	14.3	15	15.7	13.7	11.7	12.3	11.7	7.3	3	0.3	0
0	0	0	0	0	0	0	0	0	0	0.3	4	12	17.7	19.3	22.3	17.3	15	16	14	6.7	1.3	0	0
0	0	0	0	0	0	0	0	0	0	0.7	5.3	12.3	13.7	16.3	21.3	21.7	16.7	13	8	2.7	0.3	0	0
0	0	0	0	0	0	0	0	0	0	1	5	7	7.7	8	9.7	11.7	8.3	5.3	2	0.3	0	0	0
0	0	0	0	0	0	0	0	0	0	1.3	3.7	4	5	5.3	5.7	4	2	1	0.3	0	0	0	0
0	0	0	0	0	0	0	0	0	0.3	2	2.7	2.7	3.7	3.7	3	1	0.3	0	0	0	0	0	0
0	0	0	0	0	0	0	0	0.3	1.3	3.7	2.7	2.3	1.7	1.3	0.7	0	0	0	0	0	0	0	0
0	0	0	0	0	0	0	0.3	2	3.3	2.7	1.7	1.3	0.3	0	0	0	0	0	0	0	0	0	0
0	0	0	0	0	0	0	0.3	2.7	3.7	2.7	2	1	0	0	0	0	0	0	0	0	0	0	0
0	0	0	0	0	0	0	0.7	2.3	2.3	2	1.7	0.7	0	0	0	0	0	0	0	0	0	0	0
0	0	0	0	0	0	0.3	1.3	2.7	2	2.3	1.3	0.3	0	0	0	0	0	0	0	0	0	0	0
0	0	0	0	0	0.3	1	1.7	1.7	1.3	1	0.3	0	0	0	0	0	0	0	0	0	0	0	0
0	0	0	0	0.3	1.3	2	1.7	1.3	0.7	0.3	0	0	0	0	0	0	0	0	0	0	0	0	0
0	0	0	0	1	2.7	2.7	2	2	0.7	0.3	0	0	0	0	0	0	0	0	0	0	0	0	0
0	0	0	0.7	2.7	4.3	4.7	4.7	4.7	3.3	1.7	0.3	0	0	0	0	0	0	0	0	0	0	0	0
0	0	0	1.7	7.3	10	8.7	6.7	8	9	6	2	0.3	0	0	0	0	0	0	0	0	0	0	0
0	0	0.3	3.3	8.7	10.3	10.3	9	8	7.7	6	3.3	1.3	0.7	0.7	0.7	0.3	0	0	0	0	0	0	0
0	0	0.7	3	5.3	6.7	7	7	5.7	6	7	6	5	3.7	3	2.7	1	0.3	0	0	0	0	0	0
0	0	0	1	3.7	6.7	6	6.7	7	8.3	11	13	12	8	5.3	4	2	0.7	0.3	0	0	0	0	0
0	0	0	0	1	3	4.7	6	7.3	6.3	8	11.3	10.7	8.7	6	4.3	2	1	0.3	0	0	0	0	0
0	0	0	0	0	0.7	2.3	4.7	6.3	5.7	7.7	11	8	5.3	3.7	2.7	1.3	1	0.7	0	0	0	0	0
0	0	0	0	0	0	0.3	2	3.7	4.3	4.3	4.7	4.3	3.3	3	2.3	1.3	0.7	0.3	0	0	0	0	0
0	0	0	0	0	0	0	0.3	1	2	2	2.3	1.7	1.3	1	1	0.7	0	0	0	0	0	0	0
0	0	0	0.3	0.3	0	0	0	0	0.3	0.3	0.3	0.3	0.3	0	0	0	0	0	0	0	0	0	0
0	0	0	0	0	0	0	0	0	0	0	0	0	0	0.3	0.3	0.3	0	0	0	0	0	0	0
0	0	0	0	0	0	0	0	0	0	0	0	0	0.3	1.3	2.7	1.3	0.3	0	0	0	0	0	0
0	0	0	0	0	0	0	0	0	0	0	0	0	0.7	2	2.7	1.3	0.3	0	0	0	0	0	0
0	0	0	0	0	0	0	0	0	0	0	0	0	0.3	0.7	1.7	0.7	0	0	0	0	0	0	0
0	0	0	0	0	0	0	0	0	0	0	0	0	0	0	0.3	0	0	0	0	0	0	0	0
0	0	0	0	0	0	0	0	0	0	0	0	0	0	0	0	0	0	0	0	0	0	0	0
0	0	0	0	0	0	0	0	0	0	0	0	0	0	0	0	0	0	0	0	0	0	0	0
0	0	0	0	0	0	0	0	0	0	0	0	0	0	0	0	0	0	0	0	0	0	0	0
Frame 29 (58.00 ms)
0	0	0	0	0	0	0	0	0	0	0	0	0	0	0	0	0	0	0	0	0	0	0	0
0	0	0	0	0	0	0	0	0	0	0	0	0	0	0.7	1.7	2	2	2	1	0.3	0	0	0
0	0	0	0	0	0	0	0	0	0	0	0	0.7	2	4.7	9	9.3	8.7	9	6.7	3.7	1	0	0
0	0	0	0	0	0	0	0	0	0	0	0.7	4	8.3	12.7	13.7	13	11	10.7	11.3	8.7	3.3	0.3	0
0	0	0	0	0	0	0	0	0	0	0	1.7	8	13.7	14.7	15	13.7	11.7	12	11.7	7.3	2.7	0.3	0
0	0	0	0	0	0	0	0	0	0	0.3	3.7	11.7	17	19	21.7	17	15	15.7	14	6.7	1.3	0	0
0	0	0	0	0	0	0	0	0	0	0.7	5.3	12.3	13.3	16.3	21.7	21.7	16.7	13	8	2.7	0.3	0	0
0	0	0	0	0	0	0	0	0	0	1	5	7.3	7.7	8	10	12	8.3	5.3	2	0.3	0	0	0
0	0	0	0	0	0	0	0	0	0	1.3	4	4	5	5.3	5.7	4.3	2.3	1	0.3	0	0	0	0
0	0	0	0	0	0	0	0	0	0.3	2	2.7	3	3.7	4	3.3	1.3	0.3	0	0	0	0	0	0
0	0	0	0	0	0	0	0	0.3	1.3	3.7	3	2.7	2	1.7	0.7	0	0	0	0	0	0	0	0
0	0	0	0	0	0	0	0.3	2	3.3	3	2	1.3	0.3	0.3	0	0	0	0	0	0	0	0	0
0	0	0	0	0	0	0	0.3	2.7	4	3	2.3	1	0	0	0	0	0	0	0	0	0	0	0
0	0	0	0	0	0	0	0.7	2.7	2.3	2.3	1.7	1	0	0	0	0	0	0	0	0	0	0	0
0	0	0	0	0	0	0.3	1.3	3	2.3	2.7	1.7	0.3	0	0	0	0	0	0	0	0	0	0	0
0	0	0	0	0	0.3	1	1.7	2	1.3	1.3	0.3	0	0	0	0	0	0	0	0	0	0	0	0
0	0	0	0	0.3	1.3	2	1.7	1.3	0.7	0.3	0	0	0	0	0	0	0	0	0	0	0	0	0
0	0	0	0	1	2.7	3	2.3	2	0.7	0.3	0	0	0	0	0	0	0	0	0	0	0	0	0
0	0	0	0.3	2.7	4.3	4.7	5	4.7	3.7	2	0.3	0	0	0	0	0	0	0	0	0	0	0	0
0	0	0	1.7	7.3	10.7	9	7	8.3	9.3	6.3	2.3	0.3	0	0	0	0	0	0	0	0	0	0	0
0	0	0.3	3	8.7	10.7	10.7	9.3	8.3	8.3	6.3	3.7	1.7	1	0.7	0.7	0.3	0	0	0	0	0	0	0
0	0	0.7	3.3	5.7	7	7.3	7.3	6	6.7	7.7	6.3	5.7	4.3	3.7	3	1	0.3	0	0	0	0	0	0
0	0	0	1.3	4	6.7	6	7	7.3	8.7	12	14.3	13.7	9	6.3	4.7	2.3	1	0.3	0	0	0	0	0
0	0	0	0	1	3	5.3	6.7	7.7	6.7	8.7	12.3	12	10	7.3	5	2.3	1.3	0.7	0	0	0	0	0
0	0	0	0	0	0.7	2.7	5	6.7	6.3	8.3	12.3	9	6.3	4.7	3	1.7	1.3	1	0	0	0	0	0
0	0	0	0	0	0	0.7	2	4	5	5.3	5.7	5	4	3.7	2.7	1.7	0.7	0.3	0	0	0	0	0
0	0	0	0	0	0	0	0.3	1.3	2.3	2.7	3	2	1.7	1.3	1.7	0.7	0	0	0	0	0	0	0
0	0	0	0.3	0.3	0	0	0	0	0.3	0.3	0.7	0.3	0.3	0	0.3	0	0	0	0	0	0	0	0
0	0	0	0	0	0	0	0	0	0	0	0	0	0	0.3	0.7	0.3	0	0	0	0	0	0	0
0	0	0	0	0	0	0	0	0	0	0	0	0	0.3	1.3	2.7	1.7	0.3	0	0	0	0	0	0
0	0	0	0	0	0	0	0.3	0	0	0	0	0	0.7	2	3	1.7	0.3	0	0	0	0	0	0
0	0	0	0	0	0	0	0	0	0	0	0	0	0.3	1	2	0.7	0	0	0	0	0	0	0
0	0	0	0	0	0	0	0	0	0	0	0	0	0	0	0.3	0	0	0	0	0	0	0	0
0	0	0	0	0	0	0	0	0	0	0	0	0	0	0	0	0	0	0	0	0	0	0	0
0	0	0	0	0	0	0	0	0	0	0	0	0	0	0	0	0	0	0	0	0	0	0	0
0	0	0	0	0	0	0	0	0	0	0	0	0	0	0	0	0	0	0	0	0	0	0	0
Frame 30 (60.00 ms)
0	0	0	0	0	0	0	0	0	0	0	0	0	0	0	0	0	0	0	0	0	0	0	0
0	0	0	0	0	0	0	0	0	0	0	0	0	0	0.7	1.7	1.7	2	1.7	1	0.3	0	0	0
0	0	0	0	0	0	0	0	0	0	0	0	0.7	2	4.7	8.7	9	8	8.3	6.3	3.7	1	0	0
0	0	0	0	0	0	0	0	0	0	0	0.7	3.7	8.3	12.3	13	12.7	10.7	10.3	11.3	8.7	3.3	0.3	0
0	0	0	0	0	0	0	0	0	0	0	1.7	7.7	13.3	14	15	13.3	11.3	12	11.7	7	2.7	0.3	0
0	0	0	0	0	0	0	0	0	0	0.3	3.7	11.7	16.7	18.3	21.7	17	14.7	15.3	13.7	6.7	1.3	0	0
0	0	0	0	0	0	0	0	0	0	0.7	5	12	13.3	16.3	21.7	21.7	16.7	13	8	2.7	0.3	0	0
0	0	0	0	0	0	0	0	0	0	1	5	7.3	7.7	8	10	12	8.3	5.7	2.3	0.3	0	0	0
0	0	0	0	0	0	0	0	0	0	1.3	4	4	5.3	5.7	6	4.3	2.3	1	0.3	0	0	0	0
0	0	0	0	0	0	0	0	0	0.3	2	2.7	3	4	4.3	3.7	1.3	0.3	0	0	0	0	0	0
0	0	0	0	0	0	0	0	0.3	1.3	3.7	3	3	2	1.7	0.7	0.3	0	0	0	0	0	0	0
0	0	0	0	0	0	0	0.3	2	3.3	3	2	1.3	0.3	0.3	0	0	0	0	0	0	0	0	0
0	0	0	0	0	0	0	0.3	2.7	4	3	2.3	1	0	0	0	0	0	0	0	0	0	0	0
0	0	0	0	0	0	0	0.7	2.7	2.7	2.7	2	1	0.3	0	0	0	0	0	0	0	0	0	0
0	0	0	0	0	0	0.3	1.3	3	2.7	3	2	0.7	0	0	0	0	0	0	0	0	0	0	0
0	0	0	0	0	0.3	1	1.7	2	1.3	1.3	0.7	0	0	0	0	0	0	0	0	0	0	0	0
0	0	0	0	0.3	1.3	2	1.7	1.3	0.7	0.3	0	0	0	0	0	0	0	0	0	0	0	0	0
0	0	0	0	1	3	3	2.3	2	1	0.3	0	0	0	0	0	0	0	0	0	0	0	0	0
0	0	0	0.3	2.7	4.7	5	5	5	4	2.3	0.7	0	0	0	0	0	0	0	0	0	0	0	0
0	0	0	1.7	7.3	10.7	9.3	7.3	8.7	9.7	7	2.7	0.7	0	0	0	0	0	0	0	0	0	0	0
0	0	0.3	2.7	8.7	11	11.3	10	8.7	8.7	6.7	4	2	1.3	1	1	0.3	0	0	0	0	0	0	0
0	0	0.7	3.3	5.7	7.7	7.7	7.7	6.3	7	8	7	6.3	5	4.3	3.7	1.3	0.3	0	0	0	0	0	0
0	0	0	1.3	4	7	6.3	7.3	7.7	9.3	12.7	15.3	15	10.3	7.7	5.7	3	1.3	0.7	0	0	0	0	0
0	0	0	0	1	3.3	5.3	7	8	7	9	13.3	13	11	8.3	5.7	2.7	1.7	1	0.3	0	0	0	0
0	0	0	0	0	1	2.7	5.3	7	7	9.3	13.3	9.7	7	5.7	3.7	2	1.7	1.3	0.3	0	0	0	0
0	0	0	0	0	0	0.7	2.3	4.3	5.3	6	6.3	5.7	5	4.7	3.3	2	1	0.7	0	0	0	0	0
0	0	0	0	0	0	0	0.3	1.7	3	3.3	3.3	2.3	2.3	2	2	1	0.3	0	0	0	0	0	0
0	0	0	0.3	0.7	0	0	0	0.3	0.7	0.7	0.7	0.3	0.3	0.3	0.3	0	0	0	0	0	0	0	0
0	0	0	0	0	0	0	0	0	0	0	0	0	0	0.3	0.7	0.3	0	0	0	0	0	0	0
0	0	0	0	0	0	0	0	0	0	0	0	0	0.3	1.7	3.3	2	0.7	0	0	0	0	0	0
0	0	0	0	0	0	0	0.3	0	0	0	0	0	0.7	2.7	3.7	2.3	0.7	0	0	0	0	0	0
0	0	0	0	0	0	0	0	0	0	0	0	0	0.3	1.3	2.3	1	0.3	0	0	0	0	0	0
0	0	0	0	0	0	0	0	0	0	0	0	0	0	0	0.3	0	0	0	0	0	0	0	0
0	0	0	0	0	0	0	0	0	0	0	0	0	0	0	0	0	0	0	0	0	0	0	0
0	0	0	0	0	0	0	0	0	0	0	0	0	0	0	0	0	0	0	0	0	0	0	0
0	0	0	0	0	0	0	0	0	0	0	0	0	0	0	0	0	0	0	0	0	0	0	0
Frame 31 (62.00 ms)
0	0	0	0	0	0	0	0	0	0	0	0	0	0	0	0	0	0	0	0	0	0	0	0
0	0	0	0	0	0	0	0	0	0	0	0	0	0	0.7	1.7	1.7	1.7	1.7	1	0.3	0	0	0
0	0	0	0	0	0	0	0	0	0	0	0	0.7	2	4.7	8.7	9	8	8.3	6.3	3.7	1	0	0
0	0	0	0	0	0	0	0	0	0	0	0.7	3.7	8.3	12	12.7	12	10.3	10.3	11.3	8.7	3.3	0.3	0
0	0	0	0	0	0	0	0	0	0	0	1.7	7.7	13	13.7	14.3	13	11.3	12	11.3	7	3	0.3	0
0	0	0	0	0	0	0	0	0	0	0.3	3.7	11.3	16.3	18.3	21	16.7	14.7	15.3	13.7	6.7	1.3	0	0
0	0	0	0	0	0	0	0	0	0	0.7	5	12	13.3	16.3	21.7	21.7	16.7	13	8	3	0.3	0	0
0	0	0	0	0	0	0	0	0	0	1	5	7.3	7.7	8	10	12.3	8.7	5.7	2.3	0.3	0	0	0
0	0	0	0	0	0	0	0	0	0	1.3	4	4	5.3	5.7	6.3	4.7	2.7	1.3	0.3	0	0	0	0
0	0	0	0	0	0	0	0	0	0.3	2	3	3	4	4.3	4	1.7	0.3	0	0	0	0	0	0
0	0	0	0	0	0	0	0	0.3	1.7	4	3.3	3	2.3	2	1	0.3	0	0	0	0	0	0	0
0	0	0	0	0	0	0	0.3	2	3.3	3.3	2.3	1.7	0.7	0.3	0	0	0	0	0	0	0	0	0
0	0	0	0	0	0	0	0.7	3	4.3	3.3	2.7	1	0	0	0	0	0	0	0	0	0	0	0
0	0	0	0	0	0	0	1	3	3	2.7	2	1	0.3	0	0	0	0	0	0	0	0	0	0
0	0	0	0	0	0	0.3	1.7	3	2.7	3.3	2.3	0.7	0	0	0	0	0	0	0	0	0	0	0
0	0	0	0	0	0.3	1	1.7	2	1.7	1.7	0.7	0.3	0	0	0	0	0	0	0	0	0	0	0
0	0	0	0	0.3	1.3	2	1.7	1.7	0.7	0.3	0	0	0	0	0	0	0	0	0	0	0	0	0
0	0	0	0	1	3	3	2.3	2	1	0.3	0	0	0	0	0	0	0	0	0	0	0	0	0
0	0	0	0.3	2.7	5	5.3	5	5.3	4.3	2.3	0.7	0	0	0	0	0	0	0	0	0	0	0	0
0	0	0	1.7	7.7	11	9.7	7.7	9	10	7.3	3	0.7	0	0	0	0	0	0	0	0	0	0	0
0	0	0.3	2.7	8.7	11.3	11.7	10.3	9	9	7	4.3	2.3	1.3	1.3	1	0.3	0	0	0	0	0	0	0
0	0	0.7	3.3	6	7.7	8	8	6.3	7.3	8.7	7.7	7	5.7	5	4.3	2	0.7	0	0	0	0	0	0
0	0	0	1.3	4.3	7.3	6.7	7.7	7.7	9.7	13.7	16.3	16.3	11.7	8.7	6.3	3.3	1.7	0.7	0	0	0	0	0
0	0	0	0	1	3.3	5.7	7.3	8.3	7.3	9.7	14	14	12	9.7	6.3	3.3	2	1.3	0.3	0	0	0	0
0	0	0	0	0	1	3	5.7	7.3	7.3	10	14.3	10.3	8	6.3	4.3	2.3	2	1.3	0.3	0	0	0	0
0	0	0	0	0	0	0.7	2.3	4.3	6	6.7	6.7	6	5.3	5.3	4	2.7	1.3	0.7	0	0	0	0	0
0	0	0	0	0	0	0	0.3	1.7	3.3	3.7	4	2.7	2.7	2.3	2.7	1.3	0.3	0	0	0	0	0	0
0	0	0	0.3	0.7	0	0	0	0.3	0.7	0.7	0.7	0.3	0.3	0.3	0.3	0.3	0	0	0	0	0	0	0
0	0	0	0	0	0	0	0	0	0	0	0	0	0	0.3	0.7	0.7	0.3	0	0	0	0	0	0
0	0	0	0	0	0	0	0	0	0	0	0	0	0.3	1.7	3.7	2.3	0.7	0	0	0	0	0	0
0	0	0	0	0	0	0	0.3	0	0	0	0	0	1	3	4.3	2.7	1	0	0	0	0	0	0
0	0	0	0	0	0	0	0	0	0	0	0	0	0.7	1.3	2.7	1.3	0.3	0	0	0	0	0	0
0	0	0	0	0	0	0	0	0	0	0	0	0	0	0.3	0.3	0.3	0	0	0	0	0	0	0
0	0	0	0	0	0	0	0	0	0	0	0	0	0	0	0	0	0	0	0	0	0	0	0
0	0	0	0	0	0	0	0	0	0	0	0	0	0	0	0	0	0	0	0	0	0	0	0
0	0	0	0	0	0	0	0	0	0	0	0	0	0	0	0	0	0	0	0	0	0	0	0
Frame 32 (64.00 ms)
0	0	0	0	0	0	0	0	0	0	0	0	0	0	0	0	0	0	0	0	0	0	0	0
0	0	0	0	0	0	0	0	0	0	0	0	0	0	0.7	1.7	2	1.7	1.7	1	0.3	0	0	0
0	0	0	0	0	0	0	0	0	0	0	0	0.3	1.7	4.3	8.3	9	8	8	6.3	3.7	1	0	0
0	0	0	0	0	0	0	0	0	0	0	0.7	3.3	8	12	12.7	12	10.3	10.3	11.3	9	3.7	0.3	0
0	0	0	0	0	0	0	0	0	0	0	1.7	7.3	12.7	13.3	14.3	12.7	11.3	11.7	11.3	7.3	3	0.3	0
0	0	0	0	0	0	0	0	0	0	0.3	3.7	11.3	16	18	21	16.3	14.7	15	13.3	6.7	1.3	0	0
0	0	0	0	0	0	0	0	0	0	0.7	5	12.3	13.3	16.3	21.7	21.7	16.7	12.7	8.3	3	0.3	0	0
0	0	0	0	0	0	0	0	0	0	1	5	7.7	8	8.3	10.3	12.3	8.7	5.7	2.3	0.3	0	0	0
0	0	0	0	0	0	0	0	0	0	1.3	4.3	4.3	5.7	6.3	6.3	4.7	2.7	1.3	0.3	0	0	0	0
0	0	0	0	0	0	0	0	0	0.3	2	3	3.3	4	4.7	4	1.7	0.3	0	0	0	0	0	0
0	0	0	0	0	0	0	0	0.3	1.7	4	3.3	3.3	2.7	2.7	1.3	0.3	0	0	0	0	0	0	0
0	0	0	0	0	0	0	0.3	2	3.7	3.3	2.3	1.7	0.7	0.3	0	0	0	0	0	0	0	0	0
0	0	0	0	0	0	0	0.7	3	4.3	3.7	3	1.3	0.3	0	0	0	0	0	0	0	0	0	0
0	0	0	0	0	0	0	1	3	3	3	2.3	1.3	0.3	0	0	0	0	0	0	0	0	0	0
0	0	0	0	0	0	0.3	1.7	3.3	3	3.7	2.3	1	0	0	0	0	0	0	0	0	0	0	0
0	0	0	0	0	0.3	1	2	2.3	1.7	1.7	0.7	0.3	0	0	0	0	0	0	0	0	0	0	0
0	0	0	0	0.3	1.3	2	2	1.7	0.7	0.3	0	0	0	0	0	0	0	0	0	0	0	0	0
0	0	0	0	1	3	3	2.3	2	1	0.7	0	0	0	0	0	0	0	0	0	0	0	0	0
0	0	0	0.3	2.7	5	5.3	5.3	5.3	4.3	2.7	1	0	0	0	0	0	0	0	0	0	0	0	0
0	0	0	1.7	7.7	11.3	10	8	9.3	10.7	7.7	3.7	0.7	0.3	0	0	0	0	0	0	0	0	0	0
0	0	0.3	2.7	8.7	11.7	12	10.7	9.7	9.3	7.3	4.7	2.7	1.7	1.7	1.3	0.7	0	0	0	0	0	0	0
0	0	0.7	3.3	6	8	8	8.3	6.7	7.7	9.3	8	8	6.7	6	4.7	2.3	0.7	0.3	0	0	0	0	0
0	0	0	1.3	4.3	7.3	6.7	8	8.3	10.3	14.7	17.3	17.7	13	10	7	4	2.3	1	0	0	0	0	0
0	0	0	0	1	3.3	6	7.7	8.7	7.7	10.3	15	15.3	13.7	11	7	3.7	2.3	1.7	0.3	0	0	0	0
0	0	0	0	0	1	3	6	7.7	7.7	10.7	15.3	11.3	8.7	7.7	5	2.7	2.3	1.7	0.3	0	0	0	0
0	0	0	0	0	0	0.7	2.7	4.7	6.3	7.3	7.3	6.3	6	6.3	4.7	3	1.7	0.7	0	0	0	0	0
0	0	0	0	0.3	0	0	0.3	2	4	4.3	4.3	3	3	2.7	3	1.7	0.7	0	0	0	0	0	0
0	0	0	0.3	0.7	0	0	0	0.3	0.7	0.7	0.7	0.3	0.3	0.3	0.7	0.3	0	0	0	0	0	0	0
0	0	0	0	0	0	0	0	0	0	0	0	0	0	0.3	0.7	0.7	0.3	0	0	0	0	0	0
0	0	0	0	0	0	0	0	0	0	0	0	0	0.3	2	4	3	1	0	0	0	0	0	0
0	0	0	0	0	0	0	0.3	0.3	0	0	0	0	1	3	4.7	3.3	1.3	0.3	0	0	0	0	0
0	0	0	0	0	0	0	0	0	0	0	0	0	0.7	1.3	3	1.7	0.3	0	0	0	0	0	0
0	0	0	0	0	0	0	0	0	0	0	0	0	0	0.3	0.3	0.3	0	0	0	0	0	0	0
0	0	0	0	0	0	0	0	0	0	0	0	0	0	0	0	0	0	0	0	0	0	0	0
0	0	0	0	0	0	0	0	0	0	0	0	0	0	0	0	0	0	0	0	0	0	0	0
0	0	0	0	0	0	0	0	0	0	0	0	0	0	0	0	0	0	0	0	0	0	0	0
Frame 33 (66.00 ms)
0	0	0	0	0	0	0	0	0	0	0	0	0	0	0	0	0	0	0	0	0	0	0	0
0	0	0	0	0	0	0	0	0	0	0	0	0	0	0.7	1.7	2	1.7	1.7	1	0.7	0	0	0
0	0	0	0	0	0	0	0	0	0	0	0	0.3	1.3	4.3	8.3	8.7	8	8	6.3	4	1	0	0
0	0	0	0	0	0	0	0	0	0	0	0.3	3	7.7	11.7	12.7	12	10.3	10.3	11	9	4	0.7	0
0	0	0	0	0	0	0	0	0	0	0	1.7	7.3	12.7	13.3	14.3	12.7	11.3	11.7	11.3	7.3	3.3	0.7	0
0	0	0	0	0	0	0	0	0	0	0.3	3.3	11.3	16	18.3	21	16.3	14.7	15	13.3	7	1.3	0	0
0	0	0	0	0	0	0	0	0	0	0.7	5	12.3	13.3	16.7	21.7	22	17	13	8.3	3	0.3	0	0
0	0	0	0	0	0	0	0	0	0	1	5	7.7	8.3	8.7	10.3	12.7	9	6	2.7	0.7	0	0	0
0	0	0	0	0	0	0	0	0	0	1.3	4.7	4.7	6	6.3	6.7	5	2.7	1.7	0.3	0	0	0	0
0	0	0	0	0	0	0	0	0	0.3	2	3.3	3.7	4.3	5	4.3	2	0.3	0	0	0	0	0	0
0	0	0	0	0	0	0	0	0.3	1.7	4.3	3.7	3.7	3	3	1.3	0.3	0	0	0	0	0	0	0
0	0	0	0	0	0	0	0.3	2.3	3.7	3.7	2.7	2	1	0.7	0	0	0	0	0	0	0	0	0
0	0	0	0	0	0	0	0.7	3	4.7	3.7	3	1.3	0.3	0	0	0	0	0	0	0	0	0	0
0	0	0	0	0	0	0	1	3.3	3.3	3	2.7	1.7	0.3	0	0	0	0	0	0	0	0	0	0
0	0	0	0	0	0	0.3	1.7	3.3	3.3	3.7	3	1.3	0.3	0	0	0	0	0	0	0	0	0	0
0	0	0	0	0	0.3	1	2	2.3	2	2	1	0.3	0	0	0	0	0	0	0	0	0	0	0
0	0	0	0	0.3	1.3	2	2	1.7	1	0.7	0.3	0	0	0	0	0	0	0	0	0	0	0	0
0	0	0	0	1	3	3	2.7	2.3	1.3	0.7	0	0	0	0	0	0	0	0	0	0	0	0	0
0	0	0	0.7	3	5	5.3	5.7	5.7	4.7	3	1	0	0	0	0	0	0	0	0	0	0	0	0
0	0	0	1.7	7.7	11.3	10	8	9.3	10.7	8	4	1	0.3	0.3	0.3	0	0	0	0	0	0	0	0
0	0	0.3	2.7	9	12	12.3	11	9.7	9.7	7.7	5	3	2	2	1.7	0.7	0	0	0	0	0	0	0
0	0	0.7	3.3	6	8	8.3	8.3	7	8	9.7	8.7	8.7	7.3	6.7	5.7	2.3	1	0.3	0	0	0	0	0
0	0	0	1.3	4.7	7.3	6.7	8	8.3	10.7	15.3	18	19.3	14	11	8	4.3	2.7	1.3	0.3	0	0	0	0
0	0	0	0	1	3.3	6	7.7	9	8	10.7	15.7	16.3	14.7	12	8	4	2.7	1.7	0.3	0	0	0	0
0	0	0	0	0	1	3.3	6.3	8	8	11.3	16.3	12	9.3	8.3	5.3	3	2.3	2	0.7	0	0	0	0
0	0	0	0	0	0	0.7	3	5	6.7	7.7	8	7	6.7	7.3	5.3	3.3	2	1	0.3	0	0	0	0
0	0	0	0	0.3	0	0	0.7	2.3	4.3	4.7	4.7	3.3	3.3	3	3.7	1.7	0.7	0	0	0	0	0	0
0	0	0	0.3	0.7	0	0	0	0.3	0.7	0.7	0.7	0.7	0.3	0.3	0.7	0.3	0	0	0	0	0	0	0
0	0	0	0	0	0	0	0	0	0	0	0	0	0	0.3	1	0.7	0.3	0	0	0	0	0	0
0	0	0	0	0	0	0	0	0	0	0	0	0	0.3	2	4.7	3.3	1.3	0.3	0	0	0	0	0
0	0	0	0	0	0	0	0.3	0.3	0	0	0	0	1	3.3	5.3	3.7	1.7	0.3	0	0	0	0	0
0	0	0	0	0	0	0	0	0	0	0	0	0	0.7	1.7	3.3	1.7	0.3	0	0	0	0	0	0
0	0	0	0	0	0	0	0	0	0	0	0	0	0	0.3	0.7	0.3	0	0	0	0	0	0	0
0	0	0	0	0	0	0	0	0	0	0	0	0	0	0	0	0	0	0	0	0	0	0	0
0	0	0	0	0	0	0	0	0	0	0	0	0	0	0	0	0	0	0	0	0	0	0	0
0	0	0	0	0	0	0	0	0	0	0	0	0	0	0	0	0	0	0	0	0	0	0	0
Frame 34 (68.00 ms)
0	0	0	0	0	0	0	0	0	0	0	0	0	0	0	0	0	0	0	0	0	0	0	0
0	0	0	0	0	0	0	0	0	0	0	0	0	0	0.7	1.3	1.7	1.7	1.7	1	0.7	0	0	0
0	0	0	0	0	0	0	0	0	0	0	0	0.3	1.3	4.3	8	8.3	7.7	8	6.3	4	1.3	0	0
0	0	0	0	0	0	0	0	0	0	0	0.3	3	7.3	11.7	12.3	11.7	10.3	10.3	11.3	9.3	4	0.7	0
0	0	0	0	0	0	0	0	0	0	0	1.7	7.3	12.3	13	14	12.7	11.3	11.7	11.3	7.7	3.7	0.7	0
0	0	0	0	0	0	0	0	0	0	0.3	3.3	11.3	15.7	18	21	16.3	14.3	15	13.3	7	1.7	0	0
0	0	0	0	0	0	0	0	0	0	0.7	5	12.3	13.3	16.7	21.7	22	17	13	8.3	3.3	0.3	0	0
0	0	0	0	0	0	0	0	0	0	1	5.3	7.7	8.3	8.7	10.7	12.7	9.3	6.3	2.7	0.7	0	0	0
0	0	0	0	0	0	0	0	0	0	1.3	4.7	4.7	6	6.7	7	5.3	3	1.7	0.3	0	0	0	0
0	0	0	0	0	0	0	0	0	0.3	2.3	3.3	3.7	4.7	5.3	4.7	2.3	0.7	0.3	0	0	0	0	0
0	0	0	0	0	0	0	0	0.7	2	4.7	4	3.7	3.3	3.3	1.7	0.3	0	0	0	0	0	0	0
0	0	0	0	0	0	0	0.3	2.3	4	4	3	2.3	1	0.7	0.3	0	0	0	0	0	0	0	0
0	0	0	0	0	0	0	0.7	3.3	5	4	3.3	1.7	0.3	0	0	0	0	0	0	0	0	0	0
0	0	0	0	0	0	0	1	3.3	3.3	3.3	3	1.7	0.3	0	0	0	0	0	0	0	0	0	0
0	0	0	0	0	0	0.3	1.7	3.7	3.3	4	3.3	1.7	0.3	0	0	0	0	0	0	0	0	0	0
0	0	0	0	0	0.3	1	2	2.3	2	2	1.3	0.3	0	0	0	0	0	0	0	0	0	0	0
0	0	0	0	0.3	1.3	2	2	1.7	1	0.7	0.3	0	0	0	0	0	0	0	0	0	0	0	0
0	0	0	0	1	3	3	2.7	2.3	1.3	0.7	0.3	0	0	0	0	0	0	0	0	0	0	0	0
0	0	0	0.7	3	5	5.3	5.7	5.7	4.7	3.3	1.3	0.3	0	0	0	0	0	0	0	0	0	0	0
0	0	0	1.7	8	11.7	10.3	8.3	9.7	11	8.7	4.3	1	0.3	0.3	0.3	0	0	0	0	0	0	0	0
0	0	0.3	3	9.3	12.3	12.7	11	10	10	8	5	3.3	2.3	2.3	2	0.7	0	0	0	0	0	0	0
0	0	0.7	3.7	6.3	8.3	8.3	8.7	7.3	8.3	10	9.3	9.3	8	7.3	6.3	2.7	1	0.3	0	0	0	0	0
0	0	0	1.3	4.7	7.7	7	8.3	9	11.3	16	19.3	20.3	15.3	12	8.7	5	3.3	1.3	0.3	0	0	0	0
0	0	0	0	1	3.7	6.3	8.3	9.3	8.3	11.3	16.7	17.3	16	13.3	8.3	4.3	3	2	0.3	0	0	0	0
0	0	0	0	0	1	3.7	6.7	8.7	8.7	12	17.3	12.7	10	9.3	6	3.3	2.7	2.3	0.7	0	0	0	0
0	0	0	0	0	0	0.7	3	5.3	7	8.3	8.7	7.3	7	8.3	6	3.7	2.3	1	0.3	0	0	0	0
0	0	0	0	0.3	0	0	0.7	2.3	4.7	5	5	3.7	3.7	3.7	4	2	0.7	0.3	0	0	0	0	0
0	0	0	0.3	0.7	0	0	0	0.3	0.7	1	1	0.7	0.7	0.7	0.7	0.3	0	0	0	0	0	0	0
0	0	0	0	0	0	0	0	0	0	0	0	0	0	0.3	1	1	0.3	0	0	0	0	0	0
0	0	0	0	0	0	0	0	0	0	0	0	0	0.3	2.3	5.3	4	1.7	0.3	0	0	0	0	0
0	0	0	0	0	0	0	0.3	0.3	0	0	0	0	1.3	4	6	4.3	2	0.3	0	0	0	0	0
0	0	0	0	0	0	0	0	0.3	0	0	0	0	0.7	2	3.7	2	0.7	0	0	0	0	0	0
0	0	0	0	0	0	0	0	0	0	0	0	0	0	0.3	0.7	0.3	0	0	0	0	0	0	0
0	0	0	0	0	0	0	0	0	0	0	0	0	0	0	0	0	0	0	0	0	0	0	0
0	0	0	0	0	0	0	0	0	0	0	0	0	0	0	0	0	0	0	0	0	0	0	0
0	0	0	0	0	0	0	0	0	0	0	0	0	0	0	0	0	0	0	0	0	0	0	0
Frame 35 (70.00 ms)
0	0	0	0	0	0	0	0	0	0	0	0	0	0	0	0	0	0	0	0	0	0	0	0
0	0	0	0	0	0	0	0	0	0	0	0	0	0	0.3	1.3	1.7	1.7	1.7	1	0.7	0	0	0
0	0	0	0	0	0	0	0	0	0	0	0	0.3	1.3	4	8	8	7.7	8	6.3	4.3	1.3	0	0
0	0	0	0	0	0	0	0	0	0	0	0.3	2.7	6.7	11	12	11.7	10	10.3	11.3	9.3	4.3	0.7	0
0	0	0	0	0	0	0	0	0	0	0	1.3	6.7	12	13	13.7	12.7	11.3	12	11.3	7.7	3.7	0.7	0
0	0	0	0	0	0	0	0	0	0	0.3	3	11	15.7	18	20.7	16	14.7	15.3	13.7	7.3	1.7	0	0
0	0	0	0	0	0	0	0	0	0	0.7	4.7	12.3	13.3	16.7	21.7	22	17	13.3	8.7	3.7	0.7	0	0
0	0	0	0	0	0	0	0	0	0	1	5	7.7	8.3	9	10.7	13	9.7	6.3	3	0.7	0	0	0
0	0	0	0	0	0	0	0	0	0	1.3	5	5	6.3	7	7.3	5.3	3.3	2	0.3	0	0	0	0
0	0	0	0	0	0	0	0	0	0.3	2.3	3.3	4	4.7	5.7	5	2.3	0.7	0.3	0	0	0	0	0
0	0	0	0	0	0	0	0	0.7	2	5	4	4	3.3	3.7	2	0.3	0	0	0	0	0	0	0
0	0	0	0	0	0	0	0.3	2.3	4	4	3.3	2.7	1.3	0.7	0.3	0	0	0	0	0	0	0	0
0	0	0	0	0	0	0	0.7	3.3	5	4.3	3.7	2	0.3	0	0	0	0	0	0	0	0	0	0
0	0	0	0	0	0	0	1	3.3	3.7	3.7	3	1.7	0.3	0	0	0	0	0	0	0	0	0	0
0	0	0	0	0	0	0.3	1.7	3.7	3.7	4	3.3	1.7	0.3	0	0	0	0	0	0	0	0	0	0
0	0	0	0	0	0.3	1	2	2.7	2	2.3	1.3	0.3	0	0	0	0	0	0	0	0	0	0	0
0	0	0	0	0.3	1.7	2	2.3	2	1	0.7	0.3	0	0	0	0	0	0	0	0	0	0	0	0
0	0	0	0	1	3.3	3	2.7	2.3	1.3	1	0.3	0	0	0	0	0	0	0	0	0	0	0	0
0	0	0	0.7	3	5.3	5.3	5.7	5.7	5	3.7	1.7	0.3	0	0	0	0	0	0	0	0	0	0	0
0	0	0	2	8.3	12	10.3	8.3	10	11.3	8.7	4.7	1	0.3	0.3	0.3	0	0	0	0	0	0	0	0
0	0	0.3	3	9.3	12.7	12.7	11.3	10.7	10.3	8	5.3	3.7	2.7	2.7	2.3	1	0.3	0	0	0	0	0	0
0	0	0.7	3.7	6.3	8.7	8.7	9	7.3	8.3	10.3	9.7	10	8.7	8.3	7	3	1.3	0.3	0	0	0	0	0
0	0	0	1.3	4.7	8	7.3	8.7	9	11.7	16.7	20.3	21.3	16.3	13.3	9.3	5.3	3.7	1.7	0.3	0	0	0	0
0	0	0	0	1	3.7	6.7	8.7	9.7	8.7	11.7	17.3	18.7	17	14.7	9	5	3.3	2.3	0.7	0	0	0	0
0	0	0	0	0	1.3	3.7	7.3	9	9	12.7	18.3	13.3	10.7	10.3	6.7	3.7	3	2.7	0.7	0	0	0	0
0	0	0	0	0	0	1	3.3	5.7	7.7	9	9.3	7.7	7.7	9	6.7	4	2.3	1	0.3	0	0	0	0
0	0	0	0	0.3	0	0	0.7	2.7	5.3	5.7	5.3	4	4	4	4.3	2.3	0.7	0.3	0	0	0	0	0
0	0	0	0.3	0.7	0	0	0	0.3	1	1	1	0.7	0.7	0.7	1	0.3	0	0	0	0	0	0	0
0	0	0	0	0.3	0	0	0	0	0	0	0	0	0	0.3	1	1	0.3	0	0	0	0	0	0
0	0	0	0	0	0.3	0	0	0	0	0	0	0	0.3	2.7	6	4.3	2	0.3	0	0	0	0	0
0	0	0	0	0	0	0	0.7	0.7	0	0	0	0.3	1.3	4.3	6.7	5	2.7	0.3	0	0	0	0	0
0	0	0	0	0	0	0	0.3	0.7	0.3	0	0	0	1	2.3	4	2.3	0.7	0	0	0	0	0	0
0	0	0	0	0	0	0	0	0	0	0	0	0	0	0.3	0.7	0.3	0	0	0	0	0	0	0
0	0	0	0	0	0	0	0	0	0	0	0	0	0	0	0	0	0	0	0	0	0	0	0
0	0	0	0	0	0	0	0	0	0	0	0	0	0	0	0	0	0	0	0	0	0	0	0
0	0	0	0	0	0	0	0	0	0	0	0	0	0	0	0	0	0	0	0	0	0	0	0
Frame 36 (72.00 ms)
0	0	0	0	0	0	0	0	0	0	0	0	0	0	0	0	0	0	0	0	0	0	0	0
0	0	0	0	0	0	0	0	0	0	0	0	0	0	0.3	1.3	1.7	1.7	1.7	1	0.7	0	0	0
0	0	0	0	0	0	0	0	0	0	0	0	0.3	1.3	3.7	7.3	7.7	7.3	7.7	6.3	4.3	1.3	0	0
0	0	0	0	0	0	0	0	0	0	0	0.3	2.3	6.3	10.7	11.3	11	9.7	10	11.3	9.3	4.3	0.7	0
0	0	0	0	0	0	0	0	0	0	0	1	6	11.7	12.7	13.3	12.3	11	12	11.7	8	4	0.7	0
0	0	0	0	0	0	0	0	0	0	0.3	2.7	10.7	15.3	18	20.7	16	14.7	15.3	14	7.3	1.7	0	0
0	0	0	0	0	0	0	0	0	0	0.7	4.3	12	13.3	16.7	21.7	22	17	13.3	8.7	3.7	0.7	0	0
0	0	0	0	0	0	0	0	0	0	1	5	7.7	8.3	9	11	13	9.7	6.3	3	0.7	0	0	0
0	0	0	0	0	0	0	0	0	0	1.3	5	5	6.3	7	7.7	5.3	3.3	2	0.3	0	0	0	0
0	0	0	0	0	0	0	0	0	0.3	2.3	3.7	4	5	5.7	5.3	2.3	0.7	0.3	0	0	0	0	0
0	0	0	0	0	0	0	0	0.7	2	5	4.3	4.3	3.7	4	2.3	0.7	0	0	0	0	0	0	0
0	0	0	0	0	0	0	0.3	2.3	4.3	4.3	3.7	2.7	1.3	0.7	0.3	0	0	0	0	0	0	0	0
0	0	0	0	0	0	0	0.7	3.3	5	4.3	4	2	0.7	0	0	0	0	0	0	0	0	0	0
0	0	0	0	0	0	0	1	3.7	3.7	3.7	3	2	0.3	0	0	0	0	0	0	0	0	0	0
0	0	0	0	0	0	0.3	1.7	3.7	3.7	4.3	3.7	2	0.3	0	0	0	0	0	0	0	0	0	0
0	0	0	0	0	0.3	1	2.3	2.7	2.3	2.3	1.3	0.3	0	0	0	0	0	0	0	0	0	0	0
0	0	0	0	0.3	1.7	2.3	2.3	2.3	1	1	0.3	0	0	0	0	0	0	0	0	0	0	0	0
0	0	0	0	1	3.3	3.3	2.7	2.7	1.3	1	0.3	0	0	0	0	0	0	0	0	0	0	0	0
0	0	0	0.7	3	5.3	5.7	5.7	5.7	5	3.7	1.7	0.3	0	0	0	0	0	0	0	0	0	0	0
0	0	0	2	8.3	12.3	10.7	8.7	10	11.7	9	4.7	1.3	0.3	0.3	0.3	0	0	0	0	0	0	0	0
0	0	0.3	3	9.7	12.7	13	11.7	10.7	10.7	8.3	5.7	4	3	2.7	2.7	1	0.3	0	0	0	0	0	0
0	0	0.7	3.7	6.3	8.7	9	9	7.7	8.7	10.7	10.3	10.7	9.3	9	7.7	3.7	1.7	0.3	0	0	0	0	0
0	0	0	1.3	4.7	8	7.7	9	9.3	12	17.3	21.3	22.7	17.3	14.7	10	5.7	3.7	1.7	0.3	0	0	0	0
0	0	0	0	1	3.7	7	8.7	10	9	12.3	18.3	19.3	18	16	9.7	5	3.7	2.7	0.7	0	0	0	0
0	0	0	0	0	1.3	4	7.3	9	9.3	13.3	19.3	14	11.3	11.3	7	4	3.3	3	0.7	0	0	0	0
0	0	0	0	0	0.3	1	3.3	5.7	8	9.3	10	8.3	8.3	9.7	7	4.3	2.7	1.3	0.3	0	0	0	0
0	0	0	0	0.3	0	0	0.7	3	5.7	6	5.7	4.3	4.3	4.3	5	2.7	1	0.3	0	0	0	0	0
0	0	0	0.3	0.7	0	0	0	0.3	1	1	1	0.7	0.7	0.7	1	0.3	0	0	0	0	0	0	0
0	0	0	0	0.3	0	0	0	0	0	0	0	0	0	0.3	1.3	1	0.3	0	0	0	0	0	0
0	0	0	0	0	0.3	0.3	0.3	0	0	0	0	0	0.3	2.7	6.7	5	2.3	0.3	0	0	0	0	0
0	0	0	0	0	0	0.3	0.7	0.7	0	0	0	0.3	1.7	5	7.3	5.7	3.3	0.7	0	0	0	0	0
0	0	0	0	0	0	0	0.3	0.7	0.3	0	0	0	1	2.7	4.3	2.7	1	0	0	0	0	0	0
0	0	0	0	0	0	0	0	0	0	0	0	0	0	0.3	0.7	0.3	0	0	0	0	0	0	0
0	0	0	0	0	0	0	0	0	0	0	0	0	0	0	0	0	0	0	0	0	0	0	0
0	0	0	0	0	0	0	0	0	0	0	0	0	0	0	0	0	0	0	0	0	0	0	0
0	0	0	0	0	0	0	0	0	0	0	0	0	0	0	0	0	0	0	0	0	0	0	0
Frame 37 (74.00 ms)
0	0	0	0	0	0	0	0	0	0	0	0	0	0	0	0	0	0	0	0	0	0	0	0
0	0	0	0	0	0	0	0	0	0	0	0	0	0	0.3	1.3	1.3	1.3	1.3	1	0.7	0	0	0
0	0	0	0	0	0	0	0	0	0	0	0	0.3	1	3.7	7	7	7	7.3	6	4	1.3	0	0
0	0	0	0	0	0	0	0	0	0	0	0.3	2	5.7	10	11	10.7	9.7	9.7	11.3	9	4.3	0.7	0
0	0	0	0	0	0	0	0	0	0	0	1	5.7	11.3	12.3	13	12	11	11.7	11.7	7.7	4	0.7	0
0	0	0	0	0	0	0	0	0	0	0.3	2.3	10.3	15.3	17.3	20	15.7	14.3	15.3	14.3	7.7	1.7	0	0
0	0	0	0	0	0	0	0	0	0	0.3	4	12	13.3	16.3	21.3	22	17.3	13.3	9	4	0.7	0	0
0	0	0	0	0	0	0	0	0	0	0.7	4.7	7.7	8.7	9	10.7	13	9.7	6.7	3	0.7	0	0	0
0	0	0	0	0	0	0	0	0	0	1.3	5	5.3	6.7	7.3	7.7	5.3	3.3	2	0.3	0	0	0	0
0	0	0	0	0	0	0	0	0	0.3	2.3	3.7	4.3	5.3	6	5.7	2.7	1	0.3	0	0	0	0	0
0	0	0	0	0	0	0	0	0.3	2	5	4.7	4.7	4	4.3	2.7	1	0	0	0	0	0	0	0
0	0	0	0	0	0	0	0.3	2.3	4.3	4.7	3.7	3	1.3	1	0.3	0	0	0	0	0	0	0	0
0	0	0	0	0	0	0	0.7	3.3	5.3	4.7	4	2.3	0.7	0	0	0	0	0	0	0	0	0	0
0	0	0	0	0	0	0	1.3	3.7	4	3.7	3.3	2.3	0.7	0	0	0	0	0	0	0	0	0	0
0	0	0	0	0	0	0.3	2	4	4	4.3	4	2.3	0.3	0	0	0	0	0	0	0	0	0	0
0	0	0	0	0	0.3	1	2.3	2.7	2.7	2.7	1.7	0.7	0	0	0	0	0	0	0	0	0	0	0
0	0	0	0	0.3	1.7	2.3	2.3	2.3	1.3	1	0.7	0	0	0	0	0	0	0	0	0	0	0	0
0	0	0	0	1	3.3	3.3	2.7	2.7	1.7	1	0.3	0	0	0	0	0	0	0	0	0	0	0	0
0	0	0	0.7	3	5.7	5.7	6	5.7	5	4	2	0.3	0	0	0	0	0	0	0	0	0	0	0
0	0	0	2	8.3	12.7	11	8.7	10.3	12	9.3	5.3	1.7	0.3	0.3	0.3	0	0	0	0	0	0	0	0
0	0	0.3	3	9.7	13	13.3	12	11.3	11	8.7	6	4.3	3.3	3	2.7	1.3	0.3	0	0	0	0	0	0
0	0	0.7	3.7	6.7	9	9.3	9.3	7.7	9	11.3	11	11	10	9.7	8.3	4	1.7	0.3	0	0	0	0	0
0	0	0	1.3	5	8.3	8	9.3	9.3	12.3	18.3	22.3	24	18.7	15.7	11	6.3	4.3	2	0.3	0	0	0	0
0	0	0	0.3	1.3	4	7	9	10.3	9.7	12.7	19	20.3	19	17	10.3	5.7	4	2.7	0.7	0	0	0	0
0	0	0	0	0	1.3	4	7.7	9.3	9.7	13.7	20.3	14.7	12	12	7.7	4.3	3.7	3	1	0	0	0	0
0	0	0	0	0	0.3	1	3.3	6	8.3	10	10.3	8.7	8.7	10.7	7.7	4.7	3	1.3	0.3	0	0	0	0
0	0	0	0.3	0.3	0	0	0.7	3.3	6	6.7	6.3	4.7	4.3	4.7	5.3	2.7	1	0.3	0	0	0	0	0
0	0	0	0.7	0.7	0	0	0	0.7	1	1	1	0.7	0.7	0.7	1	0.7	0	0	0	0	0	0	0
0	0	0	0	0.3	0	0	0	0	0	0	0	0	0	0.3	1.3	1	0.3	0	0	0	0	0	0
0	0	0	0	0	0.3	0.3	0.3	0	0	0	0	0	0.7	3	7	5.7	2.7	0.3	0	0	0	0	0
0	0	0	0	0	0	0.3	1	0.7	0.3	0	0	0.3	1.7	5.3	8	6.3	4	0.7	0	0	0	0	0
0	0	0	0	0	0	0	0.3	0.7	0.3	0	0	0.3	1.3	3	5	3.3	1	0	0	0	0	0	0
0	0	0	0	0	0	0	0	0	0	0	0	0	0.3	0.3	0.7	0.3	0	0	0	0	0	0	0
0	0	0	0	0	0	0	0	0	0	0	0	0	0	0	0	0	0	0	0	0	0	0	0
0	0	0	0	0	0	0	0	0	0	0	0	0	0	0	0	0	0	0	0	0	0	0	0
0	0	0	0	0	0	0	0	0	0	0	0	0	0	0	0	0	0	0	0	0	0	0	0
Frame 38 (76.00 ms)
0	0	0	0	0	0	0	0	0	0	0	0	0	0	0	0	0	0	0	0	0	0	0	0
0	0	0	0	0	0	0	0	0	0	0	0	0	0	0.3	1	1.3	1.3	1.3	1	0.7	0	0	0
0	0	0	0	0	0	0	0	0	0	0	0	0.3	1	3.3	6.7	6.7	6.7	7	6	4	1.3	0	0
0	0	0	0	0	0	0	0	0	0	0	0.3	1.7	5.3	9.3	10.3	10.3	9.3	9.3	10.7	9	4.3	0.7	0
0	0	0	0	0	0	0	0	0	0	0	0.7	5.3	10.7	11.7	13	11.7	10.7	11.7	11.3	7.7	4	0.7	0
0	0	0	0	0	0	0	0	0	0	0	2	9.7	15	17.3	20	15.7	14.3	15	13.7	7.3	1.7	0	0
0	0	0	0	0	0	0	0	0	0	0.3	3.3	11.3	13	16.3	21.3	22	17	13.3	9	3.7	0.7	0	0
0	0	0	0	0	0	0	0	0	0	0.7	4.3	7.7	8.7	9	11	13	10	6.7	3	0.7	0	0	0
0	0	0	0	0	0	0	0	0	0	1.3	5	5.3	6.7	7.3	7.7	5.7	3.7	2	0.7	0	0	0	0
0	0	0	0	0	0	0	0	0	0.3	2.3	3.7	4.3	5.3	6.3	5.7	2.7	1	0.3	0	0	0	0	0
0	0	0	0	0	0	0	0	0.3	2	5	4.7	4.7	4.3	4.7	3	1	0.3	0	0	0	0	0	0
0	0	0	0	0	0	0	0.3	2.3	4.3	4.7	4	3.3	1.7	1	0.3	0	0	0	0	0	0	0	0
0	0	0	0	0	0	0	0.7	3.7	5.3	4.7	4.3	2.3	0.7	0	0	0	0	0	0	0	0	0	0
0	0	0	0	0	0	0	1.3	4	4	4	3.7	2.3	0.7	0	0	0	0	0	0	0	0	0	0
0	0	0	0	0	0	0.3	2	4	4	5	4	2.3	0.3	0	0	0	0	0	0	0	0	0	0
0	0	0	0	0	0.3	1	2.3	2.7	2.7	2.7	1.7	0.7	0	0	0	0	0	0	0	0	0	0	0
0	0	0	0	0.3	1.7	2.3	2.3	2.3	1.3	1	0.7	0	0	0	0	0	0	0	0	0	0	0	0
0	0	0	0	1	3.3	3.3	2.7	2.7	1.7	1.3	0.7	0	0	0	0	0	0	0	0	0	0	0	0
0	0	0	0.7	3	5.7	5.7	6	6	5.3	4.3	2.3	0.3	0	0	0	0	0	0	0	0	0	0	0
0	0	0	2	8.3	12.7	11	9	10.7	12.3	9.7	5.7	1.7	0.7	0.3	0.3	0	0	0	0	0	0	0	0
0	0	0.3	3	10	13	13.7	12.3	11.7	11.3	8.7	6	4.7	3.7	3.3	3	1.3	0.3	0	0	0	0	0	0
0	0	0.7	3.7	7	9	9.7	9.7	8	9.3	11.7	11.3	11.7	10.7	10.3	8.7	4.3	2	0.7	0	0	0	0	0
0	0	0	1.3	5	8.3	8	9.7	9.7	13	19	23	25	19.7	16.7	11.7	6.7	4.7	2.3	0.3	0	0	0	0
0	0	0	0.3	1.3	4	7.3	9.3	10.3	10	13.3	20	21.3	20.3	18	11	6	4.3	3	0.7	0	0	0	0
0	0	0	0	0	1.3	4.3	8	10	10.3	14.7	21.3	15.3	12.7	13	8.3	4.7	4	3.3	1	0	0	0	0
0	0	0	0	0	0.3	1	3.7	6.3	8.7	10.3	11	9	9.3	11.3	8.3	5	3.3	1.7	0.3	0	0	0	0
0	0	0	0.3	0.3	0	0	1	3.3	6.3	7	6.7	5	5	5	5.7	3	1.3	0.3	0	0	0	0	0
0	0	0	0.7	1	0.3	0	0	0.7	1	1.3	1.3	0.7	0.7	0.7	1	0.7	0	0	0	0	0	0	0
0	0	0	0	0.3	0	0	0	0	0	0	0	0	0	0.3	1.3	1.3	0.7	0	0	0	0	0	0
0	0	0	0	0	0.3	0.3	0.3	0	0	0	0	0	0.7	3	7.7	6	3.3	0.7	0	0	0	0	0
0	0	0	0	0	0	0.3	1	1	0.3	0	0	0.3	2	5.7	8.7	7	4.7	1	0	0	0	0	0
0	0	0	0	0	0	0	0.7	1	0.3	0	0	0.3	1.3	3.3	5.3	3.7	1.3	0.3	0	0	0	0	0
0	0	0	0	0	0	0	0	0	0	0	0	0	0.3	0.3	1	0.7	0	0	0	0	0	0	0
0	0	0	0	0	0	0	0	0	0	0	0	0	0	0	0	0	0	0	0	0	0	0	0
0	0	0	0	0	0	0	0	0	0	0	0	0	0	0	0	0	0	0	0	0	0	0	0
0	0	0	0	0	0	0	0	0	0	0	0	0	0	0	0	0	0	0	0	0	0	0	0
Frame 39 (78.00 ms)
0	0	0	0	0	0	0	0	0	0	0	0	0	0	0	0	0	0	0	0	0	0	0	0
0	0	0	0	0	0	0	0	0	0	0	0	0	0	0.3	1	1	1.3	1.3	1	0.7	0	0	0
0	0	0	0	0	0	0	0	0	0	0	0	0	1	3	6	6.3	6.3	6.7	5.7	4	1.3	0	0
0	0	0	0	0	0	0	0	0	0	0	0.3	1.3	4.7	8.7	10	9.7	9	9	10.7	9	4.3	0.7	0
0	0	0	0	0	0	0	0	0	0	0	0.7	4.7	10	11.3	12.3	11.3	10.3	11.3	11.3	7.7	4	0.7	0
0	0	0	0	0	0	0	0	0	0	0	2	9	14.3	16.7	19.3	15.3	14	15	13.7	7.3	1.7	0	0
0	0	0	0	0	0	0	0	0	0	0.3	3.3	11	13	16	21.3	21.7	17	13.3	9	4	0.7	0	0
0	0	0	0	0	0	0	0	0	0	0.7	4	7.7	8.3	9	11	13.3	10	6.7	3	0.7	0	0	0
0	0	0	0	0	0	0	0	0	0	1.3	5	5.3	6.7	7.3	7.7	5.7	3.7	2	0.7	0	0	0	0
0	0	0	0	0	0	0	0	0	0.3	2.3	4	4.7	5.3	6.3	6	2.7	1	0.3	0	0	0	0	0
0	0	0	0	0	0	0	0	0.3	2	5.3	5	5	4.3	4.7	3.3	1	0.3	0	0	0	0	0	0
0	0	0	0	0	0	0	0.3	2.3	4.3	4.7	4.3	3.3	1.7	1	0.7	0	0	0	0	0	0	0	0
0	0	0	0	0	0	0	0.7	3.7	5.7	5	4.7	2.7	1	0	0	0	0	0	0	0	0	0	0
0	0	0	0	0	0	0	1.3	4	4.3	4.3	3.7	2.7	0.7	0	0	0	0	0	0	0	0	0	0
0	0	0	0	0	0	0.3	2	4	4.3	5.3	4.3	2.7	0.3	0	0	0	0	0	0	0	0	0	0
0	0	0	0	0	0.3	1	2.3	2.7	3	3	2	0.7	0	0	0	0	0	0	0	0	0	0	0
0	0	0	0	0.3	1.7	2.3	2.3	2.3	1.7	1.3	0.7	0	0	0	0	0	0	0	0	0	0	0	0
0	0	0	0	1	3.3	3.3	2.7	2.7	1.7	1.3	0.7	0	0	0	0	0	0	0	0	0	0	0	0
0	0	0	0.7	3	5.7	5.7	6	6	5.3	4.3	2.3	0.3	0	0	0	0	0	0	0	0	0	0	0
0	0	0	2	8.7	12.7	11.3	9	11	12.7	10	5.7	1.7	0.7	0.3	0.3	0.3	0	0	0	0	0	0	0
0	0	0.3	3.3	10.3	13.3	14	12.3	11.7	11.7	9	6.3	4.7	4	3.3	3.3	1.3	0.3	0	0	0	0	0	0
0	0	0.7	3.7	7	9.3	9.7	9.7	8.3	9.7	12	12	12	11	11	9	4.7	2	0.7	0	0	0	0	0
0	0	0	1.3	5	8.3	8.3	9.7	10	13.3	19.7	24	25.7	20.3	17.7	12.3	7	5	2.7	0.3	0	0	0	0
0	0	0	0.3	1.3	4	7.3	9.7	11	10.3	14	20.7	22.3	21.3	18.7	11.7	6.3	4.3	3.3	1	0	0	0	0
0	0	0	0	0	1.3	4.3	8	10.3	10.7	15	22	16	13.3	13.7	8.7	5	4	3.3	1	0	0	0	0
0	0	0	0	0	0.3	1	3.7	6.7	9	11	11.3	9.3	9.3	12	9	5.7	3.3	1.7	0.3	0	0	0	0
0	0	0	0.3	0.3	0	0	1	3.7	7	7.3	7	5	5	5.3	6	3.3	1.3	0.3	0	0	0	0	0
0	0	0	0.7	1	0.3	0	0	0.7	1.3	1.3	1.3	0.7	0.7	0.7	1.3	0.7	0	0	0	0	0	0	0
0	0	0	0	0.3	0	0	0	0	0	0	0	0	0	0.3	1.7	1.3	0.7	0	0	0	0	0	0
0	0	0	0	0	0.3	0.3	0.3	0.3	0	0	0	0	0.7	3.3	8	6.3	3.7	0.7	0	0	0	0	0
0	0	0	0	0	0	0.3	1	1	0.3	0	0	0.3	2	6	9.3	7.7	5.3	1	0	0	0	0	0
0	0	0	0	0	0	0	0.7	1	0.3	0	0	0.3	1.7	3.7	5.7	4	1.7	0.3	0	0	0	0	0
0	0	0	0	0	0	0	0	0.3	0	0	0	0	0.3	0.7	1	0.7	0	0	0	0	0	0	0
0	0	0	0	0	0	0	0	0	0	0	0	0	0	0	0	0	0	0	0	0	0	0	0
0	0	0	0	0	0	0	0	0	0	0	0	0	0	0	0	0	0	0	0	0	0	0	0
0	0	0	0	0	0	0	0	0	0	0	0	0	0	0	0	0	0	0	0	0	0	0	0
Frame 40 (80.00 ms)
0	0	0	0	0	0	0	0	0	0	0	0	0	0	0	0	0	0	0	0	0	0	0	0
0	0	0	0	0	0	0	0	0	0	0	0	0	0	0.3	1	1	1.3	1.3	0.7	0.3	0	0	0
0	0	0	0	0	0	0	0	0	0	0	0	0	0.7	2.7	5.7	6	6	6.3	5.3	3.7	1	0	0
0	0	0	0	0	0	0	0	0	0	0	0	1.3	4.3	8	9.3	9.3	8.7	8.7	10	8.3	4.3	0.7	0
0	0	0	0	0	0	0	0	0	0	0	0.7	4.3	9.3	10.3	11.7	11	10.3	11	11	7.3	4	0.7	0
0	0	0	0	0	0	0	0	0	0	0	1.7	8.3	13.3	15.7	19	15.3	14	14.7	13.3	7.3	1.7	0	0
0	0	0	0	0	0	0	0	0	0	0.3	3	10.7	12.7	16	21.3	21.7	17	13.3	9	4	0.7	0	0
0	0	0	0	0	0	0	0	0	0	0.7	4	7.3	8.3	9	11	13	9.7	6.7	3	0.7	0	0	0
0	0	0	0	0	0	0	0	0	0	1.3	5	5.3	6.7	7.3	7.7	5.7	3.7	2	0.7	0	0	0	0
0	0	0	0	0	0	0	0	0	0.3	2.3	4	4.7	5.3	6.3	6	3	1	0.3	0	0	0	0	0
0	0	0	0	0	0	0	0	0.3	2	5.7	5	5.3	4.3	5	3.7	1.3	0.3	0	0	0	0	0	0
0	0	0	0	0	0	0	0.3	2.7	4.7	5	4.3	3.7	2	1.3	0.7	0	0	0	0	0	0	0	0
0	0	0	0	0	0	0	1	3.7	5.7	5	4.7	2.7	1	0.3	0	0	0	0	0	0	0	0	0
0	0	0	0	0	0	0	1.3	4	4.3	4.3	4	2.7	0.7	0	0	0	0	0	0	0	0	0	0
0	0	0	0	0	0	0.3	2	4.3	4.3	5.3	4.7	3	0.7	0	0	0	0	0	0	0	0	0	0
0	0	0	0	0	0.3	1.3	2.3	3	3	3	2	1	0	0	0	0	0	0	0	0	0	0	0
0	0	0	0	0.3	1.7	2.3	2.7	2.3	1.7	1.3	0.7	0	0	0	0	0	0	0	0	0	0	0	0
0	0	0	0	1	3.3	3.3	3	2.7	1.7	1.3	0.7	0	0	0	0	0	0	0	0	0	0	0	0
0	0	0	0.7	3.3	5.7	6	6	6	5.7	4.7	2.7	0.3	0	0	0	0	0	0	0	0	0	0	0
0	0	0	2	9	13	11.3	9.3	11.3	13	10	6	1.7	0.7	0.3	0.3	0.3	0	0	0	0	0	0	0
0	0	0.3	3.3	10.3	13.7	14.3	12.7	12.3	12	9.3	6.7	5	4	3.7	3.3	1.7	0.3	0	0	0	0	0	0
0	0	0.7	3.7	7	9.7	10	10	8.3	10	12.3	12	12.7	11.7	11.7	9.7	4.7	2	0.7	0	0	0	0	0
0	0	0	1.3	5	8.7	8.3	10	10.3	13.7	20.3	24.3	26.3	21	18.3	12.7	7.3	5	2.7	0.3	0	0	0	0
0	0	0	0.3	1.3	4	7.7	10	11	10.7	14.3	21.3	23	22	19.7	12	6.3	4.7	3.3	1	0	0	0	0
0	0	0	0	0	1.3	4.7	8.3	10.3	11	15.7	22.7	16.3	13.7	14.3	9	5.3	4.3	3.7	1	0	0	0	0
0	0	0	0	0	0.3	1	4	7	9.3	11.7	12	9.7	10	12.7	9.3	5.7	3.7	1.7	0.7	0	0	0	0
0	0	0	0.3	0.3	0	0	1	4	7	7.7	7.3	5.3	5	5.7	6.3	3.3	1.3	0.3	0	0	0	0	0
0	0	0	0.7	1	0.3	0	0	0.7	1.3	1.3	1.3	1	0.7	0.7	1.3	0.7	0	0	0	0	0	0	0
0	0	0	0	0.3	0	0	0	0	0	0	0	0	0	0.7	1.7	1.3	0.7	0	0	0	0	0	0
0	0	0	0	0	0.3	0.3	0.3	0.3	0	0	0	0	0.7	3.7	8.7	7	3.7	0.7	0	0	0	0	0
0	0	0	0	0	0	0.3	1	1	0.3	0	0	0.3	2	6.7	10	8.3	6	1.3	0	0	0	0	0
0	0	0	0	0	0	0	0.7	1.3	0.7	0	0	0.3	1.7	4	6	4.3	1.7	0.3	0	0	0	0	0
0	0	0	0	0	0	0	0	0.3	0	0	0	0	0.3	0.7	1	0.7	0	0	0	0	0	0	0
0	0	0	0	0	0	0	0	0	0	0	0	0	0	0	0	0	0	0	0	0	0	0	0
0	0	0	0	0	0	0	0	0	0	0	0	0	0	0	0	0	0	0	0	0	0	0	0
0	0	0	0	0	0	0	0	0	0	0	0	0	0	0	0	0	0	0	0	0	0	0	0
Frame 41 (82.00 ms)
0	0	0	0	0	0	0	0	0	0	0	0	0	0	0	0	0	0	0	0	0	0	0	0
0	0	0	0	0	0	0	0	0	0	0	0	0	0	0.3	0.7	1	1	1	0.7	0.3	0	0	0
0	0	0	0	0	0	0	0	0	0	0	0	0	0.7	2.3	5	5.3	5.7	6	5	3.3	1	0	0
0	0	0	0	0	0	0	0	0	0	0	0	1	4	7.3	8.7	9	8.3	8	9.7	8	4	0.7	0
0	0	0	0	0	0	0	0	0	0	0	0.7	4	8.7	10	11.3	10.7	10	10.7	10.7	7.3	3.7	0.7	0
0	0	0	0	0	0	0	0	0	0	0	1.7	8	12.7	15.3	18.3	14.3	13.3	14.3	13	7.3	1.7	0	0
0	0	0	0	0	0	0	0	0	0	0.3	2.7	10.3	12.3	15.7	20.7	20.3	16.7	13	9	4	0.7	0	0
0	0	0	0	0	0	0	0	0	0	0.7	4	7.3	8.3	9	11	12.7	9.7	6.7	3	0.7	0	0	0
0	0	0	0	0	0	0	0	0	0	1.3	5	5.3	6.7	7.3	8	5.7	3.7	2	0.7	0	0	0	0
0	0	0	0	0	0	0	0	0	0.7	2.7	4.3	4.7	5.3	6.7	6.3	3	1	0.3	0	0	0	0	0
0	0	0	0	0	0	0	0	0.7	2	5.7	5.3	5.3	4.7	5.3	3.7	1.3	0.3	0	0	0	0	0	0
0	0	0	0	0	0	0	0.3	2.7	4.7	5	4.7	3.7	2	1.3	0.7	0.3	0	0	0	0	0	0	0
0	0	0	0	0	0	0	1	4	6	5.3	5	3	1	0.3	0	0	0	0	0	0	0	0	0
0	0	0	0	0	0	0	1.3	4.3	4.7	4.3	4	3	0.7	0	0	0	0	0	0	0	0	0	0
0	0	0	0	0	0	0.3	2	4.3	4.7	5.7	5	3	0.7	0	0	0	0	0	0	0	0	0	0
0	0	0	0	0	0.3	1.3	2.3	3	3.3	3.3	2.3	1	0	0	0	0	0	0	0	0	0	0	0
0	0	0	0	0.3	1.7	2.3	2.7	2.7	1.7	1.3	0.7	0	0	0	0	0	0	0	0	0	0	0	0
0	0	0	0	1	3.3	3.3	3	3	2	1.3	0.7	0	0	0	0	0	0	0	0	0	0	0	0
0	0	0	0.7	3.3	5.7	6	6.3	6.3	6	5	3	0.7	0	0	0	0	0	0	0	0	0	0	0
0	0	0	2	9	13.3	11.7	9.7	11.3	13.3	10.7	6.3	1.7	0.7	0.3	0.3	0.3	0	0	0	0	0	0	0
0	0	0.3	3.3	10.3	14	14.7	13	12.3	12.3	9.7	7	5.3	4.3	3.7	3.7	1.7	0.3	0	0	0	0	0	0
0	0	0.7	4	7.3	9.7	10	10.3	8.7	10.3	12.7	12.7	13	12	12.3	10.3	5	2.3	0.7	0	0	0	0	0
0	0	0.3	1.7	5.3	8.7	8.7	10.3	10.7	14.3	21	25.3	27.3	21.7	19.3	13.3	7.7	5.3	2.7	0.7	0	0	0	0
0	0	0	0.3	1.3	4.3	8	10.3	11.7	11	14.7	22	24	22.7	20.7	12.7	6.7	4.7	3.7	1	0	0	0	0
0	0	0	0	0	1.3	4.7	8.7	11	11.7	16.3	23.3	17	14.3	15	9.3	5.3	4.3	4	1.3	0	0	0	0
0	0	0	0	0	0.3	1.3	4	7.3	10	12	12.7	10.3	10.3	13	9.7	6	3.7	2	0.7	0	0	0	0
0	0	0	0.3	0.3	0	0	1	4	7.3	8	7.7	5.7	5.3	6	6.7	3.7	1.3	0.3	0	0	0	0	0
0	0	0	0.7	1	0.3	0	0	0.7	1.3	1.3	1.3	1	1	1	1.7	0.7	0.3	0	0	0	0	0	0
0	0	0	0	0.3	0.3	0	0	0	0	0	0	0	0	0.7	1.7	1.7	0.7	0	0	0	0	0	0
0	0	0	0	0	0.7	0.3	0.3	0.3	0	0	0	0	0.7	3.7	9	7.3	4.3	0.7	0	0	0	0	0
0	0	0	0	0	0	0.3	1.3	1.3	0.3	0	0	0.3	2.3	7	10.7	9	6.3	1.3	0	0	0	0	0
0	0	0	0	0	0	0	0.7	1.3	0.7	0	0	0.3	2	4.3	6.3	4.7	1.7	0.3	0	0	0	0	0
0	0	0	0	0	0	0	0	0.3	0	0	0	0	0.3	0.7	1.3	0.7	0	0	0	0	0	0	0
0	0	0	0	0	0	0	0	0	0	0	0	0	0	0	0	0	0	0	0	0	0	0	0
0	0	0	0	0	0	0	0	0	0	0	0	0	0	0	0	0	0	0	0	0	0	0	0
0	0	0	0	0	0	0	0	0	0	0	0	0	0	0	0	0	0	0	0	0	0	0	0
Frame 42 (84.00 ms)
0	0	0	0	0	0	0	0	0	0	0	0	0	0	0	0	0	0	0	0	0	0	0	0
0	0	0	0	0	0	0	0	0	0	0	0	0	0	0.3	0.7	0.7	1	1	0.7	0.3	0	0	0
0	0	0	0	0	0	0	0	0	0	0	0	0	0.7	2	4.7	5	5.3	5.7	4.7	3	1	0	0
0	0	0	0	0	0	0	0	0	0	0	0	1	3.7	7	8	8.3	7.7	7.7	9.3	7.7	3.7	0.7	0
0	0	0	0	0	0	0	0	0	0	0	0.7	3.7	8	9.3	10.7	10.3	9.7	10	10	7	3.7	0.7	0
0	0	0	0	0	0	0	0	0	0	0	1.7	7.7	12	14.3	17.3	13.7	13	14	12.3	7.3	1.7	0	0
0	0	0	0	0	0	0	0	0	0	0.3	2.7	10	12	15	19.3	20	16.3	13	8.7	4	0.7	0	0
0	0	0	0	0	0	0	0	0	0	0.7	4	7	8	8.7	10.7	12.7	9.7	7	3.3	0.7	0	0	0
0	0	0	0	0	0	0	0	0	0	1.3	5	5.3	6.7	7.7	8	5.7	3.7	2.3	0.7	0	0	0	0
0	0	0	0	0	0	0	0	0	0.7	2.7	4.3	4.7	5.7	6.7	6.3	3	1.3	0.3	0	0	0	0	0
0	0	0	0	0	0	0	0	0.7	2.3	6	5.7	5.7	4.7	5.7	4	1.3	0.3	0	0	0	0	0	0
0	0	0	0	0	0	0	0.3	2.7	5	5.3	4.7	4	2.3	1.3	0.7	0.3	0	0	0	0	0	0	0
0	0	0	0	0	0	0	1	4	6	5.3	5.3	3	1.3	0.3	0	0	0	0	0	0	0	0	0
0	0	0	0	0	0	0	1.3	4.3	4.7	4.7	4.3	3.3	1	0	0	0	0	0	0	0	0	0	0
0	0	0	0	0	0	0.3	2	4.3	4.7	6	5.3	3.3	0.7	0	0	0	0	0	0	0	0	0	0
0	0	0	0	0	0.3	1.3	2.7	3.3	3.3	3.7	2.7	1	0	0	0	0	0	0	0	0	0	0	0
0	0	0	0	0.3	1.7	2.7	3	2.7	2	1.7	0.7	0	0	0	0	0	0	0	0	0	0	0	0
0	0	0	0	1.3	3.7	3.3	3	3	2	1.7	1	0	0	0	0	0	0	0	0	0	0	0	0
0	0	0	0.7	3.7	6	6	6.3	6.7	6	5	3.3	0.7	0	0	0	0	0	0	0	0	0	0	0
0	0	0	2	9.3	13.3	11.7	9.7	12	14	10.7	6.7	2	0.7	0.3	0.3	0.3	0	0	0	0	0	0	0
0	0	0.3	3.3	10.7	14.3	14.7	13.3	13	12.7	9.7	7.3	5.7	4.7	4	4	1.7	0.3	0	0	0	0	0	0
0	0	0.7	4	7.7	10	10.3	10.7	9	10.7	13	13	13.7	12.7	12.7	10.7	5	2.3	0.7	0	0	0	0	0
0	0	0.3	1.7	5.3	9	9	10.7	10.7	14.7	21.3	26	28.3	22.3	19.7	13.7	8	5.7	3	0.7	0	0	0	0
0	0	0	0.3	1.3	4.3	8	10.3	12	11.3	15	22.7	24.3	23.7	21.7	13	7	5	3.7	1	0	0	0	0
0	0	0	0	0	1.3	4.7	9	11.3	11.7	17	24	17.7	14.7	15.7	10	5.7	4.7	4	1.3	0	0	0	0
0	0	0	0	0	0.3	1.3	4.3	7.7	10	12.7	13	10.3	10.7	13.7	10	6.3	3.7	2	0.7	0	0	0	0
0	0	0	0.3	0.3	0	0	1	4.3	7.7	8.3	8	5.7	5.3	6	6.7	4	1.7	0.3	0	0	0	0	0
0	0	0	0.7	1	0.3	0	0	0.7	1.3	1.3	1.3	1	1	1	1.7	0.7	0.3	0	0	0	0	0	0
0	0	0	0	0.3	0.3	0	0	0	0	0	0	0	0	0.7	2	1.7	0.7	0	0	0	0	0	0
0	0	0	0	0	0.7	0.7	0.3	0.3	0	0	0	0	0.7	4	9.7	7.7	4.3	0.7	0	0	0	0	0
0	0	0	0	0	0	0.3	1.7	1.3	0.3	0	0	0.3	2.7	7.3	11.3	9.3	7	1.3	0	0	0	0	0
0	0	0	0	0	0	0	1	1.7	0.7	0	0	0.3	2	4.7	6.7	5	2	0.3	0	0	0	0	0
0	0	0	0	0	0	0	0	0.3	0	0	0	0	0.3	0.7	1.3	0.7	0	0	0	0	0	0	0
0	0	0	0	0	0	0	0	0	0	0	0	0	0	0	0	0	0	0	0	0	0	0	0
0	0	0	0	0	0	0	0	0	0	0	0	0	0	0	0	0	0	0	0	0	0	0	0
0	0	0	0	0	0	0	0	0	0	0	0	0	0	0	0	0	0	0	0	0	0	0	0
Frame 43 (86.00 ms)
0	0	0	0	0	0	0	0	0	0	0	0	0	0	0	0	0	0	0	0	0	0	0	0
0	0	0	0	0	0	0	0	0	0	0	0	0	0	0.3	0.7	0.7	0.7	1	0.7	0.3	0	0	0
0	0	0	0	0	0	0	0	0	0	0	0	0	0.7	2	4.3	4.7	5	5	4.3	3	1	0	0
0	0	0	0	0	0	0	0	0	0	0	0	1	3.3	6.3	7.7	8	7.3	7.3	8.7	7.3	3.3	0.7	0
0	0	0	0	0	0	0	0	0	0	0	0.3	3.3	7.3	9	10	10	9.3	10	10	6.7	3.3	0.7	0
0	0	0	0	0	0	0	0	0	0	0	1.3	7.3	11.7	14	16.7	13	12.7	13.3	12	6.7	1.7	0	0
0	0	0	0	0	0	0	0	0	0	0	2.7	10	11.7	15	19	18.7	16	12.7	8.7	3.7	0.7	0	0
0	0	0	0	0	0	0	0	0	0	0.7	3.7	7	8	8.7	10.3	12.3	9.7	6.7	3	0.7	0	0	0
0	0	0	0	0	0	0	0	0	0	1.3	5	5.3	6.7	7.7	8	6	3.7	2	0.7	0	0	0	0
0	0	0	0	0	0	0	0	0	0.7	2.7	4.3	4.7	5.7	6.7	6.7	3.3	1.3	0.3	0	0	0	0	0
0	0	0	0	0	0	0	0	0.7	2.3	6	5.7	5.7	4.7	5.7	4.3	1.3	0.3	0	0	0	0	0	0
0	0	0	0	0	0	0	0.3	2.7	5	5.3	5	4	2.3	1.3	0.7	0.3	0	0	0	0	0	0	0
0	0	0	0	0	0	0	1	4.3	6	5.3	5.7	3.3	1.3	0.3	0	0	0	0	0	0	0	0	0
0	0	0	0	0	0	0.3	1.7	4.3	5	5	4.3	3.3	1	0	0	0	0	0	0	0	0	0	0
0	0	0	0	0	0	0.3	2.3	4.7	5	6.3	5.3	3.3	0.7	0	0	0	0	0	0	0	0	0	0
0	0	0	0	0	0.3	1.3	2.7	3.3	3.7	4	2.7	1	0	0	0	0	0	0	0	0	0	0	0
0	0	0	0	0.3	1.7	2.7	3	3	2	1.7	1	0.3	0	0	0	0	0	0	0	0	0	0	0
0	0	0	0	1.3	3.7	3.3	3.3	3	2	1.7	1	0.3	0	0	0	0	0	0	0	0	0	0	0
0	0	0	0.7	3.7	6	6.3	6.7	6.7	6.3	5.3	3.7	0.7	0	0	0	0	0	0	0	0	0	0	0
0	0	0	2.3	9.7	13.7	12	9.7	12	14	11	7	2	1	0.7	0.7	0.3	0	0	0	0	0	0	0
0	0	0.3	3.7	11	14.7	15.3	13.7	13.3	13	10	7.7	5.7	4.7	4.3	4	2	0.3	0	0	0	0	0	0
0	0	0.7	4	7.7	10	10.3	10.7	9.3	11	13.7	13.7	14	13	13	11	5.3	2.3	0.7	0	0	0	0	0
0	0	0.3	1.7	5.3	9	9	10.7	11	15	22	26.7	29	23	20.7	14.3	8.3	6	3	0.7	0	0	0	0
0	0	0	0.3	1.3	4.7	8	10.7	12	11.7	15.3	23	25.3	24.3	22.3	13.7	7.3	5	3.7	1	0	0	0	0
0	0	0	0	0	1.3	4.7	9	11.3	12.3	17.3	25	18.3	15	16	10	5.7	4.7	4	1.3	0	0	0	0
0	0	0	0	0	0.3	1.3	4.3	7.7	10.3	12.7	13.3	10.7	11	14.3	10.3	6.3	4	2	0.7	0	0	0	0
0	0	0	0.3	0.3	0	0	1	4.3	8	8.7	8.3	5.7	5.7	6.3	7	4	1.7	0.3	0	0	0	0	0
0	0	0	0.7	1	0.3	0	0	0.7	1.3	1.7	1.3	1	1	1	1.7	0.7	0.3	0	0	0	0	0	0
0	0	0	0	0.3	0.3	0	0	0	0	0	0	0	0	0.7	2	1.7	0.7	0	0	0	0	0	0
0	0	0	0	0	0.7	0.7	0.3	0.3	0	0	0	0	0.7	4	10	8	4.7	0.7	0	0	0	0	0
0	0	0	0	0	0	0.3	1.7	1.3	0.3	0	0	0.3	2.7	7.7	11.7	9.7	7.3	1.3	0	0	0	0	0
0	0	0	0	0	0	0.3	1	1.7	0.7	0	0	0.3	2.3	5	7	5	2	0.3	0	0	0	0	0
0	0	0	0	0	0	0	0.3	0.3	0	0	0	0	0.3	1	1.3	0.7	0	0	0	0	0	0	0
0	0	0	0	0	0	0	0	0	0	0	0	0	0	0	0	0	0	0	0	0	0	0	0
0	0	0	0	0	0	0	0	0	0	0	0	0	0	0	0	0	0	0	0	0	0	0	0
0	0	0	0	0	0	0	0	0	0	0	0	0	0	0	0	0	0	0	0	0	0	0	0
Frame 44 (88.00 ms)
0	0	0	0	0	0	0	0	0	0	0	0	0	0	0	0	0	0	0	0	0	0	0	0
0	0	0	0	0	0	0	0	0	0	0	0	0	0	0.3	0.7	0.7	0.7	0.7	0.7	0.3	0	0	0
0	0	0	0	0	0	0	0	0	0	0	0	0	0.3	2	4	4.3	4.3	4.7	4	2.7	0.7	0	0
0	0	0	0	0	0	0	0	0	0	0	0	0.7	3	6	7	7.7	7	7	8.7	7	3	0.3	0
0	0	0	0	0	0	0	0	0	0	0	0.3	3	7	8.3	9.7	9.3	9	9.3	9.3	6.3	3.3	0.3	0
0	0	0	0	0	0	0	0	0	0	0	1.3	7	11	13.3	15.7	12.7	12	13	11.7	6.7	1.7	0	0
0	0	0	0	0	0	0	0	0	0	0.3	2.7	9.7	11.3	14.3	18	18	15.3	12.3	8.3	3.7	0.7	0	0
0	0	0	0	0	0	0	0	0	0	0.7	4	7	8	8.7	10.3	12.3	9.3	6.7	3	0.7	0	0	0
0	0	0	0	0	0	0	0	0	0	1.3	5	5.3	6.7	7.7	8	6	3.7	2	0.7	0	0	0	0
0	0	0	0	0	0	0	0	0	0.7	2.7	4.3	5	5.7	6.7	6.7	3.3	1.3	0.3	0	0	0	0	0
0	0	0	0	0	0	0	0	0.7	2.3	6	5.7	6	5	6	4.3	1.7	0.3	0	0	0	0	0	0
0	0	0	0	0	0	0	0.3	2.7	5	5.7	5	4.3	2.3	1.7	1	0.3	0	0	0	0	0	0	0
0	0	0	0	0	0	0	1	4.3	6.3	5.7	5.7	3.3	1.3	0.3	0	0	0	0	0	0	0	0	0
0	0	0	0	0	0	0.3	1.7	4.7	5	5	4.7	3.3	1	0	0	0	0	0	0	0	0	0	0
0	0	0	0	0	0	0.3	2.3	5	5.3	6.7	5.7	3.7	0.7	0	0	0	0	0	0	0	0	0	0
0	0	0	0	0	0.3	1.3	3	3.7	3.7	4	2.7	1	0	0	0	0	0	0	0	0	0	0	0
0	0	0	0	0.3	1.7	2.7	3	3.3	2	2	1	0.3	0	0	0	0	0	0	0	0	0	0	0
0	0	0	0	1.3	4	3.7	3.3	3.3	2.3	2	1	0.3	0	0	0	0	0	0	0	0	0	0	0
0	0	0	0.7	4	6.3	6.3	6.7	6.7	6.3	5.7	4	0.7	0	0	0	0	0	0	0	0	0	0	0
0	0	0.3	2.3	10	14.3	12.3	10	12.3	14.3	11.3	7.3	2.3	1	0.7	0.7	0.3	0	0	0	0	0	0	0
0	0	0.3	4	11.3	15	15.3	13.7	13.7	13.3	10.3	7.7	6	5	4.7	4.3	2	0.3	0	0	0	0	0	0
0	0	0.7	4.3	8	10.3	10.7	11	9.7	11	13.7	13.7	14.7	13.7	13.7	11.3	5.7	2.3	0.7	0	0	0	0	0
0	0	0.3	1.7	5.7	9.3	9	11	11.3	15.7	22.7	27.3	29.7	23.7	21	14.7	8.7	6	3	0.7	0	0	0	0
0	0	0	0.3	1.3	4.7	8.3	10.7	12.3	12	16	23.7	25.7	24.7	22.7	14	7.3	5	3.7	1	0	0	0	0
0	0	0	0	0.3	1.7	5	9.3	11.7	12.7	18	25.3	18.7	15.3	16.3	10.3	6	4.7	4	1.3	0	0	0	0
0	0	0	0	0	0.3	1.3	4.7	8	10.7	13.3	13.7	11	11	14.7	10.7	6.7	4	2	0.7	0	0	0	0
0	0	0	0.3	0.3	0	0	1	4.7	8.3	9	8.7	6	5.7	6.7	7	4.3	1.7	0.3	0	0	0	0	0
0	0	0	0.7	1	0.3	0	0	0.7	1.3	1.7	1.7	1	1	1	1.7	1	0.3	0	0	0	0	0	0
0	0	0	0	0.3	0.3	0	0	0	0	0	0	0	0	0.7	2	1.7	0.7	0	0	0	0	0	0
0	0	0	0	0	0.7	0.7	0.3	0.3	0	0	0	0	0.7	4.3	10.3	8.3	4.7	0.7	0	0	0	0	0
0	0	0	0	0	0.3	0.3	1.7	1.7	0.7	0	0	0.3	3	8	12.3	10.3	7.7	1.7	0	0	0	0	0
0	0	0	0	0	0	0.3	1	2	0.7	0	0	0.3	2.7	5.3	7.3	5.3	2	0.3	0	0	0	0	0
0	0	0	0	0	0	0	0.3	0.3	0	0	0	0	0.3	1	1.7	1	0	0	0	0	0	0	0
0	0	0	0	0	0	0	0	0	0	0	0	0	0	0	0	0	0	0	0	0	0	0	0
0	0	0	0	0	0	0	0	0	0	0	0	0	0	0	0	0	0	0	0	0	0	0	0
0	0	0	0	0	0	0	0	0	0	0	0	0	0	0	0	0	0	0	0	0	0	0	0
Frame 45 (90.00 ms)
0	0	0	0	0	0	0	0	0	0	0	0	0	0	0	0	0	0	0	0	0	0	0	0
0	0	0	0	0	0	0	0	0	0	0	0	0	0	0	0.7	0.7	0.7	0.7	0.7	0.3	0	0	0
0	0	0	0	0	0	0	0	0	0	0	0	0	0.3	1.7	3.7	4	4	4.3	3.7	2.3	0.7	0	0
0	0	0	0	0	0	0	0	0	0	0	0	0.7	2.7	5.3	6.7	7.3	6.7	6.7	8	6.7	2.7	0.3	0
0	0	0	0	0	0	0	0	0	0	0	0.3	3	6.7	8	9.3	9	8.3	9	9	6	2.7	0.3	0
0	0	0	0	0	0	0	0	0	0	0	1.3	6.7	10.7	12.7	15.3	12	12	12.7	11	6.3	1.3	0	0
0	0	0	0	0	0	0	0	0	0	0.3	2.3	9.3	11	14	17.3	17.3	15	12.3	8	3.3	0.7	0	0
0	0	0	0	0	0	0	0	0	0	0.7	4	7	8	8.7	10	12	9.3	6.7	3	0.7	0	0	0
0	0	0	0	0	0	0	0	0	0	1.3	5.3	5.3	6.7	7.7	8	5.7	3.7	2	0.7	0	0	0	0
0	0	0	0	0	0	0	0	0	0.7	2.7	4.3	5	6	7	6.7	3.3	1.3	0.3	0	0	0	0	0
0	0	0	0	0	0	0	0	0.7	2.3	6.3	6	6	5	6	4.3	1.7	0.3	0	0	0	0	0	0
0	0	0	0	0	0	0	0.7	3	5	5.7	5.3	4.3	2.3	1.7	1	0.3	0	0	0	0	0	0	0
0	0	0	0	0	0	0	1	4.3	6.3	5.7	6	3.3	1.3	0.3	0	0	0	0	0	0	0	0	0
0	0	0	0	0	0	0.3	1.7	4.7	5.3	5.3	4.7	3.3	1	0	0	0	0	0	0	0	0	0	0
0	0	0	0	0	0	0.7	2.7	5	5.3	6.7	5.7	3.7	0.7	0	0	0	0	0	0	0	0	0	0
0	0	0	0	0	0.3	1.7	3	3.7	4	4.3	3	1	0	0	0	0	0	0	0	0	0	0	0
0	0	0	0	0.3	2	3	3.3	3.3	2.3	2	1	0.3	0	0	0	0	0	0	0	0	0	0	0
0	0	0	0	1.3	4	3.7	3.3	3.3	2.3	2	1	0.3	0	0	0	0	0	0	0	0	0	0	0
0	0	0	0.7	4	6.3	6.3	6.7	7	6.7	5.7	4	0.7	0	0	0	0	0	0	0	0	0	0	0
0	0	0.3	2.7	10	14.7	12.7	10	12.3	14.7	11.7	7.7	2.3	1	0.7	0.7	0.3	0	0	0	0	0	0	0
0	0	0.3	4	11.7	15.3	15.7	14	14	13.7	10.7	8	6	5	4.7	4.3	2	0.3	0	0	0	0	0	0
0	0	0.7	4.7	8	10.7	11	11	9.7	11.3	14	14	15	14	14	11.3	5.7	2.3	0.7	0	0	0	0	0
0	0	0.3	1.7	6	9.7	9.3	11.3	11.7	16	23	28	30.7	24.3	21.7	15	8.7	6	3	0.7	0	0	0	0
0	0	0	0.3	1.7	5	8.7	11	12.7	12.3	16.3	24.3	26.3	25.3	23.3	14	7.3	5	4	1	0	0	0	0
0	0	0	0	0.3	1.7	5	9.3	12	13	18.3	26	19	15.7	17	10.7	6	4.7	4	1.3	0	0	0	0
0	0	0	0	0	0.3	1.3	4.7	8	11	13.7	14	11.3	11.3	15	11	6.7	4	2	0.7	0	0	0	0
0	0	0	0.7	0.7	0	0	1.3	4.7	8.3	9.3	8.7	6	6	6.7	7.3	4.3	1.7	0.3	0	0	0	0	0
0	0	0	0.7	1.3	0.3	0	0	0.7	1.7	1.7	1.7	1	1	1	1.7	1	0.3	0	0	0	0	0	0
0	0	0	0	0.3	0.3	0	0	0	0	0	0	0	0	0.7	2	1.7	0.7	0	0	0	0	0	0
0	0	0	0	0	0.7	0.7	0.3	0.3	0	0	0	0	0.7	4.3	10.7	8.7	4.7	0.7	0	0	0	0	0
0	0	0	0	0	0.3	0.3	1.7	1.7	0.7	0	0	0.3	3	8.3	12.7	10.7	7.7	1.7	0	0	0	0	0
0	0	0	0	0	0	0.3	1.3	2.3	1	0	0	0.3	2.7	5.7	7.7	5.7	2.3	0.3	0	0	0	0	0
0	0	0	0	0	0	0	0.3	0.3	0.3	0	0	0	0.7	1	1.7	1	0	0	0	0	0	0	0
0	0	0	0	0	0	0	0	0	0	0	0	0	0	0	0	0	0	0	0	0	0	0	0
0	0	0	0	0	0	0	0	0	0	0	0	0	0	0	0	0	0	0	0	0	0	0	0
0	0	0	0	0	0	0	0	0	0	0	0	0	0	0	0	0	0	0	0	0	0	0	0
Frame 46 (92.00 ms)
0	0	0	0	0	0	0	0	0	0	0	0	0	0	0	0	0	0	0	0	0	0	0	0
0	0	0	0	0	0	0	0	0	0	0	0	0	0	0	0.7	0.7	0.7	0.7	0.3	0.3	0	0	0
0	0	0	0	0	0	0	0	0	0	0	0	0	0.3	1.7	3.3	3.7	3.7	4	3.7	2.3	0.7	0	0
0	0	0	0	0	0	0	0	0	0	0	0	0.7	2.7	5.3	6.3	7	6.3	6.3	8	6.3	2.3	0.3	0
0	0	0	0	0	0	0	0	0	0	0	0.3	2.7	6.3	7.3	8.7	8.7	8	8.7	8.7	6	2.3	0.3	0
0	0	0	0	0	0	0	0	0	0	0	1.3	6.3	10.3	12.3	14.7	11.3	11.3	12.3	10.7	6	1.3	0	0
0	0	0	0	0	0	0	0	0	0	0.3	2.3	9.3	11	13.7	16.7	17	14.3	12	8	3.3	0.3	0	0
0	0	0	0	0	0	0	0	0	0	0.7	4	7	8	8.7	10	12	9	6.3	3	0.7	0	0	0
0	0	0	0	0	0	0	0	0	0	1.3	5.3	5.3	6.7	7.7	8	5.7	3.7	2	0.7	0	0	0	0
0	0	0	0	0	0	0	0	0	0.7	2.7	4.7	5	6	7	6.7	3.3	1.3	0.3	0	0	0	0	0
0	0	0	0	0	0	0	0	0.7	2.7	6.3	6	6	5	6	4.7	1.7	0.3	0	0	0	0	0	0
0	0	0	0	0	0	0	0.7	3	5.3	5.7	5.3	4.3	2.7	1.7	1	0.3	0	0	0	0	0	0	0
0	0	0	0	0	0	0	1	4.7	6.7	6	6	3.7	1.7	0.3	0	0	0	0	0	0	0	0	0
0	0	0	0	0	0	0.3	1.7	4.7	5.3	5.3	5	3.7	1	0	0	0	0	0	0	0	0	0	0
0	0	0	0	0	0	0.7	2.7	5.3	5.7	7	6	3.7	0.7	0	0	0	0	0	0	0	0	0	0
0	0	0	0	0	0.3	1.7	3	4	4	4.3	3	1.3	0.3	0	0	0	0	0	0	0	0	0	0
0	0	0	0	0.3	2.3	3	3.3	3.7	2.3	2	1	0.3	0	0	0	0	0	0	0	0	0	0	0
0	0	0	0.3	1.7	4	3.7	3.3	3.7	2.7	2	1.3	0.3	0	0	0	0	0	0	0	0	0	0	0
0	0	0	1	4.3	6.7	6.7	7	7	6.7	6	4.3	0.7	0	0	0	0	0	0	0	0	0	0	0
0	0	0.3	2.7	10.3	15	13	10.3	12.7	15	11.7	7.7	2.3	1	0.7	0.7	0.3	0	0	0	0	0	0	0
0	0	0.7	4.3	12.3	15.7	16	14.3	14.3	14	10.7	8	6	5.3	5	4.7	2.3	0.3	0	0	0	0	0	0
0	0	0.7	4.7	8.3	10.7	11	11.3	10	11.7	14.3	14.3	15.3	14.3	14.3	11.7	5.7	2.7	0.7	0	0	0	0	0
0	0	0.3	1.7	6	9.7	9.7	11.3	12	16.3	23.7	28.7	31.3	25	22.3	15.3	9	6.3	3.3	0.7	0	0	0	0
0	0	0	0.3	1.7	5	8.7	11.3	12.7	12.7	16.7	24.7	27	25.7	24	14.7	7.7	5.3	4	1	0	0	0	0
0	0.3	0	0	0.3	1.7	5.3	9.7	12.3	13.3	19	26.7	19	16	17.7	11	6	4.7	4.3	1.3	0	0	0	0
0	0	0	0	0	0.3	1.3	4.7	8.3	11.3	14	14.3	11.3	11.7	15.3	11.3	7	4	2	0.7	0	0	0	0
0	0	0	0.7	0.7	0	0	1.3	5	9	9.7	9	6.3	6	7	7.7	4.3	1.7	0.3	0	0	0	0	0
0	0	0	1	1.3	0.3	0	0	1	1.7	1.7	1.7	1	1	1.3	1.7	1	0.3	0	0	0	0	0	0
0	0	0	0.3	0.3	0.3	0.3	0	0	0	0	0	0	0	0.7	2	2	1	0	0	0	0	0	0
0	0	0	0	0.3	1	1	0.7	0.3	0	0	0	0	1	4.7	11	9	5	1	0	0	0	0	0
0	0	0	0	0	0.3	0.7	2	2	0.7	0	0	0.3	3.3	8.7	13.3	11.3	8.3	1.7	0	0	0	0	0
0	0	0	0	0	0	0.3	1.3	2.7	1	0	0	0.3	3	5.7	8	6	2.3	0.3	0	0	0	0	0
0	0	0	0	0	0	0	0.3	0.3	0.3	0	0	0	0.7	1.3	1.7	1	0	0	0	0	0	0	0
0	0	0	0	0	0	0	0	0	0	0	0	0	0	0	0	0	0	0	0	0	0	0	0
0	0	0	0	0	0	0	0	0	0	0	0	0	0	0	0	0	0	0	0	0	0	0	0
0	0	0	0	0	0	0	0	0	0	0	0	0	0	0	0	0	0	0	0	0	0	0	0
Frame 47 (94.00 ms)
0	0	0	0	0	0	0	0	0	0	0	0	0	0	0	0	0	0	0	0	0	0	0	0
0	0	0	0	0	0	0	0	0	0	0	0	0	0	0	0.7	0.7	0.7	0.7	0.3	0.3	0	0	0
0	0	0	0	0	0	0	0	0	0	0	0	0	0.3	1.3	3.3	3.7	3.7	3.7	3.3	2	0.7	0	0
0	0	0	0	0	0	0	0	0	0	0	0	0.7	2.3	5	6	6.7	6	6	7.3	6	2	0.3	0
0	0	0	0	0	0	0	0	0	0	0	0.3	2.7	6	7	8.3	8.3	8	8.7	8.3	5.7	2	0.3	0
0	0	0	0	0	0	0	0	0	0	0	1.3	6.3	10	11.7	14	11.3	11.3	12	10	5.7	1	0	0
0	0	0	0	0	0	0	0	0	0	0.3	2.7	9.3	10.7	13.3	16	16.3	14	11.7	7.7	3	0.3	0	0
0	0	0	0	0	0	0	0	0	0	0.7	4	7	8	8.3	9.7	11.7	8.7	6.3	2.7	0.7	0	0	0
0	0	0	0	0	0	0	0	0	0	1.3	5.3	5.3	6.7	7.3	7.7	5.7	3.3	2	0.7	0	0	0	0
0	0	0	0	0	0	0	0	0	0.7	2.7	4.7	5	6	7	6.7	3.3	1.3	0.7	0	0	0	0	0
0	0	0	0	0	0	0	0	0.7	2.7	6.3	6	6.3	5.3	6	4.7	1.7	0.3	0	0	0	0	0	0
0	0	0	0	0	0	0	0.7	3.3	5.3	5.7	5.3	4.7	2.7	1.7	1	0.3	0	0	0	0	0	0	0
0	0	0	0	0	0	0	1	4.7	7	6.3	6.3	3.7	1.7	0.3	0	0	0	0	0	0	0	0	0
0	0	0	0	0	0	0.3	1.7	5	5.7	5.7	5.3	3.7	1.3	0	0	0	0	0	0	0	0	0	0
0	0	0	0	0	0	0.7	2.7	5.3	5.7	7	6.3	4	1	0	0	0	0	0	0	0	0	0	0
0	0	0	0	0	0.7	1.7	3.3	4	4.3	4.7	3.3	1.3	0.3	0	0	0	0	0	0	0	0	0	0
0	0	0	0	0.7	2.3	3.3	3.7	3.7	2.7	2.3	1	0.3	0	0	0	0	0	0	0	0	0	0	0
0	0	0	0.3	1.7	4.3	4	3.7	3.7	2.7	2.3	1.3	0.3	0	0	0	0	0	0	0	0	0	0	0
0	0	0	1	4.7	7	6.7	7	7	6.7	6	4.3	0.7	0	0	0	0	0	0	0	0	0	0	0
0	0	0.3	3	10.7	15.3	13.3	10.7	13	15.3	12.3	8	2.3	1	0.7	0.7	0.3	0	0	0	0	0	0	0
0	0	0.7	4.7	12.7	16	16.3	14.7	14.7	14.3	11	8.3	6.3	5.3	5.3	4.7	2.3	0.7	0	0	0	0	0	0
0	0	0.7	5	8.7	11	11.3	11.7	10	12	14.7	14.7	15.7	14.7	15	12.3	6	2.7	0.7	0	0	0	0	0
0	0	0.3	2	6.3	10	9.7	11.7	12	16.7	24	29	32	25.3	22.7	15.7	9.3	6.7	3.3	0.7	0	0	0	0
0	0	0	0.3	1.7	5	9	11.7	13	12.7	17	25.3	27.7	26.3	24.3	14.7	8	5.7	4	1	0	0	0	0
0	0.3	0	0	0.3	1.7	5.3	9.7	12.3	13.7	19.3	27.3	19.7	16.3	18	11	6.3	5	4.3	1.3	0	0	0	0
0	0	0	0	0	0.3	1.3	5	8.7	11.7	14.3	14.7	11.7	12	16	11.3	7	4.3	2	0.7	0	0	0	0
0	0	0	0.7	0.7	0	0	1.3	5.3	9	10	9.3	6.7	6.3	7	7.7	4.7	1.7	0.3	0	0	0	0	0
0	0	0	1	1.3	0.3	0	0	1	1.7	1.7	1.7	1	1	1.3	1.7	1	0.3	0	0	0	0	0	0
0	0	0	0.3	0.3	0.3	0.3	0	0	0	0	0	0	0	0.7	2	2	1	0	0	0	0	0	0
0	0	0	0	0.3	1	1	0.7	0.3	0	0	0	0	1	4.7	11.3	9.3	5.3	1	0	0	0	0	0
0	0	0	0	0	0.3	0.7	2	2	0.7	0	0	0.3	3.7	9.3	13.7	11.7	8.7	1.7	0	0	0	0	0
0	0	0	0	0	0	0.3	1.7	2.7	1	0	0	0.7	3.3	6.3	8.7	6.3	2.3	0.3	0	0	0	0	0
0	0	0	0	0	0	0	0.3	0.7	0.3	0	0	0	0.7	1.3	2	1	0	0	0	0	0	0	0
0	0	0	0	0	0	0	0	0	0	0	0	0	0	0	0	0	0	0	0	0	0	0	0
0	0	0	0	0	0	0	0	0	0	0	0	0	0	0	0	0	0	0	0	0	0	0	0
0	0	0	0	0	0	0	0	0	0	0	0	0	0	0	0	0	0	0	0	0	0	0	0
Frame 48 (96.00 ms)
0	0	0	0	0	0	0	0	0	0	0	0	0	0	0	0	0	0	0	0	0	0	0	0
0	0	0	0	0	0	0	0	0	0	0	0	0	0	0	0.3	0.7	0.7	0.7	0.3	0.3	0	0	0
0	0	0	0	0	0	0	0	0	0	0	0	0	0.3	1.3	3	3.3	3.3	3.7	3.3	2	0.3	0	0
0	0	0	0	0	0	0	0	0	0	0	0	0.7	2.3	4.7	5.7	6.3	5.7	5.7	7.3	5.7	1.7	0.3	0
0	0	0	0	0	0	0	0	0	0	0	0.3	2.7	5.7	7	8	8	7.7	8.3	8	5.3	1.7	0.3	0
0	0	0	0	0	0	0	0	0	0	0	1.3	6.3	10	11.3	13	10.3	10.7	11.7	9.7	5.3	1	0	0
0	0	0	0	0	0	0	0	0	0	0.3	2.7	9.3	10.7	12.7	14.7	15.3	13.7	11.3	7.3	3	0.3	0	0
0	0	0	0	0	0	0	0	0	0	0.7	4	7	8	8	9.3	11.3	8.7	6.3	2.7	0.7	0	0	0
0	0	0	0	0	0	0	0	0	0	1.3	5.7	5.7	6.7	7.3	7.7	5.7	3.3	2	0.7	0	0	0	0
0	0	0	0	0	0	0	0	0	0.7	3	5	5	6	7	6.7	3.3	1.3	0.7	0	0	0	0	0
0	0	0	0	0	0	0	0	0.7	2.7	6.7	6.3	6.3	5.3	6.3	4.7	1.7	0.3	0	0	0	0	0	0
0	0	0	0	0	0	0	0.7	3.7	5.7	6	5.7	4.7	2.7	1.7	1	0.3	0	0	0	0	0	0	0
0	0	0	0	0	0	0	1	5	7	6.3	6.7	4	1.7	0.3	0	0	0	0	0	0	0	0	0
0	0	0	0	0	0	0.3	1.7	5	5.7	5.7	5.3	3.7	1.3	0	0	0	0	0	0	0	0	0	0
0	0	0	0	0	0	0.7	2.7	5.3	6	7.3	6.3	4	1	0	0	0	0	0	0	0	0	0	0
0	0	0	0	0	0.7	2	3.3	4.3	4.3	4.7	3.3	1.3	0.3	0	0	0	0	0	0	0	0	0	0
0	0	0	0	0.7	2.3	3.3	3.7	4	2.7	2.3	1.3	0.3	0	0	0	0	0	0	0	0	0	0	0
0	0	0	0.3	1.7	4.3	4	3.7	4	3	2.3	1.3	0.3	0	0	0	0	0	0	0	0	0	0	0
0	0	0	1	5	7	6.7	7.3	7.3	7	6.3	4.7	1	0	0	0	0	0	0	0	0	0	0	0
0	0	0.3	3	11	15.7	13.3	11	13.3	15.7	12.3	8.3	2.7	1	0.7	0.7	0.3	0	0	0	0	0	0	0
0	0	0.7	5	13	16.7	16.7	15	15	14.7	11	8.3	6.3	5.7	5.3	5	2.3	0.7	0	0	0	0	0	0
0	0	1	5	9	11.3	11.7	12	10.3	12.3	15	15	16	15.3	15.3	12.3	6.3	3	1	0	0	0	0	0
0	0	0.3	2	6.3	10	10	12	12.3	17	24.7	29.7	32.7	26.3	23.3	16	9.7	6.7	3.3	0.7	0	0	0	0
0	0	0	0.3	1.7	5	9	11.7	13.3	13.3	17.7	26.3	28.3	27	25	14.7	8	5.7	4	1	0	0	0	0
0	0.3	0	0	0.3	1.7	5.7	10	12.7	14	20	28.3	20.3	16.7	18.3	11.3	6.3	5	4.3	1.3	0	0	0	0
0	0	0	0	0	0.3	1.7	5	8.7	12	15	15.3	12	12	16	11.3	7.3	4.3	2	0.7	0	0	0	0
0	0	0	0.7	0.7	0	0	1.3	5.3	9.3	10.3	9.3	6.7	6.3	7	7.7	4.7	1.7	0.3	0	0	0	0	0
0	0	0	1	1.3	0.3	0	0	1	1.7	1.7	1.7	1	1	1.3	1.7	1	0.3	0	0	0	0	0	0
0	0	0	0.3	0.3	0.3	0.3	0	0	0	0	0	0	0	0.7	2	2	1	0	0	0	0	0	0
0	0	0	0	0.3	1	1	0.7	0.3	0	0	0	0	1	4.7	11.3	9.3	5.3	1	0	0	0	0	0
0	0	0	0	0	0.3	0.7	2.3	2.3	1	0	0	0.7	3.7	9.3	14	12	9	1.7	0	0	0	0	0
0	0	0	0	0	0	0.3	1.7	3	1.3	0	0	0.7	3.3	6.3	8.7	6.7	2.7	0.3	0	0	0	0	0
0	0	0	0	0	0	0	0.3	0.7	0.3	0	0	0	0.7	1.3	2	1	0.3	0	0	0	0	0	0
0	0	0	0	0	0	0	0	0	0	0	0	0	0	0	0	0	0	0	0	0	0	0	0
0	0	0	0	0	0	0	0	0	0	0	0	0	0	0	0	0	0	0	0	0	0	0	0
0	0	0	0	0	0	0	0	0	0	0	0	0	0	0	0	0	0	0	0	0	0	0	0
Frame 49 (98.00 ms)
0	0	0	0	0	0	0	0	0	0	0	0	0	0	0	0	0	0	0	0	0	0	0	0
0	0	0	0	0	0	0	0	0	0	0	0	0	0	0	0.3	0.7	0.7	0.7	0.3	0.3	0	0	0
0	0	0	0	0	0	0	0	0	0	0	0	0	0.3	1.3	3	3.3	3.3	3.3	3	1.7	0.3	0	0
0	0	0	0	0	0	0	0	0	0	0	0	0.7	2	4.3	5.3	6.3	5.7	5.3	7	5.3	1.7	0	0
0	0	0	0	0	0	0	0	0	0	0	0.3	2.3	5.3	6.3	7.7	7.7	7.3	8	7.7	5	1.7	0.3	0
0	0	0	0	0	0	0	0	0	0	0	1.3	6	9.7	11	12.7	10	10.3	11.3	9	5	1	0	0
0	0	0	0	0	0	0	0	0	0	0.3	2.7	9	10.3	12.7	14.3	14.3	13.3	11.3	7	2.7	0.3	0	0
0	0	0	0	0	0	0	0	0	0	0.7	4	7	7.7	8	9	11	8.3	6	2.7	0.7	0	0	0
0	0	0	0	0	0	0	0	0	0	1.7	5.7	5.7	6.7	7.3	7.7	5.7	3.3	2	0.7	0	0	0	0
0	0	0	0	0	0	0	0	0	0.7	3	5	5	6	7	6.7	3.3	1.3	0.3	0	0	0	0	0
0	0	0	0	0	0	0	0	0.7	3	6.7	6.3	6.3	5.3	6.3	4.7	1.7	0.3	0	0	0	0	0	0
0	0	0	0	0	0	0	0.7	3.7	5.7	6.3	5.7	4.7	2.7	1.7	1	0.3	0	0	0	0	0	0	0
0	0	0	0	0	0	0	1	5	7	6.7	6.7	4	1.7	0.3	0	0	0	0	0	0	0	0	0
0	0	0	0	0	0	0.3	2	5	6	6	5.3	4	1.3	0	0	0	0	0	0	0	0	0	0
0	0	0	0	0	0	0.7	3	5.7	6.3	7.7	6.7	4	1	0	0	0	0	0	0	0	0	0	0
0	0	0	0	0	0.7	2	3.7	4.3	4.7	5	3.7	1.3	0.3	0	0	0	0	0	0	0	0	0	0
0	0	0	0	0.7	2.7	3.7	4	4	3	2.3	1.3	0.3	0	0	0	0	0	0	0	0	0	0	0
0	0	0	0.3	2	4.7	4.3	4	4	3	2.3	1.7	0.3	0	0	0	0	0	0	0	0	0	0	0
0	0	0	1.3	5	7.3	7	7.3	7.7	7.3	6.3	4.7	1	0	0	0	0	0	0	0	0	0	0	0
0	0	0.3	3.3	11.3	16	13.7	11.3	13.7	15.7	12.7	8.7	2.7	1	0.7	0.7	0.3	0	0	0	0	0	0	0
0	0	0.7	5.3	13.3	17	17.3	16	15.7	14.7	11.3	8.7	6.7	5.7	5.3	5	2.3	0.7	0	0	0	0	0	0
0	0	1	5.3	9	11.7	12	12.3	10.7	12.3	15.3	15.3	16.3	15.7	15.7	12.7	6.3	3	1	0	0	0	0	0
0	0	0.3	2	6.3	10.3	10.3	12.3	12.7	17.3	25	30	33	26.7	24	16	9.7	7	3.3	0.7	0	0	0	0
0	0	0	0.3	1.7	5.3	9.3	12.3	13.7	13.3	18	26.7	28.7	27.7	25.3	15	8.3	6	4	1	0	0	0	0
0	0.3	0	0	0.3	2	5.7	10.3	13	14.3	20.3	29	20.7	17	18.7	11.7	6.7	5	4.3	1.3	0	0	0	0
0	0	0	0	0	0.3	1.7	5.3	9	12.3	15.3	15.7	12	12.7	16.7	12	7.3	4.3	2	0.7	0	0	0	0
0	0	0	0.7	0.7	0	0	1.3	5.7	9.7	10.3	9.7	6.7	6.7	7.3	8	4.7	1.7	0.3	0	0	0	0	0
0	0	0.3	1.3	1.7	0.3	0	0	1	1.7	1.7	1.7	1	1	1.3	1.7	1	0.3	0	0	0	0	0	0
0	0	0	0.3	0.3	0.3	0.3	0	0	0	0	0	0	0	0.7	2.3	2	1	0.3	0	0	0	0	0
0	0	0	0	0.3	1.3	1.3	0.7	0.3	0	0	0	0	1	5	11.3	9.7	5.7	1	0	0	0	0	0
0	0	0	0	0	0.3	0.7	2.7	2.7	1	0	0	0.7	3.7	9.7	14.3	12.3	9.3	1.7	0	0	0	0	0
0	0	0	0	0	0	0.3	2	3.3	1.3	0	0	0.7	3.7	6.7	9	6.7	2.7	0.3	0	0	0	0	0
0	0	0	0	0	0	0	0.3	0.7	0.3	0	0	0	0.7	1.7	2	1.3	0.3	0	0	0	0	0	0
0	0	0	0	0	0	0	0	0	0	0	0	0	0	0	0	0	0	0	0	0	0	0	0
0	0	0	0	0	0	0	0	0	0	0	0	0	0	0	0	0	0	0	0	0	0	0	0
0	0	0	0	0	0	0	0	0	0	0	0	0	0	0	0	0	0	0	0	0	0	0	0
Frame 50 (100.00 ms)
0	0	0	0	0	0	0	0	0	0	0	0	0	0	0	0	0	0	0	0	0	0	0	0
0	0	0	0	0	0	0	0	0	0	0	0	0	0	0	0.3	0.3	0.3	0.7	0.3	0	0	0	0
0	0	0	0	0	0	0	0	0	0	0	0	0	0.3	1.3	2.7	3	3	3	2.7	1.7	0.3	0	0
0	0	0	0	0	0	0	0	0	0	0	0	0.7	2	4.3	5.3	6	5.3	5	6.3	5	1.3	0	0
0	0	0	0	0	0	0	0	0	0	0	0.3	2.3	5.3	6.3	7.3	7.3	7.3	7.7	7.3	4.7	1.3	0	0
0	0	0	0	0	0	0	0	0	0	0	1.3	6	9.3	10.7	11.7	9.7	10.3	11	8.7	4.3	0.7	0	0
0	0	0	0	0	0	0	0	0	0	0.3	2.7	9	10	12.3	13.7	14	13	11	7	2.3	0.3	0	0
0	0	0	0	0	0	0	0	0	0	0.7	4.3	7	7.7	7.7	9	10.7	8.3	6	2.7	0.7	0	0	0
0	0	0	0	0	0	0	0	0	0	1.7	5.7	5.7	6.7	7.3	7.7	5.7	3.3	2	0.7	0	0	0	0
0	0	0	0	0	0	0	0	0	0.7	3	5	5	6	7	6.7	3.3	1.3	0.3	0	0	0	0	0
0	0	0	0	0	0	0	0	0.7	3	7	6.3	6.3	5.3	6.3	4.7	1.7	0.3	0	0	0	0	0	0
0	0	0	0	0	0	0	0.7	3.7	5.7	6.3	5.7	5	3	1.7	1	0.3	0	0	0	0	0	0	0
0	0	0	0	0	0	0	1	5	7.3	6.7	7	4	1.7	0.3	0	0	0	0	0	0	0	0	0
0	0	0	0	0	0	0.3	2	5.3	6	6	5.7	4	1.3	0	0	0	0	0	0	0	0	0	0
0	0	0	0	0	0	0.7	3	6	6.3	8	7	4	1	0	0	0	0	0	0	0	0	0	0
0	0	0	0	0	0.7	2	4	4.7	5	5	3.7	1.3	0.3	0	0	0	0	0	0	0	0	0	0
0	0	0	0	0.7	3	3.7	4.3	4.3	3	2.3	1.3	0.3	0	0	0	0	0	0	0	0	0	0	0
0	0	0	0.3	2	5	4.3	4	4.3	3	2.3	1.7	0.3	0	0	0	0	0	0	0	0	0	0	0
0	0	0	1.3	5.3	7.7	7.3	7.7	7.7	7.3	6.3	4.7	1	0	0	0	0	0	0	0	0	0	0	0
0	0	0.3	3.7	12	16.3	14	11.3	13.7	16	13	8.7	2.7	1.3	0.7	0.7	0.3	0	0	0	0	0	0	0
0	0	0.7	5.7	14	17.3	17.7	16.3	16	15	11.7	9	7	6	5.7	5	2.3	0.7	0	0	0	0	0	0
0	0	1	5.3	9.3	12	12	12.7	11	12.7	15.7	15.7	16.7	16	16.3	13	6.3	3	1	0	0	0	0	0
0	0	0.3	2	6.7	10.7	10.3	12.7	12.7	17.7	25.3	30.7	33.7	27.3	24.3	16.3	9.7	7	3.7	0.7	0	0	0	0
0	0	0	0.3	1.7	5.3	9.3	12.3	14	13.7	18.3	27	29.3	28	25.7	15.3	8.3	6	4.3	1.3	0	0	0	0
0	0.3	0	0	0.3	2	6	10.7	13.3	14.7	21	29.3	21	17.3	19	11.7	6.7	5.3	4.3	1.3	0	0	0	0
0	0	0	0	0	0.3	1.7	5.3	9.3	12.7	16	16	12.3	12.7	17	12	7.7	4.7	2.3	0.7	0	0	0	0
0	0	0	0.7	0.7	0	0	1.3	6	10	10.7	10	7	6.7	7.7	8	5	1.7	0.3	0	0	0	0	0
0	0	0.3	1.3	1.7	0.3	0	0	1	1.7	2	1.7	1.3	1	1.3	1.7	1	0.3	0	0	0	0	0	0
0	0	0	0.3	0.3	0.3	0.3	0	0	0	0	0	0	0	0.7	2.3	2	1	0.3	0	0	0	0	0
0	0	0	0	0.3	1.3	1.3	0.7	0.3	0	0	0	0	1	5	11.7	9.7	5.7	1	0	0	0	0	0
0	0	0	0	0	0.3	0.7	2.7	2.7	1	0	0	0.7	4	10	15	12.7	9.7	2	0	0	0	0	0
0	0	0	0	0	0	0.3	2	3.3	1.3	0	0	0.7	3.7	7	9.3	7	2.7	0.3	0	0	0	0	0
0	0	0	0	0	0	0	0.3	0.7	0.3	0	0	0	0.7	1.7	2.3	1.3	0.3	0	0	0	0	0	0
0	0	0	0	0	0	0	0	0	0	0	0	0	0	0	0.3	0	0	0	0	0	0	0	0
0	0	0	0	0	0	0	0	0	0	0	0	0	0	0	0	0	0	0	0	0	0	0	0
0	0	0	0	0	0	0	0	0	0	0	0	0	0	0	0	0	0	0	0	0	0	0	0
Frame 51 (102.00 ms)
0	0	0	0	0	0	0	0	0	0	0	0	0	0	0	0	0	0	0	0	0	0	0	0
0	0	0	0	0	0	0	0	0	0	0	0	0	0	0	0.3	0.3	0.3	0.3	0.3	0	0	0	0
0	0	0	0	0	0	0	0	0	0	0	0	0	0.3	1	2.3	2.7	2.7	3	2.7	1.7	0.3	0	0
0	0	0	0	0	0	0	0	0	0	0	0	0.3	2	4	5	5.7	5	4.7	6	4.7	1.3	0	0
0	0	0	0	0	0	0	0	0	0	0	0.3	2.3	5	5.7	7	7.3	7	7.3	7	4.3	1	0	0
0	0	0	0	0	0	0	0	0	0	0	1.3	6	9	10	11.3	9.3	9.7	10.7	8.3	4	0.7	0	0
0	0	0	0	0	0	0	0	0	0	0.3	2.7	9	10	11.7	13.3	13.3	12.7	10.7	6.7	2.3	0.3	0	0
0	0	0	0	0	0	0	0	0	0	0.7	4.3	7	7.7	7.7	9	10.3	8	5.7	2.3	0.7	0	0	0
0	0	0	0	0	0	0	0	0	0	1.7	5.7	5.7	6.7	7.3	7.7	5.7	3.3	2	0.3	0	0	0	0
0	0	0	0	0	0	0	0	0	0.7	3.3	5	5.3	6	7	6.7	3.3	1.3	0.3	0	0	0	0	0
0	0	0	0	0	0	0	0	1	3	7	6.7	6.7	5.7	6.7	4.7	1.7	0.3	0	0	0	0	0	0
0	0	0	0	0	0	0	0.7	3.7	5.7	6.3	6	5	3	1.7	1	0.3	0	0	0	0	0	0	0
0	0	0	0	0	0	0	1.3	5.3	7.3	6.7	7	4.3	1.7	0.3	0	0	0	0	0	0	0	0	0
0	0	0	0	0	0	0.3	2	5.3	6.3	6.3	5.7	4	1.3	0	0	0	0	0	0	0	0	0	0
0	0	0	0	0	0	0.7	3.3	6	6.7	8.3	7	4.3	1	0	0	0	0	0	0	0	0	0	0
0	0	0	0	0	0.7	2.3	4	4.7	5	5.3	4	1.7	0.3	0	0	0	0	0	0	0	0	0	0
0	0	0	0	0.7	3	4	4.3	4.3	3.3	2.7	1.7	0.3	0	0	0	0	0	0	0	0	0	0	0
0	0	0	0.3	2.3	5	4.3	4	4.3	3.3	2.7	1.7	0.3	0	0	0	0	0	0	0	0	0	0	0
0	0	0	1.3	5.7	8	7.3	8	8	7.3	6.7	5	1	0	0	0	0	0	0	0	0	0	0	0
0	0	0.3	4	12.3	16.7	14.3	11.7	14	16.3	13.3	9	3	1.3	0.7	0.7	0.3	0	0	0	0	0	0	0
0	0	0.7	6	14.7	17.7	18	16.7	16.3	15.3	11.7	9	7	6	5.7	5.3	2.7	0.7	0	0	0	0	0	0
0	0	1	5.7	9.7	12	12.3	13	11.3	13	16	16	17	16.3	16.7	13.7	6.7	3	1	0	0	0	0	0
0	0	0.3	2	7	10.7	10.3	12.7	13	18	26	31.3	34.3	27.7	24.7	16.7	10	7.3	3.7	0.7	0	0	0	0
0	0	0	0.3	1.7	5.3	9.7	12.7	14.3	14	18.3	27.7	30	28.7	26.3	15.7	8.3	6	4.3	1.3	0	0	0	0
0	0.3	0	0	0.3	2	6	10.7	13.3	15	21.3	30.3	21.3	17.7	19.3	12	6.7	5.3	4.7	1.3	0	0	0	0
0	0	0	0	0	0.3	1.7	5.3	9.3	12.7	16.3	16.3	12.7	13	17.3	12.3	7.7	4.7	2.3	0.7	0	0	0	0
0	0	0.3	1	0.7	0	0	1.3	6	10	11	10	7	6.7	7.7	8.3	5	2	0.3	0	0	0	0	0
0	0	0.3	1.3	1.7	0.3	0	0	1	1.7	2	1.7	1.3	1	1.3	2	1	0.3	0	0	0	0	0	0
0	0	0	0.3	0.3	0.3	0.3	0	0	0	0	0	0	0	0.7	2.3	2.3	1	0.3	0	0	0	0	0
0	0	0	0	0.3	1.7	1.7	1	0.7	0	0	0	0	1	5	12	9.7	5.7	1	0	0	0	0	0
0	0	0	0	0	0.3	1	2.7	3	1	0	0	0.7	4	10.3	15.3	13	9.7	2	0	0	0	0	0
0	0	0	0	0	0	0.3	2	3.7	1.3	0	0	0.7	4	7.3	9.7	7.3	2.7	0.3	0	0	0	0	0
0	0	0	0	0	0	0	0.3	0.7	0.3	0	0	0	0.7	1.7	2.7	1.3	0.3	0	0	0	0	0	0
0	0	0	0	0	0	0	0	0	0	0	0	0	0	0	0.3	0	0	0	0	0	0	0	0
0	0	0	0	0	0	0	0	0	0	0	0	0	0	0	0	0	0	0	0	0	0	0	0
0	0	0	0	0	0	0	0	0	0	0	0	0	0	0	0	0	0	0	0	0	0	0	0
Frame 52 (104.00 ms)
0	0	0	0	0	0	0	0	0	0	0	0	0	0	0	0	0	0	0	0	0	0	0	0
0	0	0	0	0	0	0	0	0	0	0	0	0	0	0	0.3	0.3	0.3	0.3	0.3	0	0	0	0
0	0	0	0	0	0	0	0	0	0	0	0	0	0.3	1	2.3	2.7	2.7	2.7	2.3	1.3	0.3	0	0
0	0	0	0	0	0	0	0	0	0	0	0	0.3	1.7	3.7	4.7	5.3	5	4.7	5.7	4.3	1	0	0
0	0	0	0	0	0	0	0	0	0	0	0.3	2	4.7	5.3	6.7	7	6.7	7.3	6.7	4	1	0	0
0	0	0	0	0	0	0	0	0	0	0	1.3	5.7	8.7	9.3	11	9	9.3	10.3	8	3.7	0.7	0	0
0	0	0	0	0	0	0	0	0	0	0.3	2.7	9	9.7	11.7	13	13.3	12	10.3	6.3	2	0.3	0	0
0	0	0	0	0	0	0	0	0	0	0.7	4.3	7	7.3	7.7	8.7	10.3	8	5.7	2.3	0.3	0	0	0
0	0	0	0	0	0	0	0	0	0	1.7	6	5.7	6.7	7.3	7.7	5.7	3.3	2	0.3	0	0	0	0
0	0	0	0	0	0	0	0	0	0.7	3.3	5	5.3	6	7	6.7	3.3	1.3	0.3	0	0	0	0	0
0	0	0	0	0	0	0	0	1	3	7	6.7	6.7	5.7	6.7	4.7	1.7	0.3	0	0	0	0	0	0
0	0	0	0	0	0	0	0.7	4	6	6.3	6	5	3	2	1	0.3	0	0	0	0	0	0	0
0	0	0	0	0	0	0	1.3	5.7	7.7	7	7.3	4.3	2	0.3	0	0	0	0	0	0	0	0	0
0	0	0	0	0	0	0.3	2	5.7	6.3	6.3	6	4.3	1.3	0	0	0	0	0	0	0	0	0	0
0	0	0	0	0	0	1	3.3	6	7	8.7	7.3	4.3	1	0	0	0	0	0	0	0	0	0	0
0	0	0	0	0	0.7	2.3	4	4.7	5.3	5.3	4	1.7	0.3	0	0	0	0	0	0	0	0	0	0
0	0	0	0	0.7	3.3	4	4.3	4.7	3.3	2.7	1.7	0.3	0	0	0	0	0	0	0	0	0	0	0
0	0	0	0.3	2.3	5	4.7	4.3	4.7	3.3	2.7	2	0.3	0	0	0	0	0	0	0	0	0	0	0
0	0	0	1.3	5.7	8	7.7	8	8.3	8	7	5.3	1	0	0	0	0	0	0	0	0	0	0	0
0	0	0.3	4	12.7	17	14.7	12	14.3	16.7	13.7	9.3	3	1.3	0.7	0.7	0.3	0	0	0	0	0	0	0
0	0	0.7	6.3	15	18	18.3	17	16.7	16	12	9.3	7.3	6.3	6	5.3	2.7	0.7	0	0	0	0	0	0
0	0	1	5.7	10	12.3	12.7	13	11.7	13.3	16.3	16.7	17.3	17	17	13.7	6.7	3.3	1	0	0	0	0	0
0	0	0.3	2	7	10.7	10.7	13	13.3	18.3	26.7	32.3	35.3	28.3	25.3	17.3	10.3	7.3	3.7	0.7	0	0	0	0
0	0	0	0.3	1.7	5.7	9.7	12.7	14.3	14.3	19	28.3	30.7	29.3	27.3	16.3	8.7	6	4.3	1.3	0	0	0	0
0	0.3	0	0	0.3	2	6.3	11	13.7	15.3	22	30.7	21.7	18	20	12.3	7	5.3	4.7	1.7	0.3	0	0	0
0	0	0	0.3	0.3	0.3	1.7	5.7	9.7	13	16.7	16.7	13	13.3	17.7	12.7	8	4.7	2.3	1	0	0	0	0
0	0	0.3	1	1	0.3	0.3	1.7	6	10.3	11.3	10.7	7.3	7	7.7	8.7	5.3	2	0.7	0	0	0	0	0
0	0	0.3	1.3	1.7	0.3	0	0.3	1	2	2	2	1.3	1	1.3	2	1	0.3	0	0	0	0	0	0
0	0	0	0.3	0.3	0.3	0.7	0	0	0	0	0	0	0	1	2.7	2.3	1	0.3	0	0	0	0	0
0	0	0	0	0.3	1.7	1.7	1	0.7	0	0	0	0	1	5.3	12.3	10	6	1.3	0	0	0	0	0
0	0	0	0	0	0.3	1	3	3	1	0	0	0.7	4.3	10.7	16	13.7	10	2	0	0	0	0	0
0	0	0	0	0	0	0.3	2	4	1.7	0.3	0	0.7	4.3	7.7	10.3	8	3	0.3	0	0	0	0	0
0	0	0	0	0	0	0	0.3	0.7	0.3	0	0	0	1	2	3	1.3	0.3	0	0	0	0	0	0
0	0	0	0	0	0	0	0	0	0	0	0	0	0	0.3	0.3	0	0	0	0	0	0	0	0
0	0	0	0	0	0	0	0	0	0	0	0	0	0	0	0	0	0	0	0	0	0	0	0
0	0	0	0	0	0	0	0	0	0	0	0	0	0	0	0	0	0	0	0	0	0	0	0
Frame 53 (106.00 ms)
0	0	0	0	0	0	0	0	0	0	0	0	0	0	0	0	0	0	0	0	0	0	0	0
0	0	0	0	0	0	0	0	0	0	0	0	0	0	0	0.3	0.3	0.3	0.3	0.3	0	0	0	0
0	0	0	0	0	0	0	0	0	0	0	0	0	0.3	1	2	2.3	2.3	2.3	2	1.3	0.3	0	0
0	0	0	0	0	0	0	0	0	0	0	0	0.3	1.7	3.3	4.3	5	4.7	4.3	5.3	4	1	0	0
0	0	0	0	0	0	0	0	0	0	0	0.3	2	4.3	5	6.3	6.7	6.3	7	6.3	3.7	0.7	0	0
0	0	0	0	0	0	0	0	0	0	0	1.3	5.7	8.3	9	10.7	8.7	9	10	7.3	3.3	0.3	0	0
0	0	0	0	0	0	0	0	0	0	0.3	2.7	8.7	9.3	11.3	12.7	12.7	11.7	10	6	2	0.3	0	0
0	0	0	0	0	0	0	0	0	0	0.7	4.3	6.7	7.3	7.3	8.3	10	7.7	5.3	2.3	0.3	0	0	0
0	0	0	0	0	0	0	0	0	0	1.7	6	5.7	6.7	7.3	7.7	5.3	3	2	0.3	0	0	0	0
0	0	0	0	0	0	0	0	0	0.7	3.3	5	5.3	6	7	6.7	3.3	1.3	0.3	0	0	0	0	0
0	0	0	0	0	0	0	0	1	3.3	7	6.7	6.7	5.7	6.7	4.7	1.7	0.3	0	0	0	0	0	0
0	0	0	0	0	0	0	0.7	4	6	6.3	6	5.3	3	2	1	0.3	0	0	0	0	0	0	0
0	0	0	0	0	0	0	1.3	5.7	7.7	7	7.3	4.3	2	0.3	0	0	0	0	0	0	0	0	0
0	0	0	0	0	0	0.3	2.3	5.7	6.3	6.7	6	4.3	1.3	0.3	0	0	0	0	0	0	0	0	0
0	0	0	0	0	0	1	3.7	6.3	7	9	7.3	4.3	1	0	0	0	0	0	0	0	0	0	0
0	0	0	0	0	1	2.7	4.3	5	5.3	5.7	4.3	1.7	0.3	0	0	0	0	0	0	0	0	0	0
0	0	0	0	1	3.7	4.3	4.7	4.7	3.7	3	1.7	0.3	0	0	0	0	0	0	0	0	0	0	0
0	0	0	0.3	2.7	5.3	4.7	4.7	5	3.7	3	2	0.3	0	0	0	0	0	0	0	0	0	0	0
0	0	0	1.7	6	8.3	8	8.3	8.3	8	7.3	5.7	1	0	0	0	0	0	0	0	0	0	0	0
0	0	0.7	4.3	13	17.3	15	12.3	14.7	17	14	9.7	3.3	1.3	0.7	0.7	0.3	0	0	0	0	0	0	0
0	0	1	6.3	15.3	18.3	18.7	17	17	16.3	12.3	9.7	7.3	6.3	6	5.7	2.7	0.7	0	0	0	0	0	0
0	0	1	6	10	12.7	12.7	13.3	11.7	13.7	16.7	17	18	17.7	17.7	14.3	7	3.3	1	0	0	0	0	0
0	0	0.3	2	7	11	10.7	13.3	13.7	18.7	27	33	36	28.7	25.7	18	10.3	7.3	3.7	0.7	0	0	0	0
0	0	0	0.3	1.7	5.7	10	13	14.7	14.7	19.7	29	31	29.7	27.7	16.7	9	6	4.3	1.3	0	0	0	0
0	0.3	0	0	0.3	2	6.3	11	14	15.7	22.7	31.7	22	18.3	20.3	12.7	7	5.3	4.7	1.7	0.3	0	0	0
0	0	0	0.3	0.3	0.3	1.7	5.7	9.7	13.3	17	17.3	13.3	13.7	18.3	13	8	4.7	2.3	1	0	0	0	0
0	0	0.3	1.3	1	0.3	0.3	1.7	6	10.3	11.3	10.7	7.3	7	8	9	5.3	2	0.7	0	0	0	0	0
[truncated: 10,601 more rows]
