# Supplementary material for: Similarity of Center of Pressure Progression during Walking and Jogging of Anterior Cruciate Ligament Deficient Patients
Source: PLoS One. 2017 Jan 10;12(1):e0169421. doi: 10.1371/journal.pone.0169421 (PMC5224873; doi:10.1371/journal.pone.0169421)
Supplement: S1 Dataset — (ZIP) [file pone.0169421.s001.zip › partial plantar pressure data sent to PLOS-remove name and data/01. Part of the 64 unilateral ACLD subjects/jog/07/07 - run_4' - Dyn.txt]

Scanning speed; for the left foot: 500.00 Hertz, for the right foot: 500.00 Hertz
Left foot data
Left rectangle position
Rectangle bottom
34
Rectangle left
9
Rectangle width
25
Rectangle height
36
Frame 0 (0.00 ms)
0	0	0	0	0	0	0	0	0	0	0	0	0	0	0	0.7	1.3	2.7	4	2.7	1	0.3	0	0	0
0	0	0	0	0	0	0	0	0	0	0	0	0	0	1	3	4.3	4.7	6	6.3	3.7	1.3	0.3	0	0
0	0	0	0	0	0	0	0	0	0	0	0	0	0.7	2.3	3.7	4	4.7	5.7	6.3	3.7	1.7	0.3	0	0
0	0	0	0	0	0	0	0	0	0	0	0	0	0.7	1.7	2.3	2.3	3.7	4.7	5	2.7	1	0	0	0
0	0	0	0	0	0	0	0	0	0	0	0	0	0.3	1	1.3	1.3	2	2.3	1.7	0.7	0.3	0	0	0
0	0	0	0	0	0	0	0	0	0	0	0	0	0	0.3	0.3	0.3	0.7	0.7	0.3	0	0	0	0	0
0	0	0	0	0	0	0	0	0	0	0	0	0	0	0	0	0	0	0	0	0	0	0	0	0
0	0	0	0	0	0	0	0	0	0	0	0	0	0	0	0	0	0	0	0	0	0	0	0	0
0	0	0	0	0	0	0	0	0	0	0	0	0	0	0	0	0	0	0	0	0	0	0	0	0
0	0	0	0	0	0	0	0	0	0	0	0	0	0	0	0	0	0	0	0	0	0	0	0	0
0	0	0	0	0	0	0	0	0	0	0	0	0	0	0	0	0	0	0	0	0	0	0	0	0
0	0	0	0	0	0	0	0	0	0	0	0	0	0	0	0	0	0	0	0	0	0	0	0	0
0	0	0	0	0	0	0	0	0	0	0	0	0	0	0	0	0	0	0	0	0	0	0	0	0
0	0	0	0	0	0	0	0	0	0	0	0	0	0	0	0	0	0	0	0	0	0	0	0	0
0	0	0	0	0	0	0	0	0	0	0	0	0	0	0	0	0	0	0	0	0	0	0	0	0
0	0	0	0	0	0	0	0	0	0	0	0	0	0	0	0	0	0	0	0	0	0	0	0	0
0	0	0	0	0	0	0	0	0	0	0	0	0	0	0	0	0	0	0	0	0	0	0	0	0
0	0	0	0	0	0	0	0	0	0	0	0	0	0	0	0	0	0	0	0	0	0	0	0	0
0	0	0	0	0	0	0	0	0	0	0	0	0	0	0	0	0	0	0	0	0	0	0	0	0
0	0	0	0	0	0	0	0	0	0	0	0	0	0	0	0	0	0	0	0	0	0	0	0	0
0	0	0	0	0	0	0	0	0	0	0	0	0	0	0	0	0	0	0	0	0	0	0	0	0
0	0	0	0	0	0	0	0	0	0	0	0	0	0	0	0	0	0	0	0	0	0	0	0	0
0	0	0	0	0	0	0	0	0	0	0	0	0	0	0	0	0	0	0	0	0	0	0	0	0
0	0	0	0	0	0	0	0	0	0	0	0	0	0	0	0	0	0	0	0	0	0	0	0	0
0	0	0	0	0	0	0	0	0	0	0	0	0	0	0	0	0	0	0	0	0	0	0	0	0
0	0	0	0	0	0	0	0	0	0	0	0	0	0	0	0	0	0	0	0	0	0	0	0	0
0	0	0	0	0	0	0	0	0	0	0	0	0	0	0	0	0	0	0	0	0	0	0	0	0
0	0	0	0	0	0	0	0	0	0	0	0	0	0	0	0	0	0	0	0	0	0	0	0	0
0	0	0	0	0	0	0	0	0	0	0	0	0	0	0	0	0	0	0	0	0	0	0	0	0
0	0	0	0	0	0	0	0	0	0	0	0	0	0	0	0	0	0	0	0	0	0	0	0	0
0	0	0	0	0	0	0	0	0	0	0	0	0	0	0	0	0	0	0	0	0	0	0	0	0
0	0	0	0	0	0	0	0	0	0	0	0	0	0	0	0	0	0	0	0	0	0	0	0	0
0	0	0	0	0	0	0	0	0	0	0	0	0	0	0	0	0	0	0	0	0	0	0	0	0
0	0	0	0	0	0	0	0	0	0	0	0	0	0	0	0	0	0	0	0	0	0	0	0	0
0	0	0	0	0	0	0	0	0	0	0	0	0	0	0	0	0	0	0	0	0	0	0	0	0
0	0	0	0	0	0	0	0	0	0	0	0	0	0	0	0	0	0	0	0	0	0	0	0	0
Frame 1 (2.00 ms)
0	0	0	0	0	0	0	0	0	0	0	0	0	0	0.3	2	4.7	9	12.3	8	3.7	1.3	0.3	0	0
0	0	0	0	0	0	0	0	0	0	0	0	0	0.3	3.3	10.3	14	14.7	18.3	19.3	13	7.7	1.3	0	0
0	0	0	0	0	0	0	0	0	0	0	0	0	2.3	9.3	13	14	15	18	20.3	15.7	10.3	2	0	0
0	0	0	0	0	0	0	0	0	0	0	0	0.3	3.3	8.3	9.3	9	12.7	15.3	19.3	13	6.3	1.3	0	0
0	0	0	0	0	0	0	0	0	0	0	0	0.3	2	5.7	6.3	7	9.3	11.3	8.7	5	2	0.3	0	0
0	0	0	0	0	0	0	0	0	0	0	0	0	0.3	1.7	1.7	2	2.7	3	2	1	0.3	0	0	0
0	0	0	0	0	0	0	0	0	0	0	0	0	0	0	0.3	0.3	0.3	0.3	0.3	0	0	0	0	0
0	0	0	0	0	0	0	0	0	0	0	0	0	0	0	0	0	0	0	0	0	0	0	0	0
0	0	0	0	0	0	0	0	0	0	0	0	0	0	0	0	0	0	0	0	0	0	0	0	0
0	0	0	0	0	0	0	0	0	0	0	0	0	0	0	0	0	0	0	0	0	0	0	0	0
0	0	0	0	0	0	0	0	0	0	0	0	0	0	0	0	0	0	0	0	0	0	0	0	0
0	0	0	0	0	0	0	0	0	0	0	0	0	0	0	0	0	0	0	0	0	0	0	0	0
0	0	0	0	0	0	0	0	0	0	0	0	0	0	0	0	0	0	0	0	0	0	0	0	0
0	0	0	0	0	0	0	0	0	0	0	0	0	0	0	0	0	0	0	0	0	0	0	0	0
0	0	0	0	0	0	0	0	0	0	0	0	0	0	0	0	0	0	0	0	0	0	0	0	0
0	0	0	0	0	0	0	0	0	0	0	0	0	0	0	0	0	0	0	0	0	0	0	0	0
0	0	0	0	0	0	0	0	0	0	0	0	0	0	0	0	0	0	0	0	0	0	0	0	0
0	0	0	0	0	0	0	0	0	0	0	0	0	0	0	0	0	0	0	0	0	0	0	0	0
0	0	0	0	0	0	0	0	0	0	0	0	0	0	0	0	0	0	0	0	0	0	0	0	0
0	0	0	0	0	0	0	0	0	0	0	0	0	0	0	0	0	0	0	0	0	0	0	0	0
0	0	0	0	0	0	0	0	0	0	0	0	0	0	0	0	0	0	0	0	0	0	0	0	0
0	0	0	0	0	0	0	0	0	0	0	0	0	0	0	0	0	0	0	0	0	0	0	0	0
0	0	0	0	0	0	0	0	0	0	0	0	0	0	0	0	0	0	0	0	0	0	0	0	0
0	0	0	0	0	0	0	0	0	0	0	0	0	0	0	0	0	0	0	0	0	0	0	0	0
0	0	0	0	0	0	0	0	0	0	0	0	0	0	0	0	0	0	0	0	0	0	0	0	0
0	0	0	0	0	0	0	0	0	0	0	0	0	0	0	0	0	0	0	0	0	0	0	0	0
0	0	0	0	0	0	0	0	0	0	0	0	0	0	0	0	0	0	0	0	0	0	0	0	0
0	0	0	0	0	0	0	0	0	0	0	0	0	0	0	0	0	0	0	0	0	0	0	0	0
0	0	0	0	0	0	0	0	0	0	0	0	0	0	0	0	0	0	0	0	0	0	0	0	0
0	0	0	0	0	0	0	0	0	0	0	0	0	0	0	0	0	0	0	0	0	0	0	0	0
0	0	0	0	0	0	0	0	0	0	0	0	0	0	0	0	0	0	0	0	0	0	0	0	0
0	0	0	0	0	0	0	0	0	0	0	0	0	0	0	0	0	0	0	0	0	0	0	0	0
0	0	0	0	0	0	0	0	0	0	0	0	0	0	0	0	0	0	0	0	0	0	0	0	0
0	0	0	0	0	0	0	0	0	0	0	0	0	0	0	0	0	0	0	0	0	0	0	0	0
0	0	0	0	0	0	0	0	0	0	0	0	0	0	0	0	0	0	0	0	0	0	0	0	0
0	0	0	0	0	0	0	0	0	0	0	0	0	0	0	0	0	0	0	0	0	0	0	0	0
Frame 2 (4.00 ms)
0	0	0	0	0	0	0	0	0	0	0	0	0	0	0.7	3	6.7	13.3	19	13.3	7	3.7	0.7	0	0
0	0	0	0	0	0	0	0	0	0	0	0	0	0.7	5.7	16.7	24.3	26.7	32.7	34	25.7	20	4	0	0
0	0	0	0	0	0	0	0	0	0	0	0	0.3	4.3	17.7	25.3	27.7	28.7	32.7	37	32.3	27.3	6.7	0.3	0
0	0	0	0	0	0	0	0	0	0	0	0	1	7.3	16.7	18.7	18	25	30.3	38.3	31.3	21.7	5	0.3	0
0	0	0	0	0	0	0	0	0	0	0	0	0.7	5.7	12.3	12.7	14	19.7	27.3	23.7	16	8	1.7	0	0
0	0	0	0	0	0	0	0	0	0	0	0	0.3	1.7	4.3	5	5.7	7.3	10	8	4.3	1.3	0.3	0	0
0	0	0	0	0	0	0	0	0	0	0	0	0	0	0.7	1	1.3	1.3	1.7	1	0.3	0	0	0	0
0	0	0	0	0	0	0	0	0	0	0	0	0	0	0	0	0	0	0	0	0	0	0	0	0
0	0	0	0	0	0	0	0	0	0	0	0	0	0	0	0	0	0	0	0	0	0	0	0	0
0	0	0	0	0	0	0	0	0	0	0	0	0	0	0	0	0	0	0	0	0	0	0	0	0
0	0	0	0	0	0	0	0	0	0	0	0	0	0	0	0	0	0	0	0	0	0	0	0	0
0	0	0	0	0	0	0	0	0	0	0	0	0	0	0	0	0	0	0	0	0	0	0	0	0
0	0	0	0	0	0	0	0	0	0	0	0	0	0	0	0	0	0	0	0	0	0	0	0	0
0	0	0	0	0	0	0	0	0	0	0	0	0	0	0	0	0	0	0	0	0	0	0	0	0
0	0	0	0	0	0	0	0	0	0	0	0	0	0	0	0	0	0	0	0	0	0	0	0	0
0	0	0	0	0	0	0	0	0	0	0	0	0	0	0	0	0	0	0	0	0	0	0	0	0
0	0	0	0	0	0	0	0	0	0	0	0	0	0	0	0	0	0	0	0	0	0	0	0	0
0	0	0	0	0	0	0	0	0	0	0	0	0	0	0	0	0	0	0	0	0	0	0	0	0
0	0	0	0	0	0	0	0	0	0	0	0	0	0	0	0	0	0	0	0	0	0	0	0	0
0	0	0	0	0	0	0	0	0	0	0	0	0	0	0	0	0	0	0	0	0	0	0	0	0
0	0	0	0	0	0	0	0	0	0	0	0	0	0	0	0	0	0	0	0	0	0	0	0	0
0	0	0	0	0	0	0	0	0	0	0	0	0	0	0	0	0	0	0	0	0	0	0	0	0
0	0	0	0	0	0	0	0	0	0	0	0	0	0	0	0	0	0	0	0	0	0	0	0	0
0	0	0	0	0	0	0	0	0	0	0	0	0	0	0	0	0	0	0	0	0	0	0	0	0
0	0	0	0	0	0	0	0	0	0	0	0	0	0	0	0	0	0	0	0	0	0	0	0	0
0	0	0	0	0	0	0	0	0	0	0	0	0	0	0	0	0	0	0	0	0	0	0	0	0
0	0	0	0	0	0	0	0	0	0	0	0	0	0	0	0	0	0	0	0	0	0	0	0	0
0	0	0	0	0	0	0	0	0	0	0	0	0	0	0	0	0	0	0	0	0	0	0	0	0
0	0	0	0	0	0	0	0	0	0	0	0	0	0	0	0	0	0	0	0	0	0	0	0	0
0	0	0	0	0	0	0	0	0	0	0	0	0	0	0	0	0	0	0	0	0	0	0	0	0
0	0	0	0	0	0	0	0	0	0	0	0	0	0	0	0	0	0	0	0	0	0	0	0	0
0	0	0	0	0	0	0	0	0	0	0	0	0	0	0	0	0	0	0	0	0	0	0	0	0
0	0	0	0	0	0	0	0	0	0	0	0	0	0	0	0	0	0	0	0	0	0	0	0	0
0	0	0	0	0	0	0	0	0	0	0	0	0	0	0	0	0	0	0	0	0	0	0	0	0
0	0	0	0	0	0	0	0	0	0	0	0	0	0	0	0	0	0	0	0	0	0	0	0	0
0	0	0	0	0	0	0	0	0	0	0	0	0	0	0	0	0	0	0	0	0	0	0	0	0
Frame 3 (6.00 ms)
0	0	0	0	0	0	0	0	0	0	0	0	0	0	0.3	2.3	5.3	10.3	16.7	13.3	7.7	4	0.7	0	0
0	0	0	0	0	0	0	0	0	0	0	0	0	0.7	4.3	14.7	24.7	27.3	34	36	27.3	22.3	5.3	0.3	0
0	0	0	0	0	0	0	0	0	0	0	0	0.3	3.7	16.3	28	31.7	32.7	37	42	38	35.3	11.3	1	0
0	0	0	0	0	0	0	0	0	0	0	0	1	7.7	19.3	22.7	22	29.7	36.3	46.7	41	33	10.3	1	0
0	0	0	0	0	0	0	0	0	0	0	0	1	7.3	16.3	16.7	18.3	25.3	36.7	33.3	26.3	16.7	4	0.3	0
0	0	0	0	0	0	0	0	0	0	0	0	0.3	3	6.7	7	8.7	10.7	16	15.7	10.7	4	0.7	0	0
0	0	0	0	0	0	0	0	0	0	0	0	0	0.3	1	1.7	2	2.7	3.7	2.7	1.7	0.3	0	0	0
0	0	0	0	0	0	0	0	0	0	0	0	0	0	0	0	0.3	0.3	0.3	0	0	0	0	0	0
0	0	0	0	0	0	0	0	0	0	0	0	0	0	0	0	0	0	0	0	0	0	0	0	0
0	0	0	0	0	0	0	0	0	0	0	0	0	0	0	0	0	0	0	0	0	0	0	0	0
0	0	0	0	0	0	0	0	0	0	0	0	0	0	0	0	0	0	0	0	0	0	0	0	0
0	0	0	0	0	0	0	0	0	0	0	0	0	0	0	0	0	0	0	0	0	0	0	0	0
0	0	0	0	0	0	0	0	0	0	0	0	0	0	0	0	0	0	0	0	0	0	0	0	0
0	0	0	0	0	0	0	0	0	0	0	0	0	0	0	0	0	0	0	0	0	0	0	0	0
0	0	0	0	0	0	0	0	0	0	0	0	0	0	0	0	0	0	0	0	0	0	0	0	0
0	0	0	0	0	0	0	0	0	0	0	0	0	0	0	0	0	0	0	0	0	0	0	0	0
0	0	0	0	0	0	0	0	0	0	0	0	0	0	0	0	0	0	0	0	0	0	0	0	0
0	0	0	0	0	0	0	0	0	0	0	0	0	0	0	0	0	0	0	0	0	0	0	0	0
0	0	0	0	0	0	0	0	0	0	0	0	0	0	0	0	0	0	0	0	0	0	0	0	0
0	0	0	0	0	0	0	0	0	0	0	0	0	0	0	0	0	0	0	0	0	0	0	0	0
0	0	0	0	0	0	0	0	0	0	0	0	0	0	0	0	0	0	0	0	0	0	0	0	0
0	0	0	0	0	0	0	0	0	0	0	0	0	0	0	0	0	0	0	0	0	0	0	0	0
0	0	0	0	0	0	0	0	0	0	0	0	0	0	0	0	0	0	0	0	0	0	0	0	0
0	0	0	0	0	0	0	0	0	0	0	0	0	0	0	0	0	0	0	0	0	0	0	0	0
0	0	0	0	0	0	0	0	0	0	0	0	0	0	0	0	0	0	0	0	0	0	0	0	0
0	0	0	0	0	0	0	0	0	0	0	0	0	0	0	0	0	0	0	0	0	0	0	0	0
0	0	0	0	0	0	0	0	0	0	0	0	0	0	0	0	0	0	0	0	0	0	0	0	0
0	0	0	0	0	0	0	0	0	0	0	0	0	0	0	0	0	0	0	0	0	0	0	0	0
0	0	0	0	0	0	0	0	0	0	0	0	0	0	0	0	0	0	0	0	0	0	0	0	0
0	0	0	0	0	0	0	0	0	0	0	0	0	0	0	0	0	0	0	0	0	0	0	0	0
0	0	0	0	0	0	0	0	0	0	0	0	0	0	0	0	0	0	0	0	0	0	0	0	0
0	0	0	0	0	0	0	0	0	0	0	0	0	0	0	0	0	0	0	0	0	0	0	0	0
0	0	0	0	0	0	0	0	0	0	0	0	0	0	0	0	0	0	0	0	0	0	0	0	0
0	0	0	0	0	0	0	0	0	0	0	0	0	0	0	0	0	0	0	0	0	0	0	0	0
0	0	0	0	0	0	0	0	0	0	0	0	0	0	0	0	0	0	0	0	0	0	0	0	0
0	0	0	0	0	0	0	0	0	0	0	0	0	0	0	0	0	0	0	0	0	0	0	0	0
Frame 4 (8.00 ms)
0	0	0	0	0	0	0	0	0	0	0	0	0	0	0.3	1.3	4	7.7	13.3	11.7	7.3	4.3	0.7	0	0
0	0	0	0	0	0	0	0	0	0	0	0	0	0.3	3	10.7	20.7	26	32.7	35.3	27.3	22.7	5.7	0.3	0
0	0	0	0	0	0	0	0	0	0	0	0	0	2.3	12.3	25	30.7	32	35.3	41.7	38.7	37	13.3	1.7	0
0	0	0	0	0	0	0	0	0	0	0	0	0.7	6.7	19	22.7	22.3	30	36.7	47.7	43.7	37.3	13.7	1.7	0
0	0	0	0	0	0	0	0	0	0	0	0	1	7.7	18	18	19.7	27	39.3	37	31.3	21.7	6.3	0.7	0
0	0	0	0	0	0	0	0	0	0	0	0	0.3	3.7	8	8.7	10.3	12.7	19.3	20	16.3	7	1.3	0	0
0	0	0	0	0	0	0	0	0	0	0	0	0	0.7	1.3	2.7	3.3	4.3	5.7	4.3	3	1	0	0	0
0	0	0	0	0	0	0	0	0	0	0	0	0	0	0	0.3	0.3	0.7	0.7	0.3	0	0	0	0	0
0	0	0	0	0	0	0	0	0	0	0	0	0	0	0	0	0	0	0	0	0	0	0	0	0
0	0	0	0	0	0	0	0	0	0	0	0	0	0	0	0	0	0	0	0	0	0	0	0	0
0	0	0	0	0	0	0	0	0	0	0	0	0	0	0	0	0	0	0	0	0	0	0	0	0
0	0	0	0	0	0	0	0	0	0	0	0	0	0	0	0	0	0	0	0	0	0	0	0	0
0	0	0	0	0	0	0	0	0	0	0	0	0	0	0	0	0	0	0	0	0	0	0	0	0
0	0	0	0	0	0	0	0	0	0	0	0	0	0	0	0	0	0	0	0	0	0	0	0	0
0	0	0	0	0	0	0	0	0	0	0	0	0	0	0	0	0	0	0	0	0	0	0	0	0
0	0	0	0	0	0	0	0	0	0	0	0	0	0	0	0	0	0	0	0	0	0	0	0	0
0	0	0	0	0	0	0	0	0	0	0	0	0	0	0	0	0	0	0	0	0	0	0	0	0
0	0	0	0	0	0	0	0	0	0	0	0	0	0	0	0	0	0	0	0	0	0	0	0	0
0	0	0	0	0	0	0	0	0	0	0	0	0	0	0	0	0	0	0	0	0	0	0	0	0
0	0	0	0	0	0	0	0	0	0	0	0	0	0	0	0	0	0	0	0	0	0	0	0	0
0	0	0	0	0	0	0	0	0	0	0	0	0	0	0	0	0	0	0	0	0	0	0	0	0
0	0	0	0	0	0	0	0	0	0	0	0	0	0	0	0	0	0	0	0	0	0	0	0	0
0	0	0	0	0	0	0	0	0	0	0	0	0	0	0	0	0	0	0	0	0	0	0	0	0
0	0	0	0	0	0	0	0	0	0	0	0	0	0	0	0	0	0	0	0	0	0	0	0	0
0	0	0	0	0	0	0	0	0	0	0	0	0	0	0	0	0	0	0	0	0	0	0	0	0
0	0	0	0	0	0	0	0	0	0	0	0	0	0	0	0	0	0	0	0	0	0	0	0	0
0	0	0	0	0	0	0	0	0	0	0	0	0	0	0	0	0	0	0	0	0	0	0	0	0
0	0	0	0	0	0	0	0	0	0	0	0	0	0	0	0	0	0	0	0	0	0	0	0	0
0	0	0	0	0	0	0	0	0	0	0	0	0	0	0	0	0	0	0	0	0	0	0	0	0
0	0	0	0	0	0	0	0	0	0	0	0	0	0	0	0	0	0	0	0	0	0	0	0	0
0	0	0	0	0	0	0	0	0	0	0	0	0	0	0	0	0	0	0	0	0	0	0	0	0
0	0	0	0	0	0	0	0	0	0	0	0	0	0	0	0	0	0	0	0	0	0	0	0	0
0	0	0	0	0	0	0	0	0	0	0	0	0	0	0	0	0	0	0	0	0	0	0	0	0
0	0	0	0	0	0	0	0	0	0	0	0	0	0	0	0	0	0	0	0	0	0	0	0	0
0	0	0	0	0	0	0	0	0	0	0	0	0	0	0	0	0	0	0	0	0	0	0	0	0
0	0	0	0	0	0	0	0	0	0	0	0	0	0	0	0	0	0	0	0	0	0	0	0	0
Frame 5 (10.00 ms)
0	0	0	0	0	0	0	0	0	0	0	0	0	0	0	1	3	6.7	11.7	10.7	6.7	4	1	0	0
0	0	0	0	0	0	0	0	0	0	0	0	0	0.3	2	8.3	17.3	24.7	31.3	34	26.7	22.3	6	0.3	0
0	0	0	0	0	0	0	0	0	0	0	0	0	2	9.7	20.7	27	29	32	37.7	36	36.3	14	1.7	0
0	0	0	0	0	0	0	0	0	0	0	0	0.7	6	17	20.3	21	27.3	34	46.3	43.7	38.3	15	2	0
0	0	0	0	0	0	0	0	0	0	0	0	1	8	18.3	18.3	19.3	25.3	39.3	37.7	33	23.3	7.7	1	0
0	0	0	0	0	0	0	0	0	0	0	0	0.7	4	8.7	9.3	10.7	13.3	21	22.3	19.3	9	2	0	0
0	0	0	0	0	0	0	0	0	0	0	0	0	0.7	2	3.3	4	5.3	6.7	5.3	3.7	1.3	0	0	0
0	0	0	0	0	0	0	0	0	0	0	0	0	0	0	0.3	0.7	0.7	1	0.3	0	0	0	0	0
0	0	0	0	0	0	0	0	0	0	0	0	0	0	0	0	0	0	0	0	0	0	0	0	0
0	0	0	0	0	0	0	0	0	0	0	0	0	0	0	0	0	0	0	0	0	0	0	0	0
0	0	0	0	0	0	0	0	0	0	0	0	0	0	0	0	0	0	0	0	0	0	0	0	0
0	0	0	0	0	0	0	0	0	0	0	0	0	0	0	0	0	0	0	0	0	0	0	0	0
0	0	0	0	0	0	0	0	0	0	0	0	0	0	0	0	0	0	0	0	0	0	0	0	0
0	0	0	0	0	0	0	0	0	0	0	0	0	0	0	0	0	0	0	0	0	0	0	0	0
0	0	0	0	0	0	0	0	0	0	0	0	0	0	0	0	0	0	0	0	0	0	0	0	0
0	0	0	0	0	0	0	0	0	0	0	0	0	0	0	0	0	0	0	0	0	0	0	0	0
0	0	0	0	0	0	0	0	0	0	0	0	0	0	0	0	0	0	0	0	0	0	0	0	0
0	0	0	0	0	0	0	0	0	0	0	0	0	0	0	0	0	0	0	0	0	0	0	0	0
0	0	0	0	0	0	0	0	0	0	0	0	0	0	0	0	0	0	0	0	0	0	0	0	0
0	0	0	0	0	0	0	0	0	0	0	0	0	0	0	0	0	0	0	0	0	0	0	0	0
0	0	0	0	0	0	0	0	0	0	0	0	0	0	0	0	0	0	0	0	0	0	0	0	0
0	0	0	0	0	0	0	0	0	0	0	0	0	0	0	0	0	0	0	0	0	0	0	0	0
0	0	0	0	0	0	0	0	0	0	0	0	0	0	0	0	0	0	0	0	0	0	0	0	0
0	0	0	0	0	0	0	0	0	0	0	0	0	0	0	0	0	0	0	0	0	0	0	0	0
0	0	0	0	0	0	0	0	0	0	0	0	0	0	0	0	0	0	0	0	0	0	0	0	0
0	0	0	0	0	0	0	0	0	0	0	0	0	0	0	0	0	0	0	0	0	0	0	0	0
0	0	0	0	0	0	0	0	0	0	0	0	0	0	0	0	0	0	0	0	0	0	0	0	0
0	0	0	0	0	0	0	0	0	0	0	0	0	0	0	0	0	0	0	0	0	0	0	0	0
0	0	0	0	0	0	0	0	0	0	0	0	0	0	0	0	0	0	0	0	0	0	0	0	0
0	0	0	0	0	0	0	0	0	0	0	0	0	0	0	0	0	0	0	0	0	0	0	0	0
0	0	0	0	0	0	0	0	0	0	0	0	0	0	0	0	0	0	0	0	0	0	0	0	0
0	0	0	0	0	0	0	0	0	0	0	0	0	0	0	0	0	0	0	0	0	0	0	0	0
0	0	0	0	0	0	0	0	0	0	0	0	0	0	0	0	0	0	0	0	0	0	0	0	0
0	0	0	0	0	0	0	0	0	0	0	0	0	0	0	0	0	0	0	0	0	0	0	0	0
0	0	0	0	0	0	0	0	0	0	0	0	0	0	0	0	0	0	0	0	0	0	0	0	0
0	0	0	0	0	0	0	0	0	0	0	0	0	0	0	0	0	0	0	0	0	0	0	0	0
Frame 6 (12.00 ms)
0	0	0	0	0	0	0	0	0	0	0	0	0	0	0	1	3	6.7	11.7	11	7	4.3	1	0	0
0	0	0	0	0	0	0	0	0	0	0	0	0	0.3	2.3	8.3	16.7	24	31.3	33.3	25.7	21.7	6	0.3	0
0	0	0	0	0	0	0	0	0	0	0	0	0	2	10	20	25.7	28	31.7	36.7	33.7	33.7	13.7	1.7	0
0	0	0	0	0	0	0	0	0	0	0	0	0.7	6.3	17.3	20.3	20.7	27	34	46.3	43.3	38.7	16	2.3	0
0	0	0	0	0	0	0	0	0	0	0	0	1.3	8.7	19.3	18.7	19.7	25.7	40.3	38.7	34.7	25.3	9	1	0
0	0	0	0	0	0	0	0	0	0	0	0	0.7	4.7	9.7	10	11.7	14.3	22.7	24.7	22	11	2.3	0	0
0	0	0	0	0	0	0	0	0	0	0	0	0	1	2.7	4	4.7	6.3	8	7	4.7	1.7	0.3	0	0
0	0	0	0	0	0	0	0	0	0	0	0	0	0	0.3	1	1.3	1.3	1	0.7	0.3	0	0	0	0
0	0	0	0	0	0	0	0	0	0	0	0	0	0	0	0	0	0	0	0	0	0	0	0	0
0	0	0	0	0	0	0	0	0	0	0	0	0	0	0	0	0	0	0	0	0	0	0	0	0
0	0	0	0	0	0	0	0	0	0	0	0	0	0	0	0	0	0	0	0	0	0	0	0	0
0	0	0	0	0	0	0	0	0	0	0	0	0	0	0	0	0	0	0	0	0	0	0	0	0
0	0	0	0	0	0	0	0	0	0	0	0	0	0	0	0	0	0	0	0	0	0	0	0	0
0	0	0	0	0	0	0	0	0	0	0	0	0	0	0	0	0	0	0	0	0	0	0	0	0
0	0	0	0	0	0	0	0	0	0	0	0	0	0	0	0	0	0	0	0	0	0	0	0	0
0	0	0	0	0	0	0	0	0	0	0	0	0	0	0	0	0	0	0	0	0	0	0	0	0
0	0	0	0	0	0	0	0	0	0	0	0	0	0	0	0	0	0	0	0	0	0	0	0	0
0	0	0	0	0	0	0	0	0	0	0	0	0	0	0	0	0	0	0	0	0	0	0	0	0
0	0	0	0	0	0	0	0	0	0	0	0	0	0	0	0	0	0	0	0	0	0	0	0	0
0	0	0	0	0	0	0	0	0	0	0	0	0	0	0	0	0	0	0	0	0	0	0	0	0
0	0	0	0	0	0	0	0	0	0	0	0	0	0	0	0	0	0	0	0	0	0	0	0	0
0	0	0	0	0	0	0	0	0	0	0	0	0	0	0	0	0	0	0	0	0	0	0	0	0
0	0	0	0	0	0	0	0	0	0	0	0	0	0	0	0	0	0	0	0	0	0	0	0	0
0	0	0	0	0	0	0	0	0	0	0	0	0	0	0	0	0	0	0	0	0	0	0	0	0
0	0	0	0	0	0	0	0	0	0	0	0	0	0	0	0	0	0	0	0	0	0	0	0	0
0	0	0	0	0	0	0	0	0	0	0	0	0	0	0	0	0	0	0	0	0	0	0	0	0
0	0	0	0	0	0	0	0	0	0	0	0	0	0	0	0	0	0	0	0	0	0	0	0	0
0	0	0	0	0	0	0	0	0	0	0	0	0	0	0	0	0	0	0	0	0	0	0	0	0
0	0	0	0	0	0	0	0	0	0	0	0	0	0	0	0	0	0	0	0	0	0	0	0	0
0	0	0	0	0	0	0	0	0	0	0	0	0	0	0	0	0	0	0	0	0	0	0	0	0
0	0	0	0	0	0	0	0	0	0	0	0	0	0	0	0	0	0	0	0	0	0	0	0	0
0	0	0	0	0	0	0	0	0	0	0	0	0	0	0	0	0	0	0	0	0	0	0	0	0
0	0	0	0	0	0	0	0	0	0	0	0	0	0	0	0	0	0	0	0	0	0	0	0	0
0	0	0	0	0	0	0	0	0	0	0	0	0	0	0	0	0	0	0	0	0	0	0	0	0
0	0	0	0	0	0	0	0	0	0	0	0	0	0	0	0	0	0	0	0	0	0	0	0	0
0	0	0	0	0	0	0	0	0	0	0	0	0	0	0	0	0	0	0	0	0	0	0	0	0
Frame 7 (14.00 ms)
0	0	0	0	0	0	0	0	0	0	0	0	0	0	0.3	1.3	3.3	7.3	12.7	11	7.3	4.3	1	0	0
0	0	0	0	0	0	0	0	0	0	0	0	0	0.3	2.7	9.3	17	24	31.3	33	24.3	21.3	6.3	0.7	0
0	0	0	0	0	0	0	0	0	0	0	0	0	2.7	11.3	20.7	25	28	32	36.7	33.3	34	14.7	2.3	0
0	0	0	0	0	0	0	0	0	0	0	0	1	8	19.3	21	21	29	36	46.7	43.7	39.3	17.3	2.7	0
0	0	0	0	0	0	0	0	0	0	0	0	1.3	10.3	21.3	19.7	20.7	28	41.7	40	36.7	27	10	1.3	0
0	0	0	0	0	0	0	0	0	0	0	0	1	6	11	11	12.7	15.7	24.7	27	24.7	13	2.7	0.3	0
0	0	0	0	0	0	0	0	0	0	0	0	0.3	1.7	3.3	5	5.7	7.3	9.3	8	6	2.3	0.3	0	0
0	0	0	0	0	0	0	0	0	0	0	0	0	0.3	1	1.7	2	2	1.7	1	0.3	0	0	0	0
0	0	0	0	0	0	0	0	0	0	0	0	0	0	0	0.3	0.3	0.3	0	0	0	0	0	0	0
0	0	0	0	0	0	0	0	0	0	0	0	0	0	0	0	0	0	0	0	0	0	0	0	0
0	0	0	0	0	0	0	0	0	0	0	0	0	0	0	0	0	0	0	0	0	0	0	0	0
0	0	0	0	0	0	0	0	0	0	0	0	0	0	0	0	0	0	0	0	0	0	0	0	0
0	0	0	0	0	0	0	0	0	0	0	0	0	0	0	0	0	0	0	0	0	0	0	0	0
0	0	0	0	0	0	0	0	0	0	0	0	0	0	0	0	0	0	0	0	0	0	0	0	0
0	0	0	0	0	0	0	0	0	0	0	0	0	0	0	0	0	0	0	0	0	0	0	0	0
0	0	0	0	0	0	0	0.3	0	0	0	0	0	0	0	0	0	0	0	0	0	0	0	0	0
0	0	0	0	0	0	0	0.3	0	0	0	0	0	0	0	0	0	0	0	0	0	0	0	0	0
0	0	0	0	0	0	0	0.3	0.3	0	0	0	0	0	0	0	0	0	0	0	0	0	0	0	0
0	0	0	0	0	0	0	0.3	0.3	0	0	0	0	0	0	0	0	0	0	0	0	0	0	0	0
0	0	0	0	0	0	0	0.3	0.3	0.3	0	0	0	0	0	0	0	0	0	0	0	0	0	0	0
0	0	0	0	0	0	0	0.3	0	0	0	0	0	0	0	0	0	0	0	0	0	0	0	0	0
0	0	0	0	0	0	0	0	0	0	0	0	0	0	0	0	0	0	0	0	0	0	0	0	0
0	0	0	0	0	0	0	0	0	0	0	0	0	0	0	0	0	0	0	0	0	0	0	0	0
0	0	0	0	0	0	0	0	0	0	0	0	0	0	0	0	0	0	0	0	0	0	0	0	0
0	0	0	0	0	0	0	0	0	0	0	0	0	0	0	0	0	0	0	0	0	0	0	0	0
0	0	0	0	0	0	0	0	0	0	0	0	0	0	0	0	0	0	0	0	0	0	0	0	0
0	0	0	0	0	0	0	0	0	0	0	0	0	0	0	0	0	0	0	0	0	0	0	0	0
0	0	0	0	0	0	0	0	0	0	0	0	0	0	0	0	0	0	0	0	0	0	0	0	0
0	0	0	0	0	0	0	0	0	0	0	0	0	0	0	0	0	0	0	0	0	0	0	0	0
0	0	0	0	0	0	0	0	0	0	0	0	0	0	0	0	0	0	0	0	0	0	0	0	0
0	0	0	0	0	0	0	0	0	0	0	0	0	0	0	0	0	0	0	0	0	0	0	0	0
0	0	0	0	0	0	0	0	0	0	0	0	0	0	0	0	0	0	0	0	0	0	0	0	0
0	0	0	0	0	0	0	0	0	0	0	0	0	0	0	0	0	0	0	0	0	0	0	0	0
0	0	0	0	0	0	0	0	0	0	0	0	0	0	0	0	0	0	0	0	0	0	0	0	0
0	0	0	0	0	0	0	0	0	0	0	0	0	0	0	0	0	0	0	0	0	0	0	0	0
0	0	0	0	0	0	0	0	0	0	0	0	0	0	0	0	0	0	0	0	0	0	0	0	0
Frame 8 (16.00 ms)
0	0	0	0	0	0	0	0	0	0	0	0	0	0	0.3	1.3	3.7	8	13.3	11	7.3	4.3	1	0	0
0	0	0	0	0	0	0	0	0	0	0	0	0	0.3	3.3	10	17.3	24	30.7	31.3	24.3	22	6.3	0.7	0
0	0	0	0	0	0	0	0	0	0	0	0	0.3	3	13	21.3	25	28.3	32	37	34.7	36.3	15.7	2.3	0
0	0	0	0	0	0	0	0	0	0	0	0	1.3	9	20.3	21	21	29.3	36.3	47.7	44.7	40.3	18.7	3.3	0
0	0	0	0	0	0	0	0	0	0	0	0	2	12	23	20	20.7	28.3	42.3	41	37.7	28.3	11	1.7	0
0	0	0	0	0	0	0	0	0	0	0	0	1.3	7.7	12.7	12	13.7	16.7	26.3	29.3	27.3	14.3	3	0.3	0
0	0	0	0	0	0	0	0	0	0	0	0	0.3	2.3	4.7	6	6.3	8.7	10.7	9	7	2.7	0.3	0	0
0	0	0	0	0	0	0	0	0	0	0	0	0	1	1.7	2.3	3	3	2.7	1	0.7	0	0	0	0
0	0	0	0	0	0	0	0	0	0	0	0	0	0	0.3	0.3	0.3	0.3	0.3	0	0	0	0	0	0
0	0	0	0	0	0	0	0	0	0	0	0	0	0	0	0	0	0	0	0	0	0	0	0	0
0	0	0	0	0	0	0	0	0	0	0	0	0	0	0	0	0	0	0	0	0	0	0	0	0
0	0	0	0	0	0	0	0	0	0	0	0	0	0	0	0	0	0	0	0	0	0	0	0	0
0	0	0	0	0	0	0	0	0	0	0	0	0	0	0	0	0	0	0	0	0	0	0	0	0
0	0	0	0	0	0	0	0	0	0	0	0	0	0	0	0	0	0	0	0	0	0	0	0	0
0	0	0	0	0	0	0	0	0	0	0	0	0	0	0	0	0	0	0	0	0	0	0	0	0
0	0	0	0	0	0	0	0.3	0	0	0	0	0	0	0	0	0	0	0	0	0	0	0	0	0
0	0	0	0	0	0	0	0.3	0	0	0	0	0	0	0	0	0	0	0	0	0	0	0	0	0
0	0	0	0	0	0	0	0.3	0.7	0.3	0	0	0	0	0	0	0	0	0	0	0	0	0	0	0
0	0	0	0	0	0	0.3	0.7	0.7	0.3	0	0	0	0	0	0	0	0	0	0	0	0	0	0	0
0	0	0	0	0	0	0.3	1	0.7	0.7	0.3	0	0	0	0	0	0	0	0	0	0	0	0	0	0
0	0	0	0	0	0	0	0.7	0.3	0.3	0.3	0	0	0	0	0	0	0	0	0	0	0	0	0	0
0	0	0	0	0	0	0	0	0	0.3	0	0	0	0	0	0	0	0	0	0	0	0	0	0	0
0	0	0	0	0	0	0	0	0	0	0	0	0	0	0	0	0	0	0	0	0	0	0	0	0
0	0	0	0	0	0	0	0	0	0	0	0	0	0	0	0	0	0	0	0	0	0	0	0	0
0	0	0	0	0	0	0	0	0	0	0	0	0	0	0	0	0	0	0	0	0	0	0	0	0
0	0	0	0	0	0	0	0	0	0	0	0	0	0	0	0	0	0	0	0	0	0	0	0	0
0	0	0	0	0	0	0	0	0	0	0	0	0	0	0	0	0	0	0	0	0	0	0	0	0
0	0	0	0	0	0	0	0	0	0	0	0	0	0	0	0	0	0	0	0	0	0	0	0	0
0	0	0	0	0	0	0	0	0	0	0	0	0	0	0	0	0	0	0	0	0	0	0	0	0
0	0	0	0	0	0	0	0	0	0	0	0	0	0	0	0	0	0	0	0	0	0	0	0	0
0	0	0	0	0	0	0	0	0	0	0	0	0	0	0	0	0	0	0	0	0	0	0	0	0
0	0	0	0	0	0	0	0	0	0	0	0	0	0	0	0	0	0	0	0	0	0	0	0	0
0	0	0	0	0	0	0	0	0	0	0	0	0	0	0	0	0	0	0	0	0	0	0	0	0
0	0	0	0	0	0	0	0	0	0	0	0	0	0	0	0	0	0	0	0	0	0	0	0	0
0	0	0	0	0	0	0	0	0	0	0	0	0	0	0	0	0	0	0	0	0	0	0	0	0
0	0	0	0	0	0	0	0	0	0	0	0	0	0	0	0	0	0	0	0	0	0	0	0	0
Frame 9 (18.00 ms)
0	0	0	0	0	0	0	0	0	0	0	0	0	0	0.3	1.7	3.7	7.7	12.7	10.7	7	4.3	1	0	0
0	0	0	0	0	0	0	0	0	0	0	0	0	0.3	3.7	10.7	17	21.3	28	29.3	23	21.7	6.3	0.7	0
0	0	0	0	0	0	0	0	0	0	0	0	0.3	3.3	13.7	21.7	25	27	31	36	34.3	36.3	16	2.3	0
0	0	0	0	0	0	0	0	0	0	0	0	1.3	9.7	21	21.3	21	29.3	36.3	47.3	44.7	40.7	19.3	3.3	0
0	0	0	0	0	0	0	0	0	0	0	0	2	13	23.7	20.3	21	28.3	42.3	41.3	38.3	28.7	11.3	1.7	0
0	0	0	0	0	0	0	0	0	0	0	0	1.7	8.7	13.3	12.7	14.3	17.3	27	30.3	29	15.7	3.3	0.3	0
0	0	0	0	0	0	0	0	0	0	0	0	0.7	3	5.3	6.7	7.3	9.7	11.7	10	8	3	0.3	0	0
0	0	0	0	0	0	0	0	0	0	0	0	0.3	1.3	2	2.7	3.7	4.3	4	1.7	0.7	0	0	0	0
0	0	0	0	0	0	0	0	0	0	0	0	0.3	0.3	0.3	0.3	0.7	0.7	0.7	0	0	0	0	0	0
0	0	0	0	0	0	0	0	0	0	0	0	0.3	0	0	0	0	0	0	0	0	0	0	0	0
0	0	0	0	0	0	0	0	0	0	0	0	0	0	0	0	0	0	0	0	0	0	0	0	0
0	0	0	0	0	0	0	0	0	0	0	0	0	0	0	0	0	0	0	0	0	0	0	0	0
0	0	0	0	0	0	0	0	0	0	0	0	0	0	0	0	0	0	0	0	0	0	0	0	0
0	0	0	0	0	0	0	0	0	0	0	0	0	0	0	0	0	0	0	0	0	0	0	0	0
0	0	0	0	0	0	0	0	0	0	0	0	0	0	0	0	0	0	0	0	0	0	0	0	0
0	0	0	0	0	0	0	0.3	0	0	0	0	0	0	0	0	0	0	0	0	0	0	0	0	0
0	0	0	0	0	0	0	0.3	0	0	0	0	0	0	0	0	0	0	0	0	0	0	0	0	0
0	0	0	0	0	0	0	0.3	0.7	0.3	0	0	0	0	0	0	0	0	0	0	0	0	0	0	0
0	0	0	0	0	0	0.3	0.7	0.7	0.3	0.3	0	0	0	0	0	0	0	0	0	0	0	0	0	0
0	0	0	0	0	0	0.3	1.3	1	0.7	0.7	0	0	0	0	0	0	0	0	0	0	0	0	0	0
0	0	0	0	0	0	0.3	0.7	0.7	0.3	0.3	0	0	0	0	0	0	0	0	0	0	0	0	0	0
0	0	0	0	0	0	0	0	0.3	0.3	0.3	0	0	0	0	0	0	0	0	0	0	0	0	0	0
0	0	0	0	0	0	0	0	0	0	0	0	0	0	0	0	0	0	0	0	0	0	0	0	0
0	0	0	0	0	0	0	0	0	0	0	0	0	0	0	0	0	0	0	0	0	0	0	0	0
0	0	0	0	0	0	0	0	0	0	0	0	0	0	0	0	0	0	0	0	0	0	0	0	0
0	0	0	0	0	0	0	0	0	0	0	0	0	0	0	0	0	0	0	0	0	0	0	0	0
0	0	0	0	0	0	0	0	0	0	0	0	0	0	0	0	0	0	0	0	0	0	0	0	0
0	0	0	0	0	0	0	0	0	0	0	0	0	0	0	0	0	0	0	0	0	0	0	0	0
0	0	0	0	0	0	0	0	0	0	0	0	0	0	0	0	0	0	0	0	0	0	0	0	0
0	0	0	0	0	0	0	0	0	0	0	0	0	0	0	0	0	0	0	0	0	0	0	0	0
0	0	0	0	0	0	0	0	0	0	0	0	0	0	0	0	0	0	0	0	0	0	0	0	0
0	0	0	0	0	0	0	0	0	0	0	0	0	0	0	0	0	0	0	0	0	0	0	0	0
0	0	0	0	0	0	0	0	0	0	0	0	0	0	0	0	0	0	0	0	0	0	0	0	0
0	0	0	0	0	0	0	0	0	0	0	0	0	0	0	0	0	0	0	0	0	0	0	0	0
0	0	0	0	0	0	0	0	0	0	0	0	0	0	0	0	0	0	0	0	0	0	0	0	0
0	0	0	0	0	0	0	0	0	0	0	0	0	0	0	0	0	0	0	0	0	0	0	0	0
Frame 10 (20.00 ms)
0	0	0	0	0	0	0	0	0	0	0	0	0	0	0.3	1.3	3.3	6.7	11	9.3	6.3	4	0.7	0	0
0	0	0	0	0	0	0	0	0	0	0	0	0	0.3	3.3	10	15.7	19.7	25	26.3	21	20.7	6	0.7	0
0	0	0	0	0	0	0	0	0	0	0	0	0.3	3.3	13	21	24	26	29	34.3	32.3	34	15.3	2.3	0
0	0	0	0	0	0	0	0	0	0	0	0	1.3	9.7	20.7	21	20.7	29	35.7	47	44.3	40.3	19.3	3.3	0
0	0	0	0	0	0	0	0	0	0	0	0	2.3	13.3	24	20.7	21	28.3	42.3	41.3	38.7	29	11.7	1.7	0
0	0	0	0	0	0	0	0	0	0	0	0	1.7	9	14	13	14.7	17.3	27.3	30.7	29.7	16.7	3.7	0.3	0
0	0	0	0	0	0	0	0	0	0	0	0	0.7	3.3	6	7	7.7	10	12.3	10.7	8.3	3.3	0.3	0	0
0	0	0	0	0	0	0	0	0	0	0	0	0.3	1.7	2.7	3.3	4	4.7	5	2	0.7	0	0	0	0
0	0	0	0	0	0	0	0	0	0	0	0	0.3	0.7	0.7	0.7	0.7	0.7	0.7	0.3	0	0	0	0	0
0	0	0	0	0	0	0	0	0	0	0	0	0.3	0.3	0	0	0	0	0	0	0	0	0	0	0
0	0	0	0	0	0	0	0	0	0	0	0	0	0	0	0	0	0	0	0	0	0	0	0	0
0	0	0	0	0	0	0	0	0	0	0	0	0	0	0	0	0	0	0	0	0	0	0	0	0
0	0	0	0	0	0	0	0	0	0	0	0	0	0	0	0	0	0	0	0	0	0	0	0	0
0	0	0	0	0	0	0	0	0	0	0	0	0	0	0	0	0	0	0	0	0	0	0	0	0
0	0	0	0	0	0	0	0	0	0	0	0	0	0	0	0	0	0	0	0	0	0	0	0	0
0	0	0	0	0	0	0	0	0	0	0	0	0	0	0	0	0	0	0	0	0	0	0	0	0
0	0	0	0	0	0	0	0	0	0	0	0	0	0	0	0	0	0	0	0	0	0	0	0	0
0	0	0	0	0	0	0	0.3	0.3	0	0	0	0	0	0	0	0	0	0	0	0	0	0	0	0
0	0	0	0	0	0	0	0.7	0.3	0.3	0	0	0	0	0	0	0	0	0	0	0	0	0	0	0
0	0	0	0	0	0	0.3	1	0.7	0.7	0.3	0	0	0	0	0	0	0	0	0	0	0	0	0	0
0	0	0	0	0	0	0	0.7	0.7	0.3	0.3	0	0	0	0	0	0	0	0	0	0	0	0	0	0
0	0	0	0	0	0	0	0	0	0.3	0.3	0	0	0	0	0	0	0	0	0	0	0	0	0	0
0	0	0	0	0	0	0	0	0	0	0	0	0	0	0	0	0	0	0	0	0	0	0	0	0
0	0	0	0	0	0	0	0	0	0	0	0	0	0	0	0	0	0	0	0	0	0	0	0	0
0	0	0	0	0	0	0	0	0	0	0	0	0	0	0	0	0	0	0	0	0	0	0	0	0
0	0	0	0	0	0	0	0	0	0	0	0	0	0	0	0	0	0	0	0	0	0	0	0	0
0	0	0	0	0	0	0	0	0	0	0	0	0	0	0	0	0	0	0	0	0	0	0	0	0
0	0	0	0	0	0	0	0	0	0	0	0	0	0	0	0	0	0	0	0	0	0	0	0	0
0	0	0	0	0	0	0	0	0	0	0	0	0	0	0	0	0	0	0	0	0	0	0	0	0
0	0	0	0	0	0	0	0	0	0	0	0	0	0	0	0	0	0	0	0	0	0	0	0	0
0	0	0	0	0	0	0	0	0	0	0	0	0	0	0	0	0	0	0	0	0	0	0	0	0
0	0	0	0	0	0	0	0	0	0	0	0	0	0	0	0	0	0	0	0	0	0	0	0	0
0	0	0	0	0	0	0	0	0	0	0	0	0	0	0	0	0	0	0	0	0	0	0	0	0
0	0	0	0	0	0	0	0	0	0	0	0	0	0	0	0	0	0	0	0	0	0	0	0	0
0	0	0	0	0	0	0	0	0	0	0	0	0	0	0	0	0	0	0	0	0	0	0	0	0
0	0	0	0	0	0	0	0	0	0	0	0	0	0	0	0	0	0	0	0	0	0	0	0	0
Frame 11 (22.00 ms)
0	0	0	0	0	0	0	0	0	0	0	0	0	0	0.3	1	2.7	5.3	9	7.7	5	3.7	0.7	0	0
0	0	0	0	0	0	0	0	0	0	0	0	0	0.3	2.7	8.3	13.3	17.3	22.7	23.7	18.7	19.3	5.7	0.3	0
0	0	0	0	0	0	0	0	0	0	0	0	0.3	3	11.3	18.3	22	23.7	26.7	32.3	30	31.7	14	2	0
0	0	0	0	0	0	0	0	0	0	0	0	1.3	9.3	20	19.3	19.3	26.3	32.7	45.7	43.7	39.7	19	3.3	0
0	0	0	0	0	0	0	0	0	0	0	0	2.3	13.3	23.7	20.3	20.7	27.7	41.7	41	38.7	29	11.3	1.7	0
0	0	0	0	0	0	0	0	0	0	0	0	1.7	9.3	14.3	13.3	14.7	17.3	27.3	30.7	30.3	17.3	3.7	0.3	0
0	0	0	0	0	0	0	0	0	0	0	0	0.7	3.7	6.3	7.3	8	10.3	12.7	11	8.7	3.7	0.3	0	0
0	0	0	0	0	0	0	0	0	0	0	0	0.7	1.7	2.7	3.3	4.7	5.3	5.7	2.3	1	0	0	0	0
0	0	0	0	0	0	0	0	0	0	0	0	0.7	0.7	1	1	1	1	1	0.3	0	0	0	0	0
0	0	0	0	0	0	0	0	0	0	0	0	0.3	0.3	0.3	0	0	0	0	0	0	0	0	0	0
0	0	0	0	0	0	0	0	0	0	0	0	0	0	0	0	0	0	0	0	0	0	0	0	0
0	0	0	0	0	0	0	0	0	0	0	0	0	0	0	0	0	0	0	0	0	0	0	0	0
0	0	0	0	0	0	0	0	0	0	0	0	0	0	0	0	0	0	0	0	0	0	0	0	0
0	0	0	0	0	0	0	0	0	0	0	0	0	0	0	0	0	0	0	0	0	0	0	0	0
0	0	0	0	0	0	0	0	0	0	0	0	0	0	0	0	0	0	0	0	0	0	0	0	0
0	0	0	0	0	0	0	0	0	0	0	0	0	0	0	0	0	0	0	0	0	0	0	0	0
0	0	0	0	0	0	0	0	0	0	0	0	0	0	0	0	0	0	0	0	0	0	0	0	0
0	0	0	0	0	0	0	0.3	0.3	0	0	0	0	0	0	0	0	0	0	0	0	0	0	0	0
0	0	0	0	0	0	0	0.3	0.3	0	0	0	0	0	0	0	0	0	0	0	0	0	0	0	0
0	0	0	0	0	0	0.3	1	0.7	0.3	0.3	0	0	0	0	0	0	0	0	0	0	0	0	0	0
0	0	0	0	0	0	0	0.7	0.7	0.3	0.3	0	0	0	0	0	0	0	0	0	0	0	0	0	0
0	0	0	0	0	0	0	0	0	0.3	0.3	0	0	0	0	0	0	0	0	0	0	0	0	0	0
0	0	0	0	0	0	0	0	0	0	0	0	0	0	0	0	0	0	0	0	0	0	0	0	0
0	0	0	0	0	0	0	0	0	0	0	0	0	0	0	0	0	0	0	0	0	0	0	0	0
0	0	0	0	0	0	0	0	0	0	0	0	0	0	0	0	0	0	0	0	0	0	0	0	0
0	0	0	0	0	0	0	0	0	0	0	0	0	0	0	0	0	0	0	0	0	0	0	0	0
0	0	0	0	0	0	0	0	0	0	0	0	0	0	0	0	0	0	0	0	0	0	0	0	0
0	0	0	0	0	0	0	0	0	0	0	0	0	0	0	0	0	0	0	0	0	0	0	0	0
0	0	0	0	0	0	0	0	0	0	0	0	0	0	0	0	0	0	0	0	0	0	0	0	0
0	0	0	0	0	0	0	0	0	0	0	0	0	0	0	0	0	0	0	0	0	0	0	0	0
0	0	0	0	0	0	0	0	0	0	0	0	0	0	0	0	0	0	0	0	0	0	0	0	0
0	0	0	0	0	0	0	0	0	0	0	0	0	0	0	0	0	0	0	0	0	0	0	0	0
0	0	0	0	0	0	0	0	0	0	0	0	0	0	0	0	0	0	0	0	0	0	0	0	0
0	0	0	0	0	0	0	0	0	0	0	0	0	0	0	0	0	0	0	0	0	0	0	0	0
0	0	0	0	0	0	0	0	0	0	0	0	0	0	0	0	0	0	0	0	0	0	0	0	0
0	0	0	0	0	0	0	0	0	0	0	0	0	0	0	0	0	0	0	0	0	0	0	0	0
Frame 12 (24.00 ms)
0	0	0	0	0	0	0	0	0	0	0	0	0	0	0	1	2	3.7	6.3	6	3.3	2.3	0.7	0	0
0	0	0	0	0	0	0	0	0	0	0	0	0	0.3	2	6.7	11	14.7	19.3	21	15	13.7	4.3	0.3	0
0	0	0	0	0	0	0	0	0	0	0	0	0.3	2.3	9.3	16.3	19.7	21	24.3	28.7	26.7	27	12	1.7	0
0	0	0	0	0	0	0	0	0	0	0	0	1.3	8.7	19	18.7	18.3	24	29.3	40.3	39.7	38	18	2.7	0
0	0	0	0	0	0	0	0	0	0	0	0	2	13	23.7	20	20.7	27	40.7	40	37.7	29	11.3	1.7	0
0	0	0	0	0	0	0	0	0	0	0	0	1.7	9.3	14.3	13.3	14.7	17.3	27	30.7	30.3	17.7	3.7	0.3	0
0	0	0	0	0	0	0	0	0	0	0	0	1	3.7	6.3	7.3	8	10.3	13	11	9	3.7	0.3	0	0
0	0	0	0	0	0	0	0	0	0	0	0	0.7	2	3	3.7	4.7	5.7	6.3	3	1	0.3	0	0	0
0	0	0	0	0	0	0	0	0	0	0	0	0.7	0.7	1.3	1.3	1.3	1.3	1	0.3	0	0	0	0	0
0	0	0	0	0	0	0	0	0	0	0	0.3	0.7	0.7	0.3	0.3	0	0	0	0	0	0	0	0	0
0	0	0	0	0	0	0	0	0	0	0	0	0	0	0	0	0	0	0	0	0	0	0	0	0
0	0	0	0	0	0	0	0	0	0	0	0	0	0	0	0	0	0	0	0	0	0	0	0	0
0	0	0	0	0	0	0	0	0	0	0	0	0	0	0	0	0	0	0	0	0	0	0	0	0
0	0	0	0	0	0	0	0	0	0	0	0	0	0	0	0	0	0	0	0	0	0	0	0	0
0	0	0	0	0	0	0	0	0	0	0	0	0	0	0	0	0	0	0	0	0	0	0	0	0
0	0	0	0	0	0	0	0.3	0	0	0	0	0	0	0	0	0	0	0	0	0	0	0	0	0
0	0	0	0	0	0	0	0	0	0	0	0	0	0	0	0	0	0	0	0	0	0	0	0	0
0	0	0	0	0	0	0	0.3	0.3	0	0	0	0	0	0	0	0	0	0	0	0	0	0	0	0
0	0	0	0	0	0	0	0.3	0.3	0	0	0	0	0	0	0	0	0	0	0	0	0	0	0	0
0	0	0	0	0	0	0.3	0.7	0.3	0.3	0.3	0	0	0	0	0	0	0	0	0	0	0	0	0	0
0	0	0	0	0	0	0	0.3	0.3	0.3	0.3	0	0	0	0	0	0	0	0	0	0	0	0	0	0
0	0	0	0	0	0	0	0	0	0.3	0.3	0	0	0	0	0	0	0	0	0	0	0	0	0	0
0	0	0	0	0	0	0	0	0	0	0	0	0	0	0	0	0	0	0	0	0	0	0	0	0
0	0	0	0	0	0	0	0	0	0	0	0	0	0	0	0	0	0	0	0	0	0	0	0	0
0	0	0	0	0	0	0	0	0	0	0	0	0	0	0	0	0	0	0	0	0	0	0	0	0
0	0	0	0	0	0	0	0	0	0	0	0	0	0	0	0	0	0	0	0	0	0	0	0	0
0	0	0	0	0	0	0	0	0	0	0	0	0	0	0	0	0	0	0	0	0	0	0	0	0
0	0	0	0	0	0	0	0	0	0	0	0	0	0	0	0	0	0	0	0	0	0	0	0	0
0	0	0	0	0	0	0	0	0	0	0	0	0	0	0	0	0	0	0	0	0	0	0	0	0
0	0	0	0	0	0	0	0	0	0	0	0	0	0	0	0	0	0	0	0	0	0	0	0	0
0	0	0	0	0	0	0	0	0	0	0	0	0	0	0	0	0	0	0	0	0	0	0	0	0
0	0	0	0	0	0	0	0	0	0	0	0	0	0	0	0	0	0	0	0	0	0	0	0	0
0	0	0	0	0	0	0	0	0	0	0	0	0	0	0	0	0	0	0	0	0	0	0	0	0
0	0	0	0	0	0	0	0	0	0	0	0	0	0	0	0	0	0	0	0	0	0	0	0	0
0	0	0	0	0	0	0	0	0	0	0	0	0	0	0	0	0	0	0	0	0	0	0	0	0
0	0	0	0	0	0	0	0	0	0	0	0	0	0	0	0	0	0	0	0	0	0	0	0	0
Frame 13 (26.00 ms)
0	0	0	0	0	0	0	0	0	0	0	0	0	0	0	0.7	1.3	2.7	4.7	4.3	2.3	1.7	0.3	0	0
0	0	0	0	0	0	0	0	0	0	0	0	0	0	1.3	4.7	9	12.7	17	18	12.3	10	3	0.3	0
0	0	0	0	0	0	0	0	0	0	0	0	0	2	7.7	14	18	19.7	22.3	26.3	24	23.7	10	1.3	0
0	0	0	0	0	0	0	0	0	0	0	0	1	8	18.7	17.7	17.3	22	27	37	36.3	36.7	16.3	2.7	0
0	0	0	0	0	0	0	0	0	0	0	0	2.3	13	23.7	20	19.7	24.7	37	38.3	37	28.7	11	1.3	0
0	0	0	0	0	0	0	0	0	0	0	0	2	9.7	14.7	13.3	14.3	16.7	26.3	30.7	30.7	17.7	3.7	0.3	0
0	0	0	0	0	0	0	0	0	0	0	0	1	4	6.7	7.7	8.3	10.7	13.3	11.3	9.3	4	0.7	0	0
0	0	0	0	0	0	0	0	0	0	0	0	1	2.3	3.3	4	5	6	7	3.3	1	0.3	0	0	0
0	0	0	0	0	0	0	0	0	0	0	0	0.7	1	1.7	1.3	1.7	1.7	1.3	0.7	0	0	0	0	0
0	0	0	0	0	0	0	0	0	0	0	0.3	0.7	0.7	0.3	0.3	0	0	0	0	0	0	0	0	0
0	0	0	0	0	0	0	0	0	0	0	0.3	0.3	0.3	0	0	0	0	0	0	0	0	0	0	0
0	0	0	0	0	0	0	0	0	0.3	0	0.3	0	0	0	0	0	0	0	0	0	0	0	0	0
0	0	0	0	0	0	0	0	0	0	0.3	0	0	0	0	0	0	0	0	0	0	0	0	0	0
0	0	0	0	0	0	0	0	0	0.3	0	0	0	0	0	0	0	0	0	0	0	0	0	0	0
0	0	0	0	0	0	0	0	0	0	0	0	0	0	0	0	0	0	0	0	0	0	0	0	0
0	0	0	0	0	0	0	0.3	0	0	0	0	0	0	0	0	0	0	0	0	0	0	0	0	0
0	0	0	0	0	0	0	0.3	0	0	0	0	0	0	0	0	0	0	0	0	0	0	0	0	0
0	0	0	0	0	0	0	0.3	0.3	0	0	0	0	0	0	0	0	0	0	0	0	0	0	0	0
0	0	0	0	0	0	0.3	0.7	0.3	0.3	0	0	0	0	0	0	0	0	0	0	0	0	0	0	0
0	0	0	0	0	0	0.3	1	0.7	0.7	0.3	0	0	0	0	0	0	0	0	0	0	0	0	0	0
0	0	0	0	0	0	0	0.7	0.7	0.3	0.3	0	0	0	0	0	0	0	0	0	0	0	0	0	0
0	0	0	0	0	0	0	0	0.3	0.3	0.3	0	0	0	0	0	0	0	0	0	0	0	0	0	0
0	0	0	0	0	0	0	0	0.3	0.3	0	0	0	0	0	0	0	0	0	0	0	0	0	0	0
0	0	0	0	0	0	0	0	0	0	0	0	0	0	0	0	0	0	0	0	0	0	0	0	0
0	0	0	0	0	0	0	0	0	0	0	0	0	0	0	0	0	0	0	0	0	0	0	0	0
0	0	0	0	0	0	0	0	0	0	0	0	0	0	0	0	0	0	0	0	0	0	0	0	0
0	0	0	0	0	0	0	0	0	0	0	0	0	0	0	0	0	0	0	0	0	0	0	0	0
0	0	0	0	0	0	0	0	0	0	0	0	0	0	0	0	0	0	0	0	0	0	0	0	0
0	0	0	0	0	0	0	0	0	0	0	0	0	0	0	0	0	0	0	0	0	0	0	0	0
0	0	0	0	0	0	0	0	0	0	0	0	0	0	0	0	0	0	0	0	0	0	0	0	0
0	0	0	0	0	0	0	0	0	0	0	0	0	0	0	0	0	0	0	0	0	0	0	0	0
0	0	0	0	0	0	0	0	0	0	0	0	0	0	0	0	0	0	0	0	0	0	0	0	0
0	0	0	0	0	0	0	0	0	0	0	0	0	0	0	0	0	0	0	0	0	0	0	0	0
0	0	0	0	0	0	0	0	0	0	0	0	0	0	0	0	0	0	0	0	0	0	0	0	0
0	0	0	0	0	0	0	0	0	0	0	0	0	0	0	0	0	0	0	0	0	0	0	0	0
0	0	0	0	0	0	0	0	0	0	0	0	0	0	0	0	0	0	0	0	0	0	0	0	0
Frame 14 (28.00 ms)
0	0	0	0	0	0	0	0	0	0	0	0	0	0	0	0.3	1	2	3.3	3.3	1.7	1	0.3	0	0
0	0	0	0	0	0	0	0	0	0	0	0	0	0	1	3.3	6.7	10.7	14.3	15.3	9.7	7	2	0.3	0
0	0	0	0	0	0	0	0	0	0	0	0	0	1.3	6	12	16	18	20	24	21.3	19.3	7.7	1	0
0	0	0	0	0	0	0	0	0	0	0	0	1	7	16	16.3	16.3	20	24.7	34.3	33.7	31.3	13.7	2	0
0	0	0	0	0	0	0	0	0	0	0	0	2	12.7	23	19.3	18.3	22.3	33.3	35.3	35.7	27.7	10.3	1.3	0
0	0	0	0	0	0	0	0	0	0	0	0	2	10	14.7	13	14	16.3	25.3	30	30.3	18	3.7	0.3	0
0	0	0	0	0	0	0	0	0	0	0	0	1.3	4.7	7	7.7	8.3	10.7	13.3	11.3	9.3	4	0.7	0	0
0	0	0	0	0	0	0	0	0	0	0	0.3	1.3	2.7	3.7	4.3	5.3	6	7.3	3.7	1.3	0.3	0	0	0
0	0	0	0	0	0	0	0	0	0	0	0.3	1	1	1.7	1.7	1.7	2	2	0.7	0	0	0	0	0
0	0	0	0	0	0	0	0	0	0	0	0.3	0.7	0.7	0.7	0.7	0.3	0.3	0	0	0	0	0	0	0
0	0	0	0	0	0	0	0	0	0	0	0.3	0.3	0.3	0.3	0	0	0	0	0	0	0	0	0	0
0	0	0	0	0	0	0	0	0	0.3	0.3	0.3	0	0	0	0	0	0	0	0	0	0	0	0	0
0	0	0	0	0	0	0	0	0	0.3	0.3	0	0	0	0	0	0	0	0	0	0	0	0	0	0
0	0	0	0	0	0	0	0	0	0.3	0	0	0	0	0	0	0	0	0	0	0	0	0	0	0
0	0	0	0	0	0	0	0	0	0.3	0	0	0	0	0	0	0	0	0	0	0	0	0	0	0
0	0	0	0	0	0	0	0.3	0	0.3	0	0	0	0	0	0	0	0	0	0	0	0	0	0	0
0	0	0	0	0	0	0	0.3	0.3	0	0	0	0	0	0	0	0	0	0	0	0	0	0	0	0
0	0	0	0	0	0	0	0.7	0.7	0.3	0	0	0	0	0	0	0	0	0	0	0	0	0	0	0
0	0	0	0	0	0.3	0.3	0.7	0.7	0.3	0.3	0	0	0	0	0	0	0	0	0	0	0	0	0	0
0	0	0	0	0	0.3	0.7	1.3	0.7	0.7	0.7	0	0	0	0	0	0	0	0	0	0	0	0	0	0
0	0	0	0	0	0	0.3	1	0.7	0.7	0.7	0.3	0	0	0	0	0	0	0	0	0	0	0	0	0
0	0	0	0	0	0	0	0.3	0.3	0.7	0.7	0.3	0	0	0	0	0	0	0	0	0	0	0	0	0
0	0	0	0	0	0	0	0	0.3	0.7	0.3	0	0	0	0	0	0	0	0	0	0	0	0	0	0
0	0	0	0	0	0	0	0	0	0.3	0.3	0	0	0	0	0	0	0	0	0	0	0	0	0	0
0	0	0	0	0	0	0	0	0	0	0	0	0	0	0	0	0	0	0	0	0	0	0	0	0
0	0	0	0	0	0	0	0	0	0	0	0	0	0	0	0	0	0	0	0	0	0	0	0	0
0	0	0	0	0	0	0	0	0	0	0	0	0	0	0	0	0	0	0	0	0	0	0	0	0
0	0	0	0	0	0	0	0	0	0	0	0	0	0	0	0	0	0	0	0	0	0	0	0	0
0	0	0	0	0	0	0	0	0	0	0	0	0	0	0	0	0	0	0	0	0	0	0	0	0
0	0	0	0	0	0	0	0	0	0	0	0	0	0	0	0	0	0	0	0	0	0	0	0	0
0	0	0	0	0	0	0	0	0	0	0	0	0	0	0	0	0	0	0	0	0	0	0	0	0
0	0	0	0	0	0	0	0	0	0	0	0	0	0	0	0	0	0	0	0	0	0	0	0	0
0	0	0	0	0	0	0	0	0	0	0	0	0	0	0	0	0	0	0	0	0	0	0	0	0
0	0	0	0	0	0	0	0	0	0	0	0	0	0	0	0	0	0	0	0	0	0	0	0	0
0	0	0	0	0	0	0	0	0	0	0	0	0	0	0	0	0	0	0	0	0	0	0	0	0
0	0	0	0	0	0	0	0	0	0	0	0	0	0	0	0	0	0	0	0	0	0	0	0	0
Frame 15 (30.00 ms)
0	0	0	0	0	0	0	0	0	0	0	0	0	0	0	0	0.7	1.3	2.3	2.3	1	0.3	0	0	0
0	0	0	0	0	0	0	0	0	0	0	0	0	0	0.7	2.3	5	8.3	12	12.7	7	4.3	1	0	0
0	0	0	0	0	0	0	0	0	0	0	0	0	1.3	4.7	9.7	14	16.3	18.3	21.3	18	15.3	5.7	0.7	0
0	0	0	0	0	0	0	0	0	0	0	0	1	6.3	14	14.7	15	18.3	22.3	30.3	28.7	26.7	11.3	1.3	0
0	0	0	0	0	0	0	0	0	0	0	0	2	12.3	22.3	18.7	17	20.7	30.3	31.3	30.7	25.3	9.3	1	0
0	0	0	0	0	0	0	0	0	0	0	0	2.3	10.3	15	13	13.7	15.7	24.7	29	29.3	17.3	3.7	0.3	0
0	0	0	0	0	0	0	0	0	0	0	0.3	1.7	5	7.3	8	8.3	10.7	13.3	11.7	9.7	4	0.7	0	0
0	0	0	0	0	0	0	0	0	0	0	0.3	1.7	3	4	4.7	5.7	6.7	8	4.3	1.3	0.3	0	0	0
0	0	0	0	0	0	0	0	0	0	0	0.3	1.3	1.7	2.3	2	2	2.7	2.3	0.7	0	0	0	0	0
0	0	0	0	0	0	0	0	0	0	0	0.3	1	1	1	1	0.7	0.3	0.3	0	0	0	0	0	0
0	0	0	0	0	0	0	0	0	0	0	0.3	0.7	0.7	0.3	0.3	0	0	0	0	0	0	0	0	0
0	0	0	0	0	0	0	0	0	0.3	0.3	0.3	0.3	0	0	0	0	0	0	0	0	0	0	0	0
0	0	0	0	0	0	0	0	0	0.7	0.3	0.3	0	0	0	0	0	0	0	0	0	0	0	0	0
0	0	0	0	0	0	0	0	0	0.3	0.3	0.3	0	0	0	0	0	0	0	0	0	0	0	0	0
0	0	0	0	0	0	0	0	0.3	0.3	0	0	0	0	0	0	0	0	0	0	0	0	0	0	0
0	0	0	0	0	0	0	0.3	0.3	0.3	0	0	0	0	0	0	0	0	0	0	0	0	0	0	0
0	0	0	0	0	0	0	0.3	0.3	0.3	0	0	0	0	0	0	0	0	0	0	0	0	0	0	0
0	0	0	0	0	0	0.3	0.7	0.7	0.3	0.3	0	0	0	0	0	0	0	0	0	0	0	0	0	0
0	0	0	0	0	0.3	0.3	1	0.7	0.7	0.3	0	0	0	0	0	0	0	0	0	0	0	0	0	0
0	0	0	0	0	0.3	0.7	1.7	1.3	1	0.7	0.3	0	0	0	0	0	0	0	0	0	0	0	0	0
0	0	0	0	0	0	0.3	1	1	1	1	0.7	0	0	0	0	0	0	0	0	0	0	0	0	0
0	0	0	0	0	0	0	0.7	0.7	1	1	0.3	0	0	0	0	0	0	0	0	0	0	0	0	0
0	0	0	0	0	0	0	0.3	0.7	1	1	0.3	0.3	0	0	0	0	0	0	0	0	0	0	0	0
0	0	0	0	0	0	0	0	0.3	1	0.7	0.3	0	0	0	0	0	0	0	0	0	0	0	0	0
0	0	0	0	0	0	0	0	0	0.3	0	0	0	0	0	0	0	0	0	0	0	0	0	0	0
0	0	0	0	0	0	0	0	0	0	0	0	0	0	0	0	0	0	0	0	0	0	0	0	0
0	0	0	0	0	0	0	0	0	0	0	0	0	0	0	0	0	0	0	0	0	0	0	0	0
0	0	0	0	0	0	0	0	0	0	0	0	0	0	0	0	0	0	0	0	0	0	0	0	0
0	0	0	0	0	0	0	0	0	0	0	0	0	0	0	0	0	0	0	0	0	0	0	0	0
0	0	0	0	0	0	0	0	0	0	0	0	0	0	0	0	0	0	0	0	0	0	0	0	0
0	0	0	0	0	0	0	0	0	0	0	0	0	0	0	0	0	0	0	0	0	0	0	0	0
0	0	0	0	0	0	0	0	0	0	0	0	0	0	0	0	0	0	0	0	0	0	0	0	0
0	0	0	0	0	0	0	0	0	0	0	0	0	0	0	0	0	0	0	0	0	0	0	0	0
0	0	0	0	0	0	0	0	0	0	0	0	0	0	0	0	0	0	0	0	0	0	0	0	0
0	0	0	0	0	0	0	0	0	0	0	0	0	0	0	0	0	0	0	0	0	0	0	0	0
0	0	0	0	0	0	0	0	0	0	0	0	0	0	0	0	0	0	0	0	0	0	0	0	0
Frame 16 (32.00 ms)
0	0	0	0	0	0	0	0	0	0	0	0	0	0	0	0	0.3	1	1.3	1.7	0.7	0.3	0	0	0
0	0	0	0	0	0	0	0	0	0	0	0	0	0	0.3	1.7	3.7	6.3	9	9.7	5	2.7	0.7	0	0
0	0	0	0	0	0	0	0	0	0	0	0	0	1	3.7	7.7	12.3	14.7	16.3	18.7	15	11.7	3.7	0.3	0
0	0	0	0	0	0	0	0	0	0	0	0	0.7	5.3	12.3	13.7	14	16.7	20	27	24.7	21.7	8.7	1	0
0	0	0	0	0	0	0	0	0	0	0	0	2	11.7	21.7	18	15.3	18	26.7	28	26	20.7	7.3	1	0
0	0	0	0	0	0	0	0	0	0	0	0	2.3	10.7	15	12.7	13	14.3	21.3	27	25.3	15.7	3.3	0	0
0	0	0	0	0	0	0	0	0	0	0	0.3	2	5.7	7.7	8	8.3	10.3	12.7	11.3	9	4	0.7	0	0
0	0	0	0	0	0	0	0	0	0	0	0.3	1.7	3.3	4.3	4.7	5.7	6.7	8.3	4.3	1.7	0.3	0	0	0
0	0	0	0	0	0	0	0	0	0	0	0.3	1.3	1.7	2.3	2.3	2.3	2.7	2.3	1	0	0	0	0	0
0	0	0	0	0	0	0	0	0	0	0	0.3	1	1	1.3	1	0.7	0.3	0.3	0	0	0	0	0	0
0	0	0	0	0	0	0	0	0	0	0.3	0.3	0.7	1	0.3	0.3	0	0	0	0	0	0	0	0	0
0	0	0	0	0	0	0	0	0	0.7	0.7	0.7	0.3	0.3	0	0	0	0	0	0	0	0	0	0	0
0	0	0	0	0	0	0	0	0.3	0.7	0.7	0.3	0	0	0	0	0	0	0	0	0	0	0	0	0
0	0	0	0	0	0	0	0	0.3	0.7	0.3	0.3	0	0	0	0	0	0	0	0	0	0	0	0	0
0	0	0	0	0	0	0	0.3	0.7	0.3	0.3	0.3	0	0	0	0	0	0	0	0	0	0	0	0	0
0	0	0	0	0	0	0	0.7	0.7	0.3	0	0	0	0	0	0	0	0	0	0	0	0	0	0	0
0	0	0	0	0	0	0	0.7	0.7	0.3	0	0	0	0	0	0	0	0	0	0	0	0	0	0	0
0	0	0	0	0	0	0.3	1	1	0.7	0.3	0	0	0	0	0	0	0	0	0	0	0	0	0	0
0	0	0	0	0	0.7	0.7	1.3	1	1	0.7	0	0	0	0	0	0	0	0	0	0	0	0	0	0
0	0	0	0	0.3	0.7	1.3	2.3	1.7	1.3	1	0.3	0	0	0	0	0	0	0	0	0	0	0	0	0
0	0	0	0	0.3	0.3	0.7	1.3	1.3	1.3	1.3	0.7	0.3	0	0	0	0	0	0	0	0	0	0	0	0
0	0	0	0	0	0.3	0.3	1	1	1.7	1.7	0.7	0.3	0	0	0.3	0	0	0	0	0	0	0	0	0
0	0	0	0	0	0	0.3	0.7	1.3	1.7	1.3	0.7	0.7	0.3	0.3	0.3	0.3	0	0	0	0	0	0	0	0
0	0	0	0	0	0	0	0.3	1	1.7	1.3	0.7	0.3	0	0	0.3	0.3	0	0	0	0	0	0	0	0
0	0	0	0	0	0	0	0	0.3	0.7	0.3	0	0	0.3	0	0	0	0	0	0	0	0	0	0	0
0	0	0	0	0	0	0	0	0	0	0	0	0	0	0	0	0	0	0	0	0	0	0	0	0
0	0	0	0	0	0	0	0	0	0	0	0	0	0	0	0	0	0	0	0	0	0	0	0	0
0	0	0	0	0	0	0	0	0	0	0	0	0	0	0	0	0	0	0	0	0	0	0	0	0
0	0	0	0	0	0	0	0	0	0	0	0	0	0	0	0	0	0	0	0	0	0	0	0	0
0	0	0	0	0	0	0	0	0	0	0	0	0	0	0	0	0	0	0	0	0	0	0	0	0
0	0	0	0	0	0	0	0	0	0	0	0	0	0	0	0	0	0	0	0	0	0	0	0	0
0	0	0	0	0	0	0	0	0	0	0	0	0	0	0	0	0	0	0	0	0	0	0	0	0
0	0	0	0	0	0	0	0	0	0	0	0	0	0	0	0	0	0	0	0	0	0	0	0	0
0	0	0	0	0	0	0	0	0	0	0	0	0	0	0	0	0	0	0	0	0	0	0	0	0
0	0	0	0	0	0	0	0	0	0	0	0	0	0	0	0	0	0	0	0	0	0	0	0	0
0	0	0	0	0	0	0	0	0	0	0	0	0	0	0	0	0	0	0	0	0	0	0	0	0
Frame 17 (34.00 ms)
0	0	0	0	0	0	0	0	0	0	0	0	0	0	0	0	0	0.7	1	1	0.3	0	0	0	0
0	0	0	0	0	0	0	0	0	0	0	0	0	0	0.3	1	2.7	4.3	6.7	6.7	3.3	1.3	0.3	0	0
0	0	0	0	0	0	0	0	0	0	0	0	0	0.7	2.7	6	10.3	12.7	14.7	16.7	12.7	8.3	2.7	0.3	0
0	0	0	0	0	0	0	0	0	0	0	0	0.7	4.7	10.3	12	12.7	15.3	18	24.3	21.7	18	6.7	0.7	0
0	0	0	0	0	0	0	0	0	0	0	0	2	10.3	18.3	16.7	14.3	16.7	23.7	24.3	22.7	18	6	0.7	0
0	0	0	0	0	0	0	0	0	0	0	0	2.3	10.3	14	12.3	12.3	13.3	18.7	22.7	23	14.7	3	0	0
0	0	0	0	0	0	0	0	0	0	0	0.3	2	5.7	7.7	8	8	10	12	10.3	8.3	3.7	0.7	0	0
0	0	0	0	0	0	0	0	0	0	0	0.3	2	3.7	4.3	5	5.7	7	8.3	4.3	1.7	0.3	0	0	0
0	0	0	0	0	0	0	0	0	0	0	0.3	1.3	1.7	2.7	2.7	2.7	3	2.7	1	0	0	0	0	0
0	0	0	0	0	0	0	0	0	0	0	0.7	1	1.3	1.3	1.3	1	0.7	0.3	0	0	0	0	0	0
0	0	0	0	0	0	0	0	0	0.3	0.3	0.7	0.7	1.3	0.7	0.3	0	0	0	0	0	0	0	0	0
0	0	0	0	0	0	0	0	0.3	1	0.7	0.7	0.3	0.3	0	0	0	0	0	0	0	0	0	0	0
0	0	0	0	0	0	0	0	0.3	1	0.7	0.7	0	0	0	0	0	0	0	0	0	0	0	0	0
0	0	0	0	0	0	0	0	0.3	0.7	0.3	0.3	0	0	0	0	0	0	0	0	0	0	0	0	0
0	0	0	0	0	0	0	0.3	0.7	0.3	0.3	0.3	0	0	0	0	0	0	0	0	0	0	0	0	0
0	0	0	0	0	0	0.3	1	0.7	0.3	0	0	0	0	0	0	0	0	0	0	0	0	0	0	0
0	0	0	0	0	0	0.3	1	0.7	0.3	0	0	0	0	0	0	0	0	0	0	0	0	0	0	0
0	0	0	0	0	0.3	0.7	1	1.3	0.7	0.3	0	0	0	0	0	0	0	0	0	0	0	0	0	0
0	0	0	0	0	0.7	1	1.7	1.3	1	0.7	0	0	0	0	0	0	0	0	0	0	0	0	0	0
0	0	0	0	0.3	1	1.7	3	2	1.7	1.3	0.7	0	0	0	0	0	0	0	0	0	0	0	0	0
0	0	0	0	0.3	0.7	1	1.7	1.3	1.7	1.3	1	0.3	0	0	0	0	0	0	0	0	0	0	0	0
0	0	0	0	0.3	0.7	0.7	1.3	1.3	1.7	2	1	0.7	0.3	0.3	0.7	0.3	0	0	0	0	0	0	0	0
0	0	0	0	0	0.3	0.3	1	1.7	2	2	1	0.7	0.3	0.7	1	0.7	0.3	0	0	0	0	0	0	0
0	0	0	0	0	0	0	0.7	1.3	2.7	2.3	1	0.7	0.3	0.3	0.7	0.7	0.3	0	0	0	0	0	0	0
0	0	0	0	0	0	0	0	0.3	1	1	0.3	0.3	0.3	0.3	0.3	0.3	0	0	0	0	0	0	0	0
0	0	0	0	0	0	0	0	0	0.3	0.3	0	0	0	0.3	0.3	0	0	0	0	0	0	0	0	0
0	0	0	0	0	0	0	0	0	0	0	0	0	0	0	0	0	0	0	0	0	0	0	0	0
0	0	0	0	0	0	0	0	0	0	0	0	0	0	0	0	0	0	0	0	0	0	0	0	0
0	0	0	0	0	0	0	0	0	0	0	0	0	0	0	0	0	0	0	0	0	0	0	0	0
0	0	0	0	0	0	0	0	0	0	0	0	0	0	0	0	0	0	0	0	0	0	0	0	0
0	0	0	0	0	0	0	0	0	0	0	0	0	0	0	0	0	0	0	0	0	0	0	0	0
0	0	0	0	0	0	0	0	0	0	0	0	0	0	0	0	0	0	0	0	0	0	0	0	0
0	0	0	0	0	0	0	0	0	0	0	0	0	0	0	0	0	0	0	0	0	0	0	0	0
0	0	0	0	0	0	0	0	0	0	0	0	0	0	0	0	0	0	0	0	0	0	0	0	0
0	0	0	0	0	0	0	0	0	0	0	0	0	0	0	0	0	0	0	0	0	0	0	0	0
0	0	0	0	0	0	0	0	0	0	0	0	0	0	0	0	0	0	0	0	0	0	0	0	0
Frame 18 (36.00 ms)
0	0	0	0	0	0	0	0	0	0	0	0	0	0	0	0	0	0.3	0.7	0.7	0	0	0	0	0
0	0	0	0	0	0	0	0	0	0	0	0	0	0	0	0.7	2	3.3	4.7	4.7	2.3	1	0	0	0
0	0	0	0	0	0	0	0	0	0	0	0	0	0.7	2	4.7	9	11.3	13	15	11	6.3	1.7	0	0
0	0	0	0	0	0	0	0	0	0	0	0	0.7	4.3	9	11	12	14.3	17	22.7	20	15.3	5	0.7	0
0	0	0	0	0	0	0	0	0	0	0	0	1.7	9.3	16.7	15.7	13.3	15.3	22	22.7	21.3	16	5	0.7	0
0	0	0	0	0	0	0	0	0	0	0	0.3	2.7	10.3	13.7	12	12	12.7	17.3	21	21.3	13.7	2.7	0	0
0	0	0	0	0	0	0	0	0	0	0	0.3	2.3	6	8	8	8	10	12	10	8.3	4	0.7	0	0
0	0	0	0	0	0	0	0	0	0	0	0.3	2.3	4	4.7	5.3	6	7	8.3	4.7	1.7	0.3	0	0	0
0	0	0	0	0	0	0	0	0	0	0	0.3	1.7	2	3	2.7	2.7	3.3	3	1.3	0.3	0	0	0	0
0	0	0	0	0	0	0	0	0	0	0	0.7	1.3	1.3	1.7	1.7	1.3	0.7	0.3	0	0	0	0	0	0
0	0	0	0	0	0	0	0	0	0.3	0.3	0.7	1	1.3	0.7	0.3	0.3	0	0	0	0	0	0	0	0
0	0	0	0	0	0	0	0	0.3	1	0.7	0.7	0.3	0.3	0	0	0	0	0	0	0	0	0	0	0
0	0	0	0	0	0	0	0	0.3	1.3	1	0.7	0	0	0	0	0	0	0	0	0	0	0	0	0
0	0	0	0	0	0	0	0	0.7	1	0.7	0.7	0	0	0	0	0	0	0	0	0	0	0	0	0
0	0	0	0	0	0	0	0.3	0.7	0.7	0.3	0.3	0	0	0	0	0	0	0	0	0	0	0	0	0
0	0	0	0	0	0	0.3	1	1	0.7	0.3	0	0	0	0	0	0	0	0	0	0	0	0	0	0
0	0	0	0	0	0	0.7	1.3	1	0.7	0	0	0	0	0	0	0	0	0	0	0	0	0	0	0
0	0	0	0	0	0.3	1	1.3	1.7	1	0.3	0	0	0	0	0	0	0	0	0	0	0	0	0	0
0	0	0	0	0.3	1	1.3	2	2	1.7	0.7	0	0	0	0	0	0	0	0	0	0	0	0	0	0
0	0	0	0	0.7	1.3	2	3.7	2.7	2	1.3	0.7	0	0	0	0	0	0	0	0	0	0	0	0	0
0	0	0	0	0.7	1	1.3	2	2	2	1.7	1.3	0.7	0.3	0	0	0	0	0	0	0	0	0	0	0
0	0	0	0	0.7	1	1	1.3	1.7	2.3	2.3	1.3	0.7	0.7	0.7	1	0.3	0	0	0	0	0	0	0	0
0	0	0	0	0.3	0.7	0.7	1	1.7	2.7	2.7	1.3	1	0.7	1	1.7	1.3	0.7	0	0	0	0	0	0	0
0	0	0	0	0	0	0.3	0.7	1.7	3.7	3	1.3	1	1	1	1.3	1.3	0.7	0	0	0	0	0	0	0
0	0	0	0	0	0	0	0.3	1	2	1.7	1	1	1.3	1	1	0.7	0.3	0	0	0	0	0	0	0
0	0	0	0	0	0	0	0	0.3	0.7	0.7	0.3	0.3	0.3	0.3	0.7	0.3	0	0	0	0	0	0	0	0
0	0	0	0	0	0	0	0	0	0	0	0	0	0	0	0	0	0	0	0	0	0	0	0	0
0	0	0	0	0	0	0	0	0	0	0	0	0	0	0	0	0	0	0	0	0	0	0	0	0
0	0	0	0	0	0	0	0	0	0	0	0	0	0	0	0	0	0	0	0	0	0	0	0	0
0	0	0	0	0	0	0	0	0	0	0	0	0	0	0	0	0	0	0	0	0	0	0	0	0
0	0	0	0	0	0	0	0	0	0	0	0	0	0	0	0	0	0	0	0	0	0	0	0	0
0	0	0	0	0	0	0	0	0	0	0	0	0	0	0	0	0	0	0	0	0	0	0	0	0
0	0	0	0	0	0	0	0	0	0	0	0	0	0	0	0	0	0	0	0	0	0	0	0	0
0	0	0	0	0	0	0	0	0	0	0	0	0	0	0	0	0	0	0	0	0	0	0	0	0
0	0	0	0	0	0	0	0	0	0	0	0	0	0	0	0	0	0	0	0	0	0	0	0	0
0	0	0	0	0	0	0	0	0	0	0	0	0	0	0	0	0	0	0	0	0	0	0	0	0
Frame 19 (38.00 ms)
0	0	0	0	0	0	0	0	0	0	0	0	0	0	0	0	0	0.3	0.3	0.3	0	0	0	0	0
0	0	0	0	0	0	0	0	0	0	0	0	0	0	0	0.7	1.3	2.7	3.7	3.7	2	0.7	0	0	0
0	0	0	0	0	0	0	0	0	0	0	0	0	0.7	1.7	4	7.7	10.7	12.7	14	9.7	5.3	1.3	0	0
0	0	0	0	0	0	0	0	0	0	0	0	0.7	3.7	8	10	11.3	14	16.3	22	19	14	4.3	0.3	0
0	0	0	0	0	0	0	0	0	0	0	0	1.3	8.7	15.3	15.3	13	15	21	21.7	20	15	4.3	0.3	0
0	0	0	0	0	0	0	0	0	0	0	0.3	2.7	9.7	13.3	12	11.7	12.3	17	20.3	20.7	13.7	2.7	0	0
0	0	0	0	0	0	0	0	0	0	0	0.3	2.3	6	8.3	8	8	10	11.7	10	8.3	4	0.7	0	0
0	0	0	0	0	0	0	0	0	0	0	0.3	2.3	4.3	5	5.3	6	7	8.3	4.7	1.7	0.3	0	0	0
0	0	0	0	0	0	0	0	0	0	0	0.3	1.7	2.3	3.3	3	2.7	3.7	3.3	1.3	0.3	0	0	0	0
0	0	0	0	0	0	0	0	0	0	0	0.7	1.3	1.7	2	1.7	1.3	1	0.3	0	0	0	0	0	0
0	0	0	0	0	0	0	0	0	0.3	0.3	0.7	1	1.3	1	0.7	0.3	0	0	0	0	0	0	0	0
0	0	0	0	0	0	0	0	0.3	1	0.7	1	0.7	0.3	0.3	0	0	0	0	0	0	0	0	0	0
0	0	0	0	0	0	0	0	0.7	1.7	1	0.7	0.3	0	0	0	0	0	0	0	0	0	0	0	0
0	0	0	0	0	0	0	0	0.7	1.3	1	0.7	0.3	0	0	0	0	0	0	0	0	0	0	0	0
0	0	0	0	0	0	0	0.3	1	0.7	0.7	0.3	0	0	0	0	0	0	0	0	0	0	0	0	0
0	0	0	0	0	0	0.3	1.3	1	0.7	0.3	0	0	0	0	0	0	0	0	0	0	0	0	0	0
0	0	0	0	0	0	0.7	1.3	1.3	0.7	0	0	0	0	0	0	0	0	0	0	0	0	0	0	0
0	0	0	0	0	0.7	1.3	2	2.3	1	0.3	0	0	0	0	0	0	0	0	0	0	0	0	0	0
0	0	0	0	0.3	1	1.3	2.3	2.3	1.7	1	0	0	0	0	0	0	0	0	0	0	0	0	0	0
0	0	0	0	0.7	1.3	2.3	4.3	3	2.3	1.7	0.7	0	0	0	0	0	0	0	0	0	0	0	0	0
0	0	0	0.3	1	1	1.3	2.3	2.3	2	2	1.3	0.7	0.3	0	0.3	0	0	0	0	0	0	0	0	0
0	0	0	0.3	1	1	1	1.7	1.7	2.7	2.7	1.3	1	0.7	0.7	1.3	0.7	0.3	0	0	0	0	0	0	0
0	0	0	0	0.3	0.7	1	1.3	2.3	3.3	3	1.7	1.3	1	1	2	1.7	1	0.3	0	0	0	0	0	0
0	0	0	0	0	0.3	0.7	1	2.3	4.3	3.7	1.7	1.3	1.3	1.3	1.7	1.7	1.3	0.3	0	0	0	0	0	0
0	0	0	0	0	0	0.3	0.7	1.7	2.7	2	1.3	1.3	1.7	1.7	1.3	1	0.7	0	0	0	0	0	0	0
0	0	0	0	0	0	0	0.3	1	1.7	1.3	0.7	0.7	1	1	1.3	1	0.3	0	0	0	0	0	0	0
0	0	0	0	0	0	0	0	0	0.3	0.3	0.3	0	0.3	0.3	0.3	0	0	0	0	0	0	0	0	0
0	0	0	0	0	0	0	0	0	0	0	0	0	0	0	0	0	0	0	0	0	0	0	0	0
0	0	0	0	0	0	0	0	0	0	0	0	0	0	0	0	0	0	0	0	0	0	0	0	0
0	0	0	0	0	0	0	0	0	0	0	0	0	0	0	0	0	0	0	0	0	0	0	0	0
0	0	0	0	0	0	0	0	0	0	0	0	0	0	0	0	0	0	0	0	0	0	0	0	0
0	0	0	0	0	0	0	0	0	0	0	0	0	0	0	0	0	0	0	0	0	0	0	0	0
0	0	0	0	0	0	0	0	0	0	0	0	0	0	0	0	0	0	0	0	0	0	0	0	0
0	0	0	0	0	0	0	0	0	0	0	0	0	0	0	0	0	0	0	0	0	0	0	0	0
0	0	0	0	0	0	0	0	0	0	0	0	0	0	0	0	0	0	0	0	0	0	0	0	0
0	0	0	0	0	0	0	0	0	0	0	0	0	0	0	0	0	0	0	0	0	0	0	0	0
Frame 20 (40.00 ms)
0	0	0	0	0	0	0	0	0	0	0	0	0	0	0	0	0	0	0.3	0.3	0	0	0	0	0
0	0	0	0	0	0	0	0	0	0	0	0	0	0	0	0.3	1.3	2.3	3	3	1.3	0.3	0	0	0
0	0	0	0	0	0	0	0	0	0	0	0	0	0.3	1.3	3.3	7	10	11.7	13	9	4.3	1	0	0
0	0	0	0	0	0	0	0	0	0	0	0	0.3	3.3	7	9.3	11.3	13.7	16	21.3	18.3	13	3.7	0.3	0
0	0	0	0	0	0	0	0	0	0	0	0	1.3	8.3	14.7	15	13	14.7	20.7	21.7	19.7	14.7	4.3	0.3	0
0	0	0	0	0	0	0	0	0	0	0	0.3	2.3	9.7	13.3	12	11.7	12.3	16.7	20.3	20.7	13.7	2.7	0	0
0	0	0	0	0	0	0	0	0	0	0	0.3	2.3	6.3	8.7	8.3	8	10	11.7	10	8.3	4	0.7	0	0
0	0	0	0	0	0	0	0	0	0	0	0.3	2.7	4.7	5.3	5.7	6.3	7.3	8.7	5	2	0.3	0	0	0
0	0	0	0	0	0	0	0	0	0	0	0.7	1.7	2.3	3.7	3.3	3	4	3.7	1.3	0.3	0	0	0	0
0	0	0	0	0	0	0	0	0	0	0	0.7	1.3	1.7	2	2	1.7	1	0.7	0	0	0	0	0	0
0	0	0	0	0	0	0	0	0	0.3	0.3	1	1	1.7	1	0.7	0.3	0	0	0	0	0	0	0	0
0	0	0	0	0	0	0	0	0.3	1.3	1	1	0.7	0.7	0.3	0	0	0	0	0	0	0	0	0	0
0	0	0	0	0	0	0	0	0.7	1.7	1.3	0.7	0.3	0	0	0	0	0	0	0	0	0	0	0	0
0	0	0	0	0	0	0	0	1	1.3	1	1	0.3	0	0	0	0	0	0	0	0	0	0	0	0
0	0	0	0	0	0	0	0.3	1	1	0.7	0.7	0.3	0	0	0	0	0	0	0	0	0	0	0	0
0	0	0	0	0	0	0.3	1.3	1	0.7	0.3	0.3	0	0	0	0	0	0	0	0	0	0	0	0	0
0	0	0	0	0	0.3	0.7	1.7	1.3	0.7	0.3	0	0	0	0	0	0	0	0	0	0	0	0	0	0
0	0	0	0	0	0.7	1.3	2.3	2.7	1	0.3	0	0	0	0	0	0	0	0	0	0	0	0	0	0
0	0	0	0	0.3	1.3	1.7	3	3	2.3	1	0.3	0	0	0	0	0	0	0	0	0	0	0	0	0
0	0	0	0.3	1	1.7	2.7	5.3	4	3	2	0.7	0	0	0	0	0	0	0	0	0	0	0	0	0
0	0	0	0.3	1.3	1.3	1.7	2.7	2.7	2.7	2.3	1.7	0.7	0.3	0	0.3	0	0	0	0	0	0	0	0	0
0	0	0	0.3	1.3	1.3	1.3	2	2.3	3	3	1.7	1	0.7	1	1.7	1	0.3	0	0	0	0	0	0	0
0	0	0	0	0.3	1	1.3	1.7	2.7	3.7	3.3	1.7	1.3	1	1.3	2.3	2.3	1.3	0.3	0	0	0	0	0	0
0	0	0	0	0	0.3	1	1.3	2.7	5	4.3	2.3	2	1.7	1.7	2.3	2.3	2	0.7	0	0	0	0	0	0
0	0	0	0	0	0	0.7	1	2.3	3.3	2.7	1.7	1.7	2.3	2.3	2	1.7	1.3	0.3	0	0	0	0	0	0
0	0	0	0	0	0	0	0.3	1.3	2.7	1.7	1	1	1.3	1.3	1.7	1.3	0.7	0	0	0	0	0	0	0
0	0	0	0	0	0	0	0	0.3	0.7	0.7	0.7	0.3	0.3	0.7	0.7	0.3	0	0	0	0	0	0	0	0
0	0	0	0	0	0	0	0	0	0	0	0	0	0	0	0	0	0	0	0	0	0	0	0	0
0	0	0	0	0	0	0	0	0	0	0	0	0	0	0	0	0	0	0	0	0	0	0	0	0
0	0	0	0	0	0	0	0	0	0	0	0	0	0	0	0	0	0	0	0	0	0	0	0	0
0	0	0	0	0	0	0	0	0	0	0	0	0	0	0	0	0	0	0	0	0	0	0	0	0
0	0	0	0	0	0	0	0	0	0	0	0	0	0	0	0	0	0	0	0	0	0	0	0	0
0	0	0	0	0	0	0	0	0	0	0	0	0	0	0	0	0	0	0	0	0	0	0	0	0
0	0	0	0	0	0	0	0	0	0	0	0	0	0	0	0	0	0	0	0	0	0	0	0	0
0	0	0	0	0	0	0	0	0	0	0	0	0	0	0	0	0	0	0	0	0	0	0	0	0
0	0	0	0	0	0	0	0	0	0	0	0	0	0	0	0	0	0	0	0	0	0	0	0	0
Frame 21 (42.00 ms)
0	0	0	0	0	0	0	0	0	0	0	0	0	0	0	0	0	0	0	0	0	0	0	0	0
0	0	0	0	0	0	0	0	0	0	0	0	0	0	0	0.3	1	1.7	2.3	2.3	1.3	0.3	0	0	0
0	0	0	0	0	0	0	0	0	0	0	0	0	0.3	1.3	3	6.3	9.3	11	12.3	8	4	0.7	0	0
0	0	0	0	0	0	0	0	0	0	0	0	0.3	2.7	6	8.7	10.7	13.3	15.7	21	17.7	12.3	3.3	0.3	0
0	0	0	0	0	0	0	0	0	0	0	0	1.3	7.7	13	14.3	12.7	14.3	20	21	19.3	14.3	4	0.3	0
0	0	0	0	0	0	0	0	0	0	0	0.3	2.3	9.3	13	11.7	11.7	12.3	16.3	19.7	20.7	13.7	2.7	0	0
0	0	0	0	0	0	0	0	0	0	0	0.3	2.3	6.7	8.7	8.3	8	10	11.7	9.7	8.3	4	0.7	0	0
0	0	0	0	0	0	0	0	0	0	0	0.3	2.7	4.7	5.7	5.7	6.3	7.7	9	5.3	2.3	0.7	0	0	0
0	0	0	0	0	0	0	0	0	0	0	0.7	1.7	2.7	3.7	3.3	3.3	4	4	1.7	0.3	0	0	0	0
0	0	0	0	0	0	0	0	0	0	0.3	1	1.7	2	2	2.3	2	1.3	0.7	0.3	0	0	0	0	0
0	0	0	0	0	0	0	0	0	0.3	0.3	1	1.3	1.7	1	0.7	0.3	0.3	0	0	0	0	0	0	0
0	0	0	0	0	0	0	0	0.3	1.3	1	1	0.7	0.7	0.3	0	0	0	0	0	0	0	0	0	0
0	0	0	0	0	0	0	0	0.7	2	1.3	1	0.3	0	0	0	0	0	0	0	0	0	0	0	0
0	0	0	0	0	0	0	0	1	1.7	1.3	1	0.3	0	0	0	0	0	0	0	0	0	0	0	0
0	0	0	0	0	0	0	0.3	1	1	1	1	0.3	0	0	0	0	0	0	0	0	0	0	0	0
0	0	0	0	0	0	0.3	1.3	1.3	1	0.7	0.3	0	0	0	0	0	0	0	0	0	0	0	0	0
0	0	0	0	0	0.3	1	1.7	1.3	0.7	0.3	0	0	0	0	0	0	0	0	0	0	0	0	0	0
0	0	0	0	0.3	1	1.7	2.7	3	1.3	0.3	0	0	0	0	0	0	0	0	0	0	0	0	0	0
0	0	0	0	0.7	1.3	2	3.3	3.3	2.7	1.3	0.3	0	0	0	0	0	0	0	0	0	0	0	0	0
0	0	0	0.3	1	2	3	6	4.3	3.3	2.3	0.7	0	0	0	0	0	0	0	0	0	0	0	0	0
0	0	0	0.3	1.3	1.3	2	3	2.7	2.7	2.7	2	0.7	0.3	0	0.3	0	0	0	0	0	0	0	0	0
0	0	0	0.3	1.7	1.7	1.7	2	2.3	3.3	3.7	2	1.3	1	1	2	1	0.3	0	0	0	0	0	0	0
0	0	0	0	0.7	1	1.3	2	3	4.3	4	2.3	1.7	1.3	1.7	3	2.7	2	0.7	0	0	0	0	0	0
0	0	0	0	0	0.7	1	1.7	3.3	5.7	4.7	2.7	2.3	2	2	2.7	3	2.3	1	0	0	0	0	0	0
0	0	0	0	0	0.3	1	1.7	3	4.3	3.3	2	2	3	2.7	2.3	2	1.7	0.7	0	0	0	0	0	0
0	0	0	0	0	0	0.3	0.7	2	3.7	2.3	1.7	1.3	2	1.7	2.3	1.7	1	0.3	0	0	0	0	0	0
0	0	0	0	0	0	0	0	0.3	1.3	1.3	1	0.7	0.7	1	1	0.7	0.3	0	0	0	0	0	0	0
0	0	0	0	0	0	0	0	0	0	0.3	0	0	0	0	0	0	0	0	0	0	0	0	0	0
0	0	0	0	0	0	0	0	0	0	0	0	0	0	0	0	0	0	0	0	0	0	0	0	0
0	0	0	0	0	0	0	0	0	0	0	0	0	0	0	0	0	0	0	0	0	0	0	0	0
0	0	0	0	0	0	0	0	0	0	0	0	0	0	0	0	0	0	0	0	0	0	0	0	0
0	0	0	0	0	0	0	0	0	0	0	0	0	0	0	0	0	0	0	0	0	0	0	0	0
0	0	0	0	0	0	0	0	0	0	0	0	0	0	0	0	0	0	0	0	0	0	0	0	0
0	0	0	0	0	0	0	0	0	0	0	0	0	0	0	0	0	0	0	0	0	0	0	0	0
0	0	0	0	0	0	0	0	0	0	0	0	0	0	0	0	0	0	0	0	0	0	0	0	0
0	0	0	0	0	0	0	0	0	0	0	0	0	0	0	0	0	0	0	0	0	0	0	0	0
Frame 22 (44.00 ms)
0	0	0	0	0	0	0	0	0	0	0	0	0	0	0	0	0	0	0	0	0	0	0	0	0
0	0	0	0	0	0	0	0	0	0	0	0	0	0	0	0.3	1	1.3	2	2	1	0.3	0	0	0
0	0	0	0	0	0	0	0	0	0	0	0	0	0.3	1	2.3	5.3	8.3	10.3	11.3	7.3	3.7	0.7	0	0
0	0	0	0	0	0	0	0	0	0	0	0	0.3	2.3	5.3	8	10.3	13	15.3	20.3	17.3	12	3	0.3	0
0	0	0	0	0	0	0	0	0	0	0	0	1.3	7	12.3	13.7	12.7	14	19.7	20.7	19.3	14.3	4	0.3	0
0	0	0	0	0	0	0	0	0	0	0	0	2.3	9	12.3	11.7	11.3	12	16	19.7	20.7	13.7	2.7	0	0
0	0	0	0	0	0	0	0	0	0	0	0.3	2.3	6.3	8.7	8.3	8	10	11.7	10	8.7	4.3	0.7	0	0
0	0	0	0	0	0	0	0	0	0	0	0.3	2.7	5	5.7	6	6.3	7.7	9.3	5.3	2.3	0.7	0	0	0
0	0	0	0	0	0	0	0	0	0	0	0.7	1.7	2.7	4	3.7	3.3	4.3	4	2	0.3	0	0	0	0
0	0	0	0	0	0	0	0	0	0	0.3	1	1.7	2	2.3	2.7	2.3	1.7	0.7	0.3	0	0	0	0	0
0	0	0	0	0	0	0	0	0	0.3	0.3	1	1.3	1.7	1.3	1	0.3	0.3	0	0	0	0	0	0	0
0	0	0	0	0	0	0	0	0.3	1.3	1	1	0.7	0.7	0.3	0	0	0	0	0	0	0	0	0	0
0	0	0	0	0	0	0	0	0.7	2	1.3	1	0.3	0	0	0	0	0	0	0	0	0	0	0	0
0	0	0	0	0	0	0	0	1	1.7	1.3	1	0.3	0	0	0	0	0	0	0	0	0	0	0	0
0	0	0	0	0	0	0	0.3	1.3	1	1	1	0.3	0	0	0	0	0	0	0	0	0	0	0	0
0	0	0	0	0	0	0.3	1.7	1.3	1	0.7	0.3	0	0	0	0	0	0	0	0	0	0	0	0	0
0	0	0	0	0	0.3	1	1.7	1.7	0.7	0.3	0	0	0	0	0	0	0	0	0	0	0	0	0	0
0	0	0	0	0.3	1	1.7	2.7	3	1.3	0.3	0	0	0	0	0	0	0	0	0	0	0	0	0	0
0	0	0	0	0.7	1.3	2.3	3.7	4	3	1.3	0.3	0	0	0	0	0	0	0	0	0	0	0	0	0
0	0	0	0.3	1	2	3.7	6.7	5	3.7	2.3	0.7	0	0	0	0	0	0	0	0	0	0	0	0	0
0	0	0	0.7	1.7	1.7	2.3	3.3	3.3	3.3	3.3	2	0.7	0.3	0.3	0.3	0.3	0	0	0	0	0	0	0	0
0	0	0	0.7	2.3	1.7	1.7	2.3	2.7	3.7	4	2.7	1.7	1.3	1.3	2.3	1.3	0.7	0	0	0	0	0	0	0
0	0	0	0	0.7	1.3	1.7	2	3.3	4.7	4.3	2.3	2	1.7	2	3.7	3.7	2.7	0.7	0	0	0	0	0	0
0	0	0	0	0	0.7	1.3	2	3.7	6.3	5.3	3	3	2.3	2.7	3.7	3.7	3.3	1.3	0	0	0	0	0	0
0	0	0	0	0	0.3	1	2	3.7	5	4	2.7	2.7	3.3	3.3	3.3	2.7	2.3	1	0	0	0	0	0	0
0	0	0	0	0	0	0.3	0.7	2.7	4.3	3	2	1.7	2.3	2.3	3.3	2.7	1.7	0.3	0	0	0	0	0	0
0	0	0	0	0	0	0	0	0.7	1.7	2	1.3	1	1	1.3	1.7	1.3	0.7	0	0	0	0	0	0	0
0	0	0	0	0	0	0	0	0	0.3	0.3	0.3	0	0	0.3	0.3	0.3	0	0	0	0	0	0	0	0
0	0	0	0	0	0	0	0	0	0	0	0	0	0	0	0	0	0	0	0	0	0	0	0	0
0	0	0	0	0	0	0	0	0	0	0	0	0	0	0	0	0	0	0	0	0	0	0	0	0
0	0	0	0	0	0	0	0	0	0	0	0	0	0	0.3	0.3	0	0	0	0	0	0	0	0	0
0	0	0	0	0	0	0	0	0	0	0	0	0	0	0	0	0	0	0	0	0	0	0	0	0
0	0	0	0	0	0	0	0	0	0	0	0	0	0	0	0	0	0	0	0	0	0	0	0	0
0	0	0	0	0	0	0	0	0	0	0	0	0	0	0	0	0	0	0	0	0	0	0	0	0
0	0	0	0	0	0	0	0	0	0	0	0	0	0	0	0	0	0	0	0	0	0	0	0	0
0	0	0	0	0	0	0	0	0	0	0	0	0	0	0	0	0	0	0	0	0	0	0	0	0
Frame 23 (46.00 ms)
0	0	0	0	0	0	0	0	0	0	0	0	0	0	0	0	0	0	0	0	0	0	0	0	0
0	0	0	0	0	0	0	0	0	0	0	0	0	0	0	0.3	0.7	1.3	2	1.7	1	0.3	0	0	0
0	0	0	0	0	0	0	0	0	0	0	0	0	0.3	0.7	2	5	7.7	9.7	10.7	7	3.3	0.7	0	0
0	0	0	0	0	0	0	0	0	0	0	0	0.3	2.3	5	7.3	10	12.7	14.7	19.7	16.7	11.3	3	0.3	0
0	0	0	0	0	0	0	0	0	0	0	0	1.3	6.7	11.3	13.3	12.3	13.7	19.3	20	18.7	13.7	3.7	0.3	0
0	0	0	0	0	0	0	0	0	0	0	0	2	8.7	12.3	11.7	11.3	11.7	15.7	19	20	13.7	2.7	0	0
0	0	0	0	0	0	0	0	0	0	0	0.3	2.3	6.3	8.7	8.7	8	10	11.7	9.7	8.3	4.7	0.7	0	0
0	0	0	0	0	0	0	0	0	0	0	0.3	2.7	5	6	6.3	6.7	8	9.7	5.7	2.3	0.7	0	0	0
0	0	0	0	0	0	0	0	0	0	0	0.7	1.7	2.7	4	4	3.7	4.7	4.3	2.3	0.7	0	0	0	0
0	0	0	0	0	0	0	0	0	0	0.3	1	1.7	2	2.3	3	2.3	1.7	1	0.3	0	0	0	0	0
0	0	0	0	0	0	0	0	0	0.3	0.3	1	1.3	2	1.3	1	0.7	0.3	0	0	0	0	0	0	0
0	0	0	0	0	0	0	0	0.3	1.3	1.3	1	1	1	0.3	0	0	0	0	0	0	0	0	0	0
0	0	0	0	0	0	0	0	0.7	2.3	1.7	1	0.7	0.3	0	0	0	0	0	0	0	0	0	0	0
0	0	0	0	0	0	0	0.3	1.3	2	1.3	1	0.7	0	0	0	0	0	0	0	0	0	0	0	0
0	0	0	0	0	0	0	0.3	1.3	1.3	1	1	0.3	0	0	0	0	0	0	0	0	0	0	0	0
0	0	0	0	0	0	0.3	1.7	1.7	1	0.7	0.3	0	0	0	0	0	0	0	0	0	0	0	0	0
0	0	0	0	0	0.3	1	1.7	1.7	1	0.7	0	0	0	0	0	0	0	0	0	0	0	0	0	0
0	0	0	0	0.3	1	2	3	3.3	1.3	0.7	0	0	0	0	0	0	0	0	0	0	0	0	0	0
0	0	0	0	0.7	1.7	2.3	4	4.3	3.3	1.3	0.3	0	0	0	0	0	0	0	0	0	0	0	0	0
0	0	0	0.3	1.3	2.3	4	7.3	5.3	4	2.7	1	0	0	0	0	0	0	0	0	0	0	0	0	0
0	0	0	0.7	1.7	2	2.3	3.7	3.7	3.7	3.7	2.7	0.7	0.3	0.3	0.7	0.3	0	0	0	0	0	0	0	0
0	0	0	0.7	2.7	2.3	2	2.7	3	4	4.3	3	1.7	1.3	1.3	3	2	0.7	0.3	0	0	0	0	0	0
0	0	0	0.3	1	1.7	1.7	2.3	3.7	5	4.7	2.7	2.3	2	2.3	4.3	4.3	3.7	1	0	0	0	0	0	0
0	0	0	0	0.3	1	1.3	2.3	4	6.7	5.7	3.7	3.3	3	3.3	4.3	4.7	4.3	1.7	0.3	0	0	0	0	0
0	0	0	0	0	0.3	1.3	2.3	4	5.3	4.3	3	3	4	4	4.3	3.3	3	1.3	0	0	0	0	0	0
0	0	0	0	0	0	0.3	1	3	4.7	3.7	2.3	2.3	3	3	4	3	2	0.7	0	0	0	0	0	0
0	0	0	0	0	0	0	0.3	1	2.3	2.3	2	1.3	1.3	1.7	2.3	2	1	0.3	0	0	0	0	0	0
0	0	0	0	0	0	0	0	0	0.3	0.3	0.3	0.3	0.3	0.3	0.3	0.3	0	0	0	0	0	0	0	0
0	0	0	0	0	0	0	0	0	0	0	0	0	0	0	0	0	0	0	0	0	0	0	0	0
0	0	0	0	0	0	0	0	0	0	0	0	0	0	0	0.3	0	0	0	0	0	0	0	0	0
0	0	0	0	0	0	0	0	0	0	0	0	0	0	0.3	0.7	0.3	0	0	0	0	0	0	0	0
0	0	0	0	0	0	0	0	0	0	0	0	0	0	0	0.3	0	0	0	0	0	0	0	0	0
0	0	0	0	0	0	0	0	0	0	0	0	0	0	0	0	0	0	0	0	0	0	0	0	0
0	0	0	0	0	0	0	0	0	0	0	0	0	0	0	0	0	0	0	0	0	0	0	0	0
0	0	0	0	0	0	0	0	0	0	0	0	0	0	0	0	0	0	0	0	0	0	0	0	0
0	0	0	0	0	0	0	0	0	0	0	0	0	0	0	0	0	0	0	0	0	0	0	0	0
Frame 24 (48.00 ms)
0	0	0	0	0	0	0	0	0	0	0	0	0	0	0	0	0	0	0	0	0	0	0	0	0
0	0	0	0	0	0	0	0	0	0	0	0	0	0	0	0.3	0.7	1.3	1.7	1.7	0.7	0.3	0	0	0
0	0	0	0	0	0	0	0	0	0	0	0	0	0.3	0.7	2	4.3	7.3	9	10	6.7	4.7	1	0	0
0	0	0	0	0	0	0	0	0	0	0	0	0.3	2	4.7	7	9.3	12	14.3	19.3	17.7	17.3	4	0.3	0
0	0	0	0	0	0	0	0	0	0	0	0	1	6.3	11	13	12	13.3	19	19.7	19.3	19	4.7	0.3	0
0	0	0	0	0	0	0	0	0	0	0	0	2	8.3	12	11.3	11.3	11.7	15	18.3	19.7	14.7	2.7	0	0
0	0	0	0	0	0	0	0	0	0	0	0.3	2.3	6.3	8.7	8.7	8	9.7	11.3	9.7	8.7	4.7	0.7	0	0
0	0	0	0	0	0	0	0	0	0	0	0.3	2.7	5	6	6.3	6.7	8	9.7	6	2.7	0.7	0	0	0
0	0	0	0	0	0	0	0	0	0	0	0.7	2	2.7	4	4	3.7	4.7	4.7	2.7	0.7	0	0	0	0
0	0	0	0	0	0	0	0	0	0	0.3	1	2	2	2.7	3	2.7	2	1	0.3	0	0	0	0	0
0	0	0	0	0	0	0	0	0	0.3	0.3	1	1.3	2	1.3	1.3	0.7	0.3	0	0	0	0	0	0	0
0	0	0	0	0	0	0	0	0.3	1.3	1.3	1.3	1	1	0.3	0	0	0	0	0	0	0	0	0	0
0	0	0	0	0	0	0	0	0.7	2.3	1.7	1.3	0.7	0.3	0	0	0	0	0	0	0	0	0	0	0
0	0	0	0	0	0	0	0.3	1.3	2	1.3	1.3	0.7	0.3	0	0	0	0	0	0	0	0	0	0	0
0	0	0	0	0	0	0	0.7	1.3	1.3	1	1.3	0.3	0	0	0	0	0	0	0	0	0	0	0	0
0	0	0	0	0	0	0.3	1.7	1.7	1.3	0.7	0.3	0	0	0	0	0	0	0	0	0	0	0	0	0
0	0	0	0	0	0.3	1	1.7	1.7	1	0.7	0	0	0	0	0	0	0	0	0	0	0	0	0	0
0	0	0	0	0.3	1.3	2	3	3.3	1.3	0.7	0	0	0	0	0	0	0	0	0	0	0	0	0	0
0	0	0	0	0.7	1.7	2.7	4.3	4.7	3.3	1.3	0.3	0	0	0	0	0	0	0	0	0	0	0	0	0
0	0	0	0.3	1.3	2.3	4.3	8	6	4.3	3	1.3	0.3	0	0	0	0	0	0	0	0	0	0	0	0
0	0	0	0.7	1.7	2	2.7	4	4	4	4	2.7	1	0.3	0.3	0.7	0.3	0	0	0	0	0	0	0	0
0	0	0	1	3	2.3	2	2.7	3	4.3	4.7	3.3	2.3	1.7	2	3.7	2.3	1	0.3	0	0	0	0	0	0
0	0	0	0.3	1	1.7	1.7	2.7	3.7	5.3	5	3.3	2.7	2	3	5.3	5.3	4.7	1.3	0	0	0	0	0	0
0	0	0	0	0.3	1	1.7	2.3	4.3	7.3	6.3	4	3.7	3.3	4	5.3	5.7	5.3	2	0.3	0	0	0	0	0
0	0	0	0	0	0.3	1.3	2.7	4.7	5.7	4.7	3.7	3.3	4.3	4.3	5	4.3	3.7	1.7	0.3	0	0	0	0	0
0	0	0	0	0	0	0.3	1.3	3.7	5.3	4	2.7	2.7	3.3	3.3	4.7	4	2.7	1	0	0	0	0	0	0
0	0	0	0	0	0	0	0.3	1.3	3	2.7	2.3	1.7	1.7	2	3.3	3	1.3	0.3	0	0	0	0	0	0
0	0	0	0	0.3	0	0	0	0.3	0.3	0.3	0.3	0.3	0.3	0.3	0.7	0.7	0.3	0	0	0	0	0	0	0
0	0	0	0	0	0	0	0	0	0	0	0	0	0	0	0	0	0	0	0	0	0	0	0	0
0	0	0	0	0	0	0	0	0	0	0	0	0	0	0.3	0.7	0.3	0	0	0	0	0	0	0	0
0	0	0	0	0	0	0	0	0	0	0	0	0	0	0.7	1	1	0	0	0	0	0	0	0	0
0	0	0	0	0	0	0	0	0	0	0	0	0	0.3	0.3	0.7	0.3	0	0	0	0	0	0	0	0
0	0	0	0	0	0	0	0	0	0	0	0	0	0	0	0	0	0	0	0	0	0	0	0	0
0	0	0	0	0	0	0	0	0	0	0	0	0	0	0	0	0	0	0	0	0	0	0	0	0
0	0	0	0	0	0	0	0	0	0	0	0	0	0	0	0	0	0	0	0	0	0	0	0	0
0	0	0	0	0	0	0	0	0	0	0	0	0	0	0	0	0	0	0	0	0	0	0	0	0
Frame 25 (50.00 ms)
0	0	0	0	0	0	0	0	0	0	0	0	0	0	0	0	0	0	0	0	0	0	0	0	0
0	0	0	0	0	0	0	0	0	0	0	0	0	0	0	0	0.7	1	1.7	1.3	0.7	0.3	0	0	0
0	0	0	0	0	0	0	0	0	0	0	0	0	0.3	0.7	1.7	4	6.7	8.3	9.3	6.3	4.3	1	0	0
0	0	0	0	0	0	0	0	0	0	0	0	0.3	2	4.3	6.7	9.3	11.7	13.7	18.7	17	17.3	4	0.3	0
0	0	0	0	0	0	0	0	0	0	0	0	1	6	10.3	12.7	11.7	13	18.3	19.3	19.7	19	4.7	0.3	0
0	0	0	0	0	0	0	0	0	0	0	0	2	8	11.7	11	11	11.3	14.7	19	23.3	15.3	2.7	0	0
0	0	0	0	0	0	0	0	0	0	0	0.3	2.3	6.3	8.7	8.7	7.7	9.7	11.3	10	9.3	5	0.7	0	0
0	0	0	0	0	0	0	0	0	0	0	0.3	2.7	5	6	6.7	6.7	8	10	6	3	0.7	0	0	0
0	0	0	0	0	0	0	0	0	0	0	0.7	2	3	4.3	4.3	4	5	5	3	0.7	0	0	0	0
0	0	0	0	0	0	0	0	0	0	0.3	1	2	2.3	2.7	3.3	3	2	1.3	0.3	0	0	0	0	0
0	0	0	0	0	0	0	0	0	0.3	0.3	1	1.3	2	1.7	1.3	1	0.3	0	0	0	0	0	0	0
0	0	0	0	0	0	0	0	0.3	1.3	1.3	1.3	1	1	0.3	0.3	0	0	0	0	0	0	0	0	0
0	0	0	0	0	0	0	0	0.7	2.3	1.7	1.3	0.7	0.3	0	0	0	0	0	0	0	0	0	0	0
0	0	0	0	0	0	0	0.3	1.3	2.3	1.7	1.3	0.7	0.3	0	0	0	0	0	0	0	0	0	0	0
0	0	0	0	0	0	0	0.7	1.7	1.7	1.3	1.3	0.7	0	0	0	0	0	0	0	0	0	0	0	0
0	0	0	0	0	0	0.3	1.7	2	1.3	0.7	0.3	0	0	0	0	0	0	0	0	0	0	0	0	0
0	0	0	0	0	0.3	1	2	1.7	1	0.7	0	0	0	0	0	0	0	0	0	0	0	0	0	0
0	0	0	0	0.3	1.3	2	3.3	3.3	1.7	0.7	0	0	0	0	0	0	0	0	0	0	0	0	0	0
0	0	0	0	0.7	1.7	2.7	4.7	5	3.7	1.7	0.3	0	0	0	0	0	0	0	0	0	0	0	0	0
0	0	0	0.3	1.3	2.7	4.7	8.7	6.7	4.7	3	1.3	0.3	0	0	0	0	0	0	0	0	0	0	0	0
0	0	0	0.7	2	2.3	3	4	4.3	4.3	4.3	3	1.3	0.3	0.3	0.7	0.3	0	0	0	0	0	0	0	0
0	0	0	1	3.3	2.7	2.3	3	3.3	4.7	5	3.7	2.7	2	2	4	2.7	1.3	0.3	0	0	0	0	0	0
0	0	0	0.3	1.3	2	2	2.7	4	5.7	5.3	3.3	3	2.7	3	5.7	6	5.3	1.7	0.3	0	0	0	0	0
0	0	0	0	0.3	1.3	2	2.7	4.7	8	6.7	4.3	4.3	4	4.3	5.7	6.3	6	2.7	0.3	0	0	0	0	0
0	0	0	0	0	0.3	1.7	3	5	6	5	4	4	4.7	5	5.7	5	4.3	2.3	0.3	0	0	0	0	0
0	0	0	0	0	0	0.3	1.7	4	5.7	4.3	3.3	3	3.7	4	5.7	4.7	3.7	1.3	0.3	0	0	0	0	0
0	0	0	0	0	0	0	0.3	1.7	3.3	3.3	2.7	2	2	2.7	4.3	3.7	2	0.3	0	0	0	0	0	0
0	0	0	0.3	0.3	0	0	0	0.3	0.7	0.7	0.7	0.3	0.3	0.3	0.7	0.7	0.3	0	0	0	0	0	0	0
0	0	0	0	0	0	0	0	0	0	0	0	0	0	0	0	0	0	0	0	0	0	0	0	0
0	0	0	0	0	0	0	0	0	0	0	0	0	0	0.3	1	1	0.3	0	0	0	0	0	0	0
0	0	0	0	0	0	0	0	0	0	0	0	0	0.3	1	1.7	1.7	0.3	0	0	0	0	0	0	0
0	0	0	0	0	0	0	0	0	0	0	0	0	0.3	1	1	0.7	0	0	0	0	0	0	0	0
0	0	0	0	0	0	0	0	0	0	0	0	0	0	0	0.3	0	0	0	0	0	0	0	0	0
0	0	0	0	0	0	0	0	0	0	0	0	0	0	0	0	0	0	0	0	0	0	0	0	0
0	0	0	0	0	0	0	0	0	0	0	0	0	0	0	0	0	0	0	0	0	0	0	0	0
0	0	0	0	0	0	0	0	0	0	0	0	0	0	0	0	0	0	0	0	0	0	0	0	0
Frame 26 (52.00 ms)
0	0	0	0	0	0	0	0	0	0	0	0	0	0	0	0	0	0	0	0	0	0	0	0	0
0	0	0	0	0	0	0	0	0	0	0	0	0	0	0	0	0.7	1	1.7	1.3	1	0.3	0	0	0
0	0	0	0	0	0	0	0	0	0	0	0	0	0.3	0.7	1.7	4	6.3	8	9.3	8	4.7	1	0	0
0	0	0	0	0	0	0	0	0	0	0	0	0.3	2	4.3	6.7	9	11.3	13.3	18.3	17.3	17.3	3.7	0	0
0	0	0	0	0	0	0	0	0	0	0	0	1	6	10.3	12.3	11.3	13	18	19	19.3	19	4.7	0.3	0
0	0	0	0	0	0	0	0	0	0	0	0	2	8	11.3	10.7	10.7	11	14.3	18.7	23	15.3	2.7	0	0
0	0	0	0	0	0	0	0	0	0	0	0.3	2.3	6.3	8.7	8.7	7.7	9.7	11.3	10	9.3	5	0.7	0	0
0	0	0	0	0	0	0	0	0	0	0	0.7	3	5.3	6.3	6.7	6.7	8	10	6.3	3	0.7	0	0	0
0	0	0	0	0	0	0	0	0	0	0	0.7	2	3	4.7	4.3	4	5	5.3	3	0.7	0	0	0	0
0	0	0	0	0	0	0	0	0	0	0.3	1	2	2.3	3	3.7	3	2.3	1.3	0.7	0	0	0	0	0
0	0	0	0	0	0	0	0	0	0.3	0.7	1.3	1.7	2.3	1.7	1.7	1	0.3	0	0	0	0	0	0	0
0	0	0	0	0	0	0	0	0.3	1.3	1.3	1.3	1	1.3	0.3	0.3	0	0	0	0	0	0	0	0	0
0	0	0	0	0	0	0	0	1	2.7	2	1.3	0.7	0.3	0	0	0	0	0	0	0	0	0	0	0
0	0	0	0	0	0	0	0.3	1.3	2.3	1.7	1.3	0.7	0.3	0	0	0	0	0	0	0	0	0	0	0
0	0	0	0	0	0	0	0.7	1.7	1.7	1.3	1.3	0.7	0	0	0	0	0	0	0	0	0	0	0	0
0	0	0	0	0	0	0.3	2	2	1.3	1	0.7	0.3	0	0	0	0	0	0	0	0	0	0	0	0
0	0	0	0	0	0.3	1	2	1.7	1	0.7	0.3	0	0	0	0	0	0	0	0	0	0	0	0	0
0	0	0	0	0.3	1.3	2.3	3.3	3.3	1.7	0.7	0	0	0	0	0	0	0	0	0	0	0	0	0	0
0	0	0	0	0.7	1.7	3	5	5	3.7	1.7	0.3	0	0	0	0	0	0	0	0	0	0	0	0	0
0	0	0	0.3	1.3	2.7	4.7	8.7	6.7	5	3.3	1.3	0.3	0	0	0	0	0	0	0	0	0	0	0	0
0	0	0	0.7	2	2.3	3	4.3	4.3	4.3	4.3	3.3	1.3	0.3	0.3	1	0.3	0	0	0	0	0	0	0	0
0	0	0	1	3.3	3	2.7	3.3	3.7	4.7	5.3	4	2.7	2	2.3	5	3.3	1.7	0.3	0	0	0	0	0	0
0	0	0	0.3	1.3	2	2	3	4.3	6	5.7	3.7	3.3	3	3.7	6.3	7	6.3	2.3	0.3	0	0	0	0	0
0	0	0	0	0.3	1.3	2	2.7	5	8.3	7.3	4.7	4.7	4.7	5	6.3	7	6.7	3.3	0.3	0	0	0	0	0
0	0	0	0	0	0.3	2	3	5.3	6.7	5.3	4.3	4.3	5.3	5.7	6.3	5.3	5	3	0.7	0	0	0	0	0
0	0	0	0	0	0	0.3	1.7	4.3	6.3	4.7	3.7	3.3	4.3	4.7	6	5	4	1.7	0.3	0	0	0	0	0
0	0	0	0.3	0	0	0	0.3	2	3.7	3.7	3	2.3	2.3	3.3	5.3	4.7	2.7	0.7	0	0	0	0	0	0
0	0	0	0.3	0.3	0	0	0	0.3	0.7	0.7	0.7	0.3	0.3	0.7	1	1	0.7	0	0	0	0	0	0	0
0	0	0	0	0	0	0	0	0	0	0	0	0	0	0	0.3	0.3	0	0	0	0	0	0	0	0
0	0	0	0	0	0	0	0	0	0	0	0	0	0	0.7	1.7	1.7	0.3	0	0	0	0	0	0	0
0	0	0	0	0	0	0	0	0	0	0	0	0	0.3	1.7	2.7	2.7	1	0	0	0	0	0	0	0
0	0	0	0	0	0	0	0	0	0	0	0	0	0.7	1.7	2.3	1.3	0.3	0	0	0	0	0	0	0
0	0	0	0	0	0	0	0	0	0	0	0	0	0	0.3	0.3	0	0	0	0	0	0	0	0	0
0	0	0	0	0	0	0	0	0	0	0	0	0	0	0	0	0	0	0	0	0	0	0	0	0
0	0	0	0	0	0	0	0	0	0	0	0	0	0	0	0	0	0	0	0	0	0	0	0	0
0	0	0	0	0	0	0	0	0	0	0	0	0	0	0	0	0	0	0	0	0	0	0	0	0
Frame 27 (54.00 ms)
0	0	0	0	0	0	0	0	0	0	0	0	0	0	0	0	0	0	0	0	0	0	0	0	0
0	0	0	0	0	0	0	0	0	0	0	0	0	0	0	0	0.7	1	1.3	1.3	1	0.3	0	0	0
0	0	0	0	0	0	0	0	0	0	0	0	0	0.3	0.7	1.7	4	6.3	8	9.3	8	4.7	1	0	0
0	0	0	0	0	0	0	0	0	0	0	0	0.3	2	4.3	6.7	8.7	11	13.3	18	17	17.3	4	0	0
0	0	0	0	0	0	0	0	0	0	0	0	1	6	10.3	12	11	12.3	17.7	18.7	19.3	19	4.7	0.3	0
0	0	0	0	0	0	0	0	0	0	0	0	2	8	11.3	10.7	10.7	11	14.3	18.7	23.3	15.7	2.7	0	0
0	0	0	0	0	0	0	0	0	0	0	0.3	2.3	6.3	8.7	8.7	7.7	9.7	11.7	10	9.7	5	0.7	0	0
0	0	0	0	0	0	0	0	0	0	0	0.7	3	5.3	6.3	6.7	7	8.3	10.3	6.7	3.3	1	0	0	0
0	0	0	0	0	0	0	0	0	0	0	0.7	2.3	3.3	4.7	4.7	4.3	5.3	5.3	3.3	1	0	0	0	0
0	0	0	0	0	0	0	0	0	0	0.3	1	2.3	2.7	3	3.7	3.3	2.7	1.7	0.7	0	0	0	0	0
0	0	0	0	0	0	0	0	0	0.3	0.7	1.3	1.7	2.3	2	1.7	1	0.3	0.3	0	0	0	0	0	0
0	0	0	0	0	0	0	0	0.3	1.3	1.3	1.3	1.3	1.3	0.7	0.3	0	0	0	0	0	0	0	0	0
0	0	0	0	0	0	0	0	1	2.7	2	1.3	0.7	0.3	0	0	0	0	0	0	0	0	0	0	0
0	0	0	0	0	0	0	0.3	1.7	2.7	1.7	1.3	0.7	0.3	0	0	0	0	0	0	0	0	0	0	0
0	0	0	0	0	0	0	0.7	1.7	2	1.3	1.7	0.7	0	0	0	0	0	0	0	0	0	0	0	0
0	0	0	0	0	0	0.3	2	2	1.7	1	0.7	0.3	0	0	0	0	0	0	0	0	0	0	0	0
0	0	0	0	0	0.3	1	2	2	1.3	1	0.3	0	0	0	0	0	0	0	0	0	0	0	0	0
0	0	0	0	0.3	1.3	2.3	3.3	3.3	1.7	1	0	0	0	0	0	0	0	0	0	0	0	0	0	0
0	0	0	0	0.7	1.7	3	5	5.3	4	1.7	0.3	0	0	0	0	0	0	0	0	0	0	0	0	0
0	0	0	0.3	1.3	3	5	9	7	5	3.3	1.7	0.3	0	0	0	0	0	0	0	0	0	0	0	0
0	0	0	0.7	2	2.3	3	4.3	4.7	4.7	4.7	3.7	1.7	0.7	0.3	1	0.7	0	0	0	0	0	0	0	0
0	0	0	1	3.7	3	2.7	3.3	3.7	5	5.7	4.3	3	2.3	2.7	5.7	4	2	0.7	0	0	0	0	0	0
0	0	0	0.3	1.3	2	2	3	4.3	6	5.7	4	3.7	3.3	4	7	7.7	7	2.7	0.3	0	0	0	0	0
0	0	0	0	0.3	1.3	2	3	5.3	8.7	7.3	5.3	5	5	5.3	7	8	7.7	3.7	0.7	0	0	0	0	0
0	0	0	0	0	0.3	2	3.3	5.7	7	5.7	4.7	4.7	5.7	6	7	6	5.7	3.3	0.7	0	0	0	0	0
0	0	0	0	0	0	0.3	1.7	4.7	6.7	5	4	3.7	4.7	5.3	7	5.7	4.7	2	0.3	0	0	0	0	0
0	0	0	0.3	0	0	0	0.3	2	4	3.7	3.3	2.7	2.7	3.7	6.3	5.3	3.3	0.7	0	0	0	0	0	0
0	0	0	0.3	0.3	0	0	0	0.3	0.7	0.7	0.7	0.7	0.7	0.7	1.3	1	0.7	0	0	0	0	0	0	0
0	0	0	0	0	0	0	0	0	0	0	0	0	0	0	0.3	0.3	0	0	0	0	0	0	0	0
0	0	0	0	0	0	0	0	0	0	0	0	0	0.3	0.7	2	2.3	0.7	0	0	0	0	0	0	0
0	0	0	0	0	0	0	0.3	0	0	0	0	0	0.7	2.3	4	4	1.7	0.3	0	0	0	0	0	0
0	0	0	0	0	0	0	0	0	0	0	0	0	1	2	3.3	2	0.7	0	0	0	0	0	0	0
0	0	0	0	0	0	0	0	0	0	0	0	0	0.3	0.3	0.7	0.3	0	0	0	0	0	0	0	0
0	0	0	0	0	0	0	0	0	0	0	0	0	0	0	0	0	0	0	0	0	0	0	0	0
0	0	0	0	0	0	0	0	0	0	0	0	0	0	0	0	0	0	0	0	0	0	0	0	0
0	0	0	0	0	0	0	0	0	0	0	0	0	0	0	0	0	0	0	0	0	0	0	0	0
Frame 28 (56.00 ms)
0	0	0	0	0	0	0	0	0	0	0	0	0	0	0	0	0	0	0	0	0	0	0	0	0
0	0	0	0	0	0	0	0	0	0	0	0	0	0	0	0	0.7	1	1.3	1.3	1.3	0.3	0	0	0
0	0	0	0	0	0	0	0	0	0	0	0	0	0.3	0.7	1.7	4	6.3	8	9.3	8.3	5	1	0	0
0	0	0	0	0	0	0	0	0	0	0	0	0.3	2	4.3	6.7	8.7	11.3	13.3	18	17.3	17.3	4	0.3	0
0	0	0	0	0	0	0	0	0	0	0	0	1	6	10.3	12	11	12.7	17.7	18.7	19.7	19	4.7	0.3	0
0	0	0	0	0	0	0	0	0	0	0	0	2	8.3	11.7	10.7	10.7	11	14.3	18.3	22.7	15.3	2.7	0	0
0	0	0	0	0	0	0	0	0	0	0	0.3	2.7	6.7	9	8.7	8	10	11.7	10.3	9.7	5	0.7	0	0
0	0	0	0	0	0	0	0	0	0	0	0.7	3.3	5.7	6.7	7	7.3	8.7	10.7	7	3.7	1	0	0	0
0	0	0	0	0	0	0	0	0	0	0	0.7	2.3	3.3	5	5	4.7	5.7	5.7	3.7	1	0	0	0	0
0	0	0	0	0	0	0	0	0	0	0.3	1.3	2.3	2.7	3.3	4.3	3.7	3	1.7	0.7	0	0	0	0	0
0	0	0	0	0	0	0	0	0	0.3	0.7	1.3	2	2.7	2.3	2.3	1.3	0.7	0.3	0	0	0	0	0	0
0	0	0	0	0	0	0	0	0.3	1.7	1.7	1.7	1.3	1.7	0.7	0.3	0.3	0	0	0	0	0	0	0	0
0	0	0	0	0	0	0	0	1	3	2.3	1.7	1	0.3	0	0	0	0	0	0	0	0	0	0	0
0	0	0	0	0	0	0	0.3	1.7	2.7	2	1.7	1	0.3	0	0	0	0	0	0	0	0	0	0	0
0	0	0	0	0	0	0	1	2	2	1.7	1.7	1	0.3	0	0	0	0	0	0	0	0	0	0	0
0	0	0	0	0	0	0.7	2.3	2.3	1.7	1	0.7	0.3	0	0	0	0	0	0	0	0	0	0	0	0
0	0	0	0	0	0.3	1	2.3	2	1.3	1	0.3	0	0	0	0	0	0	0	0	0	0	0	0	0
0	0	0	0	0.3	1.3	2.3	3.3	3.7	2	1	0	0	0	0	0	0	0	0	0	0	0	0	0	0
0	0	0	0	0.7	2	3	5	5.3	4	1.7	0.3	0	0	0	0	0	0	0	0	0	0	0	0	0
0	0	0	0.3	1.7	3	5	9	7	5.3	3.7	1.7	0.3	0	0	0	0	0	0	0	0	0	0	0	0
0	0	0	0.7	2	2.3	3	4.7	4.7	4.7	4.7	3.7	1.7	0.7	0.7	1.3	0.7	0.3	0	0	0	0	0	0	0
0	0	0	1.3	3.7	3	2.7	3.3	3.7	5	5.7	4.7	3.3	2.7	3	6.3	4.7	2.3	0.7	0	0	0	0	0	0
0	0	0	0.3	1.3	2	2	3	4.7	6.3	6	4.3	3.7	3.3	4.3	8	8.7	7.7	3	0.3	0	0	0	0	0
0	0	0	0	0.3	1.3	2	3	5.3	9	7.7	5.7	5.3	5.3	5.7	7.7	9	8.3	4.3	0.7	0	0	0	0	0
0	0	0	0	0	0.3	2	3.7	6	7.7	6	5	5	6	6.7	7.7	6.7	6.3	4	1	0	0	0	0	0
0	0	0	0	0	0	0.3	1.7	5	7	5	4	4	5	5.7	7.7	6.3	5	2.7	0.3	0	0	0	0	0
0	0	0	0.3	0	0	0	0.3	2.3	4.3	4	3.7	3	3	4.3	7	6	3.7	1	0	0	0	0	0	0
0	0	0	0.3	0.3	0	0	0	0.3	0.7	0.7	0.7	0.7	0.7	0.7	1.3	1.3	0.7	0	0	0	0	0	0	0
0	0	0	0	0	0	0	0	0	0	0	0	0	0	0	0.3	0.7	0	0	0	0	0	0	0	0
0	0	0	0	0	0	0	0	0	0	0	0	0	0.3	1	2.7	3	1.3	0	0	0	0	0	0	0
0	0	0	0	0	0	0	0.3	0	0	0	0	0	0.7	2.7	4.7	5	2.7	0.3	0	0	0	0	0	0
0	0	0	0	0	0	0	0.3	0	0	0	0	0	1	2.7	4	2.7	0.7	0	0	0	0	0	0	0
0	0	0	0	0	0	0	0	0	0	0	0	0	0.3	0.3	0.7	0.3	0	0	0	0	0	0	0	0
0	0	0	0	0	0	0	0	0	0	0	0	0	0	0	0	0	0	0	0	0	0	0	0	0
0	0	0	0	0	0	0	0	0	0	0	0	0	0	0	0	0	0	0	0	0	0	0	0	0
0	0	0	0	0	0	0	0	0	0	0	0	0	0	0	0	0	0	0	0	0	0	0	0	0
Frame 29 (58.00 ms)
0	0	0	0	0	0	0	0	0	0	0	0	0	0	0	0	0	0	0	0	0	0	0	0	0
0	0	0	0	0	0	0	0	0	0	0	0	0	0	0	0	0.7	1	1.7	1.7	1.3	0.3	0	0	0
0	0	0	0	0	0	0	0	0	0	0	0	0	0.3	0.7	1.7	4	6.3	8	9.7	8.7	5	1	0	0
0	0	0	0	0	0	0	0	0	0	0	0	0.3	2	4.3	6.7	8.7	11.3	13.3	18.7	17.7	17.3	4	0.3	0
0	0	0	0	0	0	0	0	0	0	0	0	1	6	10.7	12.3	11	12.7	18	19.3	19.7	18.3	4.7	0.3	0
0	0	0	0	0	0	0	0	0	0	0	0	2	8.7	11.7	11	10.7	11.3	14.7	18.7	22.3	15.3	3	0	0
0	0	0	0	0	0	0	0	0	0	0	0.3	2.7	6.7	9	8.7	8	10	12	10.3	10	5.7	1	0	0
0	0	0	0	0	0	0	0	0	0	0	0.7	3.3	6	6.7	7.3	7.7	9	11	7.3	4	1	0	0	0
0	0	0	0	0	0	0	0	0	0	0	0.7	2.3	3.7	5	5.3	5	6	6	4	1.3	0	0	0	0
0	0	0	0	0	0	0	0	0	0	0.3	1.3	2.7	3	3.7	4.3	4	3	2	0.7	0	0	0	0	0
0	0	0	0	0	0	0	0	0	0.3	0.7	1.7	2	3	2.7	2.3	1.3	0.7	0.3	0	0	0	0	0	0
0	0	0	0	0	0	0	0	0.3	1.7	1.7	1.7	1.7	2	1	0.3	0.3	0	0	0	0	0	0	0	0
0	0	0	0	0	0	0	0	1	3	2.3	1.7	1	0.7	0.3	0	0	0	0	0	0	0	0	0	0
0	0	0	0	0	0	0	0.3	2	3	2	1.7	1	0.7	0	0	0	0	0	0	0	0	0	0	0
0	0	0	0	0	0	0	1	2.3	2	1.7	1.7	1	0.3	0	0	0	0	0	0	0	0	0	0	0
0	0	0	0	0	0	0.7	2.7	2.3	1.7	1.3	1	0.3	0	0	0	0	0	0	0	0	0	0	0	0
0	0	0	0	0	0.3	1	2.3	2	1.7	1.3	0.3	0	0	0	0	0	0	0	0	0	0	0	0	0
0	0	0	0	0.3	1.3	2.3	3.3	3.7	2	1	0.3	0	0	0	0	0	0	0	0	0	0	0	0	0
0	0	0	0	1	2	3	5	5.3	4.3	2	0.3	0	0	0	0	0	0	0	0	0	0	0	0	0
0	0	0	0.3	1.7	3	5	9.3	7.3	5.3	3.7	1.7	0.3	0	0	0	0	0	0	0	0	0	0	0	0
0	0	0	0.7	2	2.3	3	4.7	5	5	5	4	2	1	0.7	1.3	1	0.3	0	0	0	0	0	0	0
0	0	0	1.3	4	3.3	2.7	3.3	4	5.3	6	5	3.7	3	3.7	7.3	5.3	2.7	0.7	0	0	0	0	0	0
0	0	0	0.3	1.3	2.3	2	3	4.7	6.7	6.3	4.7	4.3	3.7	4.7	8.3	9.3	8.7	3.3	0.3	0	0	0	0	0
0	0	0	0	0.3	1.3	2.3	3.3	5.7	9.7	8	5.7	6	5.7	6.3	8.3	9.7	9.3	4.7	0.7	0	0	0	0	0
0	0	0	0	0	0.7	2	3.7	6.3	7.7	6.3	5.3	5.3	6.7	7	8.3	7.3	7	4.3	1	0	0	0	0	0
0	0	0	0	0	0	0.7	2	5.3	7.3	5.3	4.3	4.3	5.3	6	8.3	6.7	5.7	3	0.3	0	0	0	0	0
0	0	0	0.3	0	0	0	0.7	2.3	4.7	4.3	4	3	3.7	4.7	7.7	6.7	4.3	1.3	0	0	0	0	0	0
0	0	0	0.3	0.3	0	0	0	0.3	0.7	0.7	0.7	0.7	0.7	1	1.7	1.3	0.7	0	0	0	0	0	0	0
0	0	0	0	0	0	0	0	0	0	0	0	0	0	0.3	0.7	0.7	0.3	0	0	0	0	0	0	0
0	0	0	0	0	0	0	0	0	0	0	0	0	0.3	1.3	3	3.7	1.7	0.3	0	0	0	0	0	0
0	0	0	0	0	0	0	0.3	0	0	0	0	0.3	1	3	5.7	6	3.7	0.7	0	0	0	0	0	0
0	0	0	0	0	0	0	0.3	0.3	0	0	0	0.3	1.3	3.3	5	3.3	1.3	0	0	0	0	0	0	0
0	0	0	0	0	0	0	0	0	0	0	0	0	0.3	0.7	1	0.3	0	0	0	0	0	0	0	0
0	0	0	0	0	0	0	0	0	0	0	0	0	0	0	0	0	0	0	0	0	0	0	0	0
0	0	0	0	0	0	0	0	0	0	0	0	0	0	0	0	0	0	0	0	0	0	0	0	0
0	0	0	0	0	0	0	0	0	0	0	0	0	0	0	0	0	0	0	0	0	0	0	0	0
Frame 30 (60.00 ms)
0	0	0	0	0	0	0	0	0	0	0	0	0	0	0	0	0	0	0	0	0	0	0	0	0
0	0	0	0	0	0	0	0	0	0	0	0	0	0	0	0	0.7	1	1.7	1.7	1.3	0.3	0	0	0
0	0	0	0	0	0	0	0	0	0	0	0	0	0.3	0.7	1.7	4	6.7	8.3	10	8.7	5	1	0	0
0	0	0	0	0	0	0	0	0	0	0	0	0.3	2	4.3	6.7	9	11.3	13.7	18.7	17.7	16.7	4	0.3	0
0	0	0	0	0	0	0	0	0	0	0	0	1	6	10.7	12.3	11.3	13	18.3	19.7	20	18.3	5	0.3	0
0	0	0	0	0	0	0	0	0	0	0	0	2	8.7	12	11	11	11.3	15	19	22.7	15.7	3.3	0	0
0	0	0	0	0	0	0	0	0	0	0	0.3	2.7	7	9	9	8.3	10.3	12	10.3	10.3	5.7	1	0	0
0	0	0	0	0	0	0	0	0	0	0	0.7	3.3	6	7	7.3	7.7	9.3	11.3	7.7	4.3	1	0	0	0
0	0	0	0	0	0	0	0	0	0	0	1	2.7	3.7	5.7	5.7	5.3	6.3	6.3	4	1.3	0	0	0	0
0	0	0	0	0	0	0	0	0	0	0.3	1.3	2.7	3.3	4	5	4.3	3.3	2	0.7	0	0	0	0	0
0	0	0	0	0	0	0	0	0	0.3	1	1.7	2	3.3	3	2.7	1.7	0.7	0.3	0	0	0	0	0	0
0	0	0	0	0	0	0	0	0.3	2	1.7	1.7	1.7	2.3	1	0.7	0.3	0	0	0	0	0	0	0	0
0	0	0	0	0	0	0	0	1.3	3.3	2.3	2	1	0.7	0.3	0	0	0	0	0	0	0	0	0	0
0	0	0	0	0	0	0	0.3	2.3	3	2	1.7	1	0.7	0	0	0	0	0	0	0	0	0	0	0
0	0	0	0	0	0	0	1	2.3	2	1.7	2	1	0.3	0	0	0	0	0	0	0	0	0	0	0
0	0	0	0	0	0	0.7	2.7	2.7	1.7	1.3	1	0.7	0	0	0	0	0	0	0	0	0	0	0	0
0	0	0	0	0	0.7	1	2.3	2	1.7	1.3	0.7	0	0	0	0	0	0	0	0	0	0	0	0	0
0	0	0	0	0.3	1.3	2.3	3.3	4	2.3	1.3	0.3	0	0	0	0	0	0	0	0	0	0	0	0	0
0	0	0	0	1	2	3	5.3	5.3	4.3	2.3	0.7	0	0	0	0	0	0	0	0	0	0	0	0	0
0	0	0	0.3	1.7	3	5.3	9.7	7.7	5.3	4	2	0.7	0	0	0	0	0	0	0	0	0	0	0	0
0	0	0	0.7	2	2.3	3.3	4.7	5	5	5	4.3	2	1	0.7	1.3	1	0.3	0	0	0	0	0	0	0
0	0	0	1.3	4	3.3	3	3.7	4	5.7	6.3	5	4	3.3	4.3	8	6.3	3.3	1	0	0	0	0	0	0
0	0	0	0.3	1.7	2.3	2.3	3.3	5	7	6.7	4.7	4.7	4.3	5.3	9	10.3	9.3	4	0.3	0	0	0	0	0
0	0	0	0	0.3	1.3	2.3	3.7	6	10	8.3	6.3	6.3	6.3	6.7	9	10.7	10	5.3	1	0	0	0	0	0
0	0	0	0	0	0.7	2.3	4	6.7	8	6.3	5.7	5.7	7	7.3	9	8	7.7	5	1.3	0	0	0	0	0
0	0	0	0	0	0	0.7	2	5.7	7.7	5.7	4.7	4.7	5.7	6.3	9	7.7	6.3	3.3	0.7	0	0	0	0	0
0	0	0	0.3	0	0	0	0.7	2.7	5	4.7	4	3.3	3.7	5	8.7	7.3	4.7	1.3	0	0	0	0	0	0
0	0	0	0.3	0.3	0	0	0	0.3	0.7	0.7	0.7	0.7	1	1	1.7	1.7	1	0.3	0	0	0	0	0	0
0	0	0	0	0	0	0	0	0	0	0	0	0	0	0.3	0.7	0.7	0.3	0	0	0	0	0	0	0
0	0	0	0	0	0.3	0	0	0	0	0	0	0	0.3	1.3	3.7	4.3	2	0.3	0	0	0	0	0	0
0	0	0	0	0	0	0	0.3	0	0	0	0	0.3	1.3	3.7	6.7	7	4.3	0.7	0	0	0	0	0	0
0	0	0	0	0	0	0	0.3	0.3	0	0	0	0.3	1.7	4	6	4	1.3	0.3	0	0	0	0	0	0
0	0	0	0	0	0	0	0	0	0	0	0	0	0.3	0.7	1	0.7	0	0	0	0	0	0	0	0
0	0	0	0	0	0	0	0	0	0	0	0	0	0	0	0	0	0	0	0	0	0	0	0	0
0	0	0	0	0	0	0	0	0	0	0	0	0	0	0	0	0	0	0	0	0	0	0	0	0
0	0	0	0	0	0	0	0	0	0	0	0	0	0	0	0	0	0	0	0	0	0	0	0	0
Frame 31 (62.00 ms)
0	0	0	0	0	0	0	0	0	0	0	0	0	0	0	0	0	0	0	0	0	0	0	0	0
0	0	0	0	0	0	0	0	0	0	0	0	0	0	0	0.3	0.7	1	1.7	1.7	1.3	0.7	0	0	0
0	0	0	0	0	0	0	0	0	0	0	0	0	0.3	0.7	1.7	4.3	6.7	8.3	10	9	5.7	1	0	0
0	0	0	0	0	0	0	0	0	0	0	0	0.3	2	4.3	6.7	9	11.3	14	19	18	17.3	4.3	0.3	0
0	0	0	0	0	0	0	0	0	0	0	0	1	6	10.7	12.3	11.3	13.3	19	19.7	20	18.7	5.7	0.3	0
0	0	0	0	0	0	0	0	0	0	0	0	2	8.7	12	11	11	11.7	15.7	19.3	22.7	16.3	3.3	0	0
0	0	0	0	0	0	0	0	0	0	0	0.3	2.7	7	9	9	8.3	10.3	12.3	10.7	10.3	6	1	0	0
0	0	0	0	0	0	0	0	0	0	0	0.7	3.7	6.3	7.3	7.7	8	9.7	12	8	4.7	1.3	0	0	0
0	0	0	0	0	0	0	0	0	0	0	1	2.7	4	6	5.7	5.3	6.7	7	4.7	1.7	0.3	0	0	0
0	0	0	0	0	0	0	0	0	0	0.3	1.3	3	3.3	4.3	5.3	4.7	3.7	2.7	1	0.3	0	0	0	0
0	0	0	0	0	0	0	0	0	0.3	1	1.7	2.3	3.3	3.3	3.3	2	1	0.3	0	0	0	0	0	0
0	0	0	0	0	0	0	0	0.3	2	2	2	1.7	2.3	1.3	0.7	0.3	0	0	0	0	0	0	0	0
0	0	0	0	0	0	0	0	1.3	3.7	2.7	2	1	0.7	0.3	0	0	0	0	0	0	0	0	0	0
0	0	0	0	0	0	0	0.3	2.3	3.3	2.3	2	1	0.7	0	0	0	0	0	0	0	0	0	0	0
0	0	0	0	0	0	0.3	1	2.3	2.3	2	2	1.3	0.3	0	0	0	0	0	0	0	0	0	0	0
0	0	0	0	0	0	0.7	2.7	2.7	2	1.7	1.3	0.7	0	0	0	0	0	0	0	0	0	0	0	0
0	0	0	0	0	0.7	1	2.3	2.3	2	1.3	0.7	0.3	0	0	0	0	0	0	0	0	0	0	0	0
0	0	0	0	0.3	1.3	2.3	3.7	4	2.3	1.3	0.7	0	0	0	0	0	0	0	0	0	0	0	0	0
0	0	0	0	1	2	3	5.3	5.7	4.3	2.3	0.7	0	0	0	0	0	0	0	0	0	0	0	0	0
0	0	0	0.3	1.7	3	5.3	9.7	7.7	5.3	4	2	0.7	0	0	0	0	0	0	0	0	0	0	0	0
0	0	0	0.7	2.3	2.7	3.3	5	5	5	5.3	4.3	2.3	1.3	1	1.7	1	0.3	0	0	0	0	0	0	0
0	0	0	1.3	4	3.3	3	3.7	4.3	5.7	6.3	5.3	4	3.7	4.7	8.7	6.7	3.3	1	0	0	0	0	0	0
0	0	0	0.3	1.7	2.3	2.3	3.3	5	7	7	5	4.7	4.3	5.7	9.7	11	10.3	4.3	0.7	0	0	0	0	0
0	0	0	0	0.3	1.3	2.3	3.7	6	10	8.7	6.3	6.7	6.7	7.3	9.7	11.3	11	5.7	1	0	0	0	0	0
0	0	0	0	0	0.7	2.3	4	7	8.3	6.7	5.7	6	7.3	8	9.7	8.7	8.3	5.3	1.3	0	0	0	0	0
0	0	0	0	0	0	0.7	2.3	6	7.7	5.7	5	5	6.3	7	9.7	8	7	3.7	0.7	0	0	0	0	0
0	0	0	0.3	0	0	0	0.7	3	5	4.7	4.3	3.7	4	5.3	9.3	8	5.3	1.7	0.3	0	0	0	0	0
0	0	0	0.3	0.3	0	0	0	0.3	1	0.7	0.7	0.7	1	1.3	2	2	1	0.3	0	0	0	0	0	0
0	0	0	0	0	0	0	0	0	0	0	0	0	0	0.3	0.7	1	0.3	0	0	0	0	0	0	0
0	0	0	0	0	0.3	0	0	0	0	0	0	0	0.3	1.7	4.3	5.3	2.7	0.3	0	0	0	0	0	0
0	0	0	0	0	0	0	0.3	0	0	0	0	0.3	1.3	4	7.7	8.3	5.3	1	0	0	0	0	0	0
0	0	0	0	0	0	0	0.3	0.3	0	0	0	0.3	2	4.3	7	4.7	1.7	0.3	0	0	0	0	0	0
0	0	0	0	0	0	0	0	0	0	0	0	0	0.3	1	1.3	0.7	0	0	0	0	0	0	0	0
0	0	0	0	0	0	0	0	0	0	0	0	0	0	0	0	0	0	0	0	0	0	0	0	0
0	0	0	0	0	0	0	0	0	0	0	0	0	0	0	0	0	0	0	0	0	0	0	0	0
0	0	0	0	0	0	0	0	0	0	0	0	0	0	0	0	0	0	0	0	0	0	0	0	0
Frame 32 (64.00 ms)
0	0	0	0	0	0	0	0	0	0	0	0	0	0	0	0	0	0	0	0	0	0	0	0	0
0	0	0	0	0	0	0	0	0	0	0	0	0	0	0	0	0.7	1	1.7	1.7	1.3	0.7	0	0	0
0	0	0	0	0	0	0	0	0	0	0	0	0	0	0.7	1.7	4	6.7	8.3	10	9.3	6	1	0	0
0	0	0	0	0	0	0	0	0	0	0	0	0.3	1.7	4.3	6.7	9	11.3	13.7	18.7	18.3	17.7	4.7	0.3	0
0	0	0	0	0	0	0	0	0	0	0	0	1	6	10.7	12.3	11.3	13.3	19	20	21	20	6	0.7	0
0	0	0	0	0	0	0	0	0	0	0	0	2	8.7	12	11	11	11.7	15.7	20	25.3	17.3	3.3	0	0
0	0	0	0	0	0	0	0	0	0	0	0.3	2.7	7	9.3	9	8.3	10.3	12.3	11	11	6.3	1	0	0
0	0	0	0	0	0	0	0	0	0	0	0.7	3.7	6.3	7.3	8	8	9.7	12.3	8.3	5	1.3	0	0	0
0	0	0	0	0	0	0	0	0	0	0	0.7	2.7	4	6	6	5.7	7	7.3	4.7	1.7	0.3	0	0	0
0	0	0	0	0	0	0	0	0	0	0.7	1.7	3	3.7	4.7	5.7	4.7	4	2.7	1.3	0.3	0	0	0	0
0	0	0	0	0	0	0	0	0	0.3	1	1.7	2.7	3.7	3.7	3.3	2	1	0.3	0	0	0	0	0	0
0	0	0	0	0	0	0	0	0.3	2	2	2	2	2.7	1.7	1	0.3	0	0	0	0	0	0	0	0
0	0	0	0	0	0	0	0	1.3	3.7	2.7	2	1	0.7	0.3	0	0	0	0	0	0	0	0	0	0
0	0	0	0	0	0	0	0.3	2.7	3.7	2.3	2	1.3	0.7	0	0	0	0	0	0	0	0	0	0	0
0	0	0	0	0	0	0.3	1	2.7	2.7	2	2	1.3	0.7	0	0	0	0	0	0	0	0	0	0	0
0	0	0	0	0	0	0.7	3	3	2	1.7	1.3	0.7	0.3	0	0	0	0	0	0	0	0	0	0	0
0	0	0	0	0	0.7	1.3	2.3	2.3	2	1.7	0.7	0.3	0	0	0	0	0	0	0	0	0	0	0	0
0	0	0	0	0.3	1.3	2.3	3.7	4	2.7	1.7	0.7	0	0	0	0	0	0	0	0	0	0	0	0	0
0	0	0	0	1	2	3	5.3	5.7	4.7	2.3	0.7	0	0	0	0	0	0	0	0	0	0	0	0	0
0	0	0	0.3	1.7	3.3	5.3	10	7.7	5.3	4	2.3	0.7	0	0	0	0	0	0	0	0	0	0	0	0
0	0	0	0.7	2.3	2.7	3.3	5	5	5.3	5.3	4.3	2.3	1.3	1	1.7	1.3	0.3	0	0	0	0	0	0	0
0	0	0	1.3	4	3.7	3	3.7	4.3	6	6.7	5.3	4.3	4	5	9	7.7	4	1	0	0	0	0	0	0
0	0	0	0.3	1.7	2.3	2.3	3.3	5.3	7.3	7	5	4.7	4.7	6	10.3	12	11	4.7	0.7	0	0	0	0	0
0	0	0	0	0.3	1.7	2.3	3.7	6.3	10.3	9	6.7	7	7	7.7	10	12	11.3	6	1.3	0	0	0	0	0
0	0	0	0	0	0.7	2.3	4.3	7	8.7	7	6	6.3	7.7	8.7	10.3	9.3	9	6	1.7	0	0	0	0	0
0	0	0	0	0	0	0.7	2.3	6	8.3	6	5.3	5.3	6.7	7.3	10	8.7	7.7	4	1	0	0	0	0	0
0	0	0	0.3	0	0	0	0.7	3	5.7	5	4.3	4	4.3	5.7	10	8.7	5.7	1.7	0.3	0	0	0	0	0
0	0	0	0.3	0.3	0	0	0	0.3	1	1	0.7	0.7	1	1.3	2	2	1	0.3	0	0	0	0	0	0
0	0	0	0	0	0	0	0	0	0	0	0	0	0	0.3	1	1	0.3	0	0	0	0	0	0	0
0	0	0	0	0	0.3	0	0	0	0	0	0	0	0.3	1.7	5	6	3.3	0.3	0	0	0	0	0	0
0	0	0	0	0	0	0	0.3	0.3	0.3	0	0	0.3	1.7	4.7	8.7	9.7	6.3	1	0	0	0	0	0	0
0	0	0	0	0	0	0	0.7	0.7	0.3	0	0	0.7	2.3	5.3	8	5.3	2	0.3	0	0	0	0	0	0
0	0	0	0	0	0	0	0	0	0	0	0	0	0.3	1.3	1.7	1	0.3	0	0	0	0	0	0	0
0	0	0	0	0	0	0	0	0	0	0	0	0	0	0	0	0	0	0	0	0	0	0	0	0
0	0	0	0	0	0	0	0	0	0	0	0	0	0	0	0	0	0	0	0	0	0	0	0	0
0	0	0	0	0	0	0	0	0	0	0	0	0	0	0	0	0	0	0	0	0	0	0	0	0
Frame 33 (66.00 ms)
0	0	0	0	0	0	0	0	0	0	0	0	0	0	0	0	0	0	0	0	0	0	0	0	0
0	0	0	0	0	0	0	0	0	0	0	0	0	0	0	0	0.7	1	1.7	1.7	1.3	0.7	0	0	0
0	0	0	0	0	0	0	0	0	0	0	0	0	0	0.7	1.7	4	6.7	8.3	10	9.3	6	1.3	0	0
0	0	0	0	0	0	0	0	0	0	0	0	0.3	1.7	4	6.7	8.7	11.3	13.7	19	18.3	18	5	0.3	0
0	0	0	0	0	0	0	0	0	0	0	0	1	5.3	10.3	12.3	11.3	13.3	19	20	21	20	6.3	0.7	0
0	0	0	0	0	0	0	0	0	0	0	0	2	8	11.7	11	11	11.7	15.7	20	25.3	17.3	3.7	0.3	0
0	0	0	0	0	0	0	0	0	0	0	0.3	2.7	7	9.3	9.3	8.7	10.7	12.7	11	11.3	6.7	1	0	0
0	0	0	0	0	0	0	0	0	0	0	0.7	3.7	6.3	7.7	8	8.3	10	12.7	8.7	5	1.7	0	0	0
0	0	0	0	0	0	0	0	0	0	0	1	3	4.3	6.3	6	5.7	7.3	7.3	5	2	0.3	0	0	0
0	0	0	0	0	0	0	0	0	0	0.3	1.7	3.3	3.7	5	6	5	4	3	1.3	0.3	0	0	0	0
0	0	0	0	0	0	0	0	0	0.3	1	2	2.7	4	3.7	3.7	2.3	1	0.3	0	0	0	0	0	0
0	0	0	0	0	0	0	0	0.3	2.3	2	2.3	2	2.7	1.7	1	0.3	0	0	0	0	0	0	0	0
0	0	0	0	0	0	0	0	1.3	4	3	2.3	1.3	1	0.7	0	0	0	0	0	0	0	0	0	0
0	0	0	0	0	0	0	0.3	2.7	3.7	2.7	2.3	1.3	1	0.3	0	0	0	0	0	0	0	0	0	0
0	0	0	0	0	0	0.3	1	2.7	2.7	2	2.3	1.3	0.7	0	0	0	0	0	0	0	0	0	0	0
0	0	0	0	0	0	0.7	3	3.3	2.3	1.7	1.7	1	0.3	0	0	0	0	0	0	0	0	0	0	0
0	0	0	0	0	0.7	1.3	2.3	2.7	2	1.7	1	0.3	0	0	0	0	0	0	0	0	0	0	0	0
0	0	0	0	0.3	1.3	2.3	3.7	4.3	2.7	1.7	0.7	0	0	0	0	0	0	0	0	0	0	0	0	0
0	0	0	0	1	2	3	5.3	5.7	4.7	2.3	1	0.3	0	0	0	0	0	0	0	0	0	0	0	0
0	0	0	0.3	1.7	3.3	5.3	10	8	5.7	4	2.7	1	0.3	0	0	0	0	0	0	0	0	0	0	0
0	0	0	0.7	2.3	2.7	3.3	5	5.3	5.3	5.7	4.7	2.7	1.3	1	1.7	1.3	0.7	0	0	0	0	0	0	0
0	0	0	1.3	4	3.7	3	3.7	4.3	6	7	5.7	4.7	4	5.3	9.7	8.3	4.7	1.3	0	0	0	0	0	0
0	0	0	0.3	1.7	2.7	2.7	3.7	5.3	7.7	7.3	5.3	5	5	6.3	11	12.7	11.7	5	0.7	0	0	0	0	0
0	0	0	0	0.3	1.7	2.7	4	6.7	10.7	9.3	7	7.3	7.3	8	10.7	12.7	12.3	6.7	1.3	0	0	0	0	0
0	0	0	0	0	0.7	2.7	4.7	7.7	9	7.3	6.3	6.3	8	8.7	10.7	9.7	9.7	6.3	1.7	0	0	0	0	0
0	0	0	0	0	0	0.7	2.7	6.3	8.3	6.3	5.3	5.3	6.7	7.7	10.7	9	8	4.3	1	0	0	0	0	0
0	0	0	0.3	0	0	0	0.7	3.3	5.7	5	4.7	4	4.3	6	10.7	9.3	6.3	2	0.3	0	0	0	0	0
0	0	0	0.3	0.3	0	0	0	0.7	1	1	0.7	0.7	1	1.3	2.3	2	1.3	0.3	0	0	0	0	0	0
0	0	0	0	0	0	0	0	0	0	0	0	0	0	0.3	1	1	0.7	0	0	0	0	0	0	0
0	0	0	0	0	0.3	0	0	0	0	0	0	0	0.3	1.7	5.3	6.7	3.7	0.7	0	0	0	0	0	0
0	0	0	0	0	0	0	0.3	0.3	0.3	0	0	0.3	2	5	9.7	10.7	7.3	1.3	0	0	0	0	0	0
0	0	0	0	0	0	0	0.7	0.7	0.3	0	0	0.7	2.7	6	9	6	2.3	0.3	0	0	0	0	0	0
0	0	0	0	0	0	0	0	0	0	0	0	0	0.7	1.7	2	1	0.3	0	0	0	0	0	0	0
0	0	0	0	0	0	0	0	0	0	0	0	0	0	0	0	0	0	0	0	0	0	0	0	0
0	0	0	0	0	0	0	0	0	0	0	0	0	0	0	0	0	0	0	0	0	0	0	0	0
0	0	0	0	0	0	0	0	0	0	0	0	0	0	0	0	0	0	0	0	0	0	0	0	0
Frame 34 (68.00 ms)
0	0	0	0	0	0	0	0	0	0	0	0	0	0	0	0	0	0	0	0	0	0	0	0	0
0	0	0	0	0	0	0	0	0	0	0	0	0	0	0	0	0.7	1	1.7	1.7	1.3	0.7	0	0	0
0	0	0	0	0	0	0	0	0	0	0	0	0	0	0.7	1.7	4	6.3	8	10	9.3	6	1.3	0	0
0	0	0	0	0	0	0	0	0	0	0	0	0.3	1.3	3.7	6.3	8.7	11	13.7	18.7	18.3	18	5	0.3	0
0	0	0	0	0	0	0	0	0	0	0	0	0.7	5	10	12.3	11.3	13	19	20.3	21.3	20	6.3	0.7	0
0	0	0	0	0	0	0	0	0	0	0	0	1.7	7.7	11.7	11	11	11.7	15.7	20.7	25.7	17.7	3.7	0.3	0
0	0	0	0	0	0	0	0	0	0	0	0.3	2.3	6.7	9.3	9.3	8.7	10.7	12.7	11.3	11.7	7	1	0	0
0	0	0	0	0	0	0	0	0	0	0	0.7	3.7	6.3	7.7	8	8.3	10.3	13	8.7	5.3	1.7	0.3	0	0
0	0	0	0	0	0	0	0	0	0	0	1	3	4.3	6.3	6.3	6	7.7	7.7	5.3	2.3	0.3	0	0	0
0	0	0	0	0	0	0	0	0	0	0.3	1.7	3.3	4	5	6	5.3	4.3	3	1.7	0.3	0	0	0	0
0	0	0	0	0	0	0	0	0	0.3	1	2	2.7	4	4	3.7	2.3	1.3	0.7	0	0	0	0	0	0
0	0	0	0	0	0	0	0	0.7	2.3	2	2.3	2	2.7	2	1	0.3	0	0	0	0	0	0	0	0
0	0	0	0	0	0	0	0.3	1.7	4	3	2.3	1.3	1	0.7	0	0	0	0	0	0	0	0	0	0
0	0	0	0	0	0	0	0.7	3	4	2.7	2.3	1.7	1	0.3	0	0	0	0	0	0	0	0	0	0
0	0	0	0	0	0	0.3	1.3	3	2.7	2	2.3	1.7	0.7	0	0	0	0	0	0	0	0	0	0	0
0	0	0	0	0	0	1	3.3	3.3	2.3	1.7	1.7	1	0.3	0	0	0	0	0	0	0	0	0	0	0
0	0	0	0	0	0.7	1.3	2.7	2.7	2.3	1.7	1	0.3	0	0	0	0	0	0	0	0	0	0	0	0
0	0	0	0	0.3	1.7	2.7	3.7	4.3	3	2	1	0	0	0	0	0	0	0	0	0	0	0	0	0
0	0	0	0	1	2.3	3.3	5.3	5.7	4.7	2.7	1	0.3	0	0	0	0	0	0	0	0	0	0	0	0
0	0	0	0.3	1.7	3.3	5.7	10.3	8	5.7	4.3	2.7	1	0.3	0	0	0	0	0	0	0	0	0	0	0
0	0	0	1	2.3	2.7	3.7	5	5.3	5.7	5.7	5	2.7	1.3	1	1.7	1.3	0.7	0	0	0	0	0	0	0
0	0	0	1.3	4.3	3.7	3.3	4	4.7	6.3	7	6	4.7	4.3	5.3	9.7	8.7	5	1.3	0	0	0	0	0	0
0	0	0	0.3	1.7	2.7	2.7	4	5.7	8	7.7	5.7	5.3	5	6.3	11.3	13	12.3	5	0.7	0	0	0	0	0
0	0	0	0	0.3	1.7	2.7	4	6.7	11	9.7	7.3	7.3	7.7	8.3	11.3	13.3	12.3	6.7	1.3	0	0	0	0	0
0	0	0	0	0	0.7	2.7	4.7	7.7	9	7.3	6.7	6.7	8.3	9.3	11.3	10.3	10	6.7	2	0.3	0	0	0	0
0	0	0	0	0	0	1	2.7	6.7	8.7	6.7	5.7	5.7	7	8	11.3	9.7	8.3	4.7	1.3	0	0	0	0	0
0	0	0	0.3	0	0	0	0.7	3.3	6	5.3	4.7	4.3	4.7	6.3	11.3	10	6.7	2	0.3	0	0	0	0	0
0	0	0	0.3	0.3	0	0	0	0.7	1	1	1	0.7	1	1.3	2.7	2.3	1.3	0.3	0	0	0	0	0	0
0	0	0	0	0	0.3	0	0	0	0	0	0	0	0	0.3	1	1.3	0.7	0	0	0	0	0	0	0
0	0	0	0	0	0.3	0.3	0	0	0	0	0	0	0.3	2	6	7.3	4.3	0.7	0	0	0	0	0	0
0	0	0	0	0	0	0.3	0.7	0.3	0.3	0	0	0.3	2	5.3	10.7	12	8	1.3	0	0	0	0	0	0
0	0	0	0	0	0	0.3	1	0.7	0.3	0	0	0.7	3	6.7	10	7	2.7	0.3	0	0	0	0	0	0
0	0	0	0	0	0	0	0.3	0	0	0	0	0	0.7	2	2.3	1	0.3	0	0	0	0	0	0	0
0	0	0	0	0	0	0	0	0	0	0	0	0	0	0	0	0	0	0	0	0	0	0	0	0
0	0	0	0	0	0	0	0	0	0	0	0	0	0	0	0	0	0	0	0	0	0	0	0	0
0	0	0	0	0	0	0	0	0	0	0	0	0	0	0	0	0	0	0	0	0	0	0	0	0
Frame 35 (70.00 ms)
0	0	0	0	0	0	0	0	0	0	0	0	0	0	0	0	0	0	0	0	0	0	0	0	0
0	0	0	0	0	0	0	0	0	0	0	0	0	0	0	0	0.3	1	1.7	1.7	1.3	0.7	0	0	0
0	0	0	0	0	0	0	0	0	0	0	0	0	0	0.3	1.3	3.7	6	7.7	9.7	9	6	1.3	0	0
0	0	0	0	0	0	0	0	0	0	0	0	0	1	3.3	6	8.3	10.7	13.3	18.7	18	18	5	0.3	0
0	0	0	0	0	0	0	0	0	0	0	0	0.7	4.7	9.7	11.7	11	13	18.7	20.3	21.3	20	6.3	0.7	0
0	0	0	0	0	0	0	0	0	0	0	0	1.7	7.3	11.3	11	11	11.7	15.7	20.7	25.7	17.7	3.7	0.3	0
0	0	0	0	0	0	0	0	0	0	0	0.3	2.3	6.7	9.3	9.3	8.7	10.7	12.7	11.3	11.7	7	1	0	0
0	0	0	0	0	0	0	0	0	0	0	0.7	3.3	6.3	7.7	8	8.7	10.3	13	9	5.7	1.7	0.3	0	0
0	0	0	0	0	0	0	0	0	0	0	1	3	4.3	6.3	6.3	6	7.7	7.7	5.7	2.3	0.3	0	0	0
0	0	0	0	0	0	0	0	0	0	0.3	1.7	3.3	4	5	6.3	5.3	4.7	3.3	1.7	0.3	0	0	0	0
0	0	0	0	0	0	0	0	0	0.3	1	2	3	4.3	4	4	2.7	1.3	0.7	0	0	0	0	0	0
0	0	0	0	0	0	0	0	0.7	2.3	2.3	2.3	2	3	2	1.3	0.3	0	0	0	0	0	0	0	0
0	0	0	0	0	0	0	0.3	1.7	4	3.3	2.3	1.3	1	0.7	0.3	0	0	0	0	0	0	0	0	0
0	0	0	0	0	0	0	0.7	3	4	3	2.3	1.7	1	0.3	0	0	0	0	0	0	0	0	0	0
0	0	0	0	0	0	0.3	1.3	3	3	2.3	2.7	1.7	0.7	0	0	0	0	0	0	0	0	0	0	0
0	0	0	0	0	0	1	3.3	3.7	2.7	2	2	1.3	0.3	0	0	0	0	0	0	0	0	0	0	0
0	0	0	0	0	0.7	1.3	2.7	2.7	2.3	2	1	0.3	0	0	0	0	0	0	0	0	0	0	0	0
0	0	0	0	0.3	1.7	2.7	3.7	4.3	3	2.3	1	0	0	0	0	0	0	0	0	0	0	0	0	0
0	0	0	0	1	2.3	3.3	5.7	6	5	3	1	0.3	0	0	0	0	0	0	0	0	0	0	0	0
0	0	0	0.3	1.7	3.3	5.7	10.7	8.3	6	4.3	3	1.3	0.3	0	0	0	0	0	0	0	0	0	0	0
0	0	0	1	2.3	3	3.7	5.3	5.7	5.7	5.7	5	3	1.7	1.3	2	1.7	0.7	0	0	0	0	0	0	0
0	0	0	1.3	4.3	3.7	3.3	4	4.7	6.3	7.3	6	5	4.7	5.7	10.7	9.3	5.3	1.3	0	0	0	0	0	0
0	0	0	0.3	1.7	2.7	2.7	4	6	8	7.7	5.7	5.3	5.3	6.7	11.7	13.7	13	5.3	0.7	0	0	0	0	0
0	0	0	0	0.3	1.7	2.7	4.3	7.3	11.3	10	7.3	7.7	8	8.7	11.7	14	13	7	1.7	0	0	0	0	0
0	0	0	0	0	0.7	3	5	8	9.7	7.7	6.7	7	8.3	9.3	11.7	10.7	10.3	7	2	0.3	0	0	0	0
0	0	0	0	0	0	1	2.7	7	9	7	6	5.7	7	8.3	11.7	10	8.7	5	1.3	0	0	0	0	0
0	0	0	0.3	0	0	0	0.7	3.7	6.3	5.7	5	4.3	4.7	6.7	11.7	10.3	7	2.3	0.3	0	0	0	0	0
0	0	0	0.3	0.3	0	0	0	0.7	1	1	1	1	1	1.3	2.7	2.7	1.3	0.3	0	0	0	0	0	0
0	0	0	0	0	0.3	0	0	0	0	0	0	0	0	0.3	1	1.3	0.7	0	0	0	0	0	0	0
0	0	0	0	0	0.3	0.3	0	0	0	0	0	0	0.3	2	6.7	8	4.7	0.7	0	0	0	0	0	0
0	0	0	0	0	0	0.3	0.7	0.3	0.3	0	0	0.7	2.3	6	12	13.3	9	1.7	0	0	0	0	0	0
0	0	0	0	0	0	0.3	1	0.7	0.3	0	0	0.7	3.3	7.3	11.3	7.7	3	0.3	0	0	0	0	0	0
0	0	0	0	0	0	0	0.3	0	0	0	0	0	0.7	2.3	3	1.3	0.3	0	0	0	0	0	0	0
0	0	0	0	0	0	0	0	0	0	0	0	0	0	0.3	0.3	0	0	0	0	0	0	0	0	0
0	0	0	0	0	0	0	0	0	0	0	0	0	0	0	0	0	0	0	0	0	0	0	0	0
0	0	0	0	0	0	0	0	0	0	0	0	0	0	0	0	0	0	0	0	0	0	0	0	0
Frame 36 (72.00 ms)
0	0	0	0	0	0	0	0	0	0	0	0	0	0	0	0	0	0	0	0	0	0	0	0	0
0	0	0	0	0	0	0	0	0	0	0	0	0	0	0	0	0.3	1	1.7	1.7	1.3	0.7	0	0	0
0	0	0	0	0	0	0	0	0	0	0	0	0	0	0.3	1.3	3.3	5.7	7.3	9.3	9	6.3	1.3	0	0
0	0	0	0	0	0	0	0	0	0	0	0	0	1	3.3	6	8	10.3	12.7	18	18	18	5	0.3	0
0	0	0	0	0	0	0	0	0	0	0	0	0.7	4.7	9.3	11.7	10.3	12.3	18.3	19.7	21	20	6.7	0.7	0
0	0	0	0	0	0	0	0	0	0	0	0	1.7	7.3	11	10.7	10.7	11.3	15.7	20.3	25.7	17.7	4	0.3	0
0	0	0	0	0	0	0	0	0	0	0	0.3	2.3	6.7	9.3	9.3	8.7	10.7	12.7	11.3	11.7	7	1	0	0
0	0	0	0	0	0	0	0	0	0	0	0.7	3.3	6.3	7.7	8.3	8.7	10.3	13	9	5.7	1.7	0.3	0	0
0	0	0	0	0	0	0	0	0	0	0	1	3	4.7	6.7	6.7	6	7.7	8	5.7	2.3	0.3	0	0	0
0	0	0	0	0	0	0	0	0	0	0.7	1.7	3.7	4.3	5.3	6.3	5.7	4.7	3.7	1.7	0.3	0	0	0	0
0	0	0	0	0	0	0	0	0	0.7	1.3	2.3	3.3	4.3	4.3	4	2.7	1.3	0.7	0.3	0	0	0	0	0
0	0	0	0	0	0	0	0	0.7	2.3	2.3	2.7	2.3	3	2.3	1.3	0.7	0	0	0	0	0	0	0	0
0	0	0	0	0	0	0	0.3	1.7	4.3	3.3	2.7	1.7	1.3	0.7	0.3	0	0	0	0	0	0	0	0	0
0	0	0	0	0	0	0	0.7	3.3	4.3	3	2.7	1.7	1.3	0.3	0	0	0	0	0	0	0	0	0	0
0	0	0	0	0	0	0.3	1.3	3.3	3	2.3	2.7	1.7	1	0.3	0	0	0	0	0	0	0	0	0	0
0	0	0	0	0	0	1	3.7	3.7	2.7	2	2	1.3	0.3	0	0	0	0	0	0	0	0	0	0	0
0	0	0	0	0	0.7	1.3	2.7	3	2.7	2	1.3	0.3	0	0	0	0	0	0	0	0	0	0	0	0
0	0	0	0	0.3	1.7	2.7	4	4.7	3.3	2.3	1	0	0	0	0	0	0	0	0	0	0	0	0	0
0	0	0	0	1	2.3	3.3	5.7	6	5	3	1.3	0.3	0	0	0	0	0	0	0	0	0	0	0	0
0	0	0	0.3	1.7	3.7	5.7	11	8.3	6	4.3	3	1.3	0.3	0	0	0	0	0	0	0	0	0	0	0
0	0	0	1	2.3	3	3.7	5.7	5.7	6	6	5	3	1.7	1.3	2	1.7	0.7	0	0	0	0	0	0	0
0	0	0	1.3	4.3	4	3.3	4.3	5	6.7	7.7	6.3	5.3	4.7	6	11	10	5.7	1.3	0	0	0	0	0	0
0	0	0	0.3	1.7	2.7	3	4.3	6	8.3	8	6	5.7	5.7	7	12	14.3	13.3	5.7	0.7	0	0	0	0	0
0	0	0	0	0.3	1.7	2.7	4.3	7.3	11.7	10.3	7.7	8	8.3	9	12	14.3	13.7	7.3	1.7	0	0	0	0	0
0	0.3	0	0	0	1	3	5	8.3	9.7	8	7	7.3	9	9.7	12	11	11	7.3	2.3	0.3	0	0	0	0
0	0	0	0	0	0	1	2.7	7.3	9.3	7	6	6	7.7	9	12	10.3	9	5	1.3	0	0	0	0	0
0	0	0	0.3	0	0	0	1	4	6.3	5.7	5.3	4.7	5	7	12.7	10.7	7	2.3	0.3	0	0	0	0	0
0	0	0	0.3	0.3	0	0	0	0.7	1	1	1	1	1.3	1.7	3	2.7	1.3	0.3	0	0	0	0	0	0
0	0	0	0	0	0.3	0	0	0	0	0	0	0	0	0.3	1.3	1.3	0.7	0	0	0	0	0	0	0
0	0	0	0	0	0.3	0.3	0.3	0	0	0	0	0	0.7	2.3	7	8.7	5	0.7	0	0	0	0	0	0
0	0	0	0	0	0	0.3	1	0.7	0.3	0	0	0.7	2.7	6.3	13	14.7	9.7	1.7	0	0	0	0	0	0
0	0	0	0	0	0	0.3	1	1	0.3	0	0	1	3.3	8	12.3	8.7	3.3	0.3	0	0	0	0	0	0
0	0	0	0	0	0	0	0.3	0.3	0	0	0	0.3	1	2.3	3.3	1.7	0.3	0	0	0	0	0	0	0
0	0	0	0	0	0	0	0	0	0	0	0	0	0	0.3	0.3	0	0	0	0	0	0	0	0	0
0	0	0	0	0	0	0	0	0	0	0	0	0	0	0	0	0	0	0	0	0	0	0	0	0
0	0	0	0	0	0	0	0	0	0	0	0	0	0	0	0	0	0	0	0	0	0	0	0	0
Frame 37 (74.00 ms)
0	0	0	0	0	0	0	0	0	0	0	0	0	0	0	0	0	0	0	0	0	0	0	0	0
0	0	0	0	0	0	0	0	0	0	0	0	0	0	0	0	0.3	1	1.7	1.7	1.3	0.7	0	0	0
0	0	0	0	0	0	0	0	0	0	0	0	0	0	0.3	1.3	3.3	5.3	7	9	8.7	6	1.3	0	0
0	0	0	0	0	0	0	0	0	0	0	0	0	1	3	5.7	7.7	9.7	12.3	17.7	17.3	17.7	5.3	0.3	0
0	0	0	0	0	0	0	0	0	0	0	0	0.7	4.3	9	11	10.3	12.3	18	19.3	20	20	6.7	0.7	0
0	0	0	0	0	0	0	0	0	0	0	0	1.3	7	10.7	10.3	10.7	11.3	15	19.3	23.7	17.3	4	0.3	0
0	0	0	0	0	0	0	0	0	0	0	0.3	2.3	6.7	9	9	8.7	10.7	12.7	11	11.7	7	1	0	0
0	0	0	0	0	0	0	0	0	0	0	0.7	3.3	6.3	7.7	8.3	8.7	10.3	13	9	5.7	2	0.3	0	0
0	0	0	0	0	0	0	0	0	0	0	1	3	4.7	6.7	6.7	6.3	8	8	6	2.3	0.3	0	0	0
0	0	0	0	0	0	0	0	0	0	0.7	2	3.7	4.3	5.3	6.3	5.7	4.7	3.7	2	0.3	0	0	0	0
0	0	0	0	0	0	0	0	0	0.7	1.3	2.3	3.3	4.7	4.3	4.3	2.7	1.3	0.7	0.3	0	0	0	0	0
0	0	0	0	0	0	0	0	0.7	2.7	2.7	2.7	2.3	3.3	2.3	1.7	0.7	0.3	0	0	0	0	0	0	0
0	0	0	0	0	0	0	0.3	2	4.7	3.7	2.7	1.7	1.3	1	0.3	0	0	0	0	0	0	0	0	0
0	0	0	0	0	0	0	1	3.7	4.7	3.3	2.7	1.7	1.3	0.3	0	0	0	0	0	0	0	0	0	0
0	0	0	0	0	0	0.3	1.7	3.7	3.3	2.7	3	2	1	0.3	0	0	0	0	0	0	0	0	0	0
0	0	0	0	0	0	1	3.7	4	3	2.3	2.3	1.3	0.3	0	0	0	0	0	0	0	0	0	0	0
0	0	0	0	0	0.7	1.3	3	3.3	3	2.3	1.3	0.7	0	0	0	0	0	0	0	0	0	0	0	0
0	0	0	0	0.7	1.7	2.7	4	4.7	3.7	2.7	1	0.3	0	0	0	0	0	0	0	0	0	0	0	0
0	0	0	0	1	2.3	3.3	6	6.3	5.3	3	1.3	0.3	0	0	0	0	0	0	0	0	0	0	0	0
0	0	0	0.3	1.7	3.7	5.7	11	8.3	6.3	4.7	3	1.7	0.3	0	0	0	0	0	0	0	0	0	0	0
0	0	0	1	2.7	3	3.7	5.7	5.7	6	6	5.7	3.3	2	1.3	2	1.7	0.7	0	0	0	0	0	0	0
0	0	0	1.3	4.7	4	3.3	4.3	5	6.7	7.7	6.7	5.3	5	6.3	11.7	10.7	6	1.3	0	0	0	0	0	0
0	0	0	0.3	2	3	3	4.3	6.3	8.3	8.3	6	6	6	7.3	12.7	15	14	5.7	0.7	0	0	0	0	0
0	0	0	0	0.3	2	3	4.3	7.7	12.3	10.3	8	8.3	8.3	9.3	12.7	15	14	7.7	1.7	0	0	0	0	0
0	0.3	0	0	0	1	3	5.3	8.7	10	8	7	7.3	9	10	12.3	11.7	11.3	7.3	2.3	0.3	0	0	0	0
0	0	0	0	0	0	1	3	7.7	9.7	7.3	6.3	6.3	7.7	9	12.7	10.7	9.3	5.3	1.3	0	0	0	0	0
0	0	0	0.3	0	0	0	1	4	6.7	6	5.7	4.7	5	7	13	11	7.3	2.3	0.3	0	0	0	0	0
0	0	0	0.3	0.3	0	0	0	0.7	1	1	1	1	1.3	1.7	3	2.7	1.3	0.3	0	0	0	0	0	0
0	0	0	0	0	0.3	0	0	0	0	0	0	0	0	0.3	1.3	1.7	0.7	0	0	0	0	0	0	0
0	0	0	0	0	0.3	0.3	0.3	0	0	0	0	0	0.7	2.7	7.7	9	5.3	1	0	0	0	0	0	0
0	0	0	0	0	0	0.3	1	0.7	0.3	0	0	0.7	2.7	7	14	15.3	10.3	1.7	0	0	0	0	0	0
0	0	0	0	0	0	0.3	1.3	1	0.3	0	0	1	3.7	8.7	13.3	9	3.7	0.7	0	0	0	0	0	0
0	0	0	0	0	0	0	0.3	0.3	0	0	0	0.3	1	3	3.7	1.7	0.3	0	0	0	0	0	0	0
0	0	0	0	0	0	0	0	0	0	0	0	0	0	0.3	0.3	0	0	0	0	0	0	0	0	0
0	0	0	0	0	0	0	0	0	0	0	0	0	0	0	0	0	0	0	0	0	0	0	0	0
0	0	0	0	0	0	0	0	0	0	0	0	0	0	0	0	0	0	0	0	0	0	0	0	0
Frame 38 (76.00 ms)
0	0	0	0	0	0	0	0	0	0	0	0	0	0	0	0	0	0	0	0	0	0	0	0	0
0	0	0	0	0	0	0	0	0	0	0	0	0	0	0	0	0.3	1	1.3	1.3	1.3	0.7	0	0	0
0	0	0	0	0	0	0	0	0	0	0	0	0	0	0.3	1.3	3	5	6.7	8.7	8.3	6	1.3	0	0
0	0	0	0	0	0	0	0	0	0	0	0	0	1	3	5.3	7.3	9.7	12	17	17	17	5	0.3	0
0	0	0	0	0	0	0	0	0	0	0	0	0.7	4	8.7	10.7	10	11.7	17.3	18.7	19.7	18.7	6.3	0.7	0
0	0	0	0	0	0	0	0	0	0	0	0	1.3	7	10.7	10	10.3	11	14.7	18.7	23.7	17	3.7	0.3	0
0	0	0	0	0	0	0	0	0	0	0	0.3	2.3	6.7	9	9	8.3	10.3	12.3	10.7	11.3	7	1.3	0	0
0	0	0	0	0	0	0	0	0	0	0	0.7	3.7	6.7	7.7	8.3	8.7	10	13	9	6	2	0.3	0	0
0	0	0	0	0	0	0	0	0	0	0	1	3	4.7	6.7	6.7	6.3	8	8	6	2.7	0.3	0	0	0
0	0	0	0	0	0	0	0	0	0	0.7	2	3.7	4.3	5.7	6.7	5.7	5	4	2	0.3	0	0	0	0
0	0	0	0	0	0	0	0	0	0.7	1.3	2.3	3.7	4.7	4.3	4.3	3	1.7	0.7	0.3	0	0	0	0	0
0	0	0	0	0	0	0	0	1	2.7	2.7	3	2.7	3.3	2.7	1.7	0.7	0.3	0	0	0	0	0	0	0
0	0	0	0	0	0	0	0.3	2	4.7	3.7	3	2	1.7	1	0.3	0	0	0	0	0	0	0	0	0
0	0	0	0	0	0	0	1	3.7	4.7	3.3	3	2	1.3	0.3	0	0	0	0	0	0	0	0	0	0
0	0	0	0	0	0	0.3	1.7	3.7	3.3	2.7	3	2	1	0.3	0	0	0	0	0	0	0	0	0	0
0	0	0	0	0	0	1.3	4	4.3	3	2.3	2.3	1.7	0.3	0	0	0	0	0	0	0	0	0	0	0
0	0	0	0	0	0.7	1.3	3	3.3	3	2.3	1.7	0.7	0	0	0	0	0	0	0	0	0	0	0	0
0	0	0	0	0.7	1.7	2.7	4	5	4	2.7	1.3	0.3	0	0	0	0	0	0	0	0	0	0	0	0
0	0	0	0.3	1.3	2.3	3.3	6	6.7	5.7	3.3	1.3	0.3	0	0	0	0	0	0	0	0	0	0	0	0
0	0	0	0.3	2	3.7	6	11	8.7	6.3	4.7	3.3	1.7	0.3	0	0	0	0	0	0	0	0	0	0	0
0	0	0	1	2.7	3	4	5.7	6	6	6.3	5.7	3.7	2	1.3	2.3	2	1	0	0	0	0	0	0	0
0	0	0	1.7	4.7	4	3.7	4.3	5.3	7	8	6.7	5.7	5	6.7	12	11.3	6.3	1.7	0	0	0	0	0	0
0	0	0	0.3	2	3	3	4.3	6.3	8.7	8.7	6.3	6	6	7.3	13	15.3	14.3	6	0.7	0	0	0	0	0
0	0	0	0	0.3	2	3	4.3	7.7	12.7	10.7	8.3	8.3	8.7	9.3	12.7	15.3	14.3	7.7	1.7	0	0	0	0	0
0	0.3	0	0	0	1	3	5.7	9	10.3	8.3	7.3	7.7	9.3	10	12.7	11.7	11.3	7.7	2.3	0.3	0	0	0	0
0	0	0	0	0	0	1	3	8	10	7.3	6.3	6.3	8	9.3	12.7	11	9.3	5.3	1.3	0	0	0	0	0
0	0	0	0.3	0	0	0	1	4.3	7	6	5.7	5	5.3	7.3	13.3	11.3	7.3	2.3	0.3	0	0	0	0	0
0	0	0	0.3	0.3	0	0	0	0.7	1.3	1	1	1	1.3	1.7	3	2.7	1.3	0.3	0	0	0	0	0	0
0	0	0	0	0	0.3	0	0	0	0	0	0	0	0	0.3	1.3	1.7	1	0	0	0	0	0	0	0
0	0	0	0	0	0.7	0.3	0.3	0	0	0	0	0	0.7	2.7	8	9.7	5.7	1	0	0	0	0	0	0
0	0	0	0	0	0	0.3	1	0.7	0.3	0	0	0.7	3	7.3	14.7	16.3	11	1.7	0	0	0	0	0	0
0	0	0	0	0	0	0.3	1.7	1.3	0.3	0	0	1	4	9	14.3	9.7	3.7	0.7	0	0	0	0	0	0
0	0	0	0	0	0	0	0.3	0.3	0	0	0	0.3	1.3	3.3	4	1.7	0.3	0	0	0	0	0	0	0
0	0	0	0	0	0	0	0	0	0	0	0	0	0	0.3	0.3	0	0	0	0	0	0	0	0	0
0	0	0	0	0	0	0	0	0	0	0	0	0	0	0	0	0	0	0	0	0	0	0	0	0
0	0	0	0	0	0	0	0	0	0	0	0	0	0	0	0	0	0	0	0	0	0	0	0	0
Frame 39 (78.00 ms)
0	0	0	0	0	0	0	0	0	0	0	0	0	0	0	0	0	0	0	0	0	0	0	0	0
0	0	0	0	0	0	0	0	0	0	0	0	0	0	0	0	0.3	0.7	1.3	1.3	1.3	0.7	0	0	0
0	0	0	0	0	0	0	0	0	0	0	0	0	0	0.3	1	3	4.7	6.3	8	8	5.7	1.3	0	0
0	0	0	0	0	0	0	0	0	0	0	0	0	1	2.7	5	7	9	11.3	16.3	16	15.7	4.7	0.3	0
0	0	0	0	0	0	0	0	0	0	0	0	0.7	3.7	8.3	10.3	9.3	11	16.3	18	18.3	16.7	5.7	0.7	0
0	0	0	0	0	0	0	0	0	0	0	0	1.3	7	10.7	10	10	10.7	14	18.3	22.3	16.3	3.7	0.3	0
0	0	0	0	0	0	0	0	0	0	0	0.3	2.3	6.7	9	9	8.3	10.3	12.3	10.7	11	6.7	1	0	0
0	0	0	0	0	0	0	0	0	0	0	0.7	3.7	6.7	7.7	8.3	8.7	10.3	13	9	6	2	0.3	0	0
0	0	0	0	0	0	0	0	0	0	0	1	3.3	4.7	6.7	6.7	6.3	8	8	6	2.7	0.3	0	0	0
0	0	0	0	0	0	0	0	0	0	0.7	2	4	4.7	5.7	7	6	5	4	2	0.3	0	0	0	0
0	0	0	0	0	0	0	0	0	0.7	1.3	2.3	3.7	4.7	4.7	4.3	3	1.7	0.7	0.3	0	0	0	0	0
0	0	0	0	0	0	0	0	1	3	2.7	3	2.7	3.3	2.7	1.7	0.7	0.3	0	0	0	0	0	0	0
0	0	0	0	0	0	0	0.3	2.3	5	4	3	2	1.7	1	0.3	0	0	0	0	0	0	0	0	0
0	0	0	0	0	0	0	1	4	5	3.7	3	2	1.3	0.7	0	0	0	0	0	0	0	0	0	0
0	0	0	0	0	0	0.3	2	4	3.7	3	3.3	2	1.3	0.3	0	0	0	0	0	0	0	0	0	0
0	0	0	0	0	0.3	1.3	4.3	4.3	3.3	2.3	2.7	1.7	0.3	0	0	0	0	0	0	0	0	0	0	0
0	0	0	0	0	0.7	1.7	3.3	3.3	3.3	2.7	1.7	0.7	0	0	0	0	0	0	0	0	0	0	0	0
0	0	0	0	0.7	2	3	4	5.3	4.3	3	1.3	0.3	0	0	0	0	0	0	0	0	0	0	0	0
0	0	0	0.3	1.3	2.7	3.7	6	6.7	5.7	3.3	1.7	0.3	0	0	0	0	0	0	0	0	0	0	0	0
0	0	0	0.3	2	3.7	6	11.3	9	6.3	4.7	3.3	1.7	0.3	0	0	0	0	0	0	0	0	0	0	0
0	0	0	1	2.7	3.3	4	5.7	6	6.3	6.3	6	3.7	2	1.7	2.3	2	1	0	0	0	0	0	0	0
0	0	0	1.7	4.7	4	3.7	4.3	5.3	7	8	7	5.7	5.3	7	12.7	11.7	6.7	1.7	0	0	0	0	0	0
0	0	0	0.3	2	3	3	4.3	6.7	9	8.7	6.3	6	6	7.7	13.3	16	15	6	1	0	0	0	0	0
0	0	0	0	0.3	2	3	4.7	8	12.7	10.7	8.3	8.7	8.7	9.7	13	16	14.7	8	1.7	0	0	0	0	0
0	0.3	0	0	0	1	3.3	5.7	9	10.7	8.3	7.7	8	9.3	10.3	13	12.3	11.7	7.7	2.3	0.3	0	0	0	0
0	0	0	0	0	0.3	1	3.3	8	10	7.3	6.7	6.3	8	9.7	13	11	9.7	5.3	1.3	0	0	0	0	0
0	0	0	0.3	0.3	0	0	1	4.3	7	6	5.7	5	5.3	7.3	13.7	12	8	2.7	0.3	0	0	0	0	0
0	0	0	0.7	0.7	0	0	0	0.7	1.3	1	1	1	1.3	1.7	3.3	3	1.7	0.3	0	0	0	0	0	0
0	0	0	0	0.3	0.3	0	0	0	0	0	0	0	0	0.3	1.3	2	1	0	0	0	0	0	0	0
0	0	0	0	0	0.7	0.3	0.3	0	0	0	0	0	0.7	3	8.3	10	6	1	0	0	0	0	0	0
0	0	0	0	0	0	0.3	1.3	0.7	0.3	0	0	0.7	3	7.7	15.7	16.7	11.3	2	0	0	0	0	0	0
0	0	0	0	0	0	0.3	1.7	1.3	0.3	0	0	1	4.3	9.7	14.7	9.7	4	0.7	0	0	0	0	0	0
0	0	0	0	0	0	0	0.3	0.3	0	0	0	0.3	1.3	3.7	4.3	1.7	0.3	0	0	0	0	0	0	0
0	0	0	0	0	0	0	0	0	0	0	0	0	0	0.3	0.3	0	0	0	0	0	0	0	0	0
0	0	0	0	0	0	0	0	0	0	0	0	0	0	0	0	0	0	0	0	0	0	0	0	0
0	0	0	0	0	0	0	0	0	0	0	0	0	0	0	0	0	0	0	0	0	0	0	0	0
Frame 40 (80.00 ms)
0	0	0	0	0	0	0	0	0	0	0	0	0	0	0	0	0	0	0	0	0	0	0	0	0
0	0	0	0	0	0	0	0	0	0	0	0	0	0	0	0	0.3	0.7	1.3	1.3	1.3	0.7	0	0	0
0	0	0	0	0	0	0	0	0	0	0	0	0	0	0.3	1	2.7	4.3	6	7.7	7.7	5	1	0	0
0	0	0	0	0	0	0	0	0	0	0	0	0	1	2.7	5	6.7	8.3	10.7	15.7	15	14.3	4.3	0.3	0
0	0	0	0	0	0	0	0	0	0	0	0	0.7	3.7	8	10.3	9	10.7	15.7	17.3	17.7	16	5.7	0.7	0
0	0	0	0	0	0	0	0	0	0	0	0	1.3	6.7	10.3	9.7	9.7	10.3	13.7	17.7	21.3	16	3.7	0.3	0
0	0	0	0	0	0	0	0	0	0	0	0.3	2.3	6.3	9	8.7	8	10.3	12.3	10.7	11	6.7	1	0	0
0	0	0	0	0	0	0	0	0	0	0	0.7	3.7	6.7	7.7	8	8.7	10.3	13	9	6	2	0.3	0	0
0	0	0	0	0	0	0	0	0	0	0	1	3.3	4.7	6.7	6.7	6.3	8	8	6	2.7	0.3	0	0	0
0	0	0	0	0	0	0	0	0	0	0.7	2	4	4.7	5.7	7	6	5	4	2	0.3	0	0	0	0
0	0	0	0	0	0	0	0	0	0.7	1.7	2.7	4	5	4.7	4.7	3	1.7	0.7	0.3	0	0	0	0	0
0	0	0	0	0	0	0	0	1	3	2.7	3	3	3.7	2.7	2	0.7	0.3	0	0	0	0	0	0	0
0	0	0	0	0	0	0	0.3	2.3	5	4	3.3	2	1.7	1	0.3	0	0	0	0	0	0	0	0	0
0	0	0	0	0	0	0	1	4	5.3	3.7	3	2	1.7	0.7	0	0	0	0	0	0	0	0	0	0
0	0	0	0	0	0	0.3	2	4	4	3	3.3	2.3	1.3	0.3	0	0	0	0	0	0	0	0	0	0
0	0	0	0	0	0.3	1.3	4.3	4.7	3.7	2.7	2.7	1.7	0.3	0	0	0	0	0	0	0	0	0	0	0
0	0	0	0	0	0.7	1.7	3.3	3.7	3.3	2.7	1.7	0.7	0	0	0	0	0	0	0	0	0	0	0	0
0	0	0	0	0.7	2	3	4.3	5.3	4.3	3.3	1.3	0.3	0	0	0	0	0	0	0	0	0	0	0	0
0	0	0	0.3	1.3	2.7	3.7	6.3	7	6	3.7	1.7	0.3	0	0	0	0	0	0	0	0	0	0	0	0
0	0	0	0.7	2.3	4	6.3	11.7	9	6.7	5	3.7	1.7	0.3	0	0	0	0	0	0	0	0	0	0	0
0	0	0	1.3	3	3.3	4.3	6	6	6.3	6.7	6	4	2.3	1.7	2.3	2	1	0	0	0	0	0	0	0
0	0	0.3	1.7	5	4.3	4	4.7	5.3	7.3	8.3	7	6	5.7	7.3	13	12.3	7	1.7	0	0	0	0	0	0
0	0	0	0.3	2	3.3	3.3	4.3	6.7	9	8.7	6.7	6.3	6.3	8	13.7	16.3	15.3	6.3	1	0	0	0	0	0
0	0	0	0	0.7	2	3	4.7	8	13	11	8.7	8.7	9	10	13.3	16.3	15	8	1.7	0	0	0	0	0
0	0.3	0	0	0	1	3.3	6	9.3	11	8.7	7.7	8	9.3	10.7	13.3	12.7	12	8	2.3	0.3	0	0	0	0
0	0	0	0	0	0.3	1	3.3	8.3	10.3	7.7	6.7	6.7	8	9.7	13.3	11.3	10	5.7	1.3	0	0	0	0	0
0	0	0	0.3	0.3	0	0	1	4.7	7.3	6.3	5.7	5	5.3	7.7	14	12	8	2.7	0.3	0	0	0	0	0
0	0	0	0.7	0.7	0	0	0	0.7	1.3	1.3	1	1	1.3	1.7	3.3	3	1.7	0.3	0	0	0	0	0	0
0	0	0	0	0.3	0.3	0	0	0	0	0	0	0	0	0.3	1.7	2	1	0	0	0	0	0	0	0
0	0	0	0	0	0.7	0.7	0.3	0	0	0	0	0	0.7	3	8.7	10.3	6	1	0	0	0	0	0	0
0	0	0	0	0	0	0.7	1.3	1	0.3	0	0	0.7	3.3	8.3	16.7	17.3	11.7	2	0	0	0	0	0	0
0	0	0	0	0	0	0.3	1.7	1.3	0.3	0	0	1	4.3	10	15.3	10.3	4.3	0.7	0	0	0	0	0	0
0	0	0	0	0	0	0	0.3	0.3	0	0	0	0.3	1.3	4	4.7	2	0.3	0	0	0	0	0	0	0
0	0	0	0	0	0	0	0	0	0	0	0	0	0	0.3	0.3	0	0	0	0	0	0	0	0	0
0	0	0	0	0	0	0	0	0	0	0	0	0	0	0	0	0	0	0	0	0	0	0	0	0
0	0	0	0	0	0	0	0	0	0	0	0	0	0	0	0	0	0	0	0	0	0	0	0	0
Frame 41 (82.00 ms)
0	0	0	0	0	0	0	0	0	0	0	0	0	0	0	0	0	0	0	0	0	0	0	0	0
0	0	0	0	0	0	0	0	0	0	0	0	0	0	0	0	0.3	0.7	1	1.3	1	0.7	0	0	0
0	0	0	0	0	0	0	0	0	0	0	0	0	0	0.3	1	2.7	4.3	5.7	7.3	7	4.7	1	0	0
0	0	0	0	0	0	0	0	0	0	0	0	0	0.7	2.3	4.7	6.7	8	10.3	15	14	13	3.7	0.3	0
0	0	0	0	0	0	0	0	0	0	0	0	0.7	3.3	7.7	10	8.7	10	14.7	16.3	17	15.3	5	0.7	0
0	0	0	0	0	0	0	0	0	0	0	0	1.3	6.7	10	9.7	9.3	10	13	17	20.7	15.3	3.3	0	0
0	0	0	0	0	0	0	0	0	0	0	0.3	2.3	6.3	8.7	8.7	8	10	12	10.3	10.7	6.7	1	0	0
0	0	0	0	0	0	0	0	0	0	0	0.7	3.7	6.7	7.7	8	8.3	10	12.7	9	6	2	0.3	0	0
0	0	0	0	0	0	0	0	0	0	0	1	3.3	4.7	6.7	6.7	6.3	8	8	6	2.7	0.3	0	0	0
0	0	0	0	0	0	0	0	0	0	0.7	2	4	4.7	5.7	7	6	5	4	2.3	0.7	0	0	0	0
0	0	0	0	0	0	0	0	0	0.7	1.7	2.7	4	5	5	4.7	3	1.7	0.7	0.3	0	0	0	0	0
0	0	0	0	0	0	0	0	1	3.3	3	3.3	3	3.7	2.7	2	1	0.3	0	0	0	0	0	0	0
0	0	0	0	0	0	0	0.3	2.7	5.3	4.3	3.3	2	1.7	1	0.3	0	0	0	0	0	0	0	0	0
0	0	0	0	0	0	0	1	4.3	5.3	4	3.3	2	1.7	0.7	0	0	0	0	0	0	0	0	0	0
0	0	0	0	0	0	0.3	2.3	4.3	4	3.3	3.3	2.3	1.3	0.3	0	0	0	0	0	0	0	0	0	0
0	0	0	0	0	0.3	1.7	4.7	5	3.7	2.7	2.7	1.7	0.3	0	0	0	0	0	0	0	0	0	0	0
0	0	0	0	0	0.7	2	3.3	3.7	3.7	3	2	0.7	0	0	0	0	0	0	0	0	0	0	0	0
0	0	0	0	0.7	2.3	3.3	4.3	5.7	4.7	3.3	1.7	0.3	0	0	0	0	0	0	0	0	0	0	0	0
0	0	0	0.3	1.3	3	4	6.3	7	6	3.7	1.7	0.3	0	0	0	0	0	0	0	0	0	0	0	0
0	0	0	0.7	2.3	4	6.3	12	9.3	6.7	5	3.7	2	0.7	0	0	0	0	0	0	0	0	0	0	0
0	0	0	1.3	3	3.3	4.3	6	6.3	6.7	6.7	6	4	2.7	1.7	2.7	2.3	1	0	0	0	0	0	0	0
0	0	0.3	1.7	5	4.3	4	4.7	5.3	7.3	8.3	7.3	6	5.7	7.7	13.7	12.7	7	1.7	0	0	0	0	0	0
0	0	0	0.3	2	3.3	3.3	4.3	6.7	9.3	9	6.7	6.3	6.3	8	14	16.7	15.3	6.3	1	0	0	0	0	0
0	0	0	0	0.7	2.3	3.3	5	8.3	13.3	11.3	8.7	9	9.3	10	13.7	16.7	15.3	8.3	1.7	0	0	0	0	0
0	0.3	0	0	0	1	3.3	6	9.7	11	9	8	8.3	9.7	11	13.7	12.7	12	8	2.3	0.3	0	0	0	0
0	0	0	0	0	0.3	1	3.3	8.7	10.7	8	7	6.7	8.3	10	13.7	11.7	10	5.7	1.3	0	0	0	0	0
0	0	0	0.3	0.3	0	0	1	4.7	7.3	6.3	6	5	5.3	7.7	14	12.3	8	2.7	0.3	0	0	0	0	0
0	0	0	0.7	0.7	0	0	0	0.7	1.3	1.3	1	1	1.3	1.7	3.3	3	1.7	0.3	0	0	0	0	0	0
0	0	0	0	0.3	0.3	0	0	0	0	0	0	0	0	0.3	1.7	2	1	0	0	0	0	0	0	0
0	0	0	0	0	0.7	0.7	0.3	0	0	0	0	0	0.7	3	9	10.3	6	1	0	0	0	0	0	0
0	0	0	0	0	0.3	0.7	1.3	1	0.3	0	0	0.7	3.3	8.3	17	18	12	2	0	0	0	0	0	0
0	0	0	0	0	0	0.3	1.7	1.3	0.3	0	0	1.3	4.7	10.3	16	10.7	4.3	0.7	0	0	0	0	0	0
0	0	0	0	0	0	0	0.3	0.3	0	0	0	0.3	1.3	4	5	2	0.3	0	0	0	0	0	0	0
0	0	0	0	0	0	0	0	0	0	0	0	0	0	0.7	0.3	0	0	0	0	0	0	0	0	0
0	0	0	0	0	0	0	0	0	0	0	0	0	0	0	0	0	0	0	0	0	0	0	0	0
0	0	0	0	0	0	0	0	0	0	0	0	0	0	0	0	0	0	0	0	0	0	0	0	0
Frame 42 (84.00 ms)
0	0	0	0	0	0	0	0	0	0	0	0	0	0	0	0	0	0	0	0	0	0	0	0	0
0	0	0	0	0	0	0	0	0	0	0	0	0	0	0	0	0.3	0.7	1	1	1	0.3	0	0	0
0	0	0	0	0	0	0	0	0	0	0	0	0	0	0.3	1	2.3	4	5.3	6.7	6.7	4.3	1	0	0
0	0	0	0	0	0	0	0	0	0	0	0	0	0.7	2.3	4.7	6.3	7.7	9.7	14	13.3	12	3.7	0.3	0
0	0	0	0	0	0	0	0	0	0	0	0	0.3	3	7.3	9.7	8.3	9.7	14	15.7	15.7	14.3	4.7	0.7	0
0	0	0	0	0	0	0	0	0	0	0	0	1.3	6.3	9.7	9.3	9	9.7	12.3	16	19.7	15	3.3	0	0
0	0	0	0	0	0	0	0	0	0	0	0.3	2.3	6.3	8.7	8.3	7.7	9.7	11.7	10.3	10.7	6.3	1	0	0
0	0	0	0	0	0	0	0	0	0	0	0.7	3.7	6.3	7.7	8	8.3	10	12.7	9	6	2	0.3	0	0
0	0	0	0	0	0	0	0	0	0	0.3	1	3.3	4.7	6.7	6.7	6.3	8	8	6	2.7	0.3	0	0	0
0	0	0	0	0	0	0	0	0	0	0.7	2.3	4	4.7	5.7	7.3	6	5	4	2.3	0.7	0	0	0	0
0	0	0	0	0	0	0	0	0.3	1	1.7	2.7	4	5	5	5	3.3	1.7	0.7	0.3	0	0	0	0	0
0	0	0	0	0	0	0	0	1	3.3	3	3.3	3	3.7	3	2	1	0.3	0	0	0	0	0	0	0
0	0	0	0	0	0	0	0.3	3	5.7	4.3	3.3	2.3	2	1.3	0.3	0	0	0	0	0	0	0	0	0
0	0	0	0	0	0	0	1	4.3	5.7	4	3.3	2	1.7	0.7	0	0	0	0	0	0	0	0	0	0
0	0	0	0	0	0	0.3	2.3	4.7	4.3	3.3	3.7	2.3	1.3	0.3	0	0	0	0	0	0	0	0	0	0
0	0	0	0	0	0.3	1.7	5	5	4	3	3	2	0.3	0	0	0	0	0	0	0	0	0	0	0
0	0	0	0	0.3	1	2	3.7	4	4	3.3	2	0.7	0	0	0	0	0	0	0	0	0	0	0	0
0	0	0	0	1	2.3	3.3	4.3	5.7	5	3.7	1.7	0.3	0	0	0	0	0	0	0	0	0	0	0	0
0	0	0	0.3	1.3	3	4	6.7	7.3	6.3	4	1.7	0.7	0	0	0	0	0	0	0	0	0	0	0	0
0	0	0	0.7	2.3	4	6.7	12.3	9.7	7.3	5.3	4	2.3	0.7	0	0	0	0	0	0	0	0	0	0	0
0	0	0	1.3	3	3.7	4.3	6.3	6.3	6.7	7	6.3	4.3	2.7	2	2.7	2.3	1	0	0	0	0	0	0	0
0	0	0.3	2	5.3	4.3	4	4.7	5.7	7.7	8.7	7.7	6.3	5.7	7.7	14	13.3	7	1.7	0	0	0	0	0	0
0	0	0	0.7	2.3	3.3	3.3	4.7	7	9.3	9.3	7	6.3	6.3	8.3	14	17.3	15.7	6.3	1	0	0	0	0	0
0	0	0	0	0.7	2.3	3.3	5	8.7	13.7	11.7	9	9	9.3	10.3	14	17	15.7	8.3	1.7	0	0	0	0	0
0	0.3	0	0	0	1	3.7	6.3	10	11.3	9	8.3	8.3	9.7	11	14	13	12.3	8	2.3	0.3	0	0	0	0
0	0	0	0	0	0.3	1	3.7	8.7	10.7	8	7.3	7	8.3	10	14	11.7	10.3	5.7	1.3	0	0	0	0	0
0	0	0	0.3	0.3	0	0	1	4.7	7.7	6.7	6	5.3	5.7	7.7	14.7	12.7	8.3	2.7	0.3	0	0	0	0	0
0	0	0	0.7	0.7	0	0	0	0.7	1.3	1.3	1.3	1.3	1.3	1.7	3.3	3.3	1.7	0.3	0	0	0	0	0	0
0	0	0	0	0.3	0.3	0	0	0	0	0	0	0	0	0.3	1.7	2	1	0	0	0	0	0	0	0
0	0	0	0	0	0.7	0.7	0.3	0.3	0	0	0	0	0.7	3	9.3	10.7	6.3	1	0	0	0	0	0	0
0	0	0	0	0	0.3	0.7	1.3	1	0.7	0	0	1	3.7	8.7	17.3	18.7	12.7	2	0	0	0	0	0	0
0	0	0	0	0	0	0.3	2	1.7	0.7	0	0	1.3	4.7	10.7	17	11	4.7	0.7	0	0	0	0	0	0
0	0	0	0	0	0	0	0.3	0.3	0	0	0	0.3	1.7	4.3	5.3	2	0.3	0	0	0	0	0	0	0
0	0	0	0	0	0	0	0	0	0	0	0	0	0	0.7	0.7	0	0	0	0	0	0	0	0	0
0	0	0	0	0	0	0	0	0	0	0	0	0	0	0	0	0	0	0	0	0	0	0	0	0
0	0	0	0	0	0	0	0	0	0	0	0	0	0	0	0	0	0	0	0	0	0	0	0	0
Frame 43 (86.00 ms)
0	0	0	0	0	0	0	0	0	0	0	0	0	0	0	0	0	0	0	0	0	0	0	0	0
0	0	0	0	0	0	0	0	0	0	0	0	0	0	0	0	0.3	0.7	1	1	1	0.3	0	0	0
0	0	0	0	0	0	0	0	0	0	0	0	0	0	0.3	1	2.3	3.7	5	6.3	6.3	4	0.7	0	0
0	0	0	0	0	0	0	0	0	0	0	0	0	0.7	2.3	4.3	6	7	9.3	13.3	12.7	11	3.3	0.3	0
0	0	0	0	0	0	0	0	0	0	0	0	0.3	3	7.3	9.3	8	9	13.3	14.7	14.7	13.3	4.3	0.3	0
0	0	0	0	0	0	0	0	0	0	0	0	1.3	6.3	9.7	9.3	8.7	9.3	12	15	18.3	14.3	3	0	0
0	0	0	0	0	0	0	0	0	0	0	0.3	2.3	6.3	8.7	8.3	7.3	9.7	11.3	10	10	6	1	0	0
0	0	0	0	0	0	0	0	0	0	0	0.7	3.7	6.3	7.7	8	8	10	12.3	8.7	5.7	1.7	0.3	0	0
0	0	0	0	0	0	0	0	0	0	0.3	1	3.3	4.7	6.7	6.7	6.3	8	8	6	2.3	0.3	0	0	0
0	0	0	0	0	0	0	0	0	0	0.7	2.3	4	4.7	5.7	7.3	6	5	4	2.3	0.7	0	0	0	0
0	0	0	0	0	0	0	0	0.3	1	2	3	4	5.3	5	5	3.3	1.7	0.7	0.3	0	0	0	0	0
0	0	0	0	0	0	0	0	1	3.7	3.3	3.3	3.3	4	3	2.3	1	0.3	0	0	0	0	0	0	0
0	0	0	0	0	0	0	0.3	3	6	4.7	3.7	2.3	2	1.3	0.3	0	0	0	0	0	0	0	0	0
0	0	0	0	0	0	0	1.3	5	6	4.3	3.7	2.3	2	0.7	0	0	0	0	0	0	0	0	0	0
0	0	0	0	0	0	0.7	2.7	5	4.7	3.7	3.7	2.7	1.3	0.3	0	0	0	0	0	0	0	0	0	0
0	0	0	0	0	0.3	1.7	5.3	5.3	4.3	3	3	2	0.7	0	0	0	0	0	0	0	0	0	0	0
0	0	0	0	0.3	1	2	3.7	4.3	4	3.3	2	0.7	0	0	0	0	0	0	0	0	0	0	0	0
0	0	0	0	1	2.7	3.3	4.7	6	5.3	3.7	2	0.7	0	0	0	0	0	0	0	0	0	0	0	0
0	0	0	0.3	1.7	3	4	6.7	7.3	6.7	4	2	0.7	0	0	0	0	0	0	0	0	0	0	0	0
0	0	0	0.7	2.7	4	6.7	12.3	9.7	7.3	5.3	4	2.3	0.7	0	0	0	0	0	0	0	0	0	0	0
0	0	0.3	1.3	3.3	3.7	4.7	6.3	6.3	7	7	6.3	4.3	3	2	3	2.3	1	0	0	0	0	0	0	0
0	0	0.3	2	5.3	4.3	4	5	5.7	7.7	8.7	7.7	6.3	6	8	14.3	13.7	7.3	1.7	0	0	0	0	0	0
0	0	0	0.7	2.3	3.3	3.3	4.7	7	9.7	9.7	7	6.7	6.7	8.7	14.3	17.7	16	6.7	1	0	0	0	0	0
0	0	0	0	0.7	2.3	3.3	5.3	9	14	12	9	9.3	9.7	10.7	14.3	17.3	16	8.7	1.7	0	0	0	0	0
0	0.7	0	0	0	1	3.7	6.3	10.3	11.7	9.3	8.3	8.7	10	11.3	14.3	13.3	12.7	8	2.3	0.3	0	0	0	0
0	0	0	0	0	0.3	1	3.7	9	11	8.3	7.3	7	8.7	10.3	14.3	12.3	10.3	5.7	1.3	0	0	0	0	0
0	0	0	0.3	0.3	0	0	1.3	5	7.7	6.7	6.3	5.3	5.7	8	15	12.7	8.3	2.7	0.3	0	0	0	0	0
0	0	0	0.7	0.7	0.3	0	0	0.7	1.3	1.3	1.3	1.3	1.3	1.7	3.7	3.3	1.7	0.3	0	0	0	0	0	0
0	0	0	0	0.3	0.7	0.3	0	0	0	0	0	0	0	0.7	1.7	2	1	0	0	0	0	0	0	0
0	0	0	0	0	0.7	0.7	0.3	0.3	0	0	0	0.3	0.7	3.3	9.7	11	6.7	1	0	0	0	0	0	0
0	0	0	0	0	0.3	0.7	1.3	1	0.7	0	0	1	4	9	18	19	13	2.3	0	0	0	0	0	0
0	0	0	0	0	0	0.3	2	1.7	0.7	0	0	1.3	5.3	11.3	17.7	11.7	4.7	0.7	0	0	0	0	0	0
0	0	0	0	0	0	0	0.3	0.3	0	0	0	0.3	1.7	4.7	5.7	2.3	0.3	0	0	0	0	0	0	0
0	0	0	0	0	0	0	0	0	0	0	0	0	0.3	0.7	0.7	0	0	0	0	0	0	0	0	0
0	0	0	0	0	0	0	0	0	0	0	0	0	0	0	0	0	0	0	0	0	0	0	0	0
0	0	0	0	0	0	0	0	0	0	0	0	0	0	0	0	0	0	0	0	0	0	0	0	0
Frame 44 (88.00 ms)
0	0	0	0	0	0	0	0	0	0	0	0	0	0	0	0	0	0	0	0	0	0	0	0	0
0	0	0	0	0	0	0	0	0	0	0	0	0	0	0	0	0.3	0.7	1	1	1	0.3	0	0	0
0	0	0	0	0	0	0	0	0	0	0	0	0	0	0.3	0.7	2.3	3.3	4.7	6	6	3.7	0.7	0	0
0	0	0	0	0	0	0	0	0	0	0	0	0	0.7	2.3	4.3	6	7	8.7	12.7	12	10.3	3	0.3	0
0	0	0	0	0	0	0	0	0	0	0	0	0.3	3	7	9	7.7	8.7	12.7	14	14	12.3	4	0.3	0
0	0	0	0	0	0	0	0	0	0	0	0	1.3	6.3	9.3	9	8.7	9	11.7	14.3	17.7	14	3	0	0
0	0	0	0	0	0	0	0	0	0	0	0.3	2.3	6.3	8.3	8.3	7.3	9.3	11	9.7	9.7	6	1	0	0
0	0	0	0	0	0	0	0	0	0	0	0.7	3.7	6.7	7.7	8	8	9.7	12.3	8.7	5.7	1.7	0	0	0
0	0	0	0	0	0	0	0	0	0	0.3	1.3	3.3	4.7	6.7	6.7	6.3	7.7	8	6	2.3	0.3	0	0	0
0	0	0	0	0	0	0	0	0	0	0.7	2.3	4.3	5	5.7	7.3	6	5	4	2.3	0.7	0	0	0	0
0	0	0	0	0	0	0	0	0.3	1	2	3	4.3	5.3	5	5	3.3	1.7	0.7	0.3	0	0	0	0	0
0	0	0	0	0	0	0	0	1.3	3.7	3.3	3.7	3.3	4	3	2.3	1	0.3	0	0	0	0	0	0	0
0	0	0	0	0	0	0	0.7	3.3	6	4.7	3.7	2.3	2	1.3	0.7	0	0	0	0	0	0	0	0	0
0	0	0	0	0	0	0	1.3	5	6	4.3	3.7	2.3	2	0.7	0	0	0	0	0	0	0	0	0	0
0	0	0	0	0	0	0.7	2.7	5	4.7	3.7	3.7	2.7	1.7	0.3	0	0	0	0	0	0	0	0	0	0
0	0	0	0	0	0.3	2	5.3	5.7	4.3	3	3.3	2	0.7	0	0	0	0	0	0	0	0	0	0	0
0	0	0	0	0.3	1	2.3	4	4.7	4.3	3.7	2.3	1	0	0	0	0	0	0	0	0	0	0	0	0
0	0	0	0	1	2.7	3.7	4.7	6.3	5.7	4	2	0.7	0	0	0	0	0	0	0	0	0	0	0	0
0	0	0	0.3	1.7	3.3	4.3	7	7.7	7	4.3	2	0.7	0	0	0	0	0	0	0	0	0	0	0	0
0	0	0	0.7	2.7	4.3	7	12.7	10	7.3	5.7	4	2.3	0.7	0	0	0	0	0	0	0	0	0	0	0
0	0	0.3	1.7	3.7	3.7	4.7	6.3	6.7	7	7.3	6.7	4.7	3	2	3	2.7	1	0	0	0	0	0	0	0
0	0	0.3	2.3	5.7	4.7	4.3	5	6	8	9	8	6.7	6.3	8.3	14.7	14.3	7.7	1.7	0	0	0	0	0	0
0	0	0	0.7	2.3	3.7	3.7	5	7.3	10	9.7	7	6.7	7	8.7	14.7	18	16.3	6.7	1	0	0	0	0	0
0	0	0	0	0.7	2.7	3.7	5.3	9	14.3	12.3	9.3	9.7	10	10.7	14.3	17.7	16.3	8.7	1.7	0	0	0	0	0
0	0.7	0	0	0	1	3.7	6.3	10.3	12	9.7	8.3	9	10.3	11.7	14.3	13.7	12.7	8.3	2.3	0.3	0	0	0	0
0	0	0	0	0	0.3	1	3.7	9.3	11.3	8.3	7.3	7.3	9	10.3	14.3	12.3	10.7	6	1.3	0	0	0	0	0
0	0	0	0.3	0.3	0	0	1.3	5	8	6.7	6.3	5.3	6	8	15	13	8.3	2.7	0.3	0	0	0	0	0
0	0	0	0.7	0.7	0.3	0	0	0.7	1.3	1.3	1.3	1.3	1.3	1.7	3.7	3.3	1.7	0.3	0	0	0	0	0	0
0	0	0	0	0.3	0.7	0.3	0	0	0	0	0	0	0	0.7	1.7	2	1	0	0	0	0	0	0	0
0	0	0	0	0.3	1	0.7	0.3	0.3	0	0	0	0.3	1	3.3	9.7	11.3	6.7	1	0	0	0	0	0	0
0	0	0	0	0	0.3	0.7	1.7	1.3	0.7	0	0	1	4	9.3	19	19.7	13	2.3	0	0	0	0	0	0
0	0	0	0	0	0	0.7	2.3	2	0.7	0	0	1.3	5.7	12	18.7	12	4.7	0.7	0	0	0	0	0	0
0	0	0	0	0	0	0	0.3	0.3	0	0	0	0.3	2	5.3	6	2.3	0.3	0	0	0	0	0	0	0
0	0	0	0	0	0	0	0	0	0	0	0	0	0.3	0.7	0.7	0	0	0	0	0	0	0	0	0
0	0	0	0	0	0	0	0	0	0	0	0	0	0	0	0	0	0	0	0	0	0	0	0	0
0	0	0	0	0	0	0	0	0	0	0	0	0	0	0	0	0	0	0	0	0	0	0	0	0
Frame 45 (90.00 ms)
0	0	0	0	0	0	0	0	0	0	0	0	0	0	0	0	0	0	0	0	0	0	0	0	0
0	0	0	0	0	0	0	0	0	0	0	0	0	0	0	0	0.3	0.3	0.7	0.7	0.7	0.3	0	0	0
0	0	0	0	0	0	0	0	0	0	0	0	0	0	0.3	0.7	2	3.3	4.3	5.7	5.3	3.3	0.7	0	0
0	0	0	0	0	0	0	0	0	0	0	0	0	0.7	2	4	5.7	6.7	8.3	12	11	9.3	2.7	0.3	0
0	0	0	0	0	0	0	0	0	0	0	0	0.3	3	6.7	8.7	7.3	8.3	12	13.3	13.3	11.7	3.7	0.3	0
0	0	0	0	0	0	0	0	0	0	0	0	1.3	6	9	8.7	8.3	8.7	11	14	16.7	13.3	2.7	0	0
0	0	0	0	0	0	0	0	0	0	0	0.3	2.3	6.3	8.3	8	7.3	9.3	11	9.3	9.3	5.7	1	0	0
0	0	0	0	0	0	0	0	0	0	0	0.7	3.7	6.7	7.3	7.7	8	9.7	12	8.3	5.3	1.7	0	0	0
0	0	0	0	0	0	0	0	0	0	0.3	1.3	3.3	5	6.7	6.7	6.3	7.7	7.7	5.7	2.3	0.3	0	0	0
0	0	0	0	0	0	0	0	0	0.3	1	2.3	4.3	5	6	7.3	6	5	4	2	0.3	0	0	0	0
0	0	0	0	0	0	0	0	0.3	1	2.3	3	4.3	5.3	5.3	5	3.3	1.7	0.7	0.3	0	0	0	0	0
0	0	0	0	0	0	0	0	1.3	4	3.7	3.7	3.3	4.3	3.3	2.3	1	0.3	0	0	0	0	0	0	0
0	0	0	0	0	0	0	0.7	3.3	6.3	5	4	2.3	2.3	1.7	0.7	0	0	0	0	0	0	0	0	0
0	0	0	0	0	0	0	1.3	5.3	6.3	4.7	3.7	2.3	2	0.7	0	0	0	0	0	0	0	0	0	0
0	0	0	0	0	0	0.7	3	5.3	5	4	4	2.7	1.7	0.3	0	0	0	0	0	0	0	0	0	0
0	0	0	0	0	0.3	2.3	5.7	6	4.7	3.3	3.3	2	0.7	0	0	0	0	0	0	0	0	0	0	0
0	0	0	0	0.3	1	2.3	4	4.7	4.7	3.7	2.3	1	0	0	0	0	0	0	0	0	0	0	0	0
0	0	0	0	1	2.7	3.7	5	6.3	5.7	4	2	0.7	0	0	0	0	0	0	0	0	0	0	0	0
0	0	0	0.3	1.7	3.3	4.3	7.3	8	7	4.3	2	0.7	0	0	0	0	0	0	0	0	0	0	0	0
0	0	0	0.7	2.7	4.3	7.3	13	10.7	7.7	5.7	4	2.7	0.7	0	0	0	0	0	0	0	0	0	0	0
0	0	0.3	1.7	3.7	4	4.7	6.7	7	7.3	7.3	6.7	4.7	3.3	2	3	2.7	1	0	0	0	0	0	0	0
0	0	0.3	2.3	5.7	4.7	4.3	5	6	8	9.3	8.3	6.7	6.3	8.7	15	14.7	8	2	0	0	0	0	0	0
0	0	0	0.7	2.7	4	3.7	5	7.3	10.3	10	7.3	7	7	8.7	15	18.3	16.7	6.7	1	0	0	0	0	0
0	0	0	0	1	2.7	3.7	5.3	9	14.7	12.3	9.7	10	10	10.7	14.7	18	16.7	8.7	1.7	0	0	0	0	0
0	0.7	0	0	0	1	3.7	6.7	10.7	12	9.7	8.7	9	10.7	11.7	14.7	14	13	8.3	2.3	0.3	0	0	0	0
0	0	0	0	0	0.3	1.3	4	9.7	11.3	8.7	7.7	7.3	9	10.7	14.7	12.7	10.7	6	1.3	0	0	0	0	0
0	0	0	0.7	0.3	0	0	1.3	5.3	8	7	6.3	5.3	6	8.3	15.7	13.3	8.7	2.7	0.3	0	0	0	0	0
0	0	0	0.7	0.7	0.3	0	0	1	1.7	1.3	1.3	1.3	1.3	2	3.7	3.7	2	0.3	0	0	0	0	0	0
0	0	0	0	0.3	0.7	0.3	0	0	0	0	0	0	0	0.7	1.7	2	1	0	0	0	0	0	0	0
0	0	0	0	0.3	1	0.7	0.3	0.3	0	0	0	0.3	1	3.7	10	11.3	6.7	1	0	0	0	0	0	0
0	0	0	0	0	0.3	0.7	1.7	1.3	0.7	0	0	1	4.3	9.7	19.3	20.3	13.3	2.3	0	0	0	0	0	0
0	0	0	0	0	0	0.7	2.3	2	0.7	0	0	1.7	6	12.3	19.3	12.3	5	0.7	0	0	0	0	0	0
0	0	0	0	0	0	0	0.3	0.3	0	0	0	0.3	2.3	5.7	6.7	2.3	0.7	0	0	0	0	0	0	0
0	0	0	0	0	0	0	0	0	0	0	0	0	0.3	0.7	0.7	0	0	0	0	0	0	0	0	0
0	0	0	0	0	0	0	0	0	0	0	0	0	0	0	0	0	0	0	0	0	0	0	0	0
0	0	0	0	0	0	0	0	0	0	0	0	0	0	0	0	0	0	0	0	0	0	0	0	0
Frame 46 (92.00 ms)
0	0	0	0	0	0	0	0	0	0	0	0	0	0	0	0	0	0	0	0	0	0	0	0	0
0	0	0	0	0	0	0	0	0	0	0	0	0	0	0	0	0.3	0.3	0.7	0.7	0.7	0.3	0	0	0
0	0	0	0	0	0	0	0	0	0	0	0	0	0	0.3	0.7	2	3	4	5.3	5	3	0.7	0	0
0	0	0	0	0	0	0	0	0	0	0	0	0	0.7	2	4	5.3	6.3	8	11.3	10.3	8.7	2.3	0	0
0	0	0	0	0	0	0	0	0	0	0	0	0.3	3	6.3	8.3	7	8	11.3	12.7	12.7	11	3	0.3	0
0	0	0	0	0	0	0	0	0	0	0	0	1.3	6	9	8.3	8	8.3	10.3	13	15.7	12.3	2.3	0	0
0	0	0	0	0	0	0	0	0	0	0	0.3	2.3	6.3	8.3	8	7	9	10.7	9.3	9	5.7	1	0	0
0	0	0	0	0	0	0	0	0	0	0	0.7	3.7	6.7	7.3	7.7	7.7	9.3	11.7	8.3	5	1.3	0	0	0
0	0	0	0	0	0	0	0	0	0	0.3	1.3	3.3	5	6.7	6.7	6	7.7	7.7	5.7	2.3	0.3	0	0	0
0	0	0	0	0	0	0	0	0	0.3	1	2.3	4.3	5	6	7.3	6	5	4	2	0.3	0	0	0	0
0	0	0	0	0	0	0	0	0.3	1	2.3	3.3	4.3	5.7	5.3	5	3.3	1.7	0.7	0.3	0	0	0	0	0
0	0	0	0	0	0	0	0	1.3	4	3.7	3.7	3.3	4.3	3.3	2.7	1	0.3	0	0	0	0	0	0	0
0	0	0	0	0	0	0	0.7	3.7	6.7	5	4	2.3	2.3	1.7	0.7	0	0	0	0	0	0	0	0	0
0	0	0	0	0	0	0	1.7	5.3	6.7	4.7	4	2.3	2	1	0	0	0	0	0	0	0	0	0	0
0	0	0	0	0	0	0.7	3	5.3	5	4	4	2.7	1.7	0.3	0	0	0	0	0	0	0	0	0	0
0	0	0	0	0	0.3	2.3	6	6.3	4.7	3.3	3.3	2.3	0.7	0	0	0	0	0	0	0	0	0	0	0
0	0	0	0	0.3	1	2.3	4.3	5	5	3.7	2.7	1	0.3	0	0	0	0	0	0	0	0	0	0	0
0	0	0	0	1	3	4	5	6.7	6.3	4.3	2.3	0.7	0	0	0	0	0	0	0	0	0	0	0	0
0	0	0	0.7	2	3.7	4.7	7.3	8	7.3	4.7	2	0.7	0	0	0	0	0	0	0	0	0	0	0	0
0	0	0	1	3	4.7	7.3	13.3	10.7	7.7	5.7	4.3	2.7	0.7	0	0	0	0	0	0	0	0	0	0	0
0	0	0.3	1.7	4	4	5	6.7	7	7.3	7.7	6.7	5	3.3	2.3	3.3	2.7	1.3	0	0	0	0	0	0	0
0	0	0.3	2.3	6	5	4.3	5.3	6	8.3	9.3	8.3	7	6.7	8.7	15.3	15	8.3	2	0	0	0	0	0	0
0	0	0	0.7	2.7	4	3.7	5	7.7	10.7	10.3	7.3	7	7.3	9	15.3	18.7	17	7	1	0	0	0	0	0
0	0.3	0	0	1	2.7	3.7	5.3	9.3	15	12.7	9.7	10	10.3	11	15	18.3	16.7	8.7	1.7	0	0	0	0	0
0.3	1	0.3	0	0	1	4	6.7	11	12.3	10	9	9.3	10.7	12	15	14	13	8.3	2.3	0.3	0	0	0	0
0	0.3	0	0	0	0.3	1.3	4	9.7	11.7	8.7	7.7	7.7	9.3	10.7	15	13	11	6	1.3	0	0	0	0	0
0	0	0	0.7	0.3	0	0	1.3	5.3	8.3	7	6.7	5.7	6	8.7	15.7	13.7	8.7	2.7	0.3	0	0	0	0	0
0	0	0	0.7	1	0.3	0	0	1	1.7	1.3	1.3	1.3	1.3	2	4	3.7	2	0.3	0	0	0	0	0	0
0	0	0	0	0.3	0.7	0.3	0	0	0	0	0	0	0	0.7	1.7	2.3	1	0	0	0	0	0	0	0
0	0	0	0	0.3	1	1	0.3	0.3	0	0	0	0.3	1	3.7	10.3	11.7	7	1	0	0	0	0	0	0
0	0	0	0	0	0.3	1	2	1.3	0.7	0	0	1	4.3	10	20.3	20.7	13.7	2.3	0	0	0	0	0	0
0	0	0	0	0	0	0.7	2.7	2.3	0.7	0	0	1.7	6	13	20	12.7	5	0.7	0	0	0	0	0	0
0	0	0	0	0	0	0	0.7	0.3	0	0	0	0.3	2.3	6	7	2.7	0.7	0	0	0	0	0	0	0
0	0	0	0	0	0	0	0	0	0	0	0	0	0.3	0.7	0.7	0	0	0	0	0	0	0	0	0
0	0	0	0	0	0	0	0	0	0	0	0	0	0	0	0	0	0	0	0	0	0	0	0	0
0	0	0	0	0	0	0	0	0	0	0	0	0	0	0	0	0	0	0	0	0	0	0	0	0
Frame 47 (94.00 ms)
0	0	0	0	0	0	0	0	0	0	0	0	0	0	0	0	0	0	0	0	0	0	0	0	0
0	0	0	0	0	0	0	0	0	0	0	0	0	0	0	0	0.3	0.3	0.7	0.7	0.7	0.3	0	0	0
0	0	0	0	0	0	0	0	0	0	0	0	0	0	0.3	0.7	1.7	2.7	3.7	4.7	4.7	2.7	0.7	0	0
0	0	0	0	0	0	0	0	0	0	0	0	0	0.7	2	3.7	5	5.7	7.3	10.7	9.7	7.7	2	0	0
0	0	0	0	0	0	0	0	0	0	0	0	0.3	3	6	8	6.7	7.7	10.7	11.7	11.3	10	2.7	0.3	0
0	0	0	0	0	0	0	0	0	0	0	0	1.3	6	8.7	8	7.7	8	10	12.3	14.7	11.7	2.3	0	0
0	0	0	0	0	0	0	0	0	0	0	0.3	2.3	6	8	7.7	7	8.7	10.3	8.7	8.7	5	0.7	0	0
0	0	0	0	0	0	0	0	0	0	0	0.7	3.7	6.3	7.3	7.3	7.7	9	11.3	8	5	1.3	0	0	0
0	0	0	0	0	0	0	0	0	0	0.3	1.3	3.3	5	6.7	6.7	6	7.7	7.7	5.7	2	0.3	0	0	0
0	0	0	0	0	0	0	0	0	0.3	1	2.7	4.3	5	6	7.3	6	5	4	2	0.3	0	0	0	0
0	0	0	0	0	0	0	0	0.3	1	2.3	3.3	4.7	5.7	5.3	5	3.3	1.7	0.7	0.3	0	0	0	0	0
0	0	0	0	0	0	0	0	1.7	4.3	4	3.7	3.7	4.3	3.3	2.7	1	0.3	0	0	0	0	0	0	0
0	0	0	0	0	0	0	0.7	4	7	5.3	4	2.3	2.3	1.7	0.7	0	0	0	0	0	0	0	0	0
0	0	0	0	0	0	0.3	1.7	6	7	5	4	2.7	2.3	1	0	0	0	0	0	0	0	0	0	0
0	0	0	0	0	0	0.7	3.3	6	5.3	4	4.3	3	1.7	0.3	0	0	0	0	0	0	0	0	0	0
0	0	0	0	0	0.3	2.7	6.3	6.7	5	3.7	3.7	2.3	0.7	0	0	0	0	0	0	0	0	0	0	0
0	0	0	0	0.3	1.3	2.7	4.7	5.3	5.3	4	2.7	1	0.3	0	0	0	0	0	0	0	0	0	0	0
0	0	0	0.3	1.3	3	4	5.3	7	6.7	4.7	2.3	0.7	0	0	0	0	0	0	0	0	0	0	0	0
0	0	0	0.7	2.3	3.7	4.7	7.3	8.3	7.7	4.7	2.3	1	0	0	0	0	0	0	0	0	0	0	0	0
0	0	0	1	3.3	4.7	7.7	13.7	11	8	6	4.3	2.7	1	0.3	0	0	0	0	0	0	0	0	0	0
0	0	0.3	2	4	4.3	5	6.7	7	7.7	7.7	7	5	3.7	2.7	3.3	2.7	1.3	0.3	0	0	0	0	0	0
0	0	0.3	2.3	6	5	4.7	5.3	6.3	8.3	9.7	8.7	7.3	7	9	15.7	15.3	8.7	2	0	0	0	0	0	0
0	0	0	0.7	3	4	4	5.3	7.7	10.7	10.3	7.7	7.3	7.3	9.3	15.7	19	17.3	7	1	0	0	0	0	0
0	0.3	0	0	1	3	4	5.7	9.7	15.3	12.7	9.7	10	10.3	11.3	15.3	18.3	17	9	2	0	0	0	0	0
0.3	1	0.3	0	0	1.3	4	7	11.3	12.7	10	9	9.3	11	12	15	14	13	8.3	2.3	0.3	0	0	0	0
0	0.3	0	0	0	0.3	1.3	4	10	12	9	8	7.7	9.3	11	15.3	13	11	6	1.3	0	0	0	0	0
0	0	0	0.7	0.3	0	0	1.3	5.3	8.3	7	6.7	5.7	6.3	8.7	16	14	9	2.7	0.3	0	0	0	0	0
0	0	0	0.7	1	0.3	0	0	1	1.7	1.3	1.3	1.3	1.3	2	4	3.7	2	0.3	0	0	0	0	0	0
0	0	0	0	0.3	0.7	0.3	0	0	0	0	0	0	0	0.7	1.7	2.3	1	0	0	0	0	0	0	0
0	0	0	0	0.3	1.3	1	0.3	0.3	0	0	0	0.3	1	3.7	10.3	12	7	1	0	0	0	0	0	0
0	0	0	0	0	0.3	1	2	1.3	0.7	0	0	1.3	4.7	10	20.3	21	13.7	2.3	0	0	0	0	0	0
0	0	0	0	0	0	0.7	2.7	2.3	0.7	0	0	1.7	6.3	13.3	20.7	13	5.3	0.7	0	0	0	0	0	0
0	0	0	0	0	0	0	0.7	0.3	0	0	0	0.3	2.7	6.3	7	2.7	0.7	0	0	0	0	0	0	0
0	0	0	0	0	0	0	0	0	0	0	0	0	0.3	1	0.7	0	0	0	0	0	0	0	0	0
0	0	0	0	0	0	0	0	0	0	0	0	0	0	0	0	0	0	0	0	0	0	0	0	0
0	0	0	0	0	0	0	0	0	0	0	0	0	0	0	0	0	0	0	0	0	0	0	0	0
Frame 48 (96.00 ms)
0	0	0	0	0	0	0	0	0	0	0	0	0	0	0	0	0	0	0	0	0	0	0	0	0
0	0	0	0	0	0	0	0	0	0	0	0	0	0	0	0	0.3	0.3	0.7	0.7	0.7	0.3	0	0	0
0	0	0	0	0	0	0	0	0	0	0	0	0	0	0.3	0.7	1.7	2.7	3.3	4.3	4	2.3	0.3	0	0
0	0	0	0	0	0	0	0	0	0	0	0	0	0.3	1.7	3.3	4.7	5.3	6.7	9.7	8.7	6.7	1.7	0	0
0	0	0	0	0	0	0	0	0	0	0	0	0.3	2.7	6	7.7	6.3	7	9.7	10.7	10.3	8.7	2.3	0	0
0	0	0	0	0	0	0	0	0	0	0	0	1.3	5.7	8.3	7.7	7.3	7.7	9	11.3	13.3	10.3	2	0	0
0	0	0	0	0	0	0	0	0	0	0	0.3	2.3	5.7	7.7	7.3	6.7	8.3	10	8.3	8	4.7	0.7	0	0
0	0	0	0	0	0	0	0	0	0	0	0.7	3.7	6.3	7	7.3	7.3	8.7	11	7.7	4.7	1.3	0	0	0
0	0	0	0	0	0	0	0	0	0	0.3	1.3	3.3	5	6.7	6.7	5.7	7.3	7.3	5.3	2	0.3	0	0	0
0	0	0	0	0	0	0	0	0	0.3	1	2.7	4.3	5	6	7.3	6	5	3.7	1.7	0.3	0	0	0	0
0	0	0	0	0	0	0	0	0.3	1.3	2.7	3.3	4.7	5.7	5.3	5.3	3.3	1.7	0.7	0.3	0	0	0	0	0
0	0	0	0	0	0	0	0.3	1.7	4.3	4	4	3.7	4.7	3.7	2.7	1	0.3	0	0	0	0	0	0	0
0	0	0	0	0	0	0	0.7	4	7	5.3	4.3	2.7	2.3	1.7	0.7	0	0	0	0	0	0	0	0	0
0	0	0	0	0	0	0.3	2	6	7	5	4.3	2.7	2.3	1	0	0	0	0	0	0	0	0	0	0
0	0	0	0	0	0	1	3.7	6	5.3	4.3	4.3	3	1.7	0.3	0	0	0	0	0	0	0	0	0	0
0	0	0	0	0	0.7	2.7	6.3	6.7	5.3	3.7	3.7	2.3	0.7	0	0	0	0	0	0	0	0	0	0	0
0	0	0	0	0.3	1.3	2.7	4.7	5.3	5.3	4.3	2.7	1	0.3	0	0	0	0	0	0	0	0	0	0	0
0	0	0	0.3	1.3	3.3	4.3	5.3	7	6.7	4.7	2.3	0.7	0	0	0	0	0	0	0	0	0	0	0	0
0	0	0	0.7	2.3	4	5	7.3	8.7	8	4.7	2.3	1	0	0	0	0	0	0	0	0	0	0	0	0
0	0	0	1	3.3	5	7.7	13.7	11	8.3	6	4.7	3	1	0.3	0	0	0	0	0	0	0	0	0	0
0	0	0.3	2	4.3	4.3	5	7	7.3	7.7	7.7	7	5	3.7	2.7	3.7	3	1.3	0.3	0	0	0	0	0	0
0	0	0.3	2.7	6.3	5.3	4.7	5.3	6.3	8.3	9.7	8.7	7.3	7	9.3	15.7	15.7	8.7	2	0	0	0	0	0	0
0	0	0	0.7	3	4	4	5.3	7.7	10.7	10.3	7.7	7.3	7.7	9.3	15.7	19.3	17.3	7	1	0	0	0	0	0
0	0.3	0	0	1	3	4	5.7	9.7	15.3	13	10	10.3	10.7	11.3	15.3	18.3	17	9	2	0	0	0	0	0
0.3	1	0.3	0	0	1.3	4	7.3	11.3	13	10.3	9	9.3	11	12	15.3	14	13	8.3	2.3	0.3	0	0	0	0
0	0.3	0	0	0	0.3	1.3	4.3	10	12	9	8	7.7	9.3	11	15.3	13	11	6	1.3	0	0	0	0	0
0	0	0	0.7	0.3	0	0	1.3	5.3	8.7	7.3	6.7	5.7	6.3	8.7	16.7	14	9	2.7	0.3	0	0	0	0	0
0	0	0.3	1	1	0.3	0	0	1	1.7	1.3	1.3	1.3	1.3	2	4	3.7	2	0.3	0	0	0	0	0	0
0	0	0	0.3	0.3	0.7	0.3	0	0	0	0	0	0	0	0.7	2	2.3	1	0	0	0	0	0	0	0
0	0	0	0	0.3	1.3	1	0.3	0.3	0	0	0	0.3	1	4	10.7	12.3	7.3	1	0	0	0	0	0	0
0	0	0	0	0	0.3	1	2	1.7	0.7	0	0	1.3	4.7	10.3	21	21.3	14	2.3	0	0	0	0	0	0
0	0	0	0	0	0	0.7	3	2.7	1	0	0.3	2	6.7	14	21.3	13.3	5.3	0.7	0	0	0	0	0	0
0	0	0	0	0	0	0	0.7	0.7	0	0	0	0.7	2.7	6.7	7.7	2.7	0.7	0	0	0	0	0	0	0
0	0	0	0	0	0	0	0	0	0	0	0	0	0.3	1	1	0	0	0	0	0	0	0	0	0
0	0	0	0	0	0	0	0	0	0	0	0	0	0	0	0	0	0	0	0	0	0	0	0	0
0	0	0	0	0	0	0	0	0	0	0	0	0	0	0	0	0	0	0	0	0	0	0	0	0
Frame 49 (98.00 ms)
0	0	0	0	0	0	0	0	0	0	0	0	0	0	0	0	0	0	0	0	0	0	0	0	0
0	0	0	0	0	0	0	0	0	0	0	0	0	0	0	0	0	0.3	0.3	0.7	0.7	0.3	0	0	0
0	0	0	0	0	0	0	0	0	0	0	0	0	0	0	0.7	1.3	2.3	3	4	3.7	2	0.3	0	0
0	0	0	0	0	0	0	0	0	0	0	0	0	0.3	1.3	3.3	4.3	5	6.3	8.7	7.7	5.7	1.3	0	0
0	0	0	0	0	0	0	0	0	0	0	0	0.3	2.3	5.3	7	5.7	6.3	9	9.7	9.3	7.7	2	0	0
0	0	0	0	0	0	0	0	0	0	0	0	1.3	5.3	7.7	7.3	7	7.3	8.3	10.3	12	9.3	1.7	0	0
0	0	0	0	0	0	0	0	0	0	0	0.3	2.3	5.3	7.3	7	6.3	8	9.3	7.7	7.3	4	0.7	0	0
0	0	0	0	0	0	0	0	0	0	0	0.7	3.7	6	6.7	7	7.3	8.7	10.7	7.3	4.3	1	0	0	0
0	0	0	0	0	0	0	0	0	0	0.3	1.3	3.3	4.7	6.7	6.3	5.7	7	7	5	1.7	0.3	0	0	0
0	0	0	0	0	0	0	0	0	0.3	1	2.7	4.3	5	6	7.3	6	4.7	3.7	1.7	0.3	0	0	0	0
0	0	0	0	0	0	0	0	0.3	1.3	2.7	3.3	4.7	5.7	5.3	5.3	3.3	1.7	0.7	0.3	0	0	0	0	0
0	0	0	0	0	0	0	0.3	1.7	4.7	4	4	3.7	4.7	3.7	2.7	1	0.3	0	0	0	0	0	0	0
0	0	0	0	0	0	0	0.7	4.3	7.3	5.3	4.3	2.7	2.3	1.7	0.7	0	0	0	0	0	0	0	0	0
0	0	0	0	0	0	0.3	2	6.3	7.3	5.3	4.3	2.7	2.3	1	0	0	0	0	0	0	0	0	0	0
0	0	0	0	0	0	1	4	6.3	5.7	4.3	4.3	3	1.7	0.3	0	0	0	0	0	0	0	0	0	0
0	0	0	0	0	0.7	3	7	7	5.3	4	4	2.7	0.7	0	0	0	0	0	0	0	0	0	0	0
0	0	0	0	0.3	1.3	3	5	5.7	5.7	4.3	3	1.3	0.3	0	0	0	0	0	0	0	0	0	0	0
0	0	0	0.3	1.3	3.3	4.7	5.3	7.3	7	5	2.3	0.7	0	0	0	0	0	0	0	0	0	0	0	0
0	0	0	0.7	2.7	4	5	7.7	8.7	8	5	2.3	1	0	0	0	0	0	0	0	0	0	0	0	0
0	0	0.3	1.3	3.7	5	8	14	11.3	8.3	6	4.7	3.3	1	0.3	0	0	0	0	0	0	0	0	0	0
0	0	0.3	2.3	4.3	4.7	5	7	7.3	8	8	7.3	5.3	4	2.7	3.7	3	1.3	0.3	0	0	0	0	0	0
0	0	0.3	2.7	6.3	5.3	4.7	5.7	6.7	8.7	9.7	8.7	7.3	7.3	9.3	16	16	9	2	0	0	0	0	0	0
0	0	0	0.7	3	4.3	4	5.3	8	11	10.7	7.7	7.7	7.7	9.3	16	19.7	17.7	7	1	0	0	0	0	0
0	0.3	0	0	1	3	4	5.7	10	15.7	13	10.3	10.3	10.7	11.7	15.7	18.7	17	8.7	1.7	0	0	0	0	0
0.3	1.3	0.3	0	0	1.3	4	7.3	11.7	13	10.3	9.3	9.3	11	12	15.3	14.3	13.3	8.3	2.3	0.3	0	0	0	0
0	0.3	0	0	0	0.3	1.3	4.3	10.3	12.3	9	8	8	9.3	11.3	15.7	13.3	11.3	6	1.3	0	0	0	0	0
0	0	0	0.7	0.3	0	0	1.3	5.7	8.7	7.3	7	6	6.3	8.7	16.7	14.3	9	2.7	0.3	0	0	0	0	0
0	0	0.3	1	1	0.3	0	0.3	1	1.7	1.3	1.3	1.3	1.3	2	4	3.7	2	0.3	0	0	0	0	0	0
0	0	0	0.3	0.3	0.7	0.3	0	0	0	0	0	0	0	0.7	2	2.3	1	0	0	0	0	0	0	0
0	0	0	0	0.3	1.3	1	0.3	0.3	0	0	0	0.3	1	4	11	12.3	7.3	1.3	0	0	0	0	0	0
0	0	0	0	0	0.3	1	2	1.7	0.7	0	0	1.3	5	10.7	21.3	21.7	14	2.3	0	0	0	0	0	0
0	0	0	0	0	0	0.7	3	2.7	1	0	0.3	2	7	14.3	22	13.7	5.3	0.7	0	0	0	0	0	0
0	0	0	0	0	0	0	0.7	0.7	0	0	0	0.7	3	7	8	3	0.7	0	0	0	0	0	0	0
0	0	0	0	0	0	0	0	0	0	0	0	0	0.3	1	1	0	0	0	0	0	0	0	0	0
0	0	0	0	0	0	0	0	0	0	0	0	0	0	0	0	0	0	0	0	0	0	0	0	0
0	0	0	0	0	0	0	0	0	0	0	0	0	0	0	0	0	0	0	0	0	0	0	0	0
Frame 50 (100.00 ms)
0	0	0	0	0	0	0	0	0	0	0	0	0	0	0	0	0	0	0	0	0	0	0	0	0
0	0	0	0	0	0	0	0	0	0	0	0	0	0	0	0	0	0.3	0.3	0.3	0.3	0.3	0	0	0
0	0	0	0	0	0	0	0	0	0	0	0	0	0	0	0.3	1.3	2	2.7	3.7	3	1.7	0.3	0	0
0	0	0	0	0	0	0	0	0	0	0	0	0	0.3	1.3	3	4	4.3	5.7	8	7	5	1	0	0
0	0	0	0	0	0	0	0	0	0	0	0	0.3	2.3	5	6.7	5.3	5.7	8.3	9	8.7	7	1.7	0	0
0	0	0	0	0	0	0	0	0	0	0	0	1.3	5	7.3	7	6.3	6.7	8	9.7	11	8.3	1.7	0	0
0	0	0	0	0	0	0	0	0	0	0	0.3	2.3	5.3	7	7	6	7.7	8.7	7.3	6.7	3.7	0.7	0	0
0	0	0	0	0	0	0	0	0	0	0	0.7	3.7	6	6.7	6.7	6.7	8	10	7	4	1	0	0	0
0	0	0	0	0	0	0	0	0	0	0.3	1.7	3.3	4.7	6.3	6.3	5.7	7	7	4.7	1.7	0.3	0	0	0
0	0	0	0	0	0	0	0	0	0.3	1	2.7	4.3	5	5.7	7	6	4.7	3.3	1.7	0.3	0	0	0	0
0	0	0	0	0	0	0	0	0.3	1.3	2.7	3.7	4.7	5.7	5.3	5.3	3.3	1.7	0.7	0	0	0	0	0	0
0	0	0	0	0	0	0	0.3	1.7	4.7	4.3	4	3.7	4.7	3.7	2.7	1.3	0.3	0	0	0	0	0	0	0
0	0	0	0	0	0	0	1	4.3	7.3	5.3	4.3	2.7	2.3	1.7	0.7	0	0	0	0	0	0	0	0	0
0	0	0	0	0	0	0.3	2.3	6.3	7.3	5.3	4.3	2.7	2.3	1	0	0	0	0	0	0	0	0	0	0
0	0	0	0	0	0	1	4.3	6.3	5.7	4.3	4.7	3	1.7	0.3	0	0	0	0	0	0	0	0	0	0
0	0	0	0	0	0.7	3.3	7	7.3	5.3	4	4	2.7	0.7	0	0	0	0	0	0	0	0	0	0	0
0	0	0	0	0.3	1.3	3	5	5.7	5.7	4.7	3	1.3	0.3	0	0	0	0	0	0	0	0	0	0	0
0	0	0	0.3	1.7	3.3	4.7	5.7	7.7	7.3	5.3	2.7	0.7	0	0	0	0	0	0	0	0	0	0	0	0
0	0	0	0.7	2.7	4	5.3	8	9	8.3	5	2.7	1	0	0	0	0	0	0	0	0	0	0	0	0
0	0	0.3	1.3	3.7	5	8.3	14.7	11.3	8.7	6	5	3.3	1	0.3	0.3	0	0	0	0	0	0	0	0	0
0	0	0.3	2.3	4.3	4.7	5.3	7	7.3	8	8	7.7	5.7	4	3	4	3	1.3	0.3	0	0	0	0	0	0
0	0	0.3	3	6.7	5.3	4.7	5.7	6.7	8.7	10	9	7.7	7.3	9.7	16.3	16.3	9.3	2	0	0	0	0	0	0
0	0	0	1	3	4.3	4.3	5.7	8.3	11	10.7	8	7.7	8	9.7	16	19.7	18	7	1	0	0	0	0	0
0	0.3	0	0	1	3	4.3	6	10	16	13.3	10.3	10.7	10.7	11.7	15.7	19	17.3	9	2	0	0	0	0	0
0.3	1.3	0.3	0	0	1.3	4.3	7.7	11.7	13.3	10.3	9.7	9.7	11	12.3	15.7	14.7	13.3	8.3	2.3	0.3	0	0	0	0
0	0.3	0	0	0	0.3	1.3	4.3	10.3	12.3	9.3	8.3	8	9.7	11.3	16	13.3	11.3	6	1.3	0	0	0	0	0
0	0	0.3	1	0.3	0	0.3	1.3	5.7	9	7.3	7	6	6.3	9	17	14.7	9.3	2.7	0.3	0	0	0	0	0
0	0	0.3	1	1	0.3	0	0.3	1	1.7	1.3	1.3	1.3	1.3	2	4.3	4	2	0.3	0	0	0	0	0	0
0	0	0	0.3	0.3	0.7	0.3	0	0	0	0	0	0	0	0.7	2.3	2.7	1.3	0	0	0	0	0	0	0
0	0	0	0	0.3	1.3	1	0.3	0.3	0	0	0	0.3	1	4.3	11.3	12.7	7.3	1.3	0	0	0	0	0	0
0	0	0	0	0	0.3	1	2.3	1.7	0.7	0	0	1.3	5	11	21.7	21.7	14.3	2.3	0	0	0	0	0	0
0	0	0	0	0	0	0.7	3	2.7	1	0	0.3	2	7	14.7	22.7	13.7	5.3	0.7	0	0	0	0	0	0
0	0	0	0	0	0	0	0.7	0.7	0.3	0	0	0.7	3	7.3	8.3	3	0.7	0	0	0	0	0	0	0
0	0	0	0	0	0	0	0	0	0	0	0	0	0.3	1	1	0	0	0	0	0	0	0	0	0
0	0	0	0	0	0	0	0	0	0	0	0	0	0	0	0	0	0	0	0	0	0	0	0	0
0	0	0	0	0	0	0	0	0	0	0	0	0	0	0	0	0	0	0	0	0	0	0	0	0
Frame 51 (102.00 ms)
0	0	0	0	0	0	0	0	0	0	0	0	0	0	0	0	0	0	0	0	0	0	0	0	0
0	0	0	0	0	0	0	0	0	0	0	0	0	0	0	0	0	0.3	0.3	0.3	0.3	0.3	0	0	0
0	0	0	0	0	0	0	0	0	0	0	0	0	0	0	0.3	1	1.7	2.3	3	2.7	1.3	0.3	0	0
0	0	0	0	0	0	0	0	0	0	0	0	0	0.3	1	2.7	3.7	4	5	7.3	6	4.3	1	0	0
0	0	0	0	0	0	0	0	0	0	0	0	0.3	2	4.3	6.3	5	5.3	7.7	8.3	7.7	6	1.3	0	0
0	0	0	0	0	0	0	0	0	0	0	0	1	4.7	6.7	6.3	6	6.7	7.3	9	10	7.3	1.3	0	0
0	0	0	0	0	0	0	0	0	0	0	0.3	2	5	6.7	6.7	6	7.3	8.3	7	6.3	3.3	0.7	0	0
0	0	0	0	0	0	0	0	0	0	0	0.7	3.7	5.7	6.3	6.7	6.7	7.7	9.7	6.7	3.7	1	0	0	0
0	0	0	0	0	0	0	0	0	0	0.3	1.3	3.3	4.7	6.3	6	5.3	6.7	6.7	4.7	1.7	0	0	0	0
0	0	0	0	0	0	0	0	0	0.3	1	2.7	4.3	5	5.7	7	5.7	4.7	3.3	1.7	0.3	0	0	0	0
0	0	0	0	0	0	0	0	0.3	1.3	2.7	3.7	4.7	5.7	5.3	5.3	3.3	1.7	0.7	0	0	0	0	0	0
0	0	0	0	0	0	0	0.3	2	4.7	4.3	4	3.7	4.7	3.7	2.7	1.3	0.3	0	0	0	0	0	0	0
0	0	0	0	0	0	0	1	4.7	7.3	5.7	4.3	2.7	2.3	1.7	0.7	0	0	0	0	0	0	0	0	0
0	0	0	0	0	0	0.3	2.3	6.7	7.7	5.3	4.3	2.7	2.3	1	0	0	0	0	0	0	0	0	0	0
0	0	0	0	0	0	1	4.3	6.7	5.7	4.3	4.7	3	1.7	0.3	0	0	0	0	0	0	0	0	0	0
0	0	0	0	0	0.7	3.3	7.7	7.3	5.7	4	4	2.7	0.7	0	0	0	0	0	0	0	0	0	0	0
0	0	0	0	0.3	1.7	3.3	5	5.7	6	4.7	3	1.3	0.3	0	0	0	0	0	0	0	0	0	0	0
0	0	0	0.3	1.7	3.7	4.7	5.7	7.7	7.7	5.3	2.7	0.7	0	0	0	0	0	0	0	0	0	0	0	0
0	0	0	0.7	2.7	4	5.3	8.3	9	8.3	5	2.7	1	0	0	0	0	0	0	0	0	0	0	0	0
0	0	0.3	1.3	3.7	5.3	8.3	14.7	11.7	8.7	6.3	5	3.7	1	0.3	0.3	0	0	0	0	0	0	0	0	0
0	0	0.3	2.7	4.7	4.7	5.3	7.3	7.7	8.3	8.3	7.7	5.7	4	3	4	3	1.3	0.3	0	0	0	0	0	0
0	0	0.3	3	6.7	5.7	5	5.7	6.7	9	10.3	9.3	7.7	7.3	9.7	16.7	16.3	9.3	2	0	0	0	0	0	0
0	0	0	1	3.3	4.3	4.3	5.7	8.3	11.3	10.7	8	7.7	8	9.7	16.3	20	18.3	7.3	1	0	0	0	0	0
0	0.7	0	0	1	3.3	4.3	6	10.3	16	13.3	10.3	10.7	11	11.7	16	19.3	17.7	9	2	0	0	0	0	0
0.7	1.7	0.3	0	0.3	1.3	4.3	7.7	12	13.3	10.3	9.7	9.7	11	12.7	16	14.7	13.3	8.3	2.3	0.3	0	0	0	0
0	0.3	0	0	0	0.3	1.3	4.3	10.7	12.7	9.3	8.3	8	9.7	11.7	16.3	13.7	11.3	6	1.3	0	0	0	0	0
0	0	0.3	1	0.3	0	0.3	1.3	5.7	9	7.3	7	6	6.7	9.3	17.3	15	9.3	3	0.3	0	0	0	0	0
0	0	0.3	1	1	0.3	0	0.3	1	1.7	1.3	1.3	1.3	1.7	2.3	4.3	4	2	0.3	0	0	0	0	0	0
0	0	0	0.3	0.7	1	0.3	0	0	0	0	0	0	0	0.7	2.3	2.7	1.3	0	0	0	0	0	0	0
0	0	0	0	0.3	1.3	1	0.7	0.3	0	0	0	0.3	1	4.3	11.3	12.7	7.3	1.3	0	0	0	0	0	0
0	0	0	0	0	0.3	1	2.3	1.7	0.7	0	0.3	1.7	5.3	11	22	22	14.3	2.3	0	0	0	0	0	0
0	0	0	0	0	0	0.7	3.3	3	1	0	0.3	2.3	7.3	15.3	23.3	14	5.3	0.7	0	0	0	0	0	0
0	0	0	0	0	0	0	0.7	0.7	0.3	0	0	0.7	3.3	7.7	8.7	3	0.7	0	0	0	0	0	0	0
0	0	0	0	0	0	0	0	0	0	0	0	0	0.3	1	1	0.3	0	0	0	0	0	0	0	0
0	0	0	0	0	0	0	0	0	0	0	0	0	0	0	0	0	0	0	0	0	0	0	0	0
0	0	0	0	0	0	0	0	0	0	0	0	0	0	0	0	0	0	0	0	0	0	0	0	0
Frame 52 (104.00 ms)
0	0	0	0	0	0	0	0	0	0	0	0	0	0	0	0	0	0	0	0	0	0	0	0	0
0	0	0	0	0	0	0	0	0	0	0	0	0	0	0	0	0	0.3	0.3	0.3	0.3	0	0	0	0
0	0	0	0	0	0	0	0	0	0	0	0	0	0	0	0.3	0.7	1.3	2	2.7	2.3	1	0.3	0	0
0	0	0	0	0	0	0	0	0	0	0	0	0	0.3	1	2.3	3.3	3.7	4.7	6.7	5.3	3.7	0.7	0	0
0	0	0	0	0	0	0	0	0	0	0	0	0.3	1.7	4	6	4.7	5	6.7	7.3	7	5.3	1	0	0
0	0	0	0	0	0	0	0	0	0	0	0	1	4.3	6.3	6	5.7	6	6.7	8	9	6.7	1.3	0	0
0	0	0	0	0	0	0	0	0	0	0	0.3	2	4.7	6.3	6.3	5.7	7	8	6.3	5.7	2.7	0.3	0	0
0	0	0	0	0	0	0	0	0	0	0	0.7	3.7	5.7	6	6.3	6.3	7.7	9.3	6	3.3	0.7	0	0	0
0	0	0	0	0	0	0	0	0	0	0.3	1.3	3.3	4.7	6	6	5.3	6.3	6.3	4.3	1.3	0	0	0	0
0	0	0	0	0	0	0	0	0	0.3	1	2.7	4.3	5	5.7	7	5.7	4.3	3.3	1.3	0.3	0	0	0	0
0	0	0	0	0	0	0	0	0.3	1.3	2.7	3.7	4.7	5.7	5.3	5.3	3.3	1.7	0.7	0	0	0	0	0	0
0	0	0	0	0	0	0	0.3	2	5	4.3	4	4	4.7	3.7	2.7	1.3	0.3	0	0	0	0	0	0	0
0	0	0	0	0	0	0	1	4.7	7.7	5.7	4.7	2.7	2.7	1.7	0.7	0	0	0	0	0	0	0	0	0
0	0	0	0	0	0	0.3	2.3	6.7	7.7	5.3	4.3	2.7	2.3	1	0	0	0	0	0	0	0	0	0	0
0	0	0	0	0	0	1.3	4.7	7	6	4.3	4.7	3.3	2	0.3	0	0	0	0	0	0	0	0	0	0
0	0	0	0	0	0.7	3.7	7.7	7.7	5.7	4	4.3	3	1	0	0	0	0	0	0	0	0	0	0	0
0	0	0	0	0.3	1.7	3.7	5.3	6	6.3	4.7	3.3	1.3	0.3	0	0	0	0	0	0	0	0	0	0	0
0	0	0	0.3	1.7	3.7	5	6	8	8	5.7	3	0.7	0	0	0	0	0	0	0	0	0	0	0	0
0	0	0	0.7	3	4.3	5.3	8.3	9.3	8.7	5.3	2.7	1	0	0	0	0	0	0	0	0	0	0	0	0
0	0	0.3	1.7	3.7	5.3	8.3	14.7	11.7	8.7	6.3	5.3	4	1	0.3	0.3	0	0	0	0	0	0	0	0	0
0	0	0.3	2.7	4.7	4.7	5.3	7.3	7.7	8.3	8.3	8	6	4.3	3	4	3	1.3	0.3	0	0	0	0	0	0
0	0	0.3	3.3	6.7	5.7	5	6	6.7	9	10.3	9.3	7.7	7.3	10	16.7	16.7	9.7	2	0	0	0	0	0	0
0	0	0	1	3.3	4.3	4.3	5.7	8.3	11.7	11	8	7.7	8	9.7	16.3	20.3	18.3	7.3	1	0	0	0	0	0
0	0.7	0	0	1	3.3	4.3	6	10.3	16.3	13.7	10.7	11	11	12	16	19.3	17.7	9	2	0	0	0	0	0
0.7	1.7	0.3	0	0.3	1.3	4.3	8	12.3	13.7	10.7	9.7	9.7	11.3	12.7	16.3	15	13.7	8.3	2.3	0.3	0	0	0	0
0	0.3	0	0	0	0.3	1.3	4.7	10.7	12.7	9.7	8.3	8	9.7	11.7	16.3	13.7	11.3	6	1.3	0	0	0	0	0
0	0	0.3	1	0.3	0	0.3	1.3	5.7	9	7.7	7	6	6.7	9.3	17.7	15	9.3	3	0.3	0	0	0	0	0
0	0	0.3	1	1	0.3	0	0.3	1	1.7	1.3	1.3	1.3	1.7	2.3	4.3	4	2	0.3	0	0	0	0	0	0
0	0	0	0.3	0.7	1	0.3	0	0	0	0	0	0	0	0.7	2.3	2.7	1.3	0	0	0	0	0	0	0
0	0	0	0	0.3	1.3	1	0.7	0.3	0	0	0	0.3	1	4.3	11.3	12.7	7.3	1.3	0	0	0	0	0	0
0	0	0	0	0	0.3	1	2.3	2	0.7	0	0.3	1.7	5.3	11.3	22.3	22	14.3	2.3	0	0	0	0	0	0
0	0	0	0	0	0	0.7	3.3	3	1	0	0.3	2.3	8	16	24	14.3	5.3	0.7	0	0	0	0	0	0
0	0	0	0	0	0	0	0.7	0.7	0.3	0	0	0.7	3.7	8	9	3	0.7	0	0	0	0	0	0	0
0	0	0	0	0	0	0	0	0	0	0	0	0	0.3	1	1	0.3	0	0	0	0	0	0	0	0
0	0	0	0	0	0	0	0	0	0	0	0	0	0	0	0	0	0	0	0	0	0	0	0	0
0	0	0	0	0	0	0	0	0	0	0	0	0	0	0	0	0	0	0	0	0	0	0	0	0
Frame 53 (106.00 ms)
0	0	0	0	0	0	0	0	0	0	0	0	0	0	0	0	0	0	0	0	0	0	0	0	0
0	0	0	0	0	0	0	0	0	0	0	0	0	0	0	0	0	0	0.3	0.3	0.3	0	0	0	0
0	0	0	0	0	0	0	0	0	0	0	0	0	0	0	0.3	0.7	1	1.7	2.3	2	1	0	0	0
0	0	0	0	0	0	0	0	0	0	0	0	0	0.3	1	2.3	3	3.3	4	6	4.7	3	0.7	0	0
0	0	0	0	0	0	0	0	0	0	0	0	0.3	1.3	3.7	5.7	4.3	4.7	6.3	6.7	6.3	4.7	1	0	0
0	0	0	0	0	0	0	0	0	0	0	0	0.7	3.7	5.7	5.7	5.3	5.7	6.3	7.3	8	5.7	1	0	0
0	0	0	0	0	0	0	0	0	0	0	0.3	1.7	4.3	5.7	6	5.3	6.7	7.7	6	5	2.7	0.3	0	0
0	0	0	0	0	0	0	0	0	0	0	0.7	3.3	5.3	5.7	6	6.3	7.3	8.7	5.7	3	0.7	0	0	0
0	0	0	0	0	0	0	0	0	0	0.3	1.3	3.3	4.3	6	5.7	5	6	6	4	1	0	0	0	0
0	0	0	0	0	0	0	0	0	0.3	1	2.7	4.3	4.7	5.7	6.7	5.3	4	3	1.3	0.3	0	0	0	0
0	0	0	0	0	0	0	0	0.3	1.3	2.7	3.7	4.7	5.7	5.3	5	3.3	1.7	0.7	0	0	0	0	0	0
0	0	0	0	0	0	0	0.3	2	5	4.3	4	4	4.7	3.7	2.7	1	0.3	0	0	0	0	0	0	0
0	0	0	0	0	0	0	1	4.7	7.7	5.7	4.7	2.7	2.7	2	0.7	0	0	0	0	0	0	0	0	0
0	0	0	0	0	0	0.3	2.3	7	7.7	5.3	4.3	3	2.3	1	0	0	0	0	0	0	0	0	0	0
0	0	0	0	0	0	1.3	4.7	7	6	4.7	4.7	3.3	2	0.3	0	0	0	0	0	0	0	0	0	0
0	0	0	0	0	0.7	3.7	7.7	7.7	6	4.3	4.3	3	1	0	0	0	0	0	0	0	0	0	0	0
0	0	0	0	0.3	1.7	3.7	5.3	6	6.3	4.7	3.3	1.3	0.3	0	0	0	0	0	0	0	0	0	0	0
0	0	0	0.3	2	4	5	6	8	8.3	5.7	3	0.7	0	0	0	0	0	0	0	0	0	0	0	0
0	0	0	1	3	4.3	5.3	8.3	9.3	8.7	5.3	2.7	1.3	0.3	0	0	0	0	0	0	0	0	0	0	0
0	0	0.3	1.7	4	5.3	8.7	15	12	9	6.3	5.3	4	1.3	0.3	0.3	0	0	0	0	0	0	0	0	0
0	0	0.3	3	5	5	5.7	7.7	8	8.7	8.7	8	6	4.3	3.3	4.3	3.3	1.3	0.3	0	0	0	0	0	0
0	0	0.3	3.3	7	5.7	5.3	6	7	9.3	10.7	9.7	8	7.7	10	17	16.7	9.7	2.3	0	0	0	0	0	0
0	0	0	1	3.3	4.7	4.3	6	8.7	11.7	11.3	8.3	8	8.3	10	16.7	20.7	18.7	7.3	1	0	0	0	0	0
0.3	0.7	0	0	1	3.3	4.3	6.3	10.7	17	14	11	11	11.3	12	16.7	20	18	9	2	0	0	0	0	0
0.7	2	0.3	0	0.3	1.3	4.7	8	12.3	14	11	10	10	11.3	13	16.7	15.3	14	8.7	2.3	0.3	0	0	0	0
0	0.3	0	0	0	0.3	1.7	4.7	11	13	9.7	8.7	8.3	10	12	16.7	14	11.7	6.3	1.3	0	0	0	0	0
0	0	0.3	1	0.3	0	0.3	1.3	6	9.3	7.7	7.3	6.3	6.7	9.7	18	15.3	9.7	3	0.3	0	0	0	0	0
[truncated: 9,491 more rows]
