# Supplementary material for: Similarity of Center of Pressure Progression during Walking and Jogging of Anterior Cruciate Ligament Deficient Patients
Source: PLoS One. 2017 Jan 10;12(1):e0169421. doi: 10.1371/journal.pone.0169421 (PMC5224873; doi:10.1371/journal.pone.0169421)
Supplement: S1 Dataset — (ZIP) [file pone.0169421.s001.zip › partial plantar pressure data sent to PLOS-remove name and data/01. Part of the 64 unilateral ACLD subjects/jog/07/07 - run_3' - Dyn.txt]

Scanning speed; for the left foot: 500.00 Hertz, for the right foot: 500.00 Hertz
Left foot data
Left rectangle position
Rectangle bottom
36
Rectangle left
22
Rectangle width
23
Rectangle height
36
Frame 0 (0.00 ms)
0	0	0	0	0	0	0	0	0	0	0	0	0	0	0	0	0	0	0	0	0	0	0
0	0	0	0	0	0	0	0	0	0	0	0	0	0	0.3	0.3	0.7	0.7	0.3	0	0	0	0
0	0	0	0	0	0	0	0	0	0	0	0	0	0.3	0.7	0.7	0.3	0.3	0.3	0	0	0	0
0	0	0	0	0	0	0	0	0	0	0	0	0	0.3	0.7	0.3	0	0	0	0	0	0	0
0	0	0	0	0	0	0	0	0	0	0	0	0	0	0	0	0	0	0	0	0	0	0
0	0	0	0	0	0	0	0	0	0	0	0	0	0	0	0	0	0	0	0	0	0	0
0	0	0	0	0	0	0	0	0	0	0	0	0	0	0	0	0	0	0	0	0	0	0
0	0	0	0	0	0	0	0	0	0	0	0	0	0	0	0	0	0	0	0	0	0	0
0	0	0	0	0	0	0	0	0	0	0	0	0	0	0	0	0	0	0	0	0	0	0
0	0	0	0	0	0	0	0	0	0	0	0	0	0	0	0	0	0	0	0	0	0	0
0	0	0	0	0	0	0	0	0	0	0	0	0	0	0	0	0	0	0	0	0	0	0
0	0	0	0	0	0	0	0	0	0	0	0	0	0	0	0	0	0	0	0	0	0	0
0	0	0	0	0	0	0	0	0	0	0	0	0	0	0	0	0	0	0	0	0	0	0
0	0	0	0	0	0	0	0	0	0	0	0	0	0	0	0	0	0	0	0	0	0	0
0	0	0	0	0	0	0	0	0	0	0	0	0	0	0	0	0	0	0	0	0	0	0
0	0	0	0	0	0	0	0	0	0	0	0	0	0	0	0	0	0	0	0	0	0	0
0	0	0	0	0	0	0	0	0	0	0	0	0	0	0	0	0	0	0	0	0	0	0
0	0	0	0	0	0	0	0	0	0	0	0	0	0	0	0	0	0	0	0	0	0	0
0	0	0	0	0	0	0	0	0	0	0	0	0	0	0	0	0	0	0	0	0	0	0
0	0	0	0	0	0	0	0	0	0	0	0	0	0	0	0	0	0	0	0	0	0	0
0	0	0	0	0	0	0	0	0	0	0	0	0	0	0	0	0	0	0	0	0	0	0
0	0	0	0	0	0	0	0	0	0	0	0	0	0	0	0	0	0	0	0	0	0	0
0	0	0	0	0	0	0	0	0	0	0	0	0	0	0	0	0	0	0	0	0	0	0
0	0	0	0	0	0	0	0	0	0	0	0	0	0	0	0	0	0	0	0	0	0	0
0	0	0	0	0	0	0	0	0	0	0	0	0	0	0	0	0	0	0	0	0	0	0
0	0	0	0	0	0	0	0	0	0	0	0	0	0	0	0	0	0	0	0	0	0	0
0	0	0	0	0	0	0	0	0	0	0	0	0	0	0	0	0	0	0	0	0	0	0
0	0	0	0	0	0	0	0	0	0	0	0	0	0	0	0	0	0	0	0	0	0	0
0	0	0	0	0	0	0	0	0	0	0	0	0	0	0	0	0	0	0	0	0	0	0
0	0	0	0	0	0	0	0	0	0	0	0	0	0	0	0	0	0	0	0	0	0	0
0	0	0	0	0	0	0	0	0	0	0	0	0	0	0	0	0	0	0	0	0	0	0
0	0	0	0	0	0	0	0	0	0	0	0	0	0	0	0	0	0	0	0	0	0	0
0	0	0	0	0	0	0	0	0	0	0	0	0	0	0	0	0	0	0	0	0	0	0
0	0	0	0	0	0	0	0	0	0	0	0	0	0	0	0	0	0	0	0	0	0	0
0	0	0	0	0	0	0	0	0	0	0	0	0	0	0	0	0	0	0	0	0	0	0
0	0	0	0	0	0	0	0	0	0	0	0	0	0	0	0	0	0	0	0	0	0	0
Frame 1 (2.00 ms)
0	0	0	0	0	0	0	0	0	0	0	0	0	0	0.3	0.7	0.7	0.7	0.7	0	0	0	0
0	0	0	0	0	0	0	0	0	0	0	0	0	0.7	3	3.7	3	3	2.3	0.7	0	0	0
0	0	0	0	0	0	0	0	0	0	0	0	0.3	2.3	5.3	3.7	2	1.7	1.3	0.7	0	0	0
0	0	0	0	0	0	0	0	0	0	0	0	0.7	2.7	3.7	2.3	1.3	0.7	0.7	0.3	0	0	0
0	0	0	0	0	0	0	0	0	0	0	0	0.3	1	1.7	1	0.7	0.3	0.3	0	0	0	0
0	0	0	0	0	0	0	0	0	0	0	0	0	0	0.3	0.3	0.3	0	0	0	0	0	0
0	0	0	0	0	0	0	0	0	0	0	0	0	0	0	0	0	0	0	0	0	0	0
0	0	0	0	0	0	0	0	0	0	0	0	0	0	0	0	0	0	0	0	0	0	0
0	0	0	0	0	0	0	0	0	0	0	0	0	0	0	0	0	0	0	0	0	0	0
0	0	0	0	0	0	0	0	0	0	0	0	0	0	0	0	0	0	0	0	0	0	0
0	0	0	0	0	0	0	0	0	0	0	0	0	0	0	0	0	0	0	0	0	0	0
0	0	0	0	0	0	0	0	0	0	0	0	0	0	0	0	0	0	0	0	0	0	0
0	0	0	0	0	0	0	0	0	0	0	0	0	0	0	0	0	0	0	0	0	0	0
0	0	0	0	0	0	0	0	0	0	0	0	0	0	0	0	0	0	0	0	0	0	0
0	0	0	0	0	0	0	0	0	0	0	0	0	0	0	0	0	0	0	0	0	0	0
0	0	0	0	0	0	0	0	0	0	0	0	0	0	0	0	0	0	0	0	0	0	0
0	0	0	0	0	0	0	0	0	0	0	0	0	0	0	0	0	0	0	0	0	0	0
0	0	0	0	0	0	0	0	0	0	0	0	0	0	0	0	0	0	0	0	0	0	0
0	0	0	0	0	0	0	0	0	0	0	0	0	0	0	0	0	0	0	0	0	0	0
0	0	0	0	0	0	0	0	0	0	0	0	0	0	0	0	0	0	0	0	0	0	0
0	0	0	0	0	0	0	0	0	0	0	0	0	0	0	0	0	0	0	0	0	0	0
0	0	0	0	0	0	0	0	0	0	0	0	0	0	0	0	0	0	0	0	0	0	0
0	0	0	0	0	0	0	0	0	0	0	0	0	0	0	0	0	0	0	0	0	0	0
0	0	0	0	0	0	0	0	0	0	0	0	0	0	0	0	0	0	0	0	0	0	0
0	0	0	0	0	0	0	0	0	0	0	0	0	0	0	0	0	0	0	0	0	0	0
0	0	0	0	0	0	0	0	0	0	0	0	0	0	0	0	0	0	0	0	0	0	0
0	0	0	0	0	0	0	0	0	0	0	0	0	0	0	0	0	0	0	0	0	0	0
0	0	0	0	0	0	0	0	0	0	0	0	0	0	0	0	0	0	0	0	0	0	0
0	0	0	0	0	0	0	0	0	0	0	0	0	0	0	0	0	0	0	0	0	0	0
0	0	0	0	0	0	0	0	0	0	0	0	0	0	0	0	0	0	0	0	0	0	0
0	0	0	0	0	0	0	0	0	0	0	0	0	0	0	0	0	0	0	0	0	0	0
0	0	0	0	0	0	0	0	0	0	0	0	0	0	0	0	0	0	0	0	0	0	0
0	0	0	0	0	0	0	0	0	0	0	0	0	0	0	0	0	0	0	0	0	0	0
0	0	0	0	0	0	0	0	0	0	0	0	0	0	0	0	0	0	0	0	0	0	0
0	0	0	0	0	0	0	0	0	0	0	0	0	0	0	0	0	0	0	0	0	0	0
0	0	0	0	0	0	0	0	0	0	0	0	0	0	0	0	0	0	0	0	0	0	0
Frame 2 (4.00 ms)
0	0	0	0	0	0	0	0	0	0	0	0	0	0.3	1.7	2.7	2.7	3	2.3	0.7	0	0	0
0	0	0	0	0	0	0	0	0	0	0	0	0.3	3.7	11.3	13.7	10.3	11	9.7	3.7	0.7	0	0
0	0	0	0	0	0	0	0	0	0	0	0	2.3	12.7	20.7	15.3	9.3	8	6.7	3	0.7	0	0
0	0	0	0	0	0	0	0	0	0	0	0.3	4.3	16	18.7	12	6.7	4.7	3.7	2	0.7	0	0
0	0	0	0	0	0	0	0	0	0	0	0.3	2	6.3	9.7	7	4.7	3	2	1	0	0	0
0	0	0	0	0	0	0	0	0	0	0	0	0.7	1.7	3.3	2.7	2.3	1.3	0.7	0.3	0	0	0
0	0	0	0	0	0	0	0	0	0	0	0	0	0.3	0.3	0.3	0.3	0.3	0	0	0	0	0
0	0	0	0	0	0	0	0	0	0	0	0	0	0	0	0	0	0	0	0	0	0	0
0	0	0	0	0	0	0	0	0	0	0	0	0	0	0	0	0	0	0	0	0	0	0
0	0	0	0	0	0	0	0	0	0	0	0	0	0	0	0	0	0	0	0	0	0	0
0	0	0	0	0	0	0	0	0	0	0	0	0	0	0	0	0	0	0	0	0	0	0
0	0	0	0	0	0	0	0	0	0	0	0	0	0	0	0	0	0	0	0	0	0	0
0	0	0	0	0	0	0	0	0	0	0	0	0	0	0	0	0	0	0	0	0	0	0
0	0	0	0	0	0	0	0	0	0	0	0	0	0	0	0	0	0	0	0	0	0	0
0	0	0	0	0	0	0	0	0	0	0	0	0	0	0	0	0	0	0	0	0	0	0
0	0	0	0	0	0	0	0	0	0	0	0	0	0	0	0	0	0	0	0	0	0	0
0	0	0	0	0	0	0	0	0	0	0	0	0	0	0	0	0	0	0	0	0	0	0
0	0	0	0	0	0	0	0	0	0	0	0	0	0	0	0	0	0	0	0	0	0	0
0	0	0	0	0	0	0	0	0	0	0	0	0	0	0	0	0	0	0	0	0	0	0
0	0	0	0	0	0	0	0	0	0	0	0	0	0	0	0	0	0	0	0	0	0	0
0	0	0	0	0	0	0	0	0	0	0	0	0	0	0	0	0	0	0	0	0	0	0
0	0	0	0	0	0	0	0	0	0	0	0	0	0	0	0	0	0	0	0	0	0	0
0	0	0	0	0	0	0	0	0	0	0	0	0	0	0	0	0	0	0	0	0	0	0
0	0	0	0	0	0	0	0	0	0	0	0	0	0	0	0	0	0	0	0	0	0	0
0	0	0	0	0	0	0	0	0	0	0	0	0	0	0	0	0	0	0	0	0	0	0
0	0	0	0	0	0	0	0	0	0	0	0	0	0	0	0	0	0	0	0	0	0	0
0	0	0	0	0	0	0	0	0	0	0	0	0	0	0	0	0	0	0	0	0	0	0
0	0	0	0	0	0	0	0	0	0	0	0	0	0	0	0	0	0	0	0	0	0	0
0	0	0	0	0	0	0	0	0	0	0	0	0	0	0	0	0	0	0	0	0	0	0
0	0	0	0	0	0	0	0	0	0	0	0	0	0	0	0	0	0	0	0	0	0	0
0	0	0	0	0	0	0	0	0	0	0	0	0	0	0	0	0	0	0	0	0	0	0
0	0	0	0	0	0	0	0	0	0	0	0	0	0	0	0	0	0	0	0	0	0	0
0	0	0	0	0	0	0	0	0	0	0	0	0	0	0	0	0	0	0	0	0	0	0
0	0	0	0	0	0	0	0	0	0	0	0	0	0	0	0	0	0	0	0	0	0	0
0	0	0	0	0	0	0	0	0	0	0	0	0	0	0	0	0	0	0	0	0	0	0
0	0	0	0	0	0	0	0	0	0	0	0	0	0	0	0	0	0	0	0	0	0	0
Frame 3 (6.00 ms)
0	0	0	0	0	0	0	0	0	0	0	0	0	0.7	3.7	6	5.7	6.7	5.7	2.3	0.3	0	0
0	0	0	0	0	0	0	0	0	0	0	0	1	8.7	24.3	31	23.3	25.3	24.7	11.3	2.3	0.3	0
0	0	0	0	0	0	0	0	0	0	0	0.3	7	31.7	44.7	36	23.7	20.7	17.3	9.7	3.7	0.7	0
0	0	0	0	0	0	0	0	0	0	0	1.3	12.7	38.7	43.7	31.3	18.3	13	10.7	7	3	0.7	0
0	0	0	0	0	0	0	0	0	0	0	1.3	7.7	18.3	28	24	15.7	10.7	9	4.7	1.7	0.3	0
0	0	0	0	0	0	0	0	0	0	0	0.3	2.7	7.7	12.7	11.7	10	6.3	3.7	1.3	0.3	0	0
0	0	0	0	0	0	0	0	0	0	0	0	0.3	1.3	2.3	2.3	2	1.3	0.7	0	0	0	0
0	0	0	0	0	0	0	0	0	0	0	0	0	0	0	0	0	0	0	0	0	0	0
0	0	0	0	0	0	0	0	0	0	0	0	0	0	0	0	0	0	0	0	0	0	0
0	0	0	0	0	0	0	0	0	0	0	0	0	0	0	0	0	0	0	0	0	0	0
0	0	0	0	0	0	0	0	0	0	0	0	0	0	0	0	0	0	0	0	0	0	0
0	0	0	0	0	0	0	0	0	0	0	0	0	0	0	0	0	0	0	0	0	0	0
0	0	0	0	0	0	0	0	0	0	0	0	0	0	0	0	0	0	0	0	0	0	0
0	0	0	0	0	0	0	0	0	0	0	0	0	0	0	0	0	0	0	0	0	0	0
0	0	0	0	0	0	0	0	0	0	0	0	0	0	0	0	0	0	0	0	0	0	0
0	0	0	0	0	0	0	0	0	0	0	0	0	0	0	0	0	0	0	0	0	0	0
0	0	0	0	0	0	0	0	0	0	0	0	0	0	0	0	0	0	0	0	0	0	0
0	0	0	0	0	0	0	0	0	0	0	0	0	0	0	0	0	0	0	0	0	0	0
0	0	0	0	0	0	0	0	0	0	0	0	0	0	0	0	0	0	0	0	0	0	0
0	0	0	0	0	0	0	0	0	0	0	0	0	0	0	0	0	0	0	0	0	0	0
0	0	0	0	0	0	0	0	0	0	0	0	0	0	0	0	0	0	0	0	0	0	0
0	0	0	0	0	0	0	0	0	0	0	0	0	0	0	0	0	0	0	0	0	0	0
0	0	0	0	0	0	0	0	0	0	0	0	0	0	0	0	0	0	0	0	0	0	0
0	0	0	0	0	0	0	0	0	0	0	0	0	0	0	0	0	0	0	0	0	0	0
0	0	0	0	0	0	0	0	0	0	0	0	0	0	0	0	0	0	0	0	0	0	0
0	0	0	0	0	0	0	0	0	0	0	0	0	0	0	0	0	0	0	0	0	0	0
0	0	0	0	0	0	0	0	0	0	0	0	0	0	0	0	0	0	0	0	0	0	0
0	0	0	0	0	0	0	0	0	0	0	0	0	0	0	0	0	0	0	0	0	0	0
0	0	0	0	0	0	0	0	0	0	0	0	0	0	0	0	0	0	0	0	0	0	0
0	0	0	0	0	0	0	0	0	0	0	0	0	0	0	0	0	0	0	0	0	0	0
0	0	0	0	0	0	0	0	0	0	0	0	0	0	0	0	0	0	0	0	0	0	0
0	0	0	0	0	0	0	0	0	0	0	0	0	0	0	0	0	0	0	0	0	0	0
0	0	0	0	0	0	0	0	0	0	0	0	0	0	0	0	0	0	0	0	0	0	0
0	0	0	0	0	0	0	0	0	0	0	0	0	0	0	0	0	0	0	0	0	0	0
0	0	0	0	0	0	0	0	0	0	0	0	0	0	0	0	0	0	0	0	0	0	0
0	0	0	0	0	0	0	0	0	0	0	0	0	0	0	0	0	0	0	0	0	0	0
Frame 4 (8.00 ms)
0	0	0	0	0	0	0	0	0	0	0	0	0	0.7	4	7	6.3	8	7.7	3.3	0.7	0	0
0	0	0	0	0	0	0	0	0	0	0	0	1.3	10	27.7	38.7	31.3	35	34.3	17.3	4.3	0.7	0
0	0	0	0	0	0	0	0	0	0	0	0.3	9	41	58	50.7	35	31	26	15.7	7.7	1.7	0
0	0	0	0	0	0	0	0	0	0	0	2	18	53	62.3	47.7	29.3	21	18	13.3	8.3	2.3	0.3
0	0	0	0	0	0	0	0	0	0	0	2.7	13.3	30	45.7	41.7	28	19.7	19.3	12.3	5.3	1	0
0	0	0	0	0	0	0	0	0	0	0	1.3	7	15.3	23.7	23.3	21.7	17.3	11	4.7	1.3	0.3	0
0	0	0	0	0	0	0	0	0	0	0	0.3	1	3	5.3	7	6	4.7	2	0.7	0	0	0
0	0	0	0	0	0	0	0	0	0	0	0	0	0	0.3	0.7	0.7	0.3	0	0	0	0	0
0	0	0	0	0	0	0	0	0	0	0	0	0	0	0	0	0	0	0	0	0	0	0
0	0	0	0	0	0	0	0	0	0	0	0	0	0	0	0	0	0	0	0	0	0	0
0	0	0	0	0	0	0	0	0	0	0	0	0	0	0	0	0	0	0	0	0	0	0
0	0	0	0	0	0	0	0	0	0	0	0	0	0	0	0	0	0	0	0	0	0	0
0	0	0	0	0	0	0	0	0	0	0	0	0	0	0	0	0	0	0	0	0	0	0
0	0	0	0	0	0	0	0	0	0	0	0	0	0	0	0	0	0	0	0	0	0	0
0	0	0	0	0	0	0	0	0	0	0	0	0	0	0	0	0	0	0	0	0	0	0
0	0	0	0	0	0	0	0	0	0	0	0	0	0	0	0	0	0	0	0	0	0	0
0	0	0	0	0	0	0	0	0	0	0	0	0	0	0	0	0	0	0	0	0	0	0
0	0	0	0	0	0	0	0	0	0	0	0	0	0	0	0	0	0	0	0	0	0	0
0	0	0	0	0	0	0	0	0	0	0	0	0	0	0	0	0	0	0	0	0	0	0
0	0	0	0	0	0	0	0	0	0	0	0	0	0	0	0	0	0	0	0	0	0	0
0	0	0	0	0	0	0	0	0	0	0	0	0	0	0	0	0	0	0	0	0	0	0
0	0	0	0	0	0	0	0	0	0	0	0	0	0	0	0	0	0	0	0	0	0	0
0	0	0	0	0	0	0	0	0	0	0	0	0	0	0	0	0	0	0	0	0	0	0
0	0	0	0	0	0	0	0	0	0	0	0	0	0	0	0	0	0	0	0	0	0	0
0	0	0	0	0	0	0	0	0	0	0	0	0	0	0	0	0	0	0	0	0	0	0
0	0	0	0	0	0	0	0	0	0	0	0	0	0	0	0	0	0	0	0	0	0	0
0	0	0	0	0	0	0	0	0	0	0	0	0	0	0	0	0	0	0	0	0	0	0
0	0	0	0	0	0	0	0	0	0	0	0	0	0	0	0	0	0	0	0	0	0	0
0	0	0	0	0	0	0	0	0	0	0	0	0	0	0	0	0	0	0	0	0	0	0
0	0	0	0	0	0	0	0	0	0	0	0	0	0	0	0	0	0	0	0	0	0	0
0	0	0	0	0	0	0	0	0	0	0	0	0	0	0	0	0	0	0	0	0	0	0
0	0	0	0	0	0	0	0	0	0	0	0	0	0	0	0	0	0	0	0	0	0	0
0	0	0	0	0	0	0	0	0	0	0	0	0	0	0	0	0	0	0	0	0	0	0
0	0	0	0	0	0	0	0	0	0	0	0	0	0	0	0	0	0	0	0	0	0	0
0	0	0	0	0	0	0	0	0	0	0	0	0	0	0	0	0	0	0	0	0	0	0
0	0	0	0	0	0	0	0	0	0	0	0	0	0	0	0	0	0	0	0	0	0	0
Frame 5 (10.00 ms)
0	0	0	0	0	0	0	0	0	0	0	0	0	0.3	2	5	5.7	7.7	7.3	3.7	1	0	0
0	0	0	0	0	0	0	0	0	0	0	0	1	6.7	19	31.7	30.7	35.7	35.3	18.7	5.3	1	0
0	0	0	0	0	0	0	0	0	0	0	0.3	6.7	33.3	55	51.7	37.3	32.3	27.3	17.3	10	3.3	0.3
0	0	0	0	0	0	0	0	0	0	0	2	16.7	52	63.6	52	32.7	23.3	20.7	16.3	12.7	5	0.7
0	0	0	0	0	0	0	0	0	0	0	2.7	15.3	34.3	52.7	49	33	24	25	17.7	9.7	3	0.3
0	0	0	0	0	0	0	0	0	0	0	1.7	9.7	20	30	30.7	28.3	24.7	16.7	8.7	3.3	0.7	0
0	0	0	0	0	0	0	0	0	0	0	0.3	2	5.3	9	12.7	11	9	4	1.3	0.3	0	0
0	0	0	0	0	0	0	0	0	0	0	0	0	0.3	1	1.7	1.3	1	0.3	0	0	0	0
0	0	0	0	0	0	0	0	0	0	0	0	0	0	0	0	0	0	0	0	0	0	0
0	0	0	0	0	0	0	0	0	0	0	0	0	0	0	0	0	0	0	0	0	0	0
0	0	0	0	0	0	0	0	0	0	0	0	0	0	0	0	0	0	0	0	0	0	0
0	0	0	0	0	0	0	0	0	0	0	0	0	0	0	0	0	0	0	0	0	0	0
0	0	0	0	0	0	0	0	0	0	0	0	0	0	0	0	0	0	0	0	0	0	0
0	0	0	0	0	0	0	0	0	0	0	0	0	0	0	0	0	0	0	0	0	0	0
0	0	0	0	0	0	0	0	0	0	0	0	0	0	0	0	0	0	0	0	0	0	0
0	0	0	0	0	0	0	0	0	0	0	0	0	0	0	0	0	0	0	0	0	0	0
0	0	0	0	0	0	0	0	0	0	0	0	0	0	0	0	0	0	0	0	0	0	0
0	0	0	0	0	0	0	0	0	0	0	0	0	0	0	0	0	0	0	0	0	0	0
0	0	0	0	0	0	0	0	0	0	0	0	0	0	0	0	0	0	0	0	0	0	0
0	0	0	0	0	0	0	0	0	0	0	0	0	0	0	0	0	0	0	0	0	0	0
0	0	0	0	0	0	0	0	0	0	0	0	0	0	0	0	0	0	0	0	0	0	0
0	0	0	0	0	0	0	0	0	0	0	0	0	0	0	0	0	0	0	0	0	0	0
0	0	0	0	0	0	0	0	0	0	0	0	0	0	0	0	0	0	0	0	0	0	0
0	0	0	0	0	0	0	0	0	0	0	0	0	0	0	0	0	0	0	0	0	0	0
0	0	0	0	0	0	0	0	0	0	0	0	0	0	0	0	0	0	0	0	0	0	0
0	0	0	0	0	0	0	0	0	0	0	0	0	0	0	0	0	0	0	0	0	0	0
0	0	0	0	0	0	0	0	0	0	0	0	0	0	0	0	0	0	0	0	0	0	0
0	0	0	0	0	0	0	0	0	0	0	0	0	0	0	0	0	0	0	0	0	0	0
0	0	0	0	0	0	0	0	0	0	0	0	0	0	0	0	0	0	0	0	0	0	0
0	0	0	0	0	0	0	0	0	0	0	0	0	0	0	0	0	0	0	0	0	0	0
0	0	0	0	0	0	0	0	0	0	0	0	0	0	0	0	0	0	0	0	0	0	0
0	0	0	0	0	0	0	0	0	0	0	0	0	0	0	0	0	0	0	0	0	0	0
0	0	0	0	0	0	0	0	0	0	0	0	0	0	0	0	0	0	0	0	0	0	0
0	0	0	0	0	0	0	0	0	0	0	0	0	0	0	0	0	0	0	0	0	0	0
0	0	0	0	0	0	0	0	0	0	0	0	0	0	0	0	0	0	0	0	0	0	0
0	0	0	0	0	0	0	0	0	0	0	0	0	0	0	0	0	0	0	0	0	0	0
Frame 6 (12.00 ms)
0	0	0	0	0	0	0	0	0	0	0	0	0	0	1.3	4	5.3	7.3	7.3	3.7	1	0	0
0	0	0	0	0	0	0	0	0	0	0	0	0.7	5	15.7	27	29.3	35.3	34.7	19	6	1.3	0
0	0	0	0	0	0	0	0	0	0	0	0.3	5.3	28.3	53.3	50.7	36.7	32	27	17.3	11	4.7	0.7
0	0	0	0	0	0	0	0	0	0	0	1.3	14.7	50.7	64	52.3	31.3	23	21	17	14.3	7.3	1
0	0	0	0	0	0	0	0	0	0	0	2.7	15.3	35.7	54.3	50	33.3	25	26.3	20	12	5	0.7
0	0	0	0	0	0	0	0	0	0	0	1.7	10.3	22.3	33.3	33.3	31.7	28	19.7	11.7	5	1.3	0
0	0	0	0	0	0	0	0	0	0	0	0.3	2.7	7.3	11.3	16	14.3	12	5.7	2.3	0.7	0	0
0	0	0	0	0	0	0	0	0	0	0	0	0.3	0.7	1.7	2.7	2	1.7	0.7	0	0	0	0
0	0	0	0	0	0	0	0	0	0	0	0	0	0	0	0	0	0	0	0	0	0	0
0	0	0	0	0	0	0	0	0	0	0	0	0	0	0	0	0	0	0	0	0	0	0
0	0	0	0	0	0	0	0	0	0	0	0	0	0	0	0	0	0	0	0	0	0	0
0	0	0	0	0	0	0	0	0	0	0	0	0	0	0	0	0	0	0	0	0	0	0
0	0	0	0	0	0	0	0	0	0	0	0	0	0	0	0	0	0	0	0	0	0	0
0	0	0	0	0	0	0	0	0	0	0	0	0	0	0	0	0	0	0	0	0	0	0
0	0	0	0	0	0	0	0	0	0	0	0	0	0	0	0	0	0	0	0	0	0	0
0	0	0	0	0	0	0	0	0	0	0	0	0	0	0	0	0	0	0	0	0	0	0
0	0	0	0	0	0	0	0	0	0	0	0	0	0	0	0	0	0	0	0	0	0	0
0	0	0	0	0	0	0	0	0	0	0	0	0	0	0	0	0	0	0	0	0	0	0
0	0	0	0	0	0	0	0	0	0	0	0	0	0	0	0	0	0	0	0	0	0	0
0	0	0	0	0	0	0	0	0	0	0	0	0	0	0	0	0	0	0	0	0	0	0
0	0	0	0	0	0	0	0	0	0	0	0	0	0	0	0	0	0	0	0	0	0	0
0	0	0	0	0	0	0	0	0	0	0	0	0	0	0	0	0	0	0	0	0	0	0
0	0	0	0	0	0	0	0	0	0	0	0	0	0	0	0	0	0	0	0	0	0	0
0	0	0	0	0	0	0	0	0	0	0	0	0	0	0	0	0	0	0	0	0	0	0
0	0	0	0	0	0	0	0	0	0	0	0	0	0	0	0	0	0	0	0	0	0	0
0	0	0	0	0	0	0	0	0	0	0	0	0	0	0	0	0	0	0	0	0	0	0
0	0	0	0	0	0	0	0	0	0	0	0	0	0	0	0	0	0	0	0	0	0	0
0	0	0	0	0	0	0	0	0	0	0	0	0	0	0	0	0	0	0	0	0	0	0
0	0	0	0	0	0	0	0	0	0	0	0	0	0	0	0	0	0	0	0	0	0	0
0	0	0	0	0	0	0	0	0	0	0	0	0	0	0	0	0	0	0	0	0	0	0
0	0	0	0	0	0	0	0	0	0	0	0	0	0	0	0	0	0	0	0	0	0	0
0	0	0	0	0	0	0	0	0	0	0	0	0	0	0	0	0	0	0	0	0	0	0
0	0	0	0	0	0	0	0	0	0	0	0	0	0	0	0	0	0	0	0	0	0	0
0	0	0	0	0	0	0	0	0	0	0	0	0	0	0	0	0	0	0	0	0	0	0
0	0	0	0	0	0	0	0	0	0	0	0	0	0	0	0	0	0	0	0	0	0	0
0	0	0	0	0	0	0	0	0	0	0	0	0	0	0	0	0	0	0	0	0	0	0
Frame 7 (14.00 ms)
0	0	0	0	0	0	0	0	0	0	0	0	0	0	1.3	3.7	4.7	6.3	6.3	3.7	1	0	0
0	0	0	0	0	0	0	0	0	0	0	0	0.7	4.7	15.3	24.3	24.3	29.3	29	17.7	6.3	1.3	0
0	0	0	0	0	0	0	0	0	0	0	0.3	5	27.3	52	45	31.7	29.7	25.3	16.3	11	5.3	0.7
0	0	0	0	0	0	0	0	0	0	0	1.3	14.3	50.3	63	47.3	28.3	22.3	20.7	17	14.7	8.7	1.3
0	0	0	0	0	0	0	0	0	0	0	2.3	15.7	36	53.7	46.7	32.3	25	26.7	21	13.3	6.3	1
0	0	0	0	0	0	0	0	0	0	0	2	11	23.3	34	33.7	32.3	29.3	20.7	13	6.3	1.7	0
0	0	0	0	0	0	0	0	0	0	0	0.3	3.3	8.3	13	17.7	16	13.7	7	3	1	0	0
0	0	0	0	0	0	0	0	0	0	0	0	0.3	1	2.3	3.7	2.7	2	0.7	0.3	0	0	0
0	0	0	0	0	0	0	0	0	0	0	0	0	0	0	0.3	0	0	0	0	0	0	0
0	0	0	0	0	0	0	0	0	0	0	0	0	0	0	0	0	0	0	0	0	0	0
0	0	0	0	0	0	0	0	0	0	0	0	0	0	0	0	0	0	0	0	0	0	0
0	0	0	0	0	0	0	0	0	0	0	0	0	0	0	0	0	0	0	0	0	0	0
0	0	0	0	0	0	0	0	0	0	0	0	0	0	0	0	0	0	0	0	0	0	0
0	0	0	0	0	0	0	0	0	0	0	0	0	0	0	0	0	0	0	0	0	0	0
0	0	0	0	0	0	0	0	0	0	0	0	0	0	0	0	0	0	0	0	0	0	0
0	0	0	0	0	0	0	0	0	0	0	0	0	0	0	0	0	0	0	0	0	0	0
0	0	0	0	0	0	0	0	0	0	0	0	0	0	0	0	0	0	0	0	0	0	0
0	0	0	0	0	0	0	0	0	0	0	0	0	0	0	0	0	0	0	0	0	0	0
0	0	0	0	0	0	0	0	0	0	0	0	0	0	0	0	0	0	0	0	0	0	0
0	0	0	0	0	0	0	0	0	0	0	0	0	0	0	0	0	0	0	0	0	0	0
0	0	0	0	0	0	0	0	0	0	0	0	0	0	0	0	0	0	0	0	0	0	0
0	0	0	0	0	0	0	0	0	0	0	0	0	0	0	0	0	0	0	0	0	0	0
0	0	0	0	0	0	0	0	0	0	0	0	0	0	0	0	0	0	0	0	0	0	0
0	0	0	0	0	0	0	0	0	0	0	0	0	0	0	0	0	0	0	0	0	0	0
0	0	0	0	0	0	0	0	0	0	0	0	0	0	0	0	0	0	0	0	0	0	0
0	0	0	0	0	0	0	0	0	0	0	0	0	0	0	0	0	0	0	0	0	0	0
0	0	0	0	0	0	0	0	0	0	0	0	0	0	0	0	0	0	0	0	0	0	0
0	0	0	0	0	0	0	0	0	0	0	0	0	0	0	0	0	0	0	0	0	0	0
0	0	0	0	0	0	0	0	0	0	0	0	0	0	0	0	0	0	0	0	0	0	0
0	0	0	0	0	0	0	0	0	0	0	0	0	0	0	0	0	0	0	0	0	0	0
0	0	0	0	0	0	0	0	0	0	0	0	0	0	0	0	0	0	0	0	0	0	0
0	0	0	0	0	0	0	0	0	0	0	0	0	0	0	0	0	0	0	0	0	0	0
0	0	0	0	0	0	0	0	0	0	0	0	0	0	0	0	0	0	0	0	0	0	0
0	0	0	0	0	0	0	0	0	0	0	0	0	0	0	0	0	0	0	0	0	0	0
0	0	0	0	0	0	0	0	0	0	0	0	0	0	0	0	0	0	0	0	0	0	0
0	0	0	0	0	0	0	0	0	0	0	0	0	0	0	0	0	0	0	0	0	0	0
Frame 8 (16.00 ms)
0	0	0	0	0	0	0	0	0	0	0	0	0	0.3	1.7	4	4.7	6.3	6.3	3.7	1	0	0
0	0	0	0	0	0	0	0	0	0	0	0	0.7	5	16	24.7	23	26.7	26.7	17.3	6.7	1.7	0
0	0	0	0	0	0	0	0	0	0	0	0.3	5.3	28	52	43	29.7	27	22.3	15.7	11.3	6.3	1
0	0	0	0	0	0	0	0	0	0	0	1.7	15.3	50.7	62.3	44.7	26.7	21	20	16.7	15.7	10.7	1.7
0	0	0	0	0	0	0	0	0	0	0	2.7	16.3	36.7	53.3	44.7	30.7	24.7	26.7	21.3	14.3	8	1.3
0	0	0	0	0	0	0	0	0	0	0	2	12	24.7	35	34.3	33.3	30.7	21.3	14	7.3	2	0.3
0	0	0	0	0	0	0	0	0	0	0	0.7	4	9.7	14.3	20	17.7	15.3	8	3.7	1.3	0	0
0	0	0	0	0	0	0	0	0	0	0	0	0.7	1.7	3.7	6	3.7	2.3	1	0.3	0	0	0
0	0	0	0	0	0	0	0	0	0	0	0	0	0	0.3	0.7	0.3	0	0	0	0	0	0
0	0	0	0	0	0	0	0	0	0	0	0	0	0	0	0	0	0	0	0	0	0	0
0	0	0	0	0	0	0	0	0	0	0	0	0	0	0	0	0	0	0	0	0	0	0
0	0	0	0	0	0	0	0	0	0	0	0	0	0	0	0	0	0	0	0	0	0	0
0	0	0	0	0	0	0	0	0	0	0	0	0	0	0	0	0	0	0	0	0	0	0
0	0	0	0	0	0	0	0	0	0	0	0	0	0	0	0	0	0	0	0	0	0	0
0	0	0	0	0	0	0	0	0	0	0	0	0	0	0	0	0	0	0	0	0	0	0
0	0	0	0	0	0	0	0	0	0	0	0	0	0	0	0	0	0	0	0	0	0	0
0	0	0	0	0	0	0	0	0	0	0	0	0	0	0	0	0	0	0	0	0	0	0
0	0	0	0	0	0	0	0	0	0	0	0	0	0	0	0	0	0	0	0	0	0	0
0	0	0	0	0	0	0	0	0	0	0	0	0	0	0	0	0	0	0	0	0	0	0
0	0	0	0	0	0	0	0	0	0	0	0	0	0	0	0	0	0	0	0	0	0	0
0	0	0	0	0	0	0	0	0	0	0	0	0	0	0	0	0	0	0	0	0	0	0
0	0	0	0	0	0	0	0	0	0	0	0	0	0	0	0	0	0	0	0	0	0	0
0	0	0	0	0	0	0	0	0	0	0	0	0	0	0	0	0	0	0	0	0	0	0
0	0	0	0	0	0	0	0	0	0	0	0	0	0	0	0	0	0	0	0	0	0	0
0	0	0	0	0	0	0	0	0	0	0	0	0	0	0	0	0	0	0	0	0	0	0
0	0	0	0	0	0	0	0	0	0	0	0	0	0	0	0	0	0	0	0	0	0	0
0	0	0	0	0	0	0	0	0	0	0	0	0	0	0	0	0	0	0	0	0	0	0
0	0	0	0	0	0	0	0	0	0	0	0	0	0	0	0	0	0	0	0	0	0	0
0	0	0	0	0	0	0	0	0	0	0	0	0	0	0	0	0	0	0	0	0	0	0
0	0	0	0	0	0	0	0	0	0	0	0	0	0	0	0	0	0	0	0	0	0	0
0	0	0	0	0	0	0	0	0	0	0	0	0	0	0	0	0	0	0	0	0	0	0
0	0	0	0	0	0	0	0	0	0	0	0	0	0	0	0	0	0	0	0	0	0	0
0	0	0	0	0	0	0	0	0	0	0	0	0	0	0	0	0	0	0	0	0	0	0
0	0	0	0	0	0	0	0	0	0	0	0	0	0	0	0	0	0	0	0	0	0	0
0	0	0	0	0	0	0	0	0	0	0	0	0	0	0	0	0	0	0	0	0	0	0
0	0	0	0	0	0	0	0	0	0	0	0	0	0	0	0	0	0	0	0	0	0	0
Frame 9 (18.00 ms)
0	0	0	0	0	0	0	0	0	0	0	0	0	0.3	2	4.3	5	7	7	4	1.3	0	0
0	0	0	0	0	0	0	0	0	0	0	0	0.7	6	17.7	26	22	25.3	26	17.3	7	1.7	0.3
0	0	0	0	0	0	0	0	0	0	0	0.3	6	30.3	52.7	42.7	28.7	26.3	21.7	15.7	11.7	7.3	1.3
0	0	0	0	0	0	0	0	0	0	0	2	17	51.7	62.7	44.7	27	21.3	20	17	16.7	12.7	2.3
0	0	0	0	0	0	0	0	0	0	0	3.3	17.7	37.3	54.3	46.7	32.7	25.3	27.3	22.3	15.7	9.7	1.7
0	0	0	0	0	0	0	0	0	0	0	2.7	13.3	26.3	36.7	36.3	34.7	32	22.7	15.7	8.3	2.3	0.3
0	0	0	0	0	0	0	0	0	0	0	1	5.3	11.3	16	22	20	17.7	9.3	4.7	1.7	0.3	0
0	0	0	0	0	0	0	0	0	0	0	0.3	1	3	5.3	7.7	4.7	3.3	1.3	0.3	0	0	0
0	0	0	0	0	0	0	0	0	0	0	0	0	0.3	0.7	1	0.3	0	0	0	0	0	0
0	0	0	0	0	0	0	0	0	0	0	0	0	0	0	0	0	0	0	0	0	0	0
0	0	0	0	0	0	0	0	0	0	0	0	0	0	0	0	0	0	0	0	0	0	0
0	0	0	0	0	0	0	0	0	0	0	0	0	0	0	0	0	0	0	0	0	0	0
0	0	0	0	0	0	0	0	0	0	0	0	0	0	0	0	0	0	0	0	0	0	0
0	0	0	0	0	0	0	0	0	0	0	0	0	0	0	0	0	0	0	0	0	0	0
0	0	0	0	0	0	0	0	0	0	0	0	0	0	0	0	0	0	0	0	0	0	0
0	0	0	0	0	0	0	0	0.3	0	0	0	0	0	0	0	0	0	0	0	0	0	0
0	0	0	0	0	0	0.3	0.3	0.3	0	0	0	0	0	0	0	0	0	0	0	0	0	0
0	0	0	0	0	0	0.3	0.3	0.3	0	0	0	0	0	0	0	0	0	0	0	0	0	0
0	0	0	0	0	0	0	0	0.3	0	0	0	0	0	0	0	0	0	0	0	0	0	0
0	0	0	0	0	0	0	0	0.3	0	0	0	0	0	0	0	0	0	0	0	0	0	0
0	0	0	0	0	0	0	0	0.3	0	0	0	0	0	0	0	0	0	0	0	0	0	0
0	0	0	0	0	0	0	0	0	0	0	0	0	0	0	0	0	0	0	0	0	0	0
0	0	0	0	0	0	0	0	0	0	0	0	0	0	0	0	0	0	0	0	0	0	0
0	0	0	0	0	0	0	0	0	0	0	0	0	0	0	0	0	0	0	0	0	0	0
0	0	0	0	0	0	0	0	0	0	0	0	0	0	0	0	0	0	0	0	0	0	0
0	0	0	0	0	0	0	0	0	0	0	0	0	0	0	0	0	0	0	0	0	0	0
0	0	0	0	0	0	0	0	0	0	0	0	0	0	0	0	0	0	0	0	0	0	0
0	0	0	0	0	0	0	0	0	0	0	0	0	0	0	0	0	0	0	0	0	0	0
0	0	0	0	0	0	0	0	0	0	0	0	0	0	0	0	0	0	0	0	0	0	0
0	0	0	0	0	0	0	0	0	0	0	0	0	0	0	0	0	0	0	0	0	0	0
0	0	0	0	0	0	0	0	0	0	0	0	0	0	0	0	0	0	0	0	0	0	0
0	0	0	0	0	0	0	0	0	0	0	0	0	0	0	0	0	0	0	0	0	0	0
0	0	0	0	0	0	0	0	0	0	0	0	0	0	0	0	0	0	0	0	0	0	0
0	0	0	0	0	0	0	0	0	0	0	0	0	0	0	0	0	0	0	0	0	0	0
0	0	0	0	0	0	0	0	0	0	0	0	0	0	0	0	0	0	0	0	0	0	0
0	0	0	0	0	0	0	0	0	0	0	0	0	0	0	0	0	0	0	0	0	0	0
Frame 10 (20.00 ms)
0	0	0	0	0	0	0	0	0	0	0	0	0	0.3	2.3	5	5.3	7.3	7.3	4	1.3	0	0
0	0	0	0	0	0	0	0	0	0	0	0	1	6.7	19.3	27	22	25	26	17.3	7.3	2	0.3
0	0	0	0	0	0	0	0	0	0	0	0.3	7	32.3	53.3	42	28.3	26.3	21.7	15.7	12.3	8.3	1.3
0	0	0	0	0	0	0	0	0	0	0	2.3	18.3	52.3	63	46	27	21.3	20.3	17.7	17.7	14.3	2.7
0	0	0	0	0	0	0	0	0	0	0.3	3.7	18.7	38.3	55.7	49.7	33.7	26	28.3	23.3	17	10.7	1.7
0	0	0	0	0	0	0	0	0	0	0	3	15	28	38.3	38	36	33.7	24.3	17.3	9.3	2.7	0.3
0	0	0	0	0	0	0	0	0	0	0	1.3	6.7	13	17.7	24	21.7	19	10.7	5.7	2	0.3	0
0	0	0	0	0	0	0	0	0	0	0	0.3	1.7	4	6.3	9	5.7	4	1.7	0.7	0	0	0
0	0	0	0	0	0	0	0	0	0	0	0	0.3	0.7	1	1.3	0.7	0.3	0	0	0	0	0
0	0	0	0	0	0	0	0	0	0	0	0	0	0	0	0	0	0	0	0	0	0	0
0	0	0	0	0	0	0	0	0	0	0	0	0	0	0	0	0	0	0	0	0	0	0
0	0	0	0	0	0	0	0	0	0	0	0	0	0	0	0	0	0	0	0	0	0	0
0	0	0	0	0	0	0	0	0	0	0	0	0	0	0	0	0	0	0	0	0	0	0
0	0	0	0	0	0	0	0	0	0	0	0	0	0	0	0	0	0	0	0	0	0	0
0	0	0	0	0	0	0	0	0	0	0	0	0	0	0	0	0	0	0	0	0	0	0
0	0	0	0	0	0	0	0	0.3	0	0	0	0	0	0	0	0	0	0	0	0	0	0
0	0	0	0	0	0	0.3	0.3	0.3	0	0	0	0	0	0	0	0	0	0	0	0	0	0
0	0	0	0	0	0	0.3	0.3	0.3	0	0	0	0	0	0	0	0	0	0	0	0	0	0
0	0	0	0	0	0	0.3	0.3	0.7	0	0	0	0	0	0	0	0	0	0	0	0	0	0
0	0	0	0	0	0	0.3	0.3	0.7	0.3	0	0	0	0	0	0	0	0	0	0	0	0	0
0	0	0	0	0	0.3	0.3	0	0.7	0.3	0	0	0	0	0	0	0	0	0	0	0	0	0
0	0	0	0	0	0	0	0	0.3	0	0	0	0	0	0	0	0	0	0	0	0	0	0
0	0	0	0	0	0	0	0	0	0	0	0	0	0	0	0	0	0	0	0	0	0	0
0	0	0	0	0	0	0	0	0	0	0	0	0	0	0	0	0	0	0	0	0	0	0
0	0	0	0	0	0	0	0	0	0	0	0	0	0	0	0	0	0	0	0	0	0	0
0	0	0	0	0	0	0	0	0	0	0	0	0	0	0	0	0	0	0	0	0	0	0
0	0	0	0	0	0	0	0	0	0	0	0	0	0	0	0	0	0	0	0	0	0	0
0	0	0	0	0	0	0	0	0	0	0	0	0	0	0	0	0	0	0	0	0	0	0
0	0	0	0	0	0	0	0	0	0	0	0	0	0	0	0	0	0	0	0	0	0	0
0	0	0	0	0	0	0	0	0	0	0	0	0	0	0	0	0	0	0	0	0	0	0
0	0	0	0	0	0	0	0	0	0	0	0	0	0	0	0	0	0	0	0	0	0	0
0	0	0	0	0	0	0	0	0	0	0	0	0	0	0	0	0	0	0	0	0	0	0
0	0	0	0	0	0	0	0	0	0	0	0	0	0	0	0	0	0	0	0	0	0	0
0	0	0	0	0	0	0	0	0	0	0	0	0	0	0	0	0	0	0	0	0	0	0
0	0	0	0	0	0	0	0	0	0	0	0	0	0	0	0	0	0	0	0	0	0	0
0	0	0	0	0	0	0	0	0	0	0	0	0	0	0	0	0	0	0	0	0	0	0
Frame 11 (22.00 ms)
0	0	0	0	0	0	0	0	0	0	0	0	0	0.3	2.7	5	5.3	7.7	7.7	4	1.3	0	0
0	0	0	0	0	0	0	0	0	0	0	0	1	7.3	20.3	27.3	21.7	25	25.7	17.3	7.3	2	0.3
0	0	0	0	0	0	0	0	0	0	0	0.3	7.3	33.7	53.7	42.3	28.3	26.3	21.7	16	12.7	9	1.7
0	0	0	0	0	0	0	0	0	0	0	2.3	19	53	63	46	27.7	21.7	20.3	18	18.3	15.3	2.7
0	0	0	0	0	0	0	0	0	0	0.3	4	19.3	38.7	56	50	34	26.3	28.7	24	18	11.3	2
0	0	0	0	0	0	0	0	0	0	0.3	3.7	16.3	29.3	39.7	39	37.3	34.7	25.7	18.3	10.3	3	0.3
0	0	0	0	0	0	0	0	0	0	0	1.7	7.7	14.3	19	25.7	23.3	20.7	11.7	6.7	2.3	0.3	0
0	0	0	0	0	0	0	0	0	0	0	0.3	2.3	4.7	7	10	6.7	4.7	2	0.7	0	0	0
0	0	0	0	0	0	0	0	0	0	0	0.3	0.7	1	1	1.3	0.7	0.3	0	0	0	0	0
0	0	0	0	0	0	0	0	0	0	0	0.3	0	0	0	0	0	0	0	0	0	0	0
0	0	0	0	0	0	0	0	0	0	0	0	0	0	0	0	0	0	0	0	0	0	0
0	0	0	0	0	0	0	0	0	0	0	0	0	0	0	0	0	0	0	0	0	0	0
0	0	0	0	0	0	0	0	0	0	0	0	0	0	0	0	0	0	0	0	0	0	0
0	0	0	0	0	0	0	0	0	0	0	0	0	0	0	0	0	0	0	0	0	0	0
0	0	0	0	0	0	0	0	0	0	0	0	0	0	0	0	0	0	0	0	0	0	0
0	0	0	0	0	0	0	0	0	0	0	0	0	0	0	0	0	0	0	0	0	0	0
0	0	0	0	0	0	0.3	0.3	0.3	0	0	0	0	0	0	0	0	0	0	0	0	0	0
0	0	0	0	0	0	0.3	0.3	0.3	0	0	0	0	0	0	0	0	0	0	0	0	0	0
0	0	0	0	0	0	0	0	0.3	0	0	0	0	0	0	0	0	0	0	0	0	0	0
0	0	0	0	0	0	0.3	0.3	0.7	0.3	0	0	0	0	0	0	0	0	0	0	0	0	0
0	0	0	0	0	0	0.3	0	0.7	0.3	0	0	0	0	0	0	0	0	0	0	0	0	0
0	0	0	0	0	0	0	0	0.3	0	0	0	0	0	0	0	0	0	0	0	0	0	0
0	0	0	0	0	0	0	0	0	0	0	0	0	0	0	0	0	0	0	0	0	0	0
0	0	0	0	0	0	0	0	0	0	0	0	0	0	0	0	0	0	0	0	0	0	0
0	0	0	0	0	0	0	0	0	0	0	0	0	0	0	0	0	0	0	0	0	0	0
0	0	0	0	0	0	0	0	0	0	0	0	0	0	0	0	0	0	0	0	0	0	0
0	0	0	0	0	0	0	0	0	0	0	0	0	0	0	0	0	0	0	0	0	0	0
0	0	0	0	0	0	0	0	0	0	0	0	0	0	0	0	0	0	0	0	0	0	0
0	0	0	0	0	0	0	0	0	0	0	0	0	0	0	0	0	0	0	0	0	0	0
0	0	0	0	0	0	0	0	0	0	0	0	0	0	0	0	0	0	0	0	0	0	0
0	0	0	0	0	0	0	0	0	0	0	0	0	0	0	0	0	0	0	0	0	0	0
0	0	0	0	0	0	0	0	0	0	0	0	0	0	0	0	0	0	0	0	0	0	0
0	0	0	0	0	0	0	0	0	0	0	0	0	0	0	0	0	0	0	0	0	0	0
0	0	0	0	0	0	0	0	0	0	0	0	0	0	0	0	0	0	0	0	0	0	0
0	0	0	0	0	0	0	0	0	0	0	0	0	0	0	0	0	0	0	0	0	0	0
0	0	0	0	0	0	0	0	0	0	0	0	0	0	0	0	0	0	0	0	0	0	0
Frame 12 (24.00 ms)
0	0	0	0	0	0	0	0	0	0	0	0	0	0.3	2.3	4.7	5	7	7	4	1.3	0	0
0	0	0	0	0	0	0	0	0	0	0	0	1	7	19.3	26	21	24	24.7	17.3	7.3	2	0.3
0	0	0	0	0	0	0	0	0	0	0	0.3	7	32.3	53.3	41.3	28	25.3	21.3	16	12.7	9	1.7
0	0	0	0	0	0	0	0	0	0	0	2.3	18.7	52.7	63	46	27	21.3	20.3	18	18.7	16	3
0	0	0	0	0	0	0	0	0	0	0.3	4	19.7	39	56	50.3	34	26.7	29	24.3	18.3	12.3	2
0	0	0	0	0	0	0	0	0	0	0.3	3.3	17	29.7	40.3	40	38	35.7	26.3	19.3	11	3.3	0.3
0	0	0	0	0	0	0	0	0	0	0	1.7	8	14.7	20	27	24.3	21.7	12.3	7.3	2.3	0.3	0
0	0	0	0	0	0	0	0	0	0	0	0.7	2.7	5	7.7	11	7.3	5.7	2.3	1	0	0	0
0	0	0	0	0	0	0	0	0	0	0	0.3	1	1	1.3	1.7	0.7	0.7	0	0	0	0	0
0	0	0	0	0	0	0	0	0	0	0	0.3	0.3	0	0	0	0	0	0	0	0	0	0
0	0	0	0	0	0	0	0	0	0	0	0	0	0	0	0	0	0	0	0	0	0	0
0	0	0	0	0	0	0	0	0	0	0	0	0	0	0	0	0	0	0	0	0	0	0
0	0	0	0	0	0	0	0	0	0	0	0	0	0	0	0	0	0	0	0	0	0	0
0	0	0	0	0	0	0	0	0	0	0	0	0	0	0	0	0	0	0	0	0	0	0
0	0	0	0	0	0	0	0	0	0	0	0	0	0	0	0	0	0	0	0	0	0	0
0	0	0	0	0	0	0	0	0	0	0	0	0	0	0	0	0	0	0	0	0	0	0
0	0	0	0	0	0	0.3	0.3	0.3	0	0	0	0	0	0	0	0	0	0	0	0	0	0
0	0	0	0	0	0	0.3	0.3	0	0	0	0	0	0	0	0	0	0	0	0	0	0	0
0	0	0	0	0	0	0	0	0.3	0	0	0	0	0	0	0	0	0	0	0	0	0	0
0	0	0	0	0	0	0.3	0.3	0.7	0.3	0	0	0	0	0	0	0	0	0	0	0	0	0
0	0	0	0	0	0	0	0	0.7	0.3	0	0	0	0	0	0	0	0	0	0	0	0	0
0	0	0	0	0	0	0	0	0.3	0	0	0	0	0	0	0	0	0	0	0	0	0	0
0	0	0	0	0	0	0	0	0	0	0	0	0	0	0	0	0	0	0	0	0	0	0
0	0	0	0	0	0	0	0	0	0	0	0	0	0	0	0	0	0	0	0	0	0	0
0	0	0	0	0	0	0	0	0	0	0	0	0	0	0	0	0	0	0	0	0	0	0
0	0	0	0	0	0	0	0	0	0	0	0	0	0	0	0	0	0	0	0	0	0	0
0	0	0	0	0	0	0	0	0	0	0	0	0	0	0	0	0	0	0	0	0	0	0
0	0	0	0	0	0	0	0	0	0	0	0	0	0	0	0	0	0	0	0	0	0	0
0	0	0	0	0	0	0	0	0	0	0	0	0	0	0	0	0	0	0	0	0	0	0
0	0	0	0	0	0	0	0	0	0	0	0	0	0	0	0	0	0	0	0	0	0	0
0	0	0	0	0	0	0	0	0	0	0	0	0	0	0	0	0	0	0	0	0	0	0
0	0	0	0	0	0	0	0	0	0	0	0	0	0	0	0	0	0	0	0	0	0	0
0	0	0	0	0	0	0	0	0	0	0	0	0	0	0	0	0	0	0	0	0	0	0
0	0	0	0	0	0	0	0	0	0	0	0	0	0	0	0	0	0	0	0	0	0	0
0	0	0	0	0	0	0	0	0	0	0	0	0	0	0	0	0	0	0	0	0	0	0
0	0	0	0	0	0	0	0	0	0	0	0	0	0	0	0	0	0	0	0	0	0	0
Frame 13 (26.00 ms)
0	0	0	0	0	0	0	0	0	0	0	0	0	0.3	1.7	4	4.3	6	6	3.3	1	0	0
0	0	0	0	0	0	0	0	0	0	0	0	0.7	6	17	23.3	19.3	22.3	22.7	14.7	6.3	1.7	0.3
0	0	0	0	0	0	0	0	0	0	0	0.3	6	29.7	52	40	26.3	23.7	20	15	12.3	8.7	1.3
0	0	0	0	0	0	0	0	0	0	0	2	17.3	51.7	62.7	44.3	26.3	20.7	20	17.7	18.7	15.7	3
0	0	0	0	0	0	0	0	0	0	0.3	3.7	19.3	39	55.7	47.3	33.3	26.7	28.7	24.3	18.7	12.7	2.3
0	0	0	0	0	0	0	0	0	0	0	3.3	17.3	30.3	40.7	39.3	38	36.3	26.7	19.7	11.7	3.3	0.3
0	0	0	0	0	0	0	0	0	0	0	1.7	8.3	15.3	20.3	27.3	24.7	22	12.7	7.7	2.7	0.3	0
0	0	0	0	0	0	0	0	0	0	0	0.7	2.7	5.3	8	11.3	7.7	6	2.7	1	0.3	0	0
0	0	0	0	0	0	0	0	0	0	0	0.7	1.3	1.3	2	2	1	0.7	0.3	0	0	0	0
0	0	0	0	0	0	0	0	0	0	0	0.3	0.3	0.3	0.3	0	0	0	0	0	0	0	0
0	0	0	0	0	0	0	0	0	0	0	0	0	0	0	0	0	0	0	0	0	0	0
0	0	0	0	0	0	0	0	0	0	0	0	0	0	0	0	0	0	0	0	0	0	0
0	0	0	0	0	0	0	0	0	0	0	0	0	0	0	0	0	0	0	0	0	0	0
0	0	0	0	0	0	0	0	0	0	0	0	0	0	0	0	0	0	0	0	0	0	0
0	0	0	0	0	0	0	0	0	0	0	0	0	0	0	0	0	0	0	0	0	0	0
0	0	0	0	0	0	0	0	0	0	0	0	0	0	0	0	0	0	0	0	0	0	0
0	0	0	0	0	0	0	0	0.3	0	0	0	0	0	0	0	0	0	0	0	0	0	0
0	0	0	0	0	0	0.3	0.3	0	0	0	0	0	0	0	0	0	0	0	0	0	0	0
0	0	0	0	0	0	0	0	0.3	0	0	0	0	0	0	0	0	0	0	0	0	0	0
0	0	0	0	0	0	0.3	0	0.7	0	0	0	0	0	0	0	0	0	0	0	0	0	0
0	0	0	0	0	0	0	0	0.3	0	0	0	0	0	0	0	0	0	0	0	0	0	0
0	0	0	0	0	0	0	0	0.3	0	0	0	0	0	0	0	0	0	0	0	0	0	0
0	0	0	0	0	0	0	0	0	0	0	0	0	0	0	0	0	0	0	0	0	0	0
0	0	0	0	0	0	0	0	0	0	0	0	0	0	0	0	0	0	0	0	0	0	0
0	0	0	0	0	0	0	0	0	0	0	0	0	0	0	0	0	0	0	0	0	0	0
0	0	0	0	0	0	0	0	0	0	0	0	0	0	0	0	0	0	0	0	0	0	0
0	0	0	0	0	0	0	0	0	0	0	0	0	0	0	0	0	0	0	0	0	0	0
0	0	0	0	0	0	0	0	0	0	0	0	0	0	0	0	0	0	0	0	0	0	0
0	0	0	0	0	0	0	0	0	0	0	0	0	0	0	0	0	0	0	0	0	0	0
0	0	0	0	0	0	0	0	0	0	0	0	0	0	0	0	0	0	0	0	0	0	0
0	0	0	0	0	0	0	0	0	0	0	0	0	0	0	0	0	0	0	0	0	0	0
0	0	0	0	0	0	0	0	0	0	0	0	0	0	0	0	0	0	0	0	0	0	0
0	0	0	0	0	0	0	0	0	0	0	0	0	0	0	0	0	0	0	0	0	0	0
0	0	0	0	0	0	0	0	0	0	0	0	0	0	0	0	0	0	0	0	0	0	0
0	0	0	0	0	0	0	0	0	0	0	0	0	0	0	0	0	0	0	0	0	0	0
0	0	0	0	0	0	0	0	0	0	0	0	0	0	0	0	0	0	0	0	0	0	0
Frame 14 (28.00 ms)
0	0	0	0	0	0	0	0	0	0	0	0	0	0.3	1.3	3	3.3	4.7	4.7	2.7	0.7	0	0
0	0	0	0	0	0	0	0	0	0	0	0	0.7	4.7	14.3	20	17.3	20	19.7	12	5.3	1.3	0.3
0	0	0	0	0	0	0	0	0	0	0	0.3	5	27	50.7	37.7	24.7	22	18.7	14	11.3	7.3	1.3
0	0	0	0	0	0	0	0	0	0	0	1.7	16	51	62.3	42.7	24.7	20	19.3	17.3	18	14.7	2.7
0	0	0	0	0	0	0	0	0	0	0	3.3	19	39	55.3	45.3	31	26	28.7	24.3	18.7	12.3	2
0	0	0	0	0	0	0	0	0	0	0	3.3	17.3	30.3	40.7	39	37.7	36.3	27	20.3	12	3.7	0.3
0	0	0	0	0	0	0	0	0	0	0	2	8.7	15.3	20.7	27.7	25	22.7	13.3	8.3	3	0.3	0
0	0	0	0	0	0	0	0	0	0	0	0.7	3	5.7	8.3	12	8	6.3	3	1.3	0.3	0	0
0	0	0	0	0	0	0	0	0	0	0	0.7	1.7	1.7	2.3	2.3	1	0.7	0.3	0	0	0	0
0	0	0	0	0	0	0	0	0	0	0	0.7	0.7	0.3	0.3	0	0	0	0	0	0	0	0
0	0	0	0	0	0	0	0	0	0	0	0.3	0	0	0	0	0	0	0	0	0	0	0
0	0	0	0	0	0	0	0	0	0	0	0	0	0	0	0	0	0	0	0	0	0	0
0	0	0	0	0	0	0	0	0	0	0	0	0	0	0	0	0	0	0	0	0	0	0
0	0	0	0	0	0	0	0	0	0	0	0	0	0	0	0	0	0	0	0	0	0	0
0	0	0	0	0	0	0	0	0	0	0	0	0	0	0	0	0	0	0	0	0	0	0
0	0	0	0	0	0	0	0	0	0	0	0	0	0	0	0	0	0	0	0	0	0	0
0	0	0	0	0	0	0.3	0	0.3	0	0	0	0	0	0	0	0	0	0	0	0	0	0
0	0	0	0	0	0	0.3	0.3	0	0	0	0	0	0	0	0	0	0	0	0	0	0	0
0	0	0	0	0	0	0	0	0.3	0	0	0	0	0	0	0	0	0	0	0	0	0	0
0	0	0	0	0	0	0.3	0	0.3	0	0	0	0	0	0	0	0	0	0	0	0	0	0
0	0	0	0	0	0.3	0	0	0.3	0	0	0	0	0	0	0	0	0	0	0	0	0	0
0	0	0	0	0	0	0	0	0.3	0	0	0	0	0	0	0	0	0	0	0	0	0	0
0	0	0	0	0	0	0	0	0	0	0	0	0	0	0	0	0	0	0	0	0	0	0
0	0	0	0	0	0	0	0	0	0	0	0	0	0	0	0	0	0	0	0	0	0	0
0	0	0	0	0	0	0	0	0	0	0	0	0	0	0	0	0	0	0	0	0	0	0
0	0	0	0	0	0	0	0	0	0	0	0	0	0	0	0	0	0	0	0	0	0	0
0	0	0	0	0	0	0	0	0	0	0	0	0	0	0	0	0	0	0	0	0	0	0
0	0	0	0	0	0	0	0	0	0	0	0	0	0	0	0	0	0	0	0	0	0	0
0	0	0	0	0	0	0	0	0	0	0	0	0	0	0	0	0	0	0	0	0	0	0
0	0	0	0	0	0	0	0	0	0	0	0	0	0	0	0	0	0	0	0	0	0	0
0	0	0	0	0	0	0	0	0	0	0	0	0	0	0	0	0	0	0	0	0	0	0
0	0	0	0	0	0	0	0	0	0	0	0	0	0	0	0	0	0	0	0	0	0	0
0	0	0	0	0	0	0	0	0	0	0	0	0	0	0	0	0	0	0	0	0	0	0
0	0	0	0	0	0	0	0	0	0	0	0	0	0	0	0	0	0	0	0	0	0	0
0	0	0	0	0	0	0	0	0	0	0	0	0	0	0	0	0	0	0	0	0	0	0
0	0	0	0	0	0	0	0	0	0	0	0	0	0	0	0	0	0	0	0	0	0	0
Frame 15 (30.00 ms)
0	0	0	0	0	0	0	0	0	0	0	0	0	0	0.7	2.3	3	3.7	3.7	1.7	0.7	0	0
0	0	0	0	0	0	0	0	0	0	0	0	0.3	3.7	12.3	16.3	15.7	18	17	9.7	4	1	0
0	0	0	0	0	0	0	0	0	0	0	0.3	4	23.3	49.3	36.3	23.7	20.7	17.3	13	10	6	1
0	0	0	0	0	0	0	0	0	0	0	1.7	14	46.7	60.3	41.3	24	19.3	18.7	17	17	13	2.3
0	0	0	0	0	0	0	0	0	0	0	3.3	18.7	37.7	52	43.3	30	25.3	28.3	24	18.3	12	2
0	0	0	0	0	0	0	0	0	0	0.3	3.7	17.7	30.3	40	39	37.3	36	27	20.3	12.3	3.7	0.3
0	0	0	0	0	0	0	0	0	0	0.3	2.3	9.3	16	21.3	28	25.3	22.7	13.3	8.7	3	0.3	0
0	0	0	0	0	0	0	0	0	0	0.3	1.3	3.7	6	9	12.3	8.3	6.7	3	1.3	0.3	0	0
0	0	0	0	0	0	0	0	0	0	0.3	1.3	2.3	2.3	3	2.7	1.3	0.7	0.3	0	0	0	0
0	0	0	0	0	0	0	0	0	0	0.3	1	1	0.7	0.3	0.3	0	0	0	0	0	0	0
0	0	0	0	0	0	0	0	0	0	0.3	0.3	0.3	0	0	0	0	0	0	0	0	0	0
0	0	0	0	0	0	0	0	0	0.3	0.3	0	0	0	0	0	0	0	0	0	0	0	0
0	0	0	0	0	0	0	0	0	0	0	0	0	0	0	0	0	0	0	0	0	0	0
0	0	0	0	0	0	0	0	0	0	0	0	0	0	0	0	0	0	0	0	0	0	0
0	0	0	0	0	0	0	0	0	0	0	0	0	0	0	0	0	0	0	0	0	0	0
0	0	0	0	0	0	0	0	0.3	0	0	0	0	0	0	0	0	0	0	0	0	0	0
0	0	0	0	0	0	0.3	0.3	0.3	0	0	0	0	0	0	0	0	0	0	0	0	0	0
0	0	0	0	0	0	0.3	0.3	0.3	0	0	0	0	0	0	0	0	0	0	0	0	0	0
0	0	0	0	0	0	0	0	0.3	0	0	0	0	0	0	0	0	0	0	0	0	0	0
0	0	0	0	0	0	0.3	0	0.7	0	0	0	0	0	0	0	0	0	0	0	0	0	0
0	0	0	0	0	0.3	0	0	0.3	0	0	0	0	0	0	0	0	0	0	0	0	0	0
0	0	0	0	0	0	0	0	0.3	0	0	0	0	0	0	0	0	0	0	0	0	0	0
0	0	0	0	0	0	0	0	0	0	0	0	0	0	0	0	0	0	0	0	0	0	0
0	0	0	0	0	0	0	0	0	0	0	0	0	0	0	0	0	0	0	0	0	0	0
0	0	0	0	0	0	0	0	0	0	0	0	0	0	0	0	0	0	0	0	0	0	0
0	0	0	0	0	0	0	0	0	0	0	0	0	0	0	0	0	0	0	0	0	0	0
0	0	0	0	0	0	0	0	0	0	0	0	0	0	0	0	0	0	0	0	0	0	0
0	0	0	0	0	0	0	0	0	0	0	0	0	0	0	0	0	0	0	0	0	0	0
0	0	0	0	0	0	0	0	0	0	0	0	0	0	0	0	0	0	0	0	0	0	0
0	0	0	0	0	0	0	0	0	0	0	0	0	0	0	0	0	0	0	0	0	0	0
0	0	0	0	0	0	0	0	0	0	0	0	0	0	0	0	0	0	0	0	0	0	0
0	0	0	0	0	0	0	0	0	0	0	0	0	0	0	0	0	0	0	0	0	0	0
0	0	0	0	0	0	0	0	0	0	0	0	0	0	0	0	0	0	0	0	0	0	0
0	0	0	0	0	0	0	0	0	0	0	0	0	0	0	0	0	0	0	0	0	0	0
0	0	0	0	0	0	0	0	0	0	0	0	0	0	0	0	0	0	0	0	0	0	0
0	0	0	0	0	0	0	0	0	0	0	0	0	0	0	0	0	0	0	0	0	0	0
Frame 16 (32.00 ms)
0	0	0	0	0	0	0	0	0	0	0	0	0	0	0.3	1.3	2.3	3	2.7	1.3	0.3	0	0
0	0	0	0	0	0	0	0	0	0	0	0	0.3	3	10.7	12.7	13.3	15.3	14.3	7.3	2.7	0.7	0
0	0	0	0	0	0	0	0	0	0	0	0.3	3.3	21.3	48	34	22	19.3	16.3	11.7	8.7	4.3	0.7
0	0	0	0	0	0	0	0	0	0	0	1.3	13.7	46	60	39.7	22.3	18.7	18.3	16.3	15.7	10.7	1.7
0	0	0	0	0	0	0	0	0	0	0.3	3.7	18.7	37.3	51.7	42	28.7	25	28	24	18	10.7	1.7
0	0	0	0	0	0	0	0	0	0	0.3	4.3	18.3	30.3	39.7	37	36.7	35.7	26.7	20.7	12.7	3.7	0.3
0	0	0	0	0	0	0	0	0	0	0.3	3.3	10.3	16.3	21.7	28	25.3	22.7	13.7	9	3.3	0.3	0
0	0	0	0	0	0	0	0	0	0	0.3	2.3	5	7	9.7	12.7	8.7	7	3.7	1.3	0.3	0	0
0	0	0	0	0	0	0	0	0	0	0.3	2	3.3	2.7	3.3	3.3	1.7	1	0.3	0	0	0	0
0	0	0	0	0	0	0	0	0	0	0.7	1.3	1.3	1.3	0.7	0.3	0	0	0	0	0	0	0
0	0	0	0	0	0	0	0	0	0	0.3	0.7	0.3	0.3	0	0	0	0	0	0	0	0	0
0	0	0	0	0	0	0	0	0	0.3	0.7	0	0	0	0	0	0	0	0	0	0	0	0
0	0	0	0	0	0	0	0	0	0.3	0.3	0	0	0	0	0	0	0	0	0	0	0	0
0	0	0	0	0	0	0	0	0.3	0	0	0	0	0	0	0	0	0	0	0	0	0	0
0	0	0	0	0	0	0	0	0	0	0	0	0	0	0	0	0	0	0	0	0	0	0
0	0	0	0	0	0	0	0.3	0.3	0	0	0	0	0	0	0	0	0	0	0	0	0	0
0	0	0	0	0	0	0.3	0.3	0.3	0	0	0	0	0	0	0	0	0	0	0	0	0	0
0	0	0	0	0	0	0.3	0.3	0.3	0	0	0	0	0	0	0	0	0	0	0	0	0	0
0	0	0	0	0	0.3	0.3	0.3	0.7	0	0	0	0	0	0	0	0	0	0	0	0	0	0
0	0	0	0	0	0.3	0.3	0.3	1	0.3	0	0	0	0	0	0	0	0	0	0	0	0	0
0	0	0	0	0	0.3	0.3	0.3	0.7	0.7	0	0	0	0	0	0	0	0	0	0	0	0	0
0	0	0	0	0	0.3	0	0.3	0.7	0.7	0	0	0	0	0	0	0	0	0	0	0	0	0
0	0	0	0	0	0	0	0	0.3	0	0	0	0	0	0	0	0	0	0	0	0	0	0
0	0	0	0	0	0	0	0	0	0	0	0	0	0	0	0	0	0	0	0	0	0	0
0	0	0	0	0	0	0	0	0	0	0	0	0	0	0	0	0	0	0	0	0	0	0
0	0	0	0	0	0	0	0	0	0	0	0	0	0	0	0	0	0	0	0	0	0	0
0	0	0	0	0	0	0	0	0	0	0	0	0	0	0	0	0	0	0	0	0	0	0
0	0	0	0	0	0	0	0	0	0	0	0	0	0	0	0	0	0	0	0	0	0	0
0	0	0	0	0	0	0	0	0	0	0	0	0	0	0	0	0	0	0	0	0	0	0
0	0	0	0	0	0	0	0	0	0	0	0	0	0	0	0	0	0	0	0	0	0	0
0	0	0	0	0	0	0	0	0	0	0	0	0	0	0	0	0	0	0	0	0	0	0
0	0	0	0	0	0	0	0	0	0	0	0	0	0	0	0	0	0	0	0	0	0	0
0	0	0	0	0	0	0	0	0	0	0	0	0	0	0	0	0	0	0	0	0	0	0
0	0	0	0	0	0	0	0	0	0	0	0	0	0	0	0	0	0	0	0	0	0	0
0	0	0	0	0	0	0	0	0	0	0	0	0	0	0	0	0	0	0	0	0	0	0
0	0	0	0	0	0	0	0	0	0	0	0	0	0	0	0	0	0	0	0	0	0	0
Frame 17 (34.00 ms)
0	0	0	0	0	0	0	0	0	0	0	0	0	0	0.3	1	1.7	2	2	0.7	0.3	0	0
0	0	0	0	0	0	0	0	0	0	0	0	0.3	2.3	8	9.3	11	12.7	11	5.3	1.7	0.3	0
0	0	0	0	0	0	0	0	0	0	0	0	3	18	40.7	30.7	20.7	18	15	10.3	7	2.7	0.3
0	0	0	0	0	0	0	0	0	0	0	1.3	13	44.3	54.7	37.7	21.7	17.7	17	15	13.7	8	1.3
0	0	0	0	0	0	0	0	0	0	0.3	3.7	18	35	47.7	40.3	27.3	23	24	21.3	16.7	9	1.3
0	0	0	0	0	0	0	0	0	0	0.3	5	18.7	30	39	36	34	32.7	24.3	19.7	13	3.3	0.3
0	0	0	0	0	0	0	0	0	0	0.7	4.7	11.7	17	22	28	25	22.3	13.7	9.3	3.7	0.3	0
0	0	0	0	0	0	0	0	0	0	0.7	4	6	7.7	10	13.3	9	7.7	4	1.7	0.3	0	0
0	0	0	0	0	0	0	0	0	0	0.7	3	4.3	3.7	4	3.7	2	1.3	0.7	0	0	0	0
0	0	0	0	0	0	0	0	0	0	0.7	1.7	2	2	1.3	0.7	0.3	0	0	0	0	0	0
0	0	0	0	0	0	0	0	0	0.3	0.7	1	0.3	0.3	0.3	0	0	0	0	0	0	0	0
0	0	0	0	0	0	0	0	0	0.7	0.7	0.3	0	0	0	0	0	0	0	0	0	0	0
0	0	0	0	0	0	0	0	0.3	0.7	0.7	0	0	0	0	0	0	0	0	0	0	0	0
0	0	0	0	0	0	0	0	0.3	0.3	0.3	0	0	0	0	0	0	0	0	0	0	0	0
0	0	0	0	0	0	0	0	0.3	0	0	0	0	0	0	0	0	0	0	0	0	0	0
0	0	0	0	0	0	0	0.7	0.7	0	0	0	0	0	0	0	0	0	0	0	0	0	0
0	0	0	0	0	0	0.7	0.7	0.7	0	0	0	0	0	0	0	0	0	0	0	0	0	0
0	0	0	0	0	0.3	0.7	0.7	0.7	0	0	0	0	0	0	0	0	0	0	0	0	0	0
0	0	0	0	0	0.7	0.3	0.7	1	0.3	0	0	0	0	0	0	0	0	0	0	0	0	0
0	0	0	0	0.3	0.7	0.7	0.7	1.3	1	0.3	0	0	0	0	0	0	0	0	0	0	0	0
0	0	0	0	0.7	1	0.7	0.7	1.3	1.3	0.7	0	0	0	0	0	0	0	0	0	0	0	0
0	0	0	0	0.3	0.7	0.7	0.7	1	1.3	0.3	0	0	0	0	0	0	0	0	0	0	0	0
0	0	0	0	0	0	0.3	0.7	0.7	0.3	0	0	0	0	0	0	0	0	0	0	0	0	0
0	0	0	0	0	0	0	0.3	0.3	0	0	0	0	0	0	0	0	0	0	0	0	0	0
0	0	0	0	0	0	0	0	0	0	0	0	0	0	0	0	0	0	0	0	0	0	0
0	0	0	0	0	0	0	0	0	0	0	0	0	0	0	0	0	0	0	0	0	0	0
0	0	0	0	0	0	0	0	0	0	0	0	0	0	0	0	0	0	0	0	0	0	0
0	0	0	0	0	0	0	0	0	0	0	0	0	0	0	0	0	0	0	0	0	0	0
0	0	0	0	0	0	0	0	0	0	0	0	0	0	0	0	0	0	0	0	0	0	0
0	0	0	0	0	0	0	0	0	0	0	0	0	0	0	0	0	0	0	0	0	0	0
0	0	0	0	0	0	0	0	0	0	0	0	0	0	0	0	0	0	0	0	0	0	0
0	0	0	0	0	0	0	0	0	0	0	0	0	0	0	0	0	0	0	0	0	0	0
0	0	0	0	0	0	0	0	0	0	0	0	0	0	0	0	0	0	0	0	0	0	0
0	0	0	0	0	0	0	0	0	0	0	0	0	0	0	0	0	0	0	0	0	0	0
0	0	0	0	0	0	0	0	0	0	0	0	0	0	0	0	0	0	0	0	0	0	0
0	0	0	0	0	0	0	0	0	0	0	0	0	0	0	0	0	0	0	0	0	0	0
Frame 18 (36.00 ms)
0	0	0	0	0	0	0	0	0	0	0	0	0	0	0	0.7	1	1.3	1.3	0.3	0	0	0
0	0	0	0	0	0	0	0	0	0	0	0	0	1.7	6.3	7	8	9.3	7.3	3.3	1	0.3	0
0	0	0	0	0	0	0	0	0	0	0	0	2.7	15.7	34.7	27.3	18.7	16.3	13	9	5.3	1.7	0.3
0	0	0	0	0	0	0	0	0	0	0	1.3	12.7	43.7	52.7	35.3	20	17	16	13.7	12	6	1
0	0	0	0	0	0	0	0	0	0	0.3	3.7	18	35	46.7	37.3	25.3	22	22	19	15	7.3	1
0	0	0	0	0	0	0	0	0	0	0.7	6	19.7	30.3	38.3	34.3	32	30.7	22.7	18.7	12.3	3	0.3
0	0	0	0	0	0	0	0	0	0	1	6.3	13	17.7	22	28	24.7	22	13.3	9.3	3.7	0.3	0
0	0	0	0	0	0	0	0	0	0	1.3	5.7	7.7	8.7	10.7	14	9.3	7.7	4.3	2	0.3	0	0
0	0	0	0	0	0	0	0	0	0	1	4.3	5.3	4.3	4.7	4.3	2.3	1.7	0.7	0	0	0	0
0	0	0	0	0	0	0	0	0	0.3	1.3	2.3	2.7	3	1.7	1	0.3	0	0	0	0	0	0
0	0	0	0	0	0	0	0	0	0.7	1	1	0.7	1	0.3	0	0	0	0	0	0	0	0
0	0	0	0	0	0	0	0	0.3	1.3	1	0.7	0.3	0	0	0	0	0	0	0	0	0	0
0	0	0	0	0	0	0	0	0.7	1	1	0.3	0	0	0	0	0	0	0	0	0	0	0
0	0	0	0	0	0	0	0.3	1	0.7	0.3	0	0	0	0	0	0	0	0	0	0	0	0
0	0	0	0	0	0	0	0.3	0.7	0.3	0	0	0	0	0	0	0	0	0	0	0	0	0
0	0	0	0	0	0	0.3	1	1	0.3	0	0	0	0	0	0	0	0	0	0	0	0	0
0	0	0	0	0	0.3	0.7	1	1	0.3	0	0	0	0	0	0	0	0	0	0	0	0	0
0	0	0	0	0	0.3	0.7	1	0.7	0.3	0	0	0	0	0	0	0	0	0	0	0	0	0
0	0	0	0	0.3	0.7	0.7	1	1.3	0.7	0	0	0	0	0	0	0	0	0	0	0	0	0
0	0	0	0	0.7	1	0.7	1	2.3	1.3	0.7	0	0	0	0	0	0	0	0	0	0	0	0
0	0	0	0.3	1	1.7	1	1	2	2	1.3	0.3	0	0	0	0	0	0	0	0	0	0	0
0	0	0	0	1	1.3	1	1.3	2	2	1	0.7	0	0	0	0	0	0	0	0	0	0	0
0	0	0	0	0.3	0.7	0.7	1.3	1.7	1	0.7	0.3	0	0	0	0	0	0	0	0	0	0	0
0	0	0	0	0	0	0.3	1	1	0.7	0.3	0.3	0	0	0	0	0	0	0	0	0	0	0
0	0	0	0	0	0	0	0.3	0.3	0	0	0.3	0	0	0	0	0	0	0	0	0	0	0
0	0	0	0	0	0	0	0	0	0	0	0	0	0	0	0	0	0	0	0	0	0	0
0	0	0	0	0	0	0	0	0	0	0	0	0	0	0	0	0	0	0	0	0	0	0
0	0	0	0	0	0	0	0	0	0	0	0	0	0	0	0	0	0	0	0	0	0	0
0	0	0	0	0	0	0	0	0	0	0	0	0	0	0	0	0	0	0	0	0	0	0
0	0	0	0	0	0	0	0	0	0	0	0	0	0	0	0	0	0	0	0	0	0	0
0	0	0	0	0	0	0	0	0	0	0	0	0	0	0	0	0	0	0	0	0	0	0
0	0	0	0	0	0	0	0	0	0	0	0	0	0	0	0	0	0	0	0	0	0	0
0	0	0	0	0	0	0	0	0	0	0	0	0	0	0	0	0	0	0	0	0	0	0
0	0	0	0	0	0	0	0	0	0	0	0	0	0	0	0	0	0	0	0	0	0	0
0	0	0	0	0	0	0	0	0	0	0	0	0	0	0	0	0	0	0	0	0	0	0
0	0	0	0	0	0	0	0	0	0	0	0	0	0	0	0	0	0	0	0	0	0	0
Frame 19 (38.00 ms)
0	0	0	0	0	0	0	0	0	0	0	0	0	0	0	0.3	0.7	1	0.7	0.3	0	0	0
0	0	0	0	0	0	0	0	0	0	0	0	0	1.3	5	5.3	5.7	6.3	5	2.3	0.7	0	0
0	0	0	0	0	0	0	0	0	0	0	0	2.3	13.7	29.3	24	17	14.7	11.7	8	4	1	0
0	0	0	0	0	0	0	0	0	0	0	1.3	11.7	41	51	33.7	18.7	16	15	12.7	10.3	4.3	0.7
0	0	0	0	0	0	0	0	0	0	0.3	4	17.3	32.7	45.3	35.7	24	20.7	20.3	17.7	14	6	1
0	0	0	0	0	0	0	0	0	0	0.7	7	20.3	30.3	37.3	33	30.7	29	21.3	18	12	2.7	0
0	0	0	0	0	0	0	0	0	0	1.3	7.7	14.3	18.7	22.3	27.7	24	21.3	13	9.3	3.7	0.3	0
0	0	0	0	0	0	0	0	0	0	1.3	7	8.7	9.3	11.3	14.3	9.7	8	4.7	2	0.3	0	0
0	0	0	0	0	0	0	0	0	0	1.3	5.3	6.3	5.3	5.3	4.7	2.7	2	0.7	0	0	0	0
0	0	0	0	0	0	0	0	0	0.7	1.7	3	3.3	3.3	2.3	1.3	0.3	0.3	0	0	0	0	0
0	0	0	0	0	0	0	0	0.3	1	1.3	1.7	1	1	0.3	0.3	0	0	0	0	0	0	0
0	0	0	0	0	0	0	0	0.7	1.7	1.7	1	0.3	0	0	0	0	0	0	0	0	0	0
0	0	0	0	0	0	0	0.3	1	1.7	1.3	0.7	0	0	0	0	0	0	0	0	0	0	0
0	0	0	0	0	0	0	0.3	1.3	1	0.7	0	0	0	0	0	0	0	0	0	0	0	0
0	0	0	0	0	0	0	0.7	1	0.7	0.3	0	0	0	0	0	0	0	0	0	0	0	0
0	0	0	0	0	0	0.7	1.3	1.3	0.3	0	0	0	0	0	0	0	0	0	0	0	0	0
0	0	0	0	0	0.3	1	1.3	1.3	0.3	0	0	0	0	0	0	0	0	0	0	0	0	0
0	0	0	0	0.3	0.7	1	1.3	1	0.3	0	0	0	0	0	0	0	0	0	0	0	0	0
0	0	0	0	0.7	1	1	1	1.7	0.7	0.3	0	0	0	0	0	0	0	0	0	0	0	0
0	0	0	0.3	1	1.3	1	1.3	3	2	1	0.3	0	0	0	0	0	0	0	0	0	0	0
0	0	0	0.7	2	2.3	1.3	1.3	2.7	2.7	1.7	0.7	0	0	0	0	0	0	0	0	0	0	0
0	0	0	0.7	2	2.3	1.7	2	2.3	3	1.7	1	0.3	0	0	0	0	0	0	0	0	0	0
0	0	0	0	0.7	1.3	1.7	2.3	2.7	2	1	1	0.3	0	0	0	0	0	0	0	0	0	0
0	0	0	0	0	0.7	1.3	2.7	2.7	1.3	1.3	1	0.7	0.3	0	0	0	0	0	0	0	0	0
0	0	0	0	0	0	0.3	0.7	1	0.7	0.7	0.7	0.7	0.3	0	0	0	0	0	0	0	0	0
0	0	0	0	0	0	0	0	0	0	0.3	0.3	0	0	0	0	0	0	0	0	0	0	0
0	0	0	0	0	0	0	0	0	0	0	0	0	0	0	0	0	0	0	0	0	0	0
0	0	0	0	0	0	0	0	0	0	0	0	0	0	0	0	0	0	0	0	0	0	0
0	0	0	0	0	0	0	0	0	0	0	0	0	0	0	0	0	0	0	0	0	0	0
0	0	0	0	0	0	0	0	0	0	0	0	0	0	0	0	0	0	0	0	0	0	0
0	0	0	0	0	0	0	0	0	0	0	0	0	0	0	0	0	0	0	0	0	0	0
0	0	0	0	0	0	0	0	0	0	0	0	0	0	0	0	0	0	0	0	0	0	0
0	0	0	0	0	0	0	0	0	0	0	0	0	0	0	0	0	0	0	0	0	0	0
0	0	0	0	0	0	0	0	0	0	0	0	0	0	0	0	0	0	0	0	0	0	0
0	0	0	0	0	0	0	0	0	0	0	0	0	0	0	0	0	0	0	0	0	0	0
0	0	0	0	0	0	0	0	0	0	0	0	0	0	0	0	0	0	0	0	0	0	0
Frame 20 (40.00 ms)
0	0	0	0	0	0	0	0	0	0	0	0	0	0	0	0	0.3	0.3	0.3	0	0	0	0
0	0	0	0	0	0	0	0	0	0	0	0	0	1	3.7	4.3	4.3	4.7	3.7	1.7	0.3	0	0
0	0	0	0	0	0	0	0	0	0	0	0	2	11.7	25.3	21.7	15.7	13.3	10.3	6.7	3	0.7	0
0	0	0	0	0	0	0	0	0	0	0	1	10.3	37.3	49	32.3	18	15.3	14	12	9	3	0.3
0	0	0	0	0	0	0	0	0	0	0.3	3.7	16.3	31.7	44	34.7	23	20	19.3	17	13.3	5	0.7
0	0	0	0	0	0	0	0	0	0	1	7.3	20.7	30.7	37.3	32.3	29.7	28	20.7	17.7	11.7	2.7	0
0	0	0	0	0	0	0	0	0	0	1.3	9	15.7	19.3	22.7	27.7	24	21	13	9.3	3.7	0.3	0
0	0	0	0	0	0	0	0	0	0	2	8	10	10	11.7	14.7	10	8	4.7	2	0.3	0	0
0	0	0	0	0	0	0	0	0	0.3	1.7	6.3	7.7	6	5.7	5.3	3	2.3	0.7	0	0	0	0
0	0	0	0	0	0	0	0	0	0.7	2	3.3	4	4.3	3	2	0.7	0.3	0	0	0	0	0
0	0	0	0	0	0	0	0	0.3	1.3	1.7	1.7	1.3	1.3	0.7	0.3	0	0	0	0	0	0	0
0	0	0	0	0	0	0	0.3	1	2.7	2	1.3	0.7	0.3	0	0	0	0	0	0	0	0	0
0	0	0	0	0	0	0	0.7	1.7	2	1.7	0.7	0	0	0	0	0	0	0	0	0	0	0
0	0	0	0	0	0	0	0.7	1.7	1	0.7	0.3	0	0	0	0	0	0	0	0	0	0	0
0	0	0	0	0	0	0.3	1	1.3	0.7	0.3	0	0	0	0	0	0	0	0	0	0	0	0
0	0	0	0	0	0.3	1	1.7	1.7	0.7	0	0	0	0	0	0	0	0	0	0	0	0	0
0	0	0	0	0	0.7	1.3	1.7	1.3	0.3	0	0	0	0	0	0	0	0	0	0	0	0	0
0	0	0	0	0.7	1	1.3	1.7	1.3	0.3	0	0	0	0	0	0	0	0	0	0	0	0	0
0	0	0	0.3	1	1.3	1.3	1.3	2	0.7	0.3	0	0	0	0	0	0	0	0	0	0	0	0
0	0	0	1	1.7	2	1.3	1.7	3.7	2.3	1.3	0.3	0	0	0	0	0	0	0	0	0	0	0
0	0	0.3	1.3	2.7	3	1.7	2	3.3	3.7	2.3	1	0.3	0	0	0	0	0	0	0	0	0	0
0	0	0	1	3	3	2	2.7	3	3.7	2	1.7	0.3	0.3	0	0	0	0	0	0	0	0	0
0	0	0	0.3	1	2	2.3	3	3.3	2.3	1.7	1.7	1	0.3	0.3	0.3	0	0	0	0	0	0	0
0	0	0	0	0.3	1	2.7	4	3.7	2	2.3	2.3	1.3	0.7	0.3	0.3	0	0	0	0	0	0	0
0	0	0	0	0	0.3	0.7	1.7	2.7	1.3	1.7	2	1.3	0.7	0.3	0.3	0	0	0	0	0	0	0
0	0	0	0	0	0	0	0.3	0.7	0.7	0.7	1	0.7	0.3	0	0.3	0	0	0	0	0	0	0
0	0	0	0	0	0	0	0	0	0.3	0.3	0.3	0	0	0	0	0	0	0	0	0	0	0
0	0	0	0	0	0	0	0	0	0	0	0	0	0	0	0	0	0	0	0	0	0	0
0	0	0	0	0	0	0	0	0	0	0	0	0	0	0	0	0	0	0	0	0	0	0
0	0	0	0	0	0	0	0	0	0	0	0	0	0	0	0	0	0	0	0	0	0	0
0	0	0	0	0	0	0	0	0	0	0	0	0	0	0	0	0	0	0	0	0	0	0
0	0	0	0	0	0	0	0	0	0	0	0	0	0	0	0	0	0	0	0	0	0	0
0	0	0	0	0	0	0	0	0	0	0	0	0	0	0	0	0	0	0	0	0	0	0
0	0	0	0	0	0	0	0	0	0	0	0	0	0	0	0	0	0	0	0	0	0	0
0	0	0	0	0	0	0	0	0	0	0	0	0	0	0	0	0	0	0	0	0	0	0
0	0	0	0	0	0	0	0	0	0	0	0	0	0	0	0	0	0	0	0	0	0	0
Frame 21 (42.00 ms)
0	0	0	0	0	0	0	0	0	0	0	0	0	0	0	0	0.3	0.3	0.3	0	0	0	0
0	0	0	0	0	0	0	0	0	0	0	0	0	0.7	3.3	3.7	3.7	3.7	2.7	1	0.3	0	0
0	0	0	0	0	0	0	0	0	0	0	0	1.7	10	22.7	19.3	14.3	12.7	9.7	6	2.3	0.3	0
0	0	0	0	0	0	0	0	0	0	0	1	9	33	47.3	31	17.3	15	14	11.7	8.3	2.7	0.3
0	0	0	0	0	0	0	0	0	0	0.3	3.7	15.3	29.3	42.3	33.3	22	19.3	19	16.7	12.7	4.7	0.7
0	0	0	0	0	0	0	0	0	0	1	7.3	20.7	30	34.3	31.3	29	27.3	20.3	17.7	11.3	2.3	0
0	0	0	0	0	0	0	0	0	0	1.7	9.7	16.7	20	22.3	27.3	23.7	21	13	9.7	3.7	0.3	0
0	0	0	0	0	0	0	0	0	0	2	9	11	10.7	12.3	15	10	8.3	4.7	2.3	0.3	0	0
0	0	0	0	0	0	0	0	0	0.3	2	7	8.7	7	6.7	5.7	3.3	2.3	1	0	0	0	0
0	0	0	0	0	0	0	0	0	1	2.3	4	4.3	5	3.3	2.3	1	0.3	0	0	0	0	0
0	0	0	0	0	0	0	0	0.3	1.7	2	2	1.7	1.7	0.7	0.3	0	0	0	0	0	0	0
0	0	0	0	0	0	0	0.3	1.3	3	2.3	1.7	0.7	0.3	0	0	0	0	0	0	0	0	0
0	0	0	0	0	0	0	0.7	2	2.7	2	1	0	0	0	0	0	0	0	0	0	0	0
0	0	0	0	0	0	0	1	2	1.3	1	0.3	0	0	0	0	0	0	0	0	0	0	0
0	0	0	0	0	0	0.3	1.3	1.7	1	0.3	0	0	0	0	0	0	0	0	0	0	0	0
0	0	0	0	0	0.3	1	2	1.7	1	0.3	0	0	0	0	0	0	0	0	0	0	0	0
0	0	0	0	0	0.7	1.7	2.3	1.7	0.7	0	0	0	0	0	0	0	0	0	0	0	0	0
0	0	0	0	0.7	1.3	1.7	2	1.3	0.3	0	0	0	0	0	0	0	0	0	0	0	0	0
0	0	0	0.7	1.3	1.7	1.3	1.7	2.3	1	0.3	0	0	0	0	0	0	0	0	0	0	0	0
0	0	0.3	1.3	2.3	2.3	1.7	2	4	2.7	1.3	0.3	0	0	0	0	0	0	0	0	0	0	0
0	0	0.3	2	3.3	3.7	2	2.3	3.7	4	2.7	1.3	0.3	0	0	0	0	0	0	0	0	0	0
0	0	0.3	1.7	3.7	3.7	2.7	3.3	3.7	4	2.3	2	0.7	0.3	0	0	0	0	0	0	0	0	0
0	0	0	0.7	1.7	2.3	2.7	3.7	3.7	3	2	2.3	1.3	0.7	0.3	0.3	0	0	0	0	0	0	0
0	0	0	0	0.3	2	4	5	4.3	3	3.3	3.3	2	1	0.3	0.7	0.3	0	0	0	0	0	0
0	0	0	0	0	0.3	1.3	2.3	3.7	2.3	2.7	3.3	2.3	1	0.7	1	0.3	0	0	0	0	0	0
0	0	0	0	0	0	0	0.7	1.7	1.7	1.7	1.7	1	0.7	0.7	0.7	0.3	0	0	0	0	0	0
0	0	0	0	0	0	0	0	0.3	0.7	0.7	0.7	0.3	0	0.3	0.3	0	0	0	0	0	0	0
0	0	0	0	0	0	0	0	0	0	0	0	0	0	0	0	0	0	0	0	0	0	0
0	0	0	0	0	0	0	0	0	0	0	0	0	0	0	0	0	0	0	0	0	0	0
0	0	0	0	0	0	0	0	0	0	0	0	0	0	0	0	0	0	0	0	0	0	0
0	0	0	0	0	0	0	0	0	0	0	0	0	0	0	0	0	0	0	0	0	0	0
0	0	0	0	0	0	0	0	0	0	0	0	0	0	0	0	0	0	0	0	0	0	0
0	0	0	0	0	0	0	0	0	0	0	0	0	0	0	0	0	0	0	0	0	0	0
0	0	0	0	0	0	0	0	0	0	0	0	0	0	0	0	0	0	0	0	0	0	0
0	0	0	0	0	0	0	0	0	0	0	0	0	0	0	0	0	0	0	0	0	0	0
0	0	0	0	0	0	0	0	0	0	0	0	0	0	0	0	0	0	0	0	0	0	0
Frame 22 (44.00 ms)
0	0	0	0	0	0	0	0	0	0	0	0	0	0	0	0	0	0	0	0	0	0	0
0	0	0	0	0	0	0	0	0	0	0	0	0	0.7	2.7	2.7	2.7	2.7	2	1	0.3	0	0
0	0	0	0	0	0	0	0	0	0	0	0	1.3	8.3	20	17.3	13	11.3	8.7	5.3	2	0.3	0
0	0	0	0	0	0	0	0	0	0	0	1	7.7	28.7	45.7	30	16.7	14.3	13.7	11	7.7	2.3	0.3
0	0	0	0	0	0	0	0	0	0	0.3	3.3	14.3	27.3	41	32.7	21.7	19	18.7	16.3	12.3	4.3	0.7
0	0	0	0	0	0	0	0	0	0	1	7.3	20.7	29.7	34.3	31	28.3	26.7	20	17.7	11.7	2.3	0
0	0	0	0	0	0	0	0	0	0	1.7	10	17.3	20.3	22.7	27.3	23.7	21	13	10	3.7	0.3	0
0	0	0	0	0	0	0	0	0	0	2	9.7	11.7	11.7	13	15.3	10	8.3	5	2.3	0.3	0	0
0	0	0	0	0	0	0	0	0	0.3	2	7.3	9.3	7.7	7	6.3	3.7	2.7	1	0.3	0	0	0
0	0	0	0	0	0	0	0	0	1	2.3	4	4.7	5.7	4	3	1.3	0.3	0	0	0	0	0
0	0	0	0	0	0	0	0	0.3	1.7	2.3	2	1.7	2	1	0.7	0	0	0	0	0	0	0
0	0	0	0	0	0	0	0.3	1.7	3	2.7	2	0.7	0.3	0	0	0	0	0	0	0	0	0
0	0	0	0	0	0	0	0.7	2.3	2.7	2	1	0.3	0	0	0	0	0	0	0	0	0	0
0	0	0	0	0	0	0.3	1.3	2.3	1.7	1	0.3	0	0	0	0	0	0	0	0	0	0	0
0	0	0	0	0	0	0.3	1.3	2	1.3	0.7	0	0	0	0	0	0	0	0	0	0	0	0
0	0	0	0	0	0.3	1.3	2.3	2	1	0.3	0	0	0	0	0	0	0	0	0	0	0	0
0	0	0	0	0.3	1	2	2.3	1.7	0.7	0	0	0	0	0	0	0	0	0	0	0	0	0
0	0	0	0	1	2	2	2.3	1.7	0.3	0	0	0	0	0	0	0	0	0	0	0	0	0
0	0	0	0.7	1.7	2	1.7	2	2.7	1	0.3	0	0	0	0	0	0	0	0	0	0	0	0
0	0	0.3	1.7	2.7	2.7	2	2.7	4.7	3.3	1.7	0.3	0	0	0	0	0	0	0	0	0	0	0
0	0	0.7	2.7	4	4.3	2.7	2.7	4.3	4.7	3	1.3	0.3	0	0	0	0	0	0	0	0	0	0
0	0	0.3	2	4	4	3	4	4	4.3	2.7	2.3	1	0.3	0	0	0	0	0	0	0	0	0
0	0	0	1	2	3	3.3	4.3	4.3	3.3	2.3	3	1.7	0.7	0.3	0.7	0.3	0	0	0	0	0	0
0	0	0	0	0.7	3	4.7	6	5.3	3.7	4	4.3	2.3	1.3	0.7	1	0.3	0	0	0	0	0	0
0	0	0	0	0	1	2	3.3	5	3.3	4	4.3	2.7	1.3	1	1	0.7	0	0	0	0	0	0
0	0	0	0	0	0	0.3	1.3	2.7	3	3.3	2.7	1.3	0.7	0.7	0.7	0.3	0	0	0	0	0	0
0	0	0	0	0	0	0	0.3	1	1.3	1.3	1.3	0.7	0.3	0.3	0.3	0	0	0	0	0	0	0
0	0	0	0	0	0	0	0	0	0.3	0.3	0.3	0	0	0	0	0	0	0	0	0	0	0
0	0	0	0	0	0	0	0	0	0	0	0	0	0	0	0	0	0	0	0	0	0	0
0	0	0	0	0	0	0	0	0	0	0	0	0	0	0	0	0	0	0	0	0	0	0
0	0	0	0	0	0	0	0	0	0	0	0	0	0	0	0	0	0	0	0	0	0	0
0	0	0	0	0	0	0	0	0	0	0	0	0	0	0	0	0	0	0	0	0	0	0
0	0	0	0	0	0	0	0	0	0	0	0	0	0	0	0	0	0	0	0	0	0	0
0	0	0	0	0	0	0	0	0	0	0	0	0	0	0	0	0	0	0	0	0	0	0
0	0	0	0	0	0	0	0	0	0	0	0	0	0	0	0	0	0	0	0	0	0	0
0	0	0	0	0	0	0	0	0	0	0	0	0	0	0	0	0	0	0	0	0	0	0
Frame 23 (46.00 ms)
0	0	0	0	0	0	0	0	0	0	0	0	0	0	0	0	0	0	0	0	0	0	0
0	0	0	0	0	0	0	0	0	0	0	0	0	0.3	2	2.3	2.3	2	1.7	0.7	0	0	0
0	0	0	0	0	0	0	0	0	0	0	0	1	7	17.3	15	12	10.7	8.3	5	1.7	0.3	0
0	0	0	0	0	0	0	0	0	0	0	0.7	6.3	25.3	41.7	28.7	16	14.3	13.3	11	7.3	2	0.3
0	0	0	0	0	0	0	0	0	0	0.3	3	13.3	25.3	39.3	31.7	21	18.7	18.3	16.3	12.3	4.3	0.7
0	0	0	0	0	0	0	0	0	0	0.7	7	20	29.3	33.3	29.7	28	26.3	19.7	17.7	12	2.3	0
0	0	0	0	0	0	0	0	0	0	1.7	10	17.7	20.3	22.7	27	23.3	20.7	13	10	4	0.7	0
0	0	0	0	0	0	0	0	0	0	2.3	9.7	12.3	11.7	13	15.3	10	8.7	5.3	2.7	0.7	0	0
0	0	0	0	0	0	0	0	0	0.3	2.3	7.7	10	8.3	7.3	6.3	3.7	3	1.3	0.3	0	0	0
0	0	0	0	0	0	0	0	0	1	2.3	4	5.3	6	4.3	3.3	1.3	0.3	0	0	0	0	0
0	0	0	0	0	0	0	0	0.3	2	2.7	2.3	2	2.3	1	0.7	0.3	0	0	0	0	0	0
0	0	0	0	0	0	0	0.3	1.7	3.3	2.7	2	0.7	0.3	0	0	0	0	0	0	0	0	0
0	0	0	0	0	0	0	0.7	2.7	3	2.3	1.3	0.3	0	0	0	0	0	0	0	0	0	0
0	0	0	0	0	0	0.3	1.3	2.7	1.7	1.3	0.7	0	0	0	0	0	0	0	0	0	0	0
0	0	0	0	0	0	0.3	1.7	2.3	1.7	0.7	0	0	0	0	0	0	0	0	0	0	0	0
0	0	0	0	0	0.3	1.3	2.3	2.3	1.3	0.7	0	0	0	0	0	0	0	0	0	0	0	0
0	0	0	0	0.3	1	2	2.7	1.7	0.7	0	0	0	0	0	0	0	0	0	0	0	0	0
0	0	0	0.3	1	2	2.3	3	1.7	0.3	0	0	0	0	0	0	0	0	0	0	0	0	0
0	0	0	0.7	2	2.3	2	2.3	3	1.3	0.3	0	0	0	0	0	0	0	0	0	0	0	0
0	0	0.3	2	3	3	2.3	3	5.3	4	1.7	0.3	0	0	0	0	0	0	0	0	0	0	0
0	0	0.7	3	4.3	4.7	3	3.3	5	5.3	3.7	1.3	0.3	0	0	0	0	0	0	0	0	0	0
0	0	0.7	2.3	4.3	4.3	3.3	4.3	4.3	5	3.3	3	1	0.7	0.3	0	0	0	0	0	0	0	0
0	0	0.3	1	2.3	3.3	3.7	5	4.7	4	3	3.7	2	1	0.7	0.7	0.3	0	0	0	0	0	0
0	0	0	0.3	1	3.7	5.7	6.7	6	4.7	4.7	5	3	1.7	1	1.3	0.7	0	0	0	0	0	0
0	0	0	0	0.3	1.3	2.3	4	6.3	4.7	4.7	5.3	3.7	2	1.3	1.3	0.7	0.3	0	0	0	0	0
0	0	0	0	0	0.3	0.7	1.7	4	4	4.3	4	2.3	1	0.7	1	0.3	0	0	0	0	0	0
0	0	0	0	0	0	0	0.3	1.3	2.3	2	2	1	0.3	0.7	0.7	0	0	0	0	0	0	0
0	0	0	0	0	0	0	0	0.3	0.3	0.3	0.3	0	0	0	0	0	0	0	0	0	0	0
0	0	0	0	0	0	0	0	0	0	0	0	0	0	0	0	0	0	0	0	0	0	0
0	0	0	0	0	0	0	0	0	0	0	0	0	0	0	0	0	0	0	0	0	0	0
0	0	0	0	0	0	0	0	0	0	0	0	0	0	0	0	0	0	0	0	0	0	0
0	0	0	0	0	0	0	0	0	0	0	0	0	0	0	0	0	0	0	0	0	0	0
0	0	0	0	0	0	0	0	0	0	0	0	0	0	0	0	0	0	0	0	0	0	0
0	0	0	0	0	0	0	0	0	0	0	0	0	0	0	0	0	0	0	0	0	0	0
0	0	0	0	0	0	0	0	0	0	0	0	0	0	0	0	0	0	0	0	0	0	0
0	0	0	0	0	0	0	0	0	0	0	0	0	0	0	0	0	0	0	0	0	0	0
Frame 24 (48.00 ms)
0	0	0	0	0	0	0	0	0	0	0	0	0	0	0	0	0	0	0	0	0	0	0
0	0	0	0	0	0	0	0	0	0	0	0	0	0.3	1.7	2	2	2	1.3	0.7	0	0	0
0	0	0	0	0	0	0	0	0	0	0	0	0.7	5.7	14.7	13.3	10.7	10	7.7	4.3	1.7	0.3	0
0	0	0	0	0	0	0	0	0	0	0	0.7	5.3	22.3	38.3	26.7	15.7	13.7	13	10.7	7	2	0.3
0	0	0	0	0	0	0	0	0	0	0.3	3	12.7	23.7	37.7	30.3	20.3	18	18	16	12.3	4.3	0.7
0	0	0	0	0	0	0	0	0	0	0.7	6.3	19	28.3	33	29.3	27	25.7	19.7	18	12.7	2.7	0
0	0	0	0	0	0	0	0	0	0	1.7	9.3	17.3	20.7	22.7	27	22.7	20.3	13.3	10.7	4.3	0.7	0
0	0	0	0	0	0	0	0	0	0	2	9.7	12.7	12.3	13.3	15.7	10.3	8.7	5.7	3	0.7	0	0
0	0	0	0	0	0	0	0	0	0.3	2	7.7	10.3	9	8	6.7	4	3.3	1.3	0.3	0	0	0
0	0	0	0	0	0	0	0	0	1	2.3	4.3	5.3	6.3	4.7	3.7	1.7	0.7	0	0	0	0	0
0	0	0	0	0	0	0	0	0.3	2	2.7	2.3	2.3	2.3	1.3	0.7	0.3	0	0	0	0	0	0
0	0	0	0	0	0	0	0.3	1.7	3.3	2.7	2.3	1	0.3	0	0	0	0	0	0	0	0	0
0	0	0	0	0	0	0	0.7	2.7	3.3	2.3	1.3	0.3	0	0	0	0	0	0	0	0	0	0
0	0	0	0	0	0	0.3	1.3	2.7	2	1.3	0.7	0	0	0	0	0	0	0	0	0	0	0
0	0	0	0	0	0	0.3	1.7	2.3	1.7	1	0.3	0	0	0	0	0	0	0	0	0	0	0
0	0	0	0	0	0.3	1.3	2.7	2.7	1.3	0.7	0	0	0	0	0	0	0	0	0	0	0	0
0	0	0	0	0.3	1	2	2.3	1.7	0.7	0.3	0	0	0	0	0	0	0	0	0	0	0	0
0	0	0	0.3	1	2.3	2.3	3	1.7	0.3	0	0	0	0	0	0	0	0	0	0	0	0	0
0	0	0	0.7	2.3	2.3	2	2.7	3	1.3	0.3	0	0	0	0	0	0	0	0	0	0	0	0
0	0	0.3	2.3	3.3	3.3	2.3	3.3	6	4.3	2	0.3	0	0	0	0	0	0	0	0	0	0	0
0	0	0.7	3.3	5	5	3.3	3.7	5.7	6	4.3	1.7	0.3	0	0	0	0	0	0	0	0	0	0
0	0	0.7	2.7	4.7	4.7	3.7	4.7	5	5.7	4	3.3	1.3	0.7	0.3	0.3	0	0	0	0	0	0	0
0	0	0.3	1.3	2.7	3.7	4	5.3	5.3	4.3	3.3	4	2.7	1.7	1	1.3	0.7	0	0	0	0	0	0
0	0	0	0.3	1.3	4	6	7.3	6.7	5	5.3	6	4	2.3	1.3	2	1	0.3	0	0	0	0	0
0	0	0	0	0.3	1.3	2.7	4.7	7	5.7	6	6.7	4.3	2.3	1.7	2	1	0.3	0	0	0	0	0
0	0	0	0	0	0.3	0.7	2.3	4.7	5	5.7	5.3	3	1.7	1	1.3	0.7	0	0	0	0	0	0
0	0	0	0	0	0	0	0.7	2	3	3	3.3	1.7	0.7	0.7	0.7	0.3	0	0	0	0	0	0
0	0	0	0	0	0	0	0	0.3	0.7	0.3	0.7	0.3	0	0	0	0	0	0	0	0	0	0
0	0	0	0	0	0	0	0	0	0	0	0	0	0	0	0	0	0	0	0	0	0	0
0	0	0	0	0	0	0	0	0	0	0	0	0	0	0	0	0	0	0	0	0	0	0
0	0	0	0	0	0	0	0	0	0	0	0	0	0	0	0	0	0	0	0	0	0	0
0	0	0	0	0	0	0	0	0	0	0	0	0	0	0	0	0	0	0	0	0	0	0
0	0	0	0	0	0	0	0	0	0	0	0	0	0	0	0	0	0	0	0	0	0	0
0	0	0	0	0	0	0	0	0	0	0	0	0	0	0	0	0	0	0	0	0	0	0
0	0	0	0	0	0	0	0	0	0	0	0	0	0	0	0	0	0	0	0	0	0	0
0	0	0	0	0	0	0	0	0	0	0	0	0	0	0	0	0	0	0	0	0	0	0
Frame 25 (50.00 ms)
0	0	0	0	0	0	0	0	0	0	0	0	0	0	0	0	0	0	0	0	0	0	0
0	0	0	0	0	0	0	0	0	0	0	0	0	0.3	1.3	1.7	1.7	1.7	1	0.7	0	0	0
0	0	0	0	0	0	0	0	0	0	0	0	0.7	5	12.3	11.3	9.7	9	7	4	1.7	0.3	0
0	0	0	0	0	0	0	0	0	0	0	0.3	4.7	19.7	34	25	15	13.3	12.7	10	6.7	2	0.3
0	0	0	0	0	0	0	0	0	0	0	2.7	11.3	21.7	35.7	30	20	18	17.7	16	12	4	0.3
0	0	0	0	0	0	0	0	0	0	0.7	5.7	17.7	26.7	32.3	29	26.3	25	19.3	18	12.7	2.7	0
0	0	0	0	0	0	0	0	0	0	1.3	9	17	20.3	22.7	26.7	22.7	20.3	13.3	10.7	4.7	0.7	0
0	0	0	0	0	0	0	0	0	0	2	9.3	12.7	12.7	13.7	15.7	10.3	9	5.7	3.3	0.7	0	0
0	0	0	0	0	0	0	0	0	0.3	2.3	8	10.7	9.3	8.3	7	4.3	3.3	1.7	0.3	0	0	0
0	0	0	0	0	0	0	0	0	1	2.7	4.3	5.7	6.7	5.3	4	2	0.7	0	0	0	0	0
0	0	0	0	0	0	0	0	0.3	2	2.7	2.7	2.3	2.7	1.7	0.7	0.3	0	0	0	0	0	0
0	0	0	0	0	0	0	0.3	1.3	3.3	2.7	2.3	1	0.3	0	0	0	0	0	0	0	0	0
0	0	0	0	0	0	0	0.7	2.7	3.3	2.7	1.3	0.3	0	0	0	0	0	0	0	0	0	0
0	0	0	0	0	0	0.3	1.3	3	2	1.7	0.7	0	0	0	0	0	0	0	0	0	0	0
0	0	0	0	0	0	0.3	1.7	2.7	2	1	0.3	0	0	0	0	0	0	0	0	0	0	0
0	0	0	0	0	0.3	1.3	2.7	2.7	1.3	0.7	0	0	0	0	0	0	0	0	0	0	0	0
0	0	0	0	0.3	1.3	2	2.3	2	0.7	0.3	0	0	0	0	0	0	0	0	0	0	0	0
0	0	0	0.3	1	2.3	2.7	3	1.7	0.3	0	0	0	0	0	0	0	0	0	0	0	0	0
0	0	0	0.7	2.3	2.7	2.3	3	3.3	1.3	0.3	0	0	0	0	0	0	0	0	0	0	0	0
0	0	0.3	2.3	3.3	3.7	3	4	6.7	4.7	2	0.3	0	0	0	0	0	0	0	0	0	0	0
0	0	0.7	3.7	5.3	5.7	3.7	4	6	6.7	4.7	2	0.3	0.3	0	0	0	0	0	0	0	0	0
0	0	0.7	3	5	5.3	4	5	5	6	4.3	4	1.7	1.3	0.7	0.7	0.3	0	0	0	0	0	0
0	0	0.3	1.3	3	4	4.3	5.7	5.7	4.7	4	5	3.7	2.3	1.7	2	1	0.3	0	0	0	0	0
0	0	0	0.3	1.7	4.3	6.7	8	7.3	6	6.3	7.3	5	3.3	2.3	3	1.7	0.7	0	0	0	0	0
0	0	0	0	0.3	1.7	3	5.3	8	6.7	7	8	5.7	3.7	2.7	2.7	1.7	0.7	0	0	0	0	0
0	0	0	0	0	0.3	1	3	5.7	5.7	7	7	4.3	2.7	2	2	1	0.3	0	0	0	0	0
0	0	0	0	0	0	0.3	0.7	2.3	4	4	4.3	2.7	1.3	1.3	1	0.3	0	0	0	0	0	0
0	0	0	0	0	0	0	0	0.3	0.7	0.7	0.7	0.3	0.3	0.3	0.3	0	0	0	0	0	0	0
0	0	0	0	0	0	0	0	0	0	0	0	0	0	0	0	0	0	0	0	0	0	0
0	0	0	0	0	0	0	0	0	0	0	0	0	0	0	0	0	0	0	0	0	0	0
0	0	0	0	0	0	0	0	0	0	0	0	0	0	0.3	0	0	0	0	0	0	0	0
0	0	0	0	0	0	0	0	0	0	0	0	0	0	0	0	0	0	0	0	0	0	0
0	0	0	0	0	0	0	0	0	0	0	0	0	0	0	0	0	0	0	0	0	0	0
0	0	0	0	0	0	0	0	0	0	0	0	0	0	0	0	0	0	0	0	0	0	0
0	0	0	0	0	0	0	0	0	0	0	0	0	0	0	0	0	0	0	0	0	0	0
0	0	0	0	0	0	0	0	0	0	0	0	0	0	0	0	0	0	0	0	0	0	0
Frame 26 (52.00 ms)
0	0	0	0	0	0	0	0	0	0	0	0	0	0	0	0	0	0	0	0	0	0	0
0	0	0	0	0	0	0	0	0	0	0	0	0	0.3	1	1.3	1.7	1.3	1	0.3	0	0	0
0	0	0	0	0	0	0	0	0	0	0	0	0.7	4.3	10.7	10.3	9	8.7	6.7	3.7	1.3	0.3	0
0	0	0	0	0	0	0	0	0	0	0	0.3	4.3	17.7	31.7	24	14.7	13.3	12.7	10	6.3	1.7	0.3
0	0	0	0	0	0	0	0	0	0	0	2.3	10.7	20	34.3	29	19.7	17.7	17.7	15.7	12	4	0.3
0	0	0	0	0	0	0	0	0	0	0.7	5.3	16.7	25.3	32	28.3	25.7	24.7	19	17.7	13	2.7	0
0	0	0	0	0	0	0	0	0	0	1.3	8.7	16.7	20.3	22.7	26.7	22.7	20.3	13.3	11	5	0.7	0
0	0	0	0	0	0	0	0	0	0	1.7	9	12.7	12.7	14	16	10.7	9.3	6	3.3	0.7	0	0
0	0	0	0	0	0	0	0	0	0.3	2	8	11	9.7	8.7	7.7	5	3.7	1.7	0.3	0	0	0
0	0	0	0	0	0	0	0	0	0.7	2.7	4.3	5.7	7	5.7	4.7	2.3	0.7	0.3	0	0	0	0
0	0	0	0	0	0	0	0	0.3	2	2.7	2.7	2.7	3	1.7	1	0.3	0	0	0	0	0	0
0	0	0	0	0	0	0	0.3	1.7	3.3	3	2.3	1	0.3	0.3	0	0	0	0	0	0	0	0
0	0	0	0	0	0	0	0.7	3	3.7	3	1.7	0.3	0	0	0	0	0	0	0	0	0	0
0	0	0	0	0	0	0.3	1.3	3	2.3	1.7	0.7	0	0	0	0	0	0	0	0	0	0	0
0	0	0	0	0	0	0.3	1.7	3	2	1.3	0.3	0	0	0	0	0	0	0	0	0	0	0
0	0	0	0	0	0.3	1.3	2.7	3	1.7	1	0.3	0	0	0	0	0	0	0	0	0	0	0
0	0	0	0	0.3	1	2	2.7	2	1	0.3	0	0	0	0	0	0	0	0	0	0	0	0
0	0	0	0.3	1	2.3	2.7	3.3	1.7	0.3	0.3	0	0	0	0	0	0	0	0	0	0	0	0
0	0	0	0.7	2.3	2.7	2.3	3.3	3.7	1.3	0.3	0	0	0	0	0	0	0	0	0	0	0	0
0	0	0.3	2	3.7	4	3	4.3	7	5	2.3	0.7	0	0	0	0	0	0	0	0	0	0	0
0	0	0.7	3.7	5.3	6	4	4.7	6.7	7.3	5.3	2.3	0.3	0.3	0	0	0	0	0	0	0	0	0
0	0	0.7	3.3	5.3	5.7	4.3	5.7	5.7	6.7	5	4.7	2	1.7	1	0.7	0.3	0	0	0	0	0	0
0	0	0.3	1.7	3.3	4.3	4.7	6	6.3	5.3	4.3	5.7	4.3	3.7	2.7	2.7	1.3	0.3	0	0	0	0	0
0	0	0	0.3	2	5	7	8.7	8.3	6.7	7	8.7	6	4.3	3	4	2.3	1	0	0	0	0	0
0	0	0	0	0.3	2	3.3	6	9	7.7	8	9.3	6.7	4.3	3.7	3.7	2.3	1	0.3	0	0	0	0
0	0	0	0	0	0.3	1.3	3.3	6.3	6.7	8	8.7	5.7	3.7	2.7	3	1.7	0.3	0	0	0	0	0
0	0	0	0	0	0	0.3	1	3	4.7	5	5.7	3.7	2	1.7	1.7	0.7	0	0	0	0	0	0
0	0	0	0.3	0	0	0	0	0.3	0.7	0.7	1	0.7	0.3	0.3	0.3	0	0	0	0	0	0	0
0	0	0	0	0	0	0	0	0	0	0	0	0	0	0	0	0	0	0	0	0	0	0
0	0	0	0	0	0	0	0	0	0	0	0	0	0	0	0	0	0	0	0	0	0	0
0	0	0	0	0	0	0	0	0	0	0	0	0	0	0.3	0.3	0	0	0	0	0	0	0
0	0	0	0	0	0	0	0	0	0	0	0	0	0	0	0	0	0	0	0	0	0	0
0	0	0	0	0	0	0	0	0	0	0	0	0	0	0	0	0	0	0	0	0	0	0
0	0	0	0	0	0	0	0	0	0	0	0	0	0	0	0	0	0	0	0	0	0	0
0	0	0	0	0	0	0	0	0	0	0	0	0	0	0	0	0	0	0	0	0	0	0
0	0	0	0	0	0	0	0	0	0	0	0	0	0	0	0	0	0	0	0	0	0	0
Frame 27 (54.00 ms)
0	0	0	0	0	0	0	0	0	0	0	0	0	0	0	0	0	0	0	0	0	0	0
0	0	0	0	0	0	0	0	0	0	0	0	0	0.3	1	1.3	1.3	1.3	1	0.3	0	0	0
0	0	0	0	0	0	0	0	0	0	0	0	0.7	3.7	9.7	9.3	8.3	8	6.3	3.3	1	0.3	0
0	0	0	0	0	0	0	0	0	0	0	0.3	4	16.3	29.3	23	14.3	13	12.3	9.7	6	1.7	0
0	0	0	0	0	0	0	0	0	0	0	2	10	18.7	32.7	28	19.3	17.3	17.3	15.7	12	4	0.3
0	0	0	0	0	0	0	0	0	0	0.7	5	16	24.3	30.7	27.3	25.3	24	18.7	17.7	13.3	2.7	0
0	0	0	0	0	0	0	0	0	0	1.3	8.3	16.3	20	22.3	26.7	22.7	20.3	13.3	11	5	0.7	0
0	0	0	0	0	0	0	0	0	0	1.7	8.7	13	13	14	16.3	10.7	9.3	6	3.7	1	0	0
0	0	0	0	0	0	0	0	0	0.3	2.3	8	11.3	10	9	8	5	4	2	0.7	0	0	0
0	0	0	0	0	0	0	0	0	0.7	2.7	4.7	6	7.7	6	5	2.3	1	0.3	0	0	0	0
0	0	0	0	0	0	0	0	0.3	1.7	2.7	3	2.7	3.3	2	1	0.3	0	0	0	0	0	0
0	0	0	0	0	0	0	0.3	1.7	3.7	3	2.7	1	0.7	0.3	0	0	0	0	0	0	0	0
0	0	0	0	0	0	0	1	3	3.7	3	1.7	0.3	0	0	0	0	0	0	0	0	0	0
0	0	0	0	0	0	0.3	1.3	3.3	2.3	2	1	0.3	0	0	0	0	0	0	0	0	0	0
0	0	0	0	0	0	0.3	1.7	3	2.3	1.3	0.7	0	0	0	0	0	0	0	0	0	0	0
0	0	0	0	0	0.3	1.3	2.7	3.3	1.7	1	0.3	0	0	0	0	0	0	0	0	0	0	0
0	0	0	0	0.3	1	2	2.7	2.3	1	0.3	0	0	0	0	0	0	0	0	0	0	0	0
0	0	0	0.3	1	2.3	2.7	3.3	2	0.3	0.3	0	0	0	0	0	0	0	0	0	0	0	0
0	0	0	0.7	2.3	2.7	2.3	3.3	3.7	1.3	0.3	0	0	0	0	0	0	0	0	0	0	0	0
0	0	0.3	2	3.7	4	3.3	4.7	7.3	5.3	2.7	0.7	0	0	0	0	0	0	0	0	0	0	0
0	0	0.7	3.7	5.7	6.3	4.3	4.7	7	7.7	5.7	3	0.7	0.3	0	0	0	0	0	0	0	0	0
0	0	0.7	3.7	5.7	6	4.7	5.7	6	6.7	5.7	5.3	2.7	2.3	1.3	1	0.3	0	0	0	0	0	0
0	0	0.3	1.7	3.7	4.7	5	6.7	6.7	5.7	5	6.7	5.3	4.3	3	3	1.7	0.3	0	0	0	0	0
0	0	0	0.3	2.3	5.3	7.7	9	8.7	7	8	10	7	5	3.7	4.7	3.3	1.3	0.3	0	0	0	0
0	0	0	0	0.7	2	3.7	6.3	9.7	8.3	9.3	10.7	8	5.3	4.7	4.7	2.7	1.3	0.3	0	0	0	0
0	0	0	0	0	0.7	1.7	3.7	7.3	7.7	9.3	10.3	7	4.7	3.7	3.7	2	1	0.3	0	0	0	0
0	0	0	0	0	0	0.3	1.3	3.7	5	6	7	4.7	2.3	2.3	2	1	0.3	0	0	0	0	0
0	0	0	0.3	0	0	0	0	0.7	1	1	1.3	1	0.7	0.7	0.7	0.3	0	0	0	0	0	0
0	0	0	0	0	0	0	0	0	0	0	0	0	0	0	0	0	0	0	0	0	0	0
0	0	0	0	0	0	0	0	0	0	0	0	0	0	0	0.3	0	0	0	0	0	0	0
0	0	0	0	0	0	0	0	0	0	0	0	0	0	0.3	0.7	0.3	0	0	0	0	0	0
0	0	0	0	0	0	0	0	0	0	0	0	0	0	0.3	0.3	0	0	0	0	0	0	0
0	0	0	0	0	0	0	0	0	0	0	0	0	0	0	0	0	0	0	0	0	0	0
0	0	0	0	0	0	0	0	0	0	0	0	0	0	0	0	0	0	0	0	0	0	0
0	0	0	0	0	0	0	0	0	0	0	0	0	0	0	0	0	0	0	0	0	0	0
0	0	0	0	0	0	0	0	0	0	0	0	0	0	0	0	0	0	0	0	0	0	0
Frame 28 (56.00 ms)
0	0	0	0	0	0	0	0	0	0	0	0	0	0	0	0	0	0	0	0	0	0	0
0	0	0	0	0	0	0	0	0	0	0	0	0	0	1	1	1.3	1.3	1	0.3	0	0	0
0	0	0	0	0	0	0	0	0	0	0	0	0.3	3.7	9	8.7	7.7	7.3	6	3.3	1	0.3	0
0	0	0	0	0	0	0	0	0	0	0	0.3	3.7	15.3	28	22	13.7	12.7	12	9.7	6	1.7	0
0	0	0	0	0	0	0	0	0	0	0	2	9.7	18	31.7	27.3	18.7	17	17	15.7	12	4	0.3
0	0	0	0	0	0	0	0	0	0	0.3	4.7	15.7	23.7	30.3	27.3	25	24	18.7	18	13.3	2.7	0
0	0	0	0	0	0	0	0	0	0	1.3	8	16.3	20	22.7	26.7	22.3	20.3	13.3	11.3	5.3	0.7	0
0	0	0	0	0	0	0	0	0	0	1.7	8.7	13	13.3	14.3	16.3	11	9.7	6.3	4	1	0	0
0	0	0	0	0	0	0	0	0	0.3	2.3	8.3	11.7	10.3	9.3	8	5.3	4.3	2	0.7	0	0	0
0	0	0	0	0	0	0	0	0	0.7	2.7	5	6.3	8	6.3	5.3	2.7	1	0.3	0	0	0	0
0	0	0	0	0	0	0	0	0.3	1.7	3	3	3	3.7	2.3	1.3	0.7	0	0	0	0	0	0
0	0	0	0	0	0	0	0.3	1.7	3.7	3.3	2.7	1.3	0.7	0.3	0	0	0	0	0	0	0	0
0	0	0	0	0	0	0	1	3	3.7	3.3	2	0.3	0	0	0	0	0	0	0	0	0	0
0	0	0	0	0	0	0.3	1.7	3.3	2.7	2	1	0.3	0	0	0	0	0	0	0	0	0	0
0	0	0	0	0	0	0.3	2	3.3	2.3	1.7	0.7	0	0	0	0	0	0	0	0	0	0	0
0	0	0	0	0	0.3	1.3	3	3.7	2	1.3	0.7	0	0	0	0	0	0	0	0	0	0	0
0	0	0	0	0.3	1	2	2.7	2.7	1.3	0.7	0.3	0	0	0	0	0	0	0	0	0	0	0
0	0	0	0	1	2.3	2.7	3	2	0.7	0.3	0	0	0	0	0	0	0	0	0	0	0	0
0	0	0	0.7	2	2.7	2.3	3.3	3.7	1.7	0.7	0	0	0	0	0	0	0	0	0	0	0	0
0	0	0.3	2	3.7	4	3.3	4.7	7.7	5.7	3	1	0	0	0	0	0	0	0	0	0	0	0
0	0	0.7	3.3	5.7	6.3	4.3	5	7	8	6.3	3.7	1	0.3	0.3	0.3	0	0	0	0	0	0	0
0	0	0.7	3.7	6	6	5	6	6	7	6	6	3	2.7	1.7	1.3	0.7	0	0	0	0	0	0
0	0	0.3	2	4	4.7	5.3	6.7	7	6	5.3	7.3	6	5	3.7	4	2	0.7	0	0	0	0	0
0	0	0	0.7	2.7	5.7	7.7	9.3	9	7.7	8.7	10.7	7.7	6	4.7	5.7	4	2.3	0.7	0	0	0	0
0	0	0	0	0.7	2.3	4	6.7	10	9	10	12	8.7	6	5.3	5.3	3.3	1.7	0.7	0	0	0	0
0	0	0	0	0	0.7	1.7	4	7.7	8.3	10.3	11.7	8	5.3	4.3	4	2.7	1.3	0.3	0	0	0	0
0	0	0	0	0	0	0.3	1.3	4	5.7	7	8.3	5.7	3	2.7	2.7	1.3	0.7	0	0	0	0	0
0	0	0	0.3	0	0	0	0	0.7	1	1.3	1.7	1.3	0.7	1	0.7	0.3	0	0	0	0	0	0
0	0	0	0	0	0	0	0	0	0	0	0	0	0	0	0.3	0	0	0	0	0	0	0
0	0	0	0	0	0	0	0	0	0	0	0	0	0	0.3	0.7	0.3	0	0	0	0	0	0
0	0	0	0	0	0	0	0	0	0	0	0	0	0.3	1	1.7	0.7	0	0	0	0	0	0
0	0	0	0	0	0	0	0	0	0	0	0	0	0.3	0.3	0.7	0.3	0	0	0	0	0	0
0	0	0	0	0	0	0	0	0	0	0	0	0	0	0	0	0	0	0	0	0	0	0
0	0	0	0	0	0	0	0	0	0	0	0	0	0	0	0	0	0	0	0	0	0	0
0	0	0	0	0	0	0	0	0	0	0	0	0	0	0	0	0	0	0	0	0	0	0
0	0	0	0	0	0	0	0	0	0	0	0	0	0	0	0	0	0	0	0	0	0	0
Frame 29 (58.00 ms)
0	0	0	0	0	0	0	0	0	0	0	0	0	0	0	0	0	0	0	0	0	0	0
0	0	0	0	0	0	0	0	0	0	0	0	0	0	0.7	1	1.3	1	1	0.3	0	0	0
0	0	0	0	0	0	0	0	0	0	0	0	0.3	3.3	8.3	8	7.3	7	5.7	3	1	0.3	0
0	0	0	0	0	0	0	0	0	0	0	0.3	3.3	14.3	27	21.3	13.3	12.3	12	9.7	6	1.7	0
0	0	0	0	0	0	0	0	0	0	0	2	9.3	17.3	31	26.7	18.3	17	17	15.7	12.3	4.3	0.3
0	0	0	0	0	0	0	0	0	0	0.3	4.7	15.3	23	30.3	27	24.3	23.3	18.3	18	14	3	0
0	0	0	0	0	0	0	0	0	0	1	7.7	16	20	23	26.7	22.3	20.3	13.3	11.7	6	1	0
0	0	0	0	0	0	0	0	0	0	1.7	8.7	13	13.7	14.7	16.7	11	9.7	6.7	4	1.3	0	0
0	0	0	0	0	0	0	0	0	0.3	2.3	8.3	12	10.7	9.7	8.3	5.7	4.7	2	0.7	0	0	0
0	0	0	0	0	0	0	0	0	0.7	2.7	5	6.3	8.3	6.7	5.7	3	1.3	0.3	0	0	0	0
0	0	0	0	0	0	0	0	0.3	2	3.3	3	3	4	2.7	1.7	0.7	0	0	0	0	0	0
0	0	0	0	0	0	0	0.3	1.7	3.7	3.7	2.7	1.3	1	0.3	0	0	0	0	0	0	0	0
0	0	0	0	0	0	0	0.7	3.3	4	3.3	2	0.3	0	0	0	0	0	0	0	0	0	0
0	0	0	0	0	0	0.3	1.7	3.7	2.7	2	1	0.3	0	0	0	0	0	0	0	0	0	0
0	0	0	0	0	0	0.3	2	3.7	2.7	1.7	0.7	0	0	0	0	0	0	0	0	0	0	0
0	0	0	0	0	0.3	1.3	3	3.7	2	1.3	0.7	0	0	0	0	0	0	0	0	0	0	0
0	0	0	0	0.3	1	2.3	3	2.7	1.3	0.7	0.3	0	0	0	0	0	0	0	0	0	0	0
0	0	0	0	1	2.3	2.7	3.3	2	0.7	0.3	0	0	0	0	0	0	0	0	0	0	0	0
0	0	0	0.7	2	2.7	2.3	3.7	4	2	0.7	0	0	0	0	0	0	0	0	0	0	0	0
0	0	0.3	1.7	3.7	4.3	3.3	4.7	7.7	6	3.3	1	0	0	0	0	0	0	0	0	0	0	0
0	0	0.7	3.3	5.7	6.7	4.7	5	7.3	8	6.7	4.3	1	0.7	0.3	0.3	0	0	0	0	0	0	0
0	0	0.7	3.7	6.3	6.3	5	6.3	6.3	7.3	6.3	6.7	3.7	3.3	2	1.7	0.7	0	0	0	0	0	0
0	0	0.3	2	4	5	5.3	7	7.3	6	6	7.7	6.7	5.7	4.3	4.7	2.7	1	0.3	0	0	0	0
0	0	0	0.7	2.7	5.7	8	10	9.3	8	9.3	11.7	8.3	7	5.7	6.7	4.7	3	1	0	0	0	0
0	0	0	0	0.7	2.3	4	7.3	10.7	9.7	11	12.7	9.7	7	6.3	6	4	2.3	1	0	0	0	0
0	0	0	0	0	0.7	1.7	4.3	8.3	9	11.3	13	9	6.3	5.3	4.7	3	1.7	0.7	0	0	0	0
0	0	0	0	0	0	0.3	1.7	4.3	6.3	7.7	9.3	6.7	3.7	3	3	1.7	0.7	0	0	0	0	0
0	0	0	0.3	0	0	0	0.3	0.7	1	1.3	2	1.7	1	1.3	1	0.3	0	0	0	0	0	0
0	0	0	0	0	0	0	0	0	0	0	0	0	0	0.3	0.3	0	0	0	0	0	0	0
0	0	0	0	0	0	0	0	0	0	0	0	0	0	0.3	1.3	0.7	0	0	0	0	0	0
0	0	0	0	0	0	0	0	0	0	0	0	0	0.3	1.3	2.7	2	0.3	0	0	0	0	0
0	0	0	0	0	0	0	0	0	0	0	0	0	0.3	0.7	1	0.7	0	0	0	0	0	0
0	0	0	0	0	0	0	0	0	0	0	0	0	0	0	0	0	0	0	0	0	0	0
0	0	0	0	0	0	0	0	0	0	0	0	0	0	0	0	0	0	0	0	0	0	0
0	0	0	0	0	0	0	0	0	0	0	0	0	0	0	0	0	0	0	0	0	0	0
0	0	0	0	0	0	0	0	0	0	0	0	0	0	0	0	0	0	0	0	0	0	0
Frame 30 (60.00 ms)
0	0	0	0	0	0	0	0	0	0	0	0	0	0	0	0	0	0	0	0	0	0	0
0	0	0	0	0	0	0	0	0	0	0	0	0	0	0.7	1	1	1	1	0.3	0	0	0
0	0	0	0	0	0	0	0	0	0	0	0	0.3	3	8	7.7	7.3	7	5.7	3	1	0.3	0
0	0	0	0	0	0	0	0	0	0	0	0.3	3	13.7	26.7	21	13	12.3	12	9.7	6.3	2	0.3
0	0	0	0	0	0	0	0	0	0	0	1.7	9	17	30.3	26.3	18.3	16.7	17	15.7	12.3	4.7	0.7
0	0	0	0	0	0	0	0	0	0	0.3	4.3	15.3	22.7	30	27	24.3	23.3	18.3	18.3	14.3	3	0
0	0	0	0	0	0	0	0	0	0	1	7.3	16	19.7	23	26.7	22.3	20	13.3	12	6	1	0
0	0	0	0	0	0	0	0	0	0	1.7	8.3	13	13.7	15	17	11	9.7	6.7	4.3	1.3	0	0
0	0	0	0	0	0	0	0	0	0.3	2	8.3	12.3	11	10	8.7	6	4.7	2.3	0.7	0	0	0
0	0	0	0	0	0	0	0	0	0.7	2.7	5.3	6.7	8.7	7	6	3.3	1.3	0.3	0	0	0	0
0	0	0	0	0	0	0	0	0.3	2	3.3	3	3.3	4.3	3	1.7	0.7	0	0	0	0	0	0
0	0	0	0	0	0	0	0.3	1.7	4	3.7	3	1.7	1	0.3	0.3	0	0	0	0	0	0	0
0	0	0	0	0	0	0	0.7	3.3	4	3.7	2	0.7	0	0	0	0	0	0	0	0	0	0
0	0	0	0	0	0	0.3	1.7	3.7	2.7	2.3	1.3	0.7	0	0	0	0	0	0	0	0	0	0
0	0	0	0	0	0	0.3	2	3.7	2.7	1.7	1	0.3	0	0	0	0	0	0	0	0	0	0
0	0	0	0	0	0.3	1.3	3.3	4	2	1.7	1	0	0	0	0	0	0	0	0	0	0	0
0	0	0	0	0.3	1	2.3	3	2.7	1.3	1	0.3	0	0	0	0	0	0	0	0	0	0	0
0	0	0	0	1	2.3	2.7	3.3	2	0.7	0.7	0	0	0	0	0	0	0	0	0	0	0	0
0	0	0	0.7	2	2.7	2.3	3.7	4	2	1	0.3	0	0	0	0	0	0	0	0	0	0	0
0	0	0.3	1.7	3.7	4.3	3.7	5	8	6.3	4	1.3	0	0	0	0	0	0	0	0	0	0	0
0	0	0.7	3.3	5.7	6.7	4.7	5.3	7.3	8.3	7.3	4.7	1.3	0.7	0.3	0.3	0	0	0	0	0	0	0
0	0	0.7	3.7	6.3	6.3	5	6.7	6.7	7.7	6.7	7	4	3.7	2.3	2	1	0	0	0	0	0	0
0	0	0.3	2	4	5	5.3	7.3	7.3	6.3	6	8.3	7.3	6.7	5	5	3.3	1.3	0.3	0	0	0	0
0	0	0	0.7	2.7	5.7	8.3	10.3	10	8.7	9.7	12.3	9.3	8	6.7	7.7	5.7	3.3	1.3	0.3	0	0	0
0	0	0	0	1	2.7	4.3	7.7	11.3	10.3	11.7	13.7	10.3	8	7.3	7	4.7	2.7	1.3	0.3	0	0	0
0	0	0	0	0	0.7	2	4.7	9	9.7	12.3	14	9.7	7	6	5.3	3.7	2	0.7	0	0	0	0
0	0	0	0	0	0	0.3	2	4.7	7	8.3	10.3	7.3	4.3	3.7	3.3	2.3	1	0.3	0	0	0	0
0	0	0	0.3	0	0	0	0.3	0.7	1.3	1.3	2	1.7	1.3	1.3	1.3	0.7	0.3	0	0	0	0	0
0	0	0	0	0	0	0	0	0	0	0	0	0	0	0.3	0.3	0.3	0	0	0	0	0	0
0	0	0	0	0	0	0	0	0	0	0	0	0	0	0.7	2	1.3	0.3	0	0	0	0	0
0	0	0	0	0	0	0	0	0	0	0	0	0	0.3	1.7	3.7	3	0.7	0	0	0	0	0
0	0	0	0	0	0	0	0	0	0	0	0	0	0.3	0.7	1.3	1	0.3	0	0	0	0	0
0	0	0	0	0	0	0	0	0	0	0	0	0	0	0	0	0	0	0	0	0	0	0
0	0	0	0	0	0	0	0	0	0	0	0	0	0	0	0	0	0	0	0	0	0	0
0	0	0	0	0	0	0	0	0	0	0	0	0	0	0	0	0	0	0	0	0	0	0
0	0	0	0	0	0	0	0	0	0	0	0	0	0	0	0	0	0	0	0	0	0	0
Frame 31 (62.00 ms)
0	0	0	0	0	0	0	0	0	0	0	0	0	0	0	0	0	0	0	0	0	0	0
0	0	0	0	0	0	0	0	0	0	0	0	0	0	0.7	1	1	1	1	0.3	0	0	0
0	0	0	0	0	0	0	0	0	0	0	0	0.3	3	7.7	7.7	7	7	5.7	3.3	1.3	0.3	0
0	0	0	0	0	0	0	0	0	0	0	0.3	3	13.3	26.3	20.7	13	12	12	10	6.3	2	0.3
0	0	0	0	0	0	0	0	0	0	0	1.7	8.7	17	30.3	25.7	18	16.7	17	15.7	12.7	4.7	0.7
0	0	0	0	0	0	0	0	0	0	0.3	4	15	22.7	29.3	26.3	23.7	23.3	18.3	18.3	14.7	3	0
0	0	0	0	0	0	0	0	0	0	1	7	15.7	19.7	22.7	26.3	20.3	19.3	13.7	12.3	6.7	1	0
0	0	0	0	0	0	0	0	0	0	1.7	8.3	13	13.7	15	17	11	9.7	7	5	1.7	0.3	0
0	0	0	0	0	0	0	0	0	0.3	2	8.3	12.7	11.7	10.3	9	6	5	2.7	1	0.3	0	0
0	0	0	0	0	0	0	0	0	0.7	2.7	5.3	7	9.3	7.7	6.3	3.7	1.7	0.3	0	0	0	0
0	0	0	0	0	0	0	0	0.3	2	3.3	3.3	3.7	4.7	3.3	2	0.7	0.3	0	0	0	0	0
0	0	0	0	0	0	0	0.3	1.7	4	4	3.3	1.7	1.3	0.7	0.3	0	0	0	0	0	0	0
0	0	0	0	0	0	0	1	3.3	4	3.7	2.3	0.7	0	0	0	0	0	0	0	0	0	0
0	0	0	0	0	0	0.3	1.7	3.7	2.7	2.3	1.3	0.7	0	0	0	0	0	0	0	0	0	0
0	0	0	0	0	0	0.3	2	3.7	3	2	1	0.3	0	0	0	0	0	0	0	0	0	0
0	0	0	0	0	0.3	1.3	3.3	4	2.3	1.7	1	0.3	0	0	0	0	0	0	0	0	0	0
0	0	0	0	0.3	1	2.3	3	3	1.7	1	0.3	0	0	0	0	0	0	0	0	0	0	0
0	0	0	0	1	2.7	2.7	3.3	2.3	1	0.7	0	0	0	0	0	0	0	0	0	0	0	0
0	0	0	0.7	2.3	3	2.3	3.7	4	2.3	1.3	0.3	0	0	0	0	0	0	0	0	0	0	0
0	0	0.3	1.7	3.7	4.3	3.7	5	8.3	6.7	4.3	1.7	0.3	0	0	0	0	0	0	0	0	0	0
0	0	0.7	3.3	6	7	4.7	5.3	7.7	8.7	7.7	5.3	1.3	0.7	0.3	0.3	0	0	0	0	0	0	0
0	0	0.7	3.7	6.3	6.7	5	6.7	6.7	7.7	7	7.3	4.3	4.3	2.7	2.3	1	0.3	0	0	0	0	0
0	0	0.3	2	4	5	5.7	7.7	7.7	6.7	6.3	8.7	8	7.3	5.7	6	3.7	1.3	0.3	0	0	0	0
0	0	0	0.7	2.7	6	8.7	11	10.3	9	10.3	13.3	10.3	8.7	7.3	8.7	6.3	4	1.3	0.3	0	0	0
0	0	0	0	1	2.7	4.7	8	11.7	11	12.7	15	11.3	8.7	8	7.7	5.3	3	1.7	0.3	0	0	0
0	0	0	0	0	1	2	5	9.3	10.3	13	15.3	11	8	6.7	6	4.3	2.7	1	0	0	0	0
0	0	0	0	0	0	0.3	2	5	7.3	9	11.3	8	5	4.3	4	2.7	1.3	0.3	0	0	0	0
0	0	0	0.3	0.3	0	0	0.3	0.7	1.3	1.7	2.3	2	1.7	1.7	1.3	0.7	0.3	0	0	0	0	0
0	0	0	0	0	0	0	0	0	0	0	0	0	0.3	0.3	0.7	0.3	0	0	0	0	0	0
0	0	0	0	0	0	0	0	0	0	0	0	0	0	0.7	2.3	1.7	0.3	0	0	0	0	0
0	0	0	0	0	0	0	0	0	0	0	0	0	0.3	2	4.7	4.3	0.7	0	0	0	0	0
0	0	0	0	0	0	0	0	0	0	0	0	0	0.3	1	2	1.7	0.3	0	0	0	0	0
0	0	0	0	0	0	0	0	0	0	0	0	0	0	0	0.3	0.3	0	0	0	0	0	0
0	0	0	0	0	0	0	0	0	0	0	0	0	0	0	0	0	0	0	0	0	0	0
0	0	0	0	0	0	0	0	0	0	0	0	0	0	0	0	0	0	0	0	0	0	0
0	0	0	0	0	0	0	0	0	0	0	0	0	0	0	0	0	0	0	0	0	0	0
Frame 32 (64.00 ms)
0	0	0	0	0	0	0	0	0	0	0	0	0	0	0	0	0	0	0	0	0	0	0
0	0	0	0	0	0	0	0	0	0	0	0	0	0	0.7	1	1	1	1	0.3	0	0	0
0	0	0	0	0	0	0	0	0	0	0	0	0.3	2.7	7.7	7.3	7	7	5.7	3.3	1.3	0.3	0
0	0	0	0	0	0	0	0	0	0	0	0.3	3	12.7	26	20.3	12.7	12	12	10	6.7	2	0.3
0	0	0	0	0	0	0	0	0	0	0	1.7	8.3	16.7	29.7	25.7	18	17	17	15.7	13	5	0.7
0	0	0	0	0	0	0	0	0	0	0.3	4	14.7	22	29.3	26.3	24.3	23.7	18.7	18.3	15	3.3	0
0	0	0	0	0	0	0	0	0	0	1	7	15.7	19.3	22.7	26.3	20.3	19.7	13.7	12.7	7	1	0
0	0	0	0	0	0	0	0	0	0	1.7	8.3	13	13.7	15	17	11	10	7.3	5	1.7	0.3	0
0	0	0	0	0	0	0	0	0	0.3	2	8.7	12.7	12	10.7	9.3	6.3	5.3	3	1	0.3	0	0
0	0	0	0	0	0	0	0	0	0.7	2.7	5.3	7.3	9.7	8	6.7	4	2	0.7	0	0	0	0
0	0	0	0	0	0	0	0	0.3	2	3.3	3.3	3.7	5	3.7	2.3	0.7	0.3	0	0	0	0	0
0	0	0	0	0	0	0	0.3	1.7	4.3	4	3.3	2	1.3	0.7	0.3	0	0	0	0	0	0	0
0	0	0	0	0	0	0	1	3.7	4.3	4	2.3	0.7	0.3	0	0	0	0	0	0	0	0	0
0	0	0	0	0	0	0.3	1.7	4	3	2.3	1.3	0.7	0	0	0	0	0	0	0	0	0	0
0	0	0	0	0	0	0.3	2.3	4	3	2	1.3	0.7	0	0	0	0	0	0	0	0	0	0
0	0	0	0	0	0.3	1.7	3.7	4	2.3	2	1.3	0.3	0	0	0	0	0	0	0	0	0	0
0	0	0	0	0.3	1	2.3	3	3	1.7	1.3	0.7	0	0	0	0	0	0	0	0	0	0	0
0	0	0	0	1	2.7	2.7	3.3	2.3	1	0.7	0.3	0	0	0	0	0	0	0	0	0	0	0
0	0	0	0.7	2.3	3	2.3	3.7	4.3	2.3	1.3	0.3	0	0	0	0	0	0	0	0	0	0	0
0	0	0.3	2	3.7	4.3	3.7	5.3	8.3	6.7	4.3	1.7	0.3	0	0	0	0	0	0	0	0	0	0
0	0	0.7	3.3	6	7	5	5.3	7.7	9	8	5.7	1.7	1	0.3	0.3	0	0	0	0	0	0	0
0	0	0.7	4	6.3	6.7	5.3	7	7	8	7.3	7.7	5	5	3	2.7	1.3	0.3	0	0	0	0	0
0	0	0.3	2	4.3	5	5.7	8	8	7	7	9.3	8.7	8.3	6	6.3	4.3	1.7	0.3	0	0	0	0
0	0	0	0.7	2.7	6	9	11.3	11	9.7	11	14.3	11	9.3	8.3	9.3	7.3	4.7	1.7	0.3	0	0	0
0	0	0	0	1	2.7	5	8.3	12.3	11.7	13.3	15.7	12	9.3	9	8.7	6	3.7	1.7	0.3	0	0	0
0	0	0	0	0	1	2	5	10	11	14	16.3	11.7	8.7	7.7	6.7	5	3	1	0	0	0	0
0	0	0	0	0	0	0.3	2.3	5.7	8	9.7	12	8.7	5.3	4.7	4.3	3	1.7	0.3	0	0	0	0
0	0	0	0.3	0.3	0	0	0.3	1	1.7	1.7	2.7	2.3	1.7	2	1.7	0.7	0.3	0	0	0	0	0
0	0	0	0	0	0	0	0	0	0	0	0	0	0.3	0.3	0.7	0.3	0	0	0	0	0	0
0	0	0	0	0	0	0	0	0	0	0	0	0	0	1	3.3	2.3	0.3	0	0	0	0	0
0	0	0	0	0	0	0	0	0	0	0	0	0.3	0.7	2.3	5.7	5.3	1.3	0	0	0	0	0
0	0	0	0	0	0	0	0	0	0	0	0	0	0.7	1.3	2.3	2	0.3	0	0	0	0	0
0	0	0	0	0	0	0	0	0	0	0	0	0	0	0.3	0.3	0.3	0	0	0	0	0	0
0	0	0	0	0	0	0	0	0	0	0	0	0	0	0	0	0	0	0	0	0	0	0
0	0	0	0	0	0	0	0	0	0	0	0	0	0	0	0	0	0	0	0	0	0	0
0	0	0	0	0	0	0	0	0	0	0	0	0	0	0	0	0	0	0	0	0	0	0
Frame 33 (66.00 ms)
0	0	0	0	0	0	0	0	0	0	0	0	0	0	0	0	0	0	0	0	0	0	0
0	0	0	0	0	0	0	0	0	0	0	0	0	0	0.7	1	1	1	1	0.3	0	0	0
0	0	0	0	0	0	0	0	0	0	0	0	0.3	2.7	7.3	7.3	7	7	5.7	3.3	1.3	0.3	0
0	0	0	0	0	0	0	0	0	0	0	0.3	2.7	12	25	20.3	12.7	12	12	10	7	2.3	0.3
0	0	0	0	0	0	0	0	0	0	0	1.3	8	16	29.7	25.7	18	17	17.3	15.7	13	5.7	0.7
0	0	0	0	0	0	0	0	0	0	0.3	3.7	14.3	21.7	29.3	26.3	24	23.7	18.7	17.3	15	3.3	0
0	0	0	0	0	0	0	0	0	0	1	6.7	15.7	19.3	22.7	26.3	21	20	14	12.3	7.3	1.3	0
0	0	0	0	0	0	0	0	0	0	1.7	8.3	13.3	14	15.3	17.3	11.3	10.3	7.7	5.3	2	0.3	0
0	0	0	0	0	0	0	0	0	0.3	2	8.7	13	12.3	11	9.7	6.7	5.7	3.3	1	0.3	0	0
0	0	0	0	0	0	0	0	0	0.7	3	5.7	7.3	10	8.3	7	4.3	2	0.7	0	0	0	0
0	0	0	0	0	0	0	0	0.3	2.3	3.7	3.7	4	5.3	3.7	2.3	1	0.3	0	0	0	0	0
0	0	0	0	0	0	0	0.3	1.7	4.7	4.3	3.7	2	1.7	0.7	0.3	0	0	0	0	0	0	0
0	0	0	0	0	0	0	1	3.7	4.3	4	2.7	1	0.3	0	0	0	0	0	0	0	0	0
0	0	0	0	0	0	0.3	1.7	4	3	2.7	1.7	0.7	0	0	0	0	0	0	0	0	0	0
0	0	0	0	0	0	0.7	2.3	4	3	2.3	1.3	0.7	0	0	0	0	0	0	0	0	0	0
0	0	0	0	0	0.3	1.7	3.7	4.3	2.3	2	1.3	0.3	0	0	0	0	0	0	0	0	0	0
0	0	0	0	0.3	1	2.3	3	3	1.7	1.3	0.7	0	0	0	0	0	0	0	0	0	0	0
0	0	0	0.3	1	2.7	2.7	3.3	2.3	1	1	0.3	0	0	0	0	0	0	0	0	0	0	0
0	0	0	0.7	2.3	3	2.7	3.7	4.3	2.3	1.3	0.3	0	0	0	0	0	0	0	0	0	0	0
0	0	0.3	2	3.7	4.3	3.7	5.3	8.7	7	5	1.7	0.3	0	0	0	0	0	0	0	0	0	0
0	0	0.7	3.3	6	7	5	5.7	8	9	8	6	1.7	1	0.3	0.3	0	0	0	0	0	0	0
0	0	0.7	4	6.3	6.7	5.3	7	7	8.3	7.7	8	5.3	5.3	3.3	3	1.3	0.3	0	0	0	0	0
0	0	0.3	2	4.3	5.3	6	8	8.3	7.3	7.3	9.7	9.3	8.7	7	7.3	4.7	2	0.3	0	0	0	0
0	0	0	0.7	3	6.3	9.3	11.7	11.3	10.3	11.7	15	11.3	10	9	10.3	8	5.3	2	0.3	0	0	0
0	0	0	0	1	3	5	8.7	13	12.7	14.3	16.7	12.7	10	9.7	9.3	6.3	4	2	0.3	0	0	0
0	0	0	0	0.3	1	2	5.3	10.3	11.7	15	17.3	12.7	9.3	8.3	7.3	5.7	3.7	1	0	0	0	0
0	0	0	0	0	0	0.7	2.3	5.7	8.3	10.3	13	9.3	6	5.3	4.7	3.3	1.7	0.3	0	0	0	0
0	0	0	0.7	0.3	0	0	0.3	1	1.7	2	2.7	2.7	2	2.3	2	1	0.3	0	0	0	0	0
0	0	0	0	0	0	0	0	0	0	0	0	0.3	0.3	0.3	1	0.3	0	0	0	0	0	0
0	0	0	0	0	0	0	0	0	0	0	0	0	0.3	1.3	4	2.7	0.3	0	0	0	0	0
0	0	0	0	0	0	0	0	0	0	0	0	0.3	1	3	6.7	6.7	1.3	0	0	0	0	0
0	0	0	0	0	0	0	0	0	0	0	0	0	0.7	1.7	3	2.7	0.7	0	0	0	0	0
0	0	0	0	0	0	0	0	0	0	0	0	0	0	0.3	0.7	0.3	0	0	0	0	0	0
0	0	0	0	0	0	0	0	0	0	0	0	0	0	0	0	0	0	0	0	0	0	0
0	0	0	0	0	0	0	0	0	0	0	0	0	0	0	0	0	0	0	0	0	0	0
0	0	0	0	0	0	0	0	0	0	0	0	0	0	0	0	0	0	0	0	0	0	0
Frame 34 (68.00 ms)
0	0	0	0	0	0	0	0	0	0	0	0	0	0	0	0	0	0	0	0	0	0	0
0	0	0	0	0	0	0	0	0	0	0	0	0	0	0.7	0.7	1	1	1	0.3	0	0	0
0	0	0	0	0	0	0	0	0	0	0	0	0.3	2.3	6.7	7	7	6.7	5.7	3.3	1.3	0.3	0
0	0	0	0	0	0	0	0	0	0	0	0.3	2.3	11	24.3	19.7	12.7	12	12	10	7	2.3	0.3
0	0	0	0	0	0	0	0	0	0	0	1.3	7.7	15.7	29	25.3	18	17	17.3	15.7	13.3	6	0.7
0	0	0	0	0	0	0	0	0	0	0.3	3.3	14	21.3	29	26.3	24	23.7	18.7	17.3	15.3	3.7	0.3
0	0	0	0	0	0	0	0	0	0	0.7	6	15	19.7	22.7	26.3	21	20.3	14	12.7	8	1.3	0
0	0	0	0	0	0	0	0	0	0	1.3	8	13.3	14	15.3	17.3	11.7	10.7	7.7	5.7	2.3	0.3	0
0	0	0	0	0	0	0	0	0	0.3	2	8.7	13.3	12.7	11.3	10	7	6	3.3	1	0.3	0	0
0	0	0	0	0	0	0	0	0	0.7	3	5.7	7.7	10.3	8.7	7.3	4.3	2.3	1	0	0	0	0
0	0	0	0	0	0	0	0	0.3	2.3	3.7	3.7	4	5.7	4	2.7	1	0.3	0	0	0	0	0
0	0	0	0	0	0	0	0.3	1.7	4.7	4.3	3.7	2.3	2	1	0.3	0	0	0	0	0	0	0
0	0	0	0	0	0	0	1	3.7	4.7	4.3	3	1	0.3	0	0	0	0	0	0	0	0	0
0	0	0	0	0	0	0.3	2	4	3	2.7	1.7	1	0	0	0	0	0	0	0	0	0	0
0	0	0	0	0	0	0.7	2.3	4	3	2.3	1.7	0.7	0	0	0	0	0	0	0	0	0	0
0	0	0	0	0	0.3	1.7	3.7	4.3	2.3	2.3	1.7	0.3	0	0	0	0	0	0	0	0	0	0
0	0	0	0	0.3	1	2.3	3	3	1.7	1.7	1	0	0	0	0	0	0	0	0	0	0	0
0	0	0	0.3	1	2.7	2.7	3.3	2.3	1	1	0.3	0	0	0	0	0	0	0	0	0	0	0
0	0	0	0.7	2.3	3	2.7	3.7	4.3	2.3	1.7	0.3	0	0	0	0	0	0	0	0	0	0	0
0	0	0.3	2	4	4.7	3.7	5.3	8.7	7.3	5	2	0.3	0	0	0	0	0	0	0	0	0	0
0	0	0.7	3.3	6.3	7.3	5	5.7	8.3	9.3	8.7	6.3	2	1	0.7	0.3	0	0	0	0	0	0	0
0	0	0.7	4	6.7	6.7	5.3	7.3	7	8.3	8	8.7	5.7	5.7	3.7	3.3	1.3	0.3	0	0	0	0	0
0	0	0.3	2	4.3	5.3	6.3	8.3	8.7	7.7	7.7	10.3	10	9.3	7.3	8	5	2	0.3	0	0	0	0
0	0	0	0.7	3	6.7	9.7	12	11.7	10.7	12.7	16	12	10.7	9.7	11	8.3	5.7	2	0.3	0	0	0
0	0	0	0	1	3	5	8.7	13.3	13	15	17.7	13.3	10.7	10	9.7	6.7	4.3	2.3	0.3	0	0	0
0	0	0	0	0.3	1	2.3	5.7	11	12.3	15.7	18.3	13.3	10.3	8.7	7.7	6	4	1.3	0.3	0	0	0
0	0	0	0	0	0	0.7	2.3	6	8.7	10.7	13.7	10	6.3	5.7	5.3	4	2	0.7	0	0	0	0
0	0	0	0.7	0.3	0	0	0.3	1	1.7	2	3	3	2.3	2.3	2	1.3	0.3	0	0	0	0	0
0	0	0	0	0	0	0	0	0	0	0	0	0.3	0.3	0.7	1	0.7	0	0	0	0	0	0
0	0	0	0	0	0	0	0	0	0	0	0	0	0.3	1.7	4.7	3.3	0.7	0	0	0	0	0
0	0	0	0	0	0	0	0	0	0	0	0	0.3	1	3.7	8	8	1.7	0	0	0	0	0
0	0	0	0	0	0	0.3	0	0.3	0	0	0	0.3	1	2	3.3	3.3	0.7	0	0	0	0	0
0	0	0	0	0	0	0	0	0	0	0	0	0	0.3	0.3	0.7	0.3	0	0	0	0	0	0
0	0	0	0	0	0	0	0	0	0	0	0	0	0	0	0	0	0	0	0	0	0	0
0	0	0	0	0	0	0	0	0	0	0	0	0	0	0	0	0	0	0	0	0	0	0
0	0	0	0	0	0	0	0	0	0	0	0	0	0	0	0	0	0	0	0	0	0	0
Frame 35 (70.00 ms)
0	0	0	0	0	0	0	0	0	0	0	0	0	0	0	0	0	0	0	0	0	0	0
0	0	0	0	0	0	0	0	0	0	0	0	0	0	0.3	0.7	1	1	1	0.3	0	0	0
0	0	0	0	0	0	0	0	0	0	0	0	0.3	2	6	6.7	6.7	6.7	5.7	3.3	1.7	0.3	0
0	0	0	0	0	0	0	0	0	0	0	0	2	10	23.3	19.3	12.3	12	12	10	7	2.7	0.3
0	0	0	0	0	0	0	0	0	0	0	1	6.7	15	28.3	25.3	17.7	16.7	17.3	15.7	13.7	6	1
0	0	0	0	0	0	0	0	0	0	0.3	3	13.3	21	28.3	25.7	23.7	24	19	17.7	15.7	3.7	0.3
0	0	0	0	0	0	0	0	0	0	0.7	5.7	14.7	19.3	22	24.7	20.7	20.3	14.3	13	8	1.3	0
0	0	0	0	0	0	0	0	0	0	1.3	7.3	13	14	15.3	17.3	11.7	10.7	8	5.7	2.3	0.3	0
0	0	0	0	0	0	0	0	0	0	2	8.7	13.7	12.7	11.3	10	7	6	3.7	1	0.3	0	0
0	0	0	0	0	0	0	0	0	0.7	3	5.7	8	10.7	8.7	7.7	4.7	2.3	1	0	0	0	0
0	0	0	0	0	0	0	0	0.3	2	3.7	4	4.3	6	4.3	2.7	1.3	0.3	0	0	0	0	0
0	0	0	0	0	0	0	0.3	2	4.7	4.7	4	2.3	2	1	0.3	0	0	0	0	0	0	0
0	0	0	0	0	0	0	1	3.7	4.7	4.3	3.3	1.3	0.7	0	0	0	0	0	0	0	0	0
0	0	0	0	0	0	0.3	2	4.3	3.3	2.7	1.7	1	0.3	0	0	0	0	0	0	0	0	0
0	0	0	0	0	0	0.7	2.3	4	3.3	2.7	1.7	1	0	0	0	0	0	0	0	0	0	0
0	0	0	0	0	0.3	1.7	3.7	4.3	2.7	2.3	2	0.7	0	0	0	0	0	0	0	0	0	0
0	0	0	0	0.3	1	2.3	3.3	3.3	1.7	1.7	1	0.3	0	0	0	0	0	0	0	0	0	0
0	0	0	0.3	1	2.7	2.7	3.3	2.3	1.3	1.3	0.3	0	0	0	0	0	0	0	0	0	0	0
0	0	0	0.7	2.3	3	2.7	3.7	4.3	2.3	1.7	0.3	0	0	0	0	0	0	0	0	0	0	0
0	0	0.3	2	4	4.7	3.7	5.3	9	7.3	5.3	2	0.3	0	0	0	0	0	0	0	0	0	0
0	0	0.7	3.3	6.3	7.3	5	5.7	8.3	9.7	8.7	6.7	2	1.3	0.7	0.7	0.3	0	0	0	0	0	0
0	0	0.7	4	6.7	7	5.7	7.3	7.3	8.7	8.3	9	6	6	4	3.7	1.7	0.3	0	0	0	0	0
0	0	0.3	2	4.3	5.7	6.3	8.3	8.7	8	8	11	10.7	10	8	8.3	5.3	2.3	0.7	0	0	0	0
0	0	0	0.7	3	7	10	12.3	11.7	11	13	16.7	13	11.7	10.3	12	9	6.3	2.7	0.3	0	0	0
0	0	0	0	1	3.3	5.3	9	14	13.7	16	18.3	14	11.3	11	10.7	7.3	4.7	2.7	0.3	0	0	0
0	0	0	0	0.3	1	2.3	5.7	11.3	12.7	16.7	19.3	14.3	11	9.3	8.3	6.7	4.3	1.7	0.3	0	0	0
0	0	0	0	0	0	0.7	2.7	6.3	9.3	11.3	14.3	10.7	7	6	5.7	4.3	2.3	0.7	0	0	0	0
0	0	0	0.7	0.3	0	0	0.3	1.3	2	2.3	3.3	3	2.3	3	2.3	1.3	0.3	0	0	0	0	0
0	0	0	0	0	0	0	0	0	0	0	0	0.3	0.3	0.7	1.3	0.7	0	0	0	0	0	0
0	0	0	0	0	0	0	0	0	0	0	0	0	0.3	1.7	5.3	4	0.7	0	0	0	0	0
0	0	0	0	0	0	0	0.3	0	0	0	0	0.3	1.3	4	9	9.3	2	0	0	0	0	0
0	0	0	0	0	0	0.3	0.3	0.3	0	0	0	0.3	1	2.3	4	4.3	1	0	0	0	0	0
0	0	0	0	0	0	0	0	0	0	0	0	0	0.3	0.7	0.7	0.7	0	0	0	0	0	0
0	0	0	0	0	0	0	0	0	0	0	0	0	0	0	0	0	0	0	0	0	0	0
0	0	0	0	0	0	0	0	0	0	0	0	0	0	0	0	0	0	0	0	0	0	0
0	0	0	0	0	0	0	0	0	0	0	0	0	0	0	0	0	0	0	0	0	0	0
Frame 36 (72.00 ms)
0	0	0	0	0	0	0	0	0	0	0	0	0	0	0	0	0	0	0	0	0	0	0
0	0	0	0	0	0	0	0	0	0	0	0	0	0	0.3	0.7	1	1	0.7	0.3	0	0	0
0	0	0	0	0	0	0	0	0	0	0	0	0.3	1.7	5.7	6.3	6.7	6.3	5.3	3.3	1.7	0.3	0
0	0	0	0	0	0	0	0	0	0	0	0	1.7	9	22.3	19	12	11.7	12	10	7.3	2.7	0.3
0	0	0	0	0	0	0	0	0	0	0	1	6.3	14.3	28	25	17.3	16.7	17.7	16	13.7	6.3	1
0	0	0	0	0	0	0	0	0	0	0	3	12.7	20.7	28.3	25.3	23.7	23.7	19	17.7	16	4	0.3
0	0	0	0	0	0	0	0	0	0	0.7	5	14.3	19	22	24.7	20.3	19.3	14	13.3	8.3	1.3	0
0	0	0	0	0	0	0	0	0	0	1	7	13	14	15.3	17.3	11.7	10.7	8	6	2.7	0.3	0
0	0	0	0	0	0	0	0	0	0	2	8.7	13.7	13	11.7	10.3	7.3	6.3	3.7	1.3	0.3	0	0
0	0	0	0	0	0	0	0	0	0.7	3	6	8	11	9	8	5	2.7	1	0.3	0	0	0
0	0	0	0	0	0	0	0	0.3	2	3.7	4	4.3	6	4.7	3	1.3	0.3	0	0	0	0	0
0	0	0	0	0	0	0	0.3	2	4.7	4.7	4	2.3	2.3	1.3	0.3	0	0	0	0	0	0	0
0	0	0	0	0	0	0	1	3.7	4.7	4.3	3.3	1.3	0.7	0	0	0	0	0	0	0	0	0
0	0	0	0	0	0	0.3	2	4.3	3.3	2.7	2	1	0.3	0	0	0	0	0	0	0	0	0
0	0	0	0	0	0	0.7	2.3	4.3	3.3	2.7	2	1	0.3	0	0	0	0	0	0	0	0	0
0	0	0	0	0	0.3	1.7	3.7	4.7	2.7	2.7	2	0.7	0	0	0	0	0	0	0	0	0	0
0	0	0	0	0.3	1	2.3	3.3	3.3	2	2	1	0.3	0	0	0	0	0	0	0	0	0	0
0	0	0	0.3	1	2.7	2.7	3.7	2.7	1.3	1.3	0.3	0	0	0	0	0	0	0	0	0	0	0
0	0	0	0.7	2.3	3	2.7	4	4.3	2.7	2	0.3	0	0	0	0	0	0	0	0	0	0	0
0	0	0.3	2	4	4.7	3.7	5.3	9	7.3	5.7	2.3	0.3	0	0	0	0	0	0	0	0	0	0
0	0	0.7	3.3	6.3	7.3	5.3	6	8.3	9.7	9	7	2.3	1.3	0.7	0.7	0.3	0	0	0	0	0	0
0	0	0.7	4	6.7	7	5.7	7.7	7.3	8.7	8.7	9.7	6.7	6.7	4.3	4	1.7	0.3	0	0	0	0	0
0	0	0.3	2	4.7	5.7	6.7	8.7	9	8	8.3	11.3	11	10.7	8.3	9	6	2.7	0.7	0	0	0	0
0	0	0	0.7	3	7	10.3	12.7	12	11.3	13.7	17	13.3	12	11	12.7	9.7	6.7	2.7	0.3	0	0	0
0	0	0	0	1	3.3	5.7	9.3	14.3	14.3	16.7	19	14.3	11.7	11.3	11	8	5.3	3	0.3	0	0	0
0	0	0	0	0.3	1	2.3	6	11.7	13.3	17.7	20.7	15	11.7	10	9	7.3	4.7	1.7	0.3	0	0	0
0	0	0	0.3	0	0	0.7	2.7	6.7	9.7	12	15.3	11.3	7.3	6.3	6	4.3	2.7	0.7	0	0	0	0
0	0	0	0.7	0.3	0	0	0.3	1.3	2	2.7	3.7	3.3	2.7	3	2.7	1.3	0.3	0	0	0	0	0
0	0	0	0	0	0	0	0	0	0	0	0.3	0.3	0.3	0.7	1.3	0.7	0	0	0	0	0	0
0	0	0	0	0	0	0	0	0	0	0	0	0	0.3	2	6	4.7	1	0	0	0	0	0
0	0	0	0	0	0	0	0.3	0	0	0	0	0.3	1.3	4.7	10.3	11	2.7	0	0	0	0	0
0	0	0	0	0	0	0.3	0.3	0.3	0	0	0	0.3	1.3	2.3	4.7	5	1	0	0	0	0	0
0	0	0	0	0	0	0	0	0	0	0	0	0	0.3	0.7	1	0.7	0	0	0	0	0	0
0	0	0	0	0	0	0	0	0	0	0	0	0	0	0	0	0	0	0	0	0	0	0
0	0	0	0	0	0	0	0	0	0	0	0	0	0	0	0	0	0	0	0	0	0	0
0	0	0	0	0	0	0	0	0	0	0	0	0	0	0	0	0	0	0	0	0	0	0
Frame 37 (74.00 ms)
0	0	0	0	0	0	0	0	0	0	0	0	0	0	0	0	0	0	0	0	0	0	0
0	0	0	0	0	0	0	0	0	0	0	0	0	0	0.3	0.7	1	1	0.7	0.3	0	0	0
0	0	0	0	0	0	0	0	0	0	0	0	0	1.7	5.3	6	6.3	6	5.3	3.3	1.7	0.3	0
0	0	0	0	0	0	0	0	0	0	0	0	1.7	8.3	21.3	18.3	11.7	11.3	11.7	10	7.3	2.7	0.3
0	0	0	0	0	0	0	0	0	0	0	1	5.7	13.3	27	24.3	17	16.3	17	16	13.7	6.7	1
0	0	0	0	0	0	0	0	0	0	0	2.7	12	19.7	27.3	25	23	23	19	17.7	16	4	0.3
0	0	0	0	0	0	0	0	0	0	0.7	4.7	14	19	22	24.7	20.3	19.3	14	13.3	8.7	1.7	0
0	0	0	0	0	0	0	0	0	0	1	6.7	13	14.3	15.7	17.7	11.7	10.7	8	6	2.7	0.3	0
0	0	0	0	0	0	0	0	0	0	2	8.7	14	13.3	11.7	10.3	7.3	6.3	4	1.3	0.3	0	0
0	0	0	0	0	0	0	0	0	0.7	3	6	8.3	11.3	9.3	8	5	3	1.3	0.3	0	0	0
0	0	0	0	0	0	0	0	0.3	2	4	4.3	4.7	6.3	4.7	3	1.3	0.3	0.3	0	0	0	0
0	0	0	0	0	0	0	0.3	2	5	5	4.3	2.7	2.3	1.3	0.3	0	0	0	0	0	0	0
0	0	0	0	0	0	0	1	4	5	4.7	3.3	1.3	0.7	0.3	0	0	0	0	0	0	0	0
0	0	0	0	0	0	0.3	2	4.3	3.3	3	2	1.3	0.3	0	0	0	0	0	0	0	0	0
0	0	0	0	0	0	0.7	2.7	4.7	3.7	3	2	1	0.3	0	0	0	0	0	0	0	0	0
0	0	0	0	0	0.3	1.7	4	4.7	3	2.7	2.3	0.7	0	0	0	0	0	0	0	0	0	0
0	0	0	0	0.3	1	2.3	3.3	3.3	2	2	1.3	0.3	0	0	0	0	0	0	0	0	0	0
0	0	0	0.3	1	2.7	2.7	3.7	2.7	1.3	1.3	0.3	0	0	0	0	0	0	0	0	0	0	0
0	0	0	0.7	2.3	3	2.7	4	4.7	2.7	2	0.7	0	0	0	0	0	0	0	0	0	0	0
0	0	0.3	2	4	4.7	4	5.7	9	7.7	6	2.7	0.3	0	0	0	0	0	0	0	0	0	0
0	0	0.7	3.3	6.3	7.7	5.3	6	8.7	10	9.3	7.3	2.3	1.3	0.7	0.7	0.3	0	0	0	0	0	0
0	0	0.7	4	6.7	7	5.7	7.7	7.7	9	9	9.7	7	7	4.3	4	2	0.3	0	0	0	0	0
0	0	0.3	2	4.7	5.7	6.7	9	9	8.3	8.7	11.7	11.7	11.3	9	9.7	6.3	3	0.7	0	0	0	0
0	0	0	0.7	3.3	7.3	10.7	13	12.7	12	14	17.7	14	12.7	11.7	13.3	10.3	7.3	3	0.3	0	0	0
0	0	0	0	1	3.3	5.7	9.7	15	14.7	17.7	19.7	15	12.3	12	12	8.3	5.3	3	0.7	0	0	0
0	0	0	0	0.3	1	2.7	6.3	12	13.7	18.3	21.7	16	12.3	10.7	9.3	7.7	5	2	0.3	0	0	0
0	0	0	0.3	0	0	0.7	3	7	10	12.7	16	12	8	7	6.3	4.7	2.7	0.7	0	0	0	0
0	0	0	0.7	0.3	0	0	0.7	1.7	2.3	2.7	3.7	3.3	3	3.3	3	1.7	0.7	0	0	0	0	0
0	0	0	0	0	0	0	0	0	0	0	0.3	0.3	0.3	0.7	1.7	0.7	0	0	0	0	0	0
0	0	0	0	0	0	0	0	0	0	0	0	0	0.3	2	6.7	5.3	1.3	0	0	0	0	0
0	0	0	0	0	0	0	0.3	0	0	0	0	0.3	1.7	5	11.3	12.3	3.3	0.3	0	0	0	0
0	0	0	0	0	0	0.3	0.3	0.3	0	0	0	0.3	1.3	2.7	5	5.7	1.3	0	0	0	0	0
0	0	0	0	0	0	0	0	0	0	0	0	0	0.3	0.7	1	0.7	0	0	0	0	0	0
0	0	0	0	0	0	0	0	0	0	0	0	0	0	0	0	0	0	0	0	0	0	0
0	0	0	0	0	0	0	0	0	0	0	0	0	0	0	0	0	0	0	0	0	0	0
0	0	0	0	0	0	0	0	0	0	0	0	0	0	0	0	0	0	0	0	0	0	0
Frame 38 (76.00 ms)
0	0	0	0	0	0	0	0	0	0	0	0	0	0	0	0	0	0	0	0	0	0	0
0	0	0	0	0	0	0	0	0	0	0	0	0	0	0.3	0.7	1	1	0.7	0.3	0	0	0
0	0	0	0	0	0	0	0	0	0	0	0	0	1.3	4.7	5.7	5.7	5.7	5	3.3	1.7	0.3	0
0	0	0	0	0	0	0	0	0	0	0	0	1.3	7.7	20.7	17.7	11.3	11	11.3	9.7	7.3	2.7	0.3
0	0	0	0	0	0	0	0	0	0	0	1	5.3	12.7	26	23.3	16.7	16	16.7	15.7	13.7	6.7	1
0	0	0	0	0	0	0	0	0	0	0	2.3	11.7	19	27	24.7	22.7	22.7	18.3	17.7	16.3	4	0.3
0	0	0	0	0	0	0	0	0	0	0.3	4.3	13.3	18.7	22	24.3	19.7	19	14.3	13.7	9	1.7	0
0	0	0	0	0	0	0	0	0	0	1	6.3	12.7	14.3	15.7	17.7	11.7	10.7	8.3	6.3	3	0.3	0
0	0	0	0	0	0	0	0	0	0	1.7	8.7	14	13.7	11.7	10.7	7.3	6.7	4	1.7	0.3	0	0
0	0	0	0	0	0	0	0	0	0.7	3	6.3	8.7	11.7	9.3	8.3	5.3	3	1.3	0.3	0	0	0
0	0	0	0	0	0	0	0	0.3	2	4	4.3	4.7	6.7	5	3.3	1.3	0.3	0.3	0	0	0	0
0	0	0	0	0	0	0	0.3	2	5	5	4.3	2.7	2.7	1.7	0.3	0	0	0	0	0	0	0
0	0	0	0	0	0	0	1	4	5	4.7	3.3	1.3	0.7	0.3	0	0	0	0	0	0	0	0
0	0	0	0	0	0	0.3	2	4.7	3.3	3	2	1.3	0.3	0	0	0	0	0	0	0	0	0
0	0	0	0	0	0	0.7	2.7	4.7	3.7	3	2	1.3	0.3	0	0	0	0	0	0	0	0	0
0	0	0	0	0	0.3	1.7	4	5	3	2.7	2.3	0.7	0	0	0	0	0	0	0	0	0	0
0	0	0	0	0.3	1	2.3	3.3	3.7	2	2	1.3	0.3	0	0	0	0	0	0	0	0	0	0
0	0	0	0.3	1	2.7	2.7	3.7	2.7	1.3	1.3	0.7	0	0	0	0	0	0	0	0	0	0	0
0	0	0	0.7	2.3	3	2.7	4	4.7	2.7	2.3	0.7	0	0	0	0	0	0	0	0	0	0	0
0	0	0.3	2	4	4.7	4	5.7	9.3	8	6.3	2.7	0.3	0	0	0	0	0	0	0	0	0	0
0	0	0.7	3.3	6.3	7.7	5.3	6.3	8.7	10.3	10	7.7	2.3	1.3	0.7	0.7	0.3	0	0	0	0	0	0
0	0	0.7	4	7	7.3	6	8	8	9.3	9.3	10.3	7.3	7	4.7	4.3	2	0.3	0	0	0	0	0
0	0	0.3	2	4.7	6	6.7	9	9.3	8.7	9	12.3	12	11.7	9.3	10	6.3	3	0.7	0	0	0	0
0	0	0	0.7	3.3	7.3	10.7	13.3	13	12.3	14.3	18	14.3	13	12.3	14	10.7	7.7	3	0.3	0	0	0
0	0	0	0	1	3.7	6	10	15.3	15.3	18.3	20.3	15.7	13	12.7	12.3	8.7	5.7	3.3	0.7	0	0	0
0	0	0	0	0.3	1.3	2.7	6.3	12.7	14.3	19.3	22.7	16.7	13	11	10	8	5.3	2.3	0.3	0	0	0
0	0	0	0.3	0	0.3	0.7	3	7.3	10.7	13.3	16.7	12.7	8.3	7.3	6.7	5	3	1	0	0	0	0
0	0	0.3	0.7	0.3	0	0	0.7	1.7	2.7	3	4	3.7	3	3.7	3	1.7	0.7	0	0	0	0	0
0	0	0	0	0	0	0	0	0	0	0.3	0.3	0.3	0.3	1	1.7	1	0.3	0	0	0	0	0
0	0	0	0	0	0	0	0	0	0	0	0	0	0.3	2.3	7	6	1.3	0	0	0	0	0
0	0	0	0	0	0	0	0.3	0	0	0	0	0.3	1.7	5.7	12.7	13.7	3.7	0.3	0	0	0	0
0	0	0	0	0	0	0.3	0.7	0.3	0	0	0	0.3	1.7	3	5.7	6.3	1.3	0	0	0	0	0
0	0	0	0	0	0	0	0	0	0	0	0	0	0.7	1	1	1	0	0	0	0	0	0
0	0	0	0	0	0	0	0	0	0	0	0	0	0	0	0	0	0	0	0	0	0	0
0	0	0	0	0	0	0	0	0	0	0	0	0	0	0	0	0	0	0	0	0	0	0
0	0	0	0	0	0	0	0	0	0	0	0	0	0	0	0	0	0	0	0	0	0	0
Frame 39 (78.00 ms)
0	0	0	0	0	0	0	0	0	0	0	0	0	0	0	0	0	0	0	0	0	0	0
0	0	0	0	0	0	0	0	0	0	0	0	0	0	0.3	0.7	1	1	0.7	0.3	0	0	0
0	0	0	0	0	0	0	0	0	0	0	0	0	1.3	4.3	5.3	5.3	5.7	5	3.3	1.7	0.3	0
0	0	0	0	0	0	0	0	0	0	0	0	1.3	7.3	19.3	17	11	10.7	11	9.7	7	2.7	0.3
0	0	0	0	0	0	0	0	0	0	0	1	5	12.3	25.3	23	16.3	15.7	16.3	15.3	13.7	7	1
0	0	0	0	0	0	0	0	0	0	0	2.3	11	18.3	26.3	24	22	22	18	17.3	16.3	4	0.3
0	0	0	0	0	0	0	0	0	0	0.3	4.3	13	18.3	22	24.3	19.3	18.3	14	13.7	9	1.7	0
0	0	0	0	0	0	0	0	0	0	1	6.3	12.7	14.3	15.7	17.7	11.7	10.7	8.3	6.3	3	0.3	0
0	0	0	0	0	0	0	0	0	0	1.7	8.7	14.3	13.7	12	10.7	7.7	6.7	4	1.7	0.3	0	0
0	0	0	0	0	0	0	0	0	0.7	3	6.3	8.7	12	9.7	8.3	5.3	3	1.3	0.3	0	0	0
0	0	0	0	0	0	0	0	0.3	2.3	4	4.3	5	6.7	5	3.3	1.7	0.7	0.3	0	0	0	0
0	0	0	0	0	0	0	0.3	2	5.3	5	4.7	3	2.7	1.7	0.7	0.3	0	0	0	0	0	0
0	0	0	0	0	0	0	1	4	5	5	3.7	1.7	1	0.3	0	0	0	0	0	0	0	0
0	0	0	0	0	0	0.3	2.3	4.7	3.7	3	2.3	1.3	0.3	0	0	0	0	0	0	0	0	0
0	0	0	0	0	0	0.7	3	5	4	3	2.3	1.3	0.3	0	0	0	0	0	0	0	0	0
0	0	0	0	0	0.3	1.7	4.3	5.3	3.3	3	2.3	1	0	0	0	0	0	0	0	0	0	0
0	0	0	0	0.3	1	2.7	3.7	3.7	2.3	2.3	1.3	0.3	0	0	0	0	0	0	0	0	0	0
0	0	0	0.3	1	2.7	3	3.7	2.7	1.3	1.7	0.7	0	0	0	0	0	0	0	0	0	0	0
0	0	0	0.7	2.3	3.3	3	4	4.7	3	2.3	0.7	0	0	0	0	0	0	0	0	0	0	0
0	0	0.3	2	4	4.7	4	6	9.3	8	6.7	3	0.3	0	0	0	0	0	0	0	0	0	0
0	0	0.7	3.3	6.3	7.7	5.7	6.3	9	10.7	10	8	2.7	1.3	0.7	0.7	0.3	0	0	0	0	0	0
0	0	0.7	4	7	7.3	6.3	8	8	9.7	9.7	10.7	7.3	7.3	5	4.3	2.3	0.7	0	0	0	0	0
0	0	0.3	2.3	5	6	7	9.7	9.7	9.3	9.3	12.7	12.3	12.3	9.7	10.3	7	3.3	0.7	0	0	0	0
0	0	0	0.7	3.7	7.3	11	13.7	13.7	13	15	18.7	15	13.7	13	14.7	11.3	8	3.3	0.3	0	0	0
0	0	0	0	1	3.7	6	10	16	16	19	21.3	16.3	13.3	13.3	12.7	9	6	3.3	0.7	0	0	0
0	0	0	0	0.3	1.3	2.7	6.7	13	15	19.7	23.3	17.3	13.7	12	10.3	8	5.3	2.3	0.3	0	0	0
0	0	0	0.3	0	0.3	0.7	3	7.3	11	13.7	17	13	8.7	7.7	7	5.3	3	1	0	0	0	0
0	0	0.3	0.7	0.3	0	0	0.7	1.7	2.7	3	4	3.7	3.3	3.7	3.3	1.7	0.7	0	0	0	0	0
0	0	0	0.3	0	0	0	0	0	0.3	0.3	0.3	0.3	0.3	1	1.7	1	0.3	0	0	0	0	0
0	0	0	0	0	0	0	0	0	0	0	0	0	0.3	2.3	7.7	6.3	1.7	0	0	0	0	0
0	0	0	0	0	0	0.3	0.3	0.3	0	0	0	0.3	1.7	6	13.7	15.3	4.3	0.3	0	0	0	0
0	0	0	0	0	0	0.3	0.7	0.7	0	0	0	0.3	1.7	3.3	6.3	7	1.7	0	0	0	0	0
0	0	0	0	0	0	0	0	0	0	0	0	0	0.7	1.3	1.3	1	0.3	0	0	0	0	0
0	0	0	0	0	0	0	0	0	0	0	0	0	0	0.3	0	0	0	0	0	0	0	0
0	0	0	0	0	0	0	0	0	0	0	0	0	0	0	0	0	0	0	0	0	0	0
0	0	0	0	0	0	0	0	0	0	0	0	0	0	0	0	0	0	0	0	0	0	0
Frame 40 (80.00 ms)
0	0	0	0	0	0	0	0	0	0	0	0	0	0	0	0	0	0	0	0	0	0	0
0	0	0	0	0	0	0	0	0	0	0	0	0	0	0.3	0.3	0.7	0.7	0.7	0.3	0	0	0
0	0	0	0	0	0	0	0	0	0	0	0	0	1.3	4.3	4.7	5	5.3	4.7	3	1.3	0.3	0
0	0	0	0	0	0	0	0	0	0	0	0	1.3	7	18.7	16.3	10.3	10.7	11	9.3	7	2.7	0.3
0	0	0	0	0	0	0	0	0	0	0	0.7	5	11.7	24.7	22	15.7	15.3	15.7	15	13.7	6.7	1
0	0	0	0	0	0	0	0	0	0	0	2.3	10.7	18	26	23.3	21.7	21.3	17.3	17.3	16.3	4	0.3
0	0	0	0	0	0	0	0	0	0	0.3	4	12.7	18	21.7	24.3	19.3	18	13.7	13.7	9.3	1.7	0
0	0	0	0	0	0	0	0	0	0	1	6.3	12.7	14.3	15.7	17.7	11.7	10.7	8.7	6.3	3.3	0.3	0
0	0	0	0	0	0	0	0	0	0	1.7	8.7	14.3	13.7	12.3	10.7	7.7	6.7	4.3	1.7	0.3	0	0
0	0	0	0	0	0	0	0	0	0.7	3	6.3	9	12	10	8.7	5.3	3	1.3	0.3	0	0	0
0	0	0	0	0	0	0	0	0.3	2.3	4	4.7	5	7	5.3	3.7	1.7	0.7	0.3	0	0	0	0
0	0	0	0	0	0	0	0.3	2	5.3	5.3	4.7	3	3	1.7	0.7	0.3	0	0	0	0	0	0
0	0	0	0	0	0	0	1	4.3	5.3	5	3.7	1.7	1	0.3	0	0	0	0	0	0	0	0
0	0	0	0	0	0	0.3	2.3	5	4	3.3	2.3	1.3	0.3	0	0	0	0	0	0	0	0	0
0	0	0	0	0	0	0.7	3	5	4	3.3	2.3	1.3	0.3	0	0	0	0	0	0	0	0	0
0	0	0	0	0	0.3	2	4.3	5.3	3.3	3.3	2.7	1	0	0	0	0	0	0	0	0	0	0
0	0	0	0	0.3	1	2.7	3.7	4	2.3	2.3	1.3	0.3	0	0	0	0	0	0	0	0	0	0
0	0	0	0.3	1.3	2.7	3	3.7	3	1.7	1.7	0.7	0	0	0	0	0	0	0	0	0	0	0
0	0	0	0.7	2.7	3.3	3	4	4.7	3	2.3	0.7	0	0	0	0	0	0	0	0	0	0	0
0	0	0.3	2	4	5	4.3	6	9.7	8.3	6.7	3	0.7	0	0	0	0	0	0	0	0	0	0
0	0	0.7	3.7	6.7	8	5.7	6.3	9	10.7	10.3	8.3	3	1.7	1	0.7	0.3	0	0	0	0	0	0
0	0	1	4.3	7.3	7.7	6.3	8	8	10	10	11	8	8	5.3	4.7	2.3	0.7	0	0	0	0	0
0	0	0.3	2.3	5	6	7	9.7	9.7	9.3	9.7	13	13	12.7	10	10.7	7.3	3.3	0.7	0	0	0	0
0	0	0	0.7	3.7	7.7	11.3	14	14	13.3	15.3	19.3	15.3	14.3	13.3	15.3	11.7	8.3	3.3	0.3	0	0	0
0	0	0	0	1.3	3.7	6	10.3	16.3	16.7	19.7	22	16.7	13.7	13.7	13	9.3	6.3	3.7	0.7	0	0	0
0	0	0	0	0.3	1.3	2.7	7	13.3	15.7	20.7	24.3	17.7	14	12.3	10.7	8.7	5.7	2.3	0.3	0	0	0
0	0	0	0.3	0	0.3	0.7	3.3	7.7	11.3	14.3	17.7	13.3	9	8	7.3	5.3	3.3	1	0	0	0	0
0	0	0.3	0.7	0.3	0	0	0.7	1.7	3	3.3	4.3	4	3.7	4	3.3	1.7	0.7	0	0	0	0	0
0	0	0	0.3	0	0	0	0	0	0.3	0.3	0.3	0.3	0.7	1	1.7	1	0.3	0	0	0	0	0
0	0	0	0	0	0	0	0	0	0	0	0	0	0.3	2.7	8	6.7	1.7	0	0	0	0	0
0	0	0	0	0	0	0.3	0.7	0.3	0	0	0	0.7	2	6.7	14.7	16	4.7	0.3	0	0	0	0
0	0	0	0	0	0	0.3	0.7	0.7	0	0	0	0.7	2	3.7	6.7	7.3	1.7	0	0	0	0	0
0	0	0	0	0	0	0	0	0	0	0	0	0.3	0.7	1.3	1.3	1	0.3	0	0	0	0	0
0	0	0	0	0	0	0	0	0	0	0	0	0	0	0.3	0	0	0	0	0	0	0	0
0	0	0	0	0	0	0	0	0	0	0	0	0	0	0	0	0	0	0	0	0	0	0
0	0	0	0	0	0	0	0	0	0	0	0	0	0	0	0	0	0	0	0	0	0	0
Frame 41 (82.00 ms)
0	0	0	0	0	0	0	0	0	0	0	0	0	0	0	0	0	0	0	0	0	0	0
0	0	0	0	0	0	0	0	0	0	0	0	0	0	0.3	0.3	0.7	0.7	0.7	0.3	0	0	0
0	0	0	0	0	0	0	0	0	0	0	0	0	1.3	4	4.3	5	5	4.3	3	1.3	0.3	0
0	0	0	0	0	0	0	0	0	0	0	0	1	6.7	18	15.7	10	10.3	10.3	9	7	2.7	0.3
0	0	0	0	0	0	0	0	0	0	0	0.7	4.7	11.3	23.7	21.3	15.3	15	15.3	14.7	13	6.7	1
0	0	0	0	0	0	0	0	0	0	0	2.3	10.7	17.3	25.3	23	21	21	17	17	15	3.7	0.3
0	0	0	0	0	0	0	0	0	0	0.3	4	12.7	18	21.3	23.3	18.7	17.7	13.7	13.3	9	1.7	0
0	0	0	0	0	0	0	0	0	0	1	6.3	12.7	14.3	15.7	17.3	11.3	10.7	8.7	6.7	3.3	0.3	0
0	0	0	0	0	0	0	0	0	0	2	8.7	14.3	14	12.3	10.7	7.7	6.7	4.3	1.7	0.3	0	0
0	0	0	0	0	0	0	0	0	0.7	3.3	6.7	9	12.3	10	9	5.3	3.3	1.7	0.3	0	0	0
0	0	0	0	0	0	0	0	0.7	2.7	4.3	4.7	5.3	7.3	5.7	3.7	1.7	0.7	0.3	0	0	0	0
0	0	0	0	0	0	0	0.3	2.3	6	5.3	4.7	3.3	3.3	2	0.7	0.3	0	0	0	0	0	0
0	0	0	0	0	0	0	1.3	4.3	5.7	5.3	4	2	1	0.3	0	0	0	0	0	0	0	0
0	0	0	0	0	0	0.3	2.3	5	4	3.3	2.3	1.7	0.7	0	0	0	0	0	0	0	0	0
0	0	0	0	0	0	0.7	3	5	4	3.7	2.7	1.7	0.3	0	0	0	0	0	0	0	0	0
0	0	0	0	0	0.3	2	4.7	5.7	3.7	3.3	2.7	1	0	0	0	0	0	0	0	0	0	0
0	0	0	0	0.3	1.3	2.7	4	4	2.7	2.7	1.7	0.3	0	0	0	0	0	0	0	0	0	0
0	0	0	0.3	1.3	3	3	4	3	1.7	2	0.7	0	0	0	0	0	0	0	0	0	0	0
0	0	0	1	2.7	3.3	3	4.3	5	3.3	2.7	1	0	0	0	0	0	0	0	0	0	0	0
0	0	0.3	2.3	4.3	5	4.3	6	9.7	8.7	7	3	0.7	0	0	0	0	0	0	0	0	0	0
0	0	0.7	3.7	6.7	8	6	6.7	9.3	11	10.7	8.7	3	1.7	1	0.7	0.3	0	0	0	0	0	0
0	0	1	4.3	7.3	7.7	6.7	8.3	8.3	10.3	10	11.3	8.3	8	5.3	5	2.3	0.7	0	0	0	0	0
0	0	0.3	2.3	5.3	6.3	7.3	10	10	9.7	9.7	13.3	13.7	13.3	10.7	11.3	7.3	3.7	1	0	0	0	0
0	0	0	0.7	4	8	11.3	14.3	14	13.7	16	19.7	16	14.7	14	15.7	12	8.7	3.7	0.7	0	0	0
0	0	0	0	1.3	4	6.3	10.7	16.7	17.3	20.3	22.7	17.3	14.3	14	13.3	9.7	6.3	3.7	0.7	0	0	0
0	0.3	0	0	0.3	1.3	3	7	13.7	16	21.3	24.7	18.3	14.7	12.7	11	9	5.7	2.3	0.3	0	0	0
0	0	0	0.3	0	0.3	0.7	3.3	8	11.7	14.7	18.3	14	9.3	8.3	7.3	5.7	3.3	1	0	0	0	0
0	0	0.3	0.7	0.3	0	0	0.7	1.7	3	3.3	4.7	4.3	3.7	4	3.3	1.7	0.7	0	0	0	0	0
0	0	0	0.3	0	0	0	0	0	0.3	0.3	0.3	0.3	0.7	1	2	1	0.3	0	0	0	0	0
0	0	0	0	0	0	0	0	0	0	0	0	0	0.3	2.7	8.3	7	1.7	0	0	0	0	0
0	0	0	0	0	0.3	0.3	0.7	0.3	0	0	0	0.7	2	7	15.7	17	5	0.3	0	0	0	0
0	0	0	0	0	0	0.7	1	0.7	0	0	0	0.7	2.3	4	7	8	2	0	0	0	0	0
0	0	0	0	0	0	0	0.3	0.3	0	0	0	0.3	1	1.7	1.7	1.3	0.3	0	0	0	0	0
0	0	0	0	0	0	0	0	0	0	0	0	0	0	0.3	0.3	0	0	0	0	0	0	0
0	0	0	0	0	0	0	0	0	0	0	0	0	0	0	0	0	0	0	0	0	0	0
0	0	0	0	0	0	0	0	0	0	0	0	0	0	0	0	0	0	0	0	0	0	0
Frame 42 (84.00 ms)
0	0	0	0	0	0	0	0	0	0	0	0	0	0	0	0	0	0	0	0	0	0	0
0	0	0	0	0	0	0	0	0	0	0	0	0	0	0.3	0.3	0.7	0.7	0.7	0.3	0	0	0
0	0	0	0	0	0	0	0	0	0	0	0	0	1	3.7	4.3	4.7	5	4.3	2.7	1.3	0.3	0
0	0	0	0	0	0	0	0	0	0	0	0	1	6.3	17.3	15.3	9.7	10	10	8.7	6.7	2.7	0.3
0	0	0	0	0	0	0	0	0	0	0	0.7	4.7	11	23	20.7	15	14.7	15	14	12.7	6.3	1
0	0	0	0	0	0	0	0	0	0	0	2.3	10.3	17	24.3	22.3	20.7	20.3	16.7	16.3	15	3.7	0.3
0	0	0	0	0	0	0	0	0	0	0.3	4.3	12.7	17.7	20.3	23	18.7	17.3	13.3	13.3	8.7	1.7	0
0	0	0	0	0	0	0	0	0	0	1	6.7	12.7	14.3	15.7	17.3	11.3	10.3	8.7	6.7	3.3	0.3	0
0	0	0	0	0	0	0	0	0	0	2	9	14.7	14	12.3	10.7	7.7	7	4.3	1.7	0.3	0	0
0	0	0	0	0	0	0	0	0	0.7	3.3	6.7	9.3	12.7	10.3	9	5.7	3.3	1.7	0.3	0	0	0
0	0	0	0	0	0	0	0	0.7	2.7	4.3	4.7	5.3	7.7	5.7	3.7	1.7	0.7	0.3	0	0	0	0
0	0	0	0	0	0	0	0.3	2.3	6	5.7	5	3.3	3.3	2	0.7	0.3	0	0	0	0	0	0
0	0	0	0	0	0	0	1.3	4.7	5.7	5.3	4	2	1	0.3	0	0	0	0	0	0	0	0
0	0	0	0	0	0	0.3	2.7	5.3	4	3.7	2.3	1.7	0.7	0	0	0	0	0	0	0	0	0
0	0	0	0	0	0	0.7	3.3	5.3	4.3	3.7	2.7	1.7	0.3	0	0	0	0	0	0	0	0	0
0	0	0	0	0	0.3	2	4.7	5.7	3.7	3.7	3	1	0	0	0	0	0	0	0	0	0	0
0	0	0	0	0.3	1.3	2.7	4	4	2.7	2.7	1.7	0.3	0	0	0	0	0	0	0	0	0	0
0	0	0	0.3	1.3	3	3	4	3.3	2	2	0.7	0	0	0	0	0	0	0	0	0	0	0
0	0	0	1	3	3.7	3	4.3	5.3	3.3	2.7	1	0	0	0	0	0	0	0	0	0	0	0
0	0	0.3	2.3	4.3	5.3	4.3	6.3	10	9	7.3	3.3	0.7	0	0	0	0	0	0	0	0	0	0
0	0	0.7	4	7	8.3	6	6.7	9.3	11.3	11	8.7	3	2	1	0.7	0.3	0	0	0	0	0	0
0	0	1	4.3	7.7	8	6.7	8.7	8.3	10.3	10.3	11.7	8.7	8.7	5.7	5	2.3	0.7	0	0	0	0	0
0	0	0.3	2.7	5.3	6.3	7.3	10	10.3	10	10	13.7	14	13.7	11	11.3	7.7	3.7	1	0	0	0	0
0	0	0	1	4	8.3	11.7	14.7	14.3	14	16.3	20.3	16.7	15	14.3	16	12.3	8.7	3.7	0.7	0	0	0
0	0	0	0	1.3	4	6.3	11	17	17.7	20.7	23	18	14.7	14.7	14	10	6.7	3.7	0.7	0	0	0
0	0.3	0	0	0.3	1.3	3	7.3	14	16.3	22	25.7	19	15	13	11.3	9.3	6	2.3	0.3	0	0	0
0	0	0	0.3	0	0.3	0.7	3.3	8	12	15	18.7	14.3	9.7	8.7	7.7	6	3.3	1	0	0	0	0
0	0	0.3	0.7	0.3	0	0	0.7	1.7	3	3.7	4.7	4.3	4	4.3	3.7	2	0.7	0	0	0	0	0
0	0	0	0.3	0	0	0	0	0	0.3	0.3	0.3	0.3	0.7	1	2	1	0.3	0	0	0	0	0
0	0	0	0	0	0	0	0	0	0	0	0	0	0.3	2.7	8.7	7.3	2	0	0	0	0	0
0	0	0	0	0	0.3	0.3	0.7	0.3	0	0	0	0.7	2.3	7	16	17.7	5.3	0.3	0	0	0	0
0	0	0	0	0	0	0.7	1	1	0.3	0	0	0.7	2.3	4.3	7.3	8.3	2	0	0	0	0	0
0	0	0	0	0	0	0	0.3	0.3	0	0	0	0.3	1	2	1.7	1.3	0.3	0	0	0	0	0
0	0	0	0	0	0	0	0	0	0	0	0	0	0	0.3	0.3	0	0	0	0	0	0	0
0	0	0	0	0	0	0	0	0	0	0	0	0	0	0	0	0	0	0	0	0	0	0
0	0	0	0	0	0	0	0	0	0	0	0	0	0	0	0	0	0	0	0	0	0	0
Frame 43 (86.00 ms)
0	0	0	0	0	0	0	0	0	0	0	0	0	0	0	0	0	0	0	0	0	0	0
0	0	0	0	0	0	0	0	0	0	0	0	0	0	0.3	0.3	0.7	0.7	0.7	0.3	0	0	0
0	0	0	0	0	0	0	0	0	0	0	0	0	1	3.7	4.3	4.7	4.7	4	2.7	1.3	0.3	0
0	0	0	0	0	0	0	0	0	0	0	0	1	6.3	17	14.7	9.3	9.7	10	8.7	6.3	2.7	0.3
0	0	0	0	0	0	0	0	0	0	0	0.7	4.7	10.7	22.3	20	14.3	14.3	14.3	13.7	12.7	6.3	1
0	0	0	0	0	0	0	0	0	0	0	2.3	10.3	16.7	23.7	21.3	19.7	20	16.3	16	14.7	3.7	0.3
0	0	0	0	0	0	0	0	0	0	0.3	4.3	12.7	17.7	20.3	22.3	18	17.3	13.3	13.3	8.7	1.7	0
0	0	0	0	0	0	0	0	0	0	1	7	13	14.3	15.7	17.3	11.3	10.3	8.3	6.7	3.3	0.3	0
0	0	0	0	0	0	0	0	0	0	2	9	14.7	14	12.3	11	7.7	6.7	4.3	1.7	0.3	0	0
0	0	0	0	0	0	0	0	0	1	3.3	7	9.3	12.7	10.3	9.3	5.7	3.3	1.7	0.3	0	0	0
0	0	0	0	0	0	0	0	0.7	2.7	4.7	4.7	5.7	7.7	5.7	4	2	0.7	0.3	0	0	0	0
0	0	0	0	0	0	0	0.3	2.7	6.3	5.7	5.3	3.7	3.7	2	0.7	0.3	0	0	0	0	0	0
0	0	0	0	0	0	0	1.7	5	6	5.7	4.3	2	1.3	0.3	0	0	0	0	0	0	0	0
0	0	0	0	0	0	0.3	2.7	5.7	4.3	3.7	2.7	1.7	0.7	0	0	0	0	0	0	0	0	0
0	0	0	0	0	0	0.7	3.3	5.7	4.3	3.7	3	2	0.3	0	0	0	0	0	0	0	0	0
0	0	0	0	0	0.3	2	5	6	4	3.7	3	1.3	0.3	0	0	0	0	0	0	0	0	0
0	0	0	0	0.3	1.3	3	4	4.3	3	3	1.7	0.3	0	0	0	0	0	0	0	0	0	0
0	0	0	0.3	1.3	3	3	4	3.3	2	2	1	0	0	0	0	0	0	0	0	0	0	0
0	0	0	1	3	3.7	3	4.3	5.3	3.3	3	1	0	0	0	0	0	0	0	0	0	0	0
0	0	0.3	2.3	4.3	5.3	4.3	6.3	10.3	9	7.7	3.7	0.7	0	0	0	0	0	0	0	0	0	0
0	0	1	4	7	8.3	6	6.7	9.7	11.3	11.3	9	3.3	2	1	0.7	0.3	0	0	0	0	0	0
0	0	1	4.7	7.7	8	6.7	8.7	8.7	10.7	10.7	11.7	8.7	8.7	5.7	5.3	2.3	0.7	0	0	0	0	0
0	0	0.3	2.7	5.3	6.3	7.7	10.3	10.7	10	10.3	14	14.3	14.3	11.3	11.7	8	4	1	0	0	0	0
0	0	0	1	4	8.3	12	15	14.7	14	16.7	21	17	15.7	14.7	16.3	12.7	9.3	4	0.7	0	0	0
0	0	0	0	1.3	4.3	6.7	11.3	17.3	18	21.3	23.7	18.3	15	14.7	14	10	6.7	4	0.7	0	0	0
0	0.3	0	0	0.3	1.3	3	7.3	14.3	16.7	22.3	26	19.3	15.3	13.3	11.3	9.3	6	2.7	0.3	0	0	0
0	0	0	0.3	0.3	0.3	0.7	3.7	8.3	12.3	15.3	19	14.7	10	8.7	8	6	3.7	1	0	0	0	0
0	0	0.3	1	0.3	0	0	0.7	2	3.3	3.7	5	4.7	4	4.3	3.7	2	1	0.3	0	0	0	0
0	0	0	0.3	0	0	0	0	0	0.3	0.3	0.3	0.3	0.7	1	2	1	0.3	0	0	0	0	0
0	0	0	0	0	0.3	0	0	0	0	0	0	0	0.7	3	9	7.3	2	0	0	0	0	0
0	0	0	0	0	0.3	0.3	0.7	0.7	0	0	0	0.7	2.3	7.7	16.7	18.3	5.7	0.3	0	0	0	0
0	0	0	0	0	0	0.7	1.3	1	0.3	0	0	0.7	2.7	4.7	8	8.7	2	0	0	0	0	0
0	0	0	0	0	0	0	0.3	0.3	0	0	0	0.3	1.3	2	2	1.3	0.3	0	0	0	0	0
0	0	0	0	0	0	0	0	0	0	0	0	0	0.3	0.3	0.3	0	0	0	0	0	0	0
0	0	0	0	0	0	0	0	0	0	0	0	0	0	0	0	0	0	0	0	0	0	0
0	0	0	0	0	0	0	0	0	0	0	0	0	0	0	0	0	0	0	0	0	0	0
Frame 44 (88.00 ms)
0	0	0	0	0	0	0	0	0	0	0	0	0	0	0	0	0	0	0	0	0	0	0
0	0	0	0	0	0	0	0	0	0	0	0	0	0	0	0.3	0.7	0.7	0.7	0.3	0	0	0
0	0	0	0	0	0	0	0	0	0	0	0	0	1	3.7	4	4.3	4.3	4	2.7	1.3	0.3	0
0	0	0	0	0	0	0	0	0	0	0	0	1	6	16.7	14.3	9	9.7	9.7	8.3	6.3	2.3	0.3
0	0	0	0	0	0	0	0	0	0	0	0.7	4.3	10.7	22	19.7	14	14	14	13.3	12	6	1
0	0	0	0	0	0	0	0	0	0	0	2.3	10.3	16.7	23.3	21	19.3	19.7	15.7	15.3	13.7	3.3	0.3
0	0	0	0	0	0	0	0	0	0	0.3	4.3	12.7	17.3	20	22.3	18	17.3	13.3	13	8.3	1.3	0
0	0	0	0	0	0	0	0	0	0	1.3	7	13	14	15.7	17.3	11.3	10.3	8.3	6.3	3	0.3	0
0	0	0	0	0	0	0	0	0	0.3	2.3	9.3	15	14.3	12.7	11	7.7	6.7	4.3	1.7	0.3	0	0
0	0	0	0	0	0	0	0	0	1	3.7	7	9.3	13	10.7	9.3	6	3.3	1.7	0.3	0	0	0
0	0	0	0	0	0	0	0	0.7	2.7	4.7	5	5.7	8	6	4	2	0.7	0.3	0	0	0	0
0	0	0	0	0	0	0	0.3	2.7	6.3	5.7	5.3	3.7	3.7	2.3	1	0.3	0	0	0	0	0	0
0	0	0	0	0	0	0	1.7	5.3	6.3	6	4.7	2.3	1.3	0.3	0	0	0	0	0	0	0	0
0	0	0	0	0	0	0.3	3	6	4.7	4	2.7	1.7	0.7	0	0	0	0	0	0	0	0	0
0	0	0	0	0	0	1	4	6	4.7	4	3	2	0.3	0	0	0	0	0	0	0	0	0
0	0	0	0	0	0.3	2.3	5.3	6.3	4	4	3	1.3	0.3	0	0	0	0	0	0	0	0	0
0	0	0	0	0.3	1.3	3	4.3	4.3	3	3.3	2	0.3	0	0	0	0	0	0	0	0	0	0
0	0	0	0.3	1.3	3	3.3	4.3	3.3	2	2.3	1	0	0	0	0	0	0	0	0	0	0	0
0	0	0	1	3	3.7	3.3	4.7	5.3	3.3	3	1.3	0	0	0	0	0	0	0	0	0	0	0
0	0	0.3	2.3	4.7	5.3	4.7	6.7	10.3	9	7.7	3.7	0.7	0	0	0	0	0	0	0	0	0	0
0	0	1	4	7	8.7	6.3	7	9.7	12	11.7	9.3	3.3	2	1	0.7	0.3	0	0	0	0	0	0
0	0	1	4.7	7.7	8	6.7	8.7	9	11.3	11	12	9	9	6	5.3	2.7	0.7	0	0	0	0	0
0	0	0.3	2.7	5.3	6.7	7.7	10.7	11	10.3	10.7	14.3	14.7	14.7	11.3	12	8	4	1	0	0	0	0
0	0	0	1	4.3	8.7	12.3	15.3	15	14.7	17.3	21.3	17.3	16	15	17	12.7	9.3	4	0.7	0	0	0
0	0	0	0.3	1.3	4.3	6.7	11.3	17.7	18.7	22	24	18.7	15.3	15.3	14.3	10	6.7	4	0.7	0	0	0
0	0.3	0	0	0.3	1.3	3	7.7	14.7	17.3	22.7	26.3	19.7	15.7	13.7	11.7	9.3	6.3	2.7	0.3	0	0	0
0	0	0	0.3	0.3	0.3	0.7	3.7	8.7	12.7	15.7	19.3	14.7	10	8.7	8	6	3.7	1	0	0	0	0
0	0	0.3	1	0.3	0	0	0.7	2	3.3	4	5	4.7	4	4.7	3.7	2	1	0.3	0	0	0	0
0	0	0	0.3	0	0	0	0	0	0.3	0.3	0.3	0.3	0.7	1	2	1.3	0.3	0	0	0	0	0
0	0	0	0	0	0.3	0	0	0	0	0	0	0.3	0.7	3	9.3	8	2.3	0.3	0	0	0	0
0	0	0	0	0	0.3	0.3	1	0.7	0	0	0	1	2.7	7.7	17.3	19	5.7	0.7	0	0	0	0
0	0	0	0	0	0	0.7	1.3	1.3	0.3	0	0	1	2.7	4.7	8.3	9	2.3	0	0	0	0	0
0	0	0	0	0	0	0	0.3	0.3	0	0	0	0.3	1.7	2.3	2	1.3	0.3	0	0	0	0	0
0	0	0	0	0	0	0	0	0	0	0	0	0	0.3	0.3	0.3	0	0	0	0	0	0	0
0	0	0	0	0	0	0	0	0	0	0	0	0	0	0	0	0	0	0	0	0	0	0
0	0	0	0	0	0	0	0	0	0	0	0	0	0	0	0	0	0	0	0	0	0	0
Frame 45 (90.00 ms)
0	0	0	0	0	0	0	0	0	0	0	0	0	0	0	0	0	0	0	0	0	0	0
0	0	0	0	0	0	0	0	0	0	0	0	0	0	0	0.3	0.7	0.7	0.7	0.3	0	0	0
0	0	0	0	0	0	0	0	0	0	0	0	0	1	3.7	4	4.3	4.3	3.7	2.7	1.3	0.3	0
0	0	0	0	0	0	0	0	0	0	0	0	1	5.7	16	14	9	9.3	9.3	8.3	6.3	2.3	0.3
0	0	0	0	0	0	0	0	0	0	0	0.7	4.3	10	21.3	19	13.7	13.7	13.7	12.7	12	5.7	0.7
0	0	0	0	0	0	0	0	0	0	0	2.3	10.3	16	23	20.3	18.7	19	15.7	15.3	13.7	3.3	0.3
0	0	0	0	0	0	0	0	0	0	0.7	4.3	12.7	17	19	21.3	17.3	16.7	13	13	8.3	1.3	0
0	0	0	0	0	0	0	0	0	0	1.3	7.3	13	14	15.3	17	11	10.3	8.3	6.3	3	0.3	0
0	0	0	0	0	0	0	0	0	0.3	2.3	9.3	15	14.3	12.7	11	7.7	6.7	4.3	1.7	0.3	0	0
0	0	0	0	0	0	0	0	0	1	3.7	7	9.3	13	10.7	9.3	6	3.3	1.7	0.3	0	0	0
0	0	0	0	0	0	0	0	0.7	3	5	5	5.7	8	6	4	2	0.7	0.3	0	0	0	0
0	0	0	0	0	0	0	0.3	3	6.7	6	5.3	3.7	4	2.3	1	0.3	0	0	0	0	0	0
0	0	0	0	0	0	0	1.7	5.7	6.3	6	4.7	2.3	1.7	0.7	0	0	0	0	0	0	0	0
0	0	0	0	0	0	0.3	3	6	4.7	4	3	1.7	0.7	0	0	0	0	0	0	0	0	0
0	0	0	0	0	0	1	4	6.3	4.7	4	3.3	2	0.3	0	0	0	0	0	0	0	0	0
0	0	0	0	0	0.3	2.3	5.3	6.7	4	4	3.3	1.3	0.3	0	0	0	0	0	0	0	0	0
0	0	0	0	0.3	1.3	3	4.7	4.7	3.3	3.3	2	0.3	0	0	0	0	0	0	0	0	0	0
0	0	0	0.3	1.3	3.3	3.3	4.3	3.7	2.3	2.3	1	0	0	0	0	0	0	0	0	0	0	0
0	0	0	1.3	3.3	4	3.3	4.7	5.7	3.7	3.3	1.3	0	0	0	0	0	0	0	0	0	0	0
0	0	0.3	2.7	4.7	5.3	4.7	6.7	10.7	9.3	8	4	0.7	0	0	0	0	0	0	0	0	0	0
0	0	1	4.3	7.3	8.7	6.3	7.3	10	12	11.7	9.3	3.3	2.3	1	1	0.3	0	0	0	0	0	0
0	0	1	4.7	7.7	8.3	7	9	9	11.3	11	12.3	9.3	9.3	6.3	5.7	2.7	0.7	0	0	0	0	0
0	0	0.3	2.7	5.7	6.7	7.7	10.7	11	10.7	10.7	14.3	15	15	11.7	12	8	4	1	0	0	0	0
0	0	0	1	4.3	8.7	12.7	15.7	15.7	15	17.7	21.7	17.7	16.3	15.3	17	13	9.3	4	0.7	0	0	0
0	0	0	0.3	1.7	4.3	7	11.7	18	19	22.7	24.7	18.7	15.3	15.3	14.7	10.3	6.7	4	0.7	0	0	0
0	0.3	0	0	0.3	1.3	3	7.7	15	17.7	23.7	27	20	16	14	12	9.3	6.3	2.7	0.3	0	0	0
0	0	0	0.3	0.3	0.3	0.7	3.7	8.7	13	16	19.7	15	10.3	9	8	6	3.7	1	0	0	0	0
0	0	0.3	1	0.7	0	0	0.7	2	3.3	4	5	4.7	4	4.7	3.7	2	1	0.3	0	0	0	0
0	0	0	0.3	0	0	0	0	0	0.3	0.3	0.3	0.3	0.7	1	2.3	1.3	0.3	0	0	0	0	0
0	0	0	0	0	0.3	0	0.3	0	0	0	0	0.3	0.7	3.3	9.7	8.3	2.3	0.3	0	0	0	0
0	0	0	0	0	0.3	0.7	1	0.7	0	0	0	1	2.7	8	18	19.7	6	0.7	0	0	0	0
0	0	0	0	0	0	1	1.7	1.3	0.3	0	0	1	3	5	8.3	9.3	2.3	0	0	0	0	0
0	0	0	0	0	0	0.3	0.3	0.3	0	0	0	0.3	1.7	2.7	2.3	1.3	0.3	0	0	0	0	0
0	0	0	0	0	0	0	0	0	0	0	0	0	0.3	0.3	0.3	0	0	0	0	0	0	0
0	0	0	0	0	0	0	0	0	0	0	0	0	0	0	0	0	0	0	0	0	0	0
0	0	0	0	0	0	0	0	0	0	0	0	0	0	0	0	0	0	0	0	0	0	0
Frame 46 (92.00 ms)
0	0	0	0	0	0	0	0	0	0	0	0	0	0	0	0	0	0	0	0	0	0	0
0	0	0	0	0	0	0	0	0	0	0	0	0	0	0	0.3	0.7	0.7	0.7	0.3	0	0	0
0	0	0	0	0	0	0	0	0	0	0	0	0	1	3.3	3.7	4	4	3.7	2.7	1.3	0.3	0
0	0	0	0	0	0	0	0	0	0	0	0	1	5.7	15.7	13.3	8.7	9	9.3	8	6	2.3	0.3
0	0	0	0	0	0	0	0	0	0	0	0.7	4.3	10	20.7	18.3	13	13.3	13	12.3	11.7	5.7	0.7
0	0	0	0	0	0	0	0	0	0	0	2.3	10	15.7	22	20	18.3	18.3	14.7	14.7	13.3	3.3	0.3
0	0	0	0	0	0	0	0	0	0	0.7	4.3	12.7	16.7	19	21.3	17	15.7	12.7	12.7	8.3	1.3	0
0	0	0	0	0	0	0	0	0	0	1.3	7.3	13	14	15	17	11	10	8.3	6.3	3	0.3	0
0	0	0	0	0	0	0	0	0	0.3	2.3	9.7	15	14.3	12.7	11	7.7	6.7	4.3	1.7	0.3	0	0
0	0	0	0	0	0	0	0	0	1.3	3.7	7	9.7	13.3	10.7	9.3	6	3.3	1.7	0.3	0	0	0
0	0	0	0	0	0	0	0	0.7	3.3	5	5	6	8.3	6	4	2	0.7	0.3	0	0	0	0
0	0	0	0	0	0	0	0.7	3.3	7	6.3	5.7	4	4	2.3	1	0.3	0	0	0	0	0	0
0	0	0	0	0	0	0	1.7	6	6.7	6	5	2.3	1.7	0.7	0	0	0	0	0	0	0	0
0	0	0	0	0	0	0.7	3.3	6.3	5	4	3	2	0.7	0	0	0	0	0	0	0	0	0
0	0	0	0	0	0	1	4.3	6.7	5	4	3.7	2.3	0.3	0	0	0	0	0	0	0	0	0
0	0	0	0	0	0.7	2.7	5.7	7	4.3	4	3.3	1.3	0.3	0	0	0	0	0	0	0	0	0
0	0	0	0	0.3	1.7	3.3	4.7	5	3.3	3.7	2	0.3	0	0	0	0	0	0	0	0	0	0
0	0	0	0.3	1.7	3.3	3.7	4.7	3.7	2.3	2.7	1	0	0	0	0	0	0	0	0	0	0	0
0	0	0	1.3	3.3	4	3.3	5	5.7	4	3.7	1.3	0	0	0	0	0	0	0	0	0	0	0
0	0	0.7	3	4.7	5.7	4.7	7	11	9.7	8.3	4	0.7	0	0	0	0	0	0	0	0	0	0
0	0	1	4.3	7.3	9	6.7	7.3	10.3	12.3	12	9.7	3.7	2.3	1	1	0.3	0	0	0	0	0	0
0	0	1	4.7	8	8.3	7	9.3	9.3	11.3	11.3	12.3	9.7	9.7	6.3	6	2.7	0.7	0	0	0	0	0
0	0	0.3	2.7	5.7	7	8	11	11.3	11	11	15	15.3	15.7	12	12.3	8.3	4	1	0	0	0	0
0	0	0	1	4.3	9	13	16	15.7	15.3	18	22	18	16.7	15.7	17.3	13	9.3	4	0.7	0	0	0
0	0	0	0.3	1.7	4.7	7	12	18.7	19.7	23	25	19	15.7	15.7	15	10.3	7	4	0.7	0	0	0
0	0.3	0	0	0.3	1.3	3.3	8	15.7	18	24	27.7	20.3	16.3	14	12.3	9.7	6.3	2.7	0.3	0	0	0
0	0	0	0.3	0.3	0.3	1	3.7	9	13	16.3	20	15.3	10.3	9	8.3	6.3	3.7	1	0	0	0	0
0	0	0.3	1	0.7	0	0	0.7	2	3.3	4	5	4.7	4.3	4.7	4	2	1	0.3	0	0	0	0
0	0	0	0.3	0	0	0	0	0	0.3	0.3	0.3	0.3	0.7	1.3	2.3	1.3	0.3	0	0	0	0	0
0	0	0	0	0	0.3	0	0.3	0	0	0	0	0.3	0.7	3.3	10	8.7	2.3	0.3	0	0	0	0
0	0	0	0	0	0.3	0.7	1.3	0.7	0	0	0	1	3	8.3	18.7	20.7	6.3	0.7	0	0	0	0
0	0	0	0	0	0.3	1	2	1.7	0.3	0	0	1	3.3	5.3	8.7	10	2.3	0	0	0	0	0
0	0	0	0	0	0	0.3	0.3	0.3	0	0	0	0.3	2	2.7	2.3	1.7	0.3	0	0	0	0	0
0	0	0	0	0	0	0	0	0	0	0	0	0	0.3	0.3	0.3	0	0	0	0	0	0	0
0	0	0	0	0	0	0	0	0	0	0	0	0	0	0	0	0	0	0	0	0	0	0
0	0	0	0	0	0	0	0	0	0	0	0	0	0	0	0	0	0	0	0	0	0	0
Frame 47 (94.00 ms)
0	0	0	0	0	0	0	0	0	0	0	0	0	0	0	0	0	0	0	0	0	0	0
0	0	0	0	0	0	0	0	0	0	0	0	0	0	0	0.3	0.7	0.7	0.3	0.3	0	0	0
0	0	0	0	0	0	0	0	0	0	0	0	0	1	3.3	3.7	3.7	4	3.3	2.3	1	0.3	0
0	0	0	0	0	0	0	0	0	0	0	0	1	5.3	14.7	12.7	8	8.7	8.7	7.3	5.7	2	0.3
0	0	0	0	0	0	0	0	0	0	0	0.7	4.3	9.3	19.7	17.7	12.7	12.7	12.7	11.7	11.3	5.3	0.7
0	0	0	0	0	0	0	0	0	0	0	2.3	10	15	21	19.3	17.7	17.3	14.3	13.7	12.7	3	0
0	0	0	0	0	0	0	0	0	0	0.7	4.7	12.3	16.3	18	20.7	16.3	15.3	12.3	12.7	8	1.3	0
0	0	0	0	0	0	0	0	0	0	1.3	7.7	13	14	15	16.7	10.7	10	8	6.3	3	0.3	0
0	0	0	0	0	0	0	0	0	0.3	2.3	9.7	15	14.3	12.7	11	7.7	6.7	4.3	1.7	0.3	0	0
0	0	0	0	0	0	0	0	0	1.3	4	7.3	9.7	13.3	11	9.3	6	3.3	1.7	0.3	0	0	0
0	0	0	0	0	0	0	0	0.7	3.3	5	5.3	6	8.3	6.3	4.3	2	0.7	0.3	0	0	0	0
0	0	0	0	0	0	0	0.7	3.3	7	6.3	5.7	4	4.3	2.7	1	0.3	0	0	0	0	0	0
0	0	0	0	0	0	0.3	2	6.3	6.7	6.3	5	2.7	2	0.7	0	0	0	0	0	0	0	0
0	0	0	0	0	0	0.7	3.7	6.7	5	4.3	3	2	1	0	0	0	0	0	0	0	0	0
0	0	0	0	0	0	1	4.3	6.7	5	4.3	3.7	2.3	0.3	0	0	0	0	0	0	0	0	0
0	0	0	0	0	0.7	2.7	6	7	4.7	4	3.7	1.7	0.3	0	0	0	0	0	0	0	0	0
0	0	0	0	0.3	1.7	3.3	4.7	5	3.7	3.7	2.3	0.7	0	0	0	0	0	0	0	0	0	0
0	0	0	0.3	1.7	3.7	3.7	4.7	4	2.3	2.7	1.3	0	0	0	0	0	0	0	0	0	0	0
0	0	0	1.3	3.7	4	3.3	5	6	4	3.7	1.3	0	0	0	0	0	0	0	0	0	0	0
0	0	0.7	3	5	5.7	5	7	11	10	8.7	4.3	0.7	0	0	0	0	0	0	0	0	0	0
0	0	1	4.7	7.7	9.3	6.7	7.3	10.3	12.7	12.3	10	4	2.3	1	1	0.3	0	0	0	0	0	0
0	0	1	5	8	8.7	7.3	9.7	9.7	11.7	11.7	12.7	10	10	6.3	6	3	0.7	0	0	0	0	0
0	0	0.7	3	5.7	7	8.3	11.3	11.7	11	11.3	15.3	15.7	16	12.3	12.7	8.7	4.3	1	0	0	0	0
0	0	0	1	4.7	9.3	13.3	16.3	16	15.7	18.3	22.7	18.3	17	16	17.7	13.3	9.7	4	0.7	0	0	0
0	0	0	0.3	1.7	4.7	7.3	12.3	19	20	23.7	25.7	19.3	16	16	15.3	10.7	7	4	0.7	0	0	0
0	0.3	0	0	0.3	1.7	3.3	8	16	18.7	24.3	28	20.7	16.7	14.3	12.3	10	6.3	2.7	0.3	0	0	0
0	0	0	0.3	0.3	0.3	1	3.7	9.3	13.3	16.7	20.7	15.3	10.3	9	8.3	6.3	3.7	1	0	0	0	0
0	0	0.3	1	0.7	0	0	0.7	2.3	3.7	4.3	5.3	5	4.3	4.7	4	2	1	0.3	0	0	0	0
0	0	0	0.3	0	0	0	0	0	0.3	0.3	0.3	0.7	0.7	1.3	2.3	1.7	0.3	0	0	0	0	0
0	0	0	0	0	0.3	0	0.3	0	0	0	0	0.3	0.7	3.3	10.7	9	2.3	0.3	0	0	0	0
0	0	0	0	0	0.3	0.7	1.3	0.7	0	0	0.3	1.3	3.3	8.3	19	21	6.3	0.7	0	0	0	0
0	0	0	0	0	0.3	1	2	1.7	0.3	0	0.3	1.3	3.3	5.3	9	10.3	2.3	0	0	0	0	0
0	0	0	0	0	0	0.3	0.3	0.3	0	0	0	0.7	2	3	2.7	1.7	0.3	0	0	0	0	0
0	0	0	0	0	0	0	0	0	0	0	0	0	0.3	0.7	0.3	0	0	0	0	0	0	0
0	0	0	0	0	0	0	0	0	0	0	0	0	0	0	0	0	0	0	0	0	0	0
0	0	0	0	0	0	0	0	0	0	0	0	0	0	0	0	0	0	0	0	0	0	0
Frame 48 (96.00 ms)
0	0	0	0	0	0	0	0	0	0	0	0	0	0	0	0	0	0	0	0	0	0	0
0	0	0	0	0	0	0	0	0	0	0	0	0	0	0	0.3	0.3	0.3	0.3	0.3	0	0	0
0	0	0	0	0	0	0	0	0	0	0	0	0	1	3	3.3	3.3	3.3	3.3	2	1	0.3	0
0	0	0	0	0	0	0	0	0	0	0	0	1	5	13.7	12	7.7	8.3	8.3	7	5	1.7	0.3
0	0	0	0	0	0	0	0	0	0	0	0.7	4	9	18.7	16.7	12	12.3	12	11	10.3	4.7	0.7
0	0	0	0	0	0	0	0	0	0	0	2.3	9.7	14.3	19.7	18	17	16.7	13.3	12.7	11.3	2.7	0
0	0	0	0	0	0	0	0	0	0	0.7	4.7	12.3	16	17	19.3	15.7	14.7	12	12	7.3	1.3	0
0	0	0	0	0	0	0	0	0	0	1.3	7.7	13	13.7	14.7	16.3	10.7	9.7	8	6.3	2.7	0.3	0
0	0	0	0	0	0	0	0	0	0.3	2.3	10	15	14.3	12.3	10.7	7.7	6.7	4	1.7	0.3	0	0
0	0	0	0	0	0	0	0	0	1.3	4	7.3	9.7	13.3	11	9.3	6	3.3	1.7	0.3	0	0	0
0	0	0	0	0	0	0	0	1	3.7	5.3	5.3	6	8.7	6.3	4.3	2	0.7	0.3	0	0	0	0
0	0	0	0	0	0	0	0.7	3.7	7.3	6.3	6	4.3	4.3	2.7	1	0.3	0	0	0	0	0	0
0	0	0	0	0	0	0.3	2	6.3	7	6.3	5	2.7	2	0.7	0	0	0	0	0	0	0	0
0	0	0	0	0	0	0.7	3.7	7	5.3	4.3	3	2	1	0	0	0	0	0	0	0	0	0
0	0	0	0	0	0	1.3	4.7	7	5.3	4.3	3.7	2.3	0.3	0	0	0	0	0	0	0	0	0
0	0	0	0	0	0.7	2.7	6	7	4.7	4.3	3.7	1.7	0.3	0	0	0	0	0	0	0	0	0
0	0	0	0	0.3	1.7	3.7	5	5	3.7	3.7	2.3	0.7	0	0	0	0	0	0	0	0	0	0
0	0	0	0.3	1.7	3.7	3.7	4.7	4	2.3	2.7	1.3	0	0	0	0	0	0	0	0	0	0	0
0	0	0	1.3	3.7	4.3	3.3	5	6	4.3	4	1.7	0.3	0	0	0	0	0	0	0	0	0	0
0	0	0.7	3.3	5.3	6	5	7.3	11.3	10.3	9	4.3	1	0.3	0	0	0	0	0	0	0	0	0
0	0	1	4.7	8	9.3	7	7.7	10.7	12.7	12.7	10.3	4	2.3	1	1	0.3	0	0	0	0	0	0
0	0	1	5	8.3	8.7	7.3	9.7	9.7	12	12	13	10	10	6.7	6	3	0.7	0	0	0	0	0
0	0	0.7	3	6	7	8.3	11.3	11.7	11.3	11.7	15.7	16	16	12.3	13	8.7	4.3	1	0	0	0	0
0	0	0	1	4.7	9.3	13.7	16.7	16.3	16	19	23	18.7	17.3	16.3	18	13.7	10	4	0.7	0	0	0
0.3	0	0	0.3	1.7	4.7	7.3	12.3	19.7	20.7	24.3	26	19.7	16.3	16.3	15.3	11	7.3	4	0.7	0	0	0
0.3	0.3	0	0	0.3	1.7	3.3	8.3	16.3	19	25	28.3	21	17	14.3	12.3	10	6.7	2.7	0.3	0	0	0
0	0	0	0.3	0.3	0.3	1	4	9.3	13.7	17	21	16	10.7	9.3	8.3	6.3	4	1.3	0	0	0	0
0	0	0.3	1	0.7	0	0	0.7	2.3	3.7	4.3	5.3	5	4.3	4.7	4	2.3	1	0.3	0	0	0	0
0	0	0	0.3	0.3	0	0	0	0	0.3	0.3	0.3	0.7	0.7	1.3	2.7	1.7	0.3	0	0	0	0	0
0	0	0	0	0	0.3	0.3	0.3	0	0	0	0	0.3	0.7	3.7	10.7	9	2.3	0.3	0	0	0	0
0	0	0	0	0	0.3	0.7	1.3	0.7	0	0	0.3	1.3	3.3	8.7	19.3	21.7	6.7	0.7	0	0	0	0
0	0	0	0	0	0.3	1	2.3	2	0.3	0	0.3	1.3	3.7	5.7	9.3	10.7	2.7	0	0	0	0	0
0	0	0	0	0	0	0.3	0.3	0.3	0	0	0	0.7	2.3	3.3	3	1.7	0.3	0	0	0	0	0
0	0	0	0	0	0	0	0	0	0	0	0	0	0.3	0.7	0.3	0	0	0	0	0	0	0
0	0	0	0	0	0	0	0	0	0	0	0	0	0	0	0	0	0	0	0	0	0	0
0	0	0	0	0	0	0	0	0	0	0	0	0	0	0	0	0	0	0	0	0	0	0
Frame 49 (98.00 ms)
0	0	0	0	0	0	0	0	0	0	0	0	0	0	0	0	0	0	0	0	0	0	0
0	0	0	0	0	0	0	0	0	0	0	0	0	0	0	0.3	0.3	0.3	0.3	0.3	0	0	0
0	0	0	0	0	0	0	0	0	0	0	0	0	0.7	2.7	3	3	3.3	3	2	0.7	0.3	0
0	0	0	0	0	0	0	0	0	0	0	0	0.7	4.7	12.7	11	7	8	8	6.7	4.7	1.7	0.3
0	0	0	0	0	0	0	0	0	0	0	0.7	3.7	8.3	17.3	15.7	11.3	11.7	11.3	10	9.7	4	0.7
0	0	0	0	0	0	0	0	0	0	0	2	9.3	13.7	19	17.3	16	15.7	13	12.3	10.7	2.3	0
0	0	0	0	0	0	0	0	0	0	0.7	4.7	12	15.3	16.3	18.7	14.7	14	11.7	11.7	7	1	0
0	0	0	0	0	0	0	0	0	0	1.7	7.7	12.7	13.7	14.3	16	10.3	9.7	7.7	6	2.7	0.3	0
0	0	0	0	0	0	0	0	0	0.3	2.7	10	15	14.3	12.3	10.7	7.7	6.7	4	1.7	0.3	0	0
0	0	0	0	0	0	0	0	0	1.3	4	7.3	9.7	13.3	11	9.7	6	3.3	1.7	0.3	0	0	0
0	0	0	0	0	0	0	0	1	4	5.7	5.3	6	8.7	6.3	4.3	2	0.7	0.3	0	0	0	0
0	0	0	0	0	0	0	0.7	3.7	7.7	6.7	6	4.3	4.3	2.7	1	0.3	0	0	0	0	0	0
0	0	0	0	0	0	0.3	2	6.7	7	6.7	5.3	3	2	0.7	0	0	0	0	0	0	0	0
0	0	0	0	0	0	0.7	4	7	5.3	4.7	3.3	2.3	1	0	0	0	0	0	0	0	0	0
0	0	0	0	0	0	1.3	5	7	5.3	4.7	4	2.7	0.3	0	0	0	0	0	0	0	0	0
0	0	0	0	0	0.7	3	6.3	7.3	5	4.3	4	1.7	0.3	0	0	0	0	0	0	0	0	0
0	0	0	0	0.3	1.7	3.7	5.3	5.3	4	4	2.7	0.7	0	0	0	0	0	0	0	0	0	0
0	0	0	0.3	2	4	3.7	5	4.3	2.7	3	1.3	0	0	0	0	0	0	0	0	0	0	0
0	0	0	1.3	4	4.3	3.7	5.3	6	4.3	4	1.7	0.3	0	0	0	0	0	0	0	0	0	0
0	0	0.7	3.3	5.3	6	5.3	7.3	11.7	10.3	9	4.7	1	0.3	0	0	0	0	0	0	0	0	0
0	0	1	5	8	9.7	7	8	11	13	13	10.3	4	2.7	1.3	1	0.3	0	0	0	0	0	0
0	0	1.3	5.3	8.7	9	7.7	9.7	9.7	12.3	12.3	13.3	10.7	10.3	6.7	6.3	3	0.7	0	0	0	0	0
0	0	0.7	3	6.3	7.3	8.7	11.7	12	11.7	12	16	16.7	16.7	12.7	13.3	9	4.3	1	0	0	0	0
0	0	0	1	5	10	14	17	17	16.3	19.3	23.3	19.3	17.7	16.7	18.3	14	10	4.3	0.7	0	0	0
0.3	0	0	0.3	1.7	5	7.7	12.7	20	21	24.7	26.3	20.3	16.7	16.3	15.7	11	7.3	4	1	0	0	0
0.3	0.3	0	0	0.3	1.7	3.7	8.3	16.7	19.3	25.7	29.3	21.7	17.3	14.7	12.7	10.3	6.7	2.7	0.3	0	0	0
0	0	0	0.3	0.3	0.3	1	4	9.7	14	17.7	21.3	16.3	11	9.3	8.7	6.7	4	1.3	0	0	0	0
0	0	0.3	1	0.7	0	0	0.7	2.3	4	4.7	5.7	5.3	4.7	5	4.3	2.3	1	0.3	0	0	0	0
0	0	0	0.3	0.3	0	0	0	0.3	0.3	0.3	0.3	0.7	0.7	1.3	2.7	1.7	0.3	0	0	0	0	0
0	0	0	0	0	0.3	0.3	0.3	0	0	0	0	0.3	0.7	3.7	11	9.3	2.3	0.3	0	0	0	0
0	0	0	0	0	0.7	1	1.3	0.7	0	0	0.3	1.3	3.3	9	20	22.3	6.7	0.7	0	0	0	0
0	0	0	0	0	0.3	1.3	2.3	2	0.3	0	0.3	1.3	3.7	5.7	10	11	2.7	0	0	0	0	0
0	0	0	0	0	0	0.3	0.3	0.3	0	0	0	0.7	2.7	3.7	3.3	1.7	0.3	0	0	0	0	0
0	0	0	0	0	0	0	0	0	0	0	0	0	0.3	0.7	0.3	0	0	0	0	0	0	0
0	0	0	0	0	0	0	0	0	0	0	0	0	0	0	0	0	0	0	0	0	0	0
0	0	0	0	0	0	0	0	0	0	0	0	0	0	0	0	0	0	0	0	0	0	0
Frame 50 (100.00 ms)
0	0	0	0	0	0	0	0	0	0	0	0	0	0	0	0	0	0	0	0	0	0	0
0	0	0	0	0	0	0	0	0	0	0	0	0	0	0	0.3	0.3	0.3	0.3	0	0	0	0
0	0	0	0	0	0	0	0	0	0	0	0	0	0.7	2.3	2.7	2.7	3	2.7	1.7	0.7	0	0
0	0	0	0	0	0	0	0	0	0	0	0	0.7	4	11.7	10.3	6.7	7.7	7.7	6.3	4.3	1.3	0
0	0	0	0	0	0	0	0	0	0	0	0.7	3.3	8	16.3	14.7	10.7	11	10.3	9.3	9.3	3.7	0.3
0	0	0	0	0	0	0	0	0	0	0	2	9	13.3	18	16	15	15	12	11	10	2.3	0
0	0	0	0	0	0	0	0	0	0	0.7	4.7	12	15	15.3	17.7	14.3	13.3	11	10.7	6.3	1	0
0	0	0	0	0	0	0	0	0	0	1.7	8	12.7	13.3	14	15.7	10	9.3	7.3	5.7	2.3	0.3	0
0	0	0	0	0	0	0	0	0	0.3	2.7	10	15	14	12.3	10.7	7.3	6.3	4	1.3	0.3	0	0
0	0	0	0	0	0	0	0	0	1.3	4	7.3	10	13.7	11	9.3	6	3.3	1.7	0.3	0	0	0
0	0	0	0	0	0	0	0	1	4	5.7	5.7	6.3	8.7	6.7	4.3	2	0.7	0.3	0	0	0	0
0	0	0	0	0	0	0	0.7	4	8	7	6	4.7	4.7	2.7	1	0.3	0	0	0	0	0	0
0	0	0	0	0	0	0.3	2.3	7	7.3	6.7	5.3	3	2.3	0.7	0	0	0	0	0	0	0	0
0	0	0	0	0	0	0.7	4	7.3	5.7	4.7	3.3	2.3	1	0	0	0	0	0	0	0	0	0
0	0	0	0	0	0	1.3	5.3	7.7	5.7	4.7	4	2.7	0.7	0	0	0	0	0	0	0	0	0
0	0	0	0	0	0.7	3	6.7	7.7	5	4.7	4	2	0.3	0	0	0	0	0	0	0	0	0
0	0	0	0	0.3	2	3.7	5.3	5.7	4	4	2.7	0.7	0	0	0	0	0	0	0	0	0	0
0	0	0	0.3	2	4	4	5.3	4.3	2.7	3	1.3	0	0	0	0	0	0	0	0	0	0	0
0	0	0.3	1.7	4	4.3	3.7	5.7	6.3	4.3	4	1.7	0.3	0	0	0	0	0	0	0	0	0	0
0	0	0.7	3.3	5.7	6.3	5.3	7.7	12	10.7	9.3	4.7	1	0.3	0	0	0	0	0	0	0	0	0
0	0	1	5	8.3	9.7	7.3	8	11.3	13.3	13.3	10.7	4.3	2.7	1.3	1	0.3	0	0	0	0	0	0
0	0	1.3	5.3	8.7	9.3	7.7	10	10	12.3	12.7	13.7	11	10.7	7	6.3	3	0.7	0	0	0	0	0
0	0	0.7	3.3	6.3	7.7	9	12	12.3	11.7	12	16.3	17.3	17	13	13.7	9	4.3	1	0	0	0	0
0	0	0	1	5	10	14.3	17.3	17.3	17	20	24	19.7	18.3	17.3	19	14.3	10.3	4.3	0.7	0	0	0
0.3	0	0	0.3	1.7	5	7.7	13	20.7	22	25.7	27	20.7	17	17	16	11.3	7.3	4.3	1	0	0	0
0.3	0.3	0	0	0.3	1.7	3.7	8.7	17	20	26.3	30	22	17.7	15	13	10.3	6.7	2.7	0.3	0	0	0
0	0	0.3	0.3	0.3	0.3	1	4.3	10	14.3	18	22	17	11.3	9.7	8.7	6.7	4	1.3	0	0	0	0
0	0	0.7	1	0.7	0	0	0.7	2.3	4	4.7	5.7	5.3	4.7	5	4.3	2.3	1	0.3	0	0	0	0
0	0	0	0.3	0.3	0	0	0	0.3	0.3	0.3	0.3	0.7	0.7	1.3	2.7	1.7	0.3	0	0	0	0	0
0	0	0	0	0	0.3	0.3	0.3	0	0	0	0	0.3	0.7	3.7	11.3	9.7	2.7	0.3	0	0	0	0
0	0	0	0	0	0.7	1	1.7	1	0	0	0.3	1.7	3.7	9.3	20.7	22.7	7	0.7	0	0	0	0
0	0	0	0	0	0.3	1.3	2.7	2.3	0.3	0	0.3	1.7	4	6.3	10.3	11.3	2.7	0	0	0	0	0
0	0	0	0	0	0	0.3	0.7	0.7	0	0	0	0.7	3	4	3.3	2	0.3	0	0	0	0	0
0	0	0	0	0	0	0	0	0	0	0	0	0	0.7	0.7	0.3	0	0	0	0	0	0	0
0	0	0	0	0	0	0	0	0	0	0	0	0	0	0	0	0	0	0	0	0	0	0
0	0	0	0	0	0	0	0	0	0	0	0	0	0	0	0	0	0	0	0	0	0	0
Frame 51 (102.00 ms)
0	0	0	0	0	0	0	0	0	0	0	0	0	0	0	0	0	0	0	0	0	0	0
0	0	0	0	0	0	0	0	0	0	0	0	0	0	0	0.3	0.3	0.3	0.3	0	0	0	0
0	0	0	0	0	0	0	0	0	0	0	0	0	0.7	2	2.3	2.3	2.7	2.3	1.7	0.7	0	0
0	0	0	0	0	0	0	0	0	0	0	0	0.7	3.7	10.3	9.7	6.3	7.3	7	6	4	1	0
0	0	0	0	0	0	0	0	0	0	0	0.7	3	7.3	15.3	13.7	10	10.3	9.7	8.7	8.3	3	0.3
0	0	0	0	0	0	0	0	0	0	0	2	8.7	12.3	17	15.3	14	14	11.3	10.3	9.3	2	0
0	0	0	0	0	0	0	0	0	0	0.7	4.7	11.7	14.3	14.7	16.7	13.3	12.7	10.7	10.7	6	1	0
0	0	0	0	0	0	0	0	0	0	1.7	8	12.7	13.3	13.7	15.3	9.7	9	7.3	5.7	2.3	0.3	0
0	0	0	0	0	0	0	0	0	0.3	2.7	10	15.3	14.3	12	10.3	7.3	6.3	4	1.3	0.3	0	0
0	0	0	0	0	0	0	0	0	1.3	4.3	7.7	10.3	13.7	11	9.3	6	3.3	1.7	0.3	0	0	0
0	0	0	0	0	0	0	0	1	4	5.7	5.7	6.3	9	6.7	4.3	2.3	0.7	0.3	0	0	0	0
0	0	0	0	0	0	0	0.7	4.3	8.3	7	6	4.7	4.7	3	1	0.3	0	0	0	0	0	0
0	0	0	0	0	0	0.3	2.3	7.3	7.7	7	5.7	3.3	2.3	0.7	0	0	0	0	0	0	0	0
0	0	0	0	0	0	0.7	4.3	7.7	5.7	4.7	3.3	2.3	1	0	0	0	0	0	0	0	0	0
0	0	0	0	0	0	1.7	5.3	7.7	5.7	5	4.3	3	0.7	0	0	0	0	0	0	0	0	0
0	0	0	0	0	0.7	3	7	8	5.3	4.7	4	2	0.3	0	0	0	0	0	0	0	0	0
0	0	0	0	0.3	2	3.7	5.7	5.7	4.3	4.3	2.7	0.7	0	0	0	0	0	0	0	0	0	0
0	0	0	0.3	2	4	4	5.3	4.7	3	3	1.3	0	0	0	0	0	0	0	0	0	0	0
0	0	0.3	1.7	4.3	4.3	3.7	5.7	6.7	4.7	4.3	1.7	0.3	0	0	0	0	0	0	0	0	0	0
0	0	0.7	3.7	6	6.3	5.3	7.7	12.3	11	9.7	5	1	0.3	0	0	0	0	0	0	0	0	0
0	0	1.3	5.3	8.7	10	7.3	8.3	11.7	13.7	13.7	11	4.7	3	1.3	1.3	0.3	0	0	0	0	0	0
0	0	1.3	5.7	8.7	9.3	8	10.7	10.3	12.7	13	14.3	11.3	11	7	6.7	3.3	0.7	0	0	0	0	0
0	0	0.7	3.3	6.7	8	9	12.3	12.7	12	12.3	17	17.7	17.3	13.3	14	9.3	4.7	1	0	0	0	0
0	0	0	1.3	5.3	10.3	14.7	18	18	17.3	20.3	24.3	20	18.7	17.7	19.3	14.7	10.7	4.3	0.7	0	0	0
0.3	0	0	0.3	1.7	5	8	13.3	21.3	22.7	26	27.7	21	17.3	17.7	16.3	11.3	7.3	4.3	1	0	0	0
0.3	0.3	0	0	0.3	1.7	3.7	9	17.3	20.3	26.7	30.7	22.7	18	15.3	13	10.7	6.7	3	0.3	0	0	0
0	0	0.3	0.3	0.3	0.3	1	4.3	10	14.7	18.3	22.3	17	11.7	10	8.7	7	4	1.3	0.3	0	0	0
0	0	0.7	1.3	0.7	0	0	0.7	2.3	4.3	4.7	6	5.3	4.7	5	4.3	2.3	1	0.3	0	0	0	0
0	0	0	0.3	0.3	0	0	0	0.3	0.3	0.3	0.3	0.7	0.7	1.3	2.7	1.7	0.3	0	0	0	0	0
0	0	0	0	0.3	0.7	0.3	0.3	0	0	0	0	0.3	1	4	11.3	9.7	2.7	0.3	0	0	0	0
0	0	0	0	0	0.7	1	1.7	1	0.3	0	0.3	1.7	3.7	9.3	21	23	7.3	0.7	0	0	0	0
0	0	0	0	0	0.3	1.3	3	2.7	0.3	0	0.3	1.7	4.3	6.3	10.7	11.7	3	0	0	0	0	0
0	0	0	0	0	0	0.3	0.7	0.7	0	0	0	0.7	3.3	4.3	3.7	2	0.3	0	0	0	0	0
0	0	0	0	0	0	0	0	0	0	0	0	0	0.7	0.7	0.7	0	0	0	0	0	0	0
0	0	0	0	0	0	0	0	0	0	0	0	0	0	0	0	0	0	0	0	0	0	0
0	0	0	0	0	0	0	0	0	0	0	0	0	0	0	0	0	0	0	0	0	0	0
Frame 52 (104.00 ms)
0	0	0	0	0	0	0	0	0	0	0	0	0	0	0	0	0	0	0	0	0	0	0
0	0	0	0	0	0	0	0	0	0	0	0	0	0	0	0	0.3	0.3	0.3	0	0	0	0
0	0	0	0	0	0	0	0	0	0	0	0	0	0.7	1.7	2	2	2.3	2.3	1.3	0.7	0	0
0	0	0	0	0	0	0	0	0	0	0	0	0.7	3.3	9.3	8.7	5.7	6.7	6.7	5.3	3.7	1	0
0	0	0	0	0	0	0	0	0	0	0	0.3	2.7	6.7	14.3	12.7	9.3	9.7	9	8	7.7	2.7	0.3
0	0	0	0	0	0	0	0	0	0	0	1.7	8	11.7	16	14.3	13.3	13	10.7	9.7	8.3	1.7	0
0	0	0	0	0	0	0	0	0	0	0.7	4.3	11	13.7	14	15.7	12.7	11.7	10.3	10.3	5.7	1	0
0	0	0	0	0	0	0	0	0	0	1.7	8	12.3	12.7	13.3	14.7	9.3	8.7	7	5.3	2	0.3	0
0	0	0	0	0	0	0	0	0	0.3	2.7	10	15.3	14	12	10.3	7	6.3	4	1.3	0.3	0	0
0	0	0	0	0	0	0	0	0	1.3	4.3	7.7	10	13.3	11	9.3	6	3.3	1.7	0.3	0	0	0
0	0	0	0	0	0	0	0	1	4	6	5.7	6.3	9	6.7	4.3	2.3	0.7	0.3	0	0	0	0
0	0	0	0	0	0	0	0.7	4.3	8.3	7	6.3	4.7	4.7	3	1	0.3	0	0	0	0	0	0
0	0	0	0	0	0	0.3	2.7	7.7	7.7	7	5.7	3.3	2.3	0.7	0	0	0	0	0	0	0	0
0	0	0	0	0	0	0.7	4.3	7.7	5.7	5	3.7	2.7	1	0	0	0	0	0	0	0	0	0
0	0	0	0	0	0	1.7	5.7	8	5.7	5	4.3	3	0.7	0	0	0	0	0	0	0	0	0
0	0	0	0	0	0.7	3.3	7	8	5.3	5	4.3	2	0.3	0	0	0	0	0	0	0	0	0
0	0	0	0	0.7	2	4	5.7	6	4.3	4.3	3	0.7	0	0	0	0	0	0	0	0	0	0
0	0	0	0.3	2.3	4.3	4.3	5.7	4.7	3	3.3	1.3	0.3	0	0	0	0	0	0	0	0	0	0
0	0	0.3	1.7	4.3	4.7	4	6	7	4.7	4.3	1.7	0.3	0	0	0	0	0	0	0	0	0	0
0	0	0.7	3.7	6	6.7	5.3	8	12.7	11.3	10	5	1	0.3	0	0	0	0	0	0	0	0	0
0	0	1.3	5.7	9	10.3	7.7	8.7	11.7	14	14	11.3	4.7	3	1.7	1.3	0.3	0	0	0	0	0	0
0	0	1.3	6	9	9.7	8.3	10.7	10.7	13	13.3	14.7	11.7	11.3	7.3	6.7	3.3	0.7	0	0	0	0	0
0	0	0.7	3.7	7	8	9.3	12.7	13	12.3	12.7	17.3	18	17.7	13.7	14.3	9.3	4.7	1	0	0	0	0
0	0	0	1.3	5.7	10.7	15	18.3	18.3	18	20.7	24.7	20.3	19	18.3	19.7	14.7	10.7	4.3	0.7	0	0	0
0.3	0.3	0	0.3	2	5	8	13.7	21.7	23	26.3	28	21.3	17.7	17.7	16.7	11.7	7.7	4.3	1	0	0	0
0.3	0.3	0	0	0.3	1.7	3.7	9	17.7	20.7	27	31	23	18.3	15.7	13.3	10.7	7	3	0.3	0	0	0
0	0	0.3	0.3	0.3	0.3	1	4.3	10.3	15.3	18.7	22.7	17.3	12	10.3	9	7	4	1.3	0.3	0	0	0
0	0	0.7	1.3	0.7	0	0	0.7	2.3	4.3	5	6	5.7	5	5.3	4.3	2.7	1	0.3	0	0	0	0
0	0	0	0.3	0.3	0	0	0	0.3	0.3	0.3	0.3	0.7	0.7	1.3	2.7	1.7	0.3	0	0	0	0	0
0	0	0	0	0.3	0.7	0.3	0.3	0	0	0	0	0.3	1	4	11.7	10	2.7	0.3	0	0	0	0
0	0	0	0	0	0.7	1	1.7	1	0.3	0	0.3	1.7	4	9.7	21	23.7	7.3	0.7	0	0	0	0
0	0	0	0	0	0.3	1.3	3	2.7	0.7	0	0.3	2	4.3	6.7	10.7	12	3	0	0	0	0	0
0	0	0	0	0	0	0.3	0.7	0.7	0	0	0	0.7	3.3	4.3	4	2	0.3	0	0	0	0	0
0	0	0	0	0	0	0	0	0	0	0	0	0	0.7	0.7	0.7	0	0	0	0	0	0	0
0	0	0	0	0	0	0	0	0	0	0	0	0	0	0	0	0	0	0	0	0	0	0
0	0	0	0	0	0	0	0	0	0	0	0	0	0	0	0	0	0	0	0	0	0	0
Frame 53 (106.00 ms)
0	0	0	0	0	0	0	0	0	0	0	0	0	0	0	0	0	0	0	0	0	0	0
0	0	0	0	0	0	0	0	0	0	0	0	0	0	0	0	0.3	0.3	0.3	0	0	0	0
0	0	0	0	0	0	0	0	0	0	0	0	0	0.3	1.3	2	2	2.3	2	1.3	0.3	0	0
0	0	0	0	0	0	0	0	0	0	0	0	0.3	2.7	8.3	8	5.3	6.3	6.3	5	3	0.7	0
0	0	0	0	0	0	0	0	0	0	0	0.3	2.3	6	13.3	11.7	8.3	9	8.7	7.7	7	2	0.3
0	0	0	0	0	0	0	0	0	0	0	1.7	7.3	11	15	13.3	12.3	12.3	10	9.3	7.3	1.3	0
0	0	0	0	0	0	0	0	0	0	0.7	4	10.7	13.3	13.3	15	11.7	11	9.7	9.7	5	0.7	0
0	0	0	0	0	0	0	0	0	0	1.7	7.7	12	12.3	13	14.3	9	8.3	6.7	5	2	0.3	0
0	0	0	0	0	0	0	0	0	0.3	2.7	10	15	13.7	11.7	10	7	6	3.7	1.3	0.3	0	0
0	0	0	0	0	0	0	0	0.3	1.7	4.3	7.3	10	13.3	10.7	9.3	6	3.3	1.7	0.3	0	0	0
0	0	0	0	0	0	0	0	1	4.3	6	5.7	6.3	9	7	4.3	2.3	0.7	0.3	0	0	0	0
0	0	0	0	0	0	0	1	4.7	8.3	7	6.3	4.7	5	3	1.3	0.3	0	0	0	0	0	0
0	0	0	0	0	0	0.3	2.7	8	8	7.3	5.7	3.3	2.7	0.7	0	0	0	0	0	0	0	0
0	0	0	0	0	0	0.7	4.7	8	6	5	3.7	2.7	1	0	0	0	0	0	0	0	0	0
0	0	0	0	0	0	1.7	5.7	8.3	6.3	5.3	4.3	3	0.7	0	0	0	0	0	0	0	0	0
0	0	0	0	0	0.7	3.7	7.3	8.7	5.7	5	4.3	2	0.3	0	0	0	0	0	0	0	0	0
0	0	0	0	0.7	2.3	4	6	6.3	4.7	4.7	3	0.7	0	0	0	0	0	0	0	0	0	0
0	0	0	0.3	2.3	4.3	4.3	5.7	5	3.3	3.3	1.3	0.3	0	0	0	0	0	0	0	0	0	0
0	0	0.3	1.7	4.7	4.7	4	6	7	5	4.7	2	0.3	0	0	0	0	0	0	0	0	0	0
0	0	0.7	4	6.3	6.7	5.7	8.3	13	11.7	10.3	5.3	1	0.3	0	0	0	0	0	0	0	0	0
0	0	1.3	6	9.3	10.3	8	8.7	11.7	14.3	14.3	11.7	4.7	3	1.7	1.3	0.3	0	0	0	0	0	0
0	0	1.7	6	9.3	10	8.3	10.7	10.7	13.3	13.7	15	11.7	11.3	7.7	7	3.3	1	0	0	0	0	0
0	0	0.7	3.7	7	8.3	9.7	13	13.3	12.7	13	17.3	18.3	18	14	14.7	9.7	5	1.3	0	0	0	0
0	0	0	1.3	5.7	11	15.3	18.7	18.7	18.3	21	25.3	21	19.3	18.7	20	15	10.7	4.3	0.7	0	0	0
0.3	0.3	0	0.3	2	5.3	8.3	13.7	22	23.3	26.7	28.3	21.7	18	18.3	17.3	12	7.7	4.3	1	0	0	0
0.3	0.3	0	0	0.3	1.7	4	9.3	18	21.3	27.7	31.7	23.3	18.7	16	13.7	11	7	3	0.3	0	0	0
0	0	0.3	0.3	0.3	0.3	1	4.7	10.7	15.3	19	23	17.7	12	10.3	9.3	7	4.3	1.3	0.3	0	0	0
[truncated: 10,046 more rows]
[truncated: 1 more columns]
