# Supplementary material for: Similarity of Center of Pressure Progression during Walking and Jogging of Anterior Cruciate Ligament Deficient Patients
Source: PLoS One. 2017 Jan 10;12(1):e0169421. doi: 10.1371/journal.pone.0169421 (PMC5224873; doi:10.1371/journal.pone.0169421)
Supplement: S1 Dataset — (ZIP) [file pone.0169421.s001.zip › partial plantar pressure data sent to PLOS-remove name and data/01. Part of the 64 unilateral ACLD subjects/jog/07/07 - run_2' - Dyn.txt]

Scanning speed; for the left foot: 500.00 Hertz, for the right foot: 500.00 Hertz
Left foot data
Left rectangle position
Rectangle bottom
46
Rectangle left
7
Rectangle width
23
Rectangle height
36
Frame 0 (0.00 ms)
0	0	0	0	0	0	0	0	0	0	0	0	0	0	0.3	1	1.3	1	0.3	0	0	0	0
0	0	0	0	0	0	0	0	0	0	0	0	0	0.3	1.3	2	2	1.3	1	0.3	0	0	0
0	0	0	0	0	0	0	0	0	0	0	0	0.3	1	1.3	2	1.7	1.3	0.7	0.3	0	0	0
0	0	0	0	0	0	0	0	0	0	0	0	0.3	0.7	1	1.3	1.3	1	0.7	0	0	0	0
0	0	0	0	0	0	0	0	0	0	0	0	0	0.3	0.3	0.7	0.7	0.3	0	0	0	0	0
0	0	0	0	0	0	0	0	0	0	0	0	0	0	0	0	0	0	0	0	0	0	0
0	0	0	0	0	0	0	0	0	0	0	0	0	0	0	0	0	0	0	0	0	0	0
0	0	0	0	0	0	0	0	0	0	0	0	0	0	0	0	0	0	0	0	0	0	0
0	0	0	0	0	0	0	0	0	0	0	0	0	0	0	0	0	0	0	0	0	0	0
0	0	0	0	0	0	0	0	0	0	0	0	0	0	0	0	0	0	0	0	0	0	0
0	0	0	0	0	0	0	0	0	0	0	0	0	0	0	0	0	0	0	0	0	0	0
0	0	0	0	0	0	0	0	0	0	0	0	0	0	0	0	0	0	0	0	0	0	0
0	0	0	0	0	0	0	0	0	0	0	0	0	0	0	0	0	0	0	0	0	0	0
0	0	0	0	0	0	0	0	0	0	0	0	0	0	0	0	0	0	0	0	0	0	0
0	0	0	0	0	0	0	0	0	0	0	0	0	0	0	0	0	0	0	0	0	0	0
0	0	0	0	0	0	0	0	0	0	0	0	0	0	0	0	0	0	0	0	0	0	0
0	0	0	0	0	0	0	0	0	0	0	0	0	0	0	0	0	0	0	0	0	0	0
0	0	0	0	0	0	0	0	0	0	0	0	0	0	0	0	0	0	0	0	0	0	0
0	0	0	0	0	0	0	0	0	0	0	0	0	0	0	0	0	0	0	0	0	0	0
0	0	0	0	0	0	0	0	0	0	0	0	0	0	0	0	0	0	0	0	0	0	0
0	0	0	0	0	0	0	0	0	0	0	0	0	0	0	0	0	0	0	0	0	0	0
0	0	0	0	0	0	0	0	0	0	0	0	0	0	0	0	0	0	0	0	0	0	0
0	0	0	0	0	0	0	0	0	0	0	0	0	0	0	0	0	0	0	0	0	0	0
0	0	0	0	0	0	0	0	0	0	0	0	0	0	0	0	0	0	0	0	0	0	0
0	0	0	0	0	0	0	0	0	0	0	0	0	0	0	0	0	0	0	0	0	0	0
0	0	0	0	0	0	0	0	0	0	0	0	0	0	0	0	0	0	0	0	0	0	0
0	0	0	0	0	0	0	0	0	0	0	0	0	0	0	0	0	0	0	0	0	0	0
0	0	0	0	0	0	0	0	0	0	0	0	0	0	0	0	0	0	0	0	0	0	0
0	0	0	0	0	0	0	0	0	0	0	0	0	0	0	0	0	0	0	0	0	0	0
0	0	0	0	0	0	0	0	0	0	0	0	0	0	0	0	0	0	0	0	0	0	0
0	0	0	0	0	0	0	0	0	0	0	0	0	0	0	0	0	0	0	0	0	0	0
0	0	0	0	0	0	0	0	0	0	0	0	0	0	0	0	0	0	0	0	0	0	0
0	0	0	0	0	0	0	0	0	0	0	0	0	0	0	0	0	0	0	0	0	0	0
0	0	0	0	0	0	0	0	0	0	0	0	0	0	0	0	0	0	0	0	0	0	0
0	0	0	0	0	0	0	0	0	0	0	0	0	0	0	0	0	0	0	0	0	0	0
0	0	0	0	0	0	0	0	0	0	0	0	0	0	0	0	0	0	0	0	0	0	0
Frame 1 (2.00 ms)
0	0	0	0	0	0	0	0	0	0	0	0	0	0.3	1	3.3	5	4.7	2.3	0.7	0	0	0
0	0	0	0	0	0	0	0	0	0	0	0	0.3	2	5	8	7	6.7	5.3	2.7	0.3	0	0
0	0	0	0	0	0	0	0	0	0	0	0.3	1.7	5.3	7.3	9.7	7.7	6.3	6	3.7	0.7	0	0
0	0	0	0	0	0	0	0	0	0	0	0.3	1.7	4	6.7	10	8.7	7	4.7	2	0.3	0	0
0	0	0	0	0	0	0	0	0	0	0	0.3	1	2	3.7	6	6.3	4	1.7	0.7	0	0	0
0	0	0	0	0	0	0	0	0	0	0	0	0	0.7	1.3	2	2	1	0.3	0	0	0	0
0	0	0	0	0	0	0	0	0	0	0	0	0	0	0	0.3	0.3	0	0	0	0	0	0
0	0	0	0	0	0	0	0	0	0	0	0	0	0	0	0	0	0	0	0	0	0	0
0	0	0	0	0	0	0	0	0	0	0	0	0	0	0	0	0	0	0	0	0	0	0
0	0	0	0	0	0	0	0	0	0	0	0	0	0	0	0	0	0	0	0	0	0	0
0	0	0	0	0	0	0	0	0	0	0	0	0	0	0	0	0	0	0	0	0	0	0
0	0	0	0	0	0	0	0	0	0	0	0	0	0	0	0	0	0	0	0	0	0	0
0	0	0	0	0	0	0	0	0	0	0	0	0	0	0	0	0	0	0	0	0	0	0
0	0	0	0	0	0	0	0	0	0	0	0	0	0	0	0	0	0	0	0	0	0	0
0	0	0	0	0	0	0	0	0	0	0	0	0	0	0	0	0	0	0	0	0	0	0
0	0	0	0	0	0	0	0	0	0	0	0	0	0	0	0	0	0	0	0	0	0	0
0	0	0	0	0	0	0	0	0	0	0	0	0	0	0	0	0	0	0	0	0	0	0
0	0	0	0	0	0	0	0	0	0	0	0	0	0	0	0	0	0	0	0	0	0	0
0	0	0	0	0	0	0	0	0	0	0	0	0	0	0	0	0	0	0	0	0	0	0
0	0	0	0	0	0	0	0	0	0	0	0	0	0	0	0	0	0	0	0	0	0	0
0	0	0	0	0	0	0	0	0	0	0	0	0	0	0	0	0	0	0	0	0	0	0
0	0	0	0	0	0	0	0	0	0	0	0	0	0	0	0	0	0	0	0	0	0	0
0	0	0	0	0	0	0	0	0	0	0	0	0	0	0	0	0	0	0	0	0	0	0
0	0	0	0	0	0	0	0	0	0	0	0	0	0	0	0	0	0	0	0	0	0	0
0	0	0	0	0	0	0	0	0	0	0	0	0	0	0	0	0	0	0	0	0	0	0
0	0	0	0	0	0	0	0	0	0	0	0	0	0	0	0	0	0	0	0	0	0	0
0	0	0	0	0	0	0	0	0	0	0	0	0	0	0	0	0	0	0	0	0	0	0
0	0	0	0	0	0	0	0	0	0	0	0	0	0	0	0	0	0	0	0	0	0	0
0	0	0	0	0	0	0	0	0	0	0	0	0	0	0	0	0	0	0	0	0	0	0
0	0	0	0	0	0	0	0	0	0	0	0	0	0	0	0	0	0	0	0	0	0	0
0	0	0	0	0	0	0	0	0	0	0	0	0	0	0	0	0	0	0	0	0	0	0
0	0	0	0	0	0	0	0	0	0	0	0	0	0	0	0	0	0	0	0	0	0	0
0	0	0	0	0	0	0	0	0	0	0	0	0	0	0	0	0	0	0	0	0	0	0
0	0	0	0	0	0	0	0	0	0	0	0	0	0	0	0	0	0	0	0	0	0	0
0	0	0	0	0	0	0	0	0	0	0	0	0	0	0	0	0	0	0	0	0	0	0
0	0	0	0	0	0	0	0	0	0	0	0	0	0	0	0	0	0	0	0	0	0	0
Frame 2 (4.00 ms)
0	0	0	0	0	0	0	0	0	0	0	0	0	0.7	2.3	6.3	9.7	11	6.7	2.3	0.3	0	0
0	0	0	0	0	0	0	0	0	0	0	0	1	4.7	11.7	18.3	16	16.3	15	9.7	2.3	0	0
0	0	0	0	0	0	0	0	0	0	0	0.3	4	12	18	25.7	20	17	19	14	4	0.3	0
0	0	0	0	0	0	0	0	0	0	0	1.3	5.7	12.3	18.7	30	25.3	20	18	9.3	2.7	0.3	0
0	0	0	0	0	0	0	0	0	0	0	1.3	4	8	14.3	23.7	26.3	16.3	8.7	3.7	1	0	0
0	0	0	0	0	0	0	0	0	0	0	0.3	1.3	2.7	6	9.3	10.3	5.3	2	0.7	0	0	0
0	0	0	0	0	0	0	0	0	0	0	0	0	0.3	1	1.3	1.3	0.7	0.3	0	0	0	0
0	0	0	0	0	0	0	0	0	0	0	0	0	0	0	0	0	0	0	0	0	0	0
0	0	0	0	0	0	0	0	0	0	0	0	0	0	0	0	0	0	0	0	0	0	0
0	0	0	0	0	0	0	0	0	0	0	0	0	0	0	0	0	0	0	0	0	0	0
0	0	0	0	0	0	0	0	0	0	0	0	0	0	0	0	0	0	0	0	0	0	0
0	0	0	0	0	0	0	0	0	0	0	0	0	0	0	0	0	0	0	0	0	0	0
0	0	0	0	0	0	0	0	0	0	0	0	0	0	0	0	0	0	0	0	0	0	0
0	0	0	0	0	0	0	0	0	0	0	0	0	0	0	0	0	0	0	0	0	0	0
0	0	0	0	0	0	0	0	0	0	0	0	0	0	0	0	0	0	0	0	0	0	0
0	0	0	0	0	0	0	0	0	0	0	0	0	0	0	0	0	0	0	0	0	0	0
0	0	0	0	0	0	0	0	0	0	0	0	0	0	0	0	0	0	0	0	0	0	0
0	0	0	0	0	0	0	0	0	0	0	0	0	0	0	0	0	0	0	0	0	0	0
0	0	0	0	0	0	0	0	0	0	0	0	0	0	0	0	0	0	0	0	0	0	0
0	0	0	0	0	0	0	0	0	0	0	0	0	0	0	0	0	0	0	0	0	0	0
0	0	0	0	0	0	0	0	0	0	0	0	0	0	0	0	0	0	0	0	0	0	0
0	0	0	0	0	0	0	0	0	0	0	0	0	0	0	0	0	0	0	0	0	0	0
0	0	0	0	0	0	0	0	0	0	0	0	0	0	0	0	0	0	0	0	0	0	0
0	0	0	0	0	0	0	0	0	0	0	0	0	0	0	0	0	0	0	0	0	0	0
0	0	0	0	0	0	0	0	0	0	0	0	0	0	0	0	0	0	0	0	0	0	0
0	0	0	0	0	0	0	0	0	0	0	0	0	0	0	0	0	0	0	0	0	0	0
0	0	0	0	0	0	0	0	0	0	0	0	0	0	0	0	0	0	0	0	0	0	0
0	0	0	0	0	0	0	0	0	0	0	0	0	0	0	0	0	0	0	0	0	0	0
0	0	0	0	0	0	0	0	0	0	0	0	0	0	0	0	0	0	0	0	0	0	0
0	0	0	0	0	0	0	0	0	0	0	0	0	0	0	0	0	0	0	0	0	0	0
0	0	0	0	0	0	0	0	0	0	0	0	0	0	0	0	0	0	0	0	0	0	0
0	0	0	0	0	0	0	0	0	0	0	0	0	0	0	0	0	0	0	0	0	0	0
0	0	0	0	0	0	0	0	0	0	0	0	0	0	0	0	0	0	0	0	0	0	0
0	0	0	0	0	0	0	0	0	0	0	0	0	0	0	0	0	0	0	0	0	0	0
0	0	0	0	0	0	0	0	0	0	0	0	0	0	0	0	0	0	0	0	0	0	0
0	0	0	0	0	0	0	0	0	0	0	0	0	0	0	0	0	0	0	0	0	0	0
Frame 3 (6.00 ms)
0	0	0	0	0	0	0	0	0	0	0	0	0	0.7	2.3	6	9.3	11.3	8	3.3	0.7	0	0
0	0	0	0	0	0	0	0	0	0	0	0	1	5	14.3	24.3	22	22.3	22.3	16	4.7	0.3	0
0	0	0	0	0	0	0	0	0	0	0	0.7	5	16.3	25.7	38	29.3	25	30	24.7	10	1.3	0
0	0	0	0	0	0	0	0	0	0	0	2	8.7	18.7	29	46.7	38.3	30.7	30.7	19.3	7.7	1	0
0	0	0	0	0	0	0	0	0	0	0.3	2.7	8.3	14.3	24.7	39.7	45	31	19.7	11	3	0.3	0
0	0	0	0	0	0	0	0	0	0	0	1.3	4.3	7	12.3	21	26.3	15	6.7	2.7	0.3	0	0
0	0	0	0	0	0	0	0	0	0	0	0	0.7	1	2.3	4.3	5	2.7	1	0.3	0	0	0
0	0	0	0	0	0	0	0	0	0	0	0	0	0	0	0.3	0.3	0	0	0	0	0	0
0	0	0	0	0	0	0	0	0	0	0	0	0	0	0	0	0	0	0	0	0	0	0
0	0	0	0	0	0	0	0	0	0	0	0	0	0	0	0	0	0	0	0	0	0	0
0	0	0	0	0	0	0	0	0	0	0	0	0	0	0	0	0	0	0	0	0	0	0
0	0	0	0	0	0	0	0	0	0	0	0	0	0	0	0	0	0	0	0	0	0	0
0	0	0	0	0	0	0	0	0	0	0	0	0	0	0	0	0	0	0	0	0	0	0
0	0	0	0	0	0	0	0	0	0	0	0	0	0	0	0	0	0	0	0	0	0	0
0	0	0	0	0	0	0	0	0	0	0	0	0	0	0	0	0	0	0	0	0	0	0
0	0	0	0	0	0	0	0	0	0	0	0	0	0	0	0	0	0	0	0	0	0	0
0	0	0	0	0	0	0	0	0	0	0	0	0	0	0	0	0	0	0	0	0	0	0
0	0	0	0	0	0	0	0	0	0	0	0	0	0	0	0	0	0	0	0	0	0	0
0	0	0	0	0	0	0	0	0	0	0	0	0	0	0	0	0	0	0	0	0	0	0
0	0	0	0	0	0	0	0	0	0	0	0	0	0	0	0	0	0	0	0	0	0	0
0	0	0	0	0	0	0	0	0	0	0	0	0	0	0	0	0	0	0	0	0	0	0
0	0	0	0	0	0	0	0	0	0	0	0	0	0	0	0	0	0	0	0	0	0	0
0	0	0	0	0	0	0	0	0	0	0	0	0	0	0	0	0	0	0	0	0	0	0
0	0	0	0	0	0	0	0	0	0	0	0	0	0	0	0	0	0	0	0	0	0	0
0	0	0	0	0	0	0	0	0	0	0	0	0	0	0	0	0	0	0	0	0	0	0
0	0	0	0	0	0	0	0	0	0	0	0	0	0	0	0	0	0	0	0	0	0	0
0	0	0	0	0	0	0	0	0	0	0	0	0	0	0	0	0	0	0	0	0	0	0
0	0	0	0	0	0	0	0	0	0	0	0	0	0	0	0	0	0	0	0	0	0	0
0	0	0	0	0	0	0	0	0	0	0	0	0	0	0	0	0	0	0	0	0	0	0
0	0	0	0	0	0	0	0	0	0	0	0	0	0	0	0	0	0	0	0	0	0	0
0	0	0	0	0	0	0	0	0	0	0	0	0	0	0	0	0	0	0	0	0	0	0
0	0	0	0	0	0	0	0	0	0	0	0	0	0	0	0	0	0	0	0	0	0	0
0	0	0	0	0	0	0	0	0	0	0	0	0	0	0	0	0	0	0	0	0	0	0
0	0	0	0	0	0	0	0	0	0	0	0	0	0	0	0	0	0	0	0	0	0	0
0	0	0	0	0	0	0	0	0	0	0	0	0	0	0	0	0	0	0	0	0	0	0
0	0	0	0	0	0	0	0	0	0	0	0	0	0	0	0	0	0	0	0	0	0	0
Frame 4 (8.00 ms)
0	0	0	0	0	0	0	0	0	0	0	0	0	0.3	2	5	6.7	8.7	7	3.3	1	0	0
0	0	0	0	0	0	0	0	0	0	0	0	0.7	4.3	13	24.7	22	22.3	22.7	17.7	6.7	1	0
0	0	0	0	0	0	0	0	0	0	0	0.3	4.3	16	26.7	40	31	26.7	32.3	28.3	14.3	3	0
0	0	0	0	0	0	0	0	0	0	0	1.7	9	20.3	31.3	50	41	33.3	35	24.3	12	2	0
0	0	0	0	0	0	0	0	0	0	0.3	3.3	10.3	17	28.3	45	51.3	37	25.7	16.7	6	0.7	0
0	0	0	0	0	0	0	0	0	0	0	2	6.7	9.3	16	27.7	34	21.3	11.3	5	1.3	0	0
0	0	0	0	0	0	0	0	0	0	0	0.3	1	1.7	4	8.3	9	5	2	0.7	0	0	0
0	0	0	0	0	0	0	0	0	0	0	0	0	0	0.3	1	0.7	0.3	0	0	0	0	0
0	0	0	0	0	0	0	0	0	0	0	0	0	0	0	0	0	0	0	0	0	0	0
0	0	0	0	0	0	0	0	0	0	0	0	0	0	0	0	0	0	0	0	0	0	0
0	0	0	0	0	0	0	0	0	0	0	0	0	0	0	0	0	0	0	0	0	0	0
0	0	0	0	0	0	0	0	0	0	0	0	0	0	0	0	0	0	0	0	0	0	0
0	0	0	0	0	0	0	0	0	0	0	0	0	0	0	0	0	0	0	0	0	0	0
0	0	0	0	0	0	0	0	0	0	0	0	0	0	0	0	0	0	0	0	0	0	0
0	0	0	0	0	0	0	0	0	0	0	0	0	0	0	0	0	0	0	0	0	0	0
0	0	0	0	0	0	0	0	0	0	0	0	0	0	0	0	0	0	0	0	0	0	0
0	0	0	0	0	0	0	0	0	0	0	0	0	0	0	0	0	0	0	0	0	0	0
0	0	0	0	0	0	0	0	0	0	0	0	0	0	0	0	0	0	0	0	0	0	0
0	0	0	0	0	0	0	0	0	0	0	0	0	0	0	0	0	0	0	0	0	0	0
0	0	0	0	0	0	0	0	0	0	0	0	0	0	0	0	0	0	0	0	0	0	0
0	0	0	0	0	0	0	0	0	0	0	0	0	0	0	0	0	0	0	0	0	0	0
0	0	0	0	0	0	0	0	0	0	0	0	0	0	0	0	0	0	0	0	0	0	0
0	0	0	0	0	0	0	0	0	0	0	0	0	0	0	0	0	0	0	0	0	0	0
0	0	0	0	0	0	0	0	0	0	0	0	0	0	0	0	0	0	0	0	0	0	0
0	0	0	0	0	0	0	0	0	0	0	0	0	0	0	0	0	0	0	0	0	0	0
0	0	0	0	0	0	0	0	0	0	0	0	0	0	0	0	0	0	0	0	0	0	0
0	0	0	0	0	0	0	0	0	0	0	0	0	0	0	0	0	0	0	0	0	0	0
0	0	0	0	0	0	0	0	0	0	0	0	0	0	0	0	0	0	0	0	0	0	0
0	0	0	0	0	0	0	0	0	0	0	0	0	0	0	0	0	0	0	0	0	0	0
0	0	0	0	0	0	0	0	0	0	0	0	0	0	0	0	0	0	0	0	0	0	0
0	0	0	0	0	0	0	0	0	0	0	0	0	0	0	0	0	0	0	0	0	0	0
0	0	0	0	0	0	0	0	0	0	0	0	0	0	0	0	0	0	0	0	0	0	0
0	0	0	0	0	0	0	0	0	0	0	0	0	0	0	0	0	0	0	0	0	0	0
0	0	0	0	0	0	0	0	0	0	0	0	0	0	0	0	0	0	0	0	0	0	0
0	0	0	0	0	0	0	0	0	0	0	0	0	0	0	0	0	0	0	0	0	0	0
0	0	0	0	0	0	0	0	0	0	0	0	0	0	0	0	0	0	0	0	0	0	0
Frame 5 (10.00 ms)
0	0	0	0	0	0	0	0	0	0	0	0	0	0.3	1.7	3.7	5.7	7.7	6.3	3.3	1	0	0
0	0	0	0	0	0	0	0	0	0	0	0	0.7	3.7	11	20.7	20.7	21.3	22	17	7.3	1.3	0
0	0	0	0	0	0	0	0	0	0	0	0.3	4	15	24.3	36.7	28.3	24.7	30	26.7	15.7	3.7	0.3
0	0	0	0	0	0	0	0	0	0	0	1.7	8.7	20	30.7	49	39	33	35.3	25.3	14	3	0.3
0	0	0	0	0	0	0	0	0	0	0.3	3.3	10.7	17.3	29	45.7	52.3	38.3	27.7	19.3	8	1.3	0
0	0	0	0	0	0	0	0	0	0	0.3	2.3	7.7	10.3	17.7	30.3	38	24.3	13.3	7	1.7	0	0
0	0	0	0	0	0	0	0	0	0	0	0.3	1.7	2.7	6	11.3	13	8	3	1	0	0	0
0	0	0	0	0	0	0	0	0	0	0	0	0	0.3	0.7	1.3	1.7	1	0.3	0	0	0	0
0	0	0	0	0	0	0	0	0	0	0	0	0	0	0	0	0	0	0	0	0	0	0
0	0	0	0	0	0	0	0	0	0	0	0	0	0	0	0	0	0	0	0	0	0	0
0	0	0	0	0	0	0	0	0	0	0	0	0	0	0	0	0	0	0	0	0	0	0
0	0	0	0	0	0	0	0	0	0	0	0	0	0	0	0	0	0	0	0	0	0	0
0	0	0	0	0	0	0	0	0	0	0	0	0	0	0	0	0	0	0	0	0	0	0
0	0	0	0	0	0	0	0	0	0	0	0	0	0	0	0	0	0	0	0	0	0	0
0	0	0	0	0	0	0	0	0	0	0	0	0	0	0	0	0	0	0	0	0	0	0
0	0	0	0	0	0	0	0	0	0	0	0	0	0	0	0	0	0	0	0	0	0	0
0	0	0	0	0	0	0	0	0	0	0	0	0	0	0	0	0	0	0	0	0	0	0
0	0	0	0	0	0	0	0	0	0	0	0	0	0	0	0	0	0	0	0	0	0	0
0	0	0	0	0	0	0	0	0	0	0	0	0	0	0	0	0	0	0	0	0	0	0
0	0	0	0	0	0	0	0	0	0	0	0	0	0	0	0	0	0	0	0	0	0	0
0	0	0	0	0	0	0	0	0	0	0	0	0	0	0	0	0	0	0	0	0	0	0
0	0	0	0	0	0	0	0	0	0	0	0	0	0	0	0	0	0	0	0	0	0	0
0	0	0	0	0	0	0	0	0	0	0	0	0	0	0	0	0	0	0	0	0	0	0
0	0	0	0	0	0	0	0	0	0	0	0	0	0	0	0	0	0	0	0	0	0	0
0	0	0	0	0	0	0	0	0	0	0	0	0	0	0	0	0	0	0	0	0	0	0
0	0	0	0	0	0	0	0	0	0	0	0	0	0	0	0	0	0	0	0	0	0	0
0	0	0	0	0	0	0	0	0	0	0	0	0	0	0	0	0	0	0	0	0	0	0
0	0	0	0	0	0	0	0	0	0	0	0	0	0	0	0	0	0	0	0	0	0	0
0	0	0	0	0	0	0	0	0	0	0	0	0	0	0	0	0	0	0	0	0	0	0
0	0	0	0	0	0	0	0	0	0	0	0	0	0	0	0	0	0	0	0	0	0	0
0	0	0	0	0	0	0	0	0	0	0	0	0	0	0	0	0	0	0	0	0	0	0
0	0	0	0	0	0	0	0	0	0	0	0	0	0	0	0	0	0	0	0	0	0	0
0	0	0	0	0	0	0	0	0	0	0	0	0	0	0	0	0	0	0	0	0	0	0
0	0	0	0	0	0	0	0	0	0	0	0	0	0	0	0	0	0	0	0	0	0	0
0	0	0	0	0	0	0	0	0	0	0	0	0	0	0	0	0	0	0	0	0	0	0
0	0	0	0	0	0	0	0	0	0	0	0	0	0	0	0	0	0	0	0	0	0	0
Frame 6 (12.00 ms)
0	0	0	0	0	0	0	0	0	0	0	0	0	0.3	1.7	3.7	6	7.7	6.7	3.7	1.3	0	0
0	0	0	0	0	0	0	0	0	0	0	0	0.7	3.7	10.7	19.3	17.7	18	18.7	16.3	7.7	1.3	0
0	0	0	0	0	0	0	0	0	0	0	0.3	4	14.3	22.3	33.7	25.7	22	26.7	24.7	15.7	4.7	0.3
0	0	0	0	0	0	0	0	0	0	0	1.7	8.7	18.3	27	43.7	36.7	32	33	25	15	4	0.3
0	0	0	0	0	0	0	0	0	0	0.3	4	11	17.7	28.3	44.7	52.3	38.7	28.3	21	9.3	1.7	0
0	0	0	0	0	0	0	0	0	0	0.3	3	8.3	11.3	19	32.3	40	26	15	8.3	2.3	0.3	0
0	0	0	0	0	0	0	0	0	0	0	0.7	2	3.7	7.3	13	15.3	10	4.7	1.3	0	0	0
0	0	0	0	0	0	0	0	0	0	0	0	0.3	0.3	1.3	2	2.3	1.3	0.7	0	0	0	0
0	0	0	0	0	0	0	0	0	0	0	0	0	0	0	0	0	0	0	0	0	0	0
0	0	0	0	0	0	0	0	0	0	0	0	0	0	0	0	0	0	0	0	0	0	0
0	0	0	0	0	0	0	0	0	0	0	0	0	0	0	0	0	0	0	0	0	0	0
0	0	0	0	0	0	0	0	0	0	0	0	0	0	0	0	0	0	0	0	0	0	0
0	0	0	0	0	0	0	0	0	0	0	0	0	0	0	0	0	0	0	0	0	0	0
0	0	0	0	0	0	0	0	0	0	0	0	0	0	0	0	0	0	0	0	0	0	0
0	0	0	0	0	0	0	0	0	0	0	0	0	0	0	0	0	0	0	0	0	0	0
0	0	0	0	0	0	0	0	0	0	0	0	0	0	0	0	0	0	0	0	0	0	0
0	0	0	0	0	0	0	0	0	0	0	0	0	0	0	0	0	0	0	0	0	0	0
0	0	0	0	0	0	0	0	0	0	0	0	0	0	0	0	0	0	0	0	0	0	0
0	0	0	0	0	0	0	0	0	0	0	0	0	0	0	0	0	0	0	0	0	0	0
0	0	0	0	0	0	0	0	0	0	0	0	0	0	0	0	0	0	0	0	0	0	0
0	0	0	0	0	0	0	0	0	0	0	0	0	0	0	0	0	0	0	0	0	0	0
0	0	0	0	0	0	0	0	0	0	0	0	0	0	0	0	0	0	0	0	0	0	0
0	0	0	0	0	0	0	0	0	0	0	0	0	0	0	0	0	0	0	0	0	0	0
0	0	0	0	0	0	0	0	0	0	0	0	0	0	0	0	0	0	0	0	0	0	0
0	0	0	0	0	0	0	0	0	0	0	0	0	0	0	0	0	0	0	0	0	0	0
0	0	0	0	0	0	0	0	0	0	0	0	0	0	0	0	0	0	0	0	0	0	0
0	0	0	0	0	0	0	0	0	0	0	0	0	0	0	0	0	0	0	0	0	0	0
0	0	0	0	0	0	0	0	0	0	0	0	0	0	0	0	0	0	0	0	0	0	0
0	0	0	0	0	0	0	0	0	0	0	0	0	0	0	0	0	0	0	0	0	0	0
0	0	0	0	0	0	0	0	0	0	0	0	0	0	0	0	0	0	0	0	0	0	0
0	0	0	0	0	0	0	0	0	0	0	0	0	0	0	0	0	0	0	0	0	0	0
0	0	0	0	0	0	0	0	0	0	0	0	0	0	0	0	0	0	0	0	0	0	0
0	0	0	0	0	0	0	0	0	0	0	0	0	0	0	0	0	0	0	0	0	0	0
0	0	0	0	0	0	0	0	0	0	0	0	0	0	0	0	0	0	0	0	0	0	0
0	0	0	0	0	0	0	0	0	0	0	0	0	0	0	0	0	0	0	0	0	0	0
0	0	0	0	0	0	0	0	0	0	0	0	0	0	0	0	0	0	0	0	0	0	0
Frame 7 (14.00 ms)
0	0	0	0	0	0	0	0	0	0	0	0	0	0.3	1.7	4.3	7.3	10	8.3	4.3	1.3	0	0
0	0	0	0	0	0	0	0	0	0	0	0	0.7	4	11	18.7	17	18	19	16.3	8.3	1.7	0
0	0	0	0	0	0	0	0	0	0	0	0.3	4.3	15	21.7	31.7	24.7	21.7	26.3	24	16.7	5.7	0.7
0	0	0	0	0	0	0	0	0	0	0.3	2.3	9.3	18.7	27	42.7	37.3	32.3	33	25.3	17	5.7	0.7
0	0	0	0	0	0	0	0	0	0	0.7	5	12	18.3	29	45.7	53.7	39.7	29	22.3	11	2.3	0
0	0	0	0	0	0	0	0	0	0	0.7	4	9.3	12.3	20.7	34.3	42.3	28	16.7	10	3	0.3	0
0	0	0	0	0	0	0	0	0	0	0	1	3	4.7	8.7	15	17.7	12	6.7	2	0.3	0	0
0	0	0	0	0	0	0	0	0	0	0	0	0.7	1.3	2.7	4	3.3	1.7	1	0.3	0	0	0
0	0	0	0	0	0	0	0	0	0	0	0	0	0	0.3	0.3	0.3	0	0	0	0	0	0
0	0	0	0	0	0	0	0	0	0	0	0	0	0	0	0	0	0	0	0	0	0	0
0	0	0	0	0	0	0	0	0	0	0	0	0	0	0	0	0	0	0	0	0	0	0
0	0	0	0	0	0	0	0	0	0	0	0	0	0	0	0	0	0	0	0	0	0	0
0	0	0	0	0	0	0	0	0	0	0	0	0	0	0	0	0	0	0	0	0	0	0
0	0	0	0	0	0	0	0	0	0	0	0	0	0	0	0	0	0	0	0	0	0	0
0	0	0	0	0	0	0	0	0	0	0	0	0	0	0	0	0	0	0	0	0	0	0
0	0	0	0	0	0	0	0	0	0	0	0	0	0	0	0	0	0	0	0	0	0	0
0	0	0	0	0	0	0	0.3	0	0	0	0	0	0	0	0	0	0	0	0	0	0	0
0	0	0	0	0	0	0	0	0	0	0	0	0	0	0	0	0	0	0	0	0	0	0
0	0	0	0	0	0	0	0	0	0	0	0	0	0	0	0	0	0	0	0	0	0	0
0	0	0	0	0	0	0	0	0	0	0	0	0	0	0	0	0	0	0	0	0	0	0
0	0	0	0	0	0	0	0	0	0	0	0	0	0	0	0	0	0	0	0	0	0	0
0	0	0	0	0	0	0	0	0	0	0	0	0	0	0	0	0	0	0	0	0	0	0
0	0	0	0	0	0	0	0	0	0	0	0	0	0	0	0	0	0	0	0	0	0	0
0	0	0	0	0	0	0	0	0	0	0	0	0	0	0	0	0	0	0	0	0	0	0
0	0	0	0	0	0	0	0	0	0	0	0	0	0	0	0	0	0	0	0	0	0	0
0	0	0	0	0	0	0	0	0	0	0	0	0	0	0	0	0	0	0	0	0	0	0
0	0	0	0	0	0	0	0	0	0	0	0	0	0	0	0	0	0	0	0	0	0	0
0	0	0	0	0	0	0	0	0	0	0	0	0	0	0	0	0	0	0	0	0	0	0
0	0	0	0	0	0	0	0	0	0	0	0	0	0	0	0	0	0	0	0	0	0	0
0	0	0	0	0	0	0	0	0	0	0	0	0	0	0	0	0	0	0	0	0	0	0
0	0	0	0	0	0	0	0	0	0	0	0	0	0	0	0	0	0	0	0	0	0	0
0	0	0	0	0	0	0	0	0	0	0	0	0	0	0	0	0	0	0	0	0	0	0
0	0	0	0	0	0	0	0	0	0	0	0	0	0	0	0	0	0	0	0	0	0	0
0	0	0	0	0	0	0	0	0	0	0	0	0	0	0	0	0	0	0	0	0	0	0
0	0	0	0	0	0	0	0	0	0	0	0	0	0	0	0	0	0	0	0	0	0	0
0	0	0	0	0	0	0	0	0	0	0	0	0	0	0	0	0	0	0	0	0	0	0
Frame 8 (16.00 ms)
0	0	0	0	0	0	0	0	0	0	0	0	0	0.3	2	5.3	9.7	13	10.7	5.7	1.7	0.3	0
0	0	0	0	0	0	0	0	0	0	0	0	1	4.7	11.7	19.7	17.7	18.3	19.3	17	9.3	2.3	0.3
0	0	0	0	0	0	0	0	0	0	0	0.7	5	15.7	22.3	32	24.7	21.7	26.7	24.3	18.3	7	1
0	0	0	0	0	0	0	0	0	0	0.3	2.7	10.3	20.3	27.3	43.7	37.7	33	35.7	27.3	19.3	7.3	1
0	0	0	0	0	0	0	0	0	0	1	6	13.3	19.3	30	46.7	54.7	41	31.3	24.7	12.7	3	0.3
0	0	0	0	0	0	0	0	0	0	0.7	5	10.7	13.7	22.3	36.7	44.7	30	18.7	11.3	3.3	0.3	0
0	0	0	0	0	0	0	0	0	0	0.3	1.7	4	5.7	10.7	17.3	20.3	14	8.7	3	0.3	0	0
0	0	0	0	0	0	0	0	0	0	0	0.7	1.7	2.3	5.3	7	5.7	2.7	1.3	0.3	0	0	0
0	0	0	0	0	0	0	0	0	0	0	0	0.3	0.3	1	1	0.7	0	0	0	0	0	0
0	0	0	0	0	0	0	0	0	0	0	0	0	0	0	0	0	0	0	0	0	0	0
0	0	0	0	0	0	0	0	0	0	0	0	0	0	0	0	0	0	0	0	0	0	0
0	0	0	0	0	0	0	0	0	0	0	0	0	0	0	0	0	0	0	0	0	0	0
0	0	0	0	0	0	0	0	0	0	0	0	0	0	0	0	0	0	0	0	0	0	0
0	0	0	0	0	0	0	0	0	0	0	0	0	0	0	0	0	0	0	0	0	0	0
0	0	0	0	0	0	0	0	0	0	0	0	0	0	0	0	0	0	0	0	0	0	0
0	0	0	0	0	0	0	0	0	0	0	0	0	0	0	0	0	0	0	0	0	0	0
0	0	0	0	0	0	0	0.3	0	0	0	0	0	0	0	0	0	0	0	0	0	0	0
0	0	0	0	0	0	0.3	0.3	0	0	0	0	0	0	0	0	0	0	0	0	0	0	0
0	0	0	0	0	0	0.3	0	0	0	0	0	0	0	0	0	0	0	0	0	0	0	0
0	0	0	0	0	0.3	0.3	0.3	0.3	0.3	0	0	0	0	0	0	0	0	0	0	0	0	0
0	0	0	0	0	0	0.3	0	0.3	0	0	0	0	0	0	0	0	0	0	0	0	0	0
0	0	0	0	0	0	0	0	0	0	0	0	0	0	0	0	0	0	0	0	0	0	0
0	0	0	0	0	0	0	0	0	0	0	0	0	0	0	0	0	0	0	0	0	0	0
0	0	0	0	0	0	0	0	0	0	0	0	0	0	0	0	0	0	0	0	0	0	0
0	0	0	0	0	0	0	0	0	0	0	0	0	0	0	0	0	0	0	0	0	0	0
0	0	0	0	0	0	0	0	0	0	0	0	0	0	0	0	0	0	0	0	0	0	0
0	0	0	0	0	0	0	0	0	0	0	0	0	0	0	0	0	0	0	0	0	0	0
0	0	0	0	0	0	0	0	0	0	0	0	0	0	0	0	0	0	0	0	0	0	0
0	0	0	0	0	0	0	0	0	0	0	0	0	0	0	0	0	0	0	0	0	0	0
0	0	0	0	0	0	0	0	0	0	0	0	0	0	0	0	0	0	0	0	0	0	0
0	0	0	0	0	0	0	0	0	0	0	0	0	0	0	0	0	0	0	0	0	0	0
0	0	0	0	0	0	0	0	0	0	0	0	0	0	0	0	0	0	0	0	0	0	0
0	0	0	0	0	0	0	0	0	0	0	0	0	0	0	0	0	0	0	0	0	0	0
0	0	0	0	0	0	0	0	0	0	0	0	0	0	0	0	0	0	0	0	0	0	0
0	0	0	0	0	0	0	0	0	0	0	0	0	0	0	0	0	0	0	0	0	0	0
0	0	0	0	0	0	0	0	0	0	0	0	0	0	0	0	0	0	0	0	0	0	0
Frame 9 (18.00 ms)
0	0	0	0	0	0	0	0	0	0	0	0	0	0.7	2.3	6.3	11	14.7	12.3	6.3	2	0.3	0
0	0	0	0	0	0	0	0	0	0	0	0	1	5	12	19.3	17.3	18.3	19.7	17.7	10	2.7	0.3
0	0	0	0	0	0	0	0	0	0	0	0.7	5.3	16.3	22.3	32.3	25.7	22	27.3	25.3	20	8.3	1
0	0	0	0	0	0	0	0	0	0	0.3	3.3	11	20.3	28	45.7	40	33.7	36.3	28	20.3	8.7	1.3
0	0	0	0	0	0	0	0	0	0	1	7	14.3	20	30.7	48	56	42	32.3	26.3	13.7	3.3	0.3
0	0	0	0	0	0	0	0	0	0	1	6	11.7	14.7	24	38.3	46.7	31.7	20.3	13	4	0.3	0
0	0	0	0	0	0	0	0	0	0	0.3	2.3	4.7	6.7	12.3	19.7	22.7	15.7	10	3.7	0.3	0	0
0	0	0	0	0	0	0	0	0	0	0	0.7	2	3	6.3	8.7	7.7	3.3	1.7	0.3	0	0	0
0	0	0	0	0	0	0	0	0	0	0	0.3	0.7	0.7	1	1.3	1	0.3	0	0	0	0	0
0	0	0	0	0	0	0	0	0	0	0	0.3	0	0	0	0	0	0	0	0	0	0	0
0	0	0	0	0	0	0	0	0	0	0.3	0	0	0	0	0	0	0	0	0	0	0	0
0	0	0	0	0	0	0	0	0	0	0	0	0	0	0	0	0	0	0	0	0	0	0
0	0	0	0	0	0	0	0	0	0	0	0	0	0	0	0	0	0	0	0	0	0	0
0	0	0	0	0	0	0	0	0	0	0	0	0	0	0	0	0	0	0	0	0	0	0
0	0	0	0	0	0	0	0	0	0	0	0	0	0	0	0	0	0	0	0	0	0	0
0	0	0	0	0	0	0	0	0	0	0	0	0	0	0	0	0	0	0	0	0	0	0
0	0	0	0	0	0	0	0.3	0	0	0	0	0	0	0	0	0	0	0	0	0	0	0
0	0	0	0	0	0	0	0.3	0	0	0	0	0	0	0	0	0	0	0	0	0	0	0
0	0	0	0	0	0	0.3	0.3	0.3	0	0	0	0	0	0	0	0	0	0	0	0	0	0
0	0	0	0	0	0.3	0.7	0.7	0.7	0.3	0	0	0	0	0	0	0	0	0	0	0	0	0
0	0	0	0	0	0.3	0.7	0.3	0.7	0.3	0	0	0	0	0	0	0	0	0	0	0	0	0
0	0	0	0	0	0	0	0	0	0.3	0	0	0	0	0	0	0	0	0	0	0	0	0
0	0	0	0	0	0	0	0	0	0	0	0	0	0	0	0	0	0	0	0	0	0	0
0	0	0	0	0	0	0	0	0	0	0	0	0	0	0	0	0	0	0	0	0	0	0
0	0	0	0	0	0	0	0	0	0	0	0	0	0	0	0	0	0	0	0	0	0	0
0	0	0	0	0	0	0	0	0	0	0	0	0	0	0	0	0	0	0	0	0	0	0
0	0	0	0	0	0	0	0	0	0	0	0	0	0	0	0	0	0	0	0	0	0	0
0	0	0	0	0	0	0	0	0	0	0	0	0	0	0	0	0	0	0	0	0	0	0
0	0	0	0	0	0	0	0	0	0	0	0	0	0	0	0	0	0	0	0	0	0	0
0	0	0	0	0	0	0	0	0	0	0	0	0	0	0	0	0	0	0	0	0	0	0
0	0	0	0	0	0	0	0	0	0	0	0	0	0	0	0	0	0	0	0	0	0	0
0	0	0	0	0	0	0	0	0	0	0	0	0	0	0	0	0	0	0	0	0	0	0
0	0	0	0	0	0	0	0	0	0	0	0	0	0	0	0	0	0	0	0	0	0	0
0	0	0	0	0	0	0	0	0	0	0	0	0	0	0	0	0	0	0	0	0	0	0
0	0	0	0	0	0	0	0	0	0	0	0	0	0	0	0	0	0	0	0	0	0	0
0	0	0	0	0	0	0	0	0	0	0	0	0	0	0	0	0	0	0	0	0	0	0
Frame 10 (20.00 ms)
0	0	0	0	0	0	0	0	0	0	0	0	0	0.7	2.3	6.7	11.7	15.3	13	6.7	2	0.3	0
0	0	0	0	0	0	0	0	0	0	0	0	1	5.3	12.3	19.7	17.7	18.3	20	18.3	10.7	3	0.3
0	0	0	0	0	0	0	0	0	0	0	0.7	5.7	16.3	22.7	33	25.7	22.3	27.7	27	21.3	9.3	1.3
0	0	0	0	0	0	0	0	0	0	0.3	3.3	11.3	20.7	28	46	40	34	36.7	29	21.3	9.7	1.3
0	0	0	0	0	0	0	0	0	0	1	7.3	15	20.3	31	48.3	56.3	42.7	33.3	28	14.7	3.7	0.3
0	0	0	0	0	0	0	0	0	0	1	6.3	12.3	15.7	24.7	39.7	48.3	33.3	22	14	4.3	0.7	0
0	0	0	0	0	0	0	0	0	0	0.3	2.3	5	7.3	13.3	21	24.3	17	11.7	4.3	0.7	0	0
0	0	0	0	0	0	0	0	0	0	0	1	2.3	3.3	7.7	10	9	4.3	2	0.7	0	0	0
0	0	0	0	0	0	0	0	0	0	0	0.3	1	1	1.3	1.7	1.3	0.3	0	0	0	0	0
0	0	0	0	0	0	0	0	0	0	0	0.3	0.3	0	0	0	0	0	0	0	0	0	0
0	0	0	0	0	0	0	0	0	0	0.3	0	0	0	0	0	0	0	0	0	0	0	0
0	0	0	0	0	0	0	0	0	0	0	0	0	0	0	0	0	0	0	0	0	0	0
0	0	0	0	0	0	0	0	0	0	0	0	0	0	0	0	0	0	0	0	0	0	0
0	0	0	0	0	0	0	0	0	0	0	0	0	0	0	0	0	0	0	0	0	0	0
0	0	0	0	0	0	0	0	0	0	0	0	0	0	0	0	0	0	0	0	0	0	0
0	0	0	0	0	0	0	0	0	0	0	0	0	0	0	0	0	0	0	0	0	0	0
0	0	0	0	0	0	0	0.3	0	0	0	0	0	0	0	0	0	0	0	0	0	0	0
0	0	0	0	0	0	0	0	0	0	0	0	0	0	0	0	0	0	0	0	0	0	0
0	0	0	0	0	0	0.3	0.3	0.3	0.3	0	0	0	0	0	0	0	0	0	0	0	0	0
0	0	0	0	0	0.3	0.7	0.7	0.7	0.7	0.3	0	0	0	0	0	0	0	0	0	0	0	0
0	0	0	0	0	0.3	0.7	0.3	0.7	0.7	0.3	0	0	0	0	0	0	0	0	0	0	0	0
0	0	0	0	0	0	0	0	0.3	0.3	0	0	0	0	0	0	0	0	0	0	0	0	0
0	0	0	0	0	0	0	0	0	0	0	0	0	0	0	0	0	0	0	0	0	0	0
0	0	0	0	0	0	0	0	0	0	0	0	0	0	0	0	0	0	0	0	0	0	0
0	0	0	0	0	0	0	0	0	0	0	0	0	0	0	0	0	0	0	0	0	0	0
0	0	0	0	0	0	0	0	0	0	0	0	0	0	0	0	0	0	0	0	0	0	0
0	0	0	0	0	0	0	0	0	0	0	0	0	0	0	0	0	0	0	0	0	0	0
0	0	0	0	0	0	0	0	0	0	0	0	0	0	0	0	0	0	0	0	0	0	0
0	0	0	0	0	0	0	0	0	0	0	0	0	0	0	0	0	0	0	0	0	0	0
0	0	0	0	0	0	0	0	0	0	0	0	0	0	0	0	0	0	0	0	0	0	0
0	0	0	0	0	0	0	0	0	0	0	0	0	0	0	0	0	0	0	0	0	0	0
0	0	0	0	0	0	0	0	0	0	0	0	0	0	0	0	0	0	0	0	0	0	0
0	0	0	0	0	0	0	0	0	0	0	0	0	0	0	0	0	0	0	0	0	0	0
0	0	0	0	0	0	0	0	0	0	0	0	0	0	0	0	0	0	0	0	0	0	0
0	0	0	0	0	0	0	0	0	0	0	0	0	0	0	0	0	0	0	0	0	0	0
0	0	0	0	0	0	0	0	0	0	0	0	0	0	0	0	0	0	0	0	0	0	0
Frame 11 (22.00 ms)
0	0	0	0	0	0	0	0	0	0	0	0	0	0.7	2.3	6.3	11	15	12.7	6.7	2	0.3	0
0	0	0	0	0	0	0	0	0	0	0	0	1	5	12.3	19.3	17.3	18.3	20	18.3	11	3	0.3
0	0	0	0	0	0	0	0	0	0	0	0.7	5.3	16.3	22.7	33	25	22	28.3	27	21.7	9.7	1.3
0	0	0	0	0	0	0	0	0	0	0.3	3.3	11.3	20.7	28	46	40	34	37	29.3	22	10.3	1.7
0	0	0	0	0	0	0	0	0	0	1	7	15	20.7	31.3	48.3	56.3	42.7	33.7	28.7	15.7	4.3	0.3
0	0	0	0	0	0	0	0	0	0	1	6.3	12.7	16	25.3	40.3	49	34	23	15.3	5	0.7	0
0	0	0	0	0	0	0	0	0	0	0.3	2.3	5.3	7.7	14	22	25.7	18.3	12.7	5	0.7	0	0
0	0	0	0	0	0	0	0	0	0	0	1	2.3	3.7	8	10.7	10.3	5.7	2.3	0.7	0	0	0
0	0	0	0	0	0	0	0	0	0	0	0.3	1	1	1.7	2	1.7	0.7	0	0	0	0	0
0	0	0	0	0	0	0	0	0	0	0	0.3	0.7	0.3	0	0	0	0	0	0	0	0	0
0	0	0	0	0	0	0	0	0	0	0.3	0	0	0	0	0	0	0	0	0	0	0	0
0	0	0	0	0	0	0	0	0	0	0	0	0	0	0	0	0	0	0	0	0	0	0
0	0	0	0	0	0	0	0	0	0	0	0	0	0	0	0	0	0	0	0	0	0	0
0	0	0	0	0	0	0	0	0	0	0	0	0	0	0	0	0	0	0	0	0	0	0
0	0	0	0	0	0	0	0	0	0	0	0	0	0	0	0	0	0	0	0	0	0	0
0	0	0	0	0	0	0	0	0	0	0	0	0	0	0	0	0	0	0	0	0	0	0
0	0	0	0	0	0	0	0.3	0	0	0	0	0	0	0	0	0	0	0	0	0	0	0
0	0	0	0	0	0	0	0	0	0	0	0	0	0	0	0	0	0	0	0	0	0	0
0	0	0	0	0	0	0.3	0.3	0.3	0	0	0	0	0	0	0	0	0	0	0	0	0	0
0	0	0	0	0	0.3	0.7	0.7	0.7	0.7	0	0	0	0	0	0	0	0	0	0	0	0	0
0	0	0	0	0	0.3	0.7	0.3	0.7	0.7	0.3	0	0	0	0	0	0	0	0	0	0	0	0
0	0	0	0	0	0	0	0	0.3	0.3	0	0	0	0	0	0	0	0	0	0	0	0	0
0	0	0	0	0	0	0	0	0	0	0	0	0	0	0	0	0	0	0	0	0	0	0
0	0	0	0	0	0	0	0	0	0	0	0	0	0	0	0	0	0	0	0	0	0	0
0	0	0	0	0	0	0	0	0	0	0	0	0	0	0	0	0	0	0	0	0	0	0
0	0	0	0	0	0	0	0	0	0	0	0	0	0	0	0	0	0	0	0	0	0	0
0	0	0	0	0	0	0	0	0	0	0	0	0	0	0	0	0	0	0	0	0	0	0
0	0	0	0	0	0	0	0	0	0	0	0	0	0	0	0	0	0	0	0	0	0	0
0	0	0	0	0	0	0	0	0	0	0	0	0	0	0	0	0	0	0	0	0	0	0
0	0	0	0	0	0	0	0	0	0	0	0	0	0	0	0	0	0	0	0	0	0	0
0	0	0	0	0	0	0	0	0	0	0	0	0	0	0	0	0	0	0	0	0	0	0
0	0	0	0	0	0	0	0	0	0	0	0	0	0	0	0	0	0	0	0	0	0	0
0	0	0	0	0	0	0	0	0	0	0	0	0	0	0	0	0	0	0	0	0	0	0
0	0	0	0	0	0	0	0	0	0	0	0	0	0	0	0	0	0	0	0	0	0	0
0	0	0	0	0	0	0	0	0	0	0	0	0	0	0	0	0	0	0	0	0	0	0
0	0	0	0	0	0	0	0	0	0	0	0	0	0	0	0	0	0	0	0	0	0	0
Frame 12 (24.00 ms)
0	0	0	0	0	0	0	0	0	0	0	0	0	0.3	2	5.3	9.7	13	11	6	2	0.3	0
0	0	0	0	0	0	0	0	0	0	0	0	1	4.7	11.3	18.3	16.7	17.3	19	17.7	10.7	3	0.3
0	0	0	0	0	0	0	0	0	0	0	0.7	5	15.7	22.3	32.7	24.7	21.7	27.3	27	21.7	9.7	1.3
0	0	0	0	0	0	0	0	0	0	0.3	3	11	20.3	28	45.3	38.3	33.7	36.7	29.3	22	11	1.7
0	0	0	0	0	0	0	0	0	0	1	6.7	15	20.7	31.7	48.3	56	42.7	33.7	29	16.3	4.7	0.3
0	0	0	0	0	0	0	0	0	0	1	6.3	12.7	16.3	25.7	41	49.7	34.7	23.7	16	5.7	1	0
0	0	0	0	0	0	0	0	0	0	0.3	2.3	5.7	8	14.7	22.7	26.7	19.3	13.7	5.7	1	0	0
0	0	0	0	0	0	0	0	0	0	0	1	2.7	4	8.7	11	10.7	6.3	3	0.7	0	0	0
0	0	0	0	0	0	0	0	0	0	0	0.7	1	1.3	2	2	1.7	0.7	0	0	0	0	0
0	0	0	0	0	0	0	0	0	0	0	0.7	0.7	0.3	0	0	0	0	0	0	0	0	0
0	0	0	0	0	0	0	0	0	0	0.3	0.3	0	0	0	0	0	0	0	0	0	0	0
0	0	0	0	0	0	0	0	0	0	0	0	0	0	0	0	0	0	0	0	0	0	0
0	0	0	0	0	0	0	0	0	0	0	0	0	0	0	0	0	0	0	0	0	0	0
0	0	0	0	0	0	0	0	0	0	0	0	0	0	0	0	0	0	0	0	0	0	0
0	0	0	0	0	0	0	0	0	0	0	0	0	0	0	0	0	0	0	0	0	0	0
0	0	0	0	0	0	0	0	0	0	0	0	0	0	0	0	0	0	0	0	0	0	0
0	0	0	0	0	0	0	0.3	0	0	0	0	0	0	0	0	0	0	0	0	0	0	0
0	0	0	0	0	0	0	0	0	0	0	0	0	0	0	0	0	0	0	0	0	0	0
0	0	0	0	0	0	0.3	0.3	0.3	0	0	0	0	0	0	0	0	0	0	0	0	0	0
0	0	0	0	0	0.3	0.7	0.7	0.3	0.3	0	0	0	0	0	0	0	0	0	0	0	0	0
0	0	0	0	0	0	0.3	0.3	0.7	0.7	0	0	0	0	0	0	0	0	0	0	0	0	0
0	0	0	0	0	0	0	0	0.3	0.3	0	0	0	0	0	0	0	0	0	0	0	0	0
0	0	0	0	0	0	0	0	0	0	0	0	0	0	0	0	0	0	0	0	0	0	0
0	0	0	0	0	0	0	0	0	0	0	0	0	0	0	0	0	0	0	0	0	0	0
0	0	0	0	0	0	0	0	0	0	0	0	0	0	0	0	0	0	0	0	0	0	0
0	0	0	0	0	0	0	0	0	0	0	0	0	0	0	0	0	0	0	0	0	0	0
0	0	0	0	0	0	0	0	0	0	0	0	0	0	0	0	0	0	0	0	0	0	0
0	0	0	0	0	0	0	0	0	0	0	0	0	0	0	0	0	0	0	0	0	0	0
0	0	0	0	0	0	0	0	0	0	0	0	0	0	0	0	0	0	0	0	0	0	0
0	0	0	0	0	0	0	0	0	0	0	0	0	0	0	0	0	0	0	0	0	0	0
0	0	0	0	0	0	0	0	0	0	0	0	0	0	0	0	0	0	0	0	0	0	0
0	0	0	0	0	0	0	0	0	0	0	0	0	0	0	0	0	0	0	0	0	0	0
0	0	0	0	0	0	0	0	0	0	0	0	0	0	0	0	0	0	0	0	0	0	0
0	0	0	0	0	0	0	0	0	0	0	0	0	0	0	0	0	0	0	0	0	0	0
0	0	0	0	0	0	0	0	0	0	0	0	0	0	0	0	0	0	0	0	0	0	0
0	0	0	0	0	0	0	0	0	0	0	0	0	0	0	0	0	0	0	0	0	0	0
Frame 13 (26.00 ms)
0	0	0	0	0	0	0	0	0	0	0	0	0	0.3	1.7	4	7.7	10.3	8.7	5	1.7	0.3	0
0	0	0	0	0	0	0	0	0	0	0	0	0.7	4	10	16.7	15.3	16	17.3	16.7	9.7	2.7	0.3
0	0	0	0	0	0	0	0	0	0	0	0.3	4.3	14.7	21	31	23.7	21	26.7	25.3	20.7	9.3	1.3
0	0	0	0	0	0	0	0	0	0	0.3	2.3	10.3	20	27.7	43.7	37.7	33	36.3	29	22	10.7	1.7
0	0	0	0	0	0	0	0	0	0	0.7	6	14.7	20.7	31.3	48	56	42.7	33.7	29.3	17	5	0.7
0	0	0	0	0	0	0	0	0	0	1	6	13	16.3	26	41.3	50	35	24	16.7	6.3	1	0
0	0	0	0	0	0	0	0	0	0	0.3	2.7	5.7	8.3	15	23.7	27	20	15	6.7	1.3	0	0
0	0	0	0	0	0	0	0	0	0	0.3	1.3	2.7	4.3	9.3	12	11.7	7	3.7	1	0	0	0
0	0	0	0	0	0	0	0	0	0	0	0.7	1.3	1.7	2.3	3	2	1	0.3	0	0	0	0
0	0	0	0	0	0	0	0	0	0	0.3	0.7	0.7	0.3	0.3	0.3	0	0	0	0	0	0	0
0	0	0	0	0	0	0	0	0	0	0.3	0.3	0.3	0	0	0	0	0	0	0	0	0	0
0	0	0	0	0	0	0	0	0	0	0	0.3	0	0	0	0	0	0	0	0	0	0	0
0	0	0	0	0	0	0	0	0	0	0	0	0	0	0	0	0	0	0	0	0	0	0
0	0	0	0	0	0	0	0	0	0	0	0	0	0	0	0	0	0	0	0	0	0	0
0	0	0	0	0	0	0	0	0	0	0	0	0	0	0	0	0	0	0	0	0	0	0
0	0	0	0	0	0	0	0	0	0.3	0	0	0	0	0	0	0	0	0	0	0	0	0
0	0	0	0	0	0	0	0.3	0	0	0	0	0	0	0	0	0	0	0	0	0	0	0
0	0	0	0	0	0	0	0.3	0	0	0	0	0	0	0	0	0	0	0	0	0	0	0
0	0	0	0	0	0.3	0.3	0.3	0.3	0	0	0	0	0	0	0	0	0	0	0	0	0	0
0	0	0	0	0	0.7	0.7	0.7	0.3	0.3	0	0	0	0	0	0	0	0	0	0	0	0	0
0	0	0	0	0	0.3	0.3	0.3	0.7	0.7	0.3	0	0	0	0	0	0	0	0	0	0	0	0
0	0	0	0	0	0	0	0	0.3	0.3	0	0	0	0	0	0	0	0	0	0	0	0	0
0	0	0	0	0	0	0	0	0	0	0	0	0	0	0	0	0	0	0	0	0	0	0
0	0	0	0	0	0	0	0	0	0	0	0	0	0	0	0	0	0	0	0	0	0	0
0	0	0	0	0	0	0	0	0	0	0	0	0	0	0	0	0	0	0	0	0	0	0
0	0	0	0	0	0	0	0	0	0	0	0	0	0	0	0	0	0	0	0	0	0	0
0	0	0	0	0	0	0	0	0	0	0	0	0	0	0	0	0	0	0	0	0	0	0
0	0	0	0	0	0	0	0	0	0	0	0	0	0	0	0	0	0	0	0	0	0	0
0	0	0	0	0	0	0	0	0	0	0	0	0	0	0	0	0	0	0	0	0	0	0
0	0	0	0	0	0	0	0	0	0	0	0	0	0	0	0	0	0	0	0	0	0	0
0	0	0	0	0	0	0	0	0	0	0	0	0	0	0	0	0	0	0	0	0	0	0
0	0	0	0	0	0	0	0	0	0	0	0	0	0	0	0	0	0	0	0	0	0	0
0	0	0	0	0	0	0	0	0	0	0	0	0	0	0	0	0	0	0	0	0	0	0
0	0	0	0	0	0	0	0	0	0	0	0	0	0	0	0	0	0	0	0	0	0	0
0	0	0	0	0	0	0	0	0	0	0	0	0	0	0	0	0	0	0	0	0	0	0
0	0	0	0	0	0	0	0	0	0	0	0	0	0	0	0	0	0	0	0	0	0	0
Frame 14 (28.00 ms)
0	0	0	0	0	0	0	0	0	0	0	0	0	0.3	1.3	3	5.3	7	5.7	3.7	1.3	0	0
0	0	0	0	0	0	0	0	0	0	0	0	0.7	3	8.3	14.3	13.3	14	14.7	14.3	8.3	2	0.3
0	0	0	0	0	0	0	0	0	0	0	0.3	3.7	13	20.3	29.7	22	19.3	24.3	23.7	19	8	1
0	0	0	0	0	0	0	0	0	0	0	2	9.3	18.7	27	42.3	35.3	31	35.3	28.7	21.7	10	1.3
0	0	0	0	0	0	0	0	0	0	0.7	5.3	14.3	20.3	31.3	47.7	55.7	42.3	33.7	29.3	17.3	5	0.7
0	0	0	0	0	0	0	0	0	0	1	6	13.3	16.7	26.3	41.3	50	35.3	24.3	17	6.7	1	0
0	0	0	0	0	0	0	0	0	0	0.3	2.7	6	8.7	15.3	24	27.3	20.7	15.7	7	1.3	0	0
0	0	0	0	0	0	0	0	0	0	0.3	1.3	2.7	4.7	10	12.7	12.3	8	4.7	1.3	0	0	0
0	0	0	0	0	0	0	0	0	0	0	0.7	1.7	2	3	3.7	2.7	1.3	0.3	0	0	0	0
0	0	0	0	0	0	0	0	0	0	0.3	0.7	1	0.3	0.3	0.3	0	0	0	0	0	0	0
0	0	0	0	0	0	0	0	0	0	0.3	0.7	0.3	0	0	0	0	0	0	0	0	0	0
0	0	0	0	0	0	0	0	0	0.3	0.3	0.3	0	0	0	0	0	0	0	0	0	0	0
0	0	0	0	0	0	0	0	0	0	0	0	0	0	0	0	0	0	0	0	0	0	0
0	0	0	0	0	0	0	0	0	0	0	0	0	0	0	0	0	0	0	0	0	0	0
0	0	0	0	0	0	0	0	0	0.3	0	0	0	0	0	0	0	0	0	0	0	0	0
0	0	0	0	0	0	0	0	0	0.3	0	0	0	0	0	0	0	0	0	0	0	0	0
0	0	0	0	0	0	0.3	0.3	0	0.3	0	0	0	0	0	0	0	0	0	0	0	0	0
0	0	0	0	0	0	0	0.3	0	0	0	0	0	0	0	0	0	0	0	0	0	0	0
0	0	0	0	0	0.3	0.3	0.3	0.3	0.3	0	0	0	0	0	0	0	0	0	0	0	0	0
0	0	0	0	0	0.7	1	0.7	0.7	0.7	0	0	0	0	0	0	0	0	0	0	0	0	0
0	0	0	0	0	0.3	0.7	0.7	0.7	0.7	0.3	0	0	0	0	0	0	0	0	0	0	0	0
0	0	0	0	0	0.3	0.3	0.3	0.3	0.7	0.3	0	0	0	0	0	0	0	0	0	0	0	0
0	0	0	0	0	0	0	0	0.3	0	0	0	0	0	0	0	0	0	0	0	0	0	0
0	0	0	0	0	0	0	0	0	0	0	0	0	0	0	0	0	0	0	0	0	0	0
0	0	0	0	0	0	0	0	0	0	0	0	0	0	0	0	0	0	0	0	0	0	0
0	0	0	0	0	0	0	0	0	0	0	0	0	0	0	0	0	0	0	0	0	0	0
0	0	0	0	0	0	0	0	0	0	0	0	0	0	0	0	0	0	0	0	0	0	0
0	0	0	0	0	0	0	0	0	0	0	0	0	0	0	0	0	0	0	0	0	0	0
0	0	0	0	0	0	0	0	0	0	0	0	0	0	0	0	0	0	0	0	0	0	0
0	0	0	0	0	0	0	0	0	0	0	0	0	0	0	0	0	0	0	0	0	0	0
0	0	0	0	0	0	0	0	0	0	0	0	0	0	0	0	0	0	0	0	0	0	0
0	0	0	0	0	0	0	0	0	0	0	0	0	0	0	0	0	0	0	0	0	0	0
0	0	0	0	0	0	0	0	0	0	0	0	0	0	0	0	0	0	0	0	0	0	0
0	0	0	0	0	0	0	0	0	0	0	0	0	0	0	0	0	0	0	0	0	0	0
0	0	0	0	0	0	0	0	0	0	0	0	0	0	0	0	0	0	0	0	0	0	0
0	0	0	0	0	0	0	0	0	0	0	0	0	0	0	0	0	0	0	0	0	0	0
Frame 15 (30.00 ms)
0	0	0	0	0	0	0	0	0	0	0	0	0	0	0.7	2	3	3.7	3	2.3	1	0	0
0	0	0	0	0	0	0	0	0	0	0	0	0.3	2.3	6.3	11.3	10.7	11.3	11.7	11.7	6	1.3	0
0	0	0	0	0	0	0	0	0	0	0	0.3	3	11.3	17.7	26.7	20	17.3	21	20.7	16	6.3	0.7
0	0	0	0	0	0	0	0	0	0	0	2	8.7	17	25	39	33.3	28	30.7	26.7	20.3	8.7	1
0	0	0	0	0	0	0	0	0	0	0.7	5	14	20	30.3	44.3	54	41.3	32.3	29	17	4.7	0.3
0	0	0	0	0	0	0	0	0	0	1	6.3	13.3	16.7	26.3	40.7	49.7	35.3	24.3	17.3	7	1.3	0
0	0	0	0	0	0	0	0	0	0	0.3	3	6.3	8.7	15.7	24	27.7	21	16	7.3	1.7	0	0
0	0	0	0	0	0	0	0	0	0	0.3	1.7	3	5	10.7	13.3	13	8.7	5.3	1.3	0	0	0
0	0	0	0	0	0	0	0	0	0	0.3	1	1.7	2	3.3	4.3	3.3	2	0.7	0	0	0	0
0	0	0	0	0	0	0	0	0	0	0.3	1	1	0.7	0.7	0.7	0.3	0	0	0	0	0	0
0	0	0	0	0	0	0	0	0	0	0.7	0.7	0.7	0	0	0	0	0	0	0	0	0	0
0	0	0	0	0	0	0	0	0	0.3	0.3	0.7	0.3	0	0	0	0	0	0	0	0	0	0
0	0	0	0	0	0	0	0	0.3	0.3	0.3	0	0	0	0	0	0	0	0	0	0	0	0
0	0	0	0	0	0	0	0	0	0.3	0.3	0	0	0	0	0	0	0	0	0	0	0	0
0	0	0	0	0	0	0	0.3	0	0.3	0	0	0	0	0	0	0	0	0	0	0	0	0
0	0	0	0	0	0	0	0.3	0	0.3	0	0	0	0	0	0	0	0	0	0	0	0	0
0	0	0	0	0	0	0.3	0.3	0.3	0.3	0	0	0	0	0	0	0	0	0	0	0	0	0
0	0	0	0	0	0	0.3	0.3	0.3	0.3	0	0	0	0	0	0	0	0	0	0	0	0	0
0	0	0	0	0	0.7	0.7	0.3	0.3	0.3	0	0	0	0	0	0	0	0	0	0	0	0	0
0	0	0	0	0.3	1	1	1	0.7	1	0.3	0.3	0	0	0	0	0	0	0	0	0	0	0
0	0	0	0	0	0.7	1	0.7	1	1.3	0.7	0.3	0	0	0	0	0	0	0	0	0	0	0
0	0	0	0	0	0.7	0.3	0.3	0.7	1	0.7	0.3	0	0	0	0	0	0	0	0	0	0	0
0	0	0	0	0	0	0	0	0.3	0.3	0.3	0	0	0	0	0	0	0	0	0	0	0	0
0	0	0	0	0	0	0	0	0	0	0	0	0	0	0	0	0	0	0	0	0	0	0
0	0	0	0	0	0	0	0	0	0	0	0	0	0	0	0	0	0	0	0	0	0	0
0	0	0	0	0	0	0	0	0	0	0	0	0	0	0	0	0	0	0	0	0	0	0
0	0	0	0	0	0	0	0	0	0	0	0	0	0	0	0	0	0	0	0	0	0	0
0	0	0	0	0	0	0	0	0	0	0	0	0	0	0	0	0	0	0	0	0	0	0
0	0	0	0	0	0	0	0	0	0	0	0	0	0	0	0	0	0	0	0	0	0	0
0	0	0	0	0	0	0	0	0	0	0	0	0	0	0	0	0	0	0	0	0	0	0
0	0	0	0	0	0	0	0	0	0	0	0	0	0	0	0	0	0	0	0	0	0	0
0	0	0	0	0	0	0	0	0	0	0	0	0	0	0	0	0	0	0	0	0	0	0
0	0	0	0	0	0	0	0	0	0	0	0	0	0	0	0	0	0	0	0	0	0	0
0	0	0	0	0	0	0	0	0	0	0	0	0	0	0	0	0	0	0	0	0	0	0
0	0	0	0	0	0	0	0	0	0	0	0	0	0	0	0	0	0	0	0	0	0	0
0	0	0	0	0	0	0	0	0	0	0	0	0	0	0	0	0	0	0	0	0	0	0
Frame 16 (32.00 ms)
0	0	0	0	0	0	0	0	0	0	0	0	0	0	0.3	1	1.3	1.7	1.7	1.3	0.3	0	0
0	0	0	0	0	0	0	0	0	0	0	0	0.3	2	4.3	8.3	8.3	8.7	8.7	8.3	4	0.7	0
0	0	0	0	0	0	0	0	0	0	0	0.3	2.7	9.3	15	23.7	18.3	15.7	18.3	17.3	12.7	4	0.3
0	0	0	0	0	0	0	0	0	0	0	1.3	7.7	15.3	22.7	36	30	25	27	24.3	18.7	6.3	0.7
0	0	0	0	0	0	0	0	0	0	0.7	4.7	13.3	19.3	28	40.7	46.7	36	30.7	28	16	4	0.3
0	0	0	0	0	0	0	0	0	0	1	6.7	13.7	16.7	25	37.3	47.3	33.7	23.7	17	6.7	1	0
0	0	0	0	0	0	0	0	0	0	0.7	3.7	6.7	9	15.7	23.7	27.7	21	16.3	7.3	1.3	0	0
0	0	0	0	0	0	0	0	0	0	0.3	2	3.3	5.3	11	14	13.7	9	6	1.7	0	0	0
0	0	0	0	0	0	0	0	0	0	0.3	1	2	2.3	3.7	5	3.7	2.3	1	0	0	0	0
0	0	0	0	0	0	0	0	0	0	0.3	1	1.3	0.7	0.7	0.7	0.3	0.3	0	0	0	0	0
0	0	0	0	0	0	0	0	0	0.3	0.7	1	0.7	0.3	0	0	0	0	0	0	0	0	0
0	0	0	0	0	0	0	0	0	0.3	0.7	1	0.3	0	0	0	0	0	0	0	0	0	0
0	0	0	0	0	0	0	0	0.3	0.3	0.3	0.3	0	0	0	0	0	0	0	0	0	0	0
0	0	0	0	0	0	0	0	0.3	0.3	0.3	0.3	0	0	0	0	0	0	0	0	0	0	0
0	0	0	0	0	0	0	0.3	0.3	0.3	0.3	0	0	0	0	0	0	0	0	0	0	0	0
0	0	0	0	0	0	0	0.3	0.3	0.3	0	0	0	0	0	0	0	0	0	0	0	0	0
0	0	0	0	0	0	0.7	0.7	0.3	0.3	0	0	0	0	0	0	0	0	0	0	0	0	0
0	0	0	0	0	0.3	0.3	0.7	0.3	0.3	0	0	0	0	0	0	0	0	0	0	0	0	0
0	0	0	0	0.3	0.7	0.7	0.7	0.3	0.3	0	0	0	0	0	0	0	0	0	0	0	0	0
0	0	0	0	0.7	1.3	1.3	1	0.7	1	0.7	0.3	0	0	0	0	0	0	0	0	0	0	0
0	0	0	0	0.3	1.3	1.7	1.3	1.3	1.7	1.3	0.7	0	0	0	0	0	0	0	0	0	0	0
0	0	0	0	0.3	1.3	1	0.7	1.3	1.7	1.7	0.7	0	0	0	0	0	0	0	0	0	0	0
0	0	0	0	0	0.3	0.3	0.3	1	0.7	0.7	0.7	0	0	0	0	0	0	0	0	0	0	0
0	0	0	0	0	0	0	0	0.3	0	0.3	0.3	0	0	0	0	0	0	0	0	0	0	0
0	0	0	0	0	0	0	0	0	0	0	0	0	0	0	0	0	0	0	0	0	0	0
0	0	0	0	0	0	0	0	0	0	0	0	0	0	0	0	0	0	0	0	0	0	0
0	0	0	0	0	0	0	0	0	0	0	0	0	0	0	0	0	0	0	0	0	0	0
0	0	0	0	0	0	0	0	0	0	0	0	0	0	0	0	0	0	0	0	0	0	0
0	0	0	0	0	0	0	0	0	0	0	0	0	0	0	0	0	0	0	0	0	0	0
0	0	0	0	0	0	0	0	0	0	0	0	0	0	0	0	0	0	0	0	0	0	0
0	0	0	0	0	0	0	0	0	0	0	0	0	0	0	0	0	0	0	0	0	0	0
0	0	0	0	0	0	0	0	0	0	0	0	0	0	0	0	0	0	0	0	0	0	0
0	0	0	0	0	0	0	0	0	0	0	0	0	0	0	0	0	0	0	0	0	0	0
0	0	0	0	0	0	0	0	0	0	0	0	0	0	0	0	0	0	0	0	0	0	0
0	0	0	0	0	0	0	0	0	0	0	0	0	0	0	0	0	0	0	0	0	0	0
0	0	0	0	0	0	0	0	0	0	0	0	0	0	0	0	0	0	0	0	0	0	0
Frame 17 (34.00 ms)
0	0	0	0	0	0	0	0	0	0	0	0	0	0	0.3	0.7	0.7	1	0.7	0.7	0.3	0	0
0	0	0	0	0	0	0	0	0	0	0	0	0.3	1.3	3	6	6.3	6	6	5.7	2.3	0.3	0
0	0	0	0	0	0	0	0	0	0	0	0.3	2	7.7	12.3	21.3	16.7	14	16.3	14.3	9	2.3	0.3
0	0	0	0	0	0	0	0	0	0	0	1.3	6.3	13.3	20.7	33.7	28	22.3	23.7	20	13.7	4	0.3
0	0	0	0	0	0	0	0	0	0	0.3	4.3	12.3	18	25.7	37.7	43	32	25.7	22.7	13.7	3	0.3
0	0	0	0	0	0	0	0	0	0	1	7	13.7	16.3	24	34.7	42	29.7	21	15.3	6.3	1	0
0	0	0	0	0	0	0	0	0	0	0.7	4.3	7	9	15.7	23	26.3	20	15.7	7.3	1.3	0	0
0	0	0	0	0	0	0	0	0	0	0.3	2.3	3.7	5.7	11.7	14.3	14	9.3	6	1.7	0.3	0	0
0	0	0	0	0	0	0	0	0	0	0.7	1.3	2	2.7	4	5.3	4	3	1	0	0	0	0
0	0	0	0	0	0	0	0	0	0	0.7	1.3	1.3	1	1	1	0.3	0.3	0	0	0	0	0
0	0	0	0	0	0	0	0	0	0.3	1	1.3	1	0.3	0	0	0	0	0	0	0	0	0
0	0	0	0	0	0	0	0	0	0.3	0.7	1	0.3	0	0	0	0	0	0	0	0	0	0
0	0	0	0	0	0	0	0	0.3	0.3	0.7	0.3	0	0	0	0	0	0	0	0	0	0	0
0	0	0	0	0	0	0	0.3	0.3	0.3	0.7	0.3	0	0	0	0	0	0	0	0	0	0	0
0	0	0	0	0	0	0	0.7	0.3	0.7	0.3	0	0	0	0	0	0	0	0	0	0	0	0
0	0	0	0	0	0	0.3	0.7	0.3	0.7	0	0	0	0	0	0	0	0	0	0	0	0	0
0	0	0	0	0	0	0.7	1	0.7	0.3	0	0	0	0	0	0	0	0	0	0	0	0	0
0	0	0	0	0	0.3	0.7	0.7	0.3	0.3	0	0	0	0	0	0	0	0	0	0	0	0	0
0	0	0	0	0.7	1	1	0.7	0.7	0.7	0.3	0	0	0	0	0	0	0	0	0	0	0	0
0	0	0	0.3	1	2	2	1.3	1.3	1.3	1	0.7	0	0	0	0	0	0	0	0	0	0	0
0	0	0	0.3	1	2	2.3	1.7	1.7	2.3	2	1.3	0.3	0	0	0	0	0	0	0	0	0	0
0	0	0	0	1	2.7	1.7	1.3	1.7	2.7	3	1.7	0.3	0.3	0	0	0	0	0	0	0	0	0
0	0	0	0	0.3	1	1	1	1.3	1.3	1.7	1.3	0.7	0.3	0.3	0.3	0	0	0	0	0	0	0
0	0	0	0	0	0	0.3	0.3	1	0.7	1	1	0.7	0.3	0	0	0	0	0	0	0	0	0
0	0	0	0	0	0	0	0	0	0	0.3	0.3	0	0	0	0	0	0	0	0	0	0	0
0	0	0	0	0	0	0	0	0	0	0	0	0	0	0	0	0	0	0	0	0	0	0
0	0	0	0	0	0	0	0	0	0	0	0	0	0	0	0	0	0	0	0	0	0	0
0	0	0	0	0	0	0	0	0	0	0	0	0	0	0	0	0	0	0	0	0	0	0
0	0	0	0	0	0	0	0	0	0	0	0	0	0	0	0	0	0	0	0	0	0	0
0	0	0	0	0	0	0	0	0	0	0	0	0	0	0	0	0	0	0	0	0	0	0
0	0	0	0	0	0	0	0	0	0	0	0	0	0	0	0	0	0	0	0	0	0	0
0	0	0	0	0	0	0	0	0	0	0	0	0	0	0	0	0	0	0	0	0	0	0
0	0	0	0	0	0	0	0	0	0	0	0	0	0	0	0	0	0	0	0	0	0	0
0	0	0	0	0	0	0	0	0	0	0	0	0	0	0	0	0	0	0	0	0	0	0
0	0	0	0	0	0	0	0	0	0	0	0	0	0	0	0	0	0	0	0	0	0	0
0	0	0	0	0	0	0	0	0	0	0	0	0	0	0	0	0	0	0	0	0	0	0
Frame 18 (36.00 ms)
0	0	0	0	0	0	0	0	0	0	0	0	0	0	0	0.3	0.3	0.3	0.3	0.3	0	0	0
0	0	0	0	0	0	0	0	0	0	0	0	0.3	1	2.3	4.3	4.3	4	3.7	3.3	1.3	0.3	0
0	0	0	0	0	0	0	0	0	0	0	0	1.7	6.3	10.3	18.7	15.3	13	14.7	11.7	6.3	1.3	0
0	0	0	0	0	0	0	0	0	0	0	1	5.7	11.7	19	31.7	26.7	21.3	22	17.3	10.7	2.7	0.3
0	0	0	0	0	0	0	0	0	0	0.3	3.7	11.3	17.3	24.7	35.7	41	30	23.3	20.7	12.3	2.7	0
0	0	0	0	0	0	0	0	0	0	1	6.7	13.7	16.3	23.7	33.7	40.3	28	19.3	14.7	6	1	0
0	0	0	0	0	0	0	0	0	0	0.7	4.7	7.3	9.3	15.7	23	26	20	15.7	7.3	1.7	0	0
0	0	0	0	0	0	0	0	0	0	0.7	3	4.3	6	12	14.7	14.3	10	6.3	2	0.3	0	0
0	0	0	0	0	0	0	0	0	0	0.7	1.7	2.3	3	4.3	5.7	4.3	3.7	1.3	0.3	0	0	0
0	0	0	0	0	0	0	0	0	0	0.7	1.7	1.7	1	1	1	0.7	0.7	0	0	0	0	0
0	0	0	0	0	0	0	0	0	0.3	1	1.3	1.3	0.3	0.3	0	0	0	0	0	0	0	0
0	0	0	0	0	0	0	0	0.3	0.7	1	1.3	0.7	0	0	0	0	0	0	0	0	0	0
0	0	0	0	0	0	0	0	0.7	0.7	0.7	0.7	0	0	0	0	0	0	0	0	0	0	0
0	0	0	0	0	0	0	0.3	0.3	0.7	0.7	0.3	0	0	0	0	0	0	0	0	0	0	0
0	0	0	0	0	0	0.3	0.7	0.7	0.7	0.7	0	0	0	0	0	0	0	0	0	0	0	0
0	0	0	0	0	0	0.7	1	0.7	0.7	0.3	0	0	0	0	0	0	0	0	0	0	0	0
0	0	0	0	0	0.3	1	1.3	0.7	0.7	0	0	0	0	0	0	0	0	0	0	0	0	0
0	0	0	0	0.3	1	1.3	1	0.7	0.7	0	0	0	0	0	0	0	0	0	0	0	0	0
0	0	0	0.3	1.3	1.7	1.7	1	0.7	0.7	0.3	0	0	0	0	0	0	0	0	0	0	0	0
0	0	0	0.3	1.7	3	2.7	1.7	1.3	1.7	1	1	0.3	0	0	0	0	0	0	0	0	0	0
0	0	0	0.7	2	3	3.3	2.3	2	2.7	2.7	1.7	0.7	0	0	0	0	0	0	0	0	0	0
0	0	0	0.3	2.7	4.7	2.7	2	2	3.3	3.7	2.3	1	0.7	0.3	0.3	0	0	0	0	0	0	0
0	0	0	0	0.7	1.7	2.3	2	2.3	2.3	2.7	2.7	1.3	0.7	0.7	0.7	0.3	0	0	0	0	0	0
0	0	0	0	0	0.3	0.7	1	1.7	1.3	2	2.3	1.7	0.7	0.3	0.3	0.7	0.3	0	0	0	0	0
0	0	0	0	0	0	0	0.3	0.7	0.7	1	1.3	1	0.3	0.3	0	0.3	0.3	0	0	0	0	0
0	0	0	0	0	0	0	0	0	0	0	0.3	0.3	0	0	0	0	0	0	0	0	0	0
0	0	0	0	0	0	0	0	0	0	0	0	0	0	0	0	0	0	0	0	0	0	0
0	0	0	0	0	0	0	0	0	0	0	0	0	0	0	0	0	0	0	0	0	0	0
0	0	0	0	0	0	0	0	0	0	0	0	0	0	0	0	0	0	0	0	0	0	0
0	0	0	0	0	0	0	0	0	0	0	0	0	0	0	0	0	0	0	0	0	0	0
0	0	0	0	0	0	0	0	0	0	0	0	0	0	0	0	0	0	0	0	0	0	0
0	0	0	0	0	0	0	0	0	0	0	0	0	0	0	0	0	0	0	0	0	0	0
0	0	0	0	0	0	0	0	0	0	0	0	0	0	0	0	0	0	0	0	0	0	0
0	0	0	0	0	0	0	0	0	0	0	0	0	0	0	0	0	0	0	0	0	0	0
0	0	0	0	0	0	0	0	0	0	0	0	0	0	0	0	0	0	0	0	0	0	0
0	0	0	0	0	0	0	0	0	0	0	0	0	0	0	0	0	0	0	0	0	0	0
Frame 19 (38.00 ms)
0	0	0	0	0	0	0	0	0	0	0	0	0	0	0	0.3	0.3	0.3	0	0	0	0	0
0	0	0	0	0	0	0	0	0	0	0	0	0	0.7	1.7	3.7	3.3	3	2.7	2	0.7	0	0
0	0	0	0	0	0	0	0	0	0	0	0	1.3	5	9	17.3	14.3	12.3	13.7	10.3	4.7	0.7	0
0	0	0	0	0	0	0	0	0	0	0	1	5	10.7	18.3	31	26	20.7	21.3	16.3	9.3	2	0
0	0	0	0	0	0	0	0	0	0	0.3	3.3	11	16.7	23.7	34.7	39.7	29	22.3	19.7	11.7	2.3	0
0	0	0	0	0	0	0	0	0	0	1	6.7	13.7	16.3	23.3	32.7	39	27.3	18.7	14.3	6	1	0
0	0	0	0	0	0	0	0	0	0	0.7	5	7.7	9.3	15.7	22.7	26	19.7	15.7	7.3	1.7	0	0
0	0	0	0	0	0	0	0	0	0	0.7	3	4.3	6.3	12.7	15.3	14.3	10	6.7	2	0.3	0	0
0	0	0	0	0	0	0	0	0	0	0.7	2	2.7	3.3	4.7	6	4.7	4.3	1.3	0.3	0	0	0
0	0	0	0	0	0	0	0	0	0	0.7	1.7	2	1.3	1.3	1.3	0.7	0.7	0	0	0	0	0
0	0	0	0	0	0	0	0	0	0.3	1	1.3	1.3	0.3	0.3	0	0	0	0	0	0	0	0
0	0	0	0	0	0	0	0	0.3	0.7	1	1.3	0.7	0	0	0	0	0	0	0	0	0	0
0	0	0	0	0	0	0	0	0.7	1	1	0.7	0.3	0	0	0	0	0	0	0	0	0	0
0	0	0	0	0	0	0	0.3	0.7	0.7	0.7	0.7	0	0	0	0	0	0	0	0	0	0	0
0	0	0	0	0	0	0.3	0.7	0.7	1	0.7	0.3	0	0	0	0	0	0	0	0	0	0	0
0	0	0	0	0	0.3	0.7	1.3	1	0.7	0.3	0	0	0	0	0	0	0	0	0	0	0	0
0	0	0	0	0.3	0.7	1.7	2	1	0.7	0	0	0	0	0	0	0	0	0	0	0	0	0
0	0	0	0	0.7	1.7	2	1.7	1	0.7	0	0	0	0	0	0	0	0	0	0	0	0	0
0	0	0	0.3	1.7	2.3	1.7	1	1	1	0.3	0	0	0	0	0	0	0	0	0	0	0	0
0	0	0	0.7	2.7	3.7	3	2	1.7	1.7	1.3	1	0.3	0	0	0	0	0	0	0	0	0	0
0	0	0.3	1.7	3.7	4	3.7	3	2.3	3.3	3	2	0.7	0.3	0	0	0	0	0	0	0	0	0
0	0	0	1.3	5.3	6.3	3.7	2.3	2.7	4	4.3	3	1.3	0.7	0.7	0.7	0.3	0	0	0	0	0	0
0	0	0	0.3	1.7	3	3.7	3	3	3	3.7	3.3	2	1	1	1.3	0.7	0.3	0	0	0	0	0
0	0	0	0	0	0.7	1.3	2.3	2.7	2.3	3	3.7	2.7	1.3	1	1	1.3	0.7	0	0	0	0	0
0	0	0	0	0	0	0.3	0.7	1	1.3	1.7	3	2.3	1	0.7	0.7	0.7	0.7	0	0	0	0	0
0	0	0	0	0	0	0	0	0.3	0.7	0.7	1	1	0.3	0.3	0.3	0.3	0	0	0	0	0	0
0	0	0	0	0	0	0	0	0	0	0	0	0	0	0	0	0	0	0	0	0	0	0
0	0	0	0	0	0	0	0	0	0	0	0	0	0	0	0	0	0	0	0	0	0	0
0	0	0	0	0	0	0	0	0	0	0	0	0	0	0	0	0	0	0	0	0	0	0
0	0	0	0	0	0	0	0	0	0	0	0	0	0	0	0	0	0	0	0	0	0	0
0	0	0	0	0	0	0	0	0	0	0	0	0	0	0	0	0	0	0	0	0	0	0
0	0	0	0	0	0	0	0	0	0	0	0	0	0	0	0	0	0	0	0	0	0	0
0	0	0	0	0	0	0	0	0	0	0	0	0	0	0	0	0	0	0	0	0	0	0
0	0	0	0	0	0	0	0	0	0	0	0	0	0	0	0	0	0	0	0	0	0	0
0	0	0	0	0	0	0	0	0	0	0	0	0	0	0	0	0	0	0	0	0	0	0
0	0	0	0	0	0	0	0	0	0	0	0	0	0	0	0	0	0	0	0	0	0	0
Frame 20 (40.00 ms)
0	0	0	0	0	0	0	0	0	0	0	0	0	0	0	0	0	0	0	0	0	0	0
0	0	0	0	0	0	0	0	0	0	0	0	0	0.7	1.3	2.7	2.7	2.3	2.3	1.3	0.3	0	0
0	0	0	0	0	0	0	0	0	0	0	0	1	4	7.7	15.3	13	11.3	13	9	3.7	0.7	0
0	0	0	0	0	0	0	0	0	0	0	0.7	4.3	9.3	17.3	30	25	20.3	21	15.7	8.7	1.7	0
0	0	0	0	0	0	0	0	0	0	0.3	3	10	16	23.7	34.3	38.7	28.7	21.7	18.7	11.3	2.3	0
0	0	0	0	0	0	0	0	0	0	1	6.3	13.3	16	23.3	32.3	38.3	27	18.7	14	6	1	0
0	0	0	0	0	0	0	0	0	0	0.7	5	8	9.7	16	23	25.7	19.7	15.7	7.7	1.7	0	0
0	0	0	0	0	0	0	0	0	0	0.7	3.3	4.7	6.7	13.3	15.7	14.7	10.3	7	2.3	0.3	0	0
0	0	0	0	0	0	0	0	0	0	0.7	2	3	3.7	5	6.3	5	4.7	1.7	0.3	0	0	0
0	0	0	0	0	0	0	0	0	0	1	2	2.3	1.7	1.3	1.7	1	0.7	0	0	0	0	0
0	0	0	0	0	0	0	0	0	0.3	1	1.7	1.3	0.7	0.3	0.3	0	0	0	0	0	0	0
0	0	0	0	0	0	0	0	0.3	0.7	1	1.3	0.7	0	0	0	0	0	0	0	0	0	0
0	0	0	0	0	0	0	0.3	0.7	1	1	1	0.3	0	0	0	0	0	0	0	0	0	0
0	0	0	0	0	0	0	0.7	0.7	1	1	0.7	0	0	0	0	0	0	0	0	0	0	0
0	0	0	0	0	0	0.3	1	1	1	1	0.3	0	0	0	0	0	0	0	0	0	0	0
0	0	0	0	0	0.3	1	1.3	1	1	0.3	0	0	0	0	0	0	0	0	0	0	0	0
0	0	0	0	0.3	1	2	2.3	1.3	0.7	0	0	0	0	0	0	0	0	0	0	0	0	0
0	0	0	0	1	2	2.3	2	1.3	0.7	0	0	0	0	0	0	0	0	0	0	0	0	0
0	0	0	0.3	2.3	3	2.3	1.7	1.3	1	0.3	0	0	0	0	0	0	0	0	0	0	0	0
0	0	0	1	3.3	4.3	3.7	2.7	2	2	1.3	1	0.3	0	0	0	0	0	0	0	0	0	0
0	0	0.3	2.7	5	5	4.7	3.7	3	3.7	3.7	2.3	0.7	0.3	0	0	0	0	0	0	0	0	0
0	0	0.3	2.7	7.7	8.3	4.7	3	3	4.7	5.3	3.3	1.3	1	0.7	0.7	0.3	0	0	0	0	0	0
0	0	0	0.7	3	4.7	5	3.7	3.7	4	4.3	4	2.3	1.3	1.3	1.7	1.3	0.7	0	0	0	0	0
0	0	0	0	0.3	1	2.3	3.3	3.7	3.3	3.7	4.7	3.3	2	1.3	1.3	2.3	1.3	0.3	0	0	0	0
0	0	0	0	0	0	1	1.7	2	2.3	3	4.7	3.7	1.7	1	1	1.3	1	0.3	0	0	0	0
0	0	0	0	0	0	0	0.3	0.7	1.7	1.7	2.3	1.7	1	0.7	0.7	0.7	0.3	0	0	0	0	0
0	0	0	0	0	0	0	0	0	0.3	0.3	0.3	0.3	0	0	0	0	0	0	0	0	0	0
0	0	0	0	0	0	0	0	0	0	0	0	0	0	0	0	0	0	0	0	0	0	0
0	0	0	0	0	0	0	0	0	0	0	0	0	0	0	0	0	0	0	0	0	0	0
0	0	0	0	0	0	0	0	0	0	0	0	0	0	0	0	0	0	0	0	0	0	0
0	0	0	0	0	0	0	0	0	0	0	0	0	0	0	0	0	0	0	0	0	0	0
0	0	0	0	0	0	0	0	0	0	0	0	0	0	0	0	0	0	0	0	0	0	0
0	0	0	0	0	0	0	0	0	0	0	0	0	0	0	0	0	0	0	0	0	0	0
0	0	0	0	0	0	0	0	0	0	0	0	0	0	0	0	0	0	0	0	0	0	0
0	0	0	0	0	0	0	0	0	0	0	0	0	0	0	0	0	0	0	0	0	0	0
0	0	0	0	0	0	0	0	0	0	0	0	0	0	0	0	0	0	0	0	0	0	0
Frame 21 (42.00 ms)
0	0	0	0	0	0	0	0	0	0	0	0	0	0	0	0	0	0	0	0	0	0	0
0	0	0	0	0	0	0	0	0	0	0	0	0	0.3	1	2.3	2.3	2	2	1.3	0.3	0	0
0	0	0	0	0	0	0	0	0	0	0	0	0.7	3.3	6.7	13.7	12	10.7	12	8	3	0.3	0
0	0	0	0	0	0	0	0	0	0	0	0.7	3.7	8.3	16	29	24.7	20	20.3	15.3	8	1.7	0
0	0	0	0	0	0	0	0	0	0	0.3	2.7	9.3	15.3	23	33.3	37.7	28	21.7	18.7	11.3	2.3	0
0	0	0	0	0	0	0	0	0	0	0.7	5.7	13	16	23	31.7	38	27	18.7	14	6.3	1	0
0	0	0	0	0	0	0	0	0	0	0.7	4.7	8	9.7	16.3	22.7	25.7	19.7	16	8	2	0	0
0	0	0	0	0	0	0	0	0	0	0.7	3.3	4.7	7	14	16	15	10.7	7.7	2.7	0.3	0	0
0	0	0	0	0	0	0	0	0	0	0.7	2.3	3	4	5.3	6.7	5.3	5.3	2	0.3	0	0	0
0	0	0	0	0	0	0	0	0	0	1	2	2.3	1.7	1.7	2	1	1	0.3	0	0	0	0
0	0	0	0	0	0	0	0	0	0.3	1.3	1.7	1.7	0.7	0.3	0.3	0	0	0	0	0	0	0
0	0	0	0	0	0	0	0	0.3	0.7	1	1.7	1	0	0	0	0	0	0	0	0	0	0
0	0	0	0	0	0	0	0.3	0.7	1	1	1	0.3	0	0	0	0	0	0	0	0	0	0
0	0	0	0	0	0	0	0.7	0.7	1	1	1	0.3	0	0	0	0	0	0	0	0	0	0
0	0	0	0	0	0	0.3	1	1	1	1	0.3	0	0	0	0	0	0	0	0	0	0	0
0	0	0	0	0	0.3	1	1.3	1	1	0.3	0	0	0	0	0	0	0	0	0	0	0	0
0	0	0	0	0.3	1.3	2.7	2.7	1.3	0.7	0.3	0	0	0	0	0	0	0	0	0	0	0	0
0	0	0	0.3	1.3	2.7	3	2.3	1.7	0.7	0.3	0	0	0	0	0	0	0	0	0	0	0	0
0	0	0	0.7	3	3.7	2.7	2	1.7	1.3	0.7	0.3	0	0	0	0	0	0	0	0	0	0	0
0	0	0.3	1.7	4.3	5	4	3	2	2.3	1.7	1	0.3	0	0	0	0	0	0	0	0	0	0
0	0	0.7	3.7	6	6	5.3	4	3.3	4	4	2.3	0.7	0.3	0	0	0	0	0	0	0	0	0
0	0	0.7	4.3	9.7	9.7	5.3	3.7	3.7	5.3	6	3.7	1.3	1	1	1	0.7	0.3	0	0	0	0	0
0	0	0	1.3	4.3	6	6	4.3	4.3	4.7	5.3	4.7	2.7	1.7	1.7	2.3	2	1	0.3	0	0	0	0
0	0	0	0	0.7	1.7	3.7	4.3	4.7	4.3	4.7	5.7	4.3	2.7	1.7	2	3	2	0.3	0	0	0	0
0	0	0	0	0	0.3	2	3.3	3.3	3.7	4.3	6	4.7	2.3	1.7	1.3	2	1.7	0.3	0	0	0	0
0	0	0	0	0	0	0.3	1	1.7	3.3	3	3.7	2.7	1.3	0.7	1	1	0.3	0	0	0	0	0
0	0	0	0	0	0	0	0	0.3	1.3	1	0.7	0.3	0.3	0.3	0.3	0	0	0	0	0	0	0
0	0	0	0	0	0	0	0	0	0.3	0	0	0	0	0	0	0	0	0	0	0	0	0
0	0	0	0	0	0	0	0	0	0	0	0	0	0	0	0	0	0	0	0	0	0	0
0	0	0	0	0	0	0	0	0	0	0	0	0	0	0	0	0	0	0	0	0	0	0
0	0	0	0	0	0	0	0	0	0	0	0	0	0	0	0	0	0	0	0	0	0	0
0	0	0	0	0	0	0	0	0	0	0	0	0	0	0	0	0	0	0	0	0	0	0
0	0	0	0	0	0	0	0	0	0	0	0	0	0	0	0	0	0	0	0	0	0	0
0	0	0	0	0	0	0	0	0	0	0	0	0	0	0	0	0	0	0	0	0	0	0
0	0	0	0	0	0	0	0	0	0	0	0	0	0	0	0	0	0	0	0	0	0	0
0	0	0	0	0	0	0	0	0	0	0	0	0	0	0	0	0	0	0	0	0	0	0
Frame 22 (44.00 ms)
0	0	0	0	0	0	0	0	0	0	0	0	0	0	0	0	0	0	0	0	0	0	0
0	0	0	0	0	0	0	0	0	0	0	0	0	0.3	0.7	2	2	1.7	1.7	1	0.3	0	0
0	0	0	0	0	0	0	0	0	0	0	0	0.7	2.7	6	12.7	11.3	10	11.3	7.3	2.7	0.3	0
0	0	0	0	0	0	0	0	0	0	0	0.7	3.3	8	15.3	28	24	19.7	20.3	15	8	1.7	0
0	0	0	0	0	0	0	0	0	0	0.3	2.3	8.7	14.7	22.3	32.7	37.3	27.3	21	18.3	11.3	2.3	0
0	0	0	0	0	0	0	0	0	0	0.7	5.3	12.3	15.7	23	31.7	37.7	26	18	14	6.3	1	0
0	0	0	0	0	0	0	0	0	0	0.7	4.3	8	10	16.3	23	26	19.7	16	8.3	2	0	0
0	0	0	0	0	0	0	0	0	0	0.7	3.3	5	7.3	14.3	16.7	15.3	11	8	3	0.3	0	0
0	0	0	0	0	0	0	0	0	0	0.7	2.3	3.3	4	5.7	7	6	5.7	2.3	0.3	0	0	0
0	0	0	0	0	0	0	0	0	0	1	2.3	2.7	2	2	2	1.3	1	0.3	0	0	0	0
0	0	0	0	0	0	0	0	0	0.3	1.3	1.7	1.7	1	0.7	0.3	0	0	0	0	0	0	0
0	0	0	0	0	0	0	0	0.3	0.7	1.3	1.7	1	0.3	0	0	0	0	0	0	0	0	0
0	0	0	0	0	0	0	0.3	0.7	1	1.3	1	0.3	0	0	0	0	0	0	0	0	0	0
0	0	0	0	0	0	0	0.7	0.7	1	1.3	1	0.3	0	0	0	0	0	0	0	0	0	0
0	0	0	0	0	0	0.3	1	1	1.3	1.3	0.7	0	0	0	0	0	0	0	0	0	0	0
0	0	0	0	0	0.3	1.3	1.7	1	1	0.7	0	0	0	0	0	0	0	0	0	0	0	0
0	0	0	0	0.3	1.7	3	2.7	1.7	1	0.3	0	0	0	0	0	0	0	0	0	0	0	0
0	0	0	0.3	1.7	3.3	3.3	2.7	1.7	1	0.3	0	0	0	0	0	0	0	0	0	0	0	0
0	0	0	0.7	3.3	4	3	2	1.7	1.7	0.7	0.3	0	0	0	0	0	0	0	0	0	0	0
0	0	0.3	1.7	4.7	5.3	4.7	3.3	2.3	2.7	1.7	1	0.3	0	0	0	0	0	0	0	0	0	0
0	0	0.7	4.7	7	6.7	6	4.7	4	4.7	4.3	2.7	0.7	0.3	0	0.3	0	0	0	0	0	0	0
0	0	1	6	11.7	11	6.3	4.3	4.3	6	6.7	4.3	2	1.3	1	1.3	0.7	0.3	0	0	0	0	0
0	0	0.3	2	5.7	7.3	7	5	4.7	5.3	6	5.3	3.3	2	2	3	2.3	1.3	0.3	0	0	0	0
0	0	0	0.3	1.3	2.3	4.7	5	5.3	5	5.3	6.7	5	3.3	2.3	2.7	4	2.7	0.7	0	0	0	0
0	0	0	0	0	0.7	3.3	4.3	4.7	4.7	5.3	7.7	6	3	2.3	2	2.7	2.7	0.7	0	0	0	0
0	0	0	0	0	0	1	1.7	2.7	4.7	4.3	5	3.7	2	1.3	1.7	1.3	0.7	0	0	0	0	0
0	0	0	0	0	0	0	0.3	1.3	3.7	2.3	1.3	1	0.7	0.7	0.7	0.3	0	0	0	0	0	0
0	0	0	0	0	0	0	0	0.3	0.7	0.3	0	0	0	0	0	0	0	0	0	0	0	0
0	0	0	0	0	0	0	0	0	0	0	0	0	0	0	0	0	0	0	0	0	0	0
0	0	0	0	0	0	0	0	0	0	0	0	0	0	0	0	0	0	0	0	0	0	0
0	0	0	0	0	0	0	0	0	0	0	0	0	0	0	0	0	0	0	0	0	0	0
0	0	0	0	0	0	0	0	0	0	0	0	0	0	0	0	0	0	0	0	0	0	0
0	0	0	0	0	0	0	0	0	0	0	0	0	0	0	0	0	0	0	0	0	0	0
0	0	0	0	0	0	0	0	0	0	0	0	0	0	0	0	0	0	0	0	0	0	0
0	0	0	0	0	0	0	0	0	0	0	0	0	0	0	0	0	0	0	0	0	0	0
0	0	0	0	0	0	0	0	0	0	0	0	0	0	0	0	0	0	0	0	0	0	0
Frame 23 (46.00 ms)
0	0	0	0	0	0	0	0	0	0	0	0	0	0	0	0	0	0	0	0	0	0	0
0	0	0	0	0	0	0	0	0	0	0	0	0	0.3	0.7	1.7	1.7	1.7	1.7	1	0.3	0	0
0	0	0	0	0	0	0	0	0	0	0	0	0.7	2.3	5.3	11.3	10.7	9.3	10.7	6.7	3	0.7	0
0	0	0	0	0	0	0	0	0	0	0	0.3	3	7.3	14.3	26.7	23.3	19	20	15	10.3	2.3	0
0	0	0	0	0	0	0	0	0	0	0.3	2.3	8.3	14	21.3	32	36.7	26.7	21	18.3	11.7	2.7	0
0	0	0	0	0	0	0	0	0	0	0.7	5	12	15.3	22.3	31.3	37.7	25.7	18	14	6.3	1	0
0	0	0	0	0	0	0	0	0	0	0.7	4.3	7.7	10	16.3	23	26	19.7	16.3	8.3	2	0	0
0	0	0	0	0	0	0	0	0	0	0.7	3.3	5	7.7	14.7	17	16	11.7	8.3	3.3	0.3	0	0
0	0	0	0	0	0	0	0	0	0	0.7	2.3	3.3	4.3	6	7.3	6.3	6.3	2.7	0.7	0	0	0
0	0	0	0	0	0	0	0	0	0	1	2.3	2.7	2	2	2.3	1.7	1	0.3	0	0	0	0
0	0	0	0	0	0	0	0	0	0.3	1.3	2	1.7	1	0.7	0.3	0	0	0	0	0	0	0
0	0	0	0	0	0	0	0	0.3	0.7	1.3	2	1	0.3	0	0	0	0	0	0	0	0	0
0	0	0	0	0	0	0	0.3	0.7	1.3	1.3	1.3	0.7	0	0	0	0	0	0	0	0	0	0
0	0	0	0	0	0	0	0.7	0.7	1	1.3	1.3	0.3	0	0	0	0	0	0	0	0	0	0
0	0	0	0	0	0	0.3	1	1	1.3	1.3	0.7	0	0	0	0	0	0	0	0	0	0	0
0	0	0	0	0	0.3	1.3	1.7	1	1	0.7	0	0	0	0	0	0	0	0	0	0	0	0
0	0	0	0	0.3	2	3	3	1.7	1	0.3	0	0	0	0	0	0	0	0	0	0	0	0
0	0	0	0.3	1.7	3.3	3.7	3	2	1	0.3	0	0	0	0	0	0	0	0	0	0	0	0
0	0	0	1	3.7	4.3	3.3	2.3	2	1.7	0.7	0	0	0	0	0	0	0	0	0	0	0	0
0	0	0.3	2	5	6	5	3.7	3	3	2	1	0.3	0	0	0	0	0	0	0	0	0	0
0	0	1	5.3	7.7	7.3	6.3	5	4.3	5.3	5	3	0.7	0.3	0.3	0.3	0	0	0	0	0	0	0
0	0	1	7.3	13	12	6.7	4.7	4.7	6.7	7.7	4.7	2	1.3	1.3	1.7	1	0.3	0	0	0	0	0
0	0	0.3	2.3	7	8.3	8	5.7	5.3	5.7	6.7	6	4	2.3	2.7	4	3.7	2	0.3	0	0	0	0
0	0	0	0.3	1.7	3	5.3	5.7	6	5.7	6	7.7	5.7	4	3	3.3	5	4	1	0	0	0	0
0	0	0	0	0	1	4	5.7	6	5.7	6.3	9	7.3	4	3.3	3	4	3.7	1.3	0	0	0	0
0	0	0	0	0	0.3	1.3	2.3	4	6.3	5.7	6.3	5	2.7	2	2.7	2.7	1.3	0.3	0	0	0	0
0	0	0	0	0	0	0	0.3	2.3	6.3	4	2.7	1.7	1.3	1.3	1.3	0.7	0.3	0	0	0	0	0
0	0	0	0	0	0	0	0	0.3	1.3	0.7	0.3	0.3	0.3	0.3	0.3	0	0	0	0	0	0	0
0	0	0	0	0	0	0	0	0	0	0	0	0	0	0	0	0	0	0	0	0	0	0
0	0	0	0	0	0	0	0	0	0	0	0	0	0	0	0	0	0	0	0	0	0	0
0	0	0	0	0	0	0	0	0	0	0	0	0	0	0	0	0	0	0	0	0	0	0
0	0	0	0	0	0	0	0	0	0	0	0	0	0	0	0	0	0	0	0	0	0	0
0	0	0	0	0	0	0	0	0	0	0	0	0	0	0	0	0	0	0	0	0	0	0
0	0	0	0	0	0	0	0	0	0	0	0	0	0	0	0	0	0	0	0	0	0	0
0	0	0	0	0	0	0	0	0	0	0	0	0	0	0	0	0	0	0	0	0	0	0
0	0	0	0	0	0	0	0	0	0	0	0	0	0	0	0	0	0	0	0	0	0	0
Frame 24 (48.00 ms)
0	0	0	0	0	0	0	0	0	0	0	0	0	0	0	0	0	0	0	0	0	0	0
0	0	0	0	0	0	0	0	0	0	0	0	0	0.3	0.7	1.3	1.7	1.3	1.7	1.3	0.3	0	0
0	0	0	0	0	0	0	0	0	0	0	0	0.3	2	4.7	10.7	10	9	10.7	8.7	3.3	0.3	0
0	0	0	0	0	0	0	0	0	0	0	0.3	2.7	7	13.7	25.7	23	18.7	19.3	15.3	10	2.3	0
0	0	0	0	0	0	0	0	0	0	0	2	8	13.3	20	31	36	26	20.3	18	11.7	2.7	0
0	0	0	0	0	0	0	0	0	0	0.7	4.7	11.3	14.3	20	30.7	36.7	24.7	17.7	14.3	6.7	1	0
0	0	0	0	0	0	0	0	0	0	0.7	4	7.7	10	16	23	25.7	19.7	16.3	8.7	2.3	0.3	0
0	0	0	0	0	0	0	0	0	0	0.7	3	5	7.7	15	17.3	16.3	12	9	4	0.7	0	0
0	0	0	0	0	0	0	0	0	0	0.7	2.3	3.7	4.3	6	7.7	6.7	6.7	3	0.7	0	0	0
0	0	0	0	0	0	0	0	0	0	1	2.3	2.7	2	2.3	2.7	2	1.3	0.3	0	0	0	0
0	0	0	0	0	0	0	0	0	0.3	1.3	2	1.7	1	0.7	0.3	0.3	0	0	0	0	0	0
0	0	0	0	0	0	0	0	0.3	0.7	1.3	2	1.3	0.3	0	0	0	0	0	0	0	0	0
0	0	0	0	0	0	0	0.3	1	1.3	1.3	1.3	0.7	0	0	0	0	0	0	0	0	0	0
0	0	0	0	0	0	0	0.7	1	1.3	1.3	1.3	0.3	0	0	0	0	0	0	0	0	0	0
0	0	0	0	0	0	0.3	1	1	1.3	1.3	0.7	0	0	0	0	0	0	0	0	0	0	0
0	0	0	0	0	0.3	1.3	1.7	1	1.3	0.7	0.3	0	0	0	0	0	0	0	0	0	0	0
0	0	0	0	0.3	2	3.3	3	1.7	1	0.7	0	0	0	0	0	0	0	0	0	0	0	0
0	0	0	0.3	1.7	3.7	4	3.3	2	1	0.3	0	0	0	0	0	0	0	0	0	0	0	0
0	0	0	1	3.7	4.3	3.7	2.3	2	1.7	0.7	0	0	0	0	0	0	0	0	0	0	0	0
0	0	0.3	2.3	5.7	6.3	5.3	4	3	3.3	2.3	1	0.3	0	0	0	0	0	0	0	0	0	0
0	0	1	6	8.3	7.7	7	5.7	4.7	5.7	5.3	3.3	1	0.3	0.3	0.3	0.3	0	0	0	0	0	0
0	0	1.7	8.7	14.3	13	7.3	5	5	7.3	8.3	5.3	2.3	1.7	1.7	2.3	1.7	0.7	0	0	0	0	0
0	0	0.3	3	8.3	9	8.3	6	5.7	6.3	7.7	6.7	4.3	3	3.7	5.3	5	3	0.7	0	0	0	0
0	0	0	0.3	2	3.3	5.7	6.7	7	6.3	6.7	8.3	6.7	5	4.3	5	6.7	5.3	1.3	0	0	0	0
0	0	0	0	0.3	1.3	5	6.7	6.7	6.3	7.3	10.3	8.7	5	4.3	4	5.3	5	1.7	0.3	0	0	0
0	0	0	0	0	0.3	1.7	3	5	7.7	6.7	7.7	6.3	4	3.3	4	3.7	2.3	0.7	0	0	0	0
0	0	0	0	0	0	0.3	0.7	3	8.7	5.7	4	3	2.3	2.3	2.3	1.3	0.3	0	0	0	0	0
0	0	0	0.3	0	0	0	0	0.7	1.7	1	0.7	0.3	0.3	0.3	0.3	0	0	0	0	0	0	0
0	0	0	0	0	0	0	0	0	0	0	0	0	0	0	0	0	0	0	0	0	0	0
0	0	0	0	0	0	0	0	0	0	0	0	0	0	0	0	0	0	0	0	0	0	0
0	0	0	0	0	0	0	0	0	0	0	0	0	0	0.3	0.3	0	0	0	0	0	0	0
0	0	0	0	0	0	0	0	0	0	0	0	0	0	0	0	0	0	0	0	0	0	0
0	0	0	0	0	0	0	0	0	0	0	0	0	0	0	0	0	0	0	0	0	0	0
0	0	0	0	0	0	0	0	0	0	0	0	0	0	0	0	0	0	0	0	0	0	0
0	0	0	0	0	0	0	0	0	0	0	0	0	0	0	0	0	0	0	0	0	0	0
0	0	0	0	0	0	0	0	0	0	0	0	0	0	0	0	0	0	0	0	0	0	0
Frame 25 (50.00 ms)
0	0	0	0	0	0	0	0	0	0	0	0	0	0	0	0	0	0	0	0	0	0	0
0	0	0	0	0	0	0	0	0	0	0	0	0	0.3	0.7	1.3	1.3	1.3	1.7	1.3	0.3	0	0
0	0	0	0	0	0	0	0	0	0	0	0	0.3	1.7	4.3	10.3	9.3	8.7	10.3	8.3	3	0.3	0
0	0	0	0	0	0	0	0	0	0	0	0.3	2.7	6.7	13	25	22.3	18.3	19	15	10	2.3	0
0	0	0	0	0	0	0	0	0	0	0	2	7.3	13	19.7	30.7	35	25.7	20	18	11.7	2.7	0
0	0	0	0	0	0	0	0	0	0	0.7	4.3	11	14	20	30	35.7	24.3	17.7	14	6.7	1	0
0	0	0	0	0	0	0	0	0	0	0.7	4	7.7	9.7	16	23	25.3	19.7	16.3	9	2.3	0.3	0
0	0	0	0	0	0	0	0	0	0	0.7	3	5.3	8	15.3	17.7	16.7	12.3	9.3	4.3	0.7	0	0
0	0	0	0	0	0	0	0	0	0	0.7	2.3	4	4.7	6.3	8	7	7.3	3.3	1	0	0	0
0	0	0	0	0	0	0	0	0	0.3	1	2.3	3	2.3	2.3	2.7	2.3	1.7	0.7	0	0	0	0
0	0	0	0	0	0	0	0	0	0.3	1.3	2	2	1	0.7	0.3	0.3	0	0	0	0	0	0
0	0	0	0	0	0	0	0	0.3	0.7	1.3	2.3	1.3	0.3	0	0	0	0	0	0	0	0	0
0	0	0	0	0	0	0	0.3	1	1.3	1.7	1.3	0.7	0	0	0	0	0	0	0	0	0	0
0	0	0	0	0	0	0	0.7	1	1.3	1.3	1.3	0.3	0	0	0	0	0	0	0	0	0	0
0	0	0	0	0	0	0.3	1	1	1.7	1.3	1	0.3	0	0	0	0	0	0	0	0	0	0
0	0	0	0	0	0.3	1.3	1.7	1	1.3	0.7	0.3	0	0	0	0	0	0	0	0	0	0	0
0	0	0	0	0.3	2	3.3	3.3	1.7	1	0.7	0	0	0	0	0	0	0	0	0	0	0	0
0	0	0	0.3	2	3.7	4	3.3	2.3	1.3	0.3	0	0	0	0	0	0	0	0	0	0	0	0
0	0	0	1	4	4.7	3.7	2.7	2	2	0.7	0.3	0	0	0	0	0	0	0	0	0	0	0
0	0	0.3	2.3	6	6.7	5.7	4.3	3.3	3.7	2.3	1.3	0.3	0	0	0	0	0	0	0	0	0	0
0	0	1	6.3	9	8.3	7.3	6	5	6	5.7	3.7	1	0.3	0.3	0.3	0.3	0	0	0	0	0	0
0	0	1.7	9.7	15.3	14	7.7	5.7	5.7	8	9	5.7	2.7	2	2	3	2	0.7	0	0	0	0	0
0	0	0.3	3.3	9.3	10	9	6.7	6	7	8.3	7.3	5	3.7	4.3	6.7	6.3	4	1	0	0	0	0
0	0	0	0.3	2.3	4	6.3	7	7.3	7	7.3	9	7.3	6	5	6	8	7	2.3	0.3	0	0	0
0	0	0	0	0.3	1.7	5.7	7.3	7.7	7	8.3	11.3	10	6	5.7	5.3	6.7	6.3	3	0.3	0	0	0
0	0	0	0	0	0.3	2	4	5.7	8.7	8	9	7.3	5	4	5	5	4	1.3	0	0	0	0
0	0	0	0	0	0	0.3	1	4	10.7	7.7	5.7	4.7	3.3	3	3.3	2	1	0.3	0	0	0	0
0	0	0	0.3	0	0	0	0	0.7	2	1.3	1	0.7	0.7	0.7	0.7	0.3	0	0	0	0	0	0
0	0	0	0	0	0	0	0	0	0	0	0	0	0	0	0	0	0	0	0	0	0	0
0	0	0	0	0	0	0	0	0	0	0	0	0	0	0.3	0.3	0.3	0	0	0	0	0	0
0	0	0	0	0	0	0	0	0	0	0	0	0	0	0.7	1	0.3	0	0	0	0	0	0
0	0	0	0	0	0	0	0	0	0	0	0	0	0	0.3	0.3	0	0	0	0	0	0	0
0	0	0	0	0	0	0	0	0	0	0	0	0	0	0	0	0	0	0	0	0	0	0
0	0	0	0	0	0	0	0	0	0	0	0	0	0	0	0	0	0	0	0	0	0	0
0	0	0	0	0	0	0	0	0	0	0	0	0	0	0	0	0	0	0	0	0	0	0
0	0	0	0	0	0	0	0	0	0	0	0	0	0	0	0	0	0	0	0	0	0	0
Frame 26 (52.00 ms)
0	0	0	0	0	0	0	0	0	0	0	0	0	0	0	0	0	0	0	0	0	0	0
0	0	0	0	0	0	0	0	0	0	0	0	0	0	0.3	1.3	1.3	1.3	1.7	1.3	0.3	0	0
0	0	0	0	0	0	0	0	0	0	0	0	0.3	1.7	4	9.7	9	8.3	10	8.3	3	0.3	0
0	0	0	0	0	0	0	0	0	0	0	0.3	2.3	6.3	12.7	24.3	22	18.3	19	14.7	10	2.3	0
0	0	0	0	0	0	0	0	0	0	0	1.7	7.3	12.7	19.7	30.3	35	25.3	20	18	12	2.7	0
0	0	0	0	0	0	0	0	0	0	0.7	4.3	10.7	14	20	29.7	35	24	17.7	14.3	6.7	1	0
0	0	0	0	0	0	0	0	0	0	0.7	3.7	7.3	9.7	16	23	25.3	19.7	16.7	9.3	2.3	0.3	0
0	0	0	0	0	0	0	0	0	0	0.7	3	5.3	8	15.7	18	17	12.7	9.7	4.7	0.7	0	0
0	0	0	0	0	0	0	0	0	0	1	2.7	4	4.7	6.7	8.3	7.3	7.7	4	1	0	0	0
0	0	0	0	0	0	0	0	0	0.3	1	2.3	3	2.3	2.7	3	2.7	2	0.7	0	0	0	0
0	0	0	0	0	0	0	0	0	0.3	1.3	2.3	2	1	1	0.7	0.3	0.3	0	0	0	0	0
0	0	0	0	0	0	0	0	0.3	0.7	1.3	2.3	1.7	0.3	0	0	0	0	0	0	0	0	0
0	0	0	0	0	0	0	0.3	1	1.3	1.7	1.7	0.7	0	0	0	0	0	0	0	0	0	0
0	0	0	0	0	0	0	0.7	1	1.3	1.7	1.7	0.7	0	0	0	0	0	0	0	0	0	0
0	0	0	0	0	0	0.3	1	1	1.7	1.7	1.3	0.3	0	0	0	0	0	0	0	0	0	0
0	0	0	0	0	0.3	1.3	1.7	1	1.3	1	0.3	0	0	0	0	0	0	0	0	0	0	0
0	0	0	0	0.3	2	3.7	3.3	1.7	1	0.7	0	0	0	0	0	0	0	0	0	0	0	0
0	0	0	0.3	1.7	3.7	4.3	3.7	2.3	1.3	0.3	0	0	0	0	0	0	0	0	0	0	0	0
0	0	0	1	4	4.7	4	2.7	2.3	2	1	0.3	0	0	0	0	0	0	0	0	0	0	0
0	0	0.3	2.3	6	6.7	6	4.3	3.3	3.7	2.7	1.3	0.3	0	0	0	0	0	0	0	0	0	0
0	0	1	6.3	9	8.7	8	6.3	5.3	6.3	6.3	4	1.3	0.3	0.3	0.7	0.3	0	0	0	0	0	0
0	0	2	10.3	16	14.3	8.3	6	6	8.3	9.7	6.3	3	2.3	2.3	3.7	2.7	1	0.3	0	0	0	0
0	0	0.3	3.7	10	10.3	9.7	7	6.7	7.7	9	8.3	5.7	4	5	7.7	7.3	5.3	1.3	0	0	0	0
0	0	0	0.7	2.7	4.3	7	7.7	8	7.3	8	10	8	7	6	7	9.7	8.7	3.7	0.3	0	0	0
0	0	0	0	0.3	1.7	6	8.3	8.3	7.7	9	12.7	11.3	7	6.3	6.3	8	8	4.3	0.7	0	0	0
0	0	0	0	0	0.3	2.3	4.7	6.7	9.7	9	10.7	9	6	5	6	6	5.3	2	0.3	0	0	0
0	0	0	0	0	0	0.3	1.3	5	12.7	9.3	7	6	4.3	3.7	4	2.7	1.3	0.3	0	0	0	0
0	0	0	0.7	0.3	0	0	0	1	2.3	1.7	1.3	1	0.7	1	0.7	0.3	0	0	0	0	0	0
0	0	0	0	0	0	0	0	0	0	0	0	0	0	0	0	0	0	0	0	0	0	0
0	0	0	0	0	0	0	0	0	0	0	0	0	0	0.3	1	1	0.3	0	0	0	0	0
0	0	0	0	0	0	0	0	0	0	0	0	0	0	1	2	1.3	0.3	0	0	0	0	0
0	0	0	0	0	0	0	0	0	0	0	0	0	0	0.7	1	0.3	0	0	0	0	0	0
0	0	0	0	0	0	0	0	0	0	0	0	0	0	0	0	0	0	0	0	0	0	0
0	0	0	0	0	0	0	0	0	0	0	0	0	0	0	0	0	0	0	0	0	0	0
0	0	0	0	0	0	0	0	0	0	0	0	0	0	0	0	0	0	0	0	0	0	0
0	0	0	0	0	0	0	0	0	0	0	0	0	0	0	0	0	0	0	0	0	0	0
Frame 27 (54.00 ms)
0	0	0	0	0	0	0	0	0	0	0	0	0	0	0	0	0	0	0	0	0	0	0
0	0	0	0	0	0	0	0	0	0	0	0	0	0	0.3	1.3	1.3	1.3	1.7	1.3	0.3	0	0
0	0	0	0	0	0	0	0	0	0	0	0	0.3	1.7	4	9.3	9	8.3	10	8.3	3.3	0.3	0
0	0	0	0	0	0	0	0	0	0	0	0.3	2	6	12.3	24	21.7	17.7	18.3	15	10.3	2.3	0
0	0	0	0	0	0	0	0	0	0	0	1.7	7	12.3	19	30	34.7	25.3	20	18.3	12	2.7	0
0	0	0	0	0	0	0	0	0	0	0.7	4	10.7	14	19.7	29.3	35	24	17.7	14.7	7	1	0
0	0	0	0	0	0	0	0	0	0	0.7	3.7	7.3	10	16.3	23	25.3	19.7	17	9.3	2.7	0.3	0
0	0	0	0	0	0	0	0	0	0	0.7	3	5.3	8.3	16	18.3	17.3	13	10.3	4.7	0.7	0	0
0	0	0	0	0	0	0	0	0	0	1	2.7	4	5	7	8.7	7.7	8.3	4.7	1	0	0	0
0	0	0	0	0	0	0	0	0	0.3	1	2.7	3.3	2.7	3	3.3	3.3	2.7	1	0	0	0	0
0	0	0	0	0	0	0	0	0	0.3	1.3	2.3	2	1.3	1	0.7	0.7	0.3	0	0	0	0	0
0	0	0	0	0	0	0	0	0.3	0.7	1.7	2.7	1.7	0.3	0	0	0	0	0	0	0	0	0
0	0	0	0	0	0	0	0.3	1	1.3	1.7	1.7	0.7	0	0	0	0	0	0	0	0	0	0
0	0	0	0	0	0	0	0.7	1	1.3	1.7	1.7	0.7	0	0	0	0	0	0	0	0	0	0
0	0	0	0	0	0	0.3	1	1.3	2	1.7	1.3	0.3	0	0	0	0	0	0	0	0	0	0
0	0	0	0	0	0.3	1.3	1.7	1.3	1.3	1	0.3	0	0	0	0	0	0	0	0	0	0	0
0	0	0	0	0.3	2	3.7	3.3	2	1.3	0.7	0.3	0	0	0	0	0	0	0	0	0	0	0
0	0	0	0.3	1.7	3.7	4.3	3.7	2.3	1.3	0.7	0	0	0	0	0	0	0	0	0	0	0	0
0	0	0	0.7	4	5	4	2.7	2.3	2.3	1	0.3	0	0	0	0	0	0	0	0	0	0	0
0	0	0.3	2.3	6	7	6	4.7	3.7	4	3	1.7	0.3	0	0	0	0	0	0	0	0	0	0
0	0	1	6.3	9.3	9	8	6.7	5.7	6.7	6.7	4.3	1.7	0.7	0.3	0.7	0.7	0	0	0	0	0	0
0	0	2	10.7	16.7	15	8.3	6.3	6.3	9	10.3	7	3.3	2.7	3	4.7	3.7	1.7	0.3	0	0	0	0
0	0	0.3	3.7	10.7	11	10	7.3	6.7	8	10	9	6.3	4.7	6	9	8.7	7	2.3	0.3	0	0	0
0	0	0	0.7	3	4.7	7.3	8	8.3	8	8.7	11	9	7.7	7	8.3	11	10.3	5	0.7	0	0	0
0	0	0	0	0.3	2	6.7	9	9	8.3	10	14	12.3	8	7.3	7.3	9	9.7	5.7	1	0	0	0
0	0	0	0	0	0.7	2.7	5	7.3	10.7	10	12	10	7	5.7	6.7	7	6.7	3.3	0.3	0	0	0
0	0	0	0	0	0	0.3	1.7	6	14	10.7	8.3	7.3	5.3	4.3	4.7	3.7	2	0.7	0	0	0	0
0	0	0	0.7	0.3	0	0	0.3	1	2.7	2	1.3	1.3	1	1	1	0.7	0.3	0	0	0	0	0
0	0	0	0	0	0	0	0	0	0	0	0	0	0	0	0.3	0.3	0	0	0	0	0	0
0	0	0	0	0	0	0	0	0	0	0	0	0	0	0.3	1.3	2	0.7	0	0	0	0	0
0	0	0	0	0	0	0	0	0	0	0	0	0	0.3	1.3	3.3	3	1	0	0	0	0	0
0	0	0	0	0	0	0	0	0	0	0	0	0	0	0.7	2	1	0.3	0	0	0	0	0
0	0	0	0	0	0	0	0	0	0	0	0	0	0	0	0.3	0	0	0	0	0	0	0
0	0	0	0	0	0	0	0	0	0	0	0	0	0	0	0	0	0	0	0	0	0	0
0	0	0	0	0	0	0	0	0	0	0	0	0	0	0	0	0	0	0	0	0	0	0
0	0	0	0	0	0	0	0	0	0	0	0	0	0	0	0	0	0	0	0	0	0	0
Frame 28 (56.00 ms)
0	0	0	0	0	0	0	0	0	0	0	0	0	0	0	0	0	0	0	0	0	0	0
0	0	0	0	0	0	0	0	0	0	0	0	0	0	0.3	1.3	1.3	1.3	1.7	1.3	0.3	0	0
0	0	0	0	0	0	0	0	0	0	0	0	0.3	1.3	4	9.3	8.7	8.3	10	8.7	3.3	0.3	0
0	0	0	0	0	0	0	0	0	0	0	0.3	2	6	12	23.7	21.3	17.7	18.3	15	10.3	2.3	0
0	0	0	0	0	0	0	0	0	0	0	1.7	7	12.3	19	30	34.7	25.3	19.7	18.3	12.3	2.7	0
0	0	0	0	0	0	0	0	0	0	0.3	4	10.7	14	19.7	29.7	35	23.7	17.7	14.7	7.3	1.3	0
0	0	0	0	0	0	0	0	0	0	0.7	3.7	7.3	10	16.3	23	25.7	19.7	17	9.7	2.7	0.3	0
0	0	0	0	0	0	0	0	0	0	0.7	3	5.3	8.7	16.3	18.7	17.3	13.3	10.7	5.3	1	0	0
0	0	0	0	0	0	0	0	0	0	1	2.7	4.3	5.3	7	9	8.3	9	5	1.3	0	0	0
0	0	0	0	0	0	0	0	0	0.3	1.3	2.7	3.3	3	3.3	4	4	3.3	1	0	0	0	0
0	0	0	0	0	0	0	0	0	0.3	1.7	2.3	2.3	1.3	1.3	1	0.7	0.3	0	0	0	0	0
0	0	0	0	0	0	0	0	0.3	1	1.7	2.7	2	0.3	0.3	0	0	0	0	0	0	0	0
0	0	0	0	0	0	0	0.3	1	1.7	2	1.7	1	0	0	0	0	0	0	0	0	0	0
0	0	0	0	0	0	0	0.7	1	1.7	2	2	0.7	0	0	0	0	0	0	0	0	0	0
0	0	0	0	0	0	0.3	1	1.3	2	2	1.7	0.7	0	0	0	0	0	0	0	0	0	0
0	0	0	0	0	0.3	1.3	1.7	1.3	1.7	1	0.7	0.3	0	0	0	0	0	0	0	0	0	0
0	0	0	0	0.3	2	3.7	3.7	2	1.3	1	0.3	0	0	0	0	0	0	0	0	0	0	0
0	0	0	0.3	1.7	3.7	4.3	3.7	2.7	1.7	0.7	0	0	0	0	0	0	0	0	0	0	0	0
0	0	0	0.7	4	5	4	3	2.3	2.3	1	0.3	0	0	0	0	0	0	0	0	0	0	0
0	0	0.3	2.3	6	7.3	6.3	4.7	3.7	4	3	2	0.3	0	0	0	0	0	0	0	0	0	0
0	0	1	6.3	9.3	9.3	8.3	7	6	7	7	4.7	1.7	0.7	0.7	0.7	0.7	0	0	0	0	0	0
0	0	2	11	17	15.3	8.7	6.3	6.7	9.3	10.7	7.3	3.7	3	3.7	5.3	4.7	2	0.3	0	0	0	0
0	0	0.3	4	10.7	11	10	7.7	7	8.7	10.7	9.7	7	5.7	6.7	10	10.3	8.3	3	0.3	0	0	0
0	0	0	0.7	3	4.7	7.7	8.7	8.7	8.3	9.3	11.7	9.7	8.7	8	9.3	12.3	12	6	1	0	0	0
0	0	0	0	0.3	2	7	9.7	9.7	9	10.3	15	13.3	8.7	8	8.3	10.3	11	7	1	0	0	0
0	0	0	0	0	0.7	2.7	5.7	8	11.7	10.7	12.7	10.7	7.7	6.7	7.7	8	8	4.7	0.7	0	0	0
0	0	0	0	0	0	0.3	1.7	6.7	15.7	11.7	9.3	8.7	6	5	5.3	4.3	2.7	1	0	0	0	0
0	0	0	0.7	0.3	0	0	0.3	1.3	3	2.3	1.7	1.7	1.3	1.3	1	0.7	0.3	0	0	0	0	0
0	0	0	0	0	0	0	0	0	0	0	0	0	0	0.3	0.3	0.7	0.3	0	0	0	0	0
0	0	0	0	0	0	0	0	0	0	0	0	0	0	0.7	2.3	3.7	1.3	0	0	0	0	0
0	0	0	0	0	0	0	0	0	0	0	0	0	0.3	2	4.7	5	1.7	0.3	0	0	0	0
0	0	0	0	0	0	0	0	0	0	0	0	0	0	1.3	3	1.7	0.7	0	0	0	0	0
0	0	0	0	0	0	0	0	0	0	0	0	0	0	0.3	0.3	0.3	0	0	0	0	0	0
0	0	0	0	0	0	0	0	0	0	0	0	0	0	0	0	0	0	0	0	0	0	0
0	0	0	0	0	0	0	0	0	0	0	0	0	0	0	0	0	0	0	0	0	0	0
0	0	0	0	0	0	0	0	0	0	0	0	0	0	0	0	0	0	0	0	0	0	0
Frame 29 (58.00 ms)
0	0	0	0	0	0	0	0	0	0	0	0	0	0	0	0	0	0	0	0	0	0	0
0	0	0	0	0	0	0	0	0	0	0	0	0	0	0.3	1.3	1.3	1.3	1.7	1.3	0.3	0	0
0	0	0	0	0	0	0	0	0	0	0	0	0.3	1.3	4	9.3	8.7	8.3	10	8.7	3.3	0.7	0
0	0	0	0	0	0	0	0	0	0	0	0.3	2	5.7	12	23.3	21	17.7	18.3	15	10.7	2.3	0
0	0	0	0	0	0	0	0	0	0	0	1.3	6.7	12.3	19	29.7	34	25	20	18.3	12.7	3	0.3
0	0	0	0	0	0	0	0	0	0	0.3	3.7	10.7	14	19.7	29.7	34.3	24	18	15	7.7	1.3	0
0	0	0	0	0	0	0	0	0	0	0.7	3.7	7.7	10	16.7	23	25.3	19.7	17.3	10	3	0.3	0
0	0	0	0	0	0	0	0	0	0	0.7	3.3	5.7	8.7	17	19	17.7	13.7	11	5.3	1	0	0
0	0	0	0	0	0	0	0	0	0	1	3	4.3	5.3	7.3	9.3	8.7	9.7	5.3	1.3	0	0	0
0	0	0	0	0	0	0	0	0	0.3	1.3	3	3.7	3	3.3	4	4.3	4	1.3	0	0	0	0
0	0	0	0	0	0	0	0	0	0.7	1.7	2.7	2.7	1.7	1.3	1	0.7	0.7	0	0	0	0	0
0	0	0	0	0	0	0	0	0.3	1	1.7	3	2	0.7	0.3	0	0	0	0	0	0	0	0
0	0	0	0	0	0	0	0.3	1	1.7	2	2	1	0	0	0	0	0	0	0	0	0	0
0	0	0	0	0	0	0	0.7	1	1.7	2	2	1	0	0	0	0	0	0	0	0	0	0
0	0	0	0	0	0	0.3	1.3	1.3	2	2	1.7	0.7	0	0	0	0	0	0	0	0	0	0
0	0	0	0	0	0.3	1.3	1.7	1.3	1.7	1	0.7	0.3	0	0	0	0	0	0	0	0	0	0
0	0	0	0	0.3	2	3.7	3.7	2	1.3	1	0.3	0	0	0	0	0	0	0	0	0	0	0
0	0	0	0.3	1.7	4	4.7	4	2.7	1.7	0.7	0	0	0	0	0	0	0	0	0	0	0	0
0	0	0	0.7	4	5	4.3	3	2.7	2.3	1.3	0.7	0	0	0	0	0	0	0	0	0	0	0
0	0	0.3	2.3	6	7.3	6.3	4.7	3.7	4	3.3	2	0.3	0	0	0	0	0	0	0	0	0	0
0	0	1	6.3	9.3	9.3	8.7	7.3	6	7.3	7	5	2	0.7	0.7	1	1	0.3	0	0	0	0	0
0	0	2	11	17.3	15.7	9	6.7	7	9.7	11.3	7.7	4	3.3	4	6.3	6	2.7	0.7	0	0	0	0
0	0	0.3	4	11	11.3	10.3	8	7.3	9	11.3	10.3	7.3	6	7.7	11.3	11.7	10	3.7	0.3	0	0	0
0	0	0	0.7	3	5	8	9	9	8.7	9.7	12.3	10.3	9.3	8.7	10.3	14	13.7	7.3	1.3	0	0	0
0	0	0	0	0.3	2.3	7.3	10.3	10.3	9.3	11	16	14.7	9.3	9	9.3	11.7	12.3	8	1.7	0	0	0
0	0	0	0	0	0.7	3	6	8.7	12.3	11.7	14	12	8.7	7.3	8.3	9	9.3	5.7	1	0	0	0
0	0	0	0	0	0	0.3	2	7.3	17	12.7	10.3	9.7	6.7	5.3	6	5	3.3	1.3	0	0	0	0
0	0	0	0.7	0.3	0	0	0.3	1.3	3.3	2.3	2	1.7	1.3	1.7	1.3	1	0.3	0	0	0	0	0
0	0	0	0	0	0	0	0	0	0	0	0	0	0	0.3	0.7	1	0.3	0	0	0	0	0
0	0	0	0	0	0	0	0	0	0	0	0	0	0	1	3.3	5.3	2.3	0.3	0	0	0	0
0	0	0	0	0	0	0.3	0.3	0	0	0	0	0	0.3	2.7	6.3	6.7	3	0.3	0	0	0	0
0	0	0	0	0	0	0	0.3	0	0	0	0	0	0.3	2	4.3	2.3	1	0	0	0	0	0
0	0	0	0	0	0	0	0	0	0	0	0	0	0	0.3	0.7	0.3	0	0	0	0	0	0
0	0	0	0	0	0	0	0	0	0	0	0	0	0	0	0	0	0	0	0	0	0	0
0	0	0	0	0	0	0	0	0	0	0	0	0	0	0	0	0	0	0	0	0	0	0
0	0	0	0	0	0	0	0	0	0	0	0	0	0	0	0	0	0	0	0	0	0	0
Frame 30 (60.00 ms)
0	0	0	0	0	0	0	0	0	0	0	0	0	0	0	0	0	0	0	0	0	0	0
0	0	0	0	0	0	0	0	0	0	0	0	0	0	0.3	1.3	1.3	1.3	1.7	1.7	0.3	0	0
0	0	0	0	0	0	0	0	0	0	0	0	0.3	1.3	3.7	9.3	8.7	8	10	9	3.7	0.7	0
0	0	0	0	0	0	0	0	0	0	0	0.3	2	5.7	12	23	20.7	17.7	18.7	15.3	10.7	2.7	0
0	0	0	0	0	0	0	0	0	0	0	1.3	6.7	12.3	18.7	29.3	34	25.3	20.3	18.7	12.7	3	0.3
0	0	0	0	0	0	0	0	0	0	0.3	3.7	10.7	14	19.7	29.7	35	24	18	15.3	8	1.7	0
0	0	0	0	0	0	0	0	0	0	0.7	3.7	7.7	10.3	17	23.3	26	20	17.7	10.3	3.3	0.3	0
0	0	0	0	0	0	0	0	0	0	0.7	3.3	5.7	9	17.7	19.7	18.3	14.3	11.3	6	1.3	0	0
0	0	0	0	0	0	0	0	0	0	1	3	4.7	5.7	8	9.7	9	10.3	6	1.7	0.3	0	0
0	0	0	0	0	0	0	0	0	0.3	1.3	3	4	3.3	3.7	4.3	4.7	4.7	1.3	0.3	0	0	0
0	0	0	0	0	0	0	0	0	0.7	1.7	2.7	2.7	1.7	1.7	1.3	1	0.7	0	0	0	0	0
0	0	0	0	0	0	0	0	0.7	1	2	3.3	2.3	0.7	0.3	0	0	0	0	0	0	0	0
0	0	0	0	0	0	0	0.3	1.3	1.7	2.3	2	1	0.3	0	0	0	0	0	0	0	0	0
0	0	0	0	0	0	0	0.7	1.3	1.7	2.3	2.3	1	0	0	0	0	0	0	0	0	0	0
0	0	0	0	0	0	0.3	1.3	1.3	2	2	1.7	0.7	0	0	0	0	0	0	0	0	0	0
0	0	0	0	0	0.3	1.3	1.7	1.3	1.7	1	0.7	0.3	0	0	0	0	0	0	0	0	0	0
0	0	0	0	0.3	2.3	3.7	3.7	2	1.3	1	0.3	0	0	0	0	0	0	0	0	0	0	0
0	0	0	0.3	2	4	4.7	4	2.7	1.7	0.7	0.3	0	0	0	0	0	0	0	0	0	0	0
0	0	0	1	4	5	4.3	3	2.7	2.7	1.3	0.7	0	0	0	0	0	0	0	0	0	0	0
0	0	0.3	2.3	6.3	7.3	6.3	5	4	4.3	3.7	2.3	0.7	0	0	0	0	0	0	0	0	0	0
0	0	1	6.7	9.7	9.7	8.7	7.3	6.3	7.7	7.3	5.3	2	1	0.7	1	1	0.3	0	0	0	0	0
0	0	2	11	17.7	16	9	7	7.3	10	11.7	8	4.7	3.7	4.3	7	6.7	3.3	0.7	0	0	0	0
0	0	0.7	4.3	11.3	11.7	10.7	8.3	8	9.7	12	11	8	6.3	8	12.7	13.3	11.7	4.3	0.7	0	0	0
0	0	0	0.7	3	5.3	8.3	9.3	9.7	9	10.3	13	11	10	9.7	11.7	15.7	15.3	8	1.3	0	0	0
0	0	0	0	0.3	2.3	7.7	10.7	10.7	10	11.7	16.7	15.3	10.3	9.7	10	12.7	13.7	8.7	1.7	0	0	0
0	0	0	0	0	0.7	3	6.3	9.3	13	12.3	15	12.7	9.3	8	9.3	10	10.3	6.3	1	0	0	0
0	0	0	0	0	0	0.3	2	8	18	14	11.3	10.3	7.7	6	6.7	5.7	4	1.3	0.3	0	0	0
0	0	0	0.7	0.3	0	0	0.3	1.7	4	3	2	2	1.7	1.7	1.7	1	0.3	0	0	0	0	0
0	0	0	0	0	0	0	0	0	0	0	0	0	0	0.3	0.7	1.3	0.7	0	0	0	0	0
0	0	0	0	0	0	0	0	0	0	0	0	0	0.3	1.3	4.7	7	3.3	0.3	0	0	0	0
0	0	0	0	0	0	0.3	0.3	0	0	0	0	0	0.7	3.7	8	9	4	0.7	0	0	0	0
0	0	0	0	0	0	0	0.3	0.3	0	0	0	0	0.7	2.3	5.3	3.3	1	0	0	0	0	0
0	0	0	0	0	0	0	0	0	0	0	0	0	0	0.7	1	0.3	0	0	0	0	0	0
0	0	0	0	0	0	0	0	0	0	0	0	0	0	0	0	0	0	0	0	0	0	0
0	0	0	0	0	0	0	0	0	0	0	0	0	0	0	0	0	0	0	0	0	0	0
0	0	0	0	0	0	0	0	0	0	0	0	0	0	0	0	0	0	0	0	0	0	0
Frame 31 (62.00 ms)
0	0	0	0	0	0	0	0	0	0	0	0	0	0	0	0	0	0	0	0	0	0	0
0	0	0	0	0	0	0	0	0	0	0	0	0	0	0.3	1.3	1.3	1.3	1.7	1.7	0.3	0	0
0	0	0	0	0	0	0	0	0	0	0	0	0.3	1.3	3.7	9.3	8.7	8.3	10.3	9.7	4	0.7	0
0	0	0	0	0	0	0	0	0	0	0	0.3	2	5.7	12	23	20.7	17.7	18.7	15.7	11.3	2.7	0.3
0	0	0	0	0	0	0	0	0	0	0	1.3	6.7	12.3	18.7	29.3	34	25.3	20.3	19.3	13.3	3.3	0.3
0	0	0	0	0	0	0	0	0	0	0.3	3.3	10.7	14	19.7	29.7	35	24.7	18.7	15.7	8.3	1.7	0
0	0	0	0	0	0	0	0	0	0	0.3	3.3	7.7	10.3	17.3	23.7	26	20.3	18	11	3.7	0.3	0
0	0	0	0	0	0	0	0	0	0	0.7	3.3	5.7	9	18	20	18.7	14.7	12	6.7	1.3	0	0
0	0	0	0	0	0	0	0	0	0	1	3	4.7	5.7	8	10	9.3	10.7	6.3	2	0.3	0	0
0	0	0	0	0	0	0	0	0	0.3	1.3	3	4	3.7	4	4.7	5	5.3	2	0.3	0	0	0
0	0	0	0	0	0	0	0	0	0.7	2	3	3	2	1.7	1.3	1	1	0.3	0	0	0	0
0	0	0	0	0	0	0	0	0.7	1	2	3.3	2.7	0.7	0.3	0	0	0	0	0	0	0	0
0	0	0	0	0	0	0	0.3	1.3	2	2.3	2.3	1	0.3	0	0	0	0	0	0	0	0	0
0	0	0	0	0	0	0	0.7	1.3	1.7	2.3	2.3	1	0	0	0	0	0	0	0	0	0	0
0	0	0	0	0	0	0.3	1.3	1.3	2.3	2.3	2	1	0	0	0	0	0	0	0	0	0	0
0	0	0	0	0	0.3	1.3	2	1.3	1.7	1.3	1	0.3	0	0	0	0	0	0	0	0	0	0
0	0	0	0	0.7	2.3	3.7	3.7	2	1.7	1.3	0.7	0	0	0	0	0	0	0	0	0	0	0
0	0	0	0.3	2	4	4.7	4	2.7	2	1	0.3	0	0	0	0	0	0	0	0	0	0	0
0	0	0	1	4.3	5.3	4.3	3.3	2.7	2.7	1.3	1	0.3	0	0	0	0	0	0	0	0	0	0
0	0	0.3	2.3	6.3	7.7	6.7	5	4	4.7	3.7	2.7	0.7	0	0	0	0	0	0	0	0	0	0
0	0	1.3	6.7	10	9.7	9	7.7	6.7	8	7.7	5.7	2.3	1	1	1.3	1.3	0.3	0	0	0	0	0
0	0	2	11.3	18.3	16.7	9.7	7.3	7.7	10.3	12.3	8.7	5	4	5	7.7	7.7	3.7	0.7	0	0	0	0
0	0	0.7	4.3	12	12	11	8.7	8.3	10	12.7	11.7	8.7	7	9	13.7	14.3	13	4.7	0.7	0	0	0
0	0	0	0.7	3	5.3	8.7	9.7	10	9.3	10.7	13.7	11.7	10.7	10.3	12.7	17	16.7	8.7	1.7	0	0	0
0	0	0	0	0.3	2.7	8.3	11.3	11.3	10.3	12.7	17.7	16.3	10.7	10.3	11	13.7	14.7	9.3	1.7	0	0	0
0	0	0	0	0	0.7	3.3	7	10	13.7	13.3	15.7	13.7	10	9	10.3	11	11.3	7.3	1.3	0	0	0
0	0	0	0.3	0	0	0.7	2.3	9	19.7	15	12	11	8.3	6.7	7.3	6.3	4.7	1.7	0.3	0	0	0
0	0	0.3	1	0.7	0	0	0.3	1.7	4	3	2.3	2	1.7	2	2	1.3	0.7	0	0	0	0	0
0	0	0	0.3	0	0	0	0	0	0	0	0	0	0	0.3	1.3	1.7	0.7	0	0	0	0	0
0	0	0	0	0	0	0	0	0	0	0	0	0	0.3	2	6	9	4.3	0.7	0	0	0	0
0	0	0	0	0	0	0.3	0.3	0.3	0	0	0	0	1	4.7	10	11	5	0.7	0	0	0	0
0	0	0	0	0	0	0	0.7	0.3	0	0	0	0	0.7	3.3	6.7	4.3	1.7	0.3	0	0	0	0
0	0	0	0	0	0	0	0	0	0	0	0	0	0.3	0.7	1	0.3	0	0	0	0	0	0
0	0	0	0	0	0	0	0	0	0	0	0	0	0	0	0	0	0	0	0	0	0	0
0	0	0	0	0	0	0	0	0	0	0	0	0	0	0	0	0	0	0	0	0	0	0
0	0	0	0	0	0	0	0	0	0	0	0	0	0	0	0	0	0	0	0	0	0	0
Frame 32 (64.00 ms)
0	0	0	0	0	0	0	0	0	0	0	0	0	0	0	0	0	0	0	0	0	0	0
0	0	0	0	0	0	0	0	0	0	0	0	0	0	0.3	1	1.3	1.3	1.7	1.7	0.3	0	0
0	0	0	0	0	0	0	0	0	0	0	0	0.3	1.3	3.7	9	8.3	8.3	10.3	9.7	4	0.7	0
0	0	0	0	0	0	0	0	0	0	0	0.3	1.7	5.3	12	23	20.7	17.7	19	16	11.3	3	0.3
0	0	0	0	0	0	0	0	0	0	0	1	6.3	12	18.3	29	34	25.7	20.7	19.7	13.7	3.7	0.3
0	0	0	0	0	0	0	0	0	0	0.3	3	10.7	13.7	19.7	29.7	35	24.7	18.7	16	8.7	1.7	0
0	0	0	0	0	0	0	0	0	0	0.3	3.3	7.7	10.3	17.3	24	26	20.3	18.3	11.3	4	0.7	0
0	0	0	0	0	0	0	0	0	0	0.7	3.3	5.7	9.3	18.7	20.7	19	15	12.7	7	1.7	0	0
0	0	0	0	0	0	0	0	0	0	1	3	5	6	8.3	10.3	10	11.7	7	2.3	0.3	0	0
0	0	0	0	0	0	0	0	0	0.3	1.3	3.3	4.3	4	4	5	5.7	6	2	0.3	0	0	0
0	0	0	0	0	0	0	0	0	0.7	2	3	3	2	1.7	1.7	1.3	1	0.3	0	0	0	0
0	0	0	0	0	0	0	0	0.7	1.3	2	3.7	2.7	0.7	0.3	0	0	0	0	0	0	0	0
0	0	0	0	0	0	0	0.3	1.3	2	2.3	2.3	1.3	0.3	0	0	0	0	0	0	0	0	0
0	0	0	0	0	0	0	1	1.3	1.7	2.7	2.7	1.3	0	0	0	0	0	0	0	0	0	0
0	0	0	0	0	0	0.3	1.3	1.3	2.3	2.7	2.3	1	0	0	0	0	0	0	0	0	0	0
0	0	0	0	0	0.3	1.3	2	1.3	1.7	1.3	1	0.3	0	0	0	0	0	0	0	0	0	0
0	0	0	0	0.7	2.3	3.7	3.7	2	1.7	1.3	0.7	0	0	0	0	0	0	0	0	0	0	0
0	0	0	0.3	2	4.3	4.7	4	2.7	2	1	0.3	0	0	0	0	0	0	0	0	0	0	0
0	0	0	1	4.3	5.3	4.3	3.3	2.7	2.7	1.7	1	0.3	0	0	0	0	0	0	0	0	0	0
0	0	0.3	2.3	6.3	7.7	7	5.3	4.3	4.7	3.7	2.7	0.7	0	0	0	0	0	0	0	0	0	0
0	0	1.3	6.7	10	10	9.3	8	7	8	8	5.7	2.7	1.3	1	1.3	1.3	0.3	0	0	0	0	0
0	0	2	11.7	18.3	16.7	9.7	7.7	8	10.7	13	9	5	4.3	5.3	8.3	8.3	4	1	0	0	0	0
0	0	0.7	4.3	12	12.7	11.7	9	8.3	10.3	13.3	12.3	9.3	7.7	9.7	15.3	16	14.3	5.3	0.7	0	0	0
0	0	0	0.7	3.3	5.7	9	10.3	10.3	10	11.3	14.3	12.3	11.3	11.3	13.7	18.3	18	9.7	1.7	0	0	0
0	0	0	0	0.3	2.7	8.7	12.3	12	11	13	19	17.3	11.7	11.3	12	15	16	10.3	2	0	0	0
0	0	0	0	0	0.7	3.7	7.7	10.3	14.7	14.3	17	14.3	10.7	9.7	11	11.7	12.3	7.7	1.3	0	0	0
0	0	0	0.3	0	0	0.7	2.7	9.7	20.7	16	13	12.3	9	7.3	7.7	7	5	2	0.3	0	0	0
0	0	0.3	1	0.7	0	0	0.3	2	4.3	3.3	2.7	2.7	2	2	2	1.3	0.7	0	0	0	0	0
0	0	0	0.3	0	0	0	0	0	0	0	0	0	0	0.3	1.7	2	1	0	0	0	0	0
0	0	0	0	0	0	0	0	0	0	0	0	0	0.3	2.3	7.3	11	5.7	1	0	0	0	0
0	0	0	0	0	0	0.3	0.7	0.3	0	0	0	0	1	5.3	12	13.7	6.7	1	0	0	0	0
0	0	0	0	0	0	0.3	1	0.7	0	0	0	0	1	4	8	5.3	2	0.3	0	0	0	0
0	0	0	0	0	0	0	0.3	0	0	0	0	0	0.3	1	1.7	0.7	0	0	0	0	0	0
0	0	0	0	0	0	0	0	0	0	0	0	0	0	0	0	0	0	0	0	0	0	0
0	0	0	0	0	0	0	0	0	0	0	0	0	0	0	0	0	0	0	0	0	0	0
0	0	0	0	0	0	0	0	0	0	0	0	0	0	0	0	0	0	0	0	0	0	0
Frame 33 (66.00 ms)
0	0	0	0	0	0	0	0	0	0	0	0	0	0	0	0	0	0	0	0	0	0	0
0	0	0	0	0	0	0	0	0	0	0	0	0	0	0.3	1	1	1.3	1.7	1.7	0.3	0	0
0	0	0	0	0	0	0	0	0	0	0	0	0.3	1	3.3	8.7	8.3	8	10.3	9.7	4	0.7	0
0	0	0	0	0	0	0	0	0	0	0	0	1.3	5	11.3	22.7	20.7	17.7	18.7	16	12	3.3	0.3
0	0	0	0	0	0	0	0	0	0	0	1	5.7	12	18.3	29.7	34.3	25.7	20.7	19.7	14	4	0.3
0	0	0	0	0	0	0	0	0	0	0.3	2.7	10.3	13.7	19.7	29.7	34.7	24.7	18.7	16.3	9	2	0
0	0	0	0	0	0	0	0	0	0	0.3	3	7.7	10.3	17.7	23.7	25	20.3	18.7	11.7	4.3	0.7	0
0	0	0	0	0	0	0	0	0	0	0.7	3	5.7	9.7	19	21	19	15.3	13	7.3	1.7	0	0
0	0	0	0	0	0	0	0	0	0	1	3.3	5	6.3	8.7	10.7	10.3	12.3	7.3	2.3	0.3	0	0
0	0	0	0	0	0	0	0	0	0.3	1.3	3.3	4.3	4	4.3	5.3	6.3	6.7	2.3	0.3	0	0	0
0	0	0	0	0	0	0	0	0	0.7	2	3	3.3	2	2	1.7	1.3	1	0.3	0	0	0	0
0	0	0	0	0	0	0	0	0.7	1.3	2.3	3.7	3	1	0.3	0.3	0	0	0	0	0	0	0
0	0	0	0	0	0	0	0.3	1.3	2	2.7	2.7	1.3	0.3	0	0	0	0	0	0	0	0	0
0	0	0	0	0	0	0	1	1.3	2	2.7	2.7	1.3	0.3	0	0	0	0	0	0	0	0	0
0	0	0	0	0	0	0.3	1.3	1.7	2.3	2.7	2.3	1	0.3	0	0	0	0	0	0	0	0	0
0	0	0	0	0	0.7	1.7	2	1.3	1.7	1.7	1.3	0.3	0	0	0	0	0	0	0	0	0	0
0	0	0	0	0.7	2.3	4	3.7	2	1.7	1.3	0.7	0	0	0	0	0	0	0	0	0	0	0
0	0	0	0.3	2	4.3	4.7	4	3	2	1	0.3	0	0	0	0	0	0	0	0	0	0	0
0	0	0	1	4.3	5.3	4.3	3.3	3	3	1.7	1	0.3	0	0	0	0	0	0	0	0	0	0
0	0	0.3	2.7	6.3	7.7	7	5.3	4.3	4.7	4	2.7	1	0.3	0	0	0	0	0	0	0	0	0
0	0	1.3	7	10	10	9.3	8.3	7	8.3	8.7	6.3	2.7	1.3	1	1.3	1.3	0.3	0	0	0	0	0
0	0	2	11.7	18.7	17.3	10	7.7	8	11.3	13.7	9.7	5.3	4.3	5.7	9	9.3	4.3	1	0	0	0	0
0	0	0.7	4.3	12.3	13	12	9.3	8.7	11	14	13	9.7	8	10.3	16	17.3	16	6	0.7	0	0	0
0	0	0	0.7	3.3	6	9.3	10.7	10.7	10.3	11.7	15	12.7	12	12	15	19.7	19.7	10.7	2	0	0	0
0.3	0	0	0	0.7	3	9	12.7	12.7	11.3	13.7	20	18	12	12	13	16.3	17.3	11	2.3	0	0	0
0	0	0	0	0	0.7	4	8	11	15	15	17.7	15	11.3	10	12	12.7	13.3	8.7	1.7	0	0	0
0	0	0	0.3	0	0	0.7	3	10.3	22	17	14	13	9.3	7.7	8.3	7.3	5.7	2	0.3	0	0	0
0	0	0.3	1	0.7	0	0	0.3	2	4.7	3.7	2.7	2.7	2.3	2.3	2.3	1.3	0.7	0	0	0	0	0
0	0	0	0.3	0	0	0	0	0	0	0	0	0	0	0.7	1.7	2.7	1.3	0.3	0	0	0	0
0	0	0	0	0	0.3	0.3	0.3	0	0	0	0	0	0.3	2.7	9	13.3	7.3	1	0	0	0	0
0	0	0	0	0	0	0.7	1	0.3	0	0	0	0	1.3	6.3	14.7	16.7	8	1	0	0	0	0
0	0	0	0	0	0	0.3	1.3	1	0	0	0	0	1.3	5	9.3	6.7	2.3	0.3	0	0	0	0
0	0	0	0	0	0	0	0.3	0.3	0	0	0	0	0.3	1.3	1.7	1	0.3	0	0	0	0	0
0	0	0	0	0	0	0	0	0	0	0	0	0	0	0	0	0	0	0	0	0	0	0
0	0	0	0	0	0	0	0	0	0	0	0	0	0	0	0	0	0	0	0	0	0	0
0	0	0	0	0	0	0	0	0	0	0	0	0	0	0	0	0	0	0	0	0	0	0
Frame 34 (68.00 ms)
0	0	0	0	0	0	0	0	0	0	0	0	0	0	0	0	0	0	0	0	0	0	0
0	0	0	0	0	0	0	0	0	0	0	0	0	0	0.3	1	1	1	1.7	1.7	0.3	0	0
0	0	0	0	0	0	0	0	0	0	0	0	0	1	3.3	8	7.7	7.7	10	9.7	4.3	0.7	0
0	0	0	0	0	0	0	0	0	0	0	0	1.3	4.7	11	21.7	20	17	18.3	16	12	3.3	0.3
0	0	0	0	0	0	0	0	0	0	0	1	5.3	11.3	17.7	28.7	33.3	25.3	20.7	19.7	14	4	0.3
0	0	0	0	0	0	0	0	0	0	0	2.3	10	13.3	19.3	29.7	34.7	24.7	19	16.3	9	2	0
0	0	0	0	0	0	0	0	0	0	0.3	2.7	7.3	10.3	17.3	24	25	20.7	19	12	4.7	0.7	0
0	0	0	0	0	0	0	0	0	0	0.7	3	5.7	9.7	19	21.3	19.3	15.3	13.3	7.7	2	0	0
0	0	0	0	0	0	0	0	0	0	1	3.3	5	6.3	8.7	11	10.3	12.7	7.7	2.7	0.3	0	0
0	0	0	0	0	0	0	0	0	0.3	1.3	3.3	4.3	4.3	4.3	5.3	6.3	7.3	2.7	0.3	0	0	0
0	0	0	0	0	0	0	0	0	0.7	2	3.3	3.3	2.3	2	1.7	1.7	1.3	0.3	0	0	0	0
0	0	0	0	0	0	0	0	0.7	1.3	2.3	4	3	1	0.7	0.3	0	0	0	0	0	0	0
0	0	0	0	0	0	0	0.3	1.7	2	2.7	2.7	1.7	0.3	0	0	0	0	0	0	0	0	0
0	0	0	0	0	0	0	1	1.3	2	3	3	1.3	0.3	0	0	0	0	0	0	0	0	0
0	0	0	0	0	0	0.3	1.3	1.7	2.7	3	2.7	1.3	0.3	0	0	0	0	0	0	0	0	0
0	0	0	0	0	0.7	1.7	2	1.7	1.7	1.7	1.3	0.3	0	0	0	0	0	0	0	0	0	0
0	0	0	0	0.7	2.3	4	3.7	2.3	1.7	1.3	0.7	0	0	0	0	0	0	0	0	0	0	0
0	0	0	0.3	2	4.3	4.7	4	3	2	1.3	0.7	0	0	0	0	0	0	0	0	0	0	0
0	0	0	1	4.3	5.3	4.7	3.3	3	3	2	1.3	0.3	0	0	0	0	0	0	0	0	0	0
0	0	0.3	2.7	6.3	7.7	7	5.7	4.3	4.7	4.3	3	1	0.3	0	0	0	0	0	0	0	0	0
0	0	1.3	7	10.3	10	9.7	8.7	7.3	8.7	8.7	6.3	3	1.3	1.3	1.7	1.7	0.3	0	0	0	0	0
0	0	2	12	19	17.3	10.3	8	8.3	11.7	14.3	9.7	5.7	4.7	6.3	9.7	10.3	5	1.3	0	0	0	0
0	0	0.7	4.7	12.7	13	12	9.7	9	11.3	14.7	13.3	10	8.7	11	17.3	18.7	17.7	6.7	1	0	0	0
0	0	0	0.7	3.7	6	9.7	11	11	10.7	12.3	15.7	13.7	12.7	12.7	16	21.3	21	11.3	2	0	0	0
0.3	0	0	0	0.7	3	9.3	13.3	13	12	14.3	20.7	18.7	12.7	12.7	14	17.7	18.3	12	2.3	0	0	0
0	0	0	0	0	0.7	4	8.3	11.3	15.7	15.7	18.3	15.7	12	10.7	12.7	13.7	14.3	9.3	1.7	0	0	0
0	0	0	0.3	0	0	0.7	3	10.7	22.7	17.7	14.7	14	10	8	8.7	8	6	2.3	0.3	0	0	0
0	0	0.3	1	0.7	0	0	0.3	2	4.7	3.7	3	3	2.3	2.3	2.3	1.7	1	0.3	0	0	0	0
0	0	0	0.3	0.3	0	0	0	0	0	0	0	0	0	0.7	2	3	1.7	0.3	0	0	0	0
0	0	0	0	0	0.3	0.3	0.3	0	0	0	0	0	0.3	3	10.3	15.3	8.7	1.3	0	0	0	0
0	0	0	0	0	0	0.7	1.3	0.7	0	0	0	0	1.3	7	16.3	19	9.3	1.3	0	0	0	0
0	0	0	0	0	0	0.3	1.7	1.3	0.3	0	0	0.3	1.7	5.7	10.3	7.3	3	0.3	0	0	0	0
0	0	0	0	0	0	0	0.3	0.3	0	0	0	0	0.3	1.7	2	1	0.3	0	0	0	0	0
0	0	0	0	0	0	0	0	0	0	0	0	0	0	0	0	0	0	0	0	0	0	0
0	0	0	0	0	0	0	0	0	0	0	0	0	0	0	0	0	0	0	0	0	0	0
0	0	0	0	0	0	0	0	0	0	0	0	0	0	0	0	0	0	0	0	0	0	0
Frame 35 (70.00 ms)
0	0	0	0	0	0	0	0	0	0	0	0	0	0	0	0	0	0	0	0	0	0	0
0	0	0	0	0	0	0	0	0	0	0	0	0	0	0.3	1	1	1	1.7	1.7	0.3	0	0
0	0	0	0	0	0	0	0	0	0	0	0	0	0.7	3	7.3	7.3	7.7	9.7	9.7	4.3	0.7	0
0	0	0	0	0	0	0	0	0	0	0	0	1	4	10.3	20.7	19.3	16.7	18	15.7	12	3.3	0.3
0	0	0	0	0	0	0	0	0	0	0	0.7	4.7	10.7	17	27.7	32.3	24	20.3	19.7	14	4	0.3
0	0	0	0	0	0	0	0	0	0	0	2	9.3	13	19	28.7	33.3	23.7	18.7	16.3	9.3	2	0
0	0	0	0	0	0	0	0	0	0	0.3	2.3	7	10.3	17.3	24	25	20.7	19	12	5	0.7	0
0	0	0	0	0	0	0	0	0	0	0.7	2.7	5.7	9.7	19	21.3	19.3	15.7	13.3	7.7	2	0.3	0
0	0	0	0	0	0	0	0	0	0	1	3.3	5	6.3	8.7	11	10.3	12.7	8.3	2.7	0.3	0	0
0	0	0	0	0	0	0	0	0	0.3	1.3	3.3	4.3	4.3	4.7	5.7	6.7	7.7	3	0.3	0	0	0
0	0	0	0	0	0	0	0	0	0.7	2	3.3	3.3	2.3	2.3	2	1.7	1.3	0.3	0	0	0	0
0	0	0	0	0	0	0	0	0.7	1.3	2.7	4	3.3	1.3	0.7	0.3	0	0	0	0	0	0	0
0	0	0	0	0	0	0	0.3	1.7	2.3	3	3	1.7	0.7	0	0	0	0	0	0	0	0	0
0	0	0	0	0	0	0	1	1.7	2.3	3	3	1.7	0.3	0	0	0	0	0	0	0	0	0
0	0	0	0	0	0	0.3	1.7	1.7	3	3	2.7	1.3	0.3	0	0	0	0	0	0	0	0	0
0	0	0	0	0	0.7	1.7	2	1.7	2	2	1.7	0.3	0	0	0	0	0	0	0	0	0	0
0	0	0	0	0.7	2.3	4	4	2.3	2	1.7	1	0	0	0	0	0	0	0	0	0	0	0
0	0	0	0.3	2	4.3	4.7	4	3	2	1.3	0.7	0	0	0	0	0	0	0	0	0	0	0
0	0	0	1	4.3	5.3	4.7	3.3	3	3	2	1.3	0.3	0	0	0	0	0	0	0	0	0	0
0	0	0.3	2.7	6.3	7.7	7	5.7	4.7	5	4.3	3.3	1	0.3	0	0	0	0	0	0	0	0	0
0	0	1.3	7	10.3	10.3	9.7	8.7	7.3	9	9	6.7	3	1.7	1.3	1.7	1.7	0.7	0	0	0	0	0
0	0	2	12	19	17.7	10.3	8.3	8.7	12.3	15	10.3	6	5	6.7	10.3	11	5.7	1.3	0	0	0	0
0	0	0.7	4.7	12.7	13.3	12.3	10	9.3	12	15.7	14	10.7	9	11.7	18.3	19.7	19	7.3	1	0	0	0
0	0	0	0.7	3.7	6.3	10	11.7	11.7	11	12.7	16.3	14	13.3	13.3	17	22.7	22	12.3	2.3	0	0	0
0.3	0	0	0	0.7	3	9.7	14	13.7	12.7	15	21.3	19.3	13.3	13.3	15	18.7	19.3	12.7	2.7	0	0	0
0	0	0	0	0	0.7	4.3	8.7	12	16.7	16	19	16.3	12.7	11.7	13.3	14.3	15.3	10	2	0	0	0
0	0	0	0.3	0	0	0.7	3.3	11.3	23.7	18.3	15.3	14.3	10.3	8.7	9.3	8.3	6.7	2.7	0.3	0	0	0
0	0	0.3	1	0.7	0	0	0.3	2.3	5.3	4	3	3	2.3	2.7	2.7	1.7	1	0.3	0	0	0	0
0	0	0	0.3	0.3	0	0	0	0	0	0	0	0	0	0.7	2.3	3.3	2	0.3	0	0	0	0
0	0	0	0	0	0.3	0.3	0.3	0	0	0	0	0	0.3	3.3	11.3	17.7	10.3	1.7	0	0	0	0
0	0	0	0	0	0.3	0.7	1.3	1	0	0	0	0	1.7	8	18.3	21.7	10.7	1.7	0	0	0	0
0	0	0	0	0	0	0.7	2	1.7	0.3	0	0	0.3	1.7	6	11.3	8.3	3.3	0.3	0	0	0	0
0	0	0	0	0	0	0	0.3	0.3	0	0	0	0	0.7	2	2.3	1	0.3	0	0	0	0	0
0	0	0	0	0	0	0	0	0	0	0	0	0	0	0.3	0	0	0	0	0	0	0	0
0	0	0	0	0	0	0	0	0	0	0	0	0	0	0	0	0	0	0	0	0	0	0
0	0	0	0	0	0	0	0	0	0	0	0	0	0	0	0	0	0	0	0	0	0	0
Frame 36 (72.00 ms)
0	0	0	0	0	0	0	0	0	0	0	0	0	0	0	0	0	0	0	0	0	0	0
0	0	0	0	0	0	0	0	0	0	0	0	0	0	0.3	0.7	1	1	1.3	1.7	0.3	0	0
0	0	0	0	0	0	0	0	0	0	0	0	0	0.7	2.7	7	7	7	9	9	4	0.7	0
0	0	0	0	0	0	0	0	0	0	0	0	1	3.7	9.7	19.7	18.3	15.7	17	14.7	11.3	3	0.3
0	0	0	0	0	0	0	0	0	0	0	0.7	4.3	10	16.3	26.3	30.3	23	19	18.7	13.7	4	0.3
0	0	0	0	0	0	0	0	0	0	0	2	8.7	12.7	18.3	27.7	32	22.7	18	15.7	9	2	0
0	0	0	0	0	0	0	0	0	0	0.3	2.3	7	10	17	22.7	24.3	20.3	19	12	5	0.7	0
0	0	0	0	0	0	0	0	0	0	0.3	2.7	5.7	9.7	19.3	21.3	19	15.7	13.7	7.7	2	0.3	0
0	0	0	0	0	0	0	0	0	0	1	3.3	5	6.7	9	11	10.7	13	8.3	3	0.3	0	0
0	0	0	0	0	0	0	0	0	0.3	1.7	3.7	4.7	4.7	4.7	5.7	7	8	3	0.7	0	0	0
0	0	0	0	0	0	0	0	0	1	2.3	3.3	3.7	2.7	2.3	2	1.7	1.3	0.3	0	0	0	0
0	0	0	0	0	0	0	0	0.7	1.3	2.7	4	3.3	1.3	0.7	0.3	0	0	0	0	0	0	0
0	0	0	0	0	0	0	0.3	1.7	2.3	3	3	1.7	0.7	0	0	0	0	0	0	0	0	0
0	0	0	0	0	0	0	1	1.7	2.3	3.3	3.3	1.7	0.3	0	0	0	0	0	0	0	0	0
0	0	0	0	0	0	0.3	1.7	1.7	3	3.3	3	1.3	0.3	0	0	0	0	0	0	0	0	0
0	0	0	0	0	0.7	1.7	2.3	1.7	2	2	1.7	0.3	0	0	0	0	0	0	0	0	0	0
0	0	0	0	0.7	2.3	4	4	2.7	2	1.7	1	0	0	0	0	0	0	0	0	0	0	0
0	0	0	0.3	2	4.3	5	4.3	3.3	2.3	1.3	0.7	0	0	0	0	0	0	0	0	0	0	0
0	0	0	1	4.3	5.7	4.7	3.3	3	3	2	1.3	0.3	0	0	0	0	0	0	0	0	0	0
0	0	0.3	2.7	6.7	8	7.3	5.7	4.7	5	4.3	3.3	1.3	0.3	0	0	0	0	0	0	0	0	0
0	0	1.3	7	10.3	10.7	10	9	7.7	9.3	9.3	7	3.3	1.7	1.3	1.7	2	0.7	0	0	0	0	0
0	0	2	12	19.3	18.3	10.7	8.3	9	12.7	15.3	10.7	6	5.3	7	10.7	11.7	6	1.3	0	0	0	0
0	0	0.7	4.7	13.3	13.7	12.7	10	9.7	12.7	16	14.3	11	9.7	12.3	19	20.7	20	7.7	1	0	0	0
0	0	0	0.7	3.7	6.3	10.3	12	11.7	11.3	13.3	17	14.7	13.7	14	18	23.7	23	12.7	2.7	0	0	0
0.3	0	0	0	0.7	3.3	10	14.7	14.3	13	15.7	22	20	14	14	15.7	19.7	20	13.3	3	0	0	0
0	0	0	0	0	1	4.3	9	12.7	17.3	16.7	20	17	13.3	12	14	15	16.3	10.7	2	0	0	0
0	0	0	0.3	0	0	0.7	3.3	12	24.3	19.3	16.3	15	11	8.7	9.7	9	7	2.7	0.3	0	0	0
0	0	0.3	1	0.7	0	0	0.3	2.3	5.3	4.3	3.3	3	2.7	2.7	2.7	2	1.3	0.3	0	0	0	0
0	0	0	0.3	0.3	0	0	0	0	0	0	0	0	0.3	0.7	2.3	3.7	2	0.3	0	0	0	0
0	0	0	0	0	0.3	0.3	0.3	0	0	0	0	0	0.3	3.3	12.7	19.7	11.3	1.7	0	0	0	0
0	0	0	0	0	0.3	1	1.7	1.3	0.3	0	0	0.3	2	8.7	20.3	24.3	12	1.7	0	0	0	0
0	0	0	0	0	0	0.7	2.7	2.3	0.3	0	0	0.3	2.3	6.7	12.3	9.7	3.7	0.3	0	0	0	0
0	0	0	0	0	0	0	0.7	0.7	0	0	0	0	0.7	2	2.3	1.3	0.3	0	0	0	0	0
0	0	0	0	0	0	0	0	0	0	0	0	0	0	0.3	0	0	0	0	0	0	0	0
0	0	0	0	0	0	0	0	0	0	0	0	0	0	0	0	0	0	0	0	0	0	0
0	0	0	0	0	0	0	0	0	0	0	0	0	0	0	0	0	0	0	0	0	0	0
Frame 37 (74.00 ms)
0	0	0	0	0	0	0	0	0	0	0	0	0	0	0	0	0	0	0	0	0	0	0
0	0	0	0	0	0	0	0	0	0	0	0	0	0	0.3	0.7	1	1	1.3	1.3	0.3	0	0
0	0	0	0	0	0	0	0	0	0	0	0	0	0.3	2.3	6.3	6.7	6.7	8.3	8.7	3.7	0.7	0
0	0	0	0	0	0	0	0	0	0	0	0	0.7	3.3	9	18.3	17.3	15	16	14	11	3	0.3
0	0	0	0	0	0	0	0	0	0	0	0.7	4	9.3	15.3	24.7	29	21.7	18	18	13.3	4	0.3
0	0	0	0	0	0	0	0	0	0	0	2	8.3	12	17.7	26.3	30.3	21.7	17.3	15.7	9	2	0
0	0	0	0	0	0	0	0	0	0	0.3	2	6.7	10	17	22	23	19.7	17.7	11.7	5	0.7	0
0	0	0	0	0	0	0	0	0	0	0.3	2.7	5.7	9.7	19.3	21	18	15.3	13.3	7.7	2	0.3	0
0	0	0	0	0	0	0	0	0	0	1	3.3	5	6.7	9	11	10.7	13	8.3	3	0.3	0	0
0	0	0	0	0	0	0	0	0	0.3	1.7	3.7	4.7	4.7	5	5.7	7	8	3	0.7	0	0	0
0	0	0	0	0	0	0	0	0	1	2.3	3.7	3.7	2.7	2.3	2	1.7	1.3	0.3	0	0	0	0
0	0	0	0	0	0	0	0	0.7	1.3	2.7	4.3	3.3	1.3	0.7	0.3	0	0	0	0	0	0	0
0	0	0	0	0	0	0	0.3	1.7	2.3	3.3	3.3	2	0.7	0	0	0	0	0	0	0	0	0
0	0	0	0	0	0	0	1	1.7	2.3	3.7	3.3	1.7	0.3	0	0	0	0	0	0	0	0	0
0	0	0	0	0	0	0.3	1.7	1.7	3	3.3	3	1.3	0.3	0	0	0	0	0	0	0	0	0
0	0	0	0	0	0.7	1.7	2.3	1.7	2	2	1.7	0.7	0	0	0	0	0	0	0	0	0	0
0	0	0	0	0.7	2.7	4	4	2.7	2	1.7	1	0.3	0	0	0	0	0	0	0	0	0	0
0	0	0	0.3	2	4.3	5	4.3	3.3	2.3	1.7	1	0	0	0	0	0	0	0	0	0	0	0
0	0	0	1	4.3	5.7	4.7	3.3	3	3.3	2.3	1.3	0.3	0	0	0	0	0	0	0	0	0	0
0	0	0.3	2.7	6.7	8	7.3	5.7	4.7	5.3	4.7	3.3	1.3	0.3	0	0	0	0	0	0	0	0	0
0	0	1.3	7	10.7	11	10.3	9	8	9.3	9.7	7	3.3	1.7	1.3	1.7	2	0.7	0	0	0	0	0
0	0	2	12	19.3	18.7	11	8.7	9.3	13	16	11	6.3	5.3	7.3	11.3	12.3	6.3	1.3	0	0	0	0
0	0	0.7	4.7	13.3	14.3	13.3	10.3	10	13	16.7	15	11.7	10	12.7	20	21.7	21	8	1	0	0	0
0	0	0	0.7	3.7	6.7	10.7	12	12.3	12	13.7	17.7	15.3	14.3	14.3	19	24.7	24	13.3	2.7	0	0	0
0.3	0	0	0	0.7	3.3	10.3	15	14.7	13.3	16	22.7	20.7	14.3	14.7	16.3	20.3	20.7	13.7	3	0.3	0	0
0	0	0	0	0	1	4.7	9.7	13	18	17.3	20.7	17.7	13.7	12.7	14.7	15.7	16.7	11	2.3	0	0	0
0	0	0	0.3	0.3	0	0.7	3.7	12.3	25.3	20	16.7	15.7	11.3	9	10	9.3	7.3	3	0.3	0	0	0
0	0	0.3	1.3	0.7	0	0	0.3	2.3	5.7	4.3	3.3	3.3	2.7	3	3	2	1.3	0.3	0	0	0	0
0	0	0	0.3	0.3	0	0	0	0	0	0	0	0	0.3	1	2.7	4	2.3	0.3	0	0	0	0
0	0	0	0	0	0.7	0.7	0.3	0	0	0	0	0	0.3	4	13.7	21.3	12.3	2	0	0	0	0
0	0	0	0	0	0.3	1	1.7	1.3	0.3	0	0	0.3	2	9.3	22.3	26.7	13	2	0	0	0	0
0	0	0	0	0	0	0.7	3	2.7	0.3	0	0	0.3	2.3	7.3	13.3	10.3	4	0.7	0	0	0	0
0	0	0	0	0	0	0	0.7	0.7	0	0	0	0	0.7	2.3	2.7	1.3	0.3	0	0	0	0	0
0	0	0	0	0	0	0	0	0	0	0	0	0	0	0.3	0	0	0	0	0	0	0	0
0	0	0	0	0	0	0	0	0	0	0	0	0	0	0	0	0	0	0	0	0	0	0
0	0	0	0	0	0	0	0	0	0	0	0	0	0	0	0	0	0	0	0	0	0	0
Frame 38 (76.00 ms)
0	0	0	0	0	0	0	0	0	0	0	0	0	0	0	0	0	0	0	0	0	0	0
0	0	0	0	0	0	0	0	0	0	0	0	0	0	0	0.7	1	1	1.3	1.3	0.3	0	0
0	0	0	0	0	0	0	0	0	0	0	0	0	0.3	2	6	6.3	6.3	8	8	3.7	0.7	0
0	0	0	0	0	0	0	0	0	0	0	0	0.7	3	8.3	17.3	16.3	14.3	15	13	10.3	2.7	0.3
0	0	0	0	0	0	0	0	0	0	0	0.7	3.7	9	14.3	23.3	28	21.3	17	16.7	12.7	3.7	0.3
0	0	0	0	0	0	0	0	0	0	0	1.7	8	11.7	16.7	25	29.3	21	16.3	14.7	8.7	2	0
0	0	0	0	0	0	0	0	0	0	0.3	2	6.7	9.7	16.3	21	22.7	19.3	17.3	11.7	4.7	0.7	0
0	0	0	0	0	0	0	0	0	0	0.3	2.7	5.7	9.7	19	20.7	18	15.3	13.3	7.7	2	0.3	0
0	0	0	0	0	0	0	0	0	0	1	3.3	5.3	6.7	9	11	10.3	13.3	8.7	3	0.3	0	0
0	0	0	0	0	0	0	0	0	0.3	1.7	3.7	4.7	4.7	5	5.7	7.3	8.3	3.3	0.7	0	0	0
0	0	0	0	0	0	0	0	0	1	2.3	3.7	3.7	2.7	2.3	2	1.7	1.3	0.3	0	0	0	0
0	0	0	0	0	0	0	0	0.7	1.7	3	4.3	3.7	1.3	0.7	0.3	0	0	0	0	0	0	0
0	0	0	0	0	0	0	0.3	1.7	2.7	3.3	3.3	2	0.7	0	0	0	0	0	0	0	0	0
0	0	0	0	0	0	0.3	1	1.7	2.3	3.7	3.7	1.7	0.3	0	0	0	0	0	0	0	0	0
0	0	0	0	0	0	0.3	1.7	2	3.3	3.7	3	1.7	0.3	0	0	0	0	0	0	0	0	0
0	0	0	0	0	0.7	1.7	2.3	2	2.3	2	1.7	0.7	0	0	0	0	0	0	0	0	0	0
0	0	0	0	0.7	3	4.3	4	2.7	2.3	2	1.3	0.3	0	0	0	0	0	0	0	0	0	0
0	0	0	0.3	2.3	4.7	5	4.3	3.3	2.7	1.7	1	0.3	0	0	0	0	0	0	0	0	0	0
0	0	0	1	4.7	5.7	4.7	3.3	3	3.3	2.3	1.3	0.3	0	0	0	0	0	0	0	0	0	0
0	0	0.3	2.7	7	8.3	7.3	6	5	5.3	4.7	3.3	1.3	0.3	0	0	0	0	0	0	0	0	0
0	0	1.3	7.3	10.7	11	10.3	9.3	8	9.7	9.7	7.3	3.7	2	1.7	2	2	0.7	0	0	0	0	0
0	0	2.3	12.3	20	18.7	11	9	9.7	13.3	16.3	11.3	6.7	5.7	7.7	12	13.3	6.7	1.7	0	0	0	0
0	0	0.7	4.7	13.7	14.3	13.3	10.7	10	13	17	15.7	11.7	10.3	13	20.7	22.3	21.7	8.3	1	0	0	0
0	0	0	0.7	3.7	6.7	11	12.7	12.3	12	14	18	15.3	14.7	15	19.3	25.3	24.7	13.7	2.7	0	0	0
0.3	0	0	0	0.7	3.7	11	15.7	15.3	13.7	16.7	23.3	21.3	15	15	17	21	21.3	14	3.3	0.3	0	0
0	0	0	0	0	1	5	10	13.3	18.3	18	21.3	18.3	14	12.7	15	16.3	17.3	11.3	2.3	0	0	0
0	0	0	0.3	0.3	0	1	3.7	13	26	21	17.7	16	11.7	9.3	10.3	9.7	7.7	3	0.3	0	0	0
0	0	0.3	1.3	1	0.3	0	0.7	2.7	5.7	4.7	3.7	3.7	3	3	3	2	1.3	0.3	0	0	0	0
0	0	0	0.3	0.3	0.3	0	0	0	0	0	0	0	0.3	1	2.7	4.3	2.3	0.3	0	0	0	0
0	0	0	0	0.3	1	0.7	0.3	0.3	0	0	0	0	0.7	4	15	22.7	13.3	2	0	0	0	0
0	0	0	0	0	0.7	1.3	2	1.7	0.3	0	0	0.3	2.3	10	24	28.7	14	2.3	0	0	0	0
0	0	0	0	0	0	1	3.3	3	0.7	0	0	0.3	2.7	7.7	14.3	11.3	4.3	0.7	0	0	0	0
0	0	0	0	0	0	0	0.7	0.7	0	0	0	0	0.7	2.7	3	1.3	0.3	0	0	0	0	0
0	0	0	0	0	0	0	0	0	0	0	0	0	0	0.3	0.3	0	0	0	0	0	0	0
0	0	0	0	0	0	0	0	0	0	0	0	0	0	0	0	0	0	0	0	0	0	0
0	0	0	0	0	0	0	0	0	0	0	0	0	0	0	0	0	0	0	0	0	0	0
Frame 39 (78.00 ms)
0	0	0	0	0	0	0	0	0	0	0	0	0	0	0	0	0	0	0	0	0	0	0
0	0	0	0	0	0	0	0	0	0	0	0	0	0	0	0.7	0.7	1	1	1.3	0.3	0	0
0	0	0	0	0	0	0	0	0	0	0	0	0	0.3	2	5.7	6	6	7.7	8	3.3	0.7	0
0	0	0	0	0	0	0	0	0	0	0	0	0.7	3	8	16.7	15.7	13.7	14.3	12.7	10	2.7	0.3
0	0	0	0	0	0	0	0	0	0	0	0.3	3.3	9	14	22.7	26.7	20	16	16	12.3	3.7	0.3
0	0	0	0	0	0	0	0	0	0	0	1.7	8	11.3	16	24.3	28.3	20	15.3	14.3	8.7	2	0
0	0	0	0	0	0	0	0	0	0	0.3	2	6.7	9.7	16.3	20.7	22	18.7	16.3	11.3	4.7	0.7	0
0	0	0	0	0	0	0	0	0	0	0.3	2.7	5.7	9.7	19	20.7	17.7	15	13	7.7	2	0.3	0
0	0	0	0	0	0	0	0	0	0	1	3.3	5	6.7	9	11	10.3	13.3	8.7	3	0.3	0	0
0	0	0	0	0	0	0	0	0	0.3	1.7	3.7	4.7	4.7	5	5.7	7.3	8.7	3.3	0.7	0	0	0
0	0	0	0	0	0	0	0	0	1	2.7	4	4	2.7	2.3	2	2	1.7	0.3	0	0	0	0
0	0	0	0	0	0	0	0	0.7	1.7	3	4.7	3.7	1.3	0.7	0.3	0	0	0	0	0	0	0
0	0	0	0	0	0	0	0.7	1.7	2.7	3.7	3.7	2	0.7	0	0	0	0	0	0	0	0	0
0	0	0	0	0	0	0.3	1.3	1.7	2.7	4	3.7	2	0.3	0	0	0	0	0	0	0	0	0
0	0	0	0	0	0	0.7	2	2	3.3	3.7	3.3	1.7	0.3	0	0	0	0	0	0	0	0	0
0	0	0	0	0	0.7	2	2.7	2	2.3	2	2	0.7	0	0	0	0	0	0	0	0	0	0
0	0	0	0	0.7	3	4.3	4.3	3	2.3	2	1.3	0.3	0	0	0	0	0	0	0	0	0	0
0	0	0	0.3	2.3	5	5.3	4.7	3.7	2.7	1.7	1	0.3	0	0	0	0	0	0	0	0	0	0
0	0	0	1	4.7	6	5	3.7	3.3	3.3	2.3	1.7	0.3	0	0	0	0	0	0	0	0	0	0
0	0	0.3	2.7	7	8.7	7.7	6	5	5.3	4.7	3.7	1.3	0.3	0	0	0	0	0	0	0	0	0
0	0	1.3	7.7	11	11.3	10.7	9.3	8.3	10	10	7.7	3.7	2	1.7	2	2.3	0.7	0	0	0	0	0
0	0	2.3	13	20.3	19.3	11.7	9.3	9.7	13.7	16.7	11.7	7	5.7	8	12.3	14	7	1.7	0	0	0	0
0	0	0.7	5.3	14.3	15	14	11	10.3	13.3	17.7	16	12.3	10.3	13.7	21.7	23.3	22.7	8.7	1.3	0	0	0
0	0	0	0.7	4	7.3	11.3	13	12.7	12.7	14.7	18.7	16	15	15.7	20.3	26	25.7	14.3	3	0.3	0	0
0.3	0	0	0	0.7	3.7	11	16	16	14.3	17	23.7	22	15.3	15.3	17.3	21.3	21.7	14.3	3.3	0.3	0	0
0	0	0	0	0	1	5	10.3	14	18.7	18.7	22	18.7	14.3	13.3	15.7	16.7	17.7	11.7	2.3	0	0	0
0	0	0	0.3	0.3	0	1	4	13.3	26.7	21.7	18	16.7	12.3	9.7	11	10	8	3.3	0.3	0	0	0
0	0	0.3	1.3	1	0.3	0	0.7	2.7	6	5	3.7	3.7	3	3	3	2.3	1.3	0.3	0	0	0	0
0	0	0	0.3	0.3	0.3	0	0	0	0	0	0	0	0.3	1	3	4.3	2.7	0.3	0	0	0	0
0	0	0	0	0.3	1.3	0.7	0.3	0.3	0	0	0	0	0.7	4.3	15.7	23.7	14	2.3	0	0	0	0
0	0	0	0	0	0.7	1.3	2.3	1.7	0.3	0	0	0.3	2.3	10.7	25	30	15	2.3	0	0	0	0
0	0	0	0	0	0	1	3.7	3.3	0.7	0	0	0.3	2.7	8.3	15	11.7	4.3	0.7	0	0	0	0
0	0	0	0	0	0	0.3	0.7	0.7	0	0	0	0	0.7	2.7	3	1.7	0.3	0	0	0	0	0
0	0	0	0	0	0	0	0	0	0	0	0	0	0	0.3	0.3	0	0	0	0	0	0	0
0	0	0	0	0	0	0	0	0	0	0	0	0	0	0	0	0	0	0	0	0	0	0
0	0	0	0	0	0	0	0	0	0	0	0	0	0	0	0	0	0	0	0	0	0	0
Frame 40 (80.00 ms)
0	0	0	0	0	0	0	0	0	0	0	0	0	0	0	0	0	0	0	0	0	0	0
0	0	0	0	0	0	0	0	0	0	0	0	0	0	0	0.7	0.7	0.7	1	1.3	0.3	0	0
0	0	0	0	0	0	0	0	0	0	0	0	0	0.3	2	5.3	5.7	5.7	7	7.3	3.3	0.7	0
0	0	0	0	0	0	0	0	0	0	0	0	0.7	3	8	16	15	13	13.7	11.7	9.7	2.7	0.3
0	0	0	0	0	0	0	0	0	0	0	0.7	3.7	8.7	13.3	21.7	25.7	19.3	15.7	15	12	3.3	0.3
0	0	0	0	0	0	0	0	0	0	0	1.7	8	11	15.7	23.3	27.3	19.7	15	14	8.3	2	0
0	0	0	0	0	0	0	0	0	0	0.3	2	6.7	9.3	15.7	20	21.7	18.3	16	11	4.7	0.7	0
0	0	0	0	0	0	0	0	0	0	0.3	2.7	5.7	9.3	18	20.3	17.7	15	13	7.7	2	0.3	0
0	0	0	0	0	0	0	0	0	0	1	3.7	5.3	6.7	9	11	10.3	13.3	8.7	3	0.3	0	0
0	0	0	0	0	0	0	0	0	0.3	1.7	4	5	5	5	6	7.3	8.7	3.3	0.7	0	0	0
0	0	0	0	0	0	0	0	0	1	2.7	4	4	2.7	2.3	2	2	1.7	0.3	0	0	0	0
0	0	0	0	0	0	0	0	0.7	1.7	3	5	4	1.7	0.7	0.3	0	0	0	0	0	0	0
0	0	0	0	0	0	0	0.7	1.7	2.7	3.7	3.7	2.3	0.7	0.3	0	0	0	0	0	0	0	0
0	0	0	0	0	0	0.3	1.3	1.7	2.7	4	4	2	0.3	0	0	0	0	0	0	0	0	0
0	0	0	0	0	0	0.7	2	2	3.3	4	3.3	1.7	0.3	0	0	0	0	0	0	0	0	0
0	0	0	0	0	0.7	2	2.7	2	2.7	2.3	2	0.7	0	0	0	0	0	0	0	0	0	0
0	0	0	0	0.7	3	4.7	4.3	3	2.3	2	1.3	0.3	0	0	0	0	0	0	0	0	0	0
0	0	0	0.3	2.7	5.3	5.7	4.7	3.7	2.7	2	1	0.3	0	0	0	0	0	0	0	0	0	0
0	0	0	1.3	5	6	5	3.7	3.3	3.7	2.7	1.7	0.3	0	0	0	0	0	0	0	0	0	0
0	0	0.3	3	7.3	9	8	6	5.3	5.7	5	4	1.7	0.3	0	0	0	0	0	0	0	0	0
0	0	1.3	7.7	11.3	11.7	11	9.7	8.7	10	10.3	7.7	3.7	2.3	2	2.3	2.3	0.7	0	0	0	0	0
0	0	2.3	13.7	21.3	20	12	9.7	10.3	14	17	12	7	6	8.3	12.7	14.3	7.3	1.7	0	0	0	0
0	0	0.7	5.3	14.7	15.3	14.7	11.7	10.7	13.7	18	16.7	12.7	11	13.7	22	24.3	23.3	9	1.3	0	0	0
0	0	0	1	4.3	7.7	11.7	13.3	13	13	15	19	16.3	15.7	16	20.7	26.7	26	14.3	3	0.3	0	0
0.3	0	0	0	0.7	4	11.3	16.7	16.3	14.7	17.7	24.3	22.7	16	16	18	22	22.3	14.7	3.3	0.3	0	0
0	0	0	0	0	1	5.3	10.7	14.3	19	19	22.7	19.3	15	13.7	16	17	18	12	2.3	0	0	0
0	0	0	0.3	0.3	0.3	1	4	13.7	27.3	22.3	18.7	17	12.3	10	11	10	8.3	3.3	0.3	0	0	0
0	0	0.3	1.3	1	0.3	0	0.7	2.7	6	5	4	3.7	3	3	3	2.3	1.3	0.3	0	0	0	0
0	0	0	0.3	0.3	0.3	0.3	0	0	0	0	0	0	0.3	1	3.3	4.7	2.7	0.3	0	0	0	0
0	0	0	0	0.3	1.3	1	0.3	0.3	0	0	0	0	0.7	4.7	17	25	14.7	2.3	0	0	0	0
0	0	0	0	0	0.7	1.7	2.3	2	0.3	0	0	0.3	2.7	11	26	31	15.3	2.3	0	0	0	0
0	0	0	0	0	0	1	4	3.7	0.7	0	0	0.3	3	8.7	15.7	12.3	4.7	0.7	0	0	0	0
0	0	0	0	0	0	0.3	1	0.7	0	0	0	0	1	3	3.3	1.7	0.3	0	0	0	0	0
0	0	0	0	0	0	0	0	0	0	0	0	0	0	0.3	0.3	0	0	0	0	0	0	0
0	0	0	0	0	0	0	0	0	0	0	0	0	0	0	0	0	0	0	0	0	0	0
0	0	0	0	0	0	0	0	0	0	0	0	0	0	0	0	0	0	0	0	0	0	0
Frame 41 (82.00 ms)
0	0	0	0	0	0	0	0	0	0	0	0	0	0	0	0	0	0	0	0	0	0	0
0	0	0	0	0	0	0	0	0	0	0	0	0	0	0	0.7	0.7	0.7	1	1	0.3	0	0
0	0	0	0	0	0	0	0	0	0	0	0	0	0.3	1.7	5	5.3	5.3	6.7	7	3	0.7	0
0	0	0	0	0	0	0	0	0	0	0	0	0.7	3	7.7	15.3	14.3	12.7	13.3	11.3	9.3	2.3	0
0	0	0	0	0	0	0	0	0	0	0	0.7	3.7	8.3	13	21	24.7	18.7	14.7	14.7	11.7	3.3	0.3
0	0	0	0	0	0	0	0	0	0	0	2	8	11	15.3	22.7	26.3	19	14.3	13.7	8	1.7	0
0	0	0	0	0	0	0	0	0	0	0.3	2.3	6.7	9.3	15.3	19.7	21	18	15.7	10.7	4.3	0.7	0
0	0	0	0	0	0	0	0	0	0	0.7	3	5.7	9.3	17.7	19	17.3	15	12.7	7.7	2	0	0
0	0	0	0	0	0	0	0	0	0	1	3.7	5.3	6.7	9	11	10.3	13.3	8.7	3	0.3	0	0
0	0	0	0	0	0	0	0	0	0.3	1.7	4	5	5	5	6	7.7	8.7	3.3	0.7	0	0	0
0	0	0	0	0	0	0	0	0.3	1	2.7	4	4	3	2.7	2.3	2	1.7	0.3	0	0	0	0
0	0	0	0	0	0	0	0.3	1	1.7	3	5	4	1.7	1	0.3	0	0	0	0	0	0	0
0	0	0	0	0	0	0	0.7	2	2.7	3.7	3.7	2.3	0.7	0.3	0	0	0	0	0	0	0	0
0	0	0	0	0	0	0.3	1.3	1.7	2.7	4	4.3	2	0.3	0	0	0	0	0	0	0	0	0
0	0	0	0	0	0	0.7	2	2	3.7	4	3.7	2	0.3	0	0	0	0	0	0	0	0	0
0	0	0	0	0	0.7	2	2.7	2	2.7	2.3	2	1	0	0	0	0	0	0	0	0	0	0
0	0	0	0	0.7	3.3	4.7	4.7	3.3	2.7	2	1.3	0.3	0	0	0	0	0	0	0	0	0	0
0	0	0	0.3	2.7	5.3	5.7	4.7	3.7	3	2	1.3	0.3	0	0	0	0	0	0	0	0	0	0
0	0	0	1.3	5	6.3	5	3.7	3.3	3.7	2.7	1.7	0.3	0	0	0	0	0	0	0	0	0	0
0	0	0.3	3	7.7	9	8.3	6.3	5.3	5.7	5	4	1.7	0.3	0	0	0	0	0	0	0	0	0
0	0	1.3	8	11.7	12	11.3	10	9	10.3	10.3	8	4	2.3	2	2.3	2.3	0.7	0	0	0	0	0
0	0	2.3	14	21.3	20.3	12.3	9.7	10.3	14.3	17.3	12.3	7.3	6	8.7	13	15	7.7	1.7	0	0	0	0
0	0	0.7	5.3	15.3	16	15	11.7	11	14	18.3	17	13	11	14.3	22.7	25	23.7	9	1.3	0	0	0
0	0	0	1	4.7	8	12	13.7	13.3	13.3	15.3	19.3	16.7	16	16.3	21	27	26.3	14.7	3	0.3	0	0
0.3	0	0	0	0.7	4	12	17.3	17	15	18	25	23	16.3	16	18.3	22.3	22.7	15	3.3	0.3	0	0
0	0	0	0	0	1	5.3	11.3	14.7	19.7	19.7	23.3	20	15.3	13.7	16.3	17.3	18.3	12.3	2.7	0	0	0
0	0	0	0.7	0.3	0.3	1	4.3	14	28.3	22.7	19	17.7	12.7	10	11.3	10.3	8.3	3.3	0.7	0	0	0
0	0	0.3	1.7	1	0.3	0	0.7	2.7	6	5	4	3.7	3.3	3.3	3.3	2.3	1.3	0.3	0	0	0	0
0	0	0	0.3	0.3	0.7	0.3	0	0	0	0	0	0	0.3	1	3.3	5	3	0.3	0	0	0	0
0	0	0	0	0.3	1.7	1	0.7	0.3	0	0	0	0	0.7	5	17.7	26.3	15.7	2.3	0	0	0	0
0	0	0	0	0	0.7	1.7	2.7	2	0.3	0	0	0.3	2.7	11.3	27.3	32.3	16	2.3	0	0	0	0
0	0	0	0	0	0	1.3	4.3	3.7	0.7	0	0	0.7	3.3	9	16	12.7	5	0.7	0	0	0	0
0	0	0	0	0	0	0.3	1	0.7	0	0	0	0	1	3	3.3	1.7	0.3	0	0	0	0	0
0	0	0	0	0	0	0	0	0	0	0	0	0	0	0.3	0.3	0	0	0	0	0	0	0
0	0	0	0	0	0	0	0	0	0	0	0	0	0	0	0	0	0	0	0	0	0	0
0	0	0	0	0	0	0	0	0	0	0	0	0	0	0	0	0	0	0	0	0	0	0
Frame 42 (84.00 ms)
0	0	0	0	0	0	0	0	0	0	0	0	0	0	0	0	0	0	0	0	0	0	0
0	0	0	0	0	0	0	0	0	0	0	0	0	0	0	0.7	0.7	0.7	1	1	0.3	0	0
0	0	0	0	0	0	0	0	0	0	0	0	0	0.3	1.7	4.7	5	5	6.3	6.7	3	0.3	0
0	0	0	0	0	0	0	0	0	0	0	0	0.7	3	7.3	14.7	14	12	12.7	10.7	8.7	2.3	0
0	0	0	0	0	0	0	0	0	0	0	0.7	3.3	8.3	12.7	20.3	24	18	14	14	11	3	0.3
0	0	0	0	0	0	0	0	0	0	0	2	7.7	10.7	14.7	22	25.7	18.3	13.7	13	7.7	1.7	0
0	0	0	0	0	0	0	0	0	0	0.3	2.3	6.7	9.3	15	19	20.7	17.7	15	10.3	4.3	0.7	0
0	0	0	0	0	0	0	0	0	0	0.7	3	5.7	9.3	17.7	19	16.7	14.7	12.7	7.7	2	0	0
0	0	0	0	0	0	0	0	0	0	1	3.7	5.3	6.7	9	10.7	10.3	13	8.7	3	0.3	0	0
0	0	0	0	0	0	0	0	0	0.3	1.7	4	5	5	5	6	7.7	8.7	3.3	0.7	0	0	0
0	0	0	0	0	0	0	0	0.3	1	2.7	4.3	4.3	3	2.7	2.3	2	1.7	0.3	0	0	0	0
0	0	0	0	0	0	0	0.3	1	2	3.3	5.3	4	1.7	1	0.3	0.3	0	0	0	0	0	0
0	0	0	0	0	0	0	0.7	2	3	4	4	2.3	1	0.3	0	0	0	0	0	0	0	0
0	0	0	0	0	0	0.3	1.7	2	3	4.3	4.3	2	0.3	0	0	0	0	0	0	0	0	0
0	0	0	0	0	0	0.7	2.3	2.3	3.7	4.3	3.7	2	0.3	0	0	0	0	0	0	0	0	0
0	0	0	0	0	0.7	2.3	3	2.3	2.7	2.7	2.3	1	0	0	0	0	0	0	0	0	0	0
0	0	0	0	1	3.7	5	4.7	3.3	2.7	2.3	1.3	0.3	0	0	0	0	0	0	0	0	0	0
0	0	0	0.7	3	5.7	5.7	5	4	3	2.3	1.3	0.3	0	0	0	0	0	0	0	0	0	0
0	0	0	1.3	5.3	6.7	5.3	3.7	3.3	3.7	3	2	0.3	0	0	0	0	0	0	0	0	0	0
0	0	0.3	3.3	7.7	9.3	8.3	6.3	5.3	6	5.3	4	1.7	0.3	0	0	0	0	0	0	0	0	0
0	0	1.3	8.7	12	12.3	11.3	10.3	9	10.7	10.7	8	4	2.3	2	2.3	2.7	1	0	0	0	0	0
0	0	2.7	14.3	22	20.7	12.3	10	10.7	14.7	17.7	12.3	7.3	6.3	8.7	13.3	15.3	8	2	0	0	0	0
0	0	0.7	5.7	15.7	16.3	15.3	12	11.3	14.3	19	17.3	13	11.3	14.7	23	25.7	24.7	9.3	1.3	0	0	0
0	0	0	1	4.7	8	12.7	14	13.7	13.3	15.7	19.7	17	16.3	16.7	21.7	27.7	27	15	3	0.3	0	0
0.3	0	0	0	0.7	4	12.3	17.7	17.3	15.3	18.3	25.7	23.3	16.3	16.7	19	23	23	15	3.3	0.3	0	0
0	0.3	0	0	0	1	5.7	11.7	15.3	20	20	23.7	20.3	15.3	14.3	17	18	18.7	12.3	2.7	0	0	0
0	0	0	0.7	0.3	0.3	1	4.3	14.7	28.7	23.3	19.3	17.7	13	10.3	11.7	10.7	8.7	3.3	0.7	0	0	0
0	0	0.3	1.7	1.3	0.3	0	0.7	3	6.3	5.3	4	4	3.3	3.3	3.3	2.3	1.3	0.3	0	0	0	0
0	0	0	0.3	0.3	0.7	0.3	0	0	0	0	0	0	0.3	1	3.7	5.3	3	0.3	0	0	0	0
0	0	0	0	0.3	2	1.3	0.7	0.3	0	0	0	0	0.7	5	18.3	27	16	2.7	0	0	0	0
0	0	0	0	0	0.7	2	2.7	2	0.7	0	0	0.3	2.7	11.7	28	33.3	16.7	2.7	0	0	0	0
0	0	0	0	0	0	1.3	4.7	4	0.7	0	0	0.7	3.3	9.3	16.3	13	5	0.7	0	0	0	0
0	0	0	0	0	0	0.3	1	1	0	0	0	0	1	3.3	3.3	1.7	0.3	0	0	0	0	0
0	0	0	0	0	0	0	0	0	0	0	0	0	0	0.3	0.3	0	0	0	0	0	0	0
0	0	0	0	0	0	0	0	0	0	0	0	0	0	0	0	0	0	0	0	0	0	0
0	0	0	0	0	0	0	0	0	0	0	0	0	0	0	0	0	0	0	0	0	0	0
Frame 43 (86.00 ms)
0	0	0	0	0	0	0	0	0	0	0	0	0	0	0	0	0	0	0	0	0	0	0
0	0	0	0	0	0	0	0	0	0	0	0	0	0	0	0.3	0.7	0.7	1	1	0.3	0	0
0	0	0	0	0	0	0	0	0	0	0	0	0	0.3	1.7	4.7	5	5	6	6.3	2.7	0.3	0
0	0	0	0	0	0	0	0	0	0	0	0	0.7	2.7	6.7	14	13.3	11.7	11.7	10.3	8.7	2.3	0
0	0	0	0	0	0	0	0	0	0	0	0.7	3.3	8	12	19.3	22.7	17	13.3	13.3	10.7	3	0.3
0	0	0	0	0	0	0	0	0	0	0	2	7.7	10.7	14.3	21.3	24.7	17.7	13	12.7	7.7	1.7	0
0	0	0	0	0	0	0	0	0	0	0.3	2.3	6.7	9	14.7	18.7	20	17.3	15	10.3	4.3	0.7	0
0	0	0	0	0	0	0	0	0	0	0.7	3	5.7	8.7	16.3	17.7	16.3	14.7	12.7	7.7	2	0	0
0	0	0	0	0	0	0	0	0	0	1.3	3.7	5.3	6.7	8.7	10.7	10.3	13	8.7	3	0.3	0	0
0	0	0	0	0	0	0	0	0	0.3	2	4	5	5	5	6	7.7	8.7	3.3	0.7	0	0	0
0	0	0	0	0	0	0	0	0.3	1	3	4.3	4.3	3	2.7	2.3	2	1.7	0.3	0	0	0	0
0	0	0	0	0	0	0	0.3	1	2	3.3	5.3	4	2	1	0.3	0.3	0	0	0	0	0	0
0	0	0	0	0	0	0	0.7	2.3	3	4	4	2.3	1	0.3	0	0	0	0	0	0	0	0
0	0	0	0	0	0	0.3	1.7	2	3	4.3	4.3	2	0.3	0	0	0	0	0	0	0	0	0
0	0	0	0	0	0	0.7	2.3	2.3	4	4.3	3.7	2	0.3	0	0	0	0	0	0	0	0	0
0	0	0	0	0	1	2.3	3	2.3	3	2.7	2.3	1	0	0	0	0	0	0	0	0	0	0
0	0	0	0	1	3.7	5	4.7	3.3	2.7	2.3	1.7	0.3	0	0	0	0	0	0	0	0	0	0
0	0	0	0.7	3.3	5.7	6	5	4	3	2.3	1.3	0.3	0	0	0	0	0	0	0	0	0	0
0	0	0	1.7	5.7	6.7	5.3	4	3.7	4	3	2	0.3	0	0	0	0	0	0	0	0	0	0
0	0	0.3	3.7	8	9.3	8.7	6.7	5.7	6	5.3	4.3	1.7	0.3	0.3	0	0	0	0	0	0	0	0
0	0	1.7	8.7	12.3	12.3	11.7	10.7	9.3	11	11	8.3	4.3	2.3	2.3	2.7	2.7	1	0	0	0	0	0
0	0	2.7	14.7	22.3	21	12.7	10.3	11	15	18.3	13	7.3	6.3	9	13.7	15.7	8.3	2	0	0	0	0
0	0	0.7	6	16	16.7	15.7	12.3	11.7	15	19.7	17.7	13.3	11.7	14.7	23.3	26	25	9.3	1.3	0	0	0
0	0	0	1	5	8.3	13	14.3	14	13.7	16	20	17	16.7	17	22	28	27.3	15	3	0.3	0	0
0.3	0	0	0	1	4.3	12.7	18.3	17.7	15.7	19	25.7	23.7	16.7	17	19.3	23.3	23.3	15.3	3.3	0.3	0	0
0	0.3	0	0	0	1.3	5.7	11.7	15.7	20.7	20.7	24	20.7	15.7	14.3	17.3	18.3	19	12.7	2.7	0	0	0
0	0	0	0.7	0.3	0.3	1	4.7	15	29.3	24	20	18.3	13.3	10.7	12	11	9	3.7	0.7	0	0	0
0	0	0.3	1.7	1.3	0.3	0	0.7	3	6.7	5.3	4	4	3.3	3.7	3.3	2.3	1.7	0.3	0	0	0	0
0	0	0	0.3	0.3	0.7	0.3	0	0	0	0	0	0	0.3	1	3.7	5.3	3	0.3	0	0	0	0
0	0	0	0	0.3	2	1.3	0.7	0.3	0	0	0	0	0.7	5.3	19	28	16.3	2.7	0	0	0	0
0	0	0	0	0	1	2	3	2.3	0.7	0	0	0.3	3	12	28.7	34.3	17.3	2.7	0	0	0	0
0	0	0	0	0	0	1.3	5	4.3	0.7	0	0	0.7	3.3	9.3	16.7	13.3	5	0.7	0	0	0	0
0	0	0	0	0	0	0.3	1	1	0	0	0	0	1	3.3	3.3	2	0.3	0	0	0	0	0
0	0	0	0	0	0	0	0	0	0	0	0	0	0	0.3	0.3	0	0	0	0	0	0	0
0	0	0	0	0	0	0	0	0	0	0	0	0	0	0	0	0	0	0	0	0	0	0
0	0	0	0	0	0	0	0	0	0	0	0	0	0	0	0	0	0	0	0	0	0	0
Frame 44 (88.00 ms)
0	0	0	0	0	0	0	0	0	0	0	0	0	0	0	0	0	0	0	0	0	0	0
0	0	0	0	0	0	0	0	0	0	0	0	0	0	0	0.3	0.7	0.7	0.7	1	0.3	0	0
0	0	0	0	0	0	0	0	0	0	0	0	0	0.3	1.7	4.3	4.7	4.3	5.3	5.7	2.3	0.3	0
0	0	0	0	0	0	0	0	0	0	0	0	0.7	2.7	6.7	13.7	12.7	11	11.3	9.7	8	2	0
0	0	0	0	0	0	0	0	0	0	0	0.7	3.3	7.7	11.7	18.7	22	16.3	12.7	12.7	10.3	2.7	0.3
0	0	0	0	0	0	0	0	0	0	0	1.7	7.3	10	13.7	20.3	23.7	16.7	12.7	12	7.3	1.3	0
0	0	0	0	0	0	0	0	0	0	0.3	2.3	6.7	9	14	18	19.7	17	14.3	10.3	4	0.7	0
0	0	0	0	0	0	0	0	0	0	0.7	3	5.7	8.7	16	17	15.7	14.3	12.7	7.3	2	0	0
0	0	0	0	0	0	0	0	0	0	1.3	3.7	5.3	6.7	8.7	10.3	10	13	8.7	3	0.3	0	0
0	0	0	0	0	0	0	0	0	0.3	2	4	5	5	5.3	6	7.7	9	3.3	0.7	0	0	0
0	0	0	0	0	0	0	0	0.3	1	3	4.3	4.3	3	2.7	2.3	2	1.7	0.7	0	0	0	0
0	0	0	0	0	0	0	0.3	1	2	3.3	5.7	4.3	2	1	0.3	0.3	0	0	0	0	0	0
0	0	0	0	0	0	0	0.7	2.3	3.3	4.3	4.3	2.7	1	0.3	0	0	0	0	0	0	0	0
0	0	0	0	0	0	0.3	1.7	2.3	3.3	4.7	4.7	2.3	0.7	0	0	0	0	0	0	0	0	0
0	0	0	0	0	0	0.7	2.7	2.7	4	4.7	4	2.3	0.7	0	0	0	0	0	0	0	0	0
0	0	0	0	0	1	2.3	3.3	2.7	3	2.7	2.3	1	0.3	0	0	0	0	0	0	0	0	0
0	0	0	0	1	3.7	5	5	3.7	3	2.3	1.7	0.3	0	0	0	0	0	0	0	0	0	0
0	0	0	0.7	3.3	6	6	5	4	3.3	2.7	1.7	0.3	0	0	0	0	0	0	0	0	0	0
0	0	0	1.7	5.7	6.7	5.7	4	3.7	4	3	2	0.3	0	0	0	0	0	0	0	0	0	0
0	0	0.7	3.7	8	9.7	8.7	7	5.7	6	5.7	4.3	2	0.7	0.3	0	0	0	0	0	0	0	0
0	0	1.7	9	12.7	12.7	12	10.7	9.3	11	11	8.3	4.3	2.7	2.3	2.7	2.7	1	0	0	0	0	0
0	0	2.7	15.3	22.7	21.3	13	10.7	11.3	15.3	19	13.3	8	6.3	9	14	16	8.7	2	0	0	0	0
0	0	0.7	6	16.3	16.7	16	12.7	11.7	15.3	20.3	18.3	13.7	11.7	15	24	26.3	25.3	9.7	1.3	0	0	0
0	0	0	1	5	8.7	13.3	14.7	14.3	14	16.3	20.3	17.3	17	17.7	22.3	28.7	27.7	15.3	3	0.3	0	0
0.3	0	0	0	1	4.3	13	18.7	18	16	19.3	26.3	24	17	17.3	19.7	23.7	23.7	15.7	3.3	0.3	0	0
0	0.3	0	0	0	1.3	6	12.3	16	21	21	24.7	21	16	14.7	17.7	18.7	19.3	12.7	2.7	0	0	0
0	0	0	0.7	0.3	0.3	1	4.7	15.3	30	24.7	20.3	18.7	13.7	10.7	12	11	9	3.7	0.7	0	0	0
0	0	0.3	1.7	1.3	0.3	0	0.7	3	6.7	5.7	4.3	4	3.3	3.7	3.7	2.7	1.7	0.3	0	0	0	0
0	0	0	0.3	0.3	0.7	0.3	0	0	0	0.3	0	0	0.3	1	3.7	5.7	3.3	0.3	0	0	0	0
0	0	0	0	0.3	2.3	1.3	0.7	0.3	0	0	0	0	0.7	5.7	19.7	28.7	16.7	2.7	0	0	0	0
0	0	0	0	0	1	2	3	2.3	0.7	0	0	0.3	3	12.7	29.7	35.3	17.7	2.7	0	0	0	0
0	0	0	0	0	0	1.3	5	4.3	0.7	0	0	0.7	3.7	9.7	17	13.7	5.3	0.7	0	0	0	0
0	0	0	0	0	0	0.3	1	1	0	0	0	0	1	3.3	3.7	2	0.7	0	0	0	0	0
0	0	0	0	0	0	0	0	0	0	0	0	0	0	0.3	0.3	0	0	0	0	0	0	0
0	0	0	0	0	0	0	0	0	0	0	0	0	0	0	0	0	0	0	0	0	0	0
0	0	0	0	0	0	0	0	0	0	0	0	0	0	0	0	0	0	0	0	0	0	0
Frame 45 (90.00 ms)
0	0	0	0	0	0	0	0	0	0	0	0	0	0	0	0	0	0	0	0	0	0	0
0	0	0	0	0	0	0	0	0	0	0	0	0	0	0	0.3	0.7	0.7	0.7	1	0.3	0	0
0	0	0	0	0	0	0	0	0	0	0	0	0	0.3	1.3	4	4	4	5	5.3	2.3	0.3	0
0	0	0	0	0	0	0	0	0	0	0	0	0.3	2.3	6.3	12.7	12	10.3	10.7	9	7.7	2	0
0	0	0	0	0	0	0	0	0	0	0	0.3	3	7.3	11	17.7	21	15.7	12	12	9.7	2.7	0.3
0	0	0	0	0	0	0	0	0	0	0	1.7	7	10	13	19.3	22.3	16	12	11.7	7	1.3	0
0	0	0	0	0	0	0	0	0	0	0.3	2.3	6.3	8.7	14	17	18.7	16.3	13.7	9.7	4	0.7	0
0	0	0	0	0	0	0	0	0	0	0.7	3.3	5.7	8.7	15.7	16.7	15.7	14	12	7.3	1.7	0	0
0	0	0	0	0	0	0	0	0	0	1.3	3.7	5.3	6.7	8.3	10.3	10	13	8.3	3	0.3	0	0
0	0	0	0	0	0	0	0	0	0.3	2	4	5	5	5.3	6.3	7.7	9	3.3	0.7	0	0	0
0	0	0	0	0	0	0	0	0.3	1	3	4.3	4.3	3	2.7	2.3	2	1.7	0.7	0	0	0	0
0	0	0	0	0	0	0	0.3	1	2	3.7	5.7	4.3	2	1	0.3	0.3	0	0	0	0	0	0
0	0	0	0	0	0	0	0.7	2.3	3.3	4.3	4.3	2.7	1	0.3	0	0	0	0	0	0	0	0
0	0	0	0	0	0	0.3	1.7	2.3	3.3	4.7	4.7	2.3	0.7	0	0	0	0	0	0	0	0	0
0	0	0	0	0	0	0.7	2.7	2.7	4.3	4.7	4	2.3	0.7	0	0	0	0	0	0	0	0	0
0	0	0	0	0	1	2.3	3.3	2.7	3	2.7	2.3	1	0.3	0	0	0	0	0	0	0	0	0
0	0	0	0	1	4	5.3	5	3.7	3	2.7	1.7	0.3	0	0	0	0	0	0	0	0	0	0
0	0	0	0.7	3.3	6.3	6.3	5.3	4.3	3.3	2.7	1.7	0.3	0	0	0	0	0	0	0	0	0	0
0	0	0	1.7	6	7	5.7	4.3	3.7	4	3	2	0.3	0	0	0	0	0	0	0	0	0	0
0	0	0.7	4	8.3	10	9	7	5.7	6.3	5.7	4.3	2	0.7	0.3	0	0	0	0	0	0	0	0
0	0	1.7	9.7	13.3	13.3	12.3	11	9.7	11.3	11.3	8.7	4.3	2.7	2.3	2.7	2.7	1	0	0	0	0	0
0	0	3	16	23.3	22	13.3	10.7	11.7	16	19.3	13.3	8	6.7	9.3	14.3	16.7	9	2	0	0	0	0
0	0	0.7	6.3	17	17.3	16.7	13	12	15.7	20.7	18.7	14.3	12.3	15.3	24.3	27	26	9.7	1.3	0	0	0
0	0	0	1	5.3	9	13.7	15	14.3	14.3	16.7	21	18	17.3	17.7	22.7	29	28	15.3	3	0.3	0	0
0.3	0	0	0	1	4.7	13.3	19	18.3	16.3	19.7	27	24.7	17.3	17.3	20	24	23.7	15.7	3.3	0.3	0	0
0	0.3	0	0	0	1.3	6.3	12.3	16.3	21.3	21.3	25	21.3	16.3	14.7	17.7	19	19.7	12.7	2.7	0	0	0
0	0	0	0.7	0.3	0.3	1	5	15.7	30.7	25	21	19.3	13.7	10.7	12	11.3	9	3.7	0.7	0	0	0
0	0	0.3	2	1.3	0.3	0	0.7	3	6.7	5.7	4.3	4	3.3	3.7	3.7	2.7	1.7	0.3	0	0	0	0
0	0	0	0.3	0.3	0.7	0.3	0	0	0	0.3	0	0	0.3	1	4	5.7	3.3	0.7	0	0	0	0
0	0	0	0	0.7	2.3	1.7	0.7	0.3	0	0	0	0	0.7	5.7	20.3	29.7	17.3	2.7	0	0	0	0
0	0	0	0	0	1	2.3	3.3	2.7	0.7	0	0	0.3	3.3	13	30.3	36.3	18	2.7	0	0	0	0
0	0	0	0	0	0	1.3	5.3	4.7	1	0	0	0.7	3.7	9.7	17.3	14	5.3	0.7	0	0	0	0
0	0	0	0	0	0	0.3	1	1	0.3	0	0	0	1	3.7	3.7	2	0.7	0	0	0	0	0
0	0	0	0	0	0	0	0	0	0	0	0	0	0	0.3	0.3	0	0	0	0	0	0	0
0	0	0	0	0	0	0	0	0	0	0	0	0	0	0	0	0	0	0	0	0	0	0
0	0	0	0	0	0	0	0	0	0	0	0	0	0	0	0	0	0	0	0	0	0	0
Frame 46 (92.00 ms)
0	0	0	0	0	0	0	0	0	0	0	0	0	0	0	0	0	0	0	0	0	0	0
0	0	0	0	0	0	0	0	0	0	0	0	0	0	0	0.3	0.3	0.7	0.7	0.7	0.3	0	0
0	0	0	0	0	0	0	0	0	0	0	0	0	0.3	1.3	3.7	3.7	3.7	4.7	5	2.3	0.3	0
0	0	0	0	0	0	0	0	0	0	0	0	0.3	2.3	5.7	11.7	11.3	9.7	9.7	8.7	7	1.7	0
0	0	0	0	0	0	0	0	0	0	0	0.3	3	7	10.3	16.7	19.7	14.7	11.3	11.3	9.3	2.3	0
0	0	0	0	0	0	0	0	0	0	0	1.7	7	9.7	12.3	18.3	21.3	15	11.3	11	6.7	1.3	0
0	0	0	0	0	0	0	0	0	0	0.3	2.3	6.3	8.7	13.3	16.3	17.7	15.7	13	9.3	3.7	0.7	0
0	0	0	0	0	0	0	0	0	0	0.7	3	5.7	8.7	15	16	15	13.7	11.7	7	1.7	0	0
0	0	0	0	0	0	0	0	0	0	1.3	3.7	5.3	6.7	8.3	10.3	10	13	8.3	3	0.3	0	0
0	0	0	0	0	0	0	0	0	0.3	2	4	5	5	5.3	6.3	7.7	8.7	3.3	0.7	0	0	0
0	0	0	0	0	0	0	0	0.3	1.3	3	4.7	4.3	3	3	2.7	2	1.7	0.3	0	0	0	0
0	0	0	0	0	0	0	0.3	1	2	3.7	5.7	4.3	2	1	0.3	0.3	0	0	0	0	0	0
0	0	0	0	0	0	0	0.7	2.3	3.3	4.3	4.3	2.7	1	0.3	0	0	0	0	0	0	0	0
0	0	0	0	0	0	0.3	1.7	2.3	3.3	5	4.7	2.3	0.7	0	0	0	0	0	0	0	0	0
0	0	0	0	0	0	1	3	2.7	4.3	4.7	4.3	2.3	0.7	0	0	0	0	0	0	0	0	0
0	0	0	0	0	1	2.7	3.3	2.7	3.3	3	2.7	1.3	0.3	0	0	0	0	0	0	0	0	0
0	0	0	0	1	4	5.7	5	3.7	3.3	2.7	1.7	0.3	0	0	0	0	0	0	0	0	0	0
0	0	0	0.7	3.7	6.7	6.3	5.3	4.3	3.3	2.7	1.7	0.3	0	0	0	0	0	0	0	0	0	0
0	0	0	1.7	6	7.3	6	4.3	4	4.3	3.3	2	0.7	0	0	0	0	0	0	0	0	0	0
0	0	0.7	4	8.7	10.3	9	7	6	6.7	6	4.7	2	0.7	0.3	0	0	0	0	0	0	0	0
0	0	1.7	10	13.3	13.3	12.3	11.3	10	11.7	11.7	9	4.7	3	2.7	2.7	3	1	0	0	0	0	0
0	0	3	16.3	23.7	22.3	13.7	11	11.7	16	19.7	13.7	8.3	7	9.7	14.7	17	9	2	0	0	0	0
0	0	1	6.7	17.7	18	16.7	13	12	16	21.3	19	14.3	12.3	16	25	27.3	26.3	10	1.3	0	0	0
0	0	0	1.3	5.7	9.3	13.7	15.3	14.7	14.7	17	21.3	18.3	17.7	18.3	23	29.3	28.3	15.7	3.3	0.3	0	0
0.7	0.3	0	0	1	5	13.7	19.7	18.7	16.7	20	27.3	25	17.7	17.7	20.3	24.3	24.3	16	3.7	0.3	0	0
0	0.3	0	0	0.3	1.3	6.3	12.7	16.7	22	22	25.7	21.7	16.7	15	18	19	19.7	13	2.7	0	0	0
0	0	0	0.7	0.7	0.3	1	5	16.3	31.3	25.7	21.3	19.7	14	11	12.3	11.7	9.3	3.7	0.7	0	0	0
0	0	0.3	2	1.3	0.3	0	0.7	3.3	7	6	4.3	4.3	3.7	3.7	3.7	2.7	1.7	0.3	0	0	0	0
0	0	0	0.3	0.3	1	0.3	0	0	0	0.3	0	0	0.3	1.3	4.3	6	3.3	0.7	0	0	0	0
0	0	0	0	0.7	2.7	1.7	0.7	0.3	0	0	0	0	1	6	21	30.7	18	2.7	0	0	0	0
0	0	0	0	0	1	2.3	3.7	2.7	0.7	0	0	0.3	3.3	13.3	31	37	18.3	2.7	0	0	0	0
0	0	0	0	0	0	1.3	5.3	5	1	0	0	0.7	4	10	17.7	14.3	5.7	0.7	0	0	0	0
0	0	0	0	0	0	0.3	1	1	0.3	0	0	0.3	1.3	3.7	3.7	2	0.7	0	0	0	0	0
0	0	0	0	0	0	0	0	0	0	0	0	0	0	0.3	0.3	0	0	0	0	0	0	0
0	0	0	0	0	0	0	0	0	0	0	0	0	0	0	0	0	0	0	0	0	0	0
0	0	0	0	0	0	0	0	0	0	0	0	0	0	0	0	0	0	0	0	0	0	0
Frame 47 (94.00 ms)
0	0	0	0	0	0	0	0	0	0	0	0	0	0	0	0	0	0	0	0	0	0	0
0	0	0	0	0	0	0	0	0	0	0	0	0	0	0	0.3	0.3	0.3	0.7	0.7	0.3	0	0
0	0	0	0	0	0	0	0	0	0	0	0	0	0.3	1	3	3.3	3.3	4	4.3	2	0.3	0
0	0	0	0	0	0	0	0	0	0	0	0	0.3	2	5.3	11	10.7	9	9	7.7	6.3	1.3	0
0	0	0	0	0	0	0	0	0	0	0	0.3	2.7	6.3	9.7	16	18.7	13.7	10.3	10.3	8.7	2	0
0	0	0	0	0	0	0	0	0	0	0	1.7	6.7	9	12	17.7	20.7	14.3	10.7	10.7	6	1.3	0
0	0	0	0	0	0	0	0	0	0	0.3	2.3	6	8.3	13	15.7	17	15	12.3	9	3.3	0.3	0
0	0	0	0	0	0	0	0	0	0	0.7	3.3	5.7	8.3	14.7	15.3	14.3	13.3	11.3	6.7	1.3	0	0
0	0	0	0	0	0	0	0	0	0.3	1.3	3.7	5.3	6.3	8.3	10.3	10	12.7	8.3	3	0.3	0	0
0	0	0	0	0	0	0	0	0	0.7	2	4.3	5	5	5.3	6.3	7.7	8.7	3.3	0.7	0	0	0
0	0	0	0	0	0	0	0	0.3	1.3	3	4.7	4.7	3	3	2.7	2	1.7	0.3	0	0	0	0
0	0	0	0	0	0	0	0.3	1	2	3.7	6	4.7	2	1	0.3	0.3	0	0	0	0	0	0
0	0	0	0	0	0	0	0.7	2.7	3.7	4.7	4.7	3	1	0.3	0	0	0	0	0	0	0	0
0	0	0	0	0	0	0.3	1.7	2.3	3.3	5	5	2.7	0.7	0	0	0	0	0	0	0	0	0
0	0	0	0	0	0	1	3	3	4.3	4.7	4.3	2.3	0.7	0	0	0	0	0	0	0	0	0
0	0	0	0	0	1	2.7	3.3	2.7	3.3	3	2.7	1.3	0.3	0	0	0	0	0	0	0	0	0
0	0	0	0	1.3	4.3	5.7	5	3.7	3.3	2.7	2	0.3	0	0	0	0	0	0	0	0	0	0
0	0	0	0.7	4	6.7	6.7	5.3	4.3	3.7	3	2	0.3	0	0	0	0	0	0	0	0	0	0
0	0	0.3	2	6.3	7.3	6	4.3	4	4.3	3.3	2.3	0.7	0	0	0	0	0	0	0	0	0	0
0	0	0.7	4.3	9	10.3	9.3	7.3	6	6.7	6	4.7	2	0.7	0.3	0	0	0	0	0	0	0	0
0	0	1.7	10	13.7	13.7	12.7	11.3	10	12	12	9	4.7	3.3	2.7	3	3	1	0	0	0	0	0
0	0	3.3	16.7	24	23	14	11	12	16.7	20	14	8.3	7.3	9.7	15	17.3	9.3	2	0	0	0	0
0	0	1	7	18	18.7	17.3	13.3	12.7	16.3	21.7	19.3	14.7	12.7	16	25.3	27.7	26.7	10	1.3	0	0	0
0	0	0	1.3	5.7	9.7	14	15.7	15	15	17.3	21.7	18.3	18	18.7	23.7	29.7	29	15.7	3.3	0.3	0	0
0.7	0.3	0	0	1	5	14	20	19	17	20.3	27.7	25	18	18	20.7	24.7	24.3	16	3.7	0.3	0	0
0	0.3	0	0	0.3	1.3	6.7	13	17	22.3	22.3	25.7	22	17	15.3	18.3	19.3	20	13.3	2.7	0	0	0
0	0	0	0.7	0.7	0.3	1.3	5.3	16.7	32	26	21.7	20	14.3	11	12.7	11.7	9.3	3.7	0.7	0	0	0
0	0	0.3	2	1.7	0.3	0	0.7	3.3	7	6	4.7	4.3	3.7	3.7	3.7	2.7	1.7	0.3	0	0	0	0
0	0	0	0.3	0.7	1	0.3	0	0	0	0.3	0	0	0.3	1.3	4.3	6	3.7	0.7	0	0	0	0
0	0	0	0	0.7	3	1.7	0.7	0.3	0	0	0	0	1	6.3	22	31.3	18.7	3	0	0	0	0
0	0	0	0	0	1	2.3	3.7	2.7	0.7	0	0	0.3	3.3	13.7	31.7	37.7	18.7	3	0	0	0	0
0	0	0	0	0	0	1.3	5.7	5	1	0	0	0.7	4	10.3	18	14.3	5.7	0.7	0	0	0	0
0	0	0	0	0	0	0.3	1	1	0.3	0	0	0.3	1.3	3.7	3.7	2	0.7	0	0	0	0	0
0	0	0	0	0	0	0	0	0	0	0	0	0	0	0.3	0.3	0	0	0	0	0	0	0
0	0	0	0	0	0	0	0	0	0	0	0	0	0	0	0	0	0	0	0	0	0	0
0	0	0	0	0	0	0	0	0	0	0	0	0	0	0	0	0	0	0	0	0	0	0
Frame 48 (96.00 ms)
0	0	0	0	0	0	0	0	0	0	0	0	0	0	0	0	0	0	0	0	0	0	0
0	0	0	0	0	0	0	0	0	0	0	0	0	0	0	0.3	0.3	0.3	0.7	0.7	0	0	0
0	0	0	0	0	0	0	0	0	0	0	0	0	0.3	1	2.7	3	3	3.7	4	1.7	0.3	0
0	0	0	0	0	0	0	0	0	0	0	0	0.3	1.7	5	10	9.7	8.3	8.3	7	5.7	1.3	0
0	0	0	0	0	0	0	0	0	0	0	0.3	2.3	6	9	14.7	17.3	12.7	9.3	9.7	8	1.7	0
0	0	0	0	0	0	0	0	0	0	0	1.3	6.3	8.7	11	16.3	19.3	13.7	10	10	5.7	1	0
0	0	0	0	0	0	0	0	0	0	0.3	2.3	6	8	12.3	14.7	16	14.7	12	8.3	3	0.3	0
0	0	0	0	0	0	0	0	0	0	0.7	3	5.3	8	14	14.7	13.7	13	11	6.3	1.3	0	0
0	0	0	0	0	0	0	0	0	0.3	1.3	3.7	5.3	6.3	8	9.7	9.7	12.3	8	2.7	0.3	0	0
0	0	0	0	0	0	0	0	0	0.7	2	4.3	5	5	5.3	6.3	7.7	8.7	3.3	0.7	0	0	0
0	0	0	0	0	0	0	0	0.3	1.3	3	4.7	4.7	3.3	3	2.7	2	1.7	0.3	0	0	0	0
0	0	0	0	0	0	0	0.3	1	2	3.7	6	4.7	2.3	1.3	0.3	0.3	0	0	0	0	0	0
0	0	0	0	0	0	0	1	2.7	3.7	4.7	4.7	3	1.3	0.3	0	0	0	0	0	0	0	0
0	0	0	0	0	0	0.3	2	2.7	3.3	5	5.3	2.7	0.7	0	0	0	0	0	0	0	0	0
0	0	0	0	0	0	1	3	3	4.7	5	4.7	2.7	0.7	0	0	0	0	0	0	0	0	0
0	0	0	0	0	1.3	3	3.7	2.7	3.3	3	3	1.7	0.3	0	0	0	0	0	0	0	0	0
0	0	0	0	1.3	4.3	5.7	5	4	3.3	3	2	0.3	0	0	0	0	0	0	0	0	0	0
0	0	0	0.7	4	7	6.7	5.3	4.3	3.7	3	2	0.3	0	0	0	0	0	0	0	0	0	0
0	0	0.3	2	6.7	7.7	6	4.3	4	4.3	3.7	2.3	0.7	0	0	0	0	0	0	0	0	0	0
0	0	0.7	4.3	9.3	10.7	9.3	7.3	6	6.7	6	4.7	2.3	0.7	0.3	0.3	0	0	0	0	0	0	0
0	0	2	10.7	14	13.7	12.7	11.7	10.3	12	12	9	5	3.3	3	3.3	3.3	1	0	0	0	0	0
0	0	3.3	17	24.3	23.3	14	11.3	12	16.7	20.3	14.3	8.3	7.3	10	15.3	18	9.7	2.3	0	0	0	0
0	0	1	7	18.3	19	17.7	13.7	12.7	16.7	22	19.7	15	13	16.3	25.7	28.3	27.3	10	1.3	0	0	0
0	0	0	1.3	6	10	14.7	16	15.3	15	17.3	22	19	18.3	19	24	30	29.3	16.3	3.3	0.3	0	0
0.7	0.3	0	0	1	5.3	14.7	20.7	19.3	17.3	20.7	28.3	25.7	18	18.3	21	25	24.7	16	3.7	0.3	0	0
0.3	0.3	0	0	0.3	1.3	6.7	13.3	17.3	22.7	22.7	26.3	22.3	17	15.7	18.7	19.7	20.3	13.3	2.7	0	0	0
0	0	0	0.7	0.7	0.3	1.3	5.3	17.3	32.3	26.3	22.3	20.3	14.7	11.3	12.7	12	9.7	3.7	0.7	0	0	0
0	0	0.3	2	1.7	0.3	0	0.7	3.3	7.3	6	4.7	4.3	3.7	4	4	3	1.7	0.3	0	0	0	0
0	0	0	0.3	0.7	1	0.3	0	0	0	0.3	0	0	0.3	1.3	4.7	6.3	3.7	0.7	0	0	0	0
0	0	0	0	0.7	3	2	0.7	0.3	0	0	0	0	1	6.7	22.7	32.3	19.3	3	0	0	0	0
0	0	0	0	0.3	1	2.7	3.7	3	0.7	0	0	0.7	3.3	13.7	32.3	38.3	19.3	3	0	0	0	0
0	0	0	0	0	0	1.7	5.7	5.3	1	0	0	0.7	4	10.3	18.3	14.3	5.7	0.7	0	0	0	0
0	0	0	0	0	0	0.3	1	1	0.3	0	0	0.3	1.3	3.7	4	2	0.7	0	0	0	0	0
0	0	0	0	0	0	0	0	0	0	0	0	0	0	0.3	0.3	0	0	0	0	0	0	0
0	0	0	0	0	0	0	0	0	0	0	0	0	0	0	0	0	0	0	0	0	0	0
0	0	0	0	0	0	0	0	0	0	0	0	0	0	0	0	0	0	0	0	0	0	0
Frame 49 (98.00 ms)
0	0	0	0	0	0	0	0	0	0	0	0	0	0	0	0	0	0	0	0	0	0	0
0	0	0	0	0	0	0	0	0	0	0	0	0	0	0	0.3	0.3	0.3	0.3	0.7	0	0	0
0	0	0	0	0	0	0	0	0	0	0	0	0	0	0.7	2.3	2.7	2.7	3.3	3.7	1.7	0.3	0
0	0	0	0	0	0	0	0	0	0	0	0	0.3	1.3	4.3	9	9	7.7	7.7	6.3	5.3	1.3	0
0	0	0	0	0	0	0	0	0	0	0	0.3	2	5.7	8.3	13.3	16	11.3	8.7	8.7	7.3	1.7	0
0	0	0	0	0	0	0	0	0	0	0	1.3	5.7	8	10.3	15.3	18.3	12.7	9.3	9.3	5	1	0
0	0	0	0	0	0	0	0	0	0	0.3	2	5.7	7.7	12	14	15.3	13.7	11	8	2.7	0.3	0
0	0	0	0	0	0	0	0	0	0	0.7	3	5.3	7.7	13.3	14	13.3	12.3	10.3	6.3	1.3	0	0
0	0	0	0	0	0	0	0	0	0.3	1.3	3.7	5	6.3	7.7	9.7	9.3	12.3	7.7	2.7	0.3	0	0
0	0	0	0	0	0	0	0	0	0.7	2	4.3	5	5	5.3	6	7.7	8.7	3.3	0.7	0	0	0
0	0	0	0	0	0	0	0	0.3	1.3	3.3	4.7	4.7	3.3	3	2.7	2	1.7	0.3	0	0	0	0
0	0	0	0	0	0	0	0.3	1	2	4	6	4.7	2.3	1.3	0.7	0.3	0	0	0	0	0	0
0	0	0	0	0	0	0	1	2.7	3.7	4.7	4.7	3	1.3	0.3	0	0	0	0	0	0	0	0
0	0	0	0	0	0	0.3	2	2.7	3.7	5.3	5.3	2.7	0.7	0	0	0	0	0	0	0	0	0
0	0	0	0	0	0	1	3.3	3.3	4.7	5	4.7	2.7	0.7	0	0	0	0	0	0	0	0	0
0	0	0	0	0.3	1.3	3	3.7	3	3.3	3.3	3	1.7	0.3	0	0	0	0	0	0	0	0	0
0	0	0	0	1.3	4.7	6	5.3	4	3.7	3	2	0.3	0	0	0	0	0	0	0	0	0	0
0	0	0	0.7	4.3	7	6.7	5.3	4.7	4	3.3	2	0.3	0	0	0	0	0	0	0	0	0	0
0	0	0.3	2	6.7	7.7	6.3	4.7	4	4.3	3.7	2.7	0.7	0	0	0	0	0	0	0	0	0	0
0	0	0.7	4.7	9.3	11	9.7	7.7	6.3	7	6	4.7	2.3	0.7	0.3	0.3	0	0	0	0	0	0	0
0	0	2	11	14.3	14	13	12	10.7	12.3	12.3	9.3	5	3.7	3.3	3.7	3.3	1.3	0	0	0	0	0
0	0	3.3	17.3	24.7	23.3	14.3	11.7	12.3	17	21	14.7	8.7	7.3	10.3	15.7	18.7	10	2.3	0	0	0	0
0	0	1	7	18.7	19.3	18	14	13	17	22.3	20	15.3	13.3	16.7	26	28.7	27.7	10.3	1.3	0	0	0
0	0	0	1.3	6.3	10.3	15	16.3	15.7	15.3	17.7	22.3	19	18.7	19.3	24.3	30.3	29.7	16.3	3.3	0.3	0	0
0.7	0.3	0	0	1	5.3	14.7	21	20	17.7	21	28.7	26	18.3	18.7	21	25.3	25	16.3	3.7	0.3	0	0
0.3	0.3	0	0	0.3	1.3	6.7	13.7	17.7	23	23	27	22.7	17.3	16	19	20.3	20.7	13.3	2.7	0	0	0
0	0	0	0.7	0.7	0.3	1.3	5.3	17.7	33	26.7	22.7	20.3	14.7	11.7	13	12	9.7	3.7	0.7	0	0	0
0	0	0.3	2	1.7	0.3	0	0.7	3.3	7.3	6	4.7	4.3	3.7	4	4	3	1.7	0.3	0	0	0	0
0	0	0	0.3	0.7	1	0.3	0	0	0	0.3	0	0	0.3	1.3	4.7	6.7	3.7	0.7	0	0	0	0
0	0	0	0	0.7	3	2	0.7	0.3	0	0	0	0	1	7	23.3	33.3	19.7	3	0	0	0	0
0	0	0	0	0.3	1	2.7	4	3	0.7	0	0	0.7	3.7	14	33	39	19.7	3	0	0	0	0
0	0	0	0	0	0	1.7	6	5.3	1.3	0	0	0.7	4.3	10.7	18.3	14.7	5.7	0.7	0	0	0	0
0	0	0	0	0	0	0.3	1.3	1	0.3	0	0	0.3	1.3	4	4	2	0.7	0	0	0	0	0
0	0	0	0	0	0	0	0	0	0	0	0	0	0	0.3	0.3	0	0	0	0	0	0	0
0	0	0	0	0	0	0	0	0	0	0	0	0	0	0	0	0	0	0	0	0	0	0
0	0	0	0	0	0	0	0	0	0	0	0	0	0	0	0	0	0	0	0	0	0	0
Frame 50 (100.00 ms)
0	0	0	0	0	0	0	0	0	0	0	0	0	0	0	0	0	0	0	0	0	0	0
0	0	0	0	0	0	0	0	0	0	0	0	0	0	0	0	0.3	0.3	0.3	0.7	0	0	0
0	0	0	0	0	0	0	0	0	0	0	0	0	0	0.7	2	2.3	2.3	3	3.3	1.3	0.3	0
0	0	0	0	0	0	0	0	0	0	0	0	0.3	1.3	4	8	8.3	7	6.7	5.7	4.3	1	0
0	0	0	0	0	0	0	0	0	0	0	0.3	2	5	7.7	12.7	15	10.7	8	7.7	6.3	1.3	0
0	0	0	0	0	0	0	0	0	0	0	1.3	5	7.7	9.7	14.3	17.3	12	8.7	8.3	4.7	0.7	0
0	0	0	0	0	0	0	0	0	0	0.3	2	5.3	7.3	11.3	13.3	14.7	13	10.3	7.3	2.3	0.3	0
0	0	0	0	0	0	0	0	0	0	0.7	3	5	7.7	12.3	13.3	12.7	12	10	5.7	1.3	0	0
0	0	0	0	0	0	0	0	0	0.3	1.3	3.7	5.3	6.3	7.3	9.3	9	11.7	7.3	2.3	0.3	0	0
0	0	0	0	0	0	0	0	0	0.7	2	4.3	5	5	5	6	7.3	8.3	3	0.3	0	0	0
0	0	0	0	0	0	0	0	0.3	1.3	3.3	4.7	4.7	3.3	3	2.7	2	1.7	0.3	0	0	0	0
0	0	0	0	0	0	0	0.3	1.3	2.3	4	6	4.7	2.3	1.3	0.7	0.3	0	0	0	0	0	0
0	0	0	0	0	0	0	1	3	3.7	4.7	5	3	1.3	0.3	0	0	0	0	0	0	0	0
0	0	0	0	0	0	0.3	2	2.7	3.7	5.3	5.3	2.7	0.7	0	0	0	0	0	0	0	0	0
0	0	0	0	0	0	1	3.3	3.3	5	5	4.7	2.7	0.7	0	0	0	0	0	0	0	0	0
0	0	0	0	0.3	1.3	3.3	4	3	3.3	3.3	3	1.7	0.3	0	0	0	0	0	0	0	0	0
0	0	0	0	1.3	4.7	6	5.3	4	3.7	3.3	2	0.3	0	0	0	0	0	0	0	0	0	0
0	0	0	1	4.3	7.3	6.7	5.3	4.7	4	3.3	2.3	0.3	0	0	0	0	0	0	0	0	0	0
0	0	0.3	2.3	7	8	6.3	4.7	4.3	4.7	4	2.7	1	0	0	0	0	0	0	0	0	0	0
0	0	0.7	5	9.7	11.3	10	7.7	6.7	7	6.3	5	2.7	1	0.3	0.3	0	0	0	0	0	0	0
0	0	2	11	14.7	14.3	13.3	12	11	12.7	12.7	9.3	5.3	3.7	3.3	3.7	3.7	1.3	0	0	0	0	0
0	0	3.3	17.7	25	24	14.7	11.7	12.7	17.7	21.3	14.7	9	7.7	10.3	16	19.3	10.3	2.3	0	0	0	0
0	0	1	7.3	19	19.7	18.3	14	13	17.3	23	20.3	15.7	13.3	17	26.3	29.3	28	10.3	1.3	0	0	0
0	0	0	1.3	6.3	10.7	15	16.7	16	15.7	18	22.7	19.3	18.7	19.3	24.3	31	30	16.7	3.3	0.3	0	0
0.7	0.3	0	0	1	5.7	15	21.3	20.3	18	21.3	29	26.3	18.7	19	21.3	25.7	25.3	16.7	3.7	0.3	0	0
0.3	0.3	0	0	0.3	1.7	7	14	18	23.3	23.3	27.3	23	17.7	16.3	19	20.3	20.7	13.7	2.7	0	0	0
0	0	0.3	1	0.7	0.3	1.3	5.7	18	33.3	27	22.7	20.7	15	11.7	13	12.3	9.7	3.7	0.7	0	0	0
0	0	0.3	2	1.7	0.3	0	0.7	3.7	7.3	6	4.7	4.3	3.7	4	4	3	1.7	0.3	0	0	0	0
0	0	0	0.3	0.7	1	0.3	0	0	0	0.3	0	0	0.3	1.3	4.7	6.7	4	0.7	0	0	0	0
0	0	0	0	0.7	3.3	2	0.7	0.3	0	0	0	0	1.3	7	23.7	34	20.3	3.3	0	0	0	0
0	0	0	0	0.3	1.3	2.7	4	3	0.7	0	0	0.7	4	14.3	33.7	40	20	3	0	0	0	0
0	0	0	0	0	0	1.7	6	5.3	1.3	0	0	1	4.3	11	18.7	15.3	6	0.7	0	0	0	0
0	0	0	0	0	0	0.3	1.3	1	0.3	0	0	0.3	1.3	4	4	2	0.7	0	0	0	0	0
0	0	0	0	0	0	0	0	0	0	0	0	0	0	0.7	0.3	0	0	0	0	0	0	0
0	0	0	0	0	0	0	0	0	0	0	0	0	0	0	0	0	0	0	0	0	0	0
0	0	0	0	0	0	0	0	0	0	0	0	0	0	0	0	0	0	0	0	0	0	0
Frame 51 (102.00 ms)
0	0	0	0	0	0	0	0	0	0	0	0	0	0	0	0	0	0	0	0	0	0	0
0	0	0	0	0	0	0	0	0	0	0	0	0	0	0	0	0.3	0.3	0.3	0.3	0	0	0
0	0	0	0	0	0	0	0	0	0	0	0	0	0	0.7	1.7	2	2	2.7	2.7	1.3	0	0
0	0	0	0	0	0	0	0	0	0	0	0	0.3	1.3	3.3	7	7.3	6.3	6	5	4	0.7	0
0	0	0	0	0	0	0	0	0	0	0	0.3	1.7	4.3	7	11.3	13.7	9.7	7	7	5.7	1.3	0
0	0	0	0	0	0	0	0	0	0	0	1	4.3	7	9	13.3	16	10.7	7.7	7.7	4	0.7	0
0	0	0	0	0	0	0	0	0	0	0.3	2	5	7	10.7	12.3	13.7	12.3	9.7	6.7	2	0.3	0
0	0	0	0	0	0	0	0	0	0	0.7	3	5	7.3	12	12.3	11.7	11.3	9.3	5.3	1	0	0
0	0	0	0	0	0	0	0	0	0.3	1.3	3.7	5	6	7.3	9	8.7	11	6.7	2	0.3	0	0
0	0	0	0	0	0	0	0	0	0.7	2	4.3	5	5	5	6	7.3	8	3	0.3	0	0	0
0	0	0	0	0	0	0	0	0.3	1.3	3.3	4.7	4.7	3	3	2.7	2	1.7	0.3	0	0	0	0
0	0	0	0	0	0	0	0.3	1.3	2.3	4	6.3	4.7	2.3	1.3	0.7	0.3	0	0	0	0	0	0
0	0	0	0	0	0	0	1	3	3.7	4.7	5	3	1.3	0.3	0	0	0	0	0	0	0	0
0	0	0	0	0	0	0.3	2	2.7	3.7	5.3	5.3	2.7	0.7	0	0	0	0	0	0	0	0	0
0	0	0	0	0	0	1.3	3.3	3.3	5	5.3	5	2.7	0.7	0	0	0	0	0	0	0	0	0
0	0	0	0	0.3	1.3	3.3	4	3	3.7	3.3	3.3	1.7	0.3	0	0	0	0	0	0	0	0	0
0	0	0	0	1.3	4.7	6	5.3	4.3	3.7	3.3	2.3	0.7	0	0	0	0	0	0	0	0	0	0
0	0	0	1	4.7	7.3	7	5.3	4.7	4	3.7	2.3	0.3	0	0	0	0	0	0	0	0	0	0
0	0	0.3	2.3	7.3	8.3	6.3	4.7	4.3	4.7	4	2.7	1	0	0	0	0	0	0	0	0	0	0
0	0	0.7	5	10	11.3	10	7.7	6.7	7.3	6.7	5	2.7	1	0.3	0.3	0	0	0	0	0	0	0
0	0	2	11.3	15	14.7	13.3	12.3	11.3	13	12.7	9.7	5.3	4	3.7	4	3.7	1.3	0	0	0	0	0
0	0	3.3	18	25.3	24.3	14.7	12	13	18	21.7	15	9	7.7	10.7	16.3	19.7	10.7	2.3	0	0	0	0
0	0	1	7.7	19.7	20	18.7	14.3	13.3	17.7	23.3	20.7	15.7	13.7	17	27	30	28.7	10.3	1.3	0	0	0
0.3	0	0	1.3	6.7	11	15.7	17	16	16	18.3	23	19.7	19	19.7	25	31.7	30.3	16.7	3.3	0.3	0	0
1	0.3	0	0	1.3	5.7	15.3	22	20.7	18.3	21.7	29.7	26.7	19	19	21.7	26.3	25.7	16.7	3.7	0.3	0	0
0.3	0.3	0	0	0.3	1.7	7	14.3	18.3	23.7	23.7	27.7	23.3	18	16.3	19.3	20.7	21	13.7	2.7	0	0	0
0	0	0.3	1	1	0.3	1.3	5.7	18.3	33.7	27.7	23	20.7	15	12	13.3	12.7	10	3.7	0.7	0	0	0
0	0	0.3	2	1.7	0.3	0	0.7	3.7	7.3	6.3	4.7	4.3	3.7	4	4.3	3	1.7	0.3	0	0	0	0
0	0	0	0.3	0.7	1.3	0.3	0	0	0	0.3	0	0	0.3	1.7	5	7	4	0.7	0	0	0	0
0	0	0	0	0.7	3.7	2	0.7	0.3	0	0	0	0	1.3	7.3	24.3	34.3	20.7	3.3	0	0	0	0
0	0	0	0	0.3	1.3	2.7	4	3.3	0.7	0	0	0.7	4.3	14.7	34.3	40.7	20.3	3	0	0	0	0
0	0	0	0	0	0	1.7	6.3	5.7	1.3	0	0	1	4.7	11.3	19.3	15.7	6	0.7	0	0	0	0
0	0	0	0	0	0	0.3	1.3	1.3	0.3	0	0	0.3	1.7	4.3	4	2.3	0.7	0	0	0	0	0
0	0	0	0	0	0	0	0	0	0	0	0	0	0	0.7	0.3	0	0	0	0	0	0	0
0	0	0	0	0	0	0	0	0	0	0	0	0	0	0	0	0	0	0	0	0	0	0
0	0	0	0	0	0	0	0	0	0	0	0	0	0	0	0	0	0	0	0	0	0	0
Frame 52 (104.00 ms)
0	0	0	0	0	0	0	0	0	0	0	0	0	0	0	0	0	0	0	0	0	0	0
0	0	0	0	0	0	0	0	0	0	0	0	0	0	0	0	0	0.3	0.3	0.3	0	0	0
0	0	0	0	0	0	0	0	0	0	0	0	0	0	0.3	1.3	1.7	1.7	2	2.3	1	0	0
0	0	0	0	0	0	0	0	0	0	0	0	0	0.7	2.7	6.3	6.7	5.7	5.3	4.3	3.3	0.7	0
0	0	0	0	0	0	0	0	0	0	0	0	1.3	3.7	6	10.3	12.3	8.7	6.3	6	5	1	0
0	0	0	0	0	0	0	0	0	0	0	0.7	4	6.3	8	12	14.7	9.7	7	7	3.3	0.3	0
0	0	0	0	0	0	0	0	0	0	0.3	1.7	4.7	6.3	10	11.3	12.7	11.7	9	6.3	1.7	0	0
0	0	0	0	0	0	0	0	0	0	0.7	2.7	4.7	6.7	11	11.7	11	10.7	8.7	4.7	0.7	0	0
0	0	0	0	0	0	0	0	0	0.3	1.3	3.7	5	6	7	8.7	8.3	10.7	6.3	2	0.3	0	0
0	0	0	0	0	0	0	0	0	0.7	2	4.3	5	4.7	5	5.7	6.7	7.7	3	0.3	0	0	0
0	0	0	0	0	0	0	0	0.3	1.3	3.3	4.7	4.7	3	3	2.7	2	1.7	0.3	0	0	0	0
0	0	0	0	0	0	0	0.3	1.3	2.3	4	6.3	4.7	2.3	1.3	0.7	0.3	0	0	0	0	0	0
0	0	0	0	0	0	0	1	3	3.7	5	5	3	1.3	0.3	0	0	0	0	0	0	0	0
0	0	0	0	0	0	0.3	2	2.7	3.7	5.3	5.3	2.7	0.7	0	0	0	0	0	0	0	0	0
0	0	0	0	0	0	1.3	3.3	3.3	5	5.3	5	2.7	0.7	0	0	0	0	0	0	0	0	0
0	0	0	0	0.3	1.3	3.3	4	3	3.7	3.3	3.3	1.7	0.3	0	0	0	0	0	0	0	0	0
0	0	0	0	1.3	5	6.3	5.7	4.3	3.7	3.3	2.3	0.7	0	0	0	0	0	0	0	0	0	0
0	0	0	1	4.7	7.7	7	5.7	4.7	4	3.7	2.3	0.3	0	0	0	0	0	0	0	0	0	0
0	0	0.3	2.3	7.3	8.3	6.3	4.7	4.3	4.7	4	2.7	1	0	0	0	0	0	0	0	0	0	0
0	0	0.7	5.3	10	11.3	10	7.7	6.7	7.3	6.7	5.3	3	1	0.7	0.3	0	0	0	0	0	0	0
0	0	2	11.7	15.3	14.7	13.7	12.3	11.3	13	13	10	5.3	4	4	4	3.7	1.3	0	0	0	0	0
0	0	3.7	18.7	26	24.7	15	12	13	18.3	22.3	15.3	9.3	8	11	16.7	19.7	11	2.3	0.3	0	0	0
0	0	1	8	20	20.3	19	14.7	13.7	18	24	21.3	16	13.7	17.3	27.3	30	29	10.7	1.3	0	0	0
0.3	0	0	1.3	6.7	11	16	17	16.3	16.3	18.7	23.7	20	19.3	20	25.3	31.7	30.7	16.7	3.3	0	0	0
1	0.7	0.3	0	1.3	5.7	15.7	22	20.7	18.7	22.3	30	27	19.3	19.3	22	26.3	26	16.7	3.7	0.3	0	0
0.3	0.3	0	0	0.3	1.7	7.3	14.7	18.7	24	24	28	23.7	18.3	16.7	19.7	20.7	21.3	14	2.7	0	0	0
0	0	0.3	1	1	0.3	1.3	6	18.7	34.3	28	23.3	21	15.3	12.3	13.7	12.7	10	4	0.7	0	0	0
0	0	0.3	2.3	1.7	0.7	0	1	3.7	7.7	6.3	4.7	4.3	4	4.3	4.3	3.3	1.7	0.3	0	0	0	0
0	0	0	0.3	0.7	1.3	0.3	0	0	0	0.3	0	0	0.3	1.7	5.3	7	4	0.7	0	0	0	0
0	0	0	0	0.7	3.7	2.3	1	0.7	0	0	0	0	1.3	7.7	24.7	35	21	3.3	0	0	0	0
0	0	0	0	0.3	1.3	2.7	4	3.7	0.7	0	0	0.7	4.7	15.3	35	41.7	20.7	3	0	0	0	0
0	0	0	0	0	0	1.7	6.3	6	1.3	0	0	1	5	12	20	16	6	0.7	0	0	0	0
0	0	0	0	0	0	0.3	1.3	1.3	0.3	0	0	0.3	1.7	4.7	4.3	2.3	0.7	0	0	0	0	0
0	0	0	0	0	0	0	0	0	0	0	0	0	0	0.7	0.3	0	0	0	0	0	0	0
0	0	0	0	0	0	0	0	0	0	0	0	0	0	0	0	0	0	0	0	0	0	0
0	0	0	0	0	0	0	0	0	0	0	0	0	0	0	0	0	0	0	0	0	0	0
Frame 53 (106.00 ms)
0	0	0	0	0	0	0	0	0	0	0	0	0	0	0	0	0	0	0	0	0	0	0
0	0	0	0	0	0	0	0	0	0	0	0	0	0	0	0	0	0	0.3	0.3	0	0	0
0	0	0	0	0	0	0	0	0	0	0	0	0	0	0.3	1	1.3	1.3	1.7	1.7	0.7	0	0
0	0	0	0	0	0	0	0	0	0	0	0	0	0.7	2.3	5.3	5.7	5	4.7	3.7	3	0.7	0
0	0	0	0	0	0	0	0	0	0	0	0	1	3.3	5.3	9.3	11	7.7	5.7	5.3	4.3	0.7	0
0	0	0	0	0	0	0	0	0	0	0	0.7	3.3	5.7	7.3	11	13	9	6.3	6	3	0.3	0
0	0	0	0	0	0	0	0	0	0	0	1.3	4.3	6	9	10.3	11.7	10.7	8	5.7	1.7	0	0
0	0	0	0	0	0	0	0	0	0	0.3	2.3	4.7	6.3	10.3	11	10	10	8	4.3	0.7	0	0
0	0	0	0	0	0	0	0	0	0	1	3.3	4.7	5.7	6.7	8.3	7.7	10	6	1.7	0.3	0	0
0	0	0	0	0	0	0	0	0	0.7	2	4	5	4.7	4.7	5.3	6.3	7.3	2.7	0.3	0	0	0
0	0	0	0	0	0	0	0	0.3	1.3	3.3	4.7	4.7	3	3	2.3	2	1.7	0.3	0	0	0	0
0	0	0	0	0	0	0	0.3	1.3	2.3	4	6.3	4.7	2.3	1.3	0.3	0.3	0	0	0	0	0	0
0	0	0	0	0	0	0	1	3	4	5	5	3	1.3	0.3	0	0	0	0	0	0	0	0
0	0	0	0	0	0	0.3	2	2.7	3.7	5.3	5.7	2.7	0.7	0	0	0	0	0	0	0	0	0
0	0	0	0	0	0.3	1.3	3.3	3.3	5.3	5.7	5	3	0.7	0	0	0	0	0	0	0	0	0
0	0	0	0	0.3	1.3	3.3	4	3.3	3.7	3.3	3.3	1.7	0.3	0	0	0	0	0	0	0	0	0
0	0	0	0	1.3	5	6.3	5.7	4.3	4	3.3	2.3	0.7	0	0	0	0	0	0	0	0	0	0
0	0	0	1	5	7.7	7	5.7	5	4	3.7	2.3	0.3	0	0	0	0	0	0	0	0	0	0
0	0	0.3	2.7	7.7	8.7	6.7	5	4.3	5	4.3	2.7	1	0	0	0	0	0	0	0	0	0	0
0	0	1	5.7	10.7	11.7	10.3	8	6.7	7.3	7	5.3	3	1	0.7	0.3	0	0	0	0	0	0	0
0	0	2.3	12	16	15	14	12.7	11.7	13	13.3	10	5.3	4.3	4	4.3	4	1.3	0	0	0	0	0
0	0	3.7	19	26.3	25	15.3	12.3	13.3	18.7	22.7	15.7	9.3	8	11	17	20	11	2.3	0.3	0	0	0
0	0	1	8	20.7	20.7	19.3	15	14	18.3	24.3	21.7	16.3	14	17.7	27.7	30.3	29.3	10.7	1.3	0	0	0
0.3	0	0	1.3	6.7	11.3	16.3	17.7	16.7	16.7	19	24	20.3	19.7	20.3	25.7	32	30.7	16.7	3.3	0	0	0
1	0.7	0.3	0	1.3	6	16	22.3	21.3	19	22.7	30.3	27.3	19.7	19.7	22.3	26.7	26	16.7	3.7	0.3	0	0
0.3	0.3	0	0	0.3	1.7	7.3	14.7	19.3	24.7	24.7	28.3	23.7	18.3	17	20	21	21.7	14	2.7	0	0	0
0	0	0.3	1	1	0.3	1.3	6	19	35	28.7	24	21.3	15.3	12.3	14	13	10.3	4	0.7	0	0	0
[truncated: 8,759 more rows]
