# Supplementary material for: Similarity of Center of Pressure Progression during Walking and Jogging of Anterior Cruciate Ligament Deficient Patients
Source: PLoS One. 2017 Jan 10;12(1):e0169421. doi: 10.1371/journal.pone.0169421 (PMC5224873; doi:10.1371/journal.pone.0169421)
Supplement: S1 Dataset — (ZIP) [file pone.0169421.s001.zip › partial plantar pressure data sent to PLOS-remove name and data/01. Part of the 64 unilateral ACLD subjects/jog/07/07 - run_1' - Dyn.txt]

Scanning speed; for the left foot: 500.00 Hertz, for the right foot: 500.00 Hertz
Left foot data
Left rectangle position
Rectangle bottom
37
Rectangle left
15
Rectangle width
24
Rectangle height
36
Frame 0 (0.00 ms)
0	0	0	0	0	0	0	0	0	0	0	0	0	0	0	0.7	0.7	1	0.7	0.3	0	0	0	0
0	0	0	0	0	0	0	0	0	0	0	0	0	0	1	3	2.7	2.7	2.7	1.7	0.3	0	0	0
0	0	0	0	0	0	0	0	0	0	0	0	0	0.7	2	3.7	2.3	2.3	2.3	1.7	0.7	0	0	0
0	0	0	0	0	0	0	0	0	0	0	0	0	0.3	1	1.7	1.3	1.7	1.3	0.7	0.3	0	0	0
0	0	0	0	0	0	0	0	0	0	0	0	0	0	0.3	0.7	1	0.7	0.3	0	0	0	0	0
0	0	0	0	0	0	0	0	0	0	0	0	0	0	0	0.3	0.3	0	0	0	0	0	0	0
0	0	0	0	0	0	0	0	0	0	0	0	0	0	0	0	0	0	0	0	0	0	0	0
0	0	0	0	0	0	0	0	0	0	0	0	0	0	0	0	0	0	0	0	0	0	0	0
0	0	0	0	0	0	0	0	0	0	0	0	0	0	0	0	0	0	0	0	0	0	0	0
0	0	0	0	0	0	0	0	0	0	0	0	0	0	0	0	0	0	0	0	0	0	0	0
0	0	0	0	0	0	0	0	0	0	0	0	0	0	0	0	0	0	0	0	0	0	0	0
0	0	0	0	0	0	0	0	0	0	0	0	0	0	0	0	0	0	0	0	0	0	0	0
0	0	0	0	0	0	0	0	0	0	0	0	0	0	0	0	0	0	0	0	0	0	0	0
0	0	0	0	0	0	0	0	0	0	0	0	0	0	0	0	0	0	0	0	0	0	0	0
0	0	0	0	0	0	0	0	0	0	0	0	0	0	0	0	0	0	0	0	0	0	0	0
0	0	0	0	0	0	0	0	0	0	0	0	0	0	0	0	0	0	0	0	0	0	0	0
0	0	0	0	0	0	0	0	0	0	0	0	0	0	0	0	0	0	0	0	0	0	0	0
0	0	0	0	0	0	0	0	0	0	0	0	0	0	0	0	0	0	0	0	0	0	0	0
0	0	0	0	0	0	0	0	0	0	0	0	0	0	0	0	0	0	0	0	0	0	0	0
0	0	0	0	0	0	0	0	0	0	0	0	0	0	0	0	0	0	0	0	0	0	0	0
0	0	0	0	0	0	0	0	0	0	0	0	0	0	0	0	0	0	0	0	0	0	0	0
0	0	0	0	0	0	0	0	0	0	0	0	0	0	0	0	0	0	0	0	0	0	0	0
0	0	0	0	0	0	0	0	0	0	0	0	0	0	0	0	0	0	0	0	0	0	0	0
0	0	0	0	0	0	0	0	0	0	0	0	0	0	0	0	0	0	0	0	0	0	0	0
0	0	0	0	0	0	0	0	0	0	0	0	0	0	0	0	0	0	0	0	0	0	0	0
0	0	0	0	0	0	0	0	0	0	0	0	0	0	0	0	0	0	0	0	0	0	0	0
0	0	0	0	0	0	0	0	0	0	0	0	0	0	0	0	0	0	0	0	0	0	0	0
0	0	0	0	0	0	0	0	0	0	0	0	0	0	0	0	0	0	0	0	0	0	0	0
0	0	0	0	0	0	0	0	0	0	0	0	0	0	0	0	0	0	0	0	0	0	0	0
0	0	0	0	0	0	0	0	0	0	0	0	0	0	0	0	0	0	0	0	0	0	0	0
0	0	0	0	0	0	0	0	0	0	0	0	0	0	0	0	0	0	0	0	0	0	0	0
0	0	0	0	0	0	0	0	0	0	0	0	0	0	0	0	0	0	0	0	0	0	0	0
0	0	0	0	0	0	0	0	0	0	0	0	0	0	0	0	0	0	0	0	0	0	0	0
0	0	0	0	0	0	0	0	0	0	0	0	0	0	0	0	0	0	0	0	0	0	0	0
0	0	0	0	0	0	0	0	0	0	0	0	0	0	0	0	0	0	0	0	0	0	0	0
0	0	0	0	0	0	0	0	0	0	0	0	0	0	0	0	0	0	0	0	0	0	0	0
Frame 1 (2.00 ms)
0	0	0	0	0	0	0	0	0	0	0	0	0	0	0.7	2	3.3	4.7	4	2.3	0.7	0	0	0
0	0	0	0	0	0	0	0	0	0	0	0	0	0.7	4.3	10.3	9.7	9.3	10	8.7	4	0.7	0	0
0	0	0	0	0	0	0	0	0	0	0	0	0.3	3	10	13	9.7	9.3	10	9.7	5	1	0	0
0	0	0	0	0	0	0	0	0	0	0	0	0.3	2	5.3	7	6.7	7	6.3	5.3	3	0.7	0	0
0	0	0	0	0	0	0	0	0	0	0	0	0.3	1	2.3	3.3	6	5.3	3.3	2	1	0	0	0
0	0	0	0	0	0	0	0	0	0	0	0	0	0.3	0.7	1.3	2	1.7	1	0.3	0	0	0	0
0	0	0	0	0	0	0	0	0	0	0	0	0	0	0	0.3	0.3	0	0	0	0	0	0	0
0	0	0	0	0	0	0	0	0	0	0	0	0	0	0	0	0	0	0	0	0	0	0	0
0	0	0	0	0	0	0	0	0	0	0	0	0	0	0	0	0	0	0	0	0	0	0	0
0	0	0	0	0	0	0	0	0	0	0	0	0	0	0	0	0	0	0	0	0	0	0	0
0	0	0	0	0	0	0	0	0	0	0	0	0	0	0	0	0	0	0	0	0	0	0	0
0	0	0	0	0	0	0	0	0	0	0	0	0	0	0	0	0	0	0	0	0	0	0	0
0	0	0	0	0	0	0	0	0	0	0	0	0	0	0	0	0	0	0	0	0	0	0	0
0	0	0	0	0	0	0	0	0	0	0	0	0	0	0	0	0	0	0	0	0	0	0	0
0	0	0	0	0	0	0	0	0	0	0	0	0	0	0	0	0	0	0	0	0	0	0	0
0	0	0	0	0	0	0	0	0	0	0	0	0	0	0	0	0	0	0	0	0	0	0	0
0	0	0	0	0	0	0	0	0	0	0	0	0	0	0	0	0	0	0	0	0	0	0	0
0	0	0	0	0	0	0	0	0	0	0	0	0	0	0	0	0	0	0	0	0	0	0	0
0	0	0	0	0	0	0	0	0	0	0	0	0	0	0	0	0	0	0	0	0	0	0	0
0	0	0	0	0	0	0	0	0	0	0	0	0	0	0	0	0	0	0	0	0	0	0	0
0	0	0	0	0	0	0	0	0	0	0	0	0	0	0	0	0	0	0	0	0	0	0	0
0	0	0	0	0	0	0	0	0	0	0	0	0	0	0	0	0	0	0	0	0	0	0	0
0	0	0	0	0	0	0	0	0	0	0	0	0	0	0	0	0	0	0	0	0	0	0	0
0	0	0	0	0	0	0	0	0	0	0	0	0	0	0	0	0	0	0	0	0	0	0	0
0	0	0	0	0	0	0	0	0	0	0	0	0	0	0	0	0	0	0	0	0	0	0	0
0	0	0	0	0	0	0	0	0	0	0	0	0	0	0	0	0	0	0	0	0	0	0	0
0	0	0	0	0	0	0	0	0	0	0	0	0	0	0	0	0	0	0	0	0	0	0	0
0	0	0	0	0	0	0	0	0	0	0	0	0	0	0	0	0	0	0	0	0	0	0	0
0	0	0	0	0	0	0	0	0	0	0	0	0	0	0	0	0	0	0	0	0	0	0	0
0	0	0	0	0	0	0	0	0	0	0	0	0	0	0	0	0	0	0	0	0	0	0	0
0	0	0	0	0	0	0	0	0	0	0	0	0	0	0	0	0	0	0	0	0	0	0	0
0	0	0	0	0	0	0	0	0	0	0	0	0	0	0	0	0	0	0	0	0	0	0	0
0	0	0	0	0	0	0	0	0	0	0	0	0	0	0	0	0	0	0	0	0	0	0	0
0	0	0	0	0	0	0	0	0	0	0	0	0	0	0	0	0	0	0	0	0	0	0	0
0	0	0	0	0	0	0	0	0	0	0	0	0	0	0	0	0	0	0	0	0	0	0	0
0	0	0	0	0	0	0	0	0	0	0	0	0	0	0	0	0	0	0	0	0	0	0	0
Frame 2 (4.00 ms)
0	0	0	0	0	0	0	0	0	0	0	0	0	0	1.3	4.7	7.3	11	9.7	6.3	2.7	0.3	0	0
0	0	0	0	0	0	0	0	0	0	0	0	0.3	2	10.7	24	22	21.7	23	22.7	13.7	2.7	0	0
0	0	0	0	0	0	0	0	0	0	0	0	1	8.3	24.7	30	24	23.7	25	24.7	15.7	4	0.3	0
0	0	0	0	0	0	0	0	0	0	0	0	1.3	6	13.3	16	16.7	17.7	17	17.7	12.3	3.3	0.3	0
0	0	0	0	0	0	0	0	0	0	0	0	1	3.7	6.7	9.7	16.7	16.7	13.3	9	4.3	1	0	0
0	0	0	0	0	0	0	0	0	0	0	0	0.3	1.3	3	5	6.7	6.3	4	2.3	0.7	0	0	0
0	0	0	0	0	0	0	0	0	0	0	0	0	0	0.7	1.3	1.3	1	0.3	0.3	0	0	0	0
0	0	0	0	0	0	0	0	0	0	0	0	0	0	0	0	0	0	0	0	0	0	0	0
0	0	0	0	0	0	0	0	0	0	0	0	0	0	0	0	0	0	0	0	0	0	0	0
0	0	0	0	0	0	0	0	0	0	0	0	0	0	0	0	0	0	0	0	0	0	0	0
0	0	0	0	0	0	0	0	0	0	0	0	0	0	0	0	0	0	0	0	0	0	0	0
0	0	0	0	0	0	0	0	0	0	0	0	0	0	0	0	0	0	0	0	0	0	0	0
0	0	0	0	0	0	0	0	0	0	0	0	0	0	0	0	0	0	0	0	0	0	0	0
0	0	0	0	0	0	0	0	0	0	0	0	0	0	0	0	0	0	0	0	0	0	0	0
0	0	0	0	0	0	0	0	0	0	0	0	0	0	0	0	0	0	0	0	0	0	0	0
0	0	0	0	0	0	0	0	0	0	0	0	0	0	0	0	0	0	0	0	0	0	0	0
0	0	0	0	0	0	0	0	0	0	0	0	0	0	0	0	0	0	0	0	0	0	0	0
0	0	0	0	0	0	0	0	0	0	0	0	0	0	0	0	0	0	0	0	0	0	0	0
0	0	0	0	0	0	0	0	0	0	0	0	0	0	0	0	0	0	0	0	0	0	0	0
0	0	0	0	0	0	0	0	0	0	0	0	0	0	0	0	0	0	0	0	0	0	0	0
0	0	0	0	0	0	0	0	0	0	0	0	0	0	0	0	0	0	0	0	0	0	0	0
0	0	0	0	0	0	0	0	0	0	0	0	0	0	0	0	0	0	0	0	0	0	0	0
0	0	0	0	0	0	0	0	0	0	0	0	0	0	0	0	0	0	0	0	0	0	0	0
0	0	0	0	0	0	0	0	0	0	0	0	0	0	0	0	0	0	0	0	0	0	0	0
0	0	0	0	0	0	0	0	0	0	0	0	0	0	0	0	0	0	0	0	0	0	0	0
0	0	0	0	0	0	0	0	0	0	0	0	0	0	0	0	0	0	0	0	0	0	0	0
0	0	0	0	0	0	0	0	0	0	0	0	0	0	0	0	0	0	0	0	0	0	0	0
0	0	0	0	0	0	0	0	0	0	0	0	0	0	0	0	0	0	0	0	0	0	0	0
0	0	0	0	0	0	0	0	0	0	0	0	0	0	0	0	0	0	0	0	0	0	0	0
0	0	0	0	0	0	0	0	0	0	0	0	0	0	0	0	0	0	0	0	0	0	0	0
0	0	0	0	0	0	0	0	0	0	0	0	0	0	0	0	0	0	0	0	0	0	0	0
0	0	0	0	0	0	0	0	0	0	0	0	0	0	0	0	0	0	0	0	0	0	0	0
0	0	0	0	0	0	0	0	0	0	0	0	0	0	0	0	0	0	0	0	0	0	0	0
0	0	0	0	0	0	0	0	0	0	0	0	0	0	0	0	0	0	0	0	0	0	0	0
0	0	0	0	0	0	0	0	0	0	0	0	0	0	0	0	0	0	0	0	0	0	0	0
0	0	0	0	0	0	0	0	0	0	0	0	0	0	0	0	0	0	0	0	0	0	0	0
Frame 3 (6.00 ms)
0	0	0	0	0	0	0	0	0	0	0	0	0	0	1.3	5.3	8.3	13.3	13	9.7	5	1	0	0
0	0	0	0	0	0	0	0	0	0	0	0	0.3	2.3	13	30	29.3	30.3	32.7	33.3	23	5.3	0.3	0
0	0	0	0	0	0	0	0	0	0	0	0	1	10.3	34	42.3	35.3	35	36.7	37	26.7	9	1	0
0	0	0	0	0	0	0	0	0	0	0	0	1.7	8.3	20.3	24.3	25.7	27.3	26.7	29	23	8.7	1	0
0	0	0	0	0	0	0	0	0	0	0	0.3	2	6	11	15.7	27	28	24.3	19	10	3	0.3	0
0	0	0	0	0	0	0	0	0	0	0	0	0.7	2.7	5.7	9.7	12	12.3	9.3	6.3	2.7	0.3	0	0
0	0	0	0	0	0	0	0	0	0	0	0	0	0.3	1.7	4.7	4.7	3.3	1.7	0.7	0.3	0	0	0
0	0	0	0	0	0	0	0	0	0	0	0	0	0	0	0.7	0.7	0.3	0	0	0	0	0	0
0	0	0	0	0	0	0	0	0	0	0	0	0	0	0	0	0	0	0	0	0	0	0	0
0	0	0	0	0	0	0	0	0	0	0	0	0	0	0	0	0	0	0	0	0	0	0	0
0	0	0	0	0	0	0	0	0	0	0	0	0	0	0	0	0	0	0	0	0	0	0	0
0	0	0	0	0	0	0	0	0	0	0	0	0	0	0	0	0	0	0	0	0	0	0	0
0	0	0	0	0	0	0	0	0	0	0	0	0	0	0	0	0	0	0	0	0	0	0	0
0	0	0	0	0	0	0	0	0	0	0	0	0	0	0	0	0	0	0	0	0	0	0	0
0	0	0	0	0	0	0	0	0	0	0	0	0	0	0	0	0	0	0	0	0	0	0	0
0	0	0	0	0	0	0	0	0	0	0	0	0	0	0	0	0	0	0	0	0	0	0	0
0	0	0	0	0	0	0	0	0	0	0	0	0	0	0	0	0	0	0	0	0	0	0	0
0	0	0	0	0	0	0	0	0	0	0	0	0	0	0	0	0	0	0	0	0	0	0	0
0	0	0	0	0	0	0	0	0	0	0	0	0	0	0	0	0	0	0	0	0	0	0	0
0	0	0	0	0	0	0	0	0	0	0	0	0	0	0	0	0	0	0	0	0	0	0	0
0	0	0	0	0	0	0	0	0	0	0	0	0	0	0	0	0	0	0	0	0	0	0	0
0	0	0	0	0	0	0	0	0	0	0	0	0	0	0	0	0	0	0	0	0	0	0	0
0	0	0	0	0	0	0	0	0	0	0	0	0	0	0	0	0	0	0	0	0	0	0	0
0	0	0	0	0	0	0	0	0	0	0	0	0	0	0	0	0	0	0	0	0	0	0	0
0	0	0	0	0	0	0	0	0	0	0	0	0	0	0	0	0	0	0	0	0	0	0	0
0	0	0	0	0	0	0	0	0	0	0	0	0	0	0	0	0	0	0	0	0	0	0	0
0	0	0	0	0	0	0	0	0	0	0	0	0	0	0	0	0	0	0	0	0	0	0	0
0	0	0	0	0	0	0	0	0	0	0	0	0	0	0	0	0	0	0	0	0	0	0	0
0	0	0	0	0	0	0	0	0	0	0	0	0	0	0	0	0	0	0	0	0	0	0	0
0	0	0	0	0	0	0	0	0	0	0	0	0	0	0	0	0	0	0	0	0	0	0	0
0	0	0	0	0	0	0	0	0	0	0	0	0	0	0	0	0	0	0	0	0	0	0	0
0	0	0	0	0	0	0	0	0	0	0	0	0	0	0	0	0	0	0	0	0	0	0	0
0	0	0	0	0	0	0	0	0	0	0	0	0	0	0	0	0	0	0	0	0	0	0	0
0	0	0	0	0	0	0	0	0	0	0	0	0	0	0	0	0	0	0	0	0	0	0	0
0	0	0	0	0	0	0	0	0	0	0	0	0	0	0	0	0	0	0	0	0	0	0	0
0	0	0	0	0	0	0	0	0	0	0	0	0	0	0	0	0	0	0	0	0	0	0	0
Frame 4 (8.00 ms)
0	0	0	0	0	0	0	0	0	0	0	0	0	0	0.7	3.7	6.7	12	12.3	10	5.7	1	0	0
0	0	0	0	0	0	0	0	0	0	0	0	0	2	10.7	24	28.7	31.3	33.7	35	26.3	7	0.7	0
0	0	0	0	0	0	0	0	0	0	0	0	0.7	9.3	35	44	37.7	37.7	39.3	40.3	30.7	12.3	1.7	0
0	0	0	0	0	0	0	0	0	0	0	0	1.3	8.7	22.3	26.7	28.7	30.3	30	33.7	28.3	12.7	2	0
0	0	0	0	0	0	0	0	0	0	0	0	1.7	7	13	18.3	31	33	30	24.3	13.7	5.3	0.7	0
0	0	0	0	0	0	0	0	0	0	0	0	0.7	3.7	7.7	12.7	15.7	16.3	13	9.7	4.7	1	0	0
0	0	0	0	0	0	0	0	0	0	0	0	0	0.7	3	8.3	8.7	7	4	1.7	0.7	0	0	0
0	0	0	0	0	0	0	0	0	0	0	0	0	0	0.3	1.3	1.7	1	0.7	0	0	0	0	0
0	0	0	0	0	0	0	0	0	0	0	0	0	0	0	0	0	0	0	0	0	0	0	0
0	0	0	0	0	0	0	0	0	0	0	0	0	0	0	0	0	0	0	0	0	0	0	0
0	0	0	0	0	0	0	0	0	0	0	0	0	0	0	0	0	0	0	0	0	0	0	0
0	0	0	0	0	0	0	0	0	0	0	0	0	0	0	0	0	0	0	0	0	0	0	0
0	0	0	0	0	0	0	0	0	0	0	0	0	0	0	0	0	0	0	0	0	0	0	0
0	0	0	0	0	0	0	0	0	0	0	0	0	0	0	0	0	0	0	0	0	0	0	0
0	0	0	0	0	0	0	0	0	0	0	0	0	0	0	0	0	0	0	0	0	0	0	0
0	0	0	0	0	0	0	0	0	0	0	0	0	0	0	0	0	0	0	0	0	0	0	0
0	0	0	0	0	0	0	0	0	0	0	0	0	0	0	0	0	0	0	0	0	0	0	0
0	0	0	0	0	0	0	0	0	0	0	0	0	0	0	0	0	0	0	0	0	0	0	0
0	0	0	0	0	0	0	0	0	0	0	0	0	0	0	0	0	0	0	0	0	0	0	0
0	0	0	0	0	0	0	0	0	0	0	0	0	0	0	0	0	0	0	0	0	0	0	0
0	0	0	0	0	0	0	0	0	0	0	0	0	0	0	0	0	0	0	0	0	0	0	0
0	0	0	0	0	0	0	0	0	0	0	0	0	0	0	0	0	0	0	0	0	0	0	0
0	0	0	0	0	0	0	0	0	0	0	0	0	0	0	0	0	0	0	0	0	0	0	0
0	0	0	0	0	0	0	0	0	0	0	0	0	0	0	0	0	0	0	0	0	0	0	0
0	0	0	0	0	0	0	0	0	0	0	0	0	0	0	0	0	0	0	0	0	0	0	0
0	0	0	0	0	0	0	0	0	0	0	0	0	0	0	0	0	0	0	0	0	0	0	0
0	0	0	0	0	0	0	0	0	0	0	0	0	0	0	0	0	0	0	0	0	0	0	0
0	0	0	0	0	0	0	0	0	0	0	0	0	0	0	0	0	0	0	0	0	0	0	0
0	0	0	0	0	0	0	0	0	0	0	0	0	0	0	0	0	0	0	0	0	0	0	0
0	0	0	0	0	0	0	0	0	0	0	0	0	0	0	0	0	0	0	0	0	0	0	0
0	0	0	0	0	0	0	0	0	0	0	0	0	0	0	0	0	0	0	0	0	0	0	0
0	0	0	0	0	0	0	0	0	0	0	0	0	0	0	0	0	0	0	0	0	0	0	0
0	0	0	0	0	0	0	0	0	0	0	0	0	0	0	0	0	0	0	0	0	0	0	0
0	0	0	0	0	0	0	0	0	0	0	0	0	0	0	0	0	0	0	0	0	0	0	0
0	0	0	0	0	0	0	0	0	0	0	0	0	0	0	0	0	0	0	0	0	0	0	0
0	0	0	0	0	0	0	0	0	0	0	0	0	0	0	0	0	0	0	0	0	0	0	0
Frame 5 (10.00 ms)
0	0	0	0	0	0	0	0	0	0	0	0	0	0	0.7	3	6	10.7	12	10.3	5.7	1.3	0	0
0	0	0	0	0	0	0	0	0	0	0	0	0	1.3	8.3	20.3	27.7	30.3	33.3	34.3	26.3	8	0.7	0
0	0	0	0	0	0	0	0	0	0	0	0	0.3	7.3	30	42.3	37	35.7	38.3	38.3	30.7	13.7	2	0
0	0	0	0	0	0	0	0	0	0	0	0	1	8	21.7	26.7	28.7	30	30.3	34	29.7	14.3	2.3	0
0	0	0	0	0	0	0	0	0	0	0	0	1.3	7.3	13.7	18.7	31.7	34	31.3	26.3	15.7	6.3	1	0
0	0	0	0	0	0	0	0	0	0	0	0	0.7	4	8.7	14	17.3	18.7	15	11.3	6	1.3	0	0
0	0	0	0	0	0	0	0	0	0	0	0	0	1	4	10.3	11.3	10	6.3	2.7	1	0	0	0
0	0	0	0	0	0	0	0	0	0	0	0	0	0	0.7	2	2	1.7	1	0.3	0	0	0	0
0	0	0	0	0	0	0	0	0	0	0	0	0	0	0	0	0	0	0	0	0	0	0	0
0	0	0	0	0	0	0	0	0	0	0	0	0	0	0	0	0	0	0	0	0	0	0	0
0	0	0	0	0	0	0	0	0	0	0	0	0	0	0	0	0	0	0	0	0	0	0	0
0	0	0	0	0	0	0	0	0	0	0	0	0	0	0	0	0	0	0	0	0	0	0	0
0	0	0	0	0	0	0	0	0	0	0	0	0	0	0	0	0	0	0	0	0	0	0	0
0	0	0	0	0	0	0	0	0	0	0	0	0	0	0	0	0	0	0	0	0	0	0	0
0	0	0	0	0	0	0	0	0	0	0	0	0	0	0	0	0	0	0	0	0	0	0	0
0	0	0	0	0	0	0	0	0	0	0	0	0	0	0	0	0	0	0	0	0	0	0	0
0	0	0	0	0	0	0	0	0	0	0	0	0	0	0	0	0	0	0	0	0	0	0	0
0	0	0	0	0	0	0	0	0	0	0	0	0	0	0	0	0	0	0	0	0	0	0	0
0	0	0	0	0	0	0	0	0	0	0	0	0	0	0	0	0	0	0	0	0	0	0	0
0	0	0	0	0	0	0	0	0	0	0	0	0	0	0	0	0	0	0	0	0	0	0	0
0	0	0	0	0	0	0	0	0	0	0	0	0	0	0	0	0	0	0	0	0	0	0	0
0	0	0	0	0	0	0	0	0	0	0	0	0	0	0	0	0	0	0	0	0	0	0	0
0	0	0	0	0	0	0	0	0	0	0	0	0	0	0	0	0	0	0	0	0	0	0	0
0	0	0	0	0	0	0	0	0	0	0	0	0	0	0	0	0	0	0	0	0	0	0	0
0	0	0	0	0	0	0	0	0	0	0	0	0	0	0	0	0	0	0	0	0	0	0	0
0	0	0	0	0	0	0	0	0	0	0	0	0	0	0	0	0	0	0	0	0	0	0	0
0	0	0	0	0	0	0	0	0	0	0	0	0	0	0	0	0	0	0	0	0	0	0	0
0	0	0	0	0	0	0	0	0	0	0	0	0	0	0	0	0	0	0	0	0	0	0	0
0	0	0	0	0	0	0	0	0	0	0	0	0	0	0	0	0	0	0	0	0	0	0	0
0	0	0	0	0	0	0	0	0	0	0	0	0	0	0	0	0	0	0	0	0	0	0	0
0	0	0	0	0	0	0	0	0	0	0	0	0	0	0	0	0	0	0	0	0	0	0	0
0	0	0	0	0	0	0	0	0	0	0	0	0	0	0	0	0	0	0	0	0	0	0	0
0	0	0	0	0	0	0	0	0	0	0	0	0	0	0	0	0	0	0	0	0	0	0	0
0	0	0	0	0	0	0	0	0	0	0	0	0	0	0	0	0	0	0	0	0	0	0	0
0	0	0	0	0	0	0	0	0	0	0	0	0	0	0	0	0	0	0	0	0	0	0	0
0	0	0	0	0	0	0	0	0	0	0	0	0	0	0	0	0	0	0	0	0	0	0	0
Frame 6 (12.00 ms)
0	0	0	0	0	0	0	0	0	0	0	0	0	0	0.7	2.7	5.7	10.3	11.7	10	5.3	1.3	0	0
0	0	0	0	0	0	0	0	0	0	0	0	0	1.3	7.7	18.7	24.7	28.3	30	31	23.7	7.7	1	0
0	0	0	0	0	0	0	0	0	0	0	0	0.3	6.7	27.7	36.7	32.3	31.7	34	35.3	27.7	13.3	2.3	0
0	0	0	0	0	0	0	0	0	0	0	0	1	8	20.7	24.3	27.3	28	29	33.7	29.3	15	2.7	0
0	0	0	0	0	0	0	0	0	0	0	0	1.7	7.7	14	18.7	31.7	34	31.3	27	16	7.3	1.3	0
0	0	0	0	0	0	0	0	0	0	0	0	0.7	4.3	9.3	15	18	19.7	16.3	12.7	7	2	0.3	0
0	0	0	0	0	0	0	0	0	0	0	0	0	1	5.3	12	13	11.7	8	4	1.3	0.3	0	0
0	0	0	0	0	0	0	0	0	0	0	0	0	0	1	2.3	2.7	2	1.3	0.7	0	0	0	0
0	0	0	0	0	0	0	0	0	0	0	0	0	0	0	0	0	0	0	0	0	0	0	0
0	0	0	0	0	0	0	0	0	0	0	0	0	0	0	0	0	0	0	0	0	0	0	0
0	0	0	0	0	0	0	0	0	0	0	0	0	0	0	0	0	0	0	0	0	0	0	0
0	0	0	0	0	0	0	0	0	0	0	0	0	0	0	0	0	0	0	0	0	0	0	0
0	0	0	0	0	0	0	0	0	0	0	0	0	0	0	0	0	0	0	0	0	0	0	0
0	0	0	0	0	0	0	0	0	0	0	0	0	0	0	0	0	0	0	0	0	0	0	0
0	0	0	0	0	0	0	0	0	0	0	0	0	0	0	0	0	0	0	0	0	0	0	0
0	0	0	0	0	0	0	0	0	0	0	0	0	0	0	0	0	0	0	0	0	0	0	0
0	0	0	0	0	0	0	0	0	0	0	0	0	0	0	0	0	0	0	0	0	0	0	0
0	0	0	0	0	0	0	0	0	0	0	0	0	0	0	0	0	0	0	0	0	0	0	0
0	0	0	0	0	0	0	0	0	0	0	0	0	0	0	0	0	0	0	0	0	0	0	0
0	0	0	0	0	0	0	0	0	0	0	0	0	0	0	0	0	0	0	0	0	0	0	0
0	0	0	0	0	0	0	0	0	0	0	0	0	0	0	0	0	0	0	0	0	0	0	0
0	0	0	0	0	0	0	0	0	0	0	0	0	0	0	0	0	0	0	0	0	0	0	0
0	0	0	0	0	0	0	0	0	0	0	0	0	0	0	0	0	0	0	0	0	0	0	0
0	0	0	0	0	0	0	0	0	0	0	0	0	0	0	0	0	0	0	0	0	0	0	0
0	0	0	0	0	0	0	0	0	0	0	0	0	0	0	0	0	0	0	0	0	0	0	0
0	0	0	0	0	0	0	0	0	0	0	0	0	0	0	0	0	0	0	0	0	0	0	0
0	0	0	0	0	0	0	0	0	0	0	0	0	0	0	0	0	0	0	0	0	0	0	0
0	0	0	0	0	0	0	0	0	0	0	0	0	0	0	0	0	0	0	0	0	0	0	0
0	0	0	0	0	0	0	0	0	0	0	0	0	0	0	0	0	0	0	0	0	0	0	0
0	0	0	0	0	0	0	0	0	0	0	0	0	0	0	0	0	0	0	0	0	0	0	0
0	0	0	0	0	0	0	0	0	0	0	0	0	0	0	0	0	0	0	0	0	0	0	0
0	0	0	0	0	0	0	0	0	0	0	0	0	0	0	0	0	0	0	0	0	0	0	0
0	0	0	0	0	0	0	0	0	0	0	0	0	0	0	0	0	0	0	0	0	0	0	0
0	0	0	0	0	0	0	0	0	0	0	0	0	0	0	0	0	0	0	0	0	0	0	0
0	0	0	0	0	0	0	0	0	0	0	0	0	0	0	0	0	0	0	0	0	0	0	0
0	0	0	0	0	0	0	0	0	0	0	0	0	0	0	0	0	0	0	0	0	0	0	0
Frame 7 (14.00 ms)
0	0	0	0	0	0	0	0	0	0	0	0	0	0	0.7	3	5.7	10.7	12	10.3	5.3	1.3	0	0
0	0	0	0	0	0	0	0	0	0	0	0	0	1.7	8.7	19.3	22.7	24.7	27	28.3	22.3	7.7	1	0
0	0	0	0	0	0	0	0	0	0	0	0	0.7	7.7	28.7	36.7	30.7	30.3	33.3	34.7	27.7	13.3	2.3	0
0	0	0	0	0	0	0	0	0	0	0	0	1.3	8.7	21.3	24.3	26.3	29	29.7	34	30	15.7	3	0.3
0	0	0	0	0	0	0	0	0	0	0	0	2	8.3	14.3	19	32	35.3	32.7	28.3	17	8	1.7	0
0	0	0	0	0	0	0	0	0	0	0	0	1	5.3	10.3	16.3	19.3	21.3	17.3	14	8	2	0.3	0
0	0	0	0	0	0	0	0	0	0	0	0	0.3	1.7	6.7	14.7	15.3	13.7	9.7	5.7	1.7	0.3	0	0
0	0	0	0	0	0	0	0	0	0	0	0	0	0.3	1.3	3.3	3.7	2.7	1.7	0.7	0	0	0	0
0	0	0	0	0	0	0	0	0	0	0	0	0	0	0	0	0	0	0	0	0	0	0	0
0	0	0	0	0	0	0	0	0	0	0	0	0	0	0	0	0	0	0	0	0	0	0	0
0	0	0	0	0	0	0	0	0	0	0	0	0	0	0	0	0	0	0	0	0	0	0	0
0	0	0	0	0	0	0	0	0	0	0	0	0	0	0	0	0	0	0	0	0	0	0	0
0	0	0	0	0	0	0	0	0	0	0	0	0	0	0	0	0	0	0	0	0	0	0	0
0	0	0	0	0	0	0	0	0	0	0	0	0	0	0	0	0	0	0	0	0	0	0	0
0	0	0	0	0	0	0	0	0	0	0	0	0	0	0	0	0	0	0	0	0	0	0	0
0	0	0	0	0	0	0	0	0	0	0	0	0	0	0	0	0	0	0	0	0	0	0	0
0	0	0	0	0	0	0	0	0	0	0	0	0	0	0	0	0	0	0	0	0	0	0	0
0	0	0	0	0	0	0	0	0	0	0	0	0	0	0	0	0	0	0	0	0	0	0	0
0	0	0	0	0	0	0	0	0	0	0	0	0	0	0	0	0	0	0	0	0	0	0	0
0	0	0	0	0	0	0	0	0	0	0	0	0	0	0	0	0	0	0	0	0	0	0	0
0	0	0	0	0	0	0	0	0	0	0	0	0	0	0	0	0	0	0	0	0	0	0	0
0	0	0	0	0	0	0	0	0	0	0	0	0	0	0	0	0	0	0	0	0	0	0	0
0	0	0	0	0	0	0	0	0	0	0	0	0	0	0	0	0	0	0	0	0	0	0	0
0	0	0	0	0	0	0	0	0	0	0	0	0	0	0	0	0	0	0	0	0	0	0	0
0	0	0	0	0	0	0	0	0	0	0	0	0	0	0	0	0	0	0	0	0	0	0	0
0	0	0	0	0	0	0	0	0	0	0	0	0	0	0	0	0	0	0	0	0	0	0	0
0	0	0	0	0	0	0	0	0	0	0	0	0	0	0	0	0	0	0	0	0	0	0	0
0	0	0	0	0	0	0	0	0	0	0	0	0	0	0	0	0	0	0	0	0	0	0	0
0	0	0	0	0	0	0	0	0	0	0	0	0	0	0	0	0	0	0	0	0	0	0	0
0	0	0	0	0	0	0	0	0	0	0	0	0	0	0	0	0	0	0	0	0	0	0	0
0	0	0	0	0	0	0	0	0	0	0	0	0	0	0	0	0	0	0	0	0	0	0	0
0	0	0	0	0	0	0	0	0	0	0	0	0	0	0	0	0	0	0	0	0	0	0	0
0	0	0	0	0	0	0	0	0	0	0	0	0	0	0	0	0	0	0	0	0	0	0	0
0	0	0	0	0	0	0	0	0	0	0	0	0	0	0	0	0	0	0	0	0	0	0	0
0	0	0	0	0	0	0	0	0	0	0	0	0	0	0	0	0	0	0	0	0	0	0	0
0	0	0	0	0	0	0	0	0	0	0	0	0	0	0	0	0	0	0	0	0	0	0	0
Frame 8 (16.00 ms)
0	0	0	0	0	0	0	0	0	0	0	0	0	0	1	3.7	7	12	12.7	11	6	1.3	0	0
0	0	0	0	0	0	0	0	0	0	0	0	0	2	10.7	21.7	22.3	24.3	26.3	28.7	23.7	8.3	1	0
0	0	0	0	0	0	0	0	0	0	0	0	0.7	9.3	34.3	38.3	30.7	31	34.3	36.3	29	14.3	2.7	0
0	0	0	0	0	0	0	0	0	0	0	0	1.7	9.7	23	24.7	26.7	29.7	30.7	35	31	17	3.7	0.3
0	0	0	0	0	0	0	0	0	0	0	0.3	2.7	9	15.3	19.7	33	36	33.7	29.7	18	8.7	1.7	0
0	0	0	0	0	0	0	0	0	0	0	0	1.3	6	12	18	20.7	22.7	19	15.3	8.7	2.7	0.3	0
0	0	0	0	0	0	0	0	0	0	0	0	0.3	2.3	8.3	17	17.3	16	11.7	7	2.3	0.3	0	0
0	0	0	0	0	0	0	0	0	0	0	0	0	0.3	1.7	4.3	4.7	3.7	2.3	1	0.3	0	0	0
0	0	0	0	0	0	0	0	0	0	0	0	0	0	0	0.3	0.3	0	0	0	0	0	0	0
0	0	0	0	0	0	0	0	0	0	0	0	0	0	0	0	0	0	0	0	0	0	0	0
0	0	0	0	0	0	0	0	0	0	0	0	0	0	0	0	0	0	0	0	0	0	0	0
0	0	0	0	0	0	0	0	0	0	0	0	0	0	0	0	0	0	0	0	0	0	0	0
0	0	0	0	0	0	0	0	0	0	0	0	0	0	0	0	0	0	0	0	0	0	0	0
0	0	0	0	0	0	0	0	0	0	0	0	0	0	0	0	0	0	0	0	0	0	0	0
0	0	0	0	0	0	0	0	0	0	0	0	0	0	0	0	0	0	0	0	0	0	0	0
0	0	0	0	0	0	0	0	0	0	0	0	0	0	0	0	0	0	0	0	0	0	0	0
0	0	0	0	0	0	0	0	0	0	0	0	0	0	0	0	0	0	0	0	0	0	0	0
0	0	0	0	0	0	0	0	0	0	0	0	0	0	0	0	0	0	0	0	0	0	0	0
0	0	0	0	0	0	0	0	0	0	0	0	0	0	0	0	0	0	0	0	0	0	0	0
0	0	0	0	0	0	0	0	0	0	0	0	0	0	0	0	0	0	0	0	0	0	0	0
0	0	0	0	0	0	0	0	0	0	0	0	0	0	0	0	0	0	0	0	0	0	0	0
0	0	0	0	0	0	0	0	0	0	0	0	0	0	0	0	0	0	0	0	0	0	0	0
0	0	0	0	0	0	0	0	0	0	0	0	0	0	0	0	0	0	0	0	0	0	0	0
0	0	0	0	0	0	0	0	0	0	0	0	0	0	0	0	0	0	0	0	0	0	0	0
0	0	0	0	0	0	0	0	0	0	0	0	0	0	0	0	0	0	0	0	0	0	0	0
0	0	0	0	0	0	0	0	0	0	0	0	0	0	0	0	0	0	0	0	0	0	0	0
0	0	0	0	0	0	0	0	0	0	0	0	0	0	0	0	0	0	0	0	0	0	0	0
0	0	0	0	0	0	0	0	0	0	0	0	0	0	0	0	0	0	0	0	0	0	0	0
0	0	0	0	0	0	0	0	0	0	0	0	0	0	0	0	0	0	0	0	0	0	0	0
0	0	0	0	0	0	0	0	0	0	0	0	0	0	0	0	0	0	0	0	0	0	0	0
0	0	0	0	0	0	0	0	0	0	0	0	0	0	0	0	0	0	0	0	0	0	0	0
0	0	0	0	0	0	0	0	0	0	0	0	0	0	0	0	0	0	0	0	0	0	0	0
0	0	0	0	0	0	0	0	0	0	0	0	0	0	0	0	0	0	0	0	0	0	0	0
0	0	0	0	0	0	0	0	0	0	0	0	0	0	0	0	0	0	0	0	0	0	0	0
0	0	0	0	0	0	0	0	0	0	0	0	0	0	0	0	0	0	0	0	0	0	0	0
0	0	0	0	0	0	0	0	0	0	0	0	0	0	0	0	0	0	0	0	0	0	0	0
Frame 9 (18.00 ms)
0	0	0	0	0	0	0	0	0	0	0	0	0	0	1.3	4.7	8	12.7	13	11.7	6.3	1.7	0	0
0	0	0	0	0	0	0	0	0	0	0	0	0	2.3	12	24.3	23	24	27	29	23.7	8.3	1	0
0	0	0	0	0	0	0	0	0	0	0	0	1	10.3	35	39.3	31	31.3	36.3	36.7	29.3	14.7	2.7	0
0	0	0	0	0	0	0	0	0	0	0	0.3	2	10.3	23.3	26	28	30	31	35.3	31.3	17.3	3.7	0.3
0	0	0	0	0	0	0	0	0	0	0	0.3	3.7	10	16	20.7	34	36.7	34	30.3	19	9	2	0
0	0	0	0	0	0	0	0	0	0	0	0.3	2	7	13	19.7	22	24.3	20.3	16.7	9.7	2.7	0.3	0
0	0	0	0	0	0	0	0	0	0	0	0	0.7	3.3	10.3	19.7	19.7	17.7	13	8.3	2.7	0.3	0	0
0	0	0	0	0	0	0	0	0	0	0	0	0	0.7	2.7	6	6.3	4.3	2.7	1.3	0.3	0	0	0
0	0	0	0	0	0	0	0	0	0	0	0	0	0	0.3	0.7	0.7	0.3	0	0	0	0	0	0
0	0	0	0	0	0	0	0	0	0	0	0	0	0	0	0	0	0	0	0	0	0	0	0
0	0	0	0	0	0	0	0	0	0	0	0	0	0	0	0	0	0	0	0	0	0	0	0
0	0	0	0	0	0	0	0	0	0	0	0	0	0	0	0	0	0	0	0	0	0	0	0
0	0	0	0	0	0	0	0	0	0	0	0	0	0	0	0	0	0	0	0	0	0	0	0
0	0	0	0	0	0	0	0	0	0	0	0	0	0	0	0	0	0	0	0	0	0	0	0
0	0	0	0	0	0	0	0	0	0	0	0	0	0	0	0	0	0	0	0	0	0	0	0
0	0	0	0	0	0	0	0	0	0	0	0	0	0	0	0	0	0	0	0	0	0	0	0
0	0	0	0	0	0	0	0	0	0	0	0	0	0	0	0	0	0	0	0	0	0	0	0
0	0	0	0	0	0	0	0	0	0	0	0	0	0	0	0	0	0	0	0	0	0	0	0
0	0	0	0	0	0	0	0	0	0	0	0	0	0	0	0	0	0	0	0	0	0	0	0
0	0	0	0	0	0	0	0	0	0.3	0	0	0	0	0	0	0	0	0	0	0	0	0	0
0	0	0	0	0	0	0	0	0	0	0	0	0	0	0	0	0	0	0	0	0	0	0	0
0	0	0	0	0	0	0	0	0	0	0	0	0	0	0	0	0	0	0	0	0	0	0	0
0	0	0	0	0	0	0	0	0	0	0	0	0	0	0	0	0	0	0	0	0	0	0	0
0	0	0	0	0	0	0	0	0	0	0	0	0	0	0	0	0	0	0	0	0	0	0	0
0	0	0	0	0	0	0	0	0	0	0	0	0	0	0	0	0	0	0	0	0	0	0	0
0	0	0	0	0	0	0	0	0	0	0	0	0	0	0	0	0	0	0	0	0	0	0	0
0	0	0	0	0	0	0	0	0	0	0	0	0	0	0	0	0	0	0	0	0	0	0	0
0	0	0	0	0	0	0	0	0	0	0	0	0	0	0	0	0	0	0	0	0	0	0	0
0	0	0	0	0	0	0	0	0	0	0	0	0	0	0	0	0	0	0	0	0	0	0	0
0	0	0	0	0	0	0	0	0	0	0	0	0	0	0	0	0	0	0	0	0	0	0	0
0	0	0	0	0	0	0	0	0	0	0	0	0	0	0	0	0	0	0	0	0	0	0	0
0	0	0	0	0	0	0	0	0	0	0	0	0	0	0	0	0	0	0	0	0	0	0	0
0	0	0	0	0	0	0	0	0	0	0	0	0	0	0	0	0	0	0	0	0	0	0	0
0	0	0	0	0	0	0	0	0	0	0	0	0	0	0	0	0	0	0	0	0	0	0	0
0	0	0	0	0	0	0	0	0	0	0	0	0	0	0	0	0	0	0	0	0	0	0	0
0	0	0	0	0	0	0	0	0	0	0	0	0	0	0	0	0	0	0	0	0	0	0	0
Frame 10 (20.00 ms)
0	0	0	0	0	0	0	0	0	0	0	0	0	0	1.3	4.7	8	12.7	13	11.7	6.3	1.7	0	0
0	0	0	0	0	0	0	0	0	0	0	0	0.3	2.7	12.7	24.3	22.3	23.3	26	29	24.3	8.7	1	0
0	0	0	0	0	0	0	0	0	0	0	0	1	11	35.3	38.7	30.7	30.7	34.7	38.7	31.3	15.3	2.7	0
0	0	0	0	0	0	0	0	0	0	0	0.3	2.3	10.7	23.7	26	28	30	31	35.7	32	18	3.7	0.3
0	0	0	0	0	0	0	0	0	0	0	0.7	4.3	10.7	16.7	21	34.3	37	34.7	30.7	19.3	9.3	2	0
0	0	0	0	0	0	0	0	0	0	0	0.3	2.3	7.7	14.3	20.7	23	25.3	21.7	17.7	10.3	2.7	0.3	0
0	0	0	0	0	0	0	0	0	0	0	0	0.7	4.7	11.7	21.3	21.7	19.7	14.3	9	3	0.3	0	0
0	0	0	0	0	0	0	0	0	0	0	0	0.3	1.3	3.7	7.3	7.3	5.3	3	1.7	0.3	0	0	0
0	0	0	0	0	0	0	0	0	0	0	0	0	0	0.3	0.7	0.7	0.3	0	0	0	0	0	0
0	0	0	0	0	0	0	0	0	0	0	0	0	0	0	0	0	0	0	0	0	0	0	0
0	0	0	0	0	0	0	0	0	0	0	0	0	0	0	0	0	0	0	0	0	0	0	0
0	0	0	0	0	0	0	0	0	0	0	0	0	0	0	0	0	0	0	0	0	0	0	0
0	0	0	0	0	0	0	0	0	0	0	0	0	0	0	0	0	0	0	0	0	0	0	0
0	0	0	0	0	0	0	0	0	0	0	0	0	0	0	0	0	0	0	0	0	0	0	0
0	0	0	0	0	0	0	0	0	0	0	0	0	0	0	0	0	0	0	0	0	0	0	0
0	0	0	0	0	0	0	0	0	0	0	0	0	0	0	0	0	0	0	0	0	0	0	0
0	0	0	0	0	0	0	0.3	0.3	0	0	0	0	0	0	0	0	0	0	0	0	0	0	0
0	0	0	0	0	0	0	0.3	0	0	0	0	0	0	0	0	0	0	0	0	0	0	0	0
0	0	0	0	0	0	0	0	0	0	0	0	0	0	0	0	0	0	0	0	0	0	0	0
0	0	0	0	0	0	0	0	0.3	0.3	0	0	0	0	0	0	0	0	0	0	0	0	0	0
0	0	0	0	0	0	0	0	0	0	0	0	0	0	0	0	0	0	0	0	0	0	0	0
0	0	0	0	0	0	0	0	0	0	0	0	0	0	0	0	0	0	0	0	0	0	0	0
0	0	0	0	0	0	0	0	0	0	0	0	0	0	0	0	0	0	0	0	0	0	0	0
0	0	0	0	0	0	0	0	0	0	0	0	0	0	0	0	0	0	0	0	0	0	0	0
0	0	0	0	0	0	0	0	0	0	0	0	0	0	0	0	0	0	0	0	0	0	0	0
0	0	0	0	0	0	0	0	0	0	0	0	0	0	0	0	0	0	0	0	0	0	0	0
0	0	0	0	0	0	0	0	0	0	0	0	0	0	0	0	0	0	0	0	0	0	0	0
0	0	0	0	0	0	0	0	0	0	0	0	0	0	0	0	0	0	0	0	0	0	0	0
0	0	0	0	0	0	0	0	0	0	0	0	0	0	0	0	0	0	0	0	0	0	0	0
0	0	0	0	0	0	0	0	0	0	0	0	0	0	0	0	0	0	0	0	0	0	0	0
0	0	0	0	0	0	0	0	0	0	0	0	0	0	0	0	0	0	0	0	0	0	0	0
0	0	0	0	0	0	0	0	0	0	0	0	0	0	0	0	0	0	0	0	0	0	0	0
0	0	0	0	0	0	0	0	0	0	0	0	0	0	0	0	0	0	0	0	0	0	0	0
0	0	0	0	0	0	0	0	0	0	0	0	0	0	0	0	0	0	0	0	0	0	0	0
0	0	0	0	0	0	0	0	0	0	0	0	0	0	0	0	0	0	0	0	0	0	0	0
0	0	0	0	0	0	0	0	0	0	0	0	0	0	0	0	0	0	0	0	0	0	0	0
Frame 11 (22.00 ms)
0	0	0	0	0	0	0	0	0	0	0	0	0	0	1.3	4.7	7.7	11.7	12.3	11	5.7	1.3	0	0
0	0	0	0	0	0	0	0	0	0	0	0	0.3	2.7	12.3	23.7	21.3	22	25	27	22	8	1	0
0	0	0	0	0	0	0	0	0	0	0	0	1	10.7	35	37.7	30.3	30	34	36	29	15	3	0
0	0	0	0	0	0	0	0	0	0	0	0.3	2.3	10.7	23.7	26	28.3	30	30.7	35.3	31.7	18.3	4	0.3
0	0	0	0	0	0	0	0	0	0	0	0.7	4.3	10.7	17	21.3	34.7	37	34.7	31	19.3	9.3	2	0
0	0	0	0	0	0	0	0	0	0	0	0.3	2.3	8.3	15	21.3	23.3	25.7	22.3	18.3	10.7	3	0.3	0
0	0	0	0	0	0	0	0	0	0	0	0	1	5.3	12.7	22.7	23	20.7	15.7	10	3.3	0.3	0	0
0	0	0	0	0	0	0	0	0	0	0	0	0.3	2	4.7	8.3	8.3	6	3.7	1.7	0.3	0	0	0
0	0	0	0	0	0	0	0	0	0	0	0	0	0.3	0.7	1	1	0.7	0.3	0	0	0	0	0
0	0	0	0	0	0	0	0	0	0	0	0	0	0	0	0	0	0	0	0	0	0	0	0
0	0	0	0	0	0	0	0	0	0	0	0	0	0	0	0	0	0	0	0	0	0	0	0
0	0	0	0	0	0	0	0	0	0	0	0	0	0	0	0	0	0	0	0	0	0	0	0
0	0	0	0	0	0	0	0	0	0	0	0	0	0	0	0	0	0	0	0	0	0	0	0
0	0	0	0	0	0	0	0	0	0	0	0	0	0	0	0	0	0	0	0	0	0	0	0
0	0	0	0	0	0	0	0	0	0	0	0	0	0	0	0	0	0	0	0	0	0	0	0
0	0	0	0	0	0	0	0	0	0	0	0	0	0	0	0	0	0	0	0	0	0	0	0
0	0	0	0	0	0	0	0.3	0	0	0	0	0	0	0	0	0	0	0	0	0	0	0	0
0	0	0	0	0	0	0	0	0	0	0	0	0	0	0	0	0	0	0	0	0	0	0	0
0	0	0	0	0	0	0	0	0	0	0	0	0	0	0	0	0	0	0	0	0	0	0	0
0	0	0	0	0	0	0	0	0.3	0.3	0	0	0	0	0	0	0	0	0	0	0	0	0	0
0	0	0	0	0	0	0	0	0	0	0	0	0	0	0	0	0	0	0	0	0	0	0	0
0	0	0	0	0	0	0	0	0	0	0	0	0	0	0	0	0	0	0	0	0	0	0	0
0	0	0	0	0	0	0	0	0	0	0	0	0	0	0	0	0	0	0	0	0	0	0	0
0	0	0	0	0	0	0	0	0	0	0	0	0	0	0	0	0	0	0	0	0	0	0	0
0	0	0	0	0	0	0	0	0	0	0	0	0	0	0	0	0	0	0	0	0	0	0	0
0	0	0	0	0	0	0	0	0	0	0	0	0	0	0	0	0	0	0	0	0	0	0	0
0	0	0	0	0	0	0	0	0	0	0	0	0	0	0	0	0	0	0	0	0	0	0	0
0	0	0	0	0	0	0	0	0	0	0	0	0	0	0	0	0	0	0	0	0	0	0	0
0	0	0	0	0	0	0	0	0	0	0	0	0	0	0	0	0	0	0	0	0	0	0	0
0	0	0	0	0	0	0	0	0	0	0	0	0	0	0	0	0	0	0	0	0	0	0	0
0	0	0	0	0	0	0	0	0	0	0	0	0	0	0	0	0	0	0	0	0	0	0	0
0	0	0	0	0	0	0	0	0	0	0	0	0	0	0	0	0	0	0	0	0	0	0	0
0	0	0	0	0	0	0	0	0	0	0	0	0	0	0	0	0	0	0	0	0	0	0	0
0	0	0	0	0	0	0	0	0	0	0	0	0	0	0	0	0	0	0	0	0	0	0	0
0	0	0	0	0	0	0	0	0	0	0	0	0	0	0	0	0	0	0	0	0	0	0	0
0	0	0	0	0	0	0	0	0	0	0	0	0	0	0	0	0	0	0	0	0	0	0	0
Frame 12 (24.00 ms)
0	0	0	0	0	0	0	0	0	0	0	0	0	0	1	4	6.7	10.3	11	9.7	5	1.3	0	0
0	0	0	0	0	0	0	0	0	0	0	0	0.3	2.3	11.7	21	19.7	20.7	23.3	24.7	19.7	7.3	1	0
0	0	0	0	0	0	0	0	0	0	0	0	1	10.7	34.3	36.3	29.3	29	32.3	33.3	27.3	14.7	2.7	0
0	0	0	0	0	0	0	0	0	0	0	0.3	2.3	10.3	23.3	24.7	27.7	29.7	30.3	34.7	31.7	18.3	3.7	0.3
0	0	0	0	0	0	0	0	0	0	0	0.7	4.3	10.7	17	21	34.3	37	35	31.3	20	9.7	1.7	0
0	0	0	0	0	0	0	0	0	0	0	0.3	2.7	8.3	15.3	21.7	23.7	26	23	19	11	3	0.3	0
0	0	0	0	0	0	0	0	0	0	0	0	1	5.7	13.3	24	24	22	16.7	10.7	3.7	0.7	0	0
0	0	0	0	0	0	0	0	0	0	0	0	0.3	2.7	5.7	9	9	7	4.7	2	0.3	0	0	0
0	0	0	0	0	0	0	0	0	0	0	0	0.3	0.7	1	1	1	0.7	0.3	0	0	0	0	0
0	0	0	0	0	0	0	0	0	0	0	0	0	0	0	0	0	0	0	0	0	0	0	0
0	0	0	0	0	0	0	0	0	0	0	0	0	0	0	0	0	0	0	0	0	0	0	0
0	0	0	0	0	0	0	0	0	0	0	0	0	0	0	0	0	0	0	0	0	0	0	0
0	0	0	0	0	0	0	0	0	0	0	0	0	0	0	0	0	0	0	0	0	0	0	0
0	0	0	0	0	0	0	0	0	0	0	0	0	0	0	0	0	0	0	0	0	0	0	0
0	0	0	0	0	0	0	0	0	0	0	0	0	0	0	0	0	0	0	0	0	0	0	0
0	0	0	0	0	0	0	0	0	0	0	0	0	0	0	0	0	0	0	0	0	0	0	0
0	0	0	0	0	0	0	0	0	0	0	0	0	0	0	0	0	0	0	0	0	0	0	0
0	0	0	0	0	0	0	0	0	0	0	0	0	0	0	0	0	0	0	0	0	0	0	0
0	0	0	0	0	0	0	0	0	0	0	0	0	0	0	0	0	0	0	0	0	0	0	0
0	0	0	0	0	0	0	0	0.3	0.3	0	0	0	0	0	0	0	0	0	0	0	0	0	0
0	0	0	0	0	0	0	0	0	0	0	0	0	0	0	0	0	0	0	0	0	0	0	0
0	0	0	0	0	0	0	0	0	0	0	0	0	0	0	0	0	0	0	0	0	0	0	0
0	0	0	0	0	0	0	0	0	0	0	0	0	0	0	0	0	0	0	0	0	0	0	0
0	0	0	0	0	0	0	0	0	0	0	0	0	0	0	0	0	0	0	0	0	0	0	0
0	0	0	0	0	0	0	0	0	0	0	0	0	0	0	0	0	0	0	0	0	0	0	0
0	0	0	0	0	0	0	0	0	0	0	0	0	0	0	0	0	0	0	0	0	0	0	0
0	0	0	0	0	0	0	0	0	0	0	0	0	0	0	0	0	0	0	0	0	0	0	0
0	0	0	0	0	0	0	0	0	0	0	0	0	0	0	0	0	0	0	0	0	0	0	0
0	0	0	0	0	0	0	0	0	0	0	0	0	0	0	0	0	0	0	0	0	0	0	0
0	0	0	0	0	0	0	0	0	0	0	0	0	0	0	0	0	0	0	0	0	0	0	0
0	0	0	0	0	0	0	0	0	0	0	0	0	0	0	0	0	0	0	0	0	0	0	0
0	0	0	0	0	0	0	0	0	0	0	0	0	0	0	0	0	0	0	0	0	0	0	0
0	0	0	0	0	0	0	0	0	0	0	0	0	0	0	0	0	0	0	0	0	0	0	0
0	0	0	0	0	0	0	0	0	0	0	0	0	0	0	0	0	0	0	0	0	0	0	0
0	0	0	0	0	0	0	0	0	0	0	0	0	0	0	0	0	0	0	0	0	0	0	0
0	0	0	0	0	0	0	0	0	0	0	0	0	0	0	0	0	0	0	0	0	0	0	0
Frame 13 (26.00 ms)
0	0	0	0	0	0	0	0	0	0	0	0	0	0	1	3.3	5.3	8.7	9.3	8	4	1	0	0
0	0	0	0	0	0	0	0	0	0	0	0	0	2.3	10	18.7	18.3	19.3	21.3	22	16.3	6.3	0.7	0
0	0	0	0	0	0	0	0	0	0	0	0	1	9.7	31.3	34.3	28.3	27.7	30	31	24.7	13.7	2.3	0
0	0	0	0	0	0	0	0	0	0	0	0.3	2.3	10.3	22.3	24.3	27.3	29.3	30	34.3	31	18	3.7	0
0	0	0	0	0	0	0	0	0	0	0	0.7	4.7	11	17.3	21.3	34.3	37	34.7	31.3	19.7	9.3	1.7	0
0	0	0	0	0	0	0	0	0	0	0	0.3	2.7	9	15.7	22	24	26.3	23	19.3	11.3	3	0.3	0
0	0	0	0	0	0	0	0	0	0	0	0	1.3	6.7	14.3	24.7	25	22.7	17.3	11.3	4	0.7	0	0
0	0	0	0	0	0	0	0	0	0	0	0	0.7	3.3	6.3	10	10	8	5.7	2.3	0.3	0	0	0
0	0	0	0	0	0	0	0	0	0	0	0	0.7	1.3	1.7	1.3	1.3	1	0.7	0	0	0	0	0
0	0	0	0	0	0	0	0	0	0	0	0	0.3	0.3	0	0	0	0	0	0	0	0	0	0
0	0	0	0	0	0	0	0	0	0	0	0	0	0	0	0	0	0	0	0	0	0	0	0
0	0	0	0	0	0	0	0	0	0	0	0	0	0	0	0	0	0	0	0	0	0	0	0
0	0	0	0	0	0	0	0	0	0	0	0	0	0	0	0	0	0	0	0	0	0	0	0
0	0	0	0	0	0	0	0	0	0	0	0	0	0	0	0	0	0	0	0	0	0	0	0
0	0	0	0	0	0	0	0	0	0	0	0	0	0	0	0	0	0	0	0	0	0	0	0
0	0	0	0	0	0	0	0	0	0	0	0	0	0	0	0	0	0	0	0	0	0	0	0
0	0	0	0	0	0	0	0	0	0	0	0	0	0	0	0	0	0	0	0	0	0	0	0
0	0	0	0	0	0	0	0	0	0	0	0	0	0	0	0	0	0	0	0	0	0	0	0
0	0	0	0	0	0	0	0	0	0	0	0	0	0	0	0	0	0	0	0	0	0	0	0
0	0	0	0	0	0	0	0	0.3	0.3	0	0	0	0	0	0	0	0	0	0	0	0	0	0
0	0	0	0	0	0	0	0	0	0	0	0	0	0	0	0	0	0	0	0	0	0	0	0
0	0	0	0	0	0	0	0	0	0	0	0	0	0	0	0	0	0	0	0	0	0	0	0
0	0	0	0	0	0	0	0	0	0	0	0	0	0	0	0	0	0	0	0	0	0	0	0
0	0	0	0	0	0	0	0	0	0	0	0	0	0	0	0	0	0	0	0	0	0	0	0
0	0	0	0	0	0	0	0	0	0	0	0	0	0	0	0	0	0	0	0	0	0	0	0
0	0	0	0	0	0	0	0	0	0	0	0	0	0	0	0	0	0	0	0	0	0	0	0
0	0	0	0	0	0	0	0	0	0	0	0	0	0	0	0	0	0	0	0	0	0	0	0
0	0	0	0	0	0	0	0	0	0	0	0	0	0	0	0	0	0	0	0	0	0	0	0
0	0	0	0	0	0	0	0	0	0	0	0	0	0	0	0	0	0	0	0	0	0	0	0
0	0	0	0	0	0	0	0	0	0	0	0	0	0	0	0	0	0	0	0	0	0	0	0
0	0	0	0	0	0	0	0	0	0	0	0	0	0	0	0	0	0	0	0	0	0	0	0
0	0	0	0	0	0	0	0	0	0	0	0	0	0	0	0	0	0	0	0	0	0	0	0
0	0	0	0	0	0	0	0	0	0	0	0	0	0	0	0	0	0	0	0	0	0	0	0
0	0	0	0	0	0	0	0	0	0	0	0	0	0	0	0	0	0	0	0	0	0	0	0
0	0	0	0	0	0	0	0	0	0	0	0	0	0	0	0	0	0	0	0	0	0	0	0
0	0	0	0	0	0	0	0	0	0	0	0	0	0	0	0	0	0	0	0	0	0	0	0
Frame 14 (28.00 ms)
0	0	0	0	0	0	0	0	0	0	0	0	0	0	0.7	2.3	4	7	7.3	6	3	0.7	0	0
0	0	0	0	0	0	0	0	0	0	0	0	0	1.7	8	15.7	16.3	17.3	19.3	19	13.3	5	0.7	0
0	0	0	0	0	0	0	0	0	0	0	0	1	8.7	28	32	26.7	26	28.7	29	22.7	12	2.3	0
0	0	0	0	0	0	0	0	0	0	0	0.3	2.3	10	21.7	22.7	25.7	27.3	29	33.7	30.3	17.3	3.3	0
0	0	0	0	0	0	0	0	0	0	0	0.7	4.7	11.3	17.3	21	34	36.3	34.3	31	19.7	9.3	1.7	0
0	0	0	0	0	0	0	0	0	0	0	0.3	3	9.3	16	22.3	24.3	26.7	23.3	19.3	11.3	3.3	0.3	0
0	0	0	0	0	0	0	0	0	0	0	0	1.7	7.3	15	25.3	25.7	23.3	17.7	11.7	4	0.7	0	0
0	0	0	0	0	0	0	0	0	0	0	0	1.3	4	7	10.7	10.7	8.7	6.3	3	0.7	0	0	0
0	0	0	0	0	0	0	0	0	0	0	0.3	1	2.3	2.3	2.3	1.7	1	0.7	0.3	0	0	0	0
0	0	0	0	0	0	0	0	0	0	0	0.3	0.7	0.7	0.3	0.3	0	0	0	0	0	0	0	0
0	0	0	0	0	0	0	0	0	0	0	0	0	0	0	0	0	0	0	0	0	0	0	0
0	0	0	0	0	0	0	0	0	0	0	0	0	0	0	0	0	0	0	0	0	0	0	0
0	0	0	0	0	0	0	0	0	0	0	0	0	0	0	0	0	0	0	0	0	0	0	0
0	0	0	0	0	0	0	0	0	0	0	0	0	0	0	0	0	0	0	0	0	0	0	0
0	0	0	0	0	0	0	0	0	0	0	0	0	0	0	0	0	0	0	0	0	0	0	0
0	0	0	0	0	0	0	0	0	0	0	0	0	0	0	0	0	0	0	0	0	0	0	0
0	0	0	0	0	0	0	0	0	0	0	0	0	0	0	0	0	0	0	0	0	0	0	0
0	0	0	0	0	0	0	0.3	0	0	0	0	0	0	0	0	0	0	0	0	0	0	0	0
0	0	0	0	0	0	0	0	0	0	0	0	0	0	0	0	0	0	0	0	0	0	0	0
0	0	0	0	0	0	0	0	0.3	0.3	0	0	0	0	0	0	0	0	0	0	0	0	0	0
0	0	0	0	0	0	0	0	0	0.3	0	0	0	0	0	0	0	0	0	0	0	0	0	0
0	0	0	0	0	0	0	0	0	0	0	0	0	0	0	0	0	0	0	0	0	0	0	0
0	0	0	0	0	0	0	0	0	0	0	0	0	0	0	0	0	0	0	0	0	0	0	0
0	0	0	0	0	0	0	0	0	0	0	0	0	0	0	0	0	0	0	0	0	0	0	0
0	0	0	0	0	0	0	0	0	0	0	0	0	0	0	0	0	0	0	0	0	0	0	0
0	0	0	0	0	0	0	0	0	0	0	0	0	0	0	0	0	0	0	0	0	0	0	0
0	0	0	0	0	0	0	0	0	0	0	0	0	0	0	0	0	0	0	0	0	0	0	0
0	0	0	0	0	0	0	0	0	0	0	0	0	0	0	0	0	0	0	0	0	0	0	0
0	0	0	0	0	0	0	0	0	0	0	0	0	0	0	0	0	0	0	0	0	0	0	0
0	0	0	0	0	0	0	0	0	0	0	0	0	0	0	0	0	0	0	0	0	0	0	0
0	0	0	0	0	0	0	0	0	0	0	0	0	0	0	0	0	0	0	0	0	0	0	0
0	0	0	0	0	0	0	0	0	0	0	0	0	0	0	0	0	0	0	0	0	0	0	0
0	0	0	0	0	0	0	0	0	0	0	0	0	0	0	0	0	0	0	0	0	0	0	0
0	0	0	0	0	0	0	0	0	0	0	0	0	0	0	0	0	0	0	0	0	0	0	0
0	0	0	0	0	0	0	0	0	0	0	0	0	0	0	0	0	0	0	0	0	0	0	0
0	0	0	0	0	0	0	0	0	0	0	0	0	0	0	0	0	0	0	0	0	0	0	0
Frame 15 (30.00 ms)
0	0	0	0	0	0	0	0	0	0	0	0	0	0	0.3	1.7	3	5	5.3	4	2	0.3	0	0
0	0	0	0	0	0	0	0	0	0	0	0	0	1.3	6.3	12.3	14.7	15.3	16.7	16	10.3	3.7	0.3	0
0	0	0	0	0	0	0	0	0	0	0	0	0.7	7	23.3	29	25	23.7	26	26.3	20	10.3	1.7	0
0	0	0	0	0	0	0	0	0	0	0	0.3	2.3	9.3	18.7	21.3	23.7	24.7	26	31	29	16	3	0
0	0	0	0	0	0	0	0	0	0	0	0.7	5	11.3	16.7	20.3	33	35.3	33.7	30	19	9	1.7	0
0	0	0	0	0	0	0	0	0	0	0	0.3	3.3	9.7	16	22.3	24.3	26.3	23	19.7	11.7	3.3	0.3	0
0	0	0	0	0	0	0	0	0	0	0	0.3	2.3	8	15.7	26.3	26.3	23.7	18.3	12.3	4.3	0.7	0	0
0	0	0	0	0	0	0	0	0	0	0	0.3	1.7	5	8	11.7	11.3	9.3	7	3.3	0.7	0	0	0
0	0	0	0	0	0	0	0	0	0	0	0.3	1.7	3	3.3	3.3	2.3	1.3	1	0.3	0	0	0	0
0	0	0	0	0	0	0	0	0	0	0	0.7	0.7	1	0.7	0.3	0.3	0	0	0	0	0	0	0
0	0	0	0	0	0	0	0	0	0	0	0.3	0	0	0	0	0	0	0	0	0	0	0	0
0	0	0	0	0	0	0	0	0	0	0	0	0	0	0	0	0	0	0	0	0	0	0	0
0	0	0	0	0	0	0	0	0	0.3	0	0	0	0	0	0	0	0	0	0	0	0	0	0
0	0	0	0	0	0	0	0	0	0	0	0	0	0	0	0	0	0	0	0	0	0	0	0
0	0	0	0	0	0	0	0	0	0	0	0	0	0	0	0	0	0	0	0	0	0	0	0
0	0	0	0	0	0	0	0	0	0	0	0	0	0	0	0	0	0	0	0	0	0	0	0
0	0	0	0	0	0	0	0.3	0.3	0	0	0	0	0	0	0	0	0	0	0	0	0	0	0
0	0	0	0	0	0	0	0.3	0	0	0	0	0	0	0	0	0	0	0	0	0	0	0	0
0	0	0	0	0	0	0	0	0	0.3	0	0	0	0	0	0	0	0	0	0	0	0	0	0
0	0	0	0	0	0	0	0.3	0.3	0.3	0	0	0	0	0	0	0	0	0	0	0	0	0	0
0	0	0	0	0	0	0	0	0	0.3	0	0	0	0	0	0	0	0	0	0	0	0	0	0
0	0	0	0	0	0	0	0.3	0.3	0	0	0	0	0	0	0	0	0	0	0	0	0	0	0
0	0	0	0	0	0	0	0	0	0	0	0	0	0	0	0	0	0	0	0	0	0	0	0
0	0	0	0	0	0	0	0	0	0	0	0	0	0	0	0	0	0	0	0	0	0	0	0
0	0	0	0	0	0	0	0	0	0	0	0	0	0	0	0	0	0	0	0	0	0	0	0
0	0	0	0	0	0	0	0	0	0	0	0	0	0	0	0	0	0	0	0	0	0	0	0
0	0	0	0	0	0	0	0	0	0	0	0	0	0	0	0	0	0	0	0	0	0	0	0
0	0	0	0	0	0	0	0	0	0	0	0	0	0	0	0	0	0	0	0	0	0	0	0
0	0	0	0	0	0	0	0	0	0	0	0	0	0	0	0	0	0	0	0	0	0	0	0
0	0	0	0	0	0	0	0	0	0	0	0	0	0	0	0	0	0	0	0	0	0	0	0
0	0	0	0	0	0	0	0	0	0	0	0	0	0	0	0	0	0	0	0	0	0	0	0
0	0	0	0	0	0	0	0	0	0	0	0	0	0	0	0	0	0	0	0	0	0	0	0
0	0	0	0	0	0	0	0	0	0	0	0	0	0	0	0	0	0	0	0	0	0	0	0
0	0	0	0	0	0	0	0	0	0	0	0	0	0	0	0	0	0	0	0	0	0	0	0
0	0	0	0	0	0	0	0	0	0	0	0	0	0	0	0	0	0	0	0	0	0	0	0
0	0	0	0	0	0	0	0	0	0	0	0	0	0	0	0	0	0	0	0	0	0	0	0
Frame 16 (32.00 ms)
0	0	0	0	0	0	0	0	0	0	0	0	0	0	0.3	1	2	3	3.3	2.3	1	0.3	0	0
0	0	0	0	0	0	0	0	0	0	0	0	0	1	4.7	9.3	12	12.7	13.7	12.7	7	2.3	0.3	0
0	0	0	0	0	0	0	0	0	0	0	0	0.7	5.7	19.3	25.3	22.3	21	22.7	22.7	16	8	1.3	0
0	0	0	0	0	0	0	0	0	0	0	0.3	2.3	8.7	17	19.3	20.7	21.7	22.3	26.3	23.7	13.7	2.7	0
0	0	0	0	0	0	0	0	0	0	0	0.7	5.3	11.3	16.3	19	28.7	30	30	28.3	17.3	8.3	1.3	0
0	0	0	0	0	0	0	0	0	0	0	0.3	3.7	10	16.3	22.3	23.3	25	22	19	11.3	3.3	0.3	0
0	0	0	0	0	0	0	0	0	0	0	0.3	2.7	9	16.3	26.7	26.3	23.7	18.3	12.7	4.7	0.7	0	0
0	0	0	0	0	0	0	0	0	0	0	0.3	2.3	5.7	8.7	12.3	11.7	9.7	7.7	4	0.7	0	0	0
0	0	0	0	0	0	0	0	0	0	0	1	2	3.7	4	4	2.7	1.7	1	0.3	0	0	0	0
0	0	0	0	0	0	0	0	0	0	0	0.7	1	1.3	1	0.7	0.3	0	0	0	0	0	0	0
0	0	0	0	0	0	0	0	0	0	0	0.3	0.3	0	0	0	0	0	0	0	0	0	0	0
0	0	0	0	0	0	0	0	0	0	0	0.3	0	0	0	0	0	0	0	0	0	0	0	0
0	0	0	0	0	0	0	0	0	0.3	0.3	0	0	0	0	0	0	0	0	0	0	0	0	0
0	0	0	0	0	0	0	0	0	0	0	0	0	0	0	0	0	0	0	0	0	0	0	0
0	0	0	0	0	0	0	0	0	0	0	0	0	0	0	0	0	0	0	0	0	0	0	0
0	0	0	0	0	0	0	0	0.3	0	0	0	0	0	0	0	0	0	0	0	0	0	0	0
0	0	0	0	0	0	0	0.3	0.3	0	0	0	0	0	0	0	0	0	0	0	0	0	0	0
0	0	0	0	0	0	0	0.3	0.3	0.3	0	0	0	0	0	0	0	0	0	0	0	0	0	0
0	0	0	0	0	0	0	0	0.3	0.7	0	0	0	0	0	0	0	0	0	0	0	0	0	0
0	0	0	0	0	0	0.3	0.3	0.7	1	0.3	0	0	0	0	0	0	0	0	0	0	0	0	0
0	0	0	0	0	0	0.3	0.3	0.3	0.7	0.3	0	0	0	0	0	0	0	0	0	0	0	0	0
0	0	0	0	0	0	0	0.3	0.7	0.3	0	0	0	0	0	0	0	0	0	0	0	0	0	0
0	0	0	0	0	0	0	0	0.3	0.3	0.3	0	0	0	0	0	0	0	0	0	0	0	0	0
0	0	0	0	0	0	0	0	0	0	0	0	0	0	0	0	0	0	0	0	0	0	0	0
0	0	0	0	0	0	0	0	0	0	0	0	0	0	0	0	0	0	0	0	0	0	0	0
0	0	0	0	0	0	0	0	0	0	0	0	0	0	0	0	0	0	0	0	0	0	0	0
0	0	0	0	0	0	0	0	0	0	0	0	0	0	0	0	0	0	0	0	0	0	0	0
0	0	0	0	0	0	0	0	0	0	0	0	0	0	0	0	0	0	0	0	0	0	0	0
0	0	0	0	0	0	0	0	0	0	0	0	0	0	0	0	0	0	0	0	0	0	0	0
0	0	0	0	0	0	0	0	0	0	0	0	0	0	0	0	0	0	0	0	0	0	0	0
0	0	0	0	0	0	0	0	0	0	0	0	0	0	0	0	0	0	0	0	0	0	0	0
0	0	0	0	0	0	0	0	0	0	0	0	0	0	0	0	0	0	0	0	0	0	0	0
0	0	0	0	0	0	0	0	0	0	0	0	0	0	0	0	0	0	0	0	0	0	0	0
0	0	0	0	0	0	0	0	0	0	0	0	0	0	0	0	0	0	0	0	0	0	0	0
0	0	0	0	0	0	0	0	0	0	0	0	0	0	0	0	0	0	0	0	0	0	0	0
0	0	0	0	0	0	0	0	0	0	0	0	0	0	0	0	0	0	0	0	0	0	0	0
Frame 17 (34.00 ms)
0	0	0	0	0	0	0	0	0	0	0	0	0	0	0	0.7	1.3	2	2	1.7	0.7	0	0	0
0	0	0	0	0	0	0	0	0	0	0	0	0	0.7	3.7	7	9.7	10.3	11	9.3	4.7	1.3	0.3	0
0	0	0	0	0	0	0	0	0	0	0	0	0.3	4.7	15.7	22	19.7	18.3	19.7	19	12.7	6	1	0
0	0	0	0	0	0	0	0	0	0	0	0.3	2	7.7	15	17.3	18.3	18.7	19	21.7	19.3	11.3	2	0
0	0	0	0	0	0	0	0	0	0	0	0.7	5.3	11.3	15.7	17.7	25	25.3	24.3	22.7	15	7.3	1	0
0	0	0	0	0	0	0	0	0	0	0	0.7	4.3	10.3	15.7	20	21.3	22.7	20.3	17.7	11	3	0.3	0
0	0	0	0	0	0	0	0	0	0	0	0.3	3.3	9.7	16.7	26.3	25.7	23.3	18	12.7	4.7	0.7	0	0
0	0	0	0	0	0	0	0	0	0	0	0.7	3	6.3	9	13	12	10	8	4.7	1	0	0	0
0	0	0	0	0	0	0	0	0	0	0.3	1.3	2.7	4	4.3	5	3.3	2.3	1.3	0.7	0	0	0	0
0	0	0	0	0	0	0	0	0	0	0.3	1.3	1.7	1.7	1.7	1	0.3	0.3	0	0	0	0	0	0
0	0	0	0	0	0	0	0	0	0	0	0.7	0.7	0.3	0.3	0	0	0	0	0	0	0	0	0
0	0	0	0	0	0	0	0	0	0	0.3	0.3	0	0	0	0	0	0	0	0	0	0	0	0
0	0	0	0	0	0	0	0	0	0.7	0.7	0.3	0	0	0	0	0	0	0	0	0	0	0	0
0	0	0	0	0	0	0	0	0.3	0.3	0	0	0	0	0	0	0	0	0	0	0	0	0	0
0	0	0	0	0	0	0	0	0	0	0	0	0	0	0	0	0	0	0	0	0	0	0	0
0	0	0	0	0	0	0	0.3	0.3	0	0	0	0	0	0	0	0	0	0	0	0	0	0	0
0	0	0	0	0	0	0.3	0.7	0.7	0	0	0	0	0	0	0	0	0	0	0	0	0	0	0
0	0	0	0	0	0	0.3	0.7	0.3	0.3	0	0	0	0	0	0	0	0	0	0	0	0	0	0
0	0	0	0	0	0	0.3	0.3	0.7	1	0.3	0	0	0	0	0	0	0	0	0	0	0	0	0
0	0	0	0	0	0.3	0.7	0.3	0.7	1.3	0.7	0	0	0	0	0	0	0	0	0	0	0	0	0
0	0	0	0	0	0	0.3	0.7	1	1	0.7	0.3	0	0	0	0	0	0	0	0	0	0	0	0
0	0	0	0	0	0	0.3	1	1	1	0.7	0.3	0	0	0	0	0	0	0	0	0	0	0	0
0	0	0	0	0	0	0	0.3	0.7	1	0.7	0.3	0	0	0	0	0	0	0	0	0	0	0	0
0	0	0	0	0	0	0	0	0	0.3	0.3	0.3	0	0	0	0	0	0	0	0	0	0	0	0
0	0	0	0	0	0	0	0	0	0	0	0	0	0	0	0	0	0	0	0	0	0	0	0
0	0	0	0	0	0	0	0	0	0	0	0	0	0	0	0	0	0	0	0	0	0	0	0
0	0	0	0	0	0	0	0	0	0	0	0	0	0	0	0	0	0	0	0	0	0	0	0
0	0	0	0	0	0	0	0	0	0	0	0	0	0	0	0	0	0	0	0	0	0	0	0
0	0	0	0	0	0	0	0	0	0	0	0	0	0	0	0	0	0	0	0	0	0	0	0
0	0	0	0	0	0	0	0	0	0	0	0	0	0	0	0	0	0	0	0	0	0	0	0
0	0	0	0	0	0	0	0	0	0	0	0	0	0	0	0	0	0	0	0	0	0	0	0
0	0	0	0	0	0	0	0	0	0	0	0	0	0	0	0	0	0	0	0	0	0	0	0
0	0	0	0	0	0	0	0	0	0	0	0	0	0	0	0	0	0	0	0	0	0	0	0
0	0	0	0	0	0	0	0	0	0	0	0	0	0	0	0	0	0	0	0	0	0	0	0
0	0	0	0	0	0	0	0	0	0	0	0	0	0	0	0	0	0	0	0	0	0	0	0
0	0	0	0	0	0	0	0	0	0	0	0	0	0	0	0	0	0	0	0	0	0	0	0
Frame 18 (36.00 ms)
0	0	0	0	0	0	0	0	0	0	0	0	0	0	0	0.3	1	1.3	1.3	0.7	0.3	0	0	0
0	0	0	0	0	0	0	0	0	0	0	0	0	0.7	2.7	5.3	7.3	8.3	8.7	6.3	3	0.7	0	0
0	0	0	0	0	0	0	0	0	0	0	0	0.3	3.7	12.7	19	17.3	16.7	17	16	10	4.3	0.7	0
0	0	0	0	0	0	0	0	0	0	0	0.3	2	7	13.3	16	16.7	17	17	19	16.7	9.3	1.3	0
0	0	0	0	0	0	0	0	0	0	0	0.7	5.3	11	15	17	23	23	22	20	14	6.7	1	0
0	0	0	0	0	0	0	0	0	0	0	0.7	4.7	10.7	16	19.7	20.3	20.7	19	16.3	10.3	3	0.3	0
0	0	0	0	0	0	0	0	0	0	0	0.7	4	10.3	17.3	26.3	25.7	22.7	18	12.7	4.7	0.7	0	0
0	0	0	0	0	0	0	0	0	0	0	1	3.7	7	10	13.7	12.3	10.3	8.7	5.3	1	0	0	0
0	0	0	0	0	0	0	0	0	0	0.3	2	3.3	4.7	5	5.3	3.7	3	1.7	0.7	0	0	0	0
0	0	0	0	0	0	0	0	0	0	0.3	1.7	2	2	2	1.3	0.7	0.3	0	0	0	0	0	0
0	0	0	0	0	0	0	0	0	0	0.3	0.7	0.7	1	0.7	0	0	0	0	0	0	0	0	0
0	0	0	0	0	0	0	0	0	0.3	0.3	0.3	0	0	0	0	0	0	0	0	0	0	0	0
0	0	0	0	0	0	0	0	0.3	1	0.7	0.3	0	0	0	0	0	0	0	0	0	0	0	0
0	0	0	0	0	0	0	0	0.3	0.7	0.3	0	0	0	0	0	0	0	0	0	0	0	0	0
0	0	0	0	0	0	0	0	0.3	0.3	0	0	0	0	0	0	0	0	0	0	0	0	0	0
0	0	0	0	0	0	0	0.7	0.7	0.3	0	0	0	0	0	0	0	0	0	0	0	0	0	0
0	0	0	0	0	0	0.3	1.3	1	0.3	0	0	0	0	0	0	0	0	0	0	0	0	0	0
0	0	0	0	0	0.3	0.7	1	0.7	0.7	0	0	0	0	0	0	0	0	0	0	0	0	0	0
0	0	0	0	0	0	0.3	0.7	1	1.3	0.7	0	0	0	0	0	0	0	0	0	0	0	0	0
0	0	0	0	0.3	0.3	0.7	0.7	1	2	1	0.3	0	0	0	0	0	0	0	0	0	0	0	0
0	0	0	0	0.3	0.3	1	1	1.3	1.7	1.3	0.7	0	0	0	0	0	0	0	0	0	0	0	0
0	0	0	0	0	0.3	0.7	1.7	2	1.7	1	0.7	0	0	0	0	0	0	0	0	0	0	0	0
0	0	0	0	0	0	0.3	1.3	1.7	2	1.3	0.7	0.3	0	0	0	0	0	0	0	0	0	0	0
0	0	0	0	0	0	0	0.3	0.7	1	0.7	0.7	0.3	0	0	0	0	0	0	0	0	0	0	0
0	0	0	0	0	0	0	0	0	0	0.3	0.3	0	0	0	0	0	0	0	0	0	0	0	0
0	0	0	0	0	0	0	0	0	0	0	0	0	0	0	0	0	0	0	0	0	0	0	0
0	0	0	0	0	0	0	0	0	0	0	0	0	0	0	0	0	0	0	0	0	0	0	0
0	0	0	0	0	0	0	0	0	0	0	0	0	0	0	0	0	0	0	0	0	0	0	0
0	0	0	0	0	0	0	0	0	0	0	0	0	0	0	0	0	0	0	0	0	0	0	0
0	0	0	0	0	0	0	0	0	0	0	0	0	0	0	0	0	0	0	0	0	0	0	0
0	0	0	0	0	0	0	0	0	0	0	0	0	0	0	0	0	0	0	0	0	0	0	0
0	0	0	0	0	0	0	0	0	0	0	0	0	0	0	0	0	0	0	0	0	0	0	0
0	0	0	0	0	0	0	0	0	0	0	0	0	0	0	0	0	0	0	0	0	0	0	0
0	0	0	0	0	0	0	0	0	0	0	0	0	0	0	0	0	0	0	0	0	0	0	0
0	0	0	0	0	0	0	0	0	0	0	0	0	0	0	0	0	0	0	0	0	0	0	0
0	0	0	0	0	0	0	0	0	0	0	0	0	0	0	0	0	0	0	0	0	0	0	0
Frame 19 (38.00 ms)
0	0	0	0	0	0	0	0	0	0	0	0	0	0	0	0.3	0.7	1	1	0.7	0	0	0	0
0	0	0	0	0	0	0	0	0	0	0	0	0	0.3	2	4.3	5.7	7	7	4.7	2	0.3	0	0
0	0	0	0	0	0	0	0	0	0	0	0	0.3	2.7	10	17	15.7	15.7	15.7	14	8.3	3.3	0.3	0
0	0	0	0	0	0	0	0	0	0	0	0.3	1.7	6.3	12	15	15.7	16	16	17.7	15.3	8	1.3	0
0	0	0	0	0	0	0	0	0	0	0	0.7	5.3	10.7	15	16.3	21.7	21.7	20.3	19	13.3	6	1	0
0	0	0	0	0	0	0	0	0	0	0	0.7	5	10.7	16	19.3	19.7	20	18.3	16	10.3	3	0.3	0
0	0	0	0	0	0	0	0	0	0	0	0.7	4.7	11	17.7	26.3	25	22.7	18	12.7	4.7	0.7	0	0
0	0	0	0	0	0	0	0	0	0	0	1.3	4.3	7.7	10.3	14	12.7	10.7	9	5.7	1.3	0	0	0
0	0	0	0	0	0	0	0	0	0	0.3	2.3	4	5.3	5.7	6	4	3.3	2.3	1	0	0	0	0
0	0	0	0	0	0	0	0	0	0	0.7	2	2.3	2.3	2.3	1.7	1	0.7	0.3	0	0	0	0	0
0	0	0	0	0	0	0	0	0	0	0.7	1	1	1	0.7	0.3	0	0	0	0	0	0	0	0
0	0	0	0	0	0	0	0	0.3	0.7	0.7	0.7	0.3	0.3	0	0	0	0	0	0	0	0	0	0
0	0	0	0	0	0	0	0	0.7	1.7	1	0.7	0	0	0	0	0	0	0	0	0	0	0	0
0	0	0	0	0	0	0	0.3	1	1	0.7	0.3	0	0	0	0	0	0	0	0	0	0	0	0
0	0	0	0	0	0	0	0.3	0.7	0.3	0.3	0	0	0	0	0	0	0	0	0	0	0	0	0
0	0	0	0	0	0	0.3	0.7	1	0.3	0	0	0	0	0	0	0	0	0	0	0	0	0	0
0	0	0	0	0	0.3	1	1.7	1	0.3	0	0	0	0	0	0	0	0	0	0	0	0	0	0
0	0	0	0	0	0.7	1	1.3	0.7	0.7	0.3	0	0	0	0	0	0	0	0	0	0	0	0	0
0	0	0	0	0.3	0.7	1	1	1.3	1.7	0.7	0	0	0	0	0	0	0	0	0	0	0	0	0
0	0	0	0	0.7	0.7	1	1	1.7	2.7	1.7	0.7	0	0	0	0	0	0	0	0	0	0	0	0
0	0	0	0.3	1	1	1.3	1.3	2	2.3	2	1	0	0	0	0	0	0	0	0	0	0	0	0
0	0	0	0	0.3	0.7	1	2.3	2.7	2.7	1.3	0.7	0.3	0	0	0	0	0	0	0	0	0	0	0
0	0	0	0	0	0.3	0.7	2	2.3	3	2	1.3	0.7	0.3	0.3	0	0	0	0	0	0	0	0	0
0	0	0	0	0	0	0.3	0.7	1.3	2.3	2	1.7	0.7	0.3	0.3	0.3	0	0	0	0	0	0	0	0
0	0	0	0	0	0	0	0	0.3	0.7	1	1	0.7	0	0	0	0	0	0	0	0	0	0	0
0	0	0	0	0	0	0	0	0	0	0.3	0.3	0	0	0	0.3	0	0	0	0	0	0	0	0
0	0	0	0	0	0	0	0	0	0	0	0	0	0	0	0	0	0	0	0	0	0	0	0
0	0	0	0	0	0	0	0	0	0	0	0	0	0	0	0	0	0	0	0	0	0	0	0
0	0	0	0	0	0	0	0	0	0	0	0	0	0	0	0	0	0	0	0	0	0	0	0
0	0	0	0	0	0	0	0	0	0	0	0	0	0	0	0	0	0	0	0	0	0	0	0
0	0	0	0	0	0	0	0	0	0	0	0	0	0	0	0	0	0	0	0	0	0	0	0
0	0	0	0	0	0	0	0	0	0	0	0	0	0	0	0	0	0	0	0	0	0	0	0
0	0	0	0	0	0	0	0	0	0	0	0	0	0	0	0	0	0	0	0	0	0	0	0
0	0	0	0	0	0	0	0	0	0	0	0	0	0	0	0	0	0	0	0	0	0	0	0
0	0	0	0	0	0	0	0	0	0	0	0	0	0	0	0	0	0	0	0	0	0	0	0
0	0	0	0	0	0	0	0	0	0	0	0	0	0	0	0	0	0	0	0	0	0	0	0
Frame 20 (40.00 ms)
0	0	0	0	0	0	0	0	0	0	0	0	0	0	0	0	0.3	0.7	0.7	0.3	0	0	0	0
0	0	0	0	0	0	0	0	0	0	0	0	0	0.3	1.7	3.7	4.7	5.7	5.3	3.7	1.3	0.3	0	0
0	0	0	0	0	0	0	0	0	0	0	0	0.3	2.3	8.3	15.3	15.3	15	14.7	13	7	2.7	0.3	0
0	0	0	0	0	0	0	0	0	0	0	0.3	1.7	5.7	11	14.3	15.3	16	15.3	17.3	14.3	7.3	1	0
0	0	0	0	0	0	0	0	0	0	0	0.7	5	10.3	14.7	16.3	21.3	21.3	20.3	18.3	12.7	5.7	0.7	0
0	0	0	0	0	0	0	0	0	0	0	0.7	5.3	11	16	19.3	19.7	19.7	18	16	10.3	3	0.3	0
0	0	0	0	0	0	0	0	0	0	0	1	5	12	18.3	26.7	25.3	22.7	18	13	5	0.7	0	0
0	0	0	0	0	0	0	0	0	0	0	1.7	5	8.7	11	14.7	13	11	9.3	6.3	1.3	0	0	0
0	0	0	0	0	0	0	0	0	0	0.7	2.7	4.3	6	6	6.7	4.7	4	2.7	1.3	0	0	0	0
0	0	0	0	0	0	0	0	0	0	0.7	2.3	2.7	2.7	2.7	2.3	1.3	0.7	0.3	0	0	0	0	0
0	0	0	0	0	0	0	0	0	0.3	0.7	1.3	1	1.3	1	0.3	0.3	0	0	0	0	0	0	0
0	0	0	0	0	0	0	0	0.3	0.7	1	1	0.3	0.3	0	0	0	0	0	0	0	0	0	0
0	0	0	0	0	0	0	0.3	1	2	1.3	0.7	0.3	0	0	0	0	0	0	0	0	0	0	0
0	0	0	0	0	0	0	0.3	1.7	1.3	0.7	0.3	0	0	0	0	0	0	0	0	0	0	0	0
0	0	0	0	0	0	0	0.3	1	0.7	0.7	0	0	0	0	0	0	0	0	0	0	0	0	0
0	0	0	0	0	0	0.3	1	1	0.3	0	0	0	0	0	0	0	0	0	0	0	0	0	0
0	0	0	0	0	0.3	1.3	2	1.3	0.3	0	0	0	0	0	0	0	0	0	0	0	0	0	0
0	0	0	0	0.3	1	1.3	2	1	0.7	0	0	0	0	0	0	0	0	0	0	0	0	0	0
0	0	0	0	0.7	1	1	1.3	1.3	2	0.7	0	0	0	0	0	0	0	0	0	0	0	0	0
0	0	0	0.3	1	1	1.3	1.3	1.7	3	1.7	0.3	0	0	0	0	0	0	0	0	0	0	0	0
0	0	0	0.3	1.7	1.3	1.7	1.7	2	3	2.3	1	0.3	0	0	0	0	0	0	0	0	0	0	0
0	0	0	0	0.7	1	1.3	3	3.3	3	2	1	0.3	0.3	0.3	0	0	0	0	0	0	0	0	0
0	0	0	0	0	0.3	1.3	2.7	3.3	4.3	2.7	2	1	0.7	0.7	0.3	0	0	0	0	0	0	0	0
0	0	0	0	0	0	0.7	1.3	2.3	4	3.7	3	1.7	1	0.7	0.7	0	0	0	0	0	0	0	0
0	0	0	0	0	0	0	0.3	1	1.3	2	2	1.3	0.7	0.3	0.3	0	0.3	0	0	0	0	0	0
0	0	0	0	0	0	0	0	0	0.3	0.7	0.7	0.7	0.3	0	0.3	0.3	0	0	0	0	0	0	0
0	0	0	0	0	0	0	0	0	0	0	0	0	0	0	0	0	0	0	0	0	0	0	0
0	0	0	0	0	0	0	0	0	0	0	0	0	0	0	0	0	0	0	0	0	0	0	0
0	0	0	0	0	0	0	0	0	0	0	0	0	0	0	0	0	0	0	0	0	0	0	0
0	0	0	0	0	0	0	0	0	0	0	0	0	0	0	0	0	0	0	0	0	0	0	0
0	0	0	0	0	0	0	0	0	0	0	0	0	0	0	0	0	0	0	0	0	0	0	0
0	0	0	0	0	0	0	0	0	0	0	0	0	0	0	0	0	0	0	0	0	0	0	0
0	0	0	0	0	0	0	0	0	0	0	0	0	0	0	0	0	0	0	0	0	0	0	0
0	0	0	0	0	0	0	0	0	0	0	0	0	0	0	0	0	0	0	0	0	0	0	0
0	0	0	0	0	0	0	0	0	0	0	0	0	0	0	0	0	0	0	0	0	0	0	0
0	0	0	0	0	0	0	0	0	0	0	0	0	0	0	0	0	0	0	0	0	0	0	0
Frame 21 (42.00 ms)
0	0	0	0	0	0	0	0	0	0	0	0	0	0	0	0	0.3	0.7	0.3	0.3	0	0	0	0
0	0	0	0	0	0	0	0	0	0	0	0	0	0.3	1.3	3	4	5	4.3	3	1	0.3	0	0
0	0	0	0	0	0	0	0	0	0	0	0	0.3	1.7	7	14.3	14.7	14.7	14.3	12	6	2	0.3	0
0	0	0	0	0	0	0	0	0	0	0	0.3	1.7	5.3	10.3	14	15.3	15.3	15.3	17	13.7	6.7	1	0
0	0	0	0	0	0	0	0	0	0	0	0.7	5	10.3	14.7	16.3	21.3	21.3	20	18.3	12.7	5.3	0.7	0
0	0	0	0	0	0	0	0	0	0	0	0.7	5.3	11.3	16.3	19.7	19.7	19.7	18.3	16	10.3	3	0.3	0
0	0	0	0	0	0	0	0	0	0	0	1	5.3	12.7	19	27.3	25.3	23	18.3	13.7	5.3	1	0	0
0	0	0	0	0	0	0	0	0	0	0.3	1.7	5.3	9.3	11.7	15	13.3	11.7	10.3	7.3	1.7	0	0	0
0	0	0	0	0	0	0	0	0	0	0.7	3.3	4.7	6.3	6.7	7.3	5	4.7	3.3	1.3	0.3	0	0	0
0	0	0	0	0	0	0	0	0	0	1	2.7	2.7	3	3	2.7	2	1	0.3	0	0	0	0	0
0	0	0	0	0	0	0	0	0	0.3	1	1.3	1.3	1.3	1	0.3	0.3	0	0	0	0	0	0	0
0	0	0	0	0	0	0	0	0.3	1	1	1	0.7	0.3	0	0	0	0	0	0	0	0	0	0
0	0	0	0	0	0	0	0.3	1.3	2.3	1.7	0.7	0.3	0	0	0	0	0	0	0	0	0	0	0
0	0	0	0	0	0	0	0.7	2	1.7	1	0.3	0.3	0	0	0	0	0	0	0	0	0	0	0
0	0	0	0	0	0	0	0.7	1.3	1	0.7	0	0	0	0	0	0	0	0	0	0	0	0	0
0	0	0	0	0	0	0.7	1.3	1.3	0.7	0.3	0	0	0	0	0	0	0	0	0	0	0	0	0
0	0	0	0	0	0.7	2	2.7	1.3	0.3	0	0	0	0	0	0	0	0	0	0	0	0	0	0
0	0	0	0	0.3	1.3	2	2.3	1.3	0.7	0	0	0	0	0	0	0	0	0	0	0	0	0	0
0	0	0	0	1	1.3	1.7	1.7	1.7	2	0.7	0	0	0	0	0	0	0	0	0	0	0	0	0
0	0	0	0.3	1.7	1.3	1.7	1.7	2.3	3.7	2	0.3	0	0	0	0	0	0	0	0	0	0	0	0
0	0	0	0.7	2.3	1.7	2	2	2.7	3.7	2.7	1	0.3	0	0	0	0	0	0	0	0	0	0	0
0	0	0	0.3	1.3	1.3	1.7	3.3	4	4	2.3	1.3	0.7	0.3	0.3	0	0	0	0	0	0	0	0	0
0	0	0	0	0.3	0.7	1.7	3.3	4	5	3.7	2.3	1.3	1	1	0.7	0	0	0	0	0	0	0	0
0	0	0	0	0	0.3	1.3	2	3.3	5.3	5	3.7	2.3	1.3	1	0.7	0.3	0.3	0	0	0	0	0	0
0	0	0	0	0	0	0.3	1	1.7	2.7	3.3	3.3	2.3	1	0.7	0.7	0.3	0.3	0	0	0	0	0	0
0	0	0	0	0	0	0	0.3	0.3	1	1.7	2	1.3	0.7	0.3	0.7	0.7	0	0	0	0	0	0	0
0	0	0	0	0	0	0	0	0	0.3	0.3	0.3	0.3	0	0	0.3	0	0	0	0	0	0	0	0
0	0	0	0	0	0	0	0	0	0	0	0	0	0	0	0	0	0	0	0	0	0	0	0
0	0	0	0	0	0	0	0	0	0	0	0	0	0	0	0	0	0	0	0	0	0	0	0
0	0	0	0	0	0	0	0	0	0	0	0	0	0	0	0	0	0	0	0	0	0	0	0
0	0	0	0	0	0	0	0	0	0	0	0	0	0	0	0	0	0	0	0	0	0	0	0
0	0	0	0	0	0	0	0	0	0	0	0	0	0	0	0	0	0	0	0	0	0	0	0
0	0	0	0	0	0	0	0	0	0	0	0	0	0	0	0	0	0	0	0	0	0	0	0
0	0	0	0	0	0	0	0	0	0	0	0	0	0	0	0	0	0	0	0	0	0	0	0
0	0	0	0	0	0	0	0	0	0	0	0	0	0	0	0	0	0	0	0	0	0	0	0
0	0	0	0	0	0	0	0	0	0	0	0	0	0	0	0	0	0	0	0	0	0	0	0
Frame 22 (44.00 ms)
0	0	0	0	0	0	0	0	0	0	0	0	0	0	0	0	0.3	0.3	0.3	0	0	0	0	0
0	0	0	0	0	0	0	0	0	0	0	0	0	0.3	1	2.7	3.3	4.3	4	2.3	0.7	0	0	0
0	0	0	0	0	0	0	0	0	0	0	0	0.3	1.7	6	12.7	13.3	13.7	13.3	11.3	5.7	2	0.3	0
0	0	0	0	0	0	0	0	0	0	0	0	1.3	5	9.7	13.3	14.7	15	14.7	16.3	13	6.3	1	0
0	0	0	0	0	0	0	0	0	0	0	0.7	4.3	10	14.3	16	21	20.7	19.3	18	12.7	5.3	0.7	0
0	0	0	0	0	0	0	0	0	0	0	0.7	5.3	11.7	16.3	19.7	19.7	19.7	18	16	10.7	3	0.3	0
0	0	0	0	0	0	0	0	0	0	0	1	5.7	13.3	19.3	27.7	26	23	18.3	14	5.7	1	0	0
0	0	0	0	0	0	0	0	0	0	0.3	1.7	5.7	10	12.3	15.7	14	12	10.7	8	2	0	0	0
0	0	0	0	0	0	0	0	0	0	0.7	3.3	5	7	7.3	8	5.3	5	4	1.7	0.3	0	0	0
0	0	0	0	0	0	0	0	0	0	1	3	3	3.3	3.7	3.3	2.3	1.3	0.7	0	0	0	0	0
0	0	0	0	0	0	0	0	0	0.3	1.3	1.7	1.7	1.7	1.3	0.7	0.3	0	0	0	0	0	0	0
0	0	0	0	0	0	0	0	0.3	1	1.3	1.3	0.7	0.7	0.3	0	0	0	0	0	0	0	0	0
0	0	0	0	0	0	0	0.3	1.7	2.7	1.7	1	0.3	0	0	0	0	0	0	0	0	0	0	0
0	0	0	0	0	0	0	0.7	2.7	2	1.3	0.7	0.3	0	0	0	0	0	0	0	0	0	0	0
0	0	0	0	0	0	0	0.7	1.7	1.3	1	0.3	0	0	0	0	0	0	0	0	0	0	0	0
0	0	0	0	0	0	1	1.7	1.7	1	0.3	0	0	0	0	0	0	0	0	0	0	0	0	0
0	0	0	0	0	0.7	2.7	3	1.7	0.7	0	0	0	0	0	0	0	0	0	0	0	0	0	0
0	0	0	0	0.7	1.7	2.3	3	1.7	1	0	0	0	0	0	0	0	0	0	0	0	0	0	0
0	0	0	0.3	1	1.3	1.7	2.3	2.3	2.3	0.7	0	0	0	0	0	0	0	0	0	0	0	0	0
0	0	0	0.3	1.7	1.7	2	2	2.7	4	2.3	0.3	0	0	0	0	0	0	0	0	0	0	0	0
0	0	0	1	2.7	2	2.3	2.7	3	4	3.3	1.3	0.3	0	0	0	0	0	0	0	0	0	0	0
0	0	0	0.7	1.7	1.7	2	3.7	4.3	4.3	2.7	1.7	0.7	0.3	0.3	0.3	0	0	0	0	0	0	0	0
0	0	0	0	0.7	1	2	3.7	4.7	6	4	2.7	1.7	1.3	1.3	1	0.3	0	0	0	0	0	0	0
0	0	0	0	0	0.7	1.7	3	4.3	7	6.3	4.7	2.7	1.7	1.7	1.3	0.7	0.7	0	0	0	0	0	0
0	0	0	0	0	0.3	1	1.3	2	3.3	4.7	4.7	3.3	1.7	1	1	0.7	0.7	0	0	0	0	0	0
0	0	0	0	0	0	0	0.3	1	1.7	3	3.3	2	1	0.7	1	1	0.3	0	0	0	0	0	0
0	0	0	0	0	0	0	0	0.3	0.7	1	1	0.3	0	0	0.3	0	0	0	0	0	0	0	0
0	0	0	0	0	0	0	0	0	0	0	0	0	0	0	0	0	0	0	0	0	0	0	0
0	0	0	0	0	0	0	0	0	0	0	0	0	0	0	0	0	0	0	0	0	0	0	0
0	0	0	0	0	0	0	0	0	0	0	0	0	0	0	0	0	0	0	0	0	0	0	0
0	0	0	0	0	0	0	0	0	0	0	0	0	0	0	0	0	0	0	0	0	0	0	0
0	0	0	0	0	0	0	0	0	0	0	0	0	0	0	0	0	0	0	0	0	0	0	0
0	0	0	0	0	0	0	0	0	0	0	0	0	0	0	0	0	0	0	0	0	0	0	0
0	0	0	0	0	0	0	0	0	0	0	0	0	0	0	0	0	0	0	0	0	0	0	0
0	0	0	0	0	0	0	0	0	0	0	0	0	0	0	0	0	0	0	0	0	0	0	0
0	0	0	0	0	0	0	0	0	0	0	0	0	0	0	0	0	0	0	0	0	0	0	0
Frame 23 (46.00 ms)
0	0	0	0	0	0	0	0	0	0	0	0	0	0	0	0	0	0.3	0.3	0	0	0	0	0
0	0	0	0	0	0	0	0	0	0	0	0	0	0	0.7	2.3	3	3.7	3.3	2	0.7	0	0	0
0	0	0	0	0	0	0	0	0	0	0	0	0	1	4.7	11.3	12.3	13	12.7	10.3	5	1.7	0.3	0
0	0	0	0	0	0	0	0	0	0	0	0	1	4.3	8.7	12.7	14	14.3	14.3	15.7	12.7	5.7	1	0
0	0	0	0	0	0	0	0	0	0	0	0.7	4	9.3	14	15.7	20.3	20	19	17.7	12.3	5.3	0.7	0
0	0	0	0	0	0	0	0	0	0	0	0.7	5	11.7	16	19	19.3	19	17.7	16	10.7	3	0.3	0
0	0	0	0	0	0	0	0	0	0	0	1	5.7	13.3	19.7	27.7	26	23	18.7	14.3	6	1	0	0
0	0	0	0	0	0	0	0	0	0	0.3	1.7	6	10.3	12.7	16	14.3	12.3	11	8.3	2	0	0	0
0	0	0	0	0	0	0	0	0	0	0.7	3.3	5.3	7.3	7.7	8	5.7	5.7	4.7	2	0.3	0	0	0
0	0	0	0	0	0	0	0	0	0	1	3	3	3.7	3.7	3.7	3	1.7	0.7	0	0	0	0	0
0	0	0	0	0	0	0	0	0	0.3	1.3	1.7	1.7	2	1.3	0.7	0.7	0	0	0	0	0	0	0
0	0	0	0	0	0	0	0	0.3	1	1.3	1.3	1	0.7	0.3	0	0	0	0	0	0	0	0	0
0	0	0	0	0	0	0	0.3	1.7	2.7	1.7	1	0.3	0	0	0	0	0	0	0	0	0	0	0
0	0	0	0	0	0	0	0.7	2.7	2	1.3	0.7	0.3	0	0	0	0	0	0	0	0	0	0	0
0	0	0	0	0	0	0	0.7	2	1.7	1	0.3	0	0	0	0	0	0	0	0	0	0	0	0
0	0	0	0	0	0	1	1.7	2	1	0.3	0	0	0	0	0	0	0	0	0	0	0	0	0
0	0	0	0	0	0.7	3	3.3	1.7	0.7	0.3	0	0	0	0	0	0	0	0	0	0	0	0	0
0	0	0	0	0.7	1.7	2.7	3.3	1.7	0.7	0.3	0	0	0	0	0	0	0	0	0	0	0	0	0
0	0	0	0.3	1.3	1.7	2	2.7	2.7	2.3	0.7	0	0	0	0	0	0	0	0	0	0	0	0	0
0	0	0	0.3	2	2	2.3	2.3	3	4.7	2.7	0.7	0	0	0	0	0	0	0	0	0	0	0	0
0	0	0	1	3	2.3	3	3	3.7	4.7	3.7	1.3	0.3	0	0	0	0	0	0	0	0	0	0	0
0	0	0	0.7	1.7	1.7	2.3	4.3	4.7	5	3.3	2	0.7	0.7	0.7	0.3	0	0	0	0	0	0	0	0
0	0	0	0.3	1	1.3	2.3	4.3	5	6.7	5	3.3	2	1.7	1.7	1.3	0.7	0.3	0	0	0	0	0	0
0	0	0	0	0.3	1	2.3	3.7	5	8.3	7.7	6	3.7	2.3	2	1.7	1	1	0.3	0	0	0	0	0
0	0	0	0	0	0.3	1.3	2	2.7	4.3	6	6	4.3	2.3	1.3	1.3	1	1	0.3	0	0	0	0	0
0	0	0	0	0	0	0.3	0.3	1.7	2.3	4	4.3	2.7	1.3	1	1.7	1	0.7	0	0	0	0	0	0
0	0	0	0	0	0	0	0	0.7	1	1.7	1.7	0.7	0.3	0.3	0.7	0.3	0	0	0	0	0	0	0
0	0	0	0	0.3	0	0	0	0	0	0.3	0.3	0	0	0	0	0	0	0	0	0	0	0	0
0	0	0	0	0	0	0	0	0	0	0	0	0	0	0	0	0	0	0	0	0	0	0	0
0	0	0	0	0	0	0	0	0	0	0	0	0	0	0	0	0	0	0	0	0	0	0	0
0	0	0	0	0	0	0	0	0	0	0	0	0	0	0	0	0	0	0	0	0	0	0	0
0	0	0	0	0	0	0	0	0	0	0	0	0	0	0	0	0	0	0	0	0	0	0	0
0	0	0	0	0	0	0	0	0	0	0	0	0	0	0	0	0	0	0	0	0	0	0	0
0	0	0	0	0	0	0	0	0	0	0	0	0	0	0	0	0	0	0	0	0	0	0	0
0	0	0	0	0	0	0	0	0	0	0	0	0	0	0	0	0	0	0	0	0	0	0	0
0	0	0	0	0	0	0	0	0	0	0	0	0	0	0	0	0	0	0	0	0	0	0	0
Frame 24 (48.00 ms)
0	0	0	0	0	0	0	0	0	0	0	0	0	0	0	0	0	0.3	0	0	0	0	0	0
0	0	0	0	0	0	0	0	0	0	0	0	0	0	0.7	1.7	2.3	3	2.7	1.7	0.7	0	0	0
0	0	0	0	0	0	0	0	0	0	0	0	0	1	4	9.7	11	12	11.7	9.3	4.3	1.3	0.3	0
0	0	0	0	0	0	0	0	0	0	0	0	1	3.7	7.7	11.3	13	13.7	13.7	15	11.7	5.7	0.7	0
0	0	0	0	0	0	0	0	0	0	0	0.7	3.7	8.7	13.3	15	19.7	19.3	18	17	12	5.3	0.7	0
0	0	0	0	0	0	0	0	0	0	0	0.7	4.7	11	16	19	19	18.3	17.3	16	11	3.3	0.3	0
0	0	0	0	0	0	0	0	0	0	0	1	5.7	13.3	19.7	27.7	25.7	22.7	18.7	14.7	6.3	1	0	0
0	0	0	0	0	0	0	0	0	0	0.3	1.7	6	10.3	12.7	16.3	14.3	12.3	11.7	9.3	2.3	0.3	0	0
0	0	0	0	0	0	0	0	0	0	0.7	3.3	5.3	7.3	7.7	8.3	6.3	6	5	2.3	0.3	0	0	0
0	0	0	0	0	0	0	0	0	0	1	3.3	3.3	3.7	4	4	3.3	2	1	0	0	0	0	0
0	0	0	0	0	0	0	0	0	0.3	1.3	2	1.7	2	1.7	1	0.7	0.3	0	0	0	0	0	0
0	0	0	0	0	0	0	0	0.3	1.3	1.3	1.3	1	0.7	0.3	0	0	0	0	0	0	0	0	0
0	0	0	0	0	0	0	0.3	1.7	2.7	2	1	0.7	0	0	0	0	0	0	0	0	0	0	0
0	0	0	0	0	0	0	0.7	3	2.3	1.3	0.7	0.3	0	0	0	0	0	0	0	0	0	0	0
0	0	0	0	0	0	0	0.7	2.3	1.7	1	0.3	0	0	0	0	0	0	0	0	0	0	0	0
0	0	0	0	0	0	1	1.7	2	1	0.3	0	0	0	0	0	0	0	0	0	0	0	0	0
0	0	0	0	0	0.7	3	3.3	1.7	0.7	0.3	0	0	0	0	0	0	0	0	0	0	0	0	0
0	0	0	0	0.7	2	2.7	3.7	1.7	1	0.3	0	0	0	0	0	0	0	0	0	0	0	0	0
0	0	0	0.3	1.3	2	2.3	2.7	2.7	2.3	0.7	0	0	0	0	0	0	0	0	0	0	0	0	0
0	0	0	0.7	2	2	2.3	2.3	3.3	5	3.3	0.7	0	0	0	0	0	0	0	0	0	0	0	0
0	0	0	1	3	2.7	3.3	3.3	4	5	4.3	1.7	0.3	0	0	0	0	0	0	0	0	0	0	0
0	0	0	0.7	2	2	2.7	4.7	5	5.3	4	2.3	1	0.7	1	0.7	0.3	0	0	0	0	0	0	0
0	0	0	0.3	1	1.7	2.7	4.7	5.7	7.3	5.7	4	2.7	2.3	2.3	2	1	0.7	0	0	0	0	0	0
0	0	0	0	0.3	1.3	2.7	4	5.7	9.7	8.7	7	4.7	3	2.7	2.3	1.3	1.3	0.7	0	0	0	0	0
0	0	0	0	0	0.3	1.7	2.3	3.3	5.3	7	7.3	5.7	3.7	2.3	2	1.7	1.3	0.7	0	0	0	0	0
0	0	0	0	0	0	0.3	0.7	2	3.3	5	5.7	3.7	2	1.7	2.3	1.7	1	0.3	0	0	0	0	0
0	0	0	0	0	0	0	0	0.7	1.7	2.3	2.3	1	0.3	0.7	1	0.7	0.3	0	0	0	0	0	0
0	0	0	0	0.3	0	0	0	0	0.3	0.3	0.3	0	0	0	0	0	0	0	0	0	0	0	0
0	0	0	0	0	0	0	0	0	0	0	0	0	0	0	0	0	0	0	0	0	0	0	0
0	0	0	0	0	0	0	0	0	0	0	0	0	0	0	0	0	0	0	0	0	0	0	0
0	0	0	0	0	0	0	0	0	0	0	0	0	0	0.3	0.3	0	0	0	0	0	0	0	0
0	0	0	0	0	0	0	0	0	0	0	0	0	0	0	0	0	0	0	0	0	0	0	0
0	0	0	0	0	0	0	0	0	0	0	0	0	0	0	0	0	0	0	0	0	0	0	0
0	0	0	0	0	0	0	0	0	0	0	0	0	0	0	0	0	0	0	0	0	0	0	0
0	0	0	0	0	0	0	0	0	0	0	0	0	0	0	0	0	0	0	0	0	0	0	0
0	0	0	0	0	0	0	0	0	0	0	0	0	0	0	0	0	0	0	0	0	0	0	0
Frame 25 (50.00 ms)
0	0	0	0	0	0	0	0	0	0	0	0	0	0	0	0	0	0	0	0	0	0	0	0
0	0	0	0	0	0	0	0	0	0	0	0	0	0	0.3	1.7	2.3	2.7	2.3	1.3	0.3	0	0	0
0	0	0	0	0	0	0	0	0	0	0	0	0	0.7	3	8.3	10.3	11	11	8.7	4	1.3	0.3	0
0	0	0	0	0	0	0	0	0	0	0	0	0.7	3	7	11	12.7	13.3	12.7	14.3	11.3	5	0.7	0
0	0	0	0	0	0	0	0	0	0	0	0.3	3.3	8.3	12.7	14.3	18.7	18.3	17.3	16.3	11.7	5.3	0.7	0
0	0	0	0	0	0	0	0	0	0	0	0.7	4.3	10.7	15.3	18	18.3	18	16.7	15.7	11	3.7	0.3	0
0	0	0	0	0	0	0	0	0	0	0	1	5.3	13.3	19.3	27.3	25.7	22.7	18.7	14.7	6.7	1.3	0	0
0	0	0	0	0	0	0	0	0	0	0.3	1.7	6	10.7	12.7	16.3	14.7	12.7	11.7	9.7	2.7	0.3	0	0
0	0	0	0	0	0	0	0	0	0	0.7	3.3	5.3	7.7	8	8.7	6.3	6.3	5.3	2.7	0.3	0	0	0
0	0	0	0	0	0	0	0	0	0	1	3.3	3.3	4	4.3	4.3	3.7	2	1	0.3	0	0	0	0
0	0	0	0	0	0	0	0	0	0.3	1.3	2	2	2.3	2	1.3	0.7	0.3	0	0	0	0	0	0
0	0	0	0	0	0	0	0	0.3	1.3	1.3	1.3	1.3	1	0.3	0	0	0	0	0	0	0	0	0
0	0	0	0	0	0	0	0.3	2	3	2	1.3	0.7	0.3	0	0	0	0	0	0	0	0	0	0
0	0	0	0	0	0	0	0.7	3	2.3	1.7	1	0.7	0	0	0	0	0	0	0	0	0	0	0
0	0	0	0	0	0	0	1	2.3	1.7	1.3	0.3	0	0	0	0	0	0	0	0	0	0	0	0
0	0	0	0	0	0	1	2	2	1.3	0.7	0	0	0	0	0	0	0	0	0	0	0	0	0
0	0	0	0	0	0.7	3	3.3	1.7	0.7	0.3	0	0	0	0	0	0	0	0	0	0	0	0	0
0	0	0	0	0.7	2	3	3.7	1.7	1	0.3	0	0	0	0	0	0	0	0	0	0	0	0	0
0	0	0	0.3	1.3	2	2.7	3	3	2.3	0.7	0	0	0	0	0	0	0	0	0	0	0	0	0
0	0	0	0.7	2.3	2.3	2.7	3	3.7	5.3	3.3	0.7	0	0	0	0	0	0	0	0	0	0	0	0
0	0	0	1.3	3.3	3	3.3	3.7	4.3	5.7	4.7	2	0.3	0	0.3	0	0	0	0	0	0	0	0	0
0	0	0	1	2.3	2.3	3	5	5.7	6	4.3	3	1.3	1	1.7	1	0.7	0	0	0	0	0	0	0
0	0	0	0.3	1.3	2	3	5	6	8.3	6	4.7	3	3	3.3	3	1.7	1	0.3	0	0	0	0	0
0	0	0	0	0.3	1.7	3	4.3	6.3	11	10	8	5.3	4	3.7	3.3	2.3	2.3	1.3	0.3	0	0	0	0
0	0	0	0	0	0.7	2	2.7	4	6	8	8.3	7	4.7	3	2.7	2.3	2.3	1	0	0	0	0	0
0	0	0	0	0	0	0.3	1	2.3	3.7	5.7	6.7	4.7	2.7	2.3	3	2.3	1.7	0.7	0	0	0	0	0
0	0	0	0	0	0	0	0.3	1	2.3	3	3	1.7	1	1.3	1.3	1.3	0.7	0	0	0	0	0	0
0	0	0	0	0.3	0	0	0	0	0.3	0.3	0.3	0.3	0	0.3	0.3	0.3	0	0	0	0	0	0	0
0	0	0	0	0	0	0	0	0	0	0	0	0	0	0	0	0	0	0	0	0	0	0	0
0	0	0	0	0	0	0	0	0	0	0	0	0	0	0	0.3	0	0	0	0	0	0	0	0
0	0	0	0	0	0	0	0	0	0	0	0	0	0	0.7	1.3	0.3	0	0	0	0	0	0	0
0	0	0	0	0	0	0	0	0	0	0	0	0	0	0	0.3	0	0	0	0	0	0	0	0
0	0	0	0	0	0	0	0	0	0	0	0	0	0	0	0	0	0	0	0	0	0	0	0
0	0	0	0	0	0	0	0	0	0	0	0	0	0	0	0	0	0	0	0	0	0	0	0
0	0	0	0	0	0	0	0	0	0	0	0	0	0	0	0	0	0	0	0	0	0	0	0
0	0	0	0	0	0	0	0	0	0	0	0	0	0	0	0	0	0	0	0	0	0	0	0
Frame 26 (52.00 ms)
0	0	0	0	0	0	0	0	0	0	0	0	0	0	0	0	0	0	0	0	0	0	0	0
0	0	0	0	0	0	0	0	0	0	0	0	0	0	0.3	1.3	2	2.3	2	1.3	0.3	0	0	0
0	0	0	0	0	0	0	0	0	0	0	0	0	0.7	2.7	7.7	9.3	10.3	10	8	3.7	1.3	0	0
0	0	0	0	0	0	0	0	0	0	0	0	0.7	3	6.7	10.3	12	12.3	12.3	13.7	10.7	4.7	0.7	0
0	0	0	0	0	0	0	0	0	0	0	0.3	2.7	7.7	12.3	14	18	17.7	16.7	15.7	11.7	5	0.7	0
0	0	0	0	0	0	0	0	0	0	0	0.7	4	10.7	15.3	17.7	18	17.7	16.7	15.3	10.7	3.7	0.3	0
0	0	0	0	0	0	0	0	0	0	0	1	5.3	13.3	19.3	27.3	25.7	22.7	18.7	15	6.7	1.3	0	0
0	0	0	0	0	0	0	0	0	0	0.3	1.7	6	10.7	13	16.7	14.7	13	12	10	3	0.3	0	0
0	0	0	0	0	0	0	0	0	0	0.7	3.7	5.7	7.7	8	9	6.7	6.7	6	3	0.7	0	0	0
0	0	0	0	0	0	0	0	0	0	1	3.7	3.7	4	4.3	4.7	4	2.7	1.3	0.3	0	0	0	0
0	0	0	0	0	0	0	0	0	0.3	1.3	2.3	2	2.3	2	1.7	1	0.3	0	0	0	0	0	0
0	0	0	0	0	0	0	0	0.3	1	1.7	1.7	1.3	1	0.3	0.3	0	0	0	0	0	0	0	0
0	0	0	0	0	0	0	0.3	2	3	2.3	1.3	0.7	0.3	0	0	0	0	0	0	0	0	0	0
0	0	0	0	0	0	0	1	3.3	2.7	1.7	1	0.7	0	0	0	0	0	0	0	0	0	0	0
0	0	0	0	0	0	0	1	2.7	2	1.3	0.7	0.3	0	0	0	0	0	0	0	0	0	0	0
0	0	0	0	0	0	1	2	2.3	1.3	0.7	0	0	0	0	0	0	0	0	0	0	0	0	0
0	0	0	0	0	0.7	3	3.7	2	1	0.3	0	0	0	0	0	0	0	0	0	0	0	0	0
0	0	0	0	0.3	2	3	3.7	2	1	0.3	0	0	0	0	0	0	0	0	0	0	0	0	0
0	0	0	0.3	1.3	2	2.7	3.3	3.3	2.7	1	0	0	0	0	0	0	0	0	0	0	0	0	0
0	0	0	0.7	2.3	2.3	3	3	4	5.7	4	1	0	0	0	0	0	0	0	0	0	0	0	0
0	0	0	1.3	3.3	3.3	3.7	4	4.7	6	5.3	2.7	0.7	0.3	0.3	0.3	0	0	0	0	0	0	0	0
0	0	0	1	2.3	2.7	3.3	5.3	6	6.7	4.7	3.3	1.7	1.3	2.3	1.7	1	0.3	0	0	0	0	0	0
0	0	0	0.3	1.3	2	3	5.3	6.7	8.7	6.7	5.3	3.7	3.7	4.3	4	2.7	1.7	0.7	0	0	0	0	0
0	0	0	0	0.3	1.7	3.3	4.7	7	12	11	8.7	6	5	4.7	4.3	3.3	3.7	2	0.3	0	0	0	0
0	0	0	0	0	0.7	2.3	3	4.3	6.7	9	9.7	8	6	4.3	3.3	3	3.3	2	0.3	0	0	0	0
0	0	0	0	0	0	0.7	1	2.7	4.3	6.7	7.7	5.7	4	3.3	3.7	3.3	2.7	1	0	0	0	0	0
0	0	0	0	0	0	0	0.3	1.3	2.7	3.7	4	2.3	1.3	2	2.3	2	1	0.3	0	0	0	0	0
0	0	0	0	0.3	0	0	0	0.3	0.3	0.7	0.7	0.3	0.3	0.3	0.3	0.3	0	0	0	0	0	0	0
0	0	0	0	0	0	0	0	0	0	0	0	0	0	0	0	0	0	0	0	0	0	0	0
0	0	0	0	0	0	0	0	0	0	0	0	0	0	0.3	0.7	0.3	0	0	0	0	0	0	0
0	0	0	0	0	0	0	0	0	0	0	0	0	0	1.3	2.7	1	0	0	0	0	0	0	0
0	0	0	0	0	0	0	0	0	0	0	0	0	0	0.3	0.7	0.3	0	0	0	0	0	0	0
0	0	0	0	0	0	0	0	0	0	0	0	0	0	0	0	0	0	0	0	0	0	0	0
0	0	0	0	0	0	0	0	0	0	0	0	0	0	0	0	0	0	0	0	0	0	0	0
0	0	0	0	0	0	0	0	0	0	0	0	0	0	0	0	0	0	0	0	0	0	0	0
0	0	0	0	0	0	0	0	0	0	0	0	0	0	0	0	0	0	0	0	0	0	0	0
Frame 27 (54.00 ms)
0	0	0	0	0	0	0	0	0	0	0	0	0	0	0	0	0	0	0	0	0	0	0	0
0	0	0	0	0	0	0	0	0	0	0	0	0	0	0.3	1.3	1.7	2	2	1.3	0.3	0	0	0
0	0	0	0	0	0	0	0	0	0	0	0	0	0.3	2.3	6.7	8.7	9.7	9.7	7.3	3.3	1.3	0	0
0	0	0	0	0	0	0	0	0	0	0	0	0.7	2.7	6	9.7	11.3	12	12	13.3	10.7	4.7	0.7	0
0	0	0	0	0	0	0	0	0	0	0	0.3	2.7	7.7	12	13.7	17.3	17.3	16.7	15.7	11.3	5	0.7	0
0	0	0	0	0	0	0	0	0	0	0	0.7	4	10.3	15	17.3	17.7	17.3	16.7	15.3	10.7	3.7	0.3	0
0	0	0	0	0	0	0	0	0	0	0	1	5.3	13.3	19.3	27	25.3	22.7	18.7	15	7	1.3	0	0
0	0	0	0	0	0	0	0	0	0	0.3	1.7	6	10.7	13	16.7	15	13	12.3	10.7	3.3	0.3	0	0
0	0	0	0	0	0	0	0	0	0	0.7	3.7	5.7	7.7	8.3	9.3	7	7	6.3	3	0.7	0	0	0
0	0	0	0	0	0	0	0	0	0	1	3.7	3.7	4	4.7	5	4.3	3	1.7	0.3	0	0	0	0
0	0	0	0	0	0	0	0	0	0.3	1.3	2.3	2	2.7	2.3	2	1	0.3	0	0	0	0	0	0
0	0	0	0	0	0	0	0	0.3	1	1.7	1.7	1.3	1.3	0.7	0.3	0	0	0	0	0	0	0	0
0	0	0	0	0	0	0	0.3	2	3	2.3	1.3	1	0.3	0	0	0	0	0	0	0	0	0	0
0	0	0	0	0	0	0	1	3.7	3	2	1.3	0.7	0	0	0	0	0	0	0	0	0	0	0
0	0	0	0	0	0	0	1	3.3	2.3	1.7	0.7	0.3	0	0	0	0	0	0	0	0	0	0	0
0	0	0	0	0	0	1	2.3	2.7	1.7	1	0.3	0	0	0	0	0	0	0	0	0	0	0	0
0	0	0	0	0	0.7	3	3.7	2	1	0.7	0	0	0	0	0	0	0	0	0	0	0	0	0
0	0	0	0	0.3	2	3	3.7	2	1	0.3	0	0	0	0	0	0	0	0	0	0	0	0	0
0	0	0	0.3	1.3	2	2.7	3.7	3.3	3	1.3	0.3	0	0	0	0	0	0	0	0	0	0	0	0
0	0	0	0.7	2.3	2.7	3	3.3	4	6	4.3	1.3	0	0	0	0	0	0	0	0	0	0	0	0
0	0	0	1	3.7	3.7	4	4.3	5	6.3	6	3.3	1	0.3	0.3	0.3	0.3	0	0	0	0	0	0	0
0	0	0	1	2.7	2.7	3.3	5.7	6.3	7	5	3.7	2	1.7	3	2.3	1.3	0.7	0	0	0	0	0	0
0	0	0	0.3	1.3	2	3.3	5.7	7	9.3	7	5.7	4	4.3	5	4.7	3.7	2.7	1	0	0	0	0	0
0	0	0	0	0.3	1.7	3.7	5	7.3	13	12	9.7	6.7	5.7	5.7	5	4	4.7	3	0.7	0	0	0	0
0	0	0	0	0	0.7	2.7	3.3	4.7	7.3	10	10.7	9	7	5	4	3.7	4	2.7	0.7	0	0	0	0
0	0	0	0	0	0	0.7	1	3	4.7	7.3	8.7	6.7	5	4	4.3	4	3.3	1.7	0.3	0	0	0	0
0	0	0	0	0	0	0	0.3	1.7	3	4.3	4.7	3	2	3	3.3	3	2	0.7	0	0	0	0	0
0	0	0	0	0.3	0	0	0	0.3	0.7	0.7	0.7	0.3	0.3	0.7	0.7	0.7	0.3	0	0	0	0	0	0
0	0	0	0	0	0	0	0	0	0	0	0	0	0	0	0	0.3	0	0	0	0	0	0	0
0	0	0	0	0	0	0	0	0	0	0	0	0	0	0.3	1.3	1	0.3	0	0	0	0	0	0
0	0	0	0	0	0	0	0	0	0	0	0	0	0.3	1.7	3.7	2	0.3	0	0	0	0	0	0
0	0	0	0	0	0	0	0	0	0	0	0	0	0	0.7	1	0.3	0	0	0	0	0	0	0
0	0	0	0	0	0	0	0	0	0	0	0	0	0	0	0	0	0	0	0	0	0	0	0
0	0	0	0	0	0	0	0	0	0	0	0	0	0	0	0	0	0	0	0	0	0	0	0
0	0	0	0	0	0	0	0	0	0	0	0	0	0	0	0	0	0	0	0	0	0	0	0
0	0	0	0	0	0	0	0	0	0	0	0	0	0	0	0	0	0	0	0	0	0	0	0
Frame 28 (56.00 ms)
0	0	0	0	0	0	0	0	0	0	0	0	0	0	0	0	0	0	0	0	0	0	0	0
0	0	0	0	0	0	0	0	0	0	0	0	0	0	0.3	1	1.7	2	2	1	0.3	0	0	0
0	0	0	0	0	0	0	0	0	0	0	0	0	0.3	2.3	6.7	8.3	9.3	9	7	3.3	1.3	0	0
0	0	0	0	0	0	0	0	0	0	0	0	0.7	2.3	5.7	9.3	11.3	11.7	11.3	13	10.3	4.7	0.7	0
0	0	0	0	0	0	0	0	0	0	0	0.3	2.3	7.3	11.7	13.3	17	16.7	16.3	15.3	11.3	5	0.7	0
0	0	0	0	0	0	0	0	0	0	0	0.3	3.7	10.3	14.7	17	17.3	17	16.3	15.3	11	3.7	0.3	0
0	0	0	0	0	0	0	0	0	0	0	0.7	5.3	13.3	19.3	27	25.3	22.7	18.7	15.3	7.3	1.3	0	0
0	0	0	0	0	0	0	0	0	0	0.3	1.7	6	11	13.3	17	15	13.3	12.7	11	3.7	0.3	0	0
0	0	0	0	0	0	0	0	0	0	0.7	3.7	5.7	8	8.7	9.7	7.3	7.7	6.7	3.3	0.7	0	0	0
0	0	0	0	0	0	0	0	0	0	1	3.7	4	4.3	5	5.3	4.7	3.7	2	0.3	0	0	0	0
0	0	0	0	0	0	0	0	0	0.3	1.3	2.3	2.3	2.7	3	2.3	1.3	0.7	0.3	0	0	0	0	0
0	0	0	0	0	0	0	0	0.3	1.3	1.7	1.7	1.7	1.7	0.7	0.3	0	0	0	0	0	0	0	0
0	0	0	0	0	0	0	0.3	2	3.3	2.7	1.7	1	0.3	0	0	0	0	0	0	0	0	0	0
0	0	0	0	0	0	0	1	3.7	3	2	1.3	0.7	0	0	0	0	0	0	0	0	0	0	0
0	0	0	0	0	0	0	1.3	3.3	2.7	1.7	1	0.3	0	0	0	0	0	0	0	0	0	0	0
0	0	0	0	0	0	1	2.3	2.7	1.7	1	0.3	0	0	0	0	0	0	0	0	0	0	0	0
0	0	0	0	0	0.7	3.3	3.7	2.3	1.3	0.7	0.3	0	0	0	0	0	0	0	0	0	0	0	0
0	0	0	0	0.3	2	3.3	4	2	1.3	0.7	0	0	0	0	0	0	0	0	0	0	0	0	0
0	0	0	0.3	1	2	3	3.7	3.7	3.3	1.7	0.3	0	0	0	0	0	0	0	0	0	0	0	0
0	0	0	0.7	2.3	2.7	3.3	3.7	4.3	6.3	4.7	1.7	0.3	0	0	0	0	0	0	0	0	0	0	0
0	0	0	1	3.7	3.7	4.3	4.3	5.3	6.7	6	3.7	1	0.3	0.7	0.3	0.3	0	0	0	0	0	0	0
0	0	0	1	2.7	3	3.3	5.7	6.7	7.3	5.3	4.3	2.7	2	3.7	3	2	1	0.3	0	0	0	0	0
0	0	0	0.3	1.3	2.3	3.3	6	7.3	10	7.7	6	4.7	4.7	6	5.7	4.7	3.7	1.3	0.3	0	0	0	0
0	0	0	0	0.3	1.7	3.7	5.3	8	14	13	10.3	7.3	6.3	6.3	5.7	5	5.7	4	1	0	0	0	0
0	0	0	0	0	1	3	3.7	5	7.7	10.7	11.7	10	8	6	4.7	4.3	5	3.7	1	0	0	0	0
0	0	0	0	0	0	0.7	1.3	3.3	5	8	10	7.7	6	5	5	4.7	4.3	2.7	0.3	0	0	0	0
0	0	0	0	0	0	0	0.3	1.7	3.7	5	5.3	3.7	2.7	3.7	4	4	3.3	1	0	0	0	0	0
0	0	0	0	0.3	0	0	0	0.3	0.7	0.7	1	0.7	0.3	0.7	1	1	0.7	0	0	0	0	0	0
0	0	0	0	0	0	0	0	0	0	0	0	0	0	0	0.3	0.3	0	0	0	0	0	0	0
0	0	0	0	0	0	0	0	0	0	0	0	0	0	0.7	2	2.3	0.7	0	0	0	0	0	0
0	0	0	0	0	0	0	0	0	0	0	0	0	0.3	2.3	5.3	4	1.3	0.3	0	0	0	0	0
0	0	0	0	0	0	0	0	0	0	0	0	0	0.3	1.3	1.7	1	0.3	0	0	0	0	0	0
0	0	0	0	0	0	0	0	0	0	0	0	0	0	0.3	0	0	0	0	0	0	0	0	0
0	0	0	0	0	0	0	0	0	0	0	0	0	0	0	0	0	0	0	0	0	0	0	0
0	0	0	0	0	0	0	0	0	0	0	0	0	0	0	0	0	0	0	0	0	0	0	0
0	0	0	0	0	0	0	0	0	0	0	0	0	0	0	0	0	0	0	0	0	0	0	0
Frame 29 (58.00 ms)
0	0	0	0	0	0	0	0	0	0	0	0	0	0	0	0	0	0	0	0	0	0	0	0
0	0	0	0	0	0	0	0	0	0	0	0	0	0	0.3	1	1.7	2	2	1	0.3	0	0	0
0	0	0	0	0	0	0	0	0	0	0	0	0	0.3	2	6.3	8	9	9	7	3.3	1.3	0.3	0
0	0	0	0	0	0	0	0	0	0	0	0	0.3	2.3	5.7	9	10.7	11.7	11.3	12.7	10.3	5	0.7	0
0	0	0	0	0	0	0	0	0	0	0	0.3	2	7	11.7	13.3	17	17	16	15.3	11.3	5.3	0.7	0
0	0	0	0	0	0	0	0	0	0	0	0.3	3.3	10	15	17.3	17.3	17	16.3	15.3	11	3.7	0.3	0
0	0	0	0	0	0	0	0	0	0	0	0.7	5	13.3	19.7	27.3	25.3	22.7	18.7	15.7	7.7	1.7	0	0
0	0	0	0	0	0	0	0	0	0	0.3	1.7	6	11	13.7	17.3	15	13.3	13	11.7	4	0.3	0	0
0	0	0	0	0	0	0	0	0	0	0.7	3.7	6	8	9	10	7.3	8	7	3.7	1	0	0	0
0	0	0	0	0	0	0	0	0	0	1.3	3.7	4	4.7	5.3	5.7	5.3	4	2.3	0.7	0	0	0	0
0	0	0	0	0	0	0	0	0	0.7	1.7	2.3	2.7	3	3.3	3	1.7	0.7	0.3	0	0	0	0	0
0	0	0	0	0	0	0	0	0.3	1.3	2	2	1.7	2	1	0.7	0	0	0	0	0	0	0	0
0	0	0	0	0	0	0	0.3	2	3.3	2.7	1.7	1	0.3	0	0	0	0	0	0	0	0	0	0
0	0	0	0	0	0	0	1	4	3.3	2.3	1.3	1	0.3	0	0	0	0	0	0	0	0	0	0
0	0	0	0	0	0	0	1.3	3.7	2.7	1.7	1	0.3	0	0	0	0	0	0	0	0	0	0	0
0	0	0	0	0	0	1	2.3	3	2	1	0.7	0	0	0	0	0	0	0	0	0	0	0	0
0	0	0	0	0	0.7	3.3	4	2.3	1.3	1	0.3	0	0	0	0	0	0	0	0	0	0	0	0
0	0	0	0	0.3	2	3.3	4	2.3	1.7	0.7	0	0	0	0	0	0	0	0	0	0	0	0	0
0	0	0	0.3	1	2	3	3.7	3.7	3.7	2	0.3	0	0	0	0	0	0	0	0	0	0	0	0
0	0	0	0.7	2.3	2.7	3.3	3.7	4.7	6.7	5	2	0.3	0	0	0	0	0	0	0	0	0	0	0
0	0	0	1	3.7	3.7	4.3	4.7	5.3	7	6.3	4	1.3	0.3	0.7	0.7	0.3	0	0	0	0	0	0	0
0	0	0	1	2.7	3	3.7	6	7	7.3	5.7	4.7	3	2.3	4.3	3.7	2.7	1.3	0.3	0	0	0	0	0
0	0	0	0.3	1.7	2.3	3.7	6	7.7	10.3	8.3	6.7	5	5.3	7	6.7	5.3	4.3	2	0.3	0	0	0	0
0	0	0	0	0.3	2	4	5.3	8.3	14.7	13.7	11.3	8	7	7.3	6.7	6	7	5	1.3	0	0	0	0
0	0	0	0	0	1	3	3.7	5.3	8.3	11.3	12.7	11	9	7	5.7	5	5.7	4.7	1.3	0	0	0	0
0	0	0	0	0	0	0.7	1.3	3.7	5.7	8.7	10.7	8.7	7	5.7	5.3	5.3	5	3.3	0.7	0	0	0	0
0	0	0	0	0	0	0	0.3	2	4	5.3	6	4.3	3.3	4.3	4.7	4.7	4.3	1.3	0.3	0	0	0	0
0	0	0	0	0.7	0	0	0	0.3	0.7	1	1	0.7	0.7	1	1.3	1.7	1	0.3	0	0	0	0	0
0	0	0	0	0	0	0	0	0	0	0	0	0	0	0	0.3	0.7	0.3	0	0	0	0	0	0
0	0	0	0	0	0	0	0	0	0	0	0	0	0	0.7	2.7	4	2	0.3	0	0	0	0	0
0	0	0	0	0	0	0	0	0	0	0	0	0	0.3	3	6.7	6	3.7	0.7	0	0	0	0	0
0	0	0	0	0	0	0	0	0	0	0	0	0	0.3	1.7	2.7	1.7	0.7	0	0	0	0	0	0
0	0	0	0	0	0	0	0	0	0	0	0	0	0	0.3	0.3	0	0	0	0	0	0	0	0
0	0	0	0	0	0	0	0	0	0	0	0	0	0	0	0	0	0	0	0	0	0	0	0
0	0	0	0	0	0	0	0	0	0	0	0	0	0	0	0	0	0	0	0	0	0	0	0
0	0	0	0	0	0	0	0	0	0	0	0	0	0	0	0	0	0	0	0	0	0	0	0
Frame 30 (60.00 ms)
0	0	0	0	0	0	0	0	0	0	0	0	0	0	0	0	0	0	0	0	0	0	0	0
0	0	0	0	0	0	0	0	0	0	0	0	0	0	0.3	1	1.7	2	2	1	0.3	0	0	0
0	0	0	0	0	0	0	0	0	0	0	0	0	0.3	2	6.3	8	9	9	7	3.7	1.3	0.3	0
0	0	0	0	0	0	0	0	0	0	0	0	0.3	2.3	5.7	9	10.7	11.7	11.3	13	10.7	5.3	0.7	0
0	0	0	0	0	0	0	0	0	0	0	0.3	2	7	11.7	13.3	17	17	16	15.7	11.7	5.3	0.7	0
0	0	0	0	0	0	0	0	0	0	0	0.3	3.3	10	15	17.3	17.7	17	16.3	15.7	11.3	4	0.3	0
0	0	0	0	0	0	0	0	0	0	0	0.7	5.3	13.3	19.7	27.7	25.7	22.7	18.7	16	8	1.7	0	0
0	0	0	0	0	0	0	0	0	0	0.3	1.7	6.3	11.3	13.7	17.7	15.3	13.7	13.3	12.3	4.7	0.7	0	0
0	0	0	0	0	0	0	0	0	0	0.7	3.7	6	8.3	9	10.3	8	8.3	7.7	4.3	1	0	0	0
0	0	0	0	0	0	0	0	0	0	1.3	4	4.3	5	5.7	6	5.7	4.7	2.7	0.7	0	0	0	0
0	0	0	0	0	0	0	0	0	0.7	1.7	2.7	2.7	3.3	3.7	3.7	2	0.7	0.3	0	0	0	0	0
0	0	0	0	0	0	0	0	0.3	1.3	2	2	2	2.3	1.3	0.7	0.3	0	0	0	0	0	0	0
0	0	0	0	0	0	0	0.3	2.3	3.7	3	2	1.3	0.7	0	0	0	0	0	0	0	0	0	0
0	0	0	0	0	0	0	1.3	4.3	3.7	2.7	1.7	1	0.3	0	0	0	0	0	0	0	0	0	0
0	0	0	0	0	0	0.3	1.3	4	3	2	1	0.3	0	0	0	0	0	0	0	0	0	0	0
0	0	0	0	0	0	1	2.3	3	2	1.3	0.7	0	0	0	0	0	0	0	0	0	0	0	0
0	0	0	0	0	0.7	3.3	4	2.7	1.3	1	0.7	0	0	0	0	0	0	0	0	0	0	0	0
0	0	0	0	0.3	2	3.3	4	2.3	1.7	1	0.3	0	0	0	0	0	0	0	0	0	0	0	0
0	0	0	0.3	1	2	3	3.7	3.7	4	2.3	0.7	0	0	0	0	0	0	0	0	0	0	0	0
0	0	0	0.7	2.3	2.7	3.3	3.7	4.7	7	5.7	2.3	0.3	0	0	0	0	0	0	0	0	0	0	0
0	0	0	1	3.7	3.7	4.3	4.7	5.7	7	6.7	4.3	1.7	0.7	1	0.7	0.7	0	0	0	0	0	0	0
0	0	0	1	2.7	3	3.7	6	7	8	6	5	3.3	3	5	4.7	3.3	1.3	0.3	0	0	0	0	0
0	0	0	0.3	1.7	2.3	3.7	6.3	8.3	11	8.7	7	5.7	6	8	7.7	6.3	5.3	2	0.3	0	0	0	0
0	0	0	0	0.3	2	4	6	8.7	15.7	14.7	12	8.3	7.7	8	7.3	6.7	8	6	1.7	0	0	0	0
0	0	0	0	0	1	3.3	4	5.7	8.7	12	13.3	11.7	10	7.7	6	5.7	6.3	5.3	1.3	0	0	0	0
0	0	0	0	0	0.3	1	1.7	4	6	9	11.3	9.3	7.7	6.3	6	6	5.7	4.3	1	0	0	0	0
0	0	0	0	0	0	0	0.3	2.3	4.3	6	6.7	4.7	4	5.3	5.7	5.3	5.7	2	0.3	0	0	0	0
0	0	0	0.3	0.7	0	0	0	0.3	0.7	1.3	1	0.7	0.7	1.3	1.7	2	1.3	0.3	0	0	0	0	0
0	0	0	0	0	0	0	0	0	0	0	0	0	0	0	0.7	1.3	0.3	0	0	0	0	0	0
0	0	0	0	0	0	0	0	0	0	0	0	0	0	1	3.7	6	3	0.3	0	0	0	0	0
0	0	0	0	0	0	0	0	0	0	0	0	0	0.7	4	8	8	5.3	1	0	0	0	0	0
0	0	0	0	0	0	0	0	0	0	0	0	0	0.3	2.3	3.7	2.3	1.3	0.3	0	0	0	0	0
0	0	0	0	0	0	0	0	0	0	0	0	0	0	0.3	0.3	0.3	0	0	0	0	0	0	0
0	0	0	0	0	0	0	0	0	0	0	0	0	0	0	0	0	0	0	0	0	0	0	0
0	0	0	0	0	0	0	0	0	0	0	0	0	0	0	0	0	0	0	0	0	0	0	0
0	0	0	0	0	0	0	0	0	0	0	0	0	0	0	0	0	0	0	0	0	0	0	0
Frame 31 (62.00 ms)
0	0	0	0	0	0	0	0	0	0	0	0	0	0	0	0	0	0	0	0	0	0	0	0
0	0	0	0	0	0	0	0	0	0	0	0	0	0	0.3	1	1.7	2	2	1	0.3	0	0	0
0	0	0	0	0	0	0	0	0	0	0	0	0	0.3	2	6.3	8	8.7	9	7.3	3.7	1.3	0.3	0
0	0	0	0	0	0	0	0	0	0	0	0	0.3	2.3	5.7	9	10.7	11.3	11.3	13.3	11	5.3	0.7	0
0	0	0	0	0	0	0	0	0	0	0	0.3	2	7	11.7	13.3	17	17	16.3	16	12	5.7	0.7	0
0	0	0	0	0	0	0	0	0	0	0	0.3	3.3	10	15	17.3	17.7	17	16.3	15.7	11.7	4.3	0.7	0
0	0	0	0	0	0	0	0	0	0	0	0.7	5.3	13.7	19.7	27.7	25.7	23	19.3	16.7	8.7	2	0	0
0	0	0	0	0	0	0	0	0	0	0.3	1.7	6.3	11.7	14	18	15.7	14	13.7	13	5.3	0.7	0	0
0	0	0	0	0	0	0	0	0	0	0.7	3.7	6.3	8.7	9.3	11	8	9	8.3	5	1.3	0	0	0
0	0	0	0	0	0	0	0	0	0	1.3	4	4.3	5	6	6.7	6	5	3.3	1	0	0	0	0
0	0	0	0	0	0	0	0	0	0.7	1.7	2.7	3	3.7	4.3	4	2.3	1	0.3	0	0	0	0	0
0	0	0	0	0	0	0	0	0.3	1.3	2	2.3	2.3	2.7	1.7	0.7	0.3	0	0	0	0	0	0	0
0	0	0	0	0	0	0	0.3	2.3	3.7	3	2	1.3	0.7	0.3	0	0	0	0	0	0	0	0	0
0	0	0	0	0	0	0	1.3	4.3	3.7	2.7	1.7	1.3	0.3	0	0	0	0	0	0	0	0	0	0
0	0	0	0	0	0	0.3	1.7	4.3	3	2	1.3	0.7	0	0	0	0	0	0	0	0	0	0	0
0	0	0	0	0	0	1	2.7	3.3	2	1.3	0.7	0.3	0	0	0	0	0	0	0	0	0	0	0
0	0	0	0	0	1	3.3	4	2.7	1.3	1	0.7	0	0	0	0	0	0	0	0	0	0	0	0
0	0	0	0	0.3	2	3.3	4	2.3	2	1	0.3	0	0	0	0	0	0	0	0	0	0	0	0
0	0	0	0.3	1.3	2	3	3.7	4	4.3	2.3	0.7	0	0	0	0	0	0	0	0	0	0	0	0
0	0	0	0.7	2.3	2.7	3.3	3.7	4.7	7	5.7	2.7	0.7	0	0	0	0	0	0	0	0	0	0	0
0	0	0	1	3.7	4	4.3	4.7	5.7	7.3	7	4.7	1.7	0.7	1	0.7	0.7	0.3	0	0	0	0	0	0
0	0	0	1	2.7	3.3	4	6	7.3	8	6.3	5.3	3.7	3.3	5.7	5.3	4	1.7	0.3	0	0	0	0	0
0	0	0	0.3	1.7	2.7	4	6.7	8.7	11.3	9	7.7	6	6.3	8.7	8.7	7.3	6	2.7	0.7	0	0	0	0
0	0	0	0	0.7	2	4	6	9.3	16.7	15.7	12.7	9	8	9	8.3	7.7	8.7	6.7	2	0.3	0	0	0
0	0	0	0	0	1	3.3	4.3	6	9.3	12.7	14	12.3	10.7	8.7	6.7	6	7	6	1.7	0.3	0	0	0
0	0	0	0	0	0.3	1	2	4.3	6.3	9.7	12.3	10	8.3	7.3	6.7	6.3	6.3	4.7	1.3	0	0	0	0
0	0	0	0	0	0	0	0.7	2.3	4.7	6.3	7.3	5	4.7	6	6.3	6.3	6.3	2	0.3	0	0	0	0
0	0	0	0.3	0.7	0	0	0	0.3	1	1.3	1.3	0.7	0.7	1.3	2	2.3	1.7	0.3	0	0	0	0	0
0	0	0	0	0.3	0	0	0	0	0	0	0	0	0	0	0.7	1.7	0.7	0	0	0	0	0	0
0	0	0	0	0	0	0	0	0	0	0	0	0	0.3	1.3	4.7	7.3	4.3	0.7	0	0	0	0	0
0	0	0	0	0	0	0	0	0.3	0	0	0	0	1	5	9.7	9.7	6.7	1.3	0	0	0	0	0
0	0	0	0	0	0	0	0.3	0.3	0	0	0	0	0.7	3.3	5	3.3	1.7	0.3	0	0	0	0	0
0	0	0	0	0	0	0	0	0	0	0	0	0	0	0.7	0.7	0.3	0	0	0	0	0	0	0
0	0	0	0	0	0	0	0	0	0	0	0	0	0	0	0	0	0	0	0	0	0	0	0
0	0	0	0	0	0	0	0	0	0	0	0	0	0	0	0	0	0	0	0	0	0	0	0
0	0	0	0	0	0	0	0	0	0	0	0	0	0	0	0	0	0	0	0	0	0	0	0
Frame 32 (64.00 ms)
0	0	0	0	0	0	0	0	0	0	0	0	0	0	0	0	0	0	0	0	0	0	0	0
0	0	0	0	0	0	0	0	0	0	0	0	0	0	0.3	1	1.7	2	2	1.3	0.3	0	0	0
0	0	0	0	0	0	0	0	0	0	0	0	0	0.3	2	6	7.7	8.7	9	7.3	4	1.3	0.3	0
0	0	0	0	0	0	0	0	0	0	0	0	0.3	2.3	5.3	9	10.3	11.3	11.7	13.3	11.3	5.7	1	0
0	0	0	0	0	0	0	0	0	0	0	0	1.7	7	11.7	13.3	17	17	16.7	16.3	12.3	6	1	0
0	0	0	0	0	0	0	0	0	0	0	0.3	3.3	10	15	17.3	17.3	17.3	17	16	12	4.7	0.7	0
0	0	0	0	0	0	0	0	0	0	0	0.7	5.3	13.7	19.7	27.3	24.3	22.7	19.7	17	9	2	0.3	0
0	0	0	0	0	0	0	0	0	0	0.3	1.7	6.3	11.7	14.3	18.3	16	14	14.3	14	6	0.7	0	0
0	0	0	0	0	0	0	0	0	0	0.7	4	6.3	9	9.7	11.3	8.7	9.3	9	5.7	1.3	0	0	0
0	0	0	0	0	0	0	0	0	0	1.3	4	4.7	5.3	6.3	7	6.3	5.7	4	1	0	0	0	0
0	0	0	0	0	0	0	0	0	0.7	1.7	3	3.3	4	4.7	4.7	2.7	1	0.7	0	0	0	0	0
0	0	0	0	0	0	0	0	0.7	1.7	2.3	2.3	2.7	3	2	1	0.3	0	0	0	0	0	0	0
0	0	0	0	0	0	0	0.3	2.7	4	3.3	2.3	1.7	1	0.3	0	0	0	0	0	0	0	0	0
0	0	0	0	0	0	0	1.3	4.7	4	3	2	1.3	0.3	0	0	0	0	0	0	0	0	0	0
0	0	0	0	0	0	0.3	1.7	4.3	3.3	2.3	1.3	0.7	0	0	0	0	0	0	0	0	0	0	0
0	0	0	0	0	0	1	2.7	3.3	2	1.3	1	0.3	0	0	0	0	0	0	0	0	0	0	0
0	0	0	0	0	1	3.7	4.3	3	1.7	1.3	0.7	0	0	0	0	0	0	0	0	0	0	0	0
0	0	0	0	0.3	2	3.3	4	2.7	2.3	1.3	0.3	0	0	0	0	0	0	0	0	0	0	0	0
0	0	0	0.3	1.3	2.3	3	3.7	4	4.3	2.7	1	0	0	0	0	0	0	0	0	0	0	0	0
0	0	0	0.7	2.3	2.7	3.7	3.7	4.7	7	6	3	0.7	0	0	0	0	0	0	0	0	0	0	0
0	0	0	1	4	4	4.7	5	5.7	7.3	7.3	5	2	0.7	1	1	0.7	0.3	0	0	0	0	0	0
0	0	0	1	3	3.3	4	6.3	7.3	8.3	6.3	5.3	4	3.7	6.3	5.7	4.3	2	0.3	0	0	0	0	0
0	0	0	0.3	1.7	2.7	4	6.7	9	12	9.7	7.7	6.3	7	9.3	9.7	8.3	7	3	0.7	0	0	0	0
0	0	0	0	0.7	2.3	4.3	6.3	9.7	17.7	16.3	13	9.7	8.7	9.7	9	8.3	9.7	7.3	2.3	0.3	0	0	0
0	0	0	0	0	1	3.3	4.7	6.3	10	13.7	15	13.3	11.3	9.3	7.3	6.7	7.7	6.7	2	0.3	0	0	0
0	0	0	0	0	0.3	1	2	4.7	7	10.7	13.3	10.7	9	8	7.3	7	7	5.3	1.7	0	0	0	0
0	0	0	0	0.3	0	0	0.7	2.7	5.3	7	7.7	5.3	5	6.3	6.7	7	7	2.7	0.3	0	0	0	0
0	0	0	0.3	0.7	0	0	0	0.3	1	1.3	1.3	1	1	1.3	2.3	2.7	1.7	0.3	0	0	0	0	0
0	0	0	0	0.3	0	0	0	0	0	0	0	0	0	0.3	1	2	1	0	0	0	0	0	0
0	0	0	0	0	0	0	0	0	0	0	0	0	0.3	2	5.7	9	5.3	1	0	0	0	0	0
0	0	0	0	0	0	0	0	0.3	0	0	0	0	1.3	6.3	11.3	11.3	8	1.7	0	0	0	0	0
0	0	0	0	0	0	0	0.3	0.3	0.3	0	0	0	1	4.3	6.3	4	2	0.3	0	0	0	0	0
0	0	0	0	0	0	0	0	0	0	0	0	0	0	0.7	1	0.3	0	0	0	0	0	0	0
0	0	0	0	0	0	0	0	0	0	0	0	0	0	0	0	0	0	0	0	0	0	0	0
0	0	0	0	0	0	0	0	0	0	0	0	0	0	0	0	0	0	0	0	0	0	0	0
0	0	0	0	0	0	0	0	0	0	0	0	0	0	0	0	0	0	0	0	0	0	0	0
Frame 33 (66.00 ms)
0	0	0	0	0	0	0	0	0	0	0	0	0	0	0	0	0	0	0	0	0	0	0	0
0	0	0	0	0	0	0	0	0	0	0	0	0	0	0.3	1	1.3	2	1.7	1	0.3	0	0	0
0	0	0	0	0	0	0	0	0	0	0	0	0	0.3	1.7	5.7	7.3	8.7	8.7	7.3	4	1.3	0.3	0
0	0	0	0	0	0	0	0	0	0	0	0	0.3	2	5.3	8.7	10.3	11.3	11.3	13.3	11.3	6	1	0
0	0	0	0	0	0	0	0	0	0	0	0	1.7	6.7	11.3	13	17	17	16.7	16.3	12.7	6.3	1	0
0	0	0	0	0	0	0	0	0	0	0	0.3	3	9.7	15	17.3	17.3	17.3	17	16.3	12	4.7	0.7	0
0	0	0	0	0	0	0	0	0	0	0	0.7	5	13.7	20	27.3	24.3	23	19.7	17.3	9.3	2.3	0.3	0
0	0	0	0	0	0	0	0	0	0	0	1.7	6.3	12	14.3	18.3	16	14.3	14.7	14.7	6.3	1	0	0
0	0	0	0	0	0	0	0	0	0	0.7	4	6.7	9.3	10	11.7	8.7	9.7	9.3	6.3	1.7	0	0	0
0	0	0	0	0	0	0	0	0	0	1.3	4.3	5	5.3	6.7	7.3	6.7	6	4.3	1.3	0	0	0	0
0	0	0	0	0	0	0	0	0	0.7	1.7	3	3.3	4.3	5	5	2.7	1.3	0.7	0	0	0	0	0
0	0	0	0	0	0	0	0	0.7	1.7	2.3	2.7	2.7	3.3	2.3	1.3	0.3	0	0	0	0	0	0	0
0	0	0	0	0	0	0	0.7	2.7	4	3.3	2.7	1.7	1	0.3	0	0	0	0	0	0	0	0	0
0	0	0	0	0	0	0	1.3	5	4.3	3	2.3	1.3	0.7	0	0	0	0	0	0	0	0	0	0
0	0	0	0	0	0	0.3	1.7	4.7	3.7	2.3	1.3	0.7	0.3	0	0	0	0	0	0	0	0	0	0
0	0	0	0	0	0	1.3	3	3.7	2.3	1.7	1	0.3	0	0	0	0	0	0	0	0	0	0	0
0	0	0	0	0	1	3.7	4.3	3	1.7	1.3	1	0	0	0	0	0	0	0	0	0	0	0	0
0	0	0	0	0.3	2	3.3	4	2.7	2.3	1.3	0.7	0	0	0	0	0	0	0	0	0	0	0	0
0	0	0	0.3	1.3	2.3	3	4	4	4.7	3	1	0	0	0	0	0	0	0	0	0	0	0	0
0	0	0	0.7	2.7	3	3.7	4	4.7	7.3	6.3	3.3	1	0	0	0	0	0	0	0	0	0	0	0
0	0	0	1.3	4	4	4.7	5.3	6	7.7	7.7	5.3	2	0.7	1	1	0.7	0.3	0	0	0	0	0	0
0	0	0	1	3	3.3	4	6.3	7.7	8.7	6.7	5.7	4.3	3.7	6.7	6.3	4.7	2	0.3	0	0	0	0	0
0	0	0	0.3	1.7	2.7	4.3	7	9.3	12.3	10	8.3	6.7	7.3	10.3	10.7	9	7.7	3	0.7	0	0	0	0
0	0	0	0	0.7	2.3	4.3	6.7	10	18.3	17.3	13.7	10	9.3	10	9.7	9	10.3	8	2.7	0.3	0	0	0
0	0	0	0	0	1	3.7	4.7	6.7	10.7	14	15.7	14	12	10	8	7.3	8.3	7.3	2.7	0.3	0	0	0
0	0	0	0	0	0.3	1	2	4.7	7.3	11	14	11.3	9.7	8.3	7.7	7.7	7.7	6	2	0.3	0	0	0
0	0	0	0	0.3	0	0	0.7	3	5.3	7.3	8	6	5.3	6.7	7	7.3	8	3	0.3	0	0	0	0
0	0	0	0.3	0.7	0	0	0	0.3	1	1.7	1.3	1	1	1.7	2.3	3	2	0.3	0	0	0	0	0
0	0	0	0	0.3	0	0	0	0	0	0	0	0	0	0.3	1.3	2.3	1.3	0.3	0	0	0	0	0
0	0	0	0	0	0	0	0	0	0	0	0	0	0.3	2	6.3	10.7	6.7	1.3	0	0	0	0	0
0	0	0	0	0	0	0	0.3	0.3	0	0	0	0	1.7	7.3	12.7	13.7	9.7	2	0	0	0	0	0
0	0	0	0	0	0	0	0.3	0.7	0.3	0	0	0	1.3	5	7.7	5.3	2.7	0.3	0	0	0	0	0
0	0	0	0	0	0	0	0	0	0	0	0	0	0.3	1	1.3	0.7	0	0	0	0	0	0	0
0	0	0	0	0	0	0	0	0	0	0	0	0	0	0	0	0	0	0	0	0	0	0	0
0	0	0	0	0	0	0	0	0	0	0	0	0	0	0	0	0	0	0	0	0	0	0	0
0	0	0	0	0	0	0	0	0	0	0	0	0	0	0	0	0	0	0	0	0	0	0	0
Frame 34 (68.00 ms)
0	0	0	0	0	0	0	0	0	0	0	0	0	0	0	0	0	0	0	0	0	0	0	0
0	0	0	0	0	0	0	0	0	0	0	0	0	0	0.3	1	1.3	1.7	1.7	1	0.3	0	0	0
0	0	0	0	0	0	0	0	0	0	0	0	0	0.3	1.7	5.3	7	8	8.3	7	4	1.3	0.3	0
0	0	0	0	0	0	0	0	0	0	0	0	0.3	1.7	5	8.7	10.3	11.3	11.3	13.3	11.3	6	1	0
0	0	0	0	0	0	0	0	0	0	0	0	1.3	6	11	13	17	17	16.7	16.3	12.7	6.3	1	0
0	0	0	0	0	0	0	0	0	0	0	0.3	2.7	9.7	14.7	17.3	17	16.7	17	16.3	12.3	5	0.7	0
0	0	0	0	0	0	0	0	0	0	0	0.7	5	13.7	20	27.7	24	21.7	20	17.7	9.7	2.3	0.3	0
0	0	0	0	0	0	0	0	0	0	0	1.7	6.3	12	14.3	18.3	16	14.3	15	15	6.7	1	0	0
0	0	0	0	0	0	0	0	0	0	0.7	4	6.7	9.3	10	11.7	9	10.3	10	6.3	1.7	0	0	0
0	0	0	0	0	0	0	0	0	0	1.3	4.3	5	5.7	6.7	7.7	7	6.3	4.7	1.3	0	0	0	0
0	0	0	0	0	0	0	0	0	0.7	1.7	3.3	3.7	4.3	5.3	5.3	3	1.3	0.7	0	0	0	0	0
0	0	0	0	0	0	0	0	0.7	1.7	2.7	2.7	3	3.7	2.3	1.3	0.3	0	0	0	0	0	0	0
0	0	0	0	0	0	0	0.7	2.7	4	3.7	2.7	2	1	0.3	0	0	0	0	0	0	0	0	0
0	0	0	0	0	0	0	1.3	5.3	4.3	3.3	2.3	1.7	0.7	0	0	0	0	0	0	0	0	0	0
0	0	0	0	0	0	0.3	2	5	4	2.3	1.7	1	0.3	0	0	0	0	0	0	0	0	0	0
0	0	0	0	0	0.3	1.3	3	4	2.7	1.7	1.3	0.3	0	0	0	0	0	0	0	0	0	0	0
0	0	0	0	0	1	4	4.7	3	2	1.7	1	0	0	0	0	0	0	0	0	0	0	0	0
0	0	0	0	0.3	2	3.7	4.3	2.7	2.7	1.7	0.7	0	0	0	0	0	0	0	0	0	0	0	0
0	0	0	0.3	1.3	2.3	3.3	4	4.3	5	3.3	1.3	0.3	0	0	0	0	0	0	0	0	0	0	0
0	0	0	0.7	2.7	3	4	4	5	7.7	6.7	4	1	0	0	0	0	0	0	0	0	0	0	0
0	0	0	1.3	4	4.3	5	5.3	6.3	8	7.7	5.7	2	0.7	1.3	1	0.7	0.3	0	0	0	0	0	0
0	0	0	1	3	3.7	4.3	6.7	8	9	7	6	4.3	4	7	6.7	5	2.3	0.3	0	0	0	0	0
0	0	0	0.3	1.7	2.7	4.3	7.3	9.7	12.7	10.3	8.7	7	7.7	10.7	11.3	9.7	8	3.3	0.7	0	0	0	0
0	0	0	0	0.7	2.3	4.7	6.7	10.3	19.3	18	14.7	10.3	9.7	10.7	10	9.7	11	8.7	3	0.3	0	0	0
0	0	0	0	0	1	3.7	5	7	11	15	16.7	14.7	12.7	10.7	8.3	7.7	9	8	3	0.3	0	0	0
0	0	0	0	0	0.3	1	2.3	5	7.7	11.7	14.7	12	10.3	9	8	8	8.3	6.7	2.3	0.3	0	0	0
0	0	0	0	0.3	0	0	0.7	3.3	6	8	8.7	6.3	6	7.3	7.7	8	9	3.3	0.7	0	0	0	0
0	0	0	0.3	0.7	0	0	0	0.7	1.3	1.7	1.7	1	1.3	2	2.7	3.7	2.3	0.7	0	0	0	0	0
0	0	0	0	0.3	0	0	0	0	0	0	0	0	0	0.3	1.3	2.7	1.7	0.3	0	0	0	0	0
0	0	0	0	0	0	0	0	0	0	0	0	0	0.3	2.3	7.3	12.7	8.3	1.7	0	0	0	0	0
0	0	0	0	0	0	0	0.3	0.7	0.3	0	0	0	2	8.3	14.3	16	11.7	2.3	0	0	0	0	0
0	0	0	0	0	0	0	0.3	0.7	0.3	0	0	0	1.3	6	8.7	6.3	3	0.7	0	0	0	0	0
0	0	0	0	0	0	0	0	0	0	0	0	0	0.3	1	1.7	0.7	0.3	0	0	0	0	0	0
0	0	0	0	0	0	0	0	0	0	0	0	0	0	0	0	0	0	0	0	0	0	0	0
0	0	0	0	0	0	0	0	0	0	0	0	0	0	0	0	0	0	0	0	0	0	0	0
0	0	0	0	0	0	0	0	0	0	0	0	0	0	0	0	0	0	0	0	0	0	0	0
Frame 35 (70.00 ms)
0	0	0	0	0	0	0	0	0	0	0	0	0	0	0	0	0	0	0	0	0	0	0	0
0	0	0	0	0	0	0	0	0	0	0	0	0	0	0.3	0.7	1.3	1.7	1.7	1	0.3	0	0	0
0	0	0	0	0	0	0	0	0	0	0	0	0	0.3	1.3	4.7	6.7	7.7	8	6.7	3.7	1.7	0.3	0
0	0	0	0	0	0	0	0	0	0	0	0	0.3	1.7	4.7	8	9.7	11	11	13	11.3	6	1	0
0	0	0	0	0	0	0	0	0	0	0	0	1.3	6	10.7	12.7	16.7	16.7	16.3	16.3	12.7	6.3	1	0
0	0	0	0	0	0	0	0	0	0	0	0.3	2.7	9	14	17	17	16.7	16.7	16.3	12.3	5	0.7	0
0	0	0	0	0	0	0	0	0	0	0	0.7	5	13	19	27.3	24	21.7	20	17.7	9.7	2.3	0.3	0
0	0	0	0	0	0	0	0	0	0	0	1.7	6.3	11.7	14.3	18.7	16.3	14.7	15.3	15.3	7	1	0	0
0	0	0	0	0	0	0	0	0	0	0.7	4	7	9.3	10.3	12	9	10.3	10.3	7	2	0	0	0
0	0	0	0	0	0	0	0	0	0	1.3	4.7	5	5.7	7	8	7.3	6.7	5	1.7	0	0	0	0
0	0	0	0	0	0	0	0	0	0.7	2	3.3	3.7	4.3	5.3	5.7	3.3	1.7	0.7	0	0	0	0	0
0	0	0	0	0	0	0	0	0.7	1.7	2.7	3	3	4	2.7	1.7	0.7	0	0	0	0	0	0	0
0	0	0	0	0	0	0	0.7	3	4.3	3.7	2.7	2	1.3	0.3	0	0	0	0	0	0	0	0	0
0	0	0	0	0	0	0	1.7	5.7	4.7	3.3	2.7	1.7	0.7	0	0	0	0	0	0	0	0	0	0
0	0	0	0	0	0	0.3	2.3	5.3	4	2.7	1.7	1	0.3	0	0	0	0	0	0	0	0	0	0
0	0	0	0	0	0.3	1.3	3.3	4	2.7	2	1.3	0.3	0	0	0	0	0	0	0	0	0	0	0
0	0	0	0	0	1	4	4.7	3	2	1.7	1	0.3	0	0	0	0	0	0	0	0	0	0	0
0	0	0	0	0.3	2.3	3.7	4.3	2.7	2.7	1.7	0.7	0	0	0	0	0	0	0	0	0	0	0	0
0	0	0	0.3	1.3	2.3	3.3	4	4.3	5	3.7	1.3	0.3	0	0	0	0	0	0	0	0	0	0	0
0	0	0	0.7	2.7	3	4	4.3	5	7.7	7	4	1	0	0	0	0	0	0	0	0	0	0	0
0	0	0	1.3	4	4.3	5.3	5.7	6.7	8.3	8	6	2.3	1	1.3	1	0.7	0.3	0	0	0	0	0	0
0	0	0	1	3	3.7	4.7	7	8.3	9.3	7.3	6.3	4.7	4.3	7.7	7.3	5.7	2.7	0.7	0	0	0	0	0
0	0	0	0.3	1.7	3	4.7	7.7	10	13	10.7	9.3	7.3	8.3	11.7	12	10.7	9	4	1	0	0	0	0
0	0	0	0	0.7	2.3	5	7	10.7	19.7	18.7	15.3	10.7	10.3	11.3	11	10.3	11.7	9.7	3.3	0.3	0	0	0
0	0	0	0	0	1.3	4	5	7	11.7	15.7	17.3	15.3	13.7	11.7	9	8	9.3	8.7	3.3	0.3	0	0	0
0	0	0	0	0	0.3	1.3	2.3	5.3	8	12	15.7	12.7	11	9.7	8.7	8.7	8.7	7.3	2.7	0.3	0	0	0
0	0	0	0	0.3	0	0	0.7	3.3	6	8.3	9.3	7	6.7	7.7	8	8.7	9.7	4	0.7	0	0	0	0
0	0	0	0.3	0.7	0.3	0	0	0.7	1.3	2	1.7	1	1.3	2	2.7	4	2.7	0.7	0	0	0	0	0
0	0	0	0	0.3	0.3	0	0	0	0	0	0	0	0	0.3	1.7	3	1.7	0.3	0	0	0	0	0
0	0	0	0	0	0	0	0	0	0	0	0	0	0.3	2.7	8.3	14	9.7	2	0	0	0	0	0
0	0	0	0	0	0	0	0.3	0.7	0.3	0	0	0	2.3	9.3	16	17.7	13.3	3	0	0	0	0	0
0	0	0	0	0	0	0	0.7	1	0.7	0	0	0	1.7	6.7	9.7	7	3.7	0.7	0	0	0	0	0
0	0	0	0	0	0	0	0	0.3	0	0	0	0	0.3	1.3	1.7	1	0.3	0	0	0	0	0	0
0	0	0	0	0	0	0	0	0	0	0	0	0	0	0	0	0	0	0	0	0	0	0	0
0	0	0	0	0	0	0	0	0	0	0	0	0	0	0	0	0	0	0	0	0	0	0	0
0	0	0	0	0	0	0	0	0	0	0	0	0	0	0	0	0	0	0	0	0	0	0	0
Frame 36 (72.00 ms)
0	0	0	0	0	0	0	0	0	0	0	0	0	0	0	0	0	0	0	0	0	0	0	0
0	0	0	0	0	0	0	0	0	0	0	0	0	0	0	0.7	1	1.3	1.7	1	0.3	0	0	0
0	0	0	0	0	0	0	0	0	0	0	0	0	0	1.3	4.3	6.3	7.3	7.7	6.3	3.7	1.3	0.3	0
0	0	0	0	0	0	0	0	0	0	0	0	0.3	1.3	4.3	7.7	9.3	10.3	10.7	12.7	11	6	1	0
0	0	0	0	0	0	0	0	0	0	0	0	1	5.3	10.3	12.3	16.3	16	16.3	16	12.3	6.7	1	0
0	0	0	0	0	0	0	0	0	0	0	0.3	2.3	9	14	16.7	17	16.3	16.3	16.3	12.3	5	0.7	0
0	0	0	0	0	0	0	0	0	0	0	0.7	4.7	13	19	27.3	24	21.3	19	17.7	9.7	2.3	0.3	0
0	0	0	0	0	0	0	0	0	0	0	1.7	6.3	12	14.3	18.7	16.3	14.7	15.3	15.7	7	1	0	0
0	0	0	0	0	0	0	0	0	0	0.7	4	7	9.7	10.3	12	9.3	10.7	10.7	7.3	2	0	0	0
0	0	0	0	0	0	0	0	0	0	1.3	4.7	5.3	6	7.3	8	7.7	7	5.3	1.7	0	0	0	0
0	0	0	0	0	0	0	0	0	0.7	2	3.3	4	4.7	6	6	3.7	1.7	1	0	0	0	0	0
0	0	0	0	0	0	0	0	0.7	1.7	2.7	3	3.3	4.3	3	1.7	0.7	0	0	0	0	0	0	0
0	0	0	0	0	0	0	0.7	3	4.3	4	3	2	1.3	0.7	0	0	0	0	0	0	0	0	0
0	0	0	0	0	0	0	1.7	5.7	5	3.7	3	2	1	0	0	0	0	0	0	0	0	0	0
0	0	0	0	0	0	0.3	2.3	5.7	4.3	2.7	1.7	1	0.3	0	0	0	0	0	0	0	0	0	0
0	0	0	0	0	0.3	1.3	3.3	4.3	3	2	1.3	0.7	0	0	0	0	0	0	0	0	0	0	0
0	0	0	0	0	1	4	4.7	3.3	2.3	1.7	1.3	0.3	0	0	0	0	0	0	0	0	0	0	0
0	0	0	0	0.7	2.3	3.7	4.3	3	3	2	1	0	0	0	0	0	0	0	0	0	0	0	0
0	0	0	0.3	1.7	2.3	3.3	4	4.7	5.3	4	1.7	0.3	0	0	0	0	0	0	0	0	0	0	0
0	0	0	0.7	2.7	3	4	4.3	5.3	8	7.3	4.7	1.3	0	0	0	0	0	0	0	0	0	0	0
0	0	0	1.3	4	4.3	5.3	5.7	6.7	8.3	8.3	6.3	2.7	1	1.3	1.3	1	0.3	0	0	0	0	0	0
0	0	0	1	3	3.7	4.7	7	8.3	9.7	7.7	6.7	5	5	8.3	7.7	5.7	2.7	0.7	0	0	0	0	0
0	0	0	0.3	1.7	3	4.7	7.7	10.3	13.7	11	9.7	7.7	8.7	12	12.7	11	9.7	4.3	1	0	0	0	0
0	0	0	0	0.7	2.7	5	7.3	11	20.3	19.3	15.7	11.3	10.3	12	11.3	11	12.7	10.3	4	0.3	0	0	0
0	0	0	0	0	1.3	4	5.3	7.3	11.7	16.3	18.3	16	14.3	12.3	9.3	8.7	10	9.3	4	0.7	0	0	0
0	0	0	0	0	0.3	1.3	2.7	5.7	8.3	12.7	16.3	13.3	11.7	10	9	9	9.3	8.3	3.3	0.3	0	0	0
0	0	0	0	0.3	0	0	0.7	3.7	6.3	8.7	9.7	7.3	7	8	8.3	9	10.3	4.7	1	0	0	0	0
0	0	0	0.3	0.7	0.3	0	0	0.7	1.3	2	1.7	1.3	1.3	2	3	4	3	0.7	0	0	0	0	0
0	0	0	0	0.3	0.3	0	0	0	0	0	0	0	0	0.3	1.7	3.3	2	0.3	0	0	0	0	0
0	0	0	0	0	0	0	0	0	0	0	0	0	0.3	3	9	15.7	11	2.3	0	0	0	0	0
0	0	0	0	0	0	0	0.3	0.7	0.3	0	0	0	2.3	10	17	20	15.3	3.3	0	0	0	0	0
0	0	0	0	0	0	0	1	1.3	0.7	0	0	0	1.7	7.3	10.7	8	4.3	0.7	0	0	0	0	0
0	0	0	0	0	0	0	0.3	0.3	0	0	0	0	0.3	1.3	2	1.3	0.3	0	0	0	0	0	0
0	0	0	0	0	0	0	0	0	0	0	0	0	0	0	0	0	0	0	0	0	0	0	0
0	0	0	0	0	0	0	0	0	0	0	0	0	0	0	0	0	0	0	0	0	0	0	0
0	0	0	0	0	0	0	0	0	0	0	0	0	0	0	0	0	0	0	0	0	0	0	0
Frame 37 (74.00 ms)
0	0	0	0	0	0	0	0	0	0	0	0	0	0	0	0	0	0	0	0	0	0	0	0
0	0	0	0	0	0	0	0	0	0	0	0	0	0	0	0.7	1	1.3	1.3	1	0.3	0	0	0
0	0	0	0	0	0	0	0	0	0	0	0	0	0	1.3	4	5.7	6.7	7	6	3.3	1.3	0.3	0
0	0	0	0	0	0	0	0	0	0	0	0	0	1.3	4	7.3	9	10	10.3	12.3	10.7	5.7	1	0
0	0	0	0	0	0	0	0	0	0	0	0	1	5	10	12	15.3	15.7	16	15.7	12	6.3	1	0
0	0	0	0	0	0	0	0	0	0	0	0.3	2.3	8.7	13.7	16.3	16.7	16.3	16.3	16	12	5	0.7	0
0	0	0	0	0	0	0	0	0	0	0	0.7	4.3	12.7	18	27	24.3	22.7	19	17.7	9.7	2.3	0.3	0
0	0	0	0	0	0	0	0	0	0	0	1.7	6.3	12	14.3	18.7	16.3	15	15.3	15.7	7.3	1	0	0
0	0	0	0	0	0	0	0	0	0	0.7	4	7	9.7	10.3	12	9.3	10.7	10.7	7.3	2	0.3	0	0
0	0	0	0	0	0	0	0	0	0	1.3	4.7	5.3	6	7.3	8.3	7.7	7.3	5.7	1.7	0	0	0	0
0	0	0	0	0	0	0	0	0	0.7	2	3.7	4	5	6	6.3	3.7	2	1	0	0	0	0	0
0	0	0	0	0	0	0	0	0.7	2	3	3.3	3.7	4.3	3.3	2	0.7	0	0	0	0	0	0	0
0	0	0	0	0	0	0	0.7	3.3	4.7	4	3	2.3	1.3	0.7	0.3	0	0	0	0	0	0	0	0
0	0	0	0	0	0	0	2	6	5.3	4	3	2	1	0	0	0	0	0	0	0	0	0	0
0	0	0	0	0	0	0.3	2.7	6.3	4.7	3	2	1.3	0.3	0	0	0	0	0	0	0	0	0	0
0	0	0	0	0	0.3	1.3	3.7	4.7	3	2	1.3	0.7	0	0	0	0	0	0	0	0	0	0	0
0	0	0	0	0	1.3	4.3	5	3.7	2.3	2	1.3	0.3	0	0	0	0	0	0	0	0	0	0	0
0	0	0	0	0.7	2.3	4	4.7	3	3.3	2.3	1	0	0	0	0	0	0	0	0	0	0	0	0
0	0	0	0.3	1.7	2.7	3.3	4	4.7	5.7	4.3	2	0.3	0	0	0	0	0	0	0	0	0	0	0
0	0	0	0.7	2.7	3	4	4.3	5.3	8.3	7.7	4.7	1.3	0	0	0	0	0	0	0	0	0	0	0
0	0	0	1.3	4.3	4.7	5.7	6	7	8.7	8.7	6.3	2.7	1	1.3	1.3	1	0.3	0	0	0	0	0	0
0	0	0	1	3.3	4	4.7	7.3	8.7	10	8	6.7	5.3	5	8.7	8.3	6.3	3	0.7	0	0	0	0	0
0	0	0	0.3	1.7	3	4.7	8	10.7	14	11.3	9.7	8	9	12.7	13.7	11.7	10.3	4.7	1	0	0	0	0
0	0	0	0	0.7	2.7	5	7.3	11.7	21.3	20	16.3	11.7	11	12.3	12	11.7	13.3	10.7	4.3	0.7	0	0	0
0	0	0	0	0	1.3	4	5.7	7.7	12.3	16.7	19	16.7	14.7	12.7	10	9	10.3	10	4.3	0.7	0	0	0
0	0	0	0	0	0.3	1.3	2.7	5.7	8.7	13	16.7	14	12	10.3	9.3	9.3	10	9	3.7	0.7	0	0	0
0	0	0	0	0.3	0	0	0.7	3.7	6.7	9	10	7.3	7.3	8.7	9	9.7	11.3	5	1	0	0	0	0
0	0	0	0.3	0.7	0.3	0	0	0.7	1.7	2.3	2	1.3	1.7	2.3	3.3	4.3	3	1	0	0	0	0	0
0	0	0	0	0.3	0.3	0	0	0	0	0	0	0	0	0.3	2	3.7	2.3	0.3	0	0	0	0	0
0	0	0	0	0	0	0	0	0	0	0	0	0	0.7	3	9.7	17.3	12.3	2.7	0	0	0	0	0
0	0	0	0	0	0	0	0.7	1	0.3	0	0	0.3	2.3	10.7	18.3	22	17	4	0.3	0	0	0	0
0	0	0	0	0	0	0	1	1.3	0.7	0	0	0	2	8	11.7	9	5	1	0	0	0	0	0
0	0	0	0	0	0	0	0.3	0.3	0	0	0	0	0.3	1.7	2.3	1.3	0.3	0	0	0	0	0	0
0	0	0	0	0	0	0	0	0	0	0	0	0	0	0	0	0	0	0	0	0	0	0	0
0	0	0	0	0	0	0	0	0	0	0	0	0	0	0	0	0	0	0	0	0	0	0	0
0	0	0	0	0	0	0	0	0	0	0	0	0	0	0	0	0	0	0	0	0	0	0	0
Frame 38 (76.00 ms)
0	0	0	0	0	0	0	0	0	0	0	0	0	0	0	0	0	0	0	0	0	0	0	0
0	0	0	0	0	0	0	0	0	0	0	0	0	0	0	0.7	1	1.3	1.3	1	0.3	0	0	0
0	0	0	0	0	0	0	0	0	0	0	0	0	0	1	4	5.3	6.3	7	6	3.3	1.3	0.3	0
0	0	0	0	0	0	0	0	0	0	0	0	0	1.3	3.7	7	8.7	9.7	10	12	10.3	5.7	1	0
0	0	0	0	0	0	0	0	0	0	0	0	1	5	9.7	11.7	15.3	15.3	15.3	15.3	11.7	6.3	1	0
0	0	0	0	0	0	0	0	0	0	0	0.3	2.3	8.7	13.3	16.3	16.3	16	16	15.7	12	5	0.7	0
0	0	0	0	0	0	0	0	0	0	0	0.7	4.3	12.3	18	27	24	21.3	18.7	17.7	10	2.3	0.3	0
0	0	0	0	0	0	0	0	0	0	0	1.7	6.3	11.7	14.3	18.7	16.3	14.7	15.3	16	7.3	1	0	0
0	0	0	0	0	0	0	0	0	0	0.7	4	7	9.7	10.7	12.3	9.3	10.7	11	7.7	2	0.3	0	0
0	0	0	0	0	0	0	0	0	0.3	1.3	5	5.3	6.3	7.7	8.3	7.7	7.7	6	2	0.3	0	0	0
0	0	0	0	0	0	0	0	0	0.7	2.3	3.7	4.3	5	6.3	6.7	4	2	1	0.3	0	0	0	0
0	0	0	0	0	0	0	0	0.7	2	3	3.7	4	4.7	4	2	0.7	0	0	0	0	0	0	0
0	0	0	0	0	0	0	0.7	3.7	5	4.3	3.3	2.7	1.7	1	0.3	0	0	0	0	0	0	0	0
0	0	0	0	0	0	0	2	6.3	5.7	4	3.3	2.3	1.3	0.3	0	0	0	0	0	0	0	0	0
0	0	0	0	0	0	0.3	2.7	6.7	4.7	3	2	1.3	0.7	0	0	0	0	0	0	0	0	0	0
0	0	0	0	0	0.3	1.7	3.7	4.7	3.3	2.3	1.7	0.7	0	0	0	0	0	0	0	0	0	0	0
0	0	0	0	0	1.3	4.3	5	3.7	2.7	2	1.3	0.3	0	0	0	0	0	0	0	0	0	0	0
0	0	0	0	0.7	2.3	4	4.7	3.3	3.7	2.3	1.3	0.3	0	0	0	0	0	0	0	0	0	0	0
0	0	0	0.3	1.7	2.7	3.3	4.3	5	6.3	4.3	2	0.3	0	0	0	0	0	0	0	0	0	0	0
0	0	0	0.7	2.7	3	4	4.3	5.7	8.3	7.7	5	1.3	0	0	0	0	0	0	0	0	0	0	0
0	0	0	1.3	4.3	4.7	5.7	6	7.3	8.7	8.7	6.7	2.7	1	1.7	1.3	1	0.3	0	0	0	0	0	0
0	0	0	1	3.3	4.3	5	7.7	9	10	8	7	5.3	5.3	9	8.7	6.3	3.3	0.7	0	0	0	0	0
0	0	0	0.3	2	3.3	5	8.3	11	14.7	11.7	10	8.3	9.3	13.3	14.3	12.3	10.7	5	1	0	0	0	0
0	0	0	0	0.7	2.7	5.3	7.7	12	22	20.7	17	12.3	11.3	12.7	12.7	12	13.7	11.3	4.3	0.7	0	0	0
0	0	0	0	0	1.3	4.3	5.7	8	12.7	17.7	19.7	17.3	15.3	13	10.3	9.3	10.7	10	4.7	0.7	0	0	0
0	0	0	0	0	0.3	1.3	2.7	6	9	13.7	17.3	14.3	12.7	11	9.7	9.7	10	9.3	4	0.7	0	0	0
0	0	0	0	0.3	0	0	1	4	7.3	9.3	10.3	7.7	8	9	9.3	10	12	5.3	1	0	0	0	0
0	0	0	0.3	0.7	0.3	0	0	0.7	1.7	2.3	2	1.3	1.7	2.3	3.3	4.7	3.3	1	0	0	0	0	0
0	0	0	0	0.3	0.3	0	0	0	0	0	0	0	0	0.3	2	4	2.3	0.3	0	0	0	0	0
0	0	0	0	0	0	0	0	0.3	0	0	0	0	0.7	3.7	10.7	18.7	13.3	2.7	0	0	0	0	0
0	0	0	0	0	0	0	0.7	1.3	0.7	0	0	0.3	2.7	11.7	19.7	23.7	18.7	4.3	0.3	0	0	0	0
0	0	0	0	0	0	0	1	1.7	1	0	0	0	2	8.3	12.7	10	5.3	1	0	0	0	0	0
0	0	0	0	0	0	0	0.3	0.3	0.3	0	0	0	0.3	1.7	2.7	1.7	0.3	0	0	0	0	0	0
0	0	0	0	0	0	0	0	0	0	0	0	0	0	0	0	0	0	0	0	0	0	0	0
0	0	0	0	0	0	0	0	0	0	0	0	0	0	0	0	0	0	0	0	0	0	0	0
0	0	0	0	0	0	0	0	0	0	0	0	0	0	0	0	0	0	0	0	0	0	0	0
Frame 39 (78.00 ms)
0	0	0	0	0	0	0	0	0	0	0	0	0	0	0	0	0	0	0	0	0	0	0	0
0	0	0	0	0	0	0	0	0	0	0	0	0	0	0	0.7	1	1.3	1.3	1	0.3	0	0	0
0	0	0	0	0	0	0	0	0	0	0	0	0	0	1	3.7	5	6	6.7	5.7	3.3	1.3	0.3	0
0	0	0	0	0	0	0	0	0	0	0	0	0	1.3	3.7	6.7	8.3	9.3	9.7	11.7	10.3	5.7	1	0
0	0	0	0	0	0	0	0	0	0	0	0	1	5	9.3	11.3	14.7	14.7	15	15	11.7	6.3	1	0
0	0	0	0	0	0	0	0	0	0	0	0.3	2.3	8.7	13	15.7	16.3	15.7	15.7	15.7	12	5	0.7	0
0	0	0	0	0	0	0	0	0	0	0	0.7	4.3	12.3	17.7	26.7	24	21.3	18.7	17.7	9.7	2.3	0.3	0
0	0	0	0	0	0	0	0	0	0	0	1.7	6.3	11.7	14	18.7	16.3	14.7	15.3	16	7.3	1	0	0
0	0	0	0	0	0	0	0	0	0	0.7	4.3	7.3	9.7	10.7	12.3	9.3	10.7	11	7.7	2.3	0.3	0	0
0	0	0	0	0	0	0	0	0	0.3	1.7	5	5.7	6.3	7.7	8.7	8	7.7	6	2	0.3	0	0	0
0	0	0	0	0	0	0	0	0	0.7	2.3	4	4.3	5.3	6.7	7	4	2	1	0.3	0	0	0	0
0	0	0	0	0	0	0	0	1	2.3	3.3	3.7	4	5	4	2.3	0.7	0	0	0	0	0	0	0
0	0	0	0	0	0	0	0.7	3.7	5	4.7	3.3	2.7	2	1	0.3	0	0	0	0	0	0	0	0
0	0	0	0	0	0	0.3	2.3	6.7	5.7	4.3	3.3	2.3	1.3	0.3	0	0	0	0	0	0	0	0	0
0	0	0	0	0	0	0.3	3	7	5	3.3	2.3	1.3	0.7	0	0	0	0	0	0	0	0	0	0
0	0	0	0	0	0.3	1.7	4	5	3.7	2.7	1.7	0.7	0	0	0	0	0	0	0	0	0	0	0
0	0	0	0	0	1.3	4.7	5	4	2.7	2.3	1.7	0.3	0	0	0	0	0	0	0	0	0	0	0
0	0	0	0	0.7	2.7	4	4.7	3.3	3.7	2.7	1.3	0.3	0	0	0	0	0	0	0	0	0	0	0
0	0	0	0.3	1.7	2.7	3.7	4.3	5	6.3	4.7	2.3	0.3	0	0	0	0	0	0	0	0	0	0	0
0	0	0	0.7	3	3.3	4.3	4.7	5.7	8.7	8	5.3	1.3	0.3	0	0	0	0	0	0	0	0	0	0
0	0	0.3	1.7	4.7	5	6	6.3	7.3	9	9	6.7	3	1.3	1.7	1.3	1	0.3	0	0	0	0	0	0
0	0	0	1.3	3.7	4.3	5	7.7	9	10.3	8.3	7.3	5.7	5.7	9.7	9	7	3.3	1	0	0	0	0	0
0	0	0	0.3	2	3.3	5	8.3	11	15	12.3	10.3	8.3	9.7	14	15	13	11	5.3	1.3	0	0	0	0
0	0	0	0	0.7	3	5.3	8	12.3	22.7	21.3	17.3	12.3	12	13.3	13	12.3	14.3	11.7	4.7	0.7	0	0	0
0	0.3	0	0	0	1.3	4.3	6	8.3	13.3	18	20	17.7	16	13.7	10.7	10	11	10.7	4.7	0.7	0	0	0
0	0	0	0	0	0.3	1.3	3	6	9	14	18.3	15	13	11.3	10	10.3	10.7	9.7	4.3	0.7	0	0	0
0	0	0	0	0.3	0	0.3	1	4	7.3	9.7	11	8.3	8	9.3	9.7	10.7	12	5.7	1.3	0	0	0	0
0	0	0	0.3	1	0.3	0	0	0.7	1.7	2.7	2.3	1.3	1.7	2.7	3.7	4.7	3.3	1	0	0	0	0	0
0	0	0	0	0.3	0.3	0	0	0	0	0.3	0	0	0	0.7	2.3	4.3	2.7	0.3	0	0	0	0	0
0	0	0	0	0	0.3	0	0	0.3	0	0	0	0	0.7	3.7	11.7	19.7	14.7	3	0	0	0	0	0
0	0	0	0	0	0	0.3	0.7	1.3	0.7	0	0	0.3	3	12.3	21	25.3	20	4.7	0.3	0	0	0	0
0	0	0	0	0	0	0.3	1.3	2	1	0	0	0	2	9	13.3	10.7	5.7	1	0	0	0	0	0
0	0	0	0	0	0	0	0.3	0.3	0.3	0	0	0	0.3	2	2.7	1.7	0.3	0	0	0	0	0	0
0	0	0	0	0	0	0	0	0	0	0	0	0	0	0	0	0	0	0	0	0	0	0	0
0	0	0	0	0	0	0	0	0	0	0	0	0	0	0	0	0	0	0	0	0	0	0	0
0	0	0	0	0	0	0	0	0	0	0	0	0	0	0	0	0	0	0	0	0	0	0	0
Frame 40 (80.00 ms)
0	0	0	0	0	0	0	0	0	0	0	0	0	0	0	0	0	0	0	0	0	0	0	0
0	0	0	0	0	0	0	0	0	0	0	0	0	0	0	0.7	1	1	1	0.7	0.3	0	0	0
0	0	0	0	0	0	0	0	0	0	0	0	0	0	1	3.7	4.7	5.7	6	5.3	3	1.3	0.3	0
0	0	0	0	0	0	0	0	0	0	0	0	0	1.3	3.7	6.3	7.7	8.7	9.3	11.3	10	5.7	1	0
0	0	0	0	0	0	0	0	0	0	0	0	0.7	4.7	9	11	14	14.3	14.3	14.7	11.7	6.3	1	0
0	0	0	0	0	0	0	0	0	0	0	0.3	2.3	8.3	12.7	15	15.7	15	15	15.3	12	5	0.7	0
0	0	0	0	0	0	0	0	0	0	0	0.7	4.3	12	17	25	22.3	20	17.7	17.3	10	2.7	0.3	0
0	0	0	0	0	0	0	0	0	0	0	1.7	6.3	11.7	14	18.3	16	14.3	15	16	7.7	1	0	0
0	0	0	0	0	0	0	0	0	0	0.7	4.3	7.3	10	10.7	12.3	9.3	10.7	11.3	8	2.3	0.3	0	0
0	0	0	0	0	0	0	0	0	0.3	1.7	5	5.7	6.3	8	8.7	8	7.7	6.3	2	0.3	0	0	0
0	0	0	0	0	0	0	0	0	0.7	2.3	4	4.7	5.7	7	7.3	4.3	2	1	0.3	0	0	0	0
0	0	0	0	0	0	0	0	1	2.3	3.3	4	4.3	5	4.3	2.3	0.7	0	0	0	0	0	0	0
0	0	0	0	0	0	0	1	4	5.3	4.7	3.7	3	2	1	0.3	0	0	0	0	0	0	0	0
0	0	0	0	0	0	0.3	2.3	7.3	6	4.7	3.3	2.7	1.3	0.3	0	0	0	0	0	0	0	0	0
0	0	0	0	0	0	0.7	3.3	7.7	5.3	3.7	2.3	1.7	0.7	0	0	0	0	0	0	0	0	0	0
0	0	0	0	0	0.3	1.7	4.3	5.3	3.7	2.7	1.7	0.7	0.3	0	0	0	0	0	0	0	0	0	0
0	0	0	0	0	1.3	5	5.7	4.3	3	2.3	1.7	0.3	0	0	0	0	0	0	0	0	0	0	0
0	0	0	0	1	2.7	4.3	5	3.3	4	2.7	1.7	0.3	0	0	0	0	0	0	0	0	0	0	0
0	0	0	0.3	2	3	4	4.7	5.3	6.7	5	2.7	0.7	0	0	0	0	0	0	0	0	0	0	0
0	0	0	1	3	3.3	4.3	4.7	5.7	9	8.3	5.7	1.7	0.3	0	0	0	0	0	0	0	0	0	0
0	0	0.3	1.7	4.7	5	6	6.7	7.3	9.3	9.3	7	3.3	1.3	2	1.7	1	0.3	0	0	0	0	0	0
0	0	0	1.3	3.7	4.3	5	8	9.3	10.7	8.7	7.7	5.7	5.7	10	9.3	7	3.7	1	0	0	0	0	0
0	0	0	0.7	2	3.7	5.3	8.7	11.7	15.3	12.7	10.7	8.7	10	14.7	15.3	13.3	11.3	5.7	1.3	0	0	0	0
0	0	0	0	0.7	3.3	5.7	8.3	12.7	23.7	22.3	18	12.7	12	13.7	13.3	13	14.7	12	4.7	0.7	0	0	0
0	0.3	0	0	0	1.7	4.7	6	8.3	13.7	18.7	21	18.3	16.7	14.3	11	10	11.3	11	5	0.7	0	0	0
0	0	0	0	0	0.3	1.7	3	6.3	9.7	14.7	18.7	15.7	13.3	12	10.3	10.3	11	10	4.3	0.7	0	0	0
0	0	0	0	0.3	0	0.3	1	4.3	7.7	10	11.3	8.3	8.3	9.7	10	10.7	12.7	6	1.3	0	0	0	0
0	0	0	0.3	1	0.3	0	0	0.7	1.7	2.7	2.3	1.3	1.7	2.7	3.7	5	3.7	1	0	0	0	0	0
0	0	0	0	0.3	0.3	0	0	0	0	0.3	0	0	0	0.7	2.3	4.7	3	0.7	0	0	0	0	0
0	0	0	0	0	0.3	0	0.3	0.3	0	0	0	0	0.7	4	12.3	21	15.7	3.3	0.3	0	0	0	0
0	0	0	0	0	0	0.3	1	1.7	0.7	0	0	0.3	3.3	13	22	26.7	21	5	0.3	0	0	0	0
0	0	0	0	0	0	0.3	1.7	2.3	1.3	0	0	0.3	2.3	9.3	14	11.3	6.3	1.3	0	0	0	0	0
0	0	0	0	0	0	0	0.3	0.3	0.3	0	0	0	0.3	2	2.7	1.7	0.7	0	0	0	0	0	0
0	0	0	0	0	0	0	0	0	0	0	0	0	0	0	0	0	0	0	0	0	0	0	0
0	0	0	0	0	0	0	0	0	0	0	0	0	0	0	0	0	0	0	0	0	0	0	0
0	0	0	0	0	0	0	0	0	0	0	0	0	0	0	0	0	0	0	0	0	0	0	0
Frame 41 (82.00 ms)
0	0	0	0	0	0	0	0	0	0	0	0	0	0	0	0	0	0	0	0	0	0	0	0
0	0	0	0	0	0	0	0	0	0	0	0	0	0	0	0.7	1	1	1	0.7	0.3	0	0	0
0	0	0	0	0	0	0	0	0	0	0	0	0	0	1	3.3	4.7	5.3	5.7	5	3	1.3	0.3	0
0	0	0	0	0	0	0	0	0	0	0	0	0	1	3.3	6	7.3	8.3	9	10.7	9.7	5.3	0.7	0
0	0	0	0	0	0	0	0	0	0	0	0	0.7	4.7	8.7	10.3	13.3	13.7	13.3	13.7	11.3	6	1	0
0	0	0	0	0	0	0	0	0	0	0	0.3	2.3	8	12.3	14.7	15	14.3	14.7	15	11.7	4.7	0.7	0
0	0	0	0	0	0	0	0	0	0	0	0.7	4.3	12	16.7	24	21.7	19.3	17.3	17.3	9.7	2.3	0.3	0
0	0	0	0	0	0	0	0	0	0	0	1.7	6.3	12	14	18	15.7	14	15	16	7.7	1	0	0
0	0	0	0	0	0	0	0	0	0	1	4.3	7.3	10	10.7	12.3	9.3	10.7	11.3	8	2.3	0.3	0	0
0	0	0	0	0	0	0	0	0	0.3	1.7	5.3	6	6.3	8	9	8.3	8	6.3	2	0.3	0	0	0
0	0	0	0	0	0	0	0	0	0.7	2.7	4	4.7	5.7	7.3	7.7	4.3	2.3	1	0.3	0	0	0	0
0	0	0	0	0	0	0	0	1	2.3	3.7	4	4.3	5.3	4.7	2.7	1	0.3	0	0	0	0	0	0
0	0	0	0	0	0	0	1	4.3	5.7	5	3.7	3	2.3	1	0.3	0	0	0	0	0	0	0	0
0	0	0	0	0	0	0.3	2.7	7.7	6.3	4.7	3.7	2.7	1.7	0.3	0	0	0	0	0	0	0	0	0
0	0	0	0	0	0	0.7	3.7	7.7	5.7	3.7	2.7	1.7	0.7	0	0	0	0	0	0	0	0	0	0
0	0	0	0	0	0.3	2	4.3	5.7	4	3	2	1	0.3	0	0	0	0	0	0	0	0	0	0
0	0	0	0	0	1.7	5.3	5.7	4.3	3	2.7	1.7	0.3	0	0	0	0	0	0	0	0	0	0	0
0	0	0	0	1	3	4.3	5	3.7	4.3	3	1.7	0.3	0	0	0	0	0	0	0	0	0	0	0
0	0	0	0.3	2	3	4	4.7	5.3	7.3	5.3	3	0.7	0	0	0	0	0	0	0	0	0	0	0
0	0	0	1	3.3	3.7	4.3	4.7	6	9	8.7	6	1.7	0.3	0	0	0	0	0	0	0	0	0	0
0	0	0.3	1.7	4.7	5.3	6.3	6.7	7.7	9.7	9.7	7.3	3.3	1.7	2	1.7	1.3	0.3	0	0	0	0	0	0
0	0	0	1.3	3.7	4.3	5.3	8	9.7	11	8.7	7.7	6	6.3	10.3	10	7.7	3.7	1	0	0	0	0	0
0	0	0	0.7	2.3	3.7	5.3	8.7	11.7	15.7	13	11	9	10.3	15	16	13.7	11.7	5.7	1.3	0	0	0	0
0	0	0	0	0.7	3.3	5.7	8.3	13	24	22.7	18.3	13.3	12.3	14	13.7	13.3	15.3	12.3	5	0.7	0	0	0
0	0.3	0	0	0	1.7	5	6.3	8.7	14	19.3	21.7	19	17	14.7	11.3	10.3	11.7	11.3	5	0.7	0	0	0
0	0	0	0	0	0.3	1.7	3.3	6.7	9.7	15	19.3	16	14	12.3	10.7	10.7	11	10.3	4.7	0.7	0	0	0
0	0	0	0.3	0.7	0.3	0.3	1	4.3	7.7	10.3	11.7	8.7	9	9.7	10	11	13	6.3	1.3	0	0	0	0
0	0	0	0.7	1	0.3	0	0	0.7	1.7	2.7	2.3	1.7	2	2.7	4	5	3.7	1.3	0	0	0	0	0
0	0	0	0	0.3	0.3	0.3	0	0	0	0.3	0	0	0	0.7	2.3	4.7	3	0.7	0	0	0	0	0
0	0	0	0	0	0.3	0.3	0.3	0.3	0	0	0	0	0.7	4.3	13	22	16.3	3.7	0.3	0	0	0	0
0	0	0	0	0	0	0.3	1	2	0.7	0	0	0.3	3.3	13.7	22.7	27.7	22.3	5.3	0.3	0	0	0	0
0	0	0	0	0	0	0.3	1.7	2.7	1.3	0	0	0.3	2.3	9.7	14.3	11.7	6.3	1.3	0	0	0	0	0
0	0	0	0	0	0	0	0.3	0.7	0.3	0	0	0	0.7	2.3	3	1.7	0.7	0	0	0	0	0	0
0	0	0	0	0	0	0	0	0	0	0	0	0	0	0	0.3	0	0	0	0	0	0	0	0
0	0	0	0	0	0	0	0	0	0	0	0	0	0	0	0	0	0	0	0	0	0	0	0
0	0	0	0	0	0	0	0	0	0	0	0	0	0	0	0	0	0	0	0	0	0	0	0
Frame 42 (84.00 ms)
0	0	0	0	0	0	0	0	0	0	0	0	0	0	0	0	0	0	0	0	0	0	0	0
0	0	0	0	0	0	0	0	0	0	0	0	0	0	0	0.7	0.7	1	1	0.7	0.3	0	0	0
0	0	0	0	0	0	0	0	0	0	0	0	0	0	1	3.3	4.3	5	5.3	4.7	2.7	1.3	0.3	0
0	0	0	0	0	0	0	0	0	0	0	0	0	1	3.3	6	7	8	8.3	10	9	5.3	0.7	0
0	0	0	0	0	0	0	0	0	0	0	0	0.7	4.3	8.3	10	13	13	12.7	13	11	6	1	0
0	0	0	0	0	0	0	0	0	0	0	0	2	8	11.7	14	14.3	13.7	14.3	14.7	11.7	4.7	0.7	0
0	0	0	0	0	0	0	0	0	0	0	0.7	4.3	11.7	16	23.3	21	18.7	17	17	9.7	2.3	0.3	0
0	0	0	0	0	0	0	0	0	0	0	1.7	6.3	11.7	14	17.7	15.3	14	15	16	7.3	1	0	0
0	0	0	0	0	0	0	0	0	0	1	4.3	7.3	10	10.7	12.3	9.3	10.7	11.3	8	2.3	0.3	0	0
0	0	0	0	0	0	0	0	0	0.3	1.7	5.3	6	6.3	8	9	8.3	8	6.7	2	0.3	0	0	0
0	0	0	0	0	0	0	0	0	1	2.7	4.3	4.7	5.7	7.3	8	4.7	2.3	1.3	0.3	0	0	0	0
0	0	0	0	0	0	0	0	1	2.7	3.7	4.3	4.7	5.7	4.7	2.7	1	0.3	0	0	0	0	0	0
0	0	0	0	0	0	0	1	4.3	6	5	4	3.3	2.3	1	0.3	0	0	0	0	0	0	0	0
0	0	0	0	0	0	0.3	2.7	8	6.7	5	4	3	1.7	0.3	0	0	0	0	0	0	0	0	0
0	0	0	0	0	0	0.7	4	8.3	6	4	2.7	1.7	0.7	0	0	0	0	0	0	0	0	0	0
0	0	0	0	0	0.3	2	4.7	6	4.3	3	2	1	0.3	0	0	0	0	0	0	0	0	0	0
0	0	0	0	0	1.7	5.7	6	4.7	3.3	2.7	2	0.3	0	0	0	0	0	0	0	0	0	0	0
0	0	0	0	1	3	4.7	5.3	3.7	4.3	3	1.7	0.3	0	0	0	0	0	0	0	0	0	0	0
0	0	0	0.3	2.3	3.3	4	4.7	5.3	7.3	5.7	3.3	0.7	0	0	0	0	0	0	0	0	0	0	0
0	0	0	1	3.3	3.7	4.3	5	6	9.3	9	6.3	2	0.3	0	0	0	0	0	0	0	0	0	0
0	0	0.3	1.7	5	5.3	6.3	7	7.7	9.7	10	7.7	3.7	1.7	2	1.7	1.3	0.3	0	0	0	0	0	0
0	0	0	1.3	3.7	4.7	5.7	8.3	9.7	11.3	9	8	6.3	6.3	10.7	10.3	7.7	3.7	1	0	0	0	0	0
0	0	0	0.7	2.3	4	5.7	9	12	16.3	13.3	11.3	9.3	10.7	15.7	16.3	14	12	6	1.3	0	0	0	0
0	0	0	0	0.7	3.3	6	8.7	13.3	24.7	23.3	19	13.7	12.7	14.3	14	13.7	15.7	13	5	0.7	0	0	0
0	0.3	0	0	0	1.7	5	6.7	9	14.3	19.7	22.3	19.3	17.3	15	11.7	10.7	12	11.7	5.3	0.7	0	0	0
0	0	0	0	0	0.3	1.7	3.3	6.7	10	15.7	20	16.3	14.3	12.7	10.7	11	11.3	10.7	5	0.7	0	0	0
0	0	0	0.3	0.7	0.3	0.3	1	4.7	8	10.7	12	9	9	10	10.3	11.3	13.3	6.7	1.3	0	0	0	0
0	0	0	0.7	1	0.3	0	0	1	2	3	2.3	1.7	2	3	4	5.3	4	1.3	0	0	0	0	0
0	0	0	0	0.3	0.3	0.3	0	0	0	0.3	0	0	0	0.7	2.7	5	3.3	0.7	0	0	0	0	0
0	0	0	0	0	0.3	0.3	0.3	0.3	0	0	0	0	0.7	4.7	13.3	22.7	17	3.7	0.3	0	0	0	0
0	0	0	0	0	0	0.3	1.3	2	0.7	0	0	0.3	3.7	14	23.3	29	23	5.3	0.3	0	0	0	0
0	0	0	0	0	0	0.3	1.7	2.7	1.3	0.3	0	0.3	2.7	10.3	15	12.3	6.7	1.3	0	0	0	0	0
0	0	0	0	0	0	0	0.3	0.7	0.3	0	0	0	0.7	2.3	3.3	2	0.7	0	0	0	0	0	0
0	0	0	0	0	0	0	0	0	0	0	0	0	0	0	0.3	0	0	0	0	0	0	0	0
0	0	0	0	0	0	0	0	0	0	0	0	0	0	0	0	0	0	0	0	0	0	0	0
0	0	0	0	0	0	0	0	0	0	0	0	0	0	0	0	0	0	0	0	0	0	0	0
Frame 43 (86.00 ms)
0	0	0	0	0	0	0	0	0	0	0	0	0	0	0	0	0	0	0	0	0	0	0	0
0	0	0	0	0	0	0	0	0	0	0	0	0	0	0	0.3	0.7	0.7	1	0.7	0.3	0	0	0
0	0	0	0	0	0	0	0	0	0	0	0	0	0	0.7	3	3.7	4.7	5	4.3	2.3	1	0.3	0
0	0	0	0	0	0	0	0	0	0	0	0	0	1	3	5.7	6.7	7.7	8	9.7	8.7	5	0.7	0
0	0	0	0	0	0	0	0	0	0	0	0	0.7	4.3	8	9.7	12.3	12.3	12.3	12.3	10.3	5.3	0.7	0
0	0	0	0	0	0	0	0	0	0	0	0	2	7.7	11.7	13.3	14	13.3	13.7	14.3	11.3	4.3	0.7	0
0	0	0	0	0	0	0	0	0	0	0	0.7	4.3	11.7	15.7	22.7	20.3	18.3	17	17	9.7	2.3	0.3	0
0	0	0	0	0	0	0	0	0	0	0.3	1.7	6.7	11.7	13.7	17.3	15.3	13.7	15	15.7	7.3	1	0	0
0	0	0	0	0	0	0	0	0	0	1	4.7	7.7	10	10.7	12.3	9.3	10.7	11.3	8	2.3	0.3	0	0
0	0	0	0	0	0	0	0	0	0.3	2	5.7	6	6.3	8.3	9.3	8.7	8	6.7	2	0.3	0	0	0
0	0	0	0	0	0	0	0	0.3	1	2.7	4.3	5	5.7	7.3	8	4.7	2.3	1.3	0.3	0	0	0	0
0	0	0	0	0	0	0	0	1	2.7	4	4.3	4.7	5.7	5	3	1	0.3	0	0	0	0	0	0
0	0	0	0	0	0	0	1	4.7	6	5.3	4	3.3	2.3	1.3	0.3	0	0	0	0	0	0	0	0
0	0	0	0	0	0	0.3	3	8.3	7	5.3	4	3	1.7	0.3	0	0	0	0	0	0	0	0	0
0	0	0	0	0	0	0.7	4.3	9	6.3	4.3	3	2	0.7	0	0	0	0	0	0	0	0	0	0
0	0	0	0	0	0.3	2.3	5	6.3	4.7	3.3	2.3	1	0.3	0	0	0	0	0	0	0	0	0	0
0	0	0	0	0.3	2	6	6.3	5	3.7	3	2	0.3	0	0	0	0	0	0	0	0	0	0	0
0	0	0	0	1.3	3.3	5	5.7	4	4.7	3.3	2	0.3	0	0	0	0	0	0	0	0	0	0	0
0	0	0	0.3	2.3	3.3	4.3	5	6	7.7	6	3.7	0.7	0	0	0	0	0	0	0	0	0	0	0
0	0	0	1	3.3	3.7	4.7	5	6.3	9.3	9.3	6.3	2	0.3	0	0	0	0	0	0	0	0	0	0
0	0	0.3	2	5	5.3	6.3	7	8	10	10.3	7.7	3.7	1.7	2	1.7	1.3	0.3	0	0	0	0	0	0
0	0	0	1.3	4	4.7	5.7	8.3	10	11.3	9.3	8.3	6.3	6.7	11	10.7	8	4	1	0	0	0	0	0
0	0	0	0.7	2.3	4	5.7	9.3	12.7	16.7	13.3	11.3	9.3	11	16	17	14.7	12.7	6.3	1.3	0	0	0	0
0	0	0	0	0.7	3.3	6	8.7	13.7	25	23.7	19	13.7	13	14.7	14.3	14	16.3	13.3	5	0.7	0	0	0
0	0.3	0	0	0.3	1.7	5.3	6.7	9	14.7	20.3	23	20	17.7	15.3	12	11	12.7	12	5.7	0.7	0	0	0
0	0	0	0	0	0.3	1.7	3.3	7	10.3	16	20.7	17	14.7	13	11	11.3	11.7	11	5	0.7	0	0	0
0	0	0	0.3	0.7	0.3	0.3	1	4.7	8.3	11	12.3	9.3	9.7	10.3	10.7	11.7	13.7	6.7	1.3	0	0	0	0
0	0	0	0.7	1	0.3	0	0	1	2	3	2.7	1.7	2	3	4.3	5.3	4	1.3	0	0	0	0	0
0	0	0	0	0.3	0.3	0.3	0	0	0	0.3	0	0	0	0.7	2.7	5.3	3.3	0.7	0	0	0	0	0
0	0	0	0	0	0.3	0.3	0.3	0.3	0	0	0	0	1	4.7	14.3	24	18	3.7	0.3	0	0	0	0
0	0	0	0	0	0	0.3	1.3	2.3	0.7	0	0	0.3	4	14.7	24	29.7	23.7	5.7	0.3	0	0	0	0
0	0	0	0	0	0	0.3	2	3	1.3	0.3	0	0.3	3	10.7	15.7	12.7	7	1.3	0	0	0	0	0
0	0	0	0	0	0	0	0.3	0.7	0.3	0	0	0	0.7	2.3	3.3	2	0.7	0	0	0	0	0	0
0	0	0	0	0	0	0	0	0	0	0	0	0	0	0	0.3	0	0	0	0	0	0	0	0
0	0	0	0	0	0	0	0	0	0	0	0	0	0	0	0	0	0	0	0	0	0	0	0
0	0	0	0	0	0	0	0	0	0	0	0	0	0	0	0	0	0	0	0	0	0	0	0
Frame 44 (88.00 ms)
0	0	0	0	0	0	0	0	0	0	0	0	0	0	0	0	0	0	0	0	0	0	0	0
0	0	0	0	0	0	0	0	0	0	0	0	0	0	0	0.3	0.7	0.7	0.7	0.7	0.3	0	0	0
0	0	0	0	0	0	0	0	0	0	0	0	0	0	0.7	2.7	3.3	4	4.7	4	2.3	1	0.3	0
0	0	0	0	0	0	0	0	0	0	0	0	0	1	2.7	5.3	6.3	7	7.7	9	8	4.7	0.7	0
0	0	0	0	0	0	0	0	0	0	0	0	0.7	4	7.7	9.3	12	11.7	11.7	12	10	5.3	0.7	0
0	0	0	0	0	0	0	0	0	0	0	0	2	7.3	11.3	13	13.7	13	13.3	14	11.3	4.3	0.7	0
0	0	0	0	0	0	0	0	0	0	0	0.7	4.3	11.3	15.3	22.3	20.3	18	16.3	16.7	9.7	2.3	0.3	0
0	0	0	0	0	0	0	0	0	0	0.3	2	6.7	11.7	13.7	17.3	15	13.7	14.7	15.7	7.3	1	0	0
0	0	0	0	0	0	0	0	0	0	1	4.7	7.7	10	10.7	12.3	9.3	10.7	11.3	8	2.3	0.3	0	0
0	0	0	0	0	0	0	0	0	0.3	2	5.7	6	6.7	8.3	9.3	8.7	8	6.7	2	0.3	0	0	0
0	0	0	0	0	0	0	0	0.3	1	3	4.3	5	6	7.7	8.3	4.7	2.3	1.3	0.3	0	0	0	0
0	0	0	0	0	0	0	0	1.3	2.7	4	4.3	5	6	5	3	1	0.3	0	0	0	0	0	0
0	0	0	0	0	0	0	1	4.7	6.3	5.7	4.3	3.7	2.7	1.3	0.3	0	0	0	0	0	0	0	0
0	0	0	0	0	0	0.3	3.3	8.7	7.3	5.3	4.3	3.3	1.7	0.3	0	0	0	0	0	0	0	0	0
0	0	0	0	0	0	0.7	4.7	9.3	6.7	4.7	3	2	0.7	0	0	0	0	0	0	0	0	0	0
0	0	0	0	0	0.3	2.3	5	6.3	4.7	3.7	2.3	1	0.3	0	0	0	0	0	0	0	0	0	0
0	0	0	0	0.3	2	6	6.3	5	3.7	3	2	0.3	0	0	0	0	0	0	0	0	0	0	0
0	0	0	0	1.3	3.3	5	5.7	4.3	5	3.7	2	0.3	0	0	0	0	0	0	0	0	0	0	0
0	0	0	0.3	2.7	3.7	4.3	5	6	8	6.3	4	0.7	0	0	0	0	0	0	0	0	0	0	0
0	0	0	1	3.7	4	4.7	5.3	6.3	9.7	9.7	6.7	2	0.3	0	0	0	0	0	0	0	0	0	0
0	0	0.3	2	5.3	5.7	6.7	7.3	8.3	10.3	10.3	8	4	1.7	2	1.7	1.3	0.3	0	0	0	0	0	0
0	0	0.3	1.7	4	4.7	5.7	8.7	10.3	11.7	9.7	8.7	6.7	7	11.3	11	8	4	1	0	0	0	0	0
0	0	0	0.7	2.3	4	5.7	9.3	12.7	17	13.7	12	9.7	11.3	16.3	17.7	15	13	6.3	1.3	0	0	0	0
0	0	0	0	0.7	3.7	6.3	9	14	26	24.3	19.7	14	13.3	15.3	14.7	14.3	16.7	13.7	5.3	0.7	0	0	0
0	0.3	0	0	0.3	2	5.3	7	9.7	15.3	21	23.7	20.3	18.3	16	12.3	11.3	12.7	12.3	5.7	0.7	0	0	0
0	0	0	0	0	0.3	2	3.7	7	10.7	16.3	21.3	17.3	15	13.3	11.3	11.3	12	11.3	5	0.7	0	0	0
0	0	0	0.3	0.7	0.3	0.3	1	5	8.7	11.7	12.7	9.3	9.7	10.7	11	12	14	7	1.7	0	0	0	0
0	0	0	0.7	1	0.3	0	0	1	2	3.3	2.7	1.7	2	3	4.3	5.3	4	1.3	0	0	0	0	0
0	0	0	0	0.3	0.3	0.3	0	0	0	0.3	0	0	0	0.7	3	5.7	3.7	0.7	0	0	0	0	0
0	0	0	0	0	0.3	0.3	0.3	0.3	0	0	0	0	1	5	14.7	24.7	18.7	4	0.3	0	0	0	0
0	0	0	0	0	0	0.3	1.7	2.7	1	0	0	0.3	4	15	25	31	24.7	6	0.3	0	0	0	0
0	0	0	0	0	0	0.3	2	3.3	1.7	0.3	0	0.3	3	11	16	13.3	7.3	1.3	0	0	0	0	0
0	0	0	0	0	0	0	0.3	0.7	0.3	0	0	0	0.7	2.3	3.3	2	0.7	0	0	0	0	0	0
0	0	0	0	0	0	0	0	0	0	0	0	0	0	0	0.3	0	0	0	0	0	0	0	0
0	0	0	0	0	0	0	0	0	0	0	0	0	0	0	0	0	0	0	0	0	0	0	0
0	0	0	0	0	0	0	0	0	0	0	0	0	0	0	0	0	0	0	0	0	0	0	0
Frame 45 (90.00 ms)
0	0	0	0	0	0	0	0	0	0	0	0	0	0	0	0	0	0	0	0	0	0	0	0
0	0	0	0	0	0	0	0	0	0	0	0	0	0	0	0.3	0.7	0.7	0.7	0.7	0.3	0	0	0
0	0	0	0	0	0	0	0	0	0	0	0	0	0	0.7	2.7	3.3	4	4.3	4	2	1	0	0
0	0	0	0	0	0	0	0	0	0	0	0	0	0.7	2.7	5	6	7	7.3	8.7	7.7	4.3	0.7	0
0	0	0	0	0	0	0	0	0	0	0	0	0.7	3.7	7.7	9	11.7	11.3	11.3	11.3	9.7	5	0.7	0
0	0	0	0	0	0	0	0	0	0	0	0	2	7.3	10.7	12.7	13.3	12.3	13	13.7	11	4.3	0.7	0
0	0	0	0	0	0	0	0	0	0	0	0.7	4.3	11.3	15	22	19.7	17.3	16	16.3	9.3	2.3	0.3	0
0	0	0	0	0	0	0	0	0	0	0.3	2	6.7	11.7	13.3	17.3	15	13.3	14.3	15.7	7.3	1	0	0
0	0	0	0	0	0	0	0	0	0	1	4.7	7.7	10.3	10.7	12.3	9.3	11	11.3	8	2.3	0.3	0	0
0	0	0	0	0	0	0	0	0	0.3	2	5.7	6	6.7	8.3	9.3	8.7	8.3	6.7	2	0.3	0	0	0
0	0	0	0	0	0	0	0	0.3	1	3	4.7	5	6	8	8.7	5	2.7	1.3	0.3	0	0	0	0
0	0	0	0	0	0	0	0	1.3	3	4	4.7	5	6.3	5.3	3.3	1	0.3	0	0	0	0	0	0
0	0	0	0	0	0	0	1	5	6.3	5.7	4.7	3.7	2.7	1.3	0.3	0	0	0	0	0	0	0	0
0	0	0	0	0	0	0.3	3.3	9	7.7	5.7	4.7	3.3	1.7	0.3	0	0	0	0	0	0	0	0	0
0	0	0	0	0	0	0.7	4.7	9.7	7	4.7	3	2	1	0	0	0	0	0	0	0	0	0	0
0	0	0	0	0	0.3	2.3	5.3	6.7	5	3.7	2.3	1	0.3	0	0	0	0	0	0	0	0	0	0
0	0	0	0	0.3	2	6.3	6.7	5.3	4	3.3	2.3	0.7	0	0	0	0	0	0	0	0	0	0	0
0	0	0	0	1.3	3.7	5.3	6	4.3	5.3	3.7	2	0.3	0	0	0	0	0	0	0	0	0	0	0
0	0	0	0.7	2.7	4	4.7	5.3	6.3	8.3	6.7	4	0.7	0	0	0	0	0	0	0	0	0	0	0
0	0	0	1	3.7	4	5	5.3	6.7	10	10	7	2.3	0.3	0	0	0	0	0	0	0	0	0	0
0	0	0.3	2	5.3	6	6.7	7.3	8.3	10.7	10.7	8.3	4	1.7	2.3	2	1.3	0.3	0	0	0	0	0	0
0	0	0.3	1.7	4.3	5	6	8.7	10.3	12	9.7	8.7	6.7	7	12	11.7	8.7	4.3	1	0	0	0	0	0
0	0	0	0.7	2.7	4.3	6	9.7	13	17.3	14.3	12	10	11.7	17	18	15.3	13.3	6.7	1.7	0	0	0	0
0	0	0	0	1	3.7	6.3	9.3	14.3	26.7	24.7	20	14.3	13.7	15.7	15	14.7	17	14	5.3	0.7	0	0	0
0	0.3	0	0	0.3	2	5.7	7	9.7	15.7	21.3	24	21	18.7	16.3	12.3	11.3	13	12.3	5.7	0.7	0	0	0
0	0	0	0	0	0.3	2	3.7	7.3	11	17	22	18	15.7	13.7	11.7	11.7	12.3	11.7	5.3	0.7	0	0	0
0	0	0	0.3	0.7	0.3	0.3	1	5	9	11.7	13	10	10	11	11.3	12.3	14.7	7.7	1.7	0	0	0	0
0	0	0	0.7	1	0.3	0	0	1	2.3	3.3	3	2	2.3	3.3	4.7	5.7	4.3	1.3	0	0	0	0	0
0	0	0	0.3	0.7	0.3	0.3	0	0	0	0.3	0.3	0	0	0.7	3	5.7	3.7	0.7	0	0	0	0	0
0	0	0	0	0	0.3	0.3	0.3	0.3	0	0	0	0	1	5.3	15.3	25.3	19.3	4.3	0.3	0	0	0	0
0	0	0	0	0	0	0.3	1.7	2.7	1	0	0	0.3	4.3	15.7	25.7	32	25.7	6	0.3	0	0	0	0
0	0	0	0	0	0	0.3	2.3	3.7	1.7	0.3	0	0.3	3	11.3	16.7	14	7.7	1.7	0	0	0	0	0
0	0	0	0	0	0	0	0.3	0.7	0.3	0	0	0	0.7	2.7	3.7	2.3	0.7	0	0	0	0	0	0
0	0	0	0	0	0	0	0	0	0	0	0	0	0	0.3	0.3	0	0	0	0	0	0	0	0
0	0	0	0	0	0	0	0	0	0	0	0	0	0	0	0	0	0	0	0	0	0	0	0
0	0	0	0	0	0	0	0	0	0	0	0	0	0	0	0	0	0	0	0	0	0	0	0
Frame 46 (92.00 ms)
0	0	0	0	0	0	0	0	0	0	0	0	0	0	0	0	0	0	0	0	0	0	0	0
0	0	0	0	0	0	0	0	0	0	0	0	0	0	0	0.3	0.7	0.7	0.7	0.7	0	0	0	0
0	0	0	0	0	0	0	0	0	0	0	0	0	0	0.7	2.3	3	3.7	4	3.7	2	1	0	0
0	0	0	0	0	0	0	0	0	0	0	0	0	0.7	2.3	4.7	6	6.7	7	8.3	7.3	4.3	0.7	0
0	0	0	0	0	0	0	0	0	0	0	0	0.7	3.3	7.3	8.7	11	11	11	11	9.3	5	0.7	0
0	0	0	0	0	0	0	0	0	0	0	0	1.7	7	10.7	12.3	13	12	12.7	13.3	10.7	4	0.3	0
0	0	0	0	0	0	0	0	0	0	0	0.7	4.3	11	14.3	21	19.3	16.7	15.7	16.3	9	2	0	0
0	0	0	0	0	0	0	0	0	0	0.3	2	6.7	11.7	13.3	16.7	14.7	13.3	14.3	15.3	7	1	0	0
0	0	0	0	0	0	0	0	0	0	1	5	8	10.3	10.7	12.3	9.3	10.7	11.3	7.7	2.3	0.3	0	0
0	0	0	0	0	0	0	0	0	0.3	2.3	6	6.3	6.7	8.3	9.3	8.7	8.3	7	2	0.3	0	0	0
0	0	0	0	0	0	0	0	0.3	1	3	4.7	5.3	6.3	8	8.7	5	2.7	1.3	0.3	0	0	0	0
0	0	0	0	0	0	0	0.3	1.3	3	4	4.7	5.3	6.3	5.7	3.3	1	0.3	0	0	0	0	0	0
0	0	0	0	0	0	0	1.3	5	6.3	6	4.7	4	2.7	1.3	0.3	0	0	0	0	0	0	0	0
0	0	0	0	0	0	0.3	3.7	9.3	7.7	5.7	4.7	3.7	2	0.3	0	0	0	0	0	0	0	0	0
0	0	0	0	0	0	1	5	10.3	7.3	4.7	3.3	2.3	1	0	0	0	0	0	0	0	0	0	0
0	0	0	0	0	0.3	2.7	5.7	7	5	4	2.7	1.3	0.3	0	0	0	0	0	0	0	0	0	0
0	0	0	0	0.3	2	6.7	7	5.3	4	3.7	2.3	0.7	0	0	0	0	0	0	0	0	0	0	0
0	0	0	0	1.3	3.7	5.3	6	4.3	5.3	4	2.3	0.3	0	0	0	0	0	0	0	0	0	0	0
0	0	0	0.7	2.7	4	4.7	5.3	6.3	8.7	7	4.3	1	0	0	0	0	0	0	0	0	0	0	0
0	0	0	1	4	4.3	5	5.3	6.7	10.3	10	7.3	2.3	0.3	0	0	0	0	0	0	0	0	0	0
0	0	0.3	2.3	5.7	6	6.7	7.3	8.7	10.7	11	8.7	4	1.7	2.3	2	1.3	0.3	0	0	0	0	0	0
0	0	0.3	1.7	4.3	5	6	8.7	10.7	12.3	10.3	9	7	7.3	12.3	11.7	8.7	4.3	1	0	0	0	0	0
0	0	0	0.7	2.7	4.3	6	9.7	13.3	18	14.7	12.3	10	11.7	17.3	18.7	16	13.7	6.7	1.7	0	0	0	0
0	0	0	0	1	3.7	6.7	9.3	14.7	27	25.3	20.3	14.7	14	16	15.7	15.3	17.3	14.3	5.3	0.7	0	0	0
0	0.3	0	0	0.3	2	5.7	7.3	9.7	16	21.7	24.7	21.3	19.3	17	13	12	13.3	13	6	1	0	0	0
0	0	0	0	0	0.3	2	3.7	7.7	11.3	17.3	22.7	18.7	16	14	12	12.3	12.7	12	5.3	0.7	0	0	0
0	0	0	0.3	0.7	0.3	0.3	1.3	5.3	9.3	12	13.3	10	10.3	11.3	11.7	12.7	15	7.7	1.7	0	0	0	0
0	0	0	0.7	1	0.3	0	0	1	2.3	3.3	3	2	2.3	3.3	5	6	4.3	1.3	0	0	0	0	0
0	0	0	0.3	0.7	0.3	0.3	0	0	0	0.3	0.3	0	0.3	1	3.3	6	4	0.7	0	0	0	0	0
0	0	0	0	0	0.3	0.3	0.3	0.3	0	0	0	0	1	5.7	16	26.3	20	4.3	0.3	0	0	0	0
0	0	0	0	0	0	0.3	1.7	2.7	1	0	0	0.3	4.7	16.3	26.7	33.7	26.7	6.3	0.3	0	0	0	0
0	0	0	0	0	0	0.3	2.7	4	1.7	0.3	0	0.3	3.3	12	17.7	14.7	8.3	1.7	0	0	0	0	0
0	0	0	0	0	0	0	0.7	0.7	0.3	0	0	0	0.7	2.7	4	2.3	0.7	0	0	0	0	0	0
0	0	0	0	0	0	0	0	0	0	0	0	0	0	0.3	0.3	0	0	0	0	0	0	0	0
0	0	0	0	0	0	0	0	0	0	0	0	0	0	0	0	0	0	0	0	0	0	0	0
0	0	0	0	0	0	0	0	0	0	0	0	0	0	0	0	0	0	0	0	0	0	0	0
Frame 47 (94.00 ms)
0	0	0	0	0	0	0	0	0	0	0	0	0	0	0	0	0	0	0	0	0	0	0	0
0	0	0	0	0	0	0	0	0	0	0	0	0	0	0	0.3	0.3	0.7	0.7	0.3	0	0	0	0
0	0	0	0	0	0	0	0	0	0	0	0	0	0	0.7	2	3	3.7	4	3.3	2	1	0	0
0	0	0	0	0	0	0	0	0	0	0	0	0	0.7	2.3	4.7	5.3	6.3	6.7	8	7	4	0.7	0
0	0	0	0	0	0	0	0	0	0	0	0	0.7	3.3	7	8.7	10.7	10.3	10.3	10.7	9	4.7	0.7	0
0	0	0	0	0	0	0	0	0	0	0	0	1.7	6.7	10.3	11.7	12.7	11.7	12.3	13	10.3	3.7	0.3	0
0	0	0	0	0	0	0	0	0	0	0	0.7	4.3	11	14	20.3	18.7	16.7	15.3	16	9	2	0	0
0	0	0	0	0	0	0	0	0	0	0.3	2	6.7	11.7	13.3	16.7	14.7	13	14	15.3	7	1	0	0
0	0	0	0	0	0	0	0	0	0	1	5	8	10.3	11	12.3	9.3	10.7	11.3	7.7	2.3	0.3	0	0
0	0	0	0	0	0	0	0	0	0.3	2.3	6	6.3	6.7	8.7	9.7	8.7	8.3	7	2	0.3	0	0	0
0	0	0	0	0	0	0	0	0.3	1.3	3.3	5	5.3	6.3	8	8.7	5	2.7	1.3	0.3	0	0	0	0
0	0	0	0	0	0	0	0.3	1.3	3.3	4.3	5	5.3	6.3	5.7	3.7	1	0.3	0	0	0	0	0	0
0	0	0	0	0	0	0	1.3	5.3	6.7	6.3	5	4	3	1.7	0.7	0	0	0	0	0	0	0	0
0	0	0	0	0	0	0.3	3.7	9.7	8	6	4.7	3.7	2	0.3	0	0	0	0	0	0	0	0	0
0	0	0	0	0	0	1	5.3	10.3	7.7	5	3.3	2.3	1	0.3	0	0	0	0	0	0	0	0	0
0	0	0	0	0	0.3	2.7	5.7	7.3	5.3	4	2.7	1.3	0.3	0	0	0	0	0	0	0	0	0	0
0	0	0	0	0.3	2	7	7	5.7	4.3	3.7	2.7	0.7	0	0	0	0	0	0	0	0	0	0	0
0	0	0	0	1.3	4	5.3	6	4.7	5.7	4.3	2.7	0.3	0	0	0	0	0	0	0	0	0	0	0
0	0	0	0.7	3	4	4.7	5.7	6.7	9	7.3	4.7	1	0	0	0	0	0	0	0	0	0	0	0
0	0	0	1.3	4	4.3	5.3	5.7	6.7	10.3	10.3	7.7	2.3	0.3	0	0	0	0	0	0	0	0	0	0
0	0	0.3	2.3	5.7	6.3	7	7.7	8.7	11	11.3	8.7	4.3	2	2.7	2	1.3	0.3	0	0	0	0	0	0
0	0	0.3	2	4.3	5.3	6.3	9	11	12.7	10.3	9	7	7.7	12.7	12.3	9	4.7	1.3	0	0	0	0	0
0	0	0	0.7	2.7	4.3	6.3	10	13.7	18	14.7	12.7	10.7	12	18	19.3	16.7	14.3	7	1.7	0	0	0	0
0	0	0	0	1	4	6.7	9.7	15	27.3	26	21	15	14.3	16.3	16	15.7	18	14.7	5.7	0.7	0	0	0
0	0.3	0	0	0.3	2	5.7	7.3	10	16.3	22.7	25	22	19.7	17.3	13.3	12	13.7	13	6	1	0	0	0
0	0	0	0	0	0.3	2	4	7.7	11.7	18	23	19	16.3	14.3	12.3	12.3	13	12.3	5.7	0.7	0	0	0
0	0	0	0.3	0.7	0.3	0.3	1.3	5.3	9.3	12.3	14	10.3	10.7	11.7	11.7	13	15.3	8	1.7	0	0	0	0
0	0	0	0.7	1	0.3	0	0.3	1	2.3	3.7	3	2	2.3	3.7	5	6.3	4.7	1.7	0.3	0	0	0	0
0	0	0	0.3	0.7	0.7	0.3	0	0	0	0.3	0.3	0	0.3	1	3.3	6	4	0.7	0	0	0	0	0
0	0	0	0	0	0.7	0.7	0.3	0.7	0.3	0	0	0	1	5.7	16.7	26.7	20.7	4.7	0.3	0	0	0	0
0	0	0	0	0	0	0.7	2	3	1.3	0	0	0.7	5	17	28	34.7	27.7	6.7	0.3	0	0	0	0
0	0	0	0	0	0	0.3	2.7	4.3	2	0.3	0	0.3	3.7	12.3	18.3	15.3	8.7	1.7	0	0	0	0	0
0	0	0	0	0	0	0	0.7	0.7	0.3	0	0	0	0.7	3	4	2.7	0.7	0	0	0	0	0	0
0	0	0	0	0	0	0	0	0	0	0	0	0	0	0.3	0.3	0	0	0	0	0	0	0	0
0	0	0	0	0	0	0	0	0	0	0	0	0	0	0	0	0	0	0	0	0	0	0	0
0	0	0	0	0	0	0	0	0	0	0	0	0	0	0	0	0	0	0	0	0	0	0	0
Frame 48 (96.00 ms)
0	0	0	0	0	0	0	0	0	0	0	0	0	0	0	0	0	0	0	0	0	0	0	0
0	0	0	0	0	0	0	0	0	0	0	0	0	0	0	0.3	0.3	0.7	0.7	0.3	0	0	0	0
0	0	0	0	0	0	0	0	0	0	0	0	0	0	0.3	2	2.7	3.3	3.7	3	1.7	1	0	0
0	0	0	0	0	0	0	0	0	0	0	0	0	0.7	2	4.3	5	6	6.3	7.3	6.7	3.7	0.7	0
0	0	0	0	0	0	0	0	0	0	0	0	0.3	3	6.7	8.3	10	10	10	10	8.7	4.3	0.7	0
0	0	0	0	0	0	0	0	0	0	0	0	1.7	6.3	10	11.3	12	11	11.7	12.3	10	3.3	0.3	0
0	0	0	0	0	0	0	0	0	0	0	0.7	4	10.3	13.7	19.7	18	15.7	14.3	15.7	8.7	2	0	0
0	0	0	0	0	0	0	0	0	0	0.3	2	6.3	11.3	13	16.3	14	12.7	14	15	6.7	1	0	0
0	0	0	0	0	0	0	0	0	0	1	5	8	10	10.7	12.3	9.3	10.7	11.3	7.7	2	0	0	0
0	0	0	0	0	0	0	0	0	0.3	2.3	6	6.3	7	8.7	9.7	8.7	8.3	7	2	0.3	0	0	0
0	0	0	0	0	0	0	0	0.3	1.3	3.3	5	5.3	6.3	8.3	9	5	2.7	1.3	0.3	0	0	0	0
0	0	0	0	0	0	0	0.3	1.7	3.3	4.3	5	5.3	6.7	6	3.7	1	0.3	0	0	0	0	0	0
0	0	0	0	0	0	0	1.3	5.7	7	6.3	5	4.3	3	1.7	0.7	0	0	0	0	0	0	0	0
0	0	0	0	0	0	0.3	4	10.3	8.3	6	5	3.7	2	0.3	0	0	0	0	0	0	0	0	0
0	0	0	0	0	0	1	5.7	10.7	7.7	5	3.7	2.3	1	0.3	0	0	0	0	0	0	0	0	0
0	0	0	0	0	0.7	2.7	6	7.7	5.3	4.3	3	1.3	0.3	0	0	0	0	0	0	0	0	0	0
0	0	0	0	0.3	2.3	7	7.3	6	4.7	4	2.7	0.7	0	0	0	0	0	0	0	0	0	0	0
0	0	0	0	1.3	4	5.7	6.3	5	6	4.7	2.7	0.7	0	0	0	0	0	0	0	0	0	0	0
0	0	0	0.7	3	4.3	5	5.7	6.7	9.3	7.7	5	1.3	0	0	0	0	0	0	0	0	0	0	0
0	0	0	1.3	4	4.3	5.3	5.7	7	10.7	10.7	8	2.7	0.3	0	0	0	0	0	0	0	0	0	0
0	0	0.3	2.3	6	6.3	7	7.7	9	11.3	11.7	9	4.3	2	2.7	2	1.3	0.3	0	0	0	0	0	0
0	0	0.3	2	4.3	5.3	6.3	9	11	13	10.3	9.3	7.3	7.7	13	12.7	9.3	4.7	1.3	0	0	0	0	0
0	0	0	0.7	2.7	4.7	6.3	10	14	18.7	15	13	10.7	12.3	18.3	19.7	17.3	14.7	7.3	1.7	0	0	0	0
0	0	0	0	1	4	7	9.7	15.3	28.3	26.7	21.3	15	14.7	17	16.7	16	18.3	15	5.7	0.7	0	0	0
0	0.3	0	0	0.3	2	5.7	7.7	10.3	17	23	25.3	22.3	20.3	17.7	13.7	12.3	14	13.3	6.3	1	0	0	0
0	0	0	0	0	0.3	2	4	8	11.7	18.3	23.3	19.3	16.7	14.7	12.7	12.7	13.3	12.7	5.7	0.7	0	0	0
0	0	0	0.3	0.7	0.3	0.3	1.3	5.7	9.7	12.7	14	10.7	10.7	11.7	12	13.3	15.7	8	1.7	0	0	0	0
0	0	0	0.7	1	0.3	0	0.3	1	2.3	3.7	3.3	2	2.3	3.7	5	6.3	4.7	1.7	0.3	0	0	0	0
0	0	0	0.3	0.7	0.7	0.3	0	0	0	0.3	0.3	0	0.3	1	3.7	6.3	4	0.7	0	0	0	0	0
0	0	0	0	0	0.7	0.7	0.3	0.7	0.3	0	0	0	1.3	6	17.3	28	21.3	4.7	0.3	0	0	0	0
0	0	0	0	0	0	0.7	2	3.3	1.3	0	0	0.7	5.3	18	29	36	28.7	6.7	0.3	0	0	0	0
0	0	0	0	0	0	0.7	3	4.7	2.3	0.3	0	0.3	4	13	19	16	9	1.7	0	0	0	0	0
0	0	0	0	0	0	0	0.7	1	0.3	0	0	0	1	3.3	4.3	2.7	1	0	0	0	0	0	0
0	0	0	0	0	0	0	0	0	0	0	0	0	0	0.3	0.3	0	0	0	0	0	0	0	0
0	0	0	0	0	0	0	0	0	0	0	0	0	0	0	0	0	0	0	0	0	0	0	0
0	0	0	0	0	0	0	0	0	0	0	0	0	0	0	0	0	0	0	0	0	0	0	0
Frame 49 (98.00 ms)
0	0	0	0	0	0	0	0	0	0	0	0	0	0	0	0	0	0	0	0	0	0	0	0
0	0	0	0	0	0	0	0	0	0	0	0	0	0	0	0.3	0.3	0.3	0.7	0.3	0	0	0	0
0	0	0	0	0	0	0	0	0	0	0	0	0	0	0.3	1.7	2.3	3	3.3	2.7	1.3	0.7	0	0
0	0	0	0	0	0	0	0	0	0	0	0	0	0.7	2	4	5	5.3	5.7	7	6	3.3	0.7	0
0	0	0	0	0	0	0	0	0	0	0	0	0.3	2.7	6.3	7.7	9.7	9	9	9.3	8.3	4	0.7	0
0	0	0	0	0	0	0	0	0	0	0	0	1.3	6.3	9.3	11	11.7	10.7	11.3	12.3	9.7	3	0.3	0
0	0	0	0	0	0	0	0	0	0	0	0.7	4	10.3	13.3	19	17	15	14	14.7	8.3	1.7	0	0
0	0	0	0	0	0	0	0	0	0	0.3	2	6.3	11	12.7	15.7	13.7	12.3	13.3	14.3	6.3	1	0	0
0	0	0	0	0	0	0	0	0	0	1	5	8	10	10.7	12	9.3	10.7	11	7.3	2	0	0	0
0	0	0	0	0	0	0	0	0	0.3	2.3	6	6.3	7	8.7	9.7	8.7	8.3	7	2	0.3	0	0	0
0	0	0	0	0	0	0	0	0.3	1.3	3.3	5	5.3	6.3	8.3	9	5.3	2.7	1.3	0.3	0	0	0	0
0	0	0	0	0	0	0	0.3	1.7	3.3	4.3	5	5.3	6.7	6	3.7	1	0.3	0	0	0	0	0	0
0	0	0	0	0	0	0	1.7	5.7	7	6.3	5	4.3	3.3	2	0.7	0	0	0	0	0	0	0	0
0	0	0	0	0	0	0.7	4.3	10.7	8.7	6.3	5	3.7	2.3	0.3	0	0	0	0	0	0	0	0	0
0	0	0	0	0	0	1	5.7	11	8	5.3	3.7	2.7	1	0.3	0	0	0	0	0	0	0	0	0
0	0	0	0	0	0.7	3	6.3	8	5.7	4.3	3	1.7	0.3	0	0	0	0	0	0	0	0	0	0
0	0	0	0	0.3	2.3	7.3	7.7	6	5	4	2.7	0.7	0	0	0	0	0	0	0	0	0	0	0
0	0	0	0	1.3	4	5.7	6.3	5	6	4.7	3	0.7	0	0	0	0	0	0	0	0	0	0	0
0	0	0	0.7	3	4.3	5	6	7	9.7	8	5.7	1.3	0	0	0	0	0	0	0	0	0	0	0
0	0	0	1.3	4.3	4.7	5.3	5.7	7	11	11	8	2.7	0.3	0	0	0	0	0	0	0	0	0	0
0	0	0.3	2.7	6	6.3	7.3	8	9	11.3	11.7	9	4.7	2	2.7	2.3	1.3	0.7	0	0	0	0	0	0
0	0	0.3	2	4.3	5.3	6.3	9.3	11.3	13	10.7	9.3	7.3	8	13.3	13	9.7	5	1.3	0	0	0	0	0
0	0	0	0.7	2.7	4.7	6.3	10.3	14.3	19	15.3	13	10.7	12.7	18.7	20.3	17.7	15	7.3	1.7	0	0	0	0
0	0	0	0	1	4	7	10	15.7	28.7	27	21.7	15.3	14.7	17	17	16.3	18.7	15	6	0.7	0	0	0
0	0.3	0	0	0.3	2	6	7.7	10.3	17	23.7	26.3	22.7	20.3	18	13.7	12.3	14	13.3	6.3	1	0	0	0
0	0	0	0	0	0.3	2	4	8	12	18.7	24	19.7	17	15	12.7	12.7	13.7	12.7	6	0.7	0	0	0
0	0	0	0.3	0.7	0.3	0.3	1.3	5.7	10	13	14.3	10.7	11	12	12	13.3	16	8.3	2	0	0	0	0
0	0	0	0.7	1	0.3	0	0.3	1	2.3	4	3.3	2	2.3	3.7	5.3	6.7	5	1.7	0.3	0	0	0	0
0	0	0	0.3	0.7	0.7	0.3	0	0	0	0.3	0.3	0	0.3	1	4	6.7	4.3	1	0	0	0	0	0
0	0	0	0	0.3	0.7	0.7	0.3	0.7	0.3	0	0	0	1.3	6.3	18	28.3	22	5	0.3	0	0	0	0
0	0	0	0	0	0.3	0.7	2	3.3	1.3	0	0	0.7	5.3	18.7	29.7	37	29.7	7	0.3	0	0	0	0
0	0	0	0	0	0	0.7	3.3	4.7	2.3	0.3	0	0.3	4	13.3	19.7	16.3	9.3	2	0	0	0	0	0
0	0	0	0	0	0	0	0.7	1	0.3	0	0	0	1	3.7	4.7	2.7	1	0	0	0	0	0	0
0	0	0	0	0	0	0	0	0	0	0	0	0	0	0.3	0.3	0	0	0	0	0	0	0	0
0	0	0	0	0	0	0	0	0	0	0	0	0	0	0	0	0	0	0	0	0	0	0	0
0	0	0	0	0	0	0	0	0	0	0	0	0	0	0	0	0	0	0	0	0	0	0	0
Frame 50 (100.00 ms)
0	0	0	0	0	0	0	0	0	0	0	0	0	0	0	0	0	0	0	0	0	0	0	0
0	0	0	0	0	0	0	0	0	0	0	0	0	0	0	0.3	0.3	0.3	0.3	0.3	0	0	0	0
0	0	0	0	0	0	0	0	0	0	0	0	0	0	0.3	1.7	2	2.7	3	2.7	1.3	0.7	0	0
0	0	0	0	0	0	0	0	0	0	0	0	0	0.3	1.7	3.7	4.3	5	5.3	6.3	5.7	3	0.7	0
0	0	0	0	0	0	0	0	0	0	0	0	0.3	2.3	6	7.3	9	8.3	8.3	8.7	7.7	3.7	0.7	0
0	0	0	0	0	0	0	0	0	0	0	0	1.3	5.7	9	10.3	11	10	10.7	11.7	9.3	3	0.3	0
0	0	0	0	0	0	0	0	0	0	0	0.7	3.7	9.7	12.7	18.3	16.3	14.3	13.3	14.3	8	1.7	0	0
0	0	0	0	0	0	0	0	0	0	0.3	2	6.3	11	12.3	15.3	13.3	12	13.3	14	6	1	0	0
0	0	0	0	0	0	0	0	0	0	1	5	7.7	10	10.7	12	9.3	10.3	10.7	7.3	1.7	0	0	0
0	0	0	0	0	0	0	0	0	0.3	2.3	6	6.3	6.7	8.7	9.7	8.7	8.3	6.7	2	0	0	0	0
0	0	0	0	0	0	0	0	0.3	1.3	3.3	5	5.3	6.7	8.7	9.3	5.3	2.7	1.3	0.3	0	0	0	0
0	0	0	0	0	0	0	0.3	1.7	3.7	4.7	5	5.7	7	6.3	4	1.3	0.3	0	0	0	0	0	0
0	0	0	0	0	0	0	1.7	6	7.3	6.7	5.3	4.3	3.3	2	0.7	0	0	0	0	0	0	0	0
0	0	0	0	0	0	0.7	4.7	10.7	9	6.7	5.3	4	2.3	0.3	0	0	0	0	0	0	0	0	0
0	0	0	0	0	0	1	6.3	11.7	8.3	5.3	3.7	2.7	1.3	0.3	0	0	0	0	0	0	0	0	0
0	0	0	0	0	0.7	3	6.7	8.3	6	4.7	3.3	1.7	0.3	0	0	0	0	0	0	0	0	0	0
0	0	0	0	0.3	2.3	7.7	8	6.3	5	4.3	3	1	0	0	0	0	0	0	0	0	0	0	0
0	0	0	0.3	1.7	4.3	6	6.3	5.3	6.7	5	3.3	0.7	0	0	0	0	0	0	0	0	0	0	0
0	0	0	0.7	3.3	4.7	5	6	7	10.3	8.7	6.3	1.3	0	0	0	0	0	0	0	0	0	0	0
0	0	0	1.3	4.3	4.7	5.3	6	7.3	11.3	11.3	8.3	3	0.3	0	0	0	0	0	0	0	0	0	0
0	0	0.3	2.7	6	6.7	7.3	8	9.3	11.7	12	9.3	4.7	2.3	2.7	2.3	1.7	0.7	0	0	0	0	0	0
0	0	0.3	2	4.7	5.3	6.7	9.3	11.3	13.3	10.7	9.3	7.7	8	13.7	13.7	9.7	5	1.3	0	0	0	0	0
0	0	0	0.7	2.7	4.7	6.3	10.3	14.3	19.3	15.7	13.3	11	12.7	19	21	18	15.3	7.7	1.7	0	0	0	0
0	0	0	0	1	4	7	10.3	15.7	29	27.3	22.3	16	15	17.3	17.3	16.7	19.3	15.3	6	0.7	0	0	0
0	0.3	0	0	0.3	2	6	8	10.7	17.3	24	26.7	23.3	21	18.3	14	13	14.7	13.7	6.7	1	0	0	0
0	0.3	0	0	0	0.7	2.3	4.3	8.3	12.3	19	24.3	20.3	17.3	15.3	13	13	13.7	13	6	1	0	0	0
0	0	0	0.3	0.7	0.3	0.3	1.7	6	10.3	13	14.7	11	11.3	12.3	12.3	13.7	16.3	8.3	2	0	0	0	0
0	0	0	0.7	1.3	0.3	0	0.3	1	2.7	4	3.3	2	2.7	4	5.3	6.7	5	1.7	0.3	0	0	0	0
0	0	0	0.3	0.7	0.7	0.3	0	0	0.3	0.3	0.3	0	0.3	1.3	4	7	4.3	1	0	0	0	0	0
0	0	0	0	0.3	0.7	0.7	0.3	0.7	0.3	0	0	0	1.3	7	18.3	29	22.7	5	0.3	0	0	0	0
0	0	0	0	0	0.3	0.7	2.3	4	1.7	0.3	0	0.7	6	19.3	30.7	38	30.7	7.3	0.3	0	0	0	0
0	0	0	0	0	0	0.7	3.7	5.3	2.7	0.3	0	0.3	4.3	13.7	20.7	17	9.7	2	0	0	0	0	0
0	0	0	0	0	0	0	0.7	1.3	0.7	0	0	0	1	3.7	5	3	1	0	0	0	0	0	0
0	0	0	0	0	0	0	0	0	0	0	0	0	0	0.3	0.3	0	0	0	0	0	0	0	0
0	0	0	0	0	0	0	0	0	0	0	0	0	0	0	0	0	0	0	0	0	0	0	0
0	0	0	0	0	0	0	0	0	0	0	0	0	0	0	0	0	0	0	0	0	0	0	0
Frame 51 (102.00 ms)
0	0	0	0	0	0	0	0	0	0	0	0	0	0	0	0	0	0	0	0	0	0	0	0
0	0	0	0	0	0	0	0	0	0	0	0	0	0	0	0.3	0.3	0.3	0.3	0.3	0	0	0	0
0	0	0	0	0	0	0	0	0	0	0	0	0	0	0.3	1.3	2	2.3	2.7	2.3	1.3	0.7	0	0
0	0	0	0	0	0	0	0	0	0	0	0	0	0.3	1.7	3.3	4	4.7	5	6	5.3	2.7	0.3	0
0	0	0	0	0	0	0	0	0	0	0	0	0.3	2.3	5.7	7	8.3	8	7.7	8.3	7.3	3.3	0.3	0
0	0	0	0	0	0	0	0	0	0	0	0	1.3	5.7	8.7	10	10.7	9.3	10.3	11	8.7	2.7	0.3	0
0	0	0	0	0	0	0	0	0	0	0	0.7	3.7	9.3	12	17.3	15.7	13.7	13	13.7	7.3	1.3	0	0
0	0	0	0	0	0	0	0	0	0	0.3	2	6.3	10.7	12	15	13	11.7	12.7	13.7	5.7	0.7	0	0
0	0	0	0	0	0	0	0	0	0	1	5	7.7	10	10.3	11.7	9	10	10.7	7	1.7	0	0	0
0	0	0	0	0	0	0	0	0	0.3	2.7	6	6.3	7	8.7	9.7	8.7	8	6.7	2	0	0	0	0
0	0	0	0	0	0	0	0	0.3	1.3	3.3	5	5.7	6.7	8.7	9.3	5.3	2.7	1.3	0.3	0	0	0	0
0	0	0	0	0	0	0	0.3	1.7	3.7	4.7	5.3	5.7	7	6.3	4	1.3	0.3	0	0	0	0	0	0
0	0	0	0	0	0	0	1.7	6	7.3	6.7	5.3	4.3	3.7	2	0.7	0	0	0	0	0	0	0	0
0	0	0	0	0	0	0.7	4.7	11	9	6.7	5.7	4.3	2.3	0.7	0	0	0	0	0	0	0	0	0
0	0	0	0	0	0	1.3	6.7	12	8.7	5.7	4	2.7	1.3	0.3	0	0	0	0	0	0	0	0	0
0	0	0	0	0	0.7	3.3	7	8.3	6.3	5	3.3	1.7	0.3	0	0	0	0	0	0	0	0	0	0
0	0	0	0	0.3	2.7	8	8.3	6.3	5	4.3	3.3	1	0	0	0	0	0	0	0	0	0	0	0
0	0	0	0.3	1.7	4.3	6	6.7	5.3	6.7	5.3	3.7	0.7	0	0	0	0	0	0	0	0	0	0	0
0	0	0	0.7	3.3	4.7	5.3	6.3	7.3	10.3	9	6.7	1.7	0	0	0	0	0	0	0	0	0	0	0
0	0	0	1.3	4.3	4.7	5.7	6	7.3	11.3	11.7	8.7	3	0.3	0	0	0	0	0	0	0	0	0	0
0	0	0.3	3	6.3	6.7	7.7	8.3	9.3	12	12.3	9.7	5	2.3	3	2.3	1.7	0.7	0	0	0	0	0	0
0	0	0.3	2	4.7	5.3	6.7	9.7	11.7	13.7	11	9.7	8	8.3	14.3	14.3	10	5.3	1.3	0	0	0	0	0
0	0	0	0.7	2.7	4.7	6.7	10.7	14.7	19.7	16	13.7	11.3	13.3	19.7	21.7	18.3	15.7	7.7	1.7	0	0	0	0
0	0	0	0	1	4	7.3	10.3	16	29.7	28	22.7	16.3	15.3	18	18	17.3	19.3	15.7	6	0.7	0	0	0
0	0.3	0	0	0.3	2.3	6.3	8	10.7	17.7	24.7	27.3	23.7	21.3	19	14.3	13	14.7	14	6.7	1	0	0	0
0	0.3	0	0	0	0.7	2.3	4.3	8.3	12.7	19.3	25	20.7	18	15.7	13	13.3	14	13.3	6	0.7	0	0	0
0	0	0	0.3	0.7	0.3	0.3	1.7	6	10.3	13.3	15.3	11.3	11.3	12.3	12.7	14.3	16.7	8.7	2	0	0	0	0
0	0	0	0.7	1.3	0.3	0	0.3	1	2.7	4	3.7	2	2.7	4	5.3	7	5.3	1.7	0.3	0	0	0	0
0	0	0	0.3	0.7	0.7	0.3	0	0	0.3	0.3	0.3	0	0.3	1.3	4.3	7.3	4.7	1	0	0	0	0	0
0	0	0	0	0.3	0.7	0.7	0.3	0.7	0.3	0	0	0	1.7	7	19	29.7	23.3	5.3	0.3	0	0	0	0
0	0	0	0	0	0.3	0.7	2.3	4	1.7	0.3	0	0.7	6.3	19.7	31.3	39	31.3	7.3	0.3	0	0	0	0
0	0	0	0	0	0	0.7	3.7	5.7	2.7	0.3	0	0.7	4.7	14.3	21.3	18	9.7	2	0	0	0	0	0
0	0	0	0	0	0	0	0.7	1.3	0.7	0	0	0	1	4	5.3	3	1	0	0	0	0	0	0
0	0	0	0	0	0	0	0	0	0	0	0	0	0	0.3	0.3	0	0	0	0	0	0	0	0
0	0	0	0	0	0	0	0	0	0	0	0	0	0	0	0	0	0	0	0	0	0	0	0
0	0	0	0	0	0	0	0	0	0	0	0	0	0	0	0	0	0	0	0	0	0	0	0
Frame 52 (104.00 ms)
0	0	0	0	0	0	0	0	0	0	0	0	0	0	0	0	0	0	0	0	0	0	0	0
0	0	0	0	0	0	0	0	0	0	0	0	0	0	0	0	0.3	0.3	0.3	0.3	0	0	0	0
0	0	0	0	0	0	0	0	0	0	0	0	0	0	0.3	1	1.7	2	2.3	2	1	0.3	0	0
0	0	0	0	0	0	0	0	0	0	0	0	0	0.3	1.7	3.3	3.7	4.3	4.3	5.3	4.7	2.3	0.3	0
0	0	0	0	0	0	0	0	0	0	0	0	0.3	2	5.3	6.7	8	7.3	7.3	7.7	7	3	0.3	0
0	0	0	0	0	0	0	0	0	0	0	0	1.3	5.3	8.3	9.3	10	9	9.7	10.7	8	2.3	0.3	0
0	0	0	0	0	0	0	0	0	0	0	0.7	3.7	9	11.7	16.3	14.7	12.7	12	13	7	1.3	0	0
0	0	0	0	0	0	0	0	0	0	0.3	2	6.3	10.3	11.7	14.7	12.3	11.3	12.3	13	5.3	0.7	0	0
0	0	0	0	0	0	0	0	0	0	1	5	7.7	9.7	10.3	11.7	8.7	10	10.3	6.7	1.7	0	0	0
0	0	0	0	0	0	0	0	0	0.3	2.7	6	6.3	6.7	8.7	9.7	8.7	8	6.7	2	0	0	0	0
0	0	0	0	0	0	0	0	0.3	1.3	3.7	5	5.7	6.7	8.7	9.3	5.3	2.7	1.3	0.3	0	0	0	0
0	0	0	0	0	0	0	0.3	1.7	4	5	5.3	5.7	7	6.3	4	1	0.3	0	0	0	0	0	0
0	0	0	0	0	0	0	1.7	6.3	7.7	7	5.7	4.7	3.7	2	0.7	0	0	0	0	0	0	0	0
0	0	0	0	0	0	0.7	5	11.3	9.3	7	5.7	4.3	2.3	0.7	0	0	0	0	0	0	0	0	0
0	0	0	0	0	0	1.3	7	12.3	9	6	4	3	1.3	0.3	0	0	0	0	0	0	0	0	0
0	0	0	0	0	0.7	3.3	7	8.7	6.3	5	3.7	2	0.3	0	0	0	0	0	0	0	0	0	0
0	0	0	0	0.3	2.7	8	8.3	6.7	5.3	4.7	3.3	1	0	0	0	0	0	0	0	0	0	0	0
0	0	0	0.3	1.7	4.3	6.3	6.7	5.3	6.7	5.3	3.7	0.7	0	0	0	0	0	0	0	0	0	0	0
0	0	0	0.7	3.7	4.7	5.3	6.3	7.7	10.7	9.3	7	2	0	0	0	0	0	0	0	0	0	0	0
0	0	0	1.3	4.7	4.7	5.7	6	7.3	11.3	12	9	3.3	0.7	0	0	0	0	0	0	0	0	0	0
0	0	0.3	3	6.3	6.7	7.7	8.3	9.7	12	12.3	9.7	5	2.7	3	2.7	1.7	0.7	0	0	0	0	0	0
0	0	0.3	2.3	4.7	5.3	6.7	10	12	13.7	11.3	10	8	8.7	14.7	14.7	10.3	5.3	1.3	0	0	0	0	0
0	0	0	1	3	4.7	6.7	11	15	20	16	14	11.3	13.7	20	22	18.7	16	7.7	1.7	0	0	0	0
0	0	0	0	1	4.3	7.7	10.7	16.3	30	28.3	23	16.3	15.7	18	18.3	17.7	19.7	15.7	6	0.7	0	0	0
0	0.3	0	0	0.3	2.3	6.3	8.3	11	18	25	27.7	24	21.7	19	14.7	13.3	15	14	6.7	1	0	0	0
0	0.3	0	0	0	0.7	2.7	4.7	8.7	12.7	19.7	25.3	21	18.3	16	13.3	13.3	14.3	13.7	6	0.7	0	0	0
0	0	0	0.3	0.7	0.3	0.3	1.7	6	10.7	13.7	15.3	11.3	11.7	12.7	13	14.3	17	9	2	0	0	0	0
0	0	0	0.7	1.3	0.3	0	0.3	1.3	2.7	4	3.7	2	2.7	4.3	5.7	7	5.3	1.7	0.3	0	0	0	0
0	0	0	0.3	0.7	0.7	0.3	0	0	0.3	0.3	0.3	0	0.3	1.3	4.3	7.3	4.7	1	0	0	0	0	0
0	0	0	0	0.3	0.7	0.7	0.7	0.7	0.3	0	0	0	1.7	7.3	19.3	30	23.7	5.3	0.3	0	0	0	0
0	0	0	0	0	0.3	1	2.7	4.3	1.7	0.3	0	0.7	6.7	20.3	32	39.7	32.3	7.7	0.3	0	0	0	0
0	0	0	0	0	0	0.7	4	6	3	0.3	0	0.7	5	15	22.3	18.7	10.3	2	0	0	0	0	0
0	0	0	0	0	0	0	1	1.3	0.7	0	0	0	1	4.3	5.7	3.3	1	0	0	0	0	0	0
0	0	0	0	0	0	0	0	0	0	0	0	0	0	0.3	0.3	0	0	0	0	0	0	0	0
0	0	0	0	0	0	0	0	0	0	0	0	0	0	0	0	0	0	0	0	0	0	0	0
0	0	0	0	0	0	0	0	0	0	0	0	0	0	0	0	0	0	0	0	0	0	0	0
Frame 53 (106.00 ms)
0	0	0	0	0	0	0	0	0	0	0	0	0	0	0	0	0	0	0	0	0	0	0	0
0	0	0	0	0	0	0	0	0	0	0	0	0	0	0	0	0.3	0.3	0.3	0.3	0	0	0	0
0	0	0	0	0	0	0	0	0	0	0	0	0	0	0.3	1	1.3	2	2.3	1.7	1	0.3	0	0
0	0	0	0	0	0	0	0	0	0	0	0	0	0.3	1.3	3	3.7	4	4	5	4.3	2	0.3	0
0	0	0	0	0	0	0	0	0	0	0	0	0.3	2	5	6.3	7.3	7	7	7.3	6.3	2.7	0.3	0
0	0	0	0	0	0	0	0	0	0	0	0	1	4.7	7.7	8.7	9.3	8.3	9.3	10	7.3	2	0	0
0	0	0	0	0	0	0	0	0	0	0	0.3	3.3	8.7	10.7	15.7	14.3	12.3	11.7	12.3	6.3	1	0	0
0	0	0	0	0	0	0	0	0	0	0.3	1.7	6	10	11.3	14.3	12.3	11	12	12.7	5	0.7	0	0
0	0	0	0	0	0	0	0	0	0	1	5	7.7	9.7	10.3	11.7	8.7	9.7	10	6.3	1.3	0	0	0
0	0	0	0	0	0	0	0	0	0.3	2.7	6	6.3	6.7	8.7	9.7	8.3	8	6.7	1.7	0	0	0	0
0	0	0	0	0	0	0	0	0.3	1.7	3.7	5	5.7	6.7	8.7	9.3	5	2.7	1.3	0.3	0	0	0	0
0	0	0	0	0	0	0	0.3	2	4	5	5.3	5.7	7.3	6.3	4	1.3	0.3	0	0	0	0	0	0
0	0	0	0	0	0	0	1.7	6.3	7.7	7	5.7	4.7	3.7	2	0.7	0	0	0	0	0	0	0	0
0	0	0	0	0	0	0.7	5	11.7	9.7	7	6	4.3	2.3	0.7	0	0	0	0	0	0	0	0	0
0	0	0	0	0	0	1.3	7.3	12.7	9	6	4.3	3	1.3	0.3	0	0	0	0	0	0	0	0	0
0	0	0	0	0	0.7	3.7	7.3	8.7	6.3	5	3.7	2	0.3	0	0	0	0	0	0	0	0	0	0
0	0	0	0	0.3	2.7	8.3	8.7	7	5.3	5	3.3	1	0	0	0	0	0	0	0	0	0	0	0
0	0	0	0.3	1.7	4.7	6.3	7	5.7	7	5.7	4	0.7	0	0	0	0	0	0	0	0	0	0	0
0	0	0	0.7	3.7	4.7	5.7	6.3	8	10.7	9.3	7.3	2	0	0	0	0	0	0	0	0	0	0	0
0	0	0	1.7	4.7	5	5.7	6.3	7.3	11.7	12	9.3	3.3	0.7	0	0	0	0	0	0	0	0	0	0
0	0	0.3	3	6.7	7	7.7	8.7	9.7	12.3	12.7	10	5	2.7	3.3	2.7	1.7	0.7	0	0	0	0	0	0
0	0	0.3	2.3	5	5.7	6.7	10	12	14	11.3	10	8	8.7	15	15	10.7	5.7	1.7	0.3	0	0	0	0
0	0	0	1	3	5	7	11.3	15.3	20	16.3	14.3	11.7	13.7	20.3	22.7	19.3	16.3	8	2	0.3	0	0	0
0	0	0	0	1	4.3	7.7	11	16.7	30.3	28.7	23.3	16.7	16	18.7	18.7	18	20	16	6	0.7	0	0	0
0	0.7	0	0	0.3	2.3	6.3	8.3	11.3	18.3	25.3	28.3	24.3	22.3	19.7	15	13.7	15.3	14.3	7	1	0	0	0
0	0.3	0	0	0	0.7	2.7	4.7	8.7	13	20	26	21.3	18.7	16.3	13.7	13.7	14.7	14	6	0.7	0	0	0
0	0	0	0.3	0.7	0.3	0.3	1.7	6.3	10.7	14	15.7	11.7	11.7	13	13.3	14.7	17.3	9	2	0	0	0	0
[truncated: 9,417 more rows]
