# Supplementary material for: Similarity of Center of Pressure Progression during Walking and Jogging of Anterior Cruciate Ligament Deficient Patients
Source: PLoS One. 2017 Jan 10;12(1):e0169421. doi: 10.1371/journal.pone.0169421 (PMC5224873; doi:10.1371/journal.pone.0169421)
Supplement: S1 Dataset — (ZIP) [file pone.0169421.s001.zip › partial plantar pressure data sent to PLOS-remove name and data/01. Part of the 64 unilateral ACLD subjects/jog/06/06- run_4' - Dyn.txt]

Scanning speed; for the left foot: 500.00 Hertz, for the right foot: 500.00 Hertz
Left foot data
Left rectangle position
Rectangle bottom
59
Rectangle left
19
Rectangle width
19
Rectangle height
33
Frame 0 (0.00 ms)
0	0	0	0	0	0	0	0	0	0.3	1	1.3	0.3	0	0	0	0	0	0
0	0	0	0	0	0	0	0	0.3	1.7	4.3	7	2.7	0.3	0	0	0	0	0
0	0	0	0	0	0	0	0.3	1.3	2	3.3	5	2.7	0.7	0	0	0	0	0
0	0	0	0	0	0	0	0	1	1	1.3	1.7	1	0.3	0	0	0	0	0
0	0	0	0	0	0	0	0	0	0.3	0.3	0.3	0	0	0	0	0	0	0
0	0	0	0	0	0	0	0	0	0	0	0	0	0	0	0	0	0	0
0	0	0	0	0	0	0	0	0	0	0	0	0	0	0	0	0	0	0
0	0	0	0	0	0	0	0	0	0	0	0	0	0	0	0	0	0	0
0	0	0	0	0	0	0	0	0	0	0	0	0	0	0	0	0	0	0
0	0	0	0	0	0	0	0	0	0	0	0	0	0	0	0	0	0	0
0	0	0	0	0	0	0	0	0	0	0	0	0	0	0	0	0	0	0
0	0	0	0	0	0	0	0	0	0	0	0	0	0	0	0	0	0	0
0	0	0	0	0	0	0	0	0	0	0	0	0	0	0	0	0	0	0
0	0	0	0	0	0	0	0	0	0	0	0	0	0	0	0	0	0	0
0	0	0	0	0	0	0	0	0	0	0	0	0	0	0	0	0	0	0
0	0	0	0	0	0	0	0	0	0	0	0	0	0	0	0	0	0	0
0	0	0	0	0	0	0	0	0	0	0	0	0	0	0	0	0	0	0
0	0	0	0	0	0	0	0	0	0	0	0	0	0	0	0	0	0	0
0	0	0	0	0	0	0	0	0	0	0	0	0	0	0	0	0	0	0
0	0	0	0	0	0	0	0	0	0	0	0	0	0	0	0	0	0	0
0	0	0	0	0	0	0	0	0	0	0	0	0	0	0	0	0	0	0
0	0	0	0	0	0	0	0	0	0	0	0	0	0	0	0	0	0	0
0	0	0	0	0	0	0	0	0	0	0	0	0	0	0	0	0	0	0
0	0	0	0	0	0	0	0	0	0	0	0	0	0	0	0	0	0	0
0	0	0	0	0	0	0	0	0	0	0	0	0	0	0	0	0	0	0
0	0	0	0	0	0	0	0	0	0	0	0	0	0	0	0	0	0	0
0	0	0	0	0	0	0	0	0	0	0	0	0	0	0	0	0	0	0
0	0	0	0	0	0	0	0	0	0	0	0	0	0	0	0	0	0	0
0	0	0	0	0	0	0	0	0	0	0	0	0	0	0	0	0	0	0
0	0	0	0	0	0	0	0	0	0	0	0	0	0	0	0	0	0	0
0	0	0	0	0	0	0	0	0	0	0	0	0	0	0	0	0	0	0
0	0	0	0	0	0	0	0	0	0	0	0	0	0	0	0	0	0	0
0	0	0	0	0	0	0	0	0	0	0	0	0	0	0	0	0	0	0
Frame 1 (2.00 ms)
0	0	0	0	0	0	0	0	0.3	1.7	3.3	4.7	2.3	0.7	0	0	0	0	0
0	0	0	0	0	0	0	0.7	3.3	8.3	17.3	23.3	13.7	4	0.3	0	0	0	0
0	0	0	0	0	0	0.3	2.7	9	10.7	16	22	16.7	8	1.3	0	0	0	0
0	0	0	0	0	0	0.3	2.7	7.3	7.3	10	11.3	9	4	0.7	0	0	0	0
0	0	0	0	0	0	0	0.7	1.7	2	2.3	2.3	1.7	0.7	0	0	0	0	0
0	0	0	0	0	0	0	0	0	0	0.3	0	0	0	0	0	0	0	0
0	0	0	0	0	0	0	0	0	0	0	0	0	0	0	0	0	0	0
0	0	0	0	0	0	0	0	0	0	0	0	0	0	0	0	0	0	0
0	0	0	0	0	0	0	0	0	0	0	0	0	0	0	0	0	0	0
0	0	0	0	0	0	0	0	0	0	0	0	0	0	0	0	0	0	0
0	0	0	0	0	0	0	0	0	0	0	0	0	0	0	0	0	0	0
0	0	0	0	0	0	0	0	0	0	0	0	0	0	0	0	0	0	0
0	0	0	0	0	0	0	0	0	0	0	0	0	0	0	0	0	0	0
0	0	0	0	0	0	0	0	0	0	0	0	0	0	0	0	0	0	0
0	0	0	0	0	0	0	0	0	0	0	0	0	0	0	0	0	0	0
0	0	0	0	0	0	0	0	0	0	0	0	0	0	0	0	0	0	0
0	0	0	0	0	0	0	0	0	0	0	0	0	0	0	0	0	0	0
0	0	0	0	0	0	0	0	0	0	0	0	0	0	0	0	0	0	0
0	0	0	0	0	0	0	0	0	0	0	0	0	0	0	0	0	0	0
0	0	0	0	0	0	0	0	0	0	0	0	0	0	0	0	0	0	0
0	0	0	0	0	0	0	0	0	0	0	0	0	0	0	0	0	0	0
0	0	0	0	0	0	0	0	0	0	0	0	0	0	0	0	0	0	0
0	0	0	0	0	0	0	0	0	0	0	0	0	0	0	0	0	0	0
0	0	0	0	0	0	0	0	0	0	0	0	0	0	0	0	0	0	0
0	0	0	0	0	0	0	0	0	0	0	0	0	0	0	0	0	0	0
0	0	0	0	0	0	0	0	0	0	0	0	0	0	0	0	0	0	0
0	0	0	0	0	0	0	0	0	0	0	0	0	0	0	0	0	0	0
0	0	0	0	0	0	0	0	0	0	0	0	0	0	0	0	0	0	0
0	0	0	0	0	0	0	0	0	0	0	0	0	0	0	0	0	0	0
0	0	0	0	0	0	0	0	0	0	0	0	0	0	0	0	0	0	0
0	0	0	0	0	0	0	0	0	0	0	0	0	0	0	0	0	0	0
0	0	0	0	0	0	0	0	0	0	0	0	0	0	0	0	0	0	0
0	0	0	0	0	0	0	0	0	0	0	0	0	0	0	0	0	0	0
Frame 2 (4.00 ms)
0	0	0	0	0	0	0	0.3	1.7	4.3	7.7	9	6.7	2	0.3	0	0	0	0
0	0	0	0	0	0	0.3	2.7	10.7	23	38	45.7	36	15	2.3	0	0	0	0
0	0	0	0	0	0	1.3	9.7	24.7	28.3	40	47.7	43.3	29.7	7	0.3	0	0	0
0	0	0	0	0	0	2	11.7	26.7	22.7	28.3	33	30	18.3	4.7	0.3	0	0	0
0	0	0	0	0	0	0.7	3.3	7.7	7.3	9.7	10.3	8	3.7	1	0	0	0	0
0	0	0	0	0	0	0	0.3	0.7	0.7	1	1	0.7	0.3	0	0	0	0	0
0	0	0	0	0	0	0	0	0	0	0	0	0	0	0	0	0	0	0
0	0	0	0	0	0	0	0	0	0	0	0	0	0	0	0	0	0	0
0	0	0	0	0	0	0	0	0	0	0	0	0	0	0	0	0	0	0
0	0	0	0	0	0	0	0	0	0	0	0	0	0	0	0	0	0	0
0	0	0	0	0	0	0	0	0	0	0	0	0	0	0	0	0	0	0
0	0	0	0	0	0	0	0	0	0	0	0	0	0	0	0	0	0	0
0	0	0	0	0	0	0	0	0	0	0	0	0	0	0	0	0	0	0
0	0	0	0	0	0	0	0	0	0	0	0	0	0	0	0	0	0	0
0	0	0	0	0	0	0	0	0	0	0	0	0	0	0	0	0	0	0
0	0	0	0	0	0	0	0	0	0	0	0	0	0	0	0	0	0	0
0	0	0	0	0	0	0	0	0	0	0	0	0	0	0	0	0	0	0
0	0	0	0	0	0	0	0	0	0	0	0	0	0	0	0	0	0	0
0	0	0	0	0	0	0	0	0	0	0	0	0	0	0	0	0	0	0
0	0	0	0	0	0	0	0	0	0	0	0	0	0	0	0	0	0	0
0	0	0	0	0	0	0	0	0	0	0	0	0	0	0	0	0	0	0
0	0	0	0	0	0	0	0	0	0	0	0	0	0	0	0	0	0	0
0	0	0	0	0	0	0	0	0	0	0	0	0	0	0	0	0	0	0
0	0	0	0	0	0	0	0	0	0	0	0	0	0	0	0	0	0	0
0	0	0	0	0	0	0	0	0	0	0	0	0	0	0	0	0	0	0
0	0	0	0	0	0	0	0	0	0	0	0	0	0	0	0	0	0	0
0	0	0	0	0	0	0	0	0	0	0	0	0	0	0	0	0	0	0
0	0	0	0	0	0	0	0	0	0	0	0	0	0	0	0	0	0	0
0	0	0	0	0	0	0	0	0	0	0	0	0	0	0	0	0	0	0
0	0	0	0	0	0	0	0	0	0	0	0	0	0	0	0	0	0	0
0	0	0	0	0	0	0	0	0	0	0	0	0	0	0	0	0	0	0
0	0	0	0	0	0	0	0	0	0	0	0	0	0	0	0	0	0	0
0	0	0	0	0	0	0	0	0	0	0	0	0	0	0	0	0	0	0
Frame 3 (6.00 ms)
0	0	0	0	0	0	0	0.3	2.3	5.3	11	11.7	9.7	4.7	0.7	0	0	0	0
0	0	0	0	0	0	0.7	4.7	16	29.3	52	58	53.7	31	7	0.7	0	0	0
0	0	0	0	0	0	3	17.7	37.7	43.3	60	66.6	64.6	52.7	20.3	2.7	0	0	0
0	0	0	0	0	0.3	5	23.7	43.7	36.7	46	54.3	51.3	39.3	16	2	0	0	0
0	0	0	0	0	0	2	9.3	16	14.3	20.7	24.3	20	11.3	3.7	0.3	0	0	0
0	0	0	0	0	0	0.3	1	2	2	3	3.7	2.7	1	0.3	0	0	0	0
0	0	0	0	0	0	0	0	0	0	0	0	0	0	0	0	0	0	0
0	0	0	0	0	0	0	0	0	0	0	0	0	0	0	0	0	0	0
0	0	0	0	0	0	0	0	0	0	0	0	0	0	0	0	0	0	0
0	0	0	0	0	0	0	0	0	0	0	0	0	0	0	0	0	0	0
0	0	0	0	0	0	0	0	0	0	0	0	0	0	0	0	0	0	0
0	0	0	0	0	0	0	0	0	0	0	0	0	0	0	0	0	0	0
0	0	0	0	0	0	0	0	0	0	0	0	0	0	0	0	0	0	0
0	0	0	0	0	0	0	0	0	0	0	0	0	0	0	0	0	0	0
0	0	0	0	0	0	0	0	0	0	0	0	0	0	0	0	0	0	0
0	0	0	0	0	0	0	0	0	0	0	0	0	0	0	0	0	0	0
0	0	0	0	0	0	0	0	0	0	0	0	0	0	0	0	0	0	0
0	0	0	0	0	0	0	0	0	0	0	0	0	0	0	0	0	0	0
0	0	0	0	0	0	0	0	0	0	0	0	0	0	0	0	0	0	0
0	0	0	0	0	0	0	0	0	0	0	0	0	0	0	0	0	0	0
0	0	0	0	0	0	0	0	0	0	0	0	0	0	0	0	0	0	0
0	0	0	0	0	0	0	0	0	0	0	0	0	0	0	0	0	0	0
0	0	0	0	0	0	0	0	0	0	0	0	0	0	0	0	0	0	0
0	0	0	0	0	0	0	0	0	0	0	0	0	0	0	0	0	0	0
0	0	0	0	0	0	0	0	0	0	0	0	0	0	0	0	0	0	0
0	0	0	0	0	0	0	0	0	0	0	0	0	0	0	0	0	0	0
0	0	0	0	0	0	0	0	0	0	0	0	0	0	0	0	0	0	0
0	0	0	0	0	0	0	0	0	0	0	0	0	0	0	0	0	0	0
0	0	0	0	0	0	0	0	0	0	0	0	0	0	0	0	0	0	0
0	0	0	0	0	0	0	0	0	0	0	0	0	0	0	0	0	0	0
0	0	0	0	0	0	0	0	0	0	0	0	0	0	0	0	0	0	0
0	0	0	0	0	0	0	0	0	0	0	0	0	0	0	0	0	0	0
0	0	0	0	0	0	0	0	0	0	0	0	0	0	0	0	0	0	0
Frame 4 (8.00 ms)
0	0	0	0	0	0	0	0.3	2	5.3	11.3	12	10	5	1	0	0	0	0
0	0	0	0	0	0	0.7	4.7	16	29.7	53.3	58.7	54.3	33.3	10.3	1	0	0	0
0	0	0	0	0	0.3	3.7	20	39.7	45.7	63	68.6	67.3	59.3	34	5.3	0	0	0
0	0	0	0	0	0.7	7	29.3	49.7	41.7	51.7	61.3	60.3	52.7	29.3	4.7	0	0	0
0	0	0	0	0	0.3	3	13.7	20.7	18.3	26.3	31.7	29	21.3	8	1	0	0	0
0	0	0	0	0	0	0.3	2	3	3.7	5.3	5.7	4.7	3	0.7	0	0	0	0
0	0	0	0	0	0	0	0	0	0.3	0.3	0.3	0	0	0	0	0	0	0
0	0	0	0	0	0	0	0	0	0	0	0	0	0	0	0	0	0	0
0	0	0	0	0	0	0	0	0	0	0	0	0	0	0	0	0	0	0
0	0	0	0	0	0	0	0	0	0	0	0	0	0	0	0	0	0	0
0	0	0	0	0	0	0	0	0	0	0	0	0	0	0	0	0	0	0
0	0	0	0	0	0	0	0	0	0	0	0	0	0	0	0	0	0	0
0	0	0	0	0	0	0	0	0	0	0	0	0	0	0	0	0	0	0
0	0	0	0	0	0	0	0	0	0	0	0	0	0	0	0	0	0	0
0	0	0	0	0	0	0	0	0	0	0	0	0	0	0	0	0	0	0
0	0	0	0	0	0	0	0	0	0	0	0	0	0	0	0	0	0	0
0	0	0	0	0	0	0	0	0	0	0	0	0	0	0	0	0	0	0
0	0	0	0	0	0	0	0	0	0	0	0	0	0	0	0	0	0	0
0	0	0	0	0	0	0	0	0	0	0	0	0	0	0	0	0	0	0
0	0	0	0	0	0	0	0	0	0	0	0	0	0	0	0	0	0	0
0	0	0	0	0	0	0	0	0	0	0	0	0	0	0	0	0	0	0
0	0	0	0	0	0	0	0	0	0	0	0	0	0	0	0	0	0	0
0	0	0	0	0	0	0	0	0	0	0	0	0	0	0	0	0	0	0
0	0	0	0	0	0	0	0	0	0	0	0	0	0	0	0	0	0	0
0	0	0	0	0	0	0	0	0	0	0	0	0	0	0	0	0	0	0
0	0	0	0	0	0	0	0	0	0	0	0	0	0	0	0	0	0	0
0	0	0	0	0	0	0	0	0	0	0	0	0	0	0	0	0	0	0
0	0	0	0	0	0	0	0	0	0	0	0	0	0	0	0	0	0	0
0	0	0	0	0	0	0	0	0	0	0	0	0	0	0	0	0	0	0
0	0	0	0	0	0	0	0	0	0	0	0	0	0	0	0	0	0	0
0	0	0	0	0	0	0	0	0	0	0	0	0	0	0	0	0	0	0
0	0	0	0	0	0	0	0	0	0	0	0	0	0	0	0	0	0	0
0	0	0	0	0	0	0	0	0	0	0	0	0	0	0	0	0	0	0
Frame 5 (10.00 ms)
0	0	0	0	0	0	0	0.3	2	5	11	12.3	10	5	1	0	0	0	0
0	0	0	0	0	0	0.7	4.3	15	29.3	53	58.3	54	33	10.7	1.3	0	0	0
0	0	0	0	0	0.3	3.7	20	39.7	45.7	63	68.6	67.6	60.7	37	6	0	0	0
0	0	0	0	0	0.7	7.3	30.3	50.3	42	52	62	62.7	58	36.3	6	0	0	0
0	0	0	0	0	0.3	3.7	15.3	22.3	20.3	29.3	35.3	33.3	27.3	11.3	1.7	0	0	0
0	0	0	0	0	0	0.3	2.3	4.7	7	9.7	9.3	7.3	4.3	1	0	0	0	0
0	0	0	0	0	0	0	0	0.3	1	1.3	1	0.7	0	0	0	0	0	0
0	0	0	0	0	0	0	0	0	0	0	0	0	0	0	0	0	0	0
0	0	0	0	0	0	0	0	0	0	0	0	0	0	0	0	0	0	0
0	0	0	0	0	0	0	0	0	0	0	0	0	0	0	0	0	0	0
0	0	0	0	0	0	0	0	0	0	0	0	0	0	0	0	0	0	0
0	0	0	0	0	0	0	0	0	0	0	0	0	0	0	0	0	0	0
0	0	0	0	0	0	0	0	0	0	0	0	0	0	0	0	0	0	0
0	0	0	0	0	0	0	0	0	0	0	0	0	0	0	0	0	0	0
0	0	0	0	0	0	0	0	0	0	0	0	0	0	0	0	0	0	0
0	0	0	0	0	0	0	0	0	0	0	0	0	0	0	0	0	0	0
0	0	0	0	0	0	0	0	0	0	0	0	0	0	0	0	0	0	0
0	0	0	0	0	0	0	0	0	0	0	0	0	0	0	0	0	0	0
0	0	0	0	0	0	0	0	0	0	0	0	0	0	0	0	0	0	0
0	0	0	0	0	0	0	0	0	0	0	0	0	0	0	0	0	0	0
0	0	0	0	0	0	0	0	0	0	0	0	0	0	0	0	0	0	0
0	0	0	0	0	0	0	0	0	0	0	0	0	0	0	0	0	0	0
0	0	0	0	0	0	0	0	0	0	0	0	0	0	0	0	0	0	0
0	0	0	0	0	0	0	0	0	0	0	0	0	0	0	0	0	0	0
0	0	0	0	0	0	0	0	0	0	0	0	0	0	0	0	0	0	0
0	0	0	0	0	0	0	0	0	0	0	0	0	0	0	0	0	0	0
0	0	0	0	0	0	0	0	0	0	0	0	0	0	0	0	0	0	0
0	0	0	0	0	0	0	0	0	0	0	0	0	0	0	0	0	0	0
0	0	0	0	0	0	0	0	0	0	0	0	0	0	0	0	0	0	0
0	0	0	0	0	0	0	0	0	0	0	0	0	0	0	0	0	0	0
0	0	0	0	0	0	0	0	0	0	0	0	0	0	0	0	0	0	0
0	0	0	0	0	0	0	0	0	0	0	0	0	0	0	0	0	0	0
0	0	0	0	0	0	0	0	0	0	0	0	0	0	0	0	0	0	0
Frame 6 (12.00 ms)
0	0	0	0	0	0	0	0.3	1.7	5	11	12.3	10	5	1	0	0	0	0
0	0	0	0	0	0	0.7	4.3	14.7	29.3	53	58.3	54	33.3	11	1.3	0	0	0
0	0	0	0	0	0.3	3.7	19.7	39.3	45.7	62.3	68.3	67.6	61	37.7	6.3	0	0	0
0	0	0	0	0	0.7	7.3	31	50.3	41.7	50	62	63.6	60	39.3	6.7	0	0	0
0	0	0	0	0	0.3	4	16.7	23.7	21.3	30.3	37.7	36.7	31	13.3	2	0	0	0
0	0	0	0	0	0	0.7	3	6.7	9.3	12.7	12.3	10.3	5.3	1.3	0	0	0	0
0	0	0	0	0	0	0	0	0.7	1.3	1.7	1.3	1	0.3	0	0	0	0	0
0	0	0	0	0	0	0	0	0	0	0	0	0	0	0	0	0	0	0
0	0	0	0	0	0	0	0	0	0	0	0	0	0	0	0	0	0	0
0	0	0	0	0	0	0	0	0	0	0	0	0	0	0	0	0	0	0
0	0	0	0	0	0	0	0	0	0	0	0	0	0	0	0	0	0	0
0	0	0	0	0	0	0	0	0	0	0	0	0	0	0	0	0	0	0
0	0	0	0	0	0	0	0	0	0	0	0	0	0	0	0	0	0	0
0	0	0	0	0	0	0	0	0	0	0	0	0	0	0	0	0	0	0
0	0	0	0	0	0	0	0	0	0	0	0	0	0	0	0	0	0	0
0	0	0	0	0	0	0	0	0	0	0	0	0	0	0	0	0	0	0
0	0	0	0	0	0	0	0	0	0	0	0	0	0	0	0	0	0	0
0	0	0	0	0	0	0	0	0	0	0	0	0	0	0	0	0	0	0
0	0	0	0	0	0	0	0	0	0	0	0	0	0	0	0	0	0	0
0	0	0	0	0	0	0	0	0	0	0	0	0	0	0	0	0	0	0
0	0	0	0	0	0	0	0	0	0	0	0	0	0	0	0	0	0	0
0	0	0	0	0	0	0	0	0	0	0	0	0	0	0	0	0	0	0
0	0	0	0	0	0	0	0	0	0	0	0	0	0	0	0	0	0	0
0	0	0	0	0	0	0	0	0	0	0	0	0	0	0	0	0	0	0
0	0	0	0	0	0	0	0	0	0	0	0	0	0	0	0	0	0	0
0	0	0	0	0	0	0	0	0	0	0	0	0	0	0	0	0	0	0
0	0	0	0	0	0	0	0	0	0	0	0	0	0	0	0	0	0	0
0	0	0	0	0	0	0	0	0	0	0	0	0	0	0	0	0	0	0
0	0	0	0	0	0	0	0	0	0	0	0	0	0	0	0	0	0	0
0	0	0	0	0	0	0	0	0	0	0	0	0	0	0	0	0	0	0
0	0	0	0	0	0	0	0	0	0	0	0	0	0	0	0	0	0	0
0	0	0	0	0	0	0	0	0	0	0	0	0	0	0	0	0	0	0
0	0	0	0	0	0	0	0	0	0	0	0	0	0	0	0	0	0	0
Frame 7 (14.00 ms)
0	0	0	0	0	0	0	0.3	2	5.3	11.3	12.3	10	5	1	0	0	0	0
0	0	0	0	0	0	0.7	4.7	15	29.3	52.7	58.3	54	33.3	11	1.3	0	0	0
0	0	0	0	0	0.3	4	20.3	39.7	45.7	62.3	68.3	67.6	61.3	38.7	6.7	0	0	0
0	0	0	0	0	0.7	8	31.7	50.7	42	50	62.3	64	62	42.7	7.7	0	0	0
0	0	0	0	0	0.3	4.3	18	25	22.3	31.7	40	39.7	34.7	16	2.3	0	0	0
0	0	0	0	0	0	0.7	4	8.3	10.7	14.3	14.7	13	7	2	0.3	0	0	0
0	0	0	0	0	0	0	0.3	1	1.7	2	2	1.7	0.3	0	0	0	0	0
0	0	0	0	0	0	0	0	0	0	0	0	0	0	0	0	0	0	0
0	0	0	0	0	0	0	0	0	0	0	0	0	0	0	0	0	0	0
0	0	0	0	0	0	0	0	0	0	0	0	0	0	0	0	0	0	0
0	0	0	0	0	0	0	0	0	0	0	0	0	0	0	0	0	0	0
0	0	0	0	0	0	0	0	0	0	0	0	0	0	0	0	0	0	0
0	0	0	0	0	0	0	0	0	0	0	0	0	0	0	0	0	0	0
0	0	0	0	0	0	0	0	0	0	0	0	0	0	0	0	0	0	0
0	0	0	0	0	0	0	0	0	0	0	0	0	0	0	0	0	0	0
0	0	0	0	0	0	0	0	0	0	0	0	0	0	0	0	0	0	0
0	0	0	0	0	0	0	0	0	0	0	0	0	0	0	0	0	0	0
0	0	0	0	0	0	0	0	0	0	0	0	0	0	0	0	0	0	0
0	0	0	0	0	0	0	0	0	0	0	0	0	0	0	0	0	0	0
0	0	0	0	0	0	0	0	0	0	0	0	0	0	0	0	0	0	0
0	0	0	0	0	0	0	0	0	0	0	0	0	0	0	0	0	0	0
0	0	0	0	0	0	0	0	0	0	0	0	0	0	0	0	0	0	0
0	0	0	0	0	0	0	0	0	0	0	0	0	0	0	0	0	0	0
0	0	0	0	0	0	0	0	0	0	0	0	0	0	0	0	0	0	0
0	0	0	0	0	0	0	0	0	0	0	0	0	0	0	0	0	0	0
0	0	0	0	0	0	0	0	0	0	0	0	0	0	0	0	0	0	0
0	0	0	0	0	0	0	0	0	0	0	0	0	0	0	0	0	0	0
0	0	0	0	0	0	0	0	0	0	0	0	0	0	0	0	0	0	0
0	0	0	0	0	0	0	0	0	0	0	0	0	0	0	0	0	0	0
0	0	0	0	0	0	0	0	0	0	0	0	0	0	0	0	0	0	0
0	0	0	0	0	0	0	0	0	0	0	0	0	0	0	0	0	0	0
0	0	0	0	0	0	0	0	0	0	0	0	0	0	0	0	0	0	0
0	0	0	0	0	0	0	0	0	0	0	0	0	0	0	0	0	0	0
Frame 8 (16.00 ms)
0	0	0	0	0	0	0	0.3	2	5.3	10.7	12.3	10	5	1	0	0	0	0
0	0	0	0	0	0	0.7	4.7	15	28.7	49.7	57.7	54	33.3	11.3	1.3	0	0	0
0	0	0	0	0	0.3	4	20.7	39.7	45.3	61.7	68.3	67.6	61.3	39	6.7	0	0	0
0	0	0	0	0	0.7	8.7	32.3	51.3	42.3	50.3	63	65	63	44	8	0	0	0
0	0	0	0	0	0.3	5.3	20	27	24	33.7	42.7	43	39	19	3	0	0	0
0	0	0	0	0	0	1	5	10	12.3	16.3	16.7	15.3	8.3	2.7	0.3	0	0	0
0	0	0	0	0	0	0	0.3	1.3	2.3	3	2.3	2	0.3	0	0	0	0	0
0	0	0	0	0	0	0	0	0	0	0	0	0	0	0	0	0	0	0
0	0	0	0	0	0	0	0	0	0	0	0	0	0	0	0	0	0	0
0	0	0	0	0	0	0	0	0	0	0	0	0	0	0	0	0	0	0
0	0	0	0	0	0	0	0	0	0	0	0	0	0	0	0	0	0	0
0	0	0	0	0	0	0	0	0	0	0	0	0	0	0	0	0	0	0
0	0	0	0	0	0	0	0	0	0	0	0	0	0	0	0	0	0	0
0	0	0	0	0	0	0	0	0	0	0	0	0	0	0	0	0	0	0
0	0	0	0	0	0	0	0	0	0	0	0	0	0	0	0	0	0	0
0	0	0	0	0	0	0	0	0	0	0	0	0	0	0	0	0	0	0
0	0	0	0	0	0	0	0	0	0	0	0	0	0	0	0	0	0	0
0	0	0	0	0	0	0	0	0	0	0	0	0	0	0	0	0	0	0
0	0	0	0	0	0	0	0	0	0	0	0	0	0	0	0	0	0	0
0	0	0	0	0	0	0	0	0	0	0	0	0	0	0	0	0	0	0
0	0	0	0	0	0	0	0	0	0	0	0	0	0	0	0	0	0	0
0	0	0	0	0	0	0	0	0	0	0	0	0	0	0	0	0	0	0
0	0	0	0	0	0	0	0	0	0	0	0	0	0	0	0	0	0	0
0	0	0	0	0	0	0	0	0	0	0	0	0	0	0	0	0	0	0
0	0	0	0	0	0	0	0	0	0	0	0	0	0	0	0	0	0	0
0	0	0	0	0	0	0	0	0	0	0	0	0	0	0	0	0	0	0
0	0	0	0	0	0	0	0	0	0	0	0	0	0	0	0	0	0	0
0	0	0	0	0	0	0	0	0	0	0	0	0	0	0	0	0	0	0
0	0	0	0	0	0	0	0	0	0	0	0	0	0	0	0	0	0	0
0	0	0	0	0	0	0	0	0	0	0	0	0	0	0	0	0	0	0
0	0	0	0	0	0	0	0	0	0	0	0	0	0	0	0	0	0	0
0	0	0	0	0	0	0	0	0	0	0	0	0	0	0	0	0	0	0
0	0	0	0	0	0	0	0	0	0	0	0	0	0	0	0	0	0	0
Frame 9 (18.00 ms)
0	0	0	0	0	0	0	0.3	2	5	10	11.7	10	5.3	1	0	0	0	0
0	0	0	0	0	0	0.7	4.7	14.7	28	48	57.3	54.3	33.3	11.3	1.3	0	0	0
0	0	0	0	0	0.3	4.3	20.7	39.7	45.3	62	68.3	67.6	61.3	39	7	0	0	0
0	0	0	0	0	1	9	33	51.7	43	53	63.6	65.3	64	45.7	8.7	0.3	0	0
0	0	0	0	0	0.7	6.3	21.7	28.3	25.3	35	44.3	46	42.7	22.3	3.7	0	0	0
0	0	0	0	0	0	1.7	7	11.7	14	18.3	19	18.3	10.7	3.7	0.3	0	0	0
0	0	0	0	0	0	0	0.7	2	3.3	4.3	3.7	2.7	1	0	0	0	0	0
0	0	0	0	0	0	0	0	0	0.3	0.3	0.3	0	0	0	0	0	0	0
0	0	0	0	0	0	0	0	0	0	0	0	0	0	0	0	0	0	0
0	0	0	0	0	0	0	0	0	0	0	0	0	0	0	0	0	0	0
0	0	0	0	0	0	0	0	0	0	0	0	0	0	0	0	0	0	0
0	0	0	0	0	0	0	0	0	0	0	0	0	0	0	0	0	0	0
0	0	0	0	0	0	0	0	0	0	0	0	0	0	0	0	0	0	0
0	0	0	0	0	0	0	0	0	0	0	0	0	0	0	0	0	0	0
0	0	0	0	0	0	0	0	0	0	0	0	0	0	0	0	0	0	0
0	0	0	0	0	0	0	0	0	0	0	0	0	0	0	0	0	0	0
0	0	0	0	0	0	0	0	0	0	0	0	0	0	0	0	0	0	0
0	0	0	0	0	0	0	0	0	0	0	0	0	0	0	0	0	0	0
0	0	0	0	0	0	0	0	0	0	0	0	0	0	0	0	0	0	0
0	0	0	0	0	0	0	0	0	0	0	0	0	0	0	0	0	0	0
0	0	0	0	0	0	0	0	0	0	0	0	0	0	0	0	0	0	0
0	0	0	0	0	0	0	0	0	0	0	0	0	0	0	0	0	0	0
0	0	0	0	0	0	0	0	0	0	0	0	0	0	0	0	0	0	0
0	0	0	0	0	0	0	0	0	0	0	0	0	0	0	0	0	0	0
0	0	0	0	0	0	0	0	0	0	0	0	0	0	0	0	0	0	0
0	0	0	0	0	0	0	0	0	0	0	0	0	0	0	0	0	0	0
0	0	0	0	0	0	0	0	0	0	0	0	0	0	0	0	0	0	0
0	0	0	0	0	0	0	0	0	0	0	0	0	0	0	0	0	0	0
0	0	0	0	0	0	0	0	0	0	0	0	0	0	0	0	0	0	0
0	0	0	0	0	0	0	0	0	0	0	0	0	0	0	0	0	0	0
0	0	0	0	0	0	0	0	0	0	0	0	0	0	0	0	0	0	0
0	0	0	0	0	0	0	0	0	0	0	0	0	0	0	0	0	0	0
0	0	0	0	0	0	0	0	0	0	0	0	0	0	0	0	0	0	0
Frame 10 (20.00 ms)
0	0	0	0	0	0	0	0.3	1.7	4.3	8.7	11.3	10	5	1	0	0	0	0
0	0	0	0	0	0	0.7	4	13.3	26.7	44	56.3	54	33.3	11	1.3	0	0	0
0	0	0	0	0	0.3	4	19.7	39	44.7	60.3	68	67.6	61.3	39	7	0	0	0
0	0	0	0	0	1	9	33	51.7	42.7	50.7	63.3	65.6	64.6	46.3	8.7	0.3	0	0
0	0	0	0	0	0.7	7	23.3	29.3	26	35.3	45.3	47.7	46	25	4	0	0	0
0	0	0	0	0	0	2.3	9	13	16	21	21.3	20.7	13	4.3	0.7	0	0	0
0	0	0	0	0	0	0.3	1.3	2.3	5.3	7.3	6	3.7	1.3	0	0	0	0	0
0	0	0	0	0	0	0	0	0	0.7	1	0.7	0	0	0	0	0	0	0
0	0	0	0	0	0	0	0	0	0	0	0	0	0	0	0	0	0	0
0	0	0	0	0	0	0	0	0	0	0	0	0	0	0	0	0	0	0
0	0	0	0	0	0	0	0	0	0	0	0	0	0	0	0	0	0	0
0	0	0	0	0	0	0	0	0	0	0	0	0	0	0	0	0	0	0
0	0	0	0	0	0	0	0	0	0	0	0	0	0	0	0	0	0	0
0	0	0	0	0	0	0	0	0	0	0	0	0	0	0	0	0	0	0
0	0	0	0	0	0	0	0	0	0	0	0	0	0	0	0	0	0	0
0	0	0	0	0	0	0	0	0	0	0	0	0	0	0	0	0	0	0
0	0	0	0	0	0	0	0	0	0	0	0	0	0	0	0	0	0	0
0	0	0	0	0	0	0	0	0	0	0	0	0	0	0	0	0	0	0
0	0	0	0	0	0	0	0	0	0	0	0	0	0	0	0	0	0	0
0	0	0	0	0	0	0	0	0	0	0	0	0	0	0	0	0	0	0
0	0	0	0	0	0	0	0	0	0	0	0	0	0	0	0	0	0	0
0	0	0	0	0	0	0	0	0	0	0	0	0	0	0	0	0	0	0
0	0	0	0	0	0	0	0	0	0	0	0	0	0	0	0	0	0	0
0	0	0	0	0	0	0	0	0	0	0	0	0	0	0	0	0	0	0
0	0	0	0	0	0	0	0	0	0	0	0	0	0	0	0	0	0	0
0	0	0	0	0	0	0	0	0	0	0	0	0	0	0	0	0	0	0
0	0	0	0	0	0	0	0	0	0	0	0	0	0	0	0	0	0	0
0	0	0	0	0	0	0	0	0	0	0	0	0	0	0	0	0	0	0
0	0	0	0	0	0	0	0	0	0	0	0	0	0	0	0	0	0	0
0	0	0	0	0	0	0	0	0	0	0	0	0	0	0	0	0	0	0
0	0	0	0	0	0	0	0	0	0	0	0	0	0	0	0	0	0	0
0	0	0	0	0	0	0	0	0	0	0	0	0	0	0	0	0	0	0
0	0	0	0	0	0	0	0	0	0	0	0	0	0	0	0	0	0	0
Frame 11 (22.00 ms)
0	0	0	0	0	0	0	0	1	3.7	7	10	8.7	4.3	0.7	0	0	0	0
0	0	0	0	0	0	0.3	3.3	11.3	23.3	38.7	54	48.7	29.7	10	1.3	0	0	0
0	0	0	0	0	0.3	3.3	17.7	38.3	43.3	56	66.6	66.6	60.7	38.7	6.7	0	0	0
0	0	0	0	0	1	9	32.7	51.7	42.3	48.7	63	65.6	65	46.7	9	0.3	0	0
0	0	0	0	0	0.7	7.3	24	30	26.3	35.3	45.3	48.3	48	27	4.3	0	0	0
0	0	0	0	0	0.3	2.7	10.3	14.3	17.3	23	23.3	22.7	15	5	0.7	0	0	0
0	0	0	0	0	0	0.3	1.7	3.3	7.3	10.3	9	5	1.7	0.3	0	0	0	0
0	0	0	0	0	0	0	0	0.3	1	1.3	1.3	0.3	0	0	0	0	0	0
0	0	0	0	0	0	0	0	0	0	0	0	0	0	0	0	0	0	0
0	0	0	0	0	0	0	0	0	0	0	0	0	0	0	0	0	0	0
0	0	0	0	0	0	0	0	0	0	0	0	0	0	0	0	0	0	0
0	0	0	0	0	0	0	0	0	0	0	0	0	0	0	0	0	0	0
0	0	0	0	0	0	0	0	0	0	0	0	0	0	0	0	0	0	0
0	0	0	0	0	0	0	0	0	0	0	0	0	0	0	0	0	0	0
0	0	0	0	0	0	0	0	0	0	0	0	0	0	0	0	0	0	0
0	0	0	0	0	0	0	0	0	0	0	0	0	0	0	0	0	0	0
0	0	0	0	0	0	0	0	0	0	0	0	0	0	0	0	0	0	0
0	0	0	0	0	0	0	0	0	0	0	0	0	0	0	0	0	0	0
0	0	0	0	0	0	0	0	0	0	0	0	0	0	0	0	0	0	0
0	0	0	0	0	0	0	0	0	0	0	0	0	0	0	0	0	0	0
0	0	0	0	0	0	0	0	0	0	0	0	0	0	0	0	0	0	0
0	0	0	0	0	0	0	0	0	0	0	0	0	0	0	0	0	0	0
0	0	0	0	0	0	0	0	0	0	0	0	0	0	0	0	0	0	0
0	0	0	0	0	0	0	0	0	0	0	0	0	0	0	0	0	0	0
0	0	0	0	0	0	0	0	0	0	0	0	0	0	0	0	0	0	0
0	0	0	0	0	0	0	0	0	0	0	0	0	0	0	0	0	0	0
0	0	0	0	0	0	0	0	0	0	0	0	0	0	0	0	0	0	0
0	0	0	0	0	0	0	0	0	0	0	0	0	0	0	0	0	0	0
0	0	0	0	0	0	0	0	0	0	0	0	0	0	0	0	0	0	0
0	0	0	0	0	0	0	0	0	0	0	0	0	0	0	0	0	0	0
0	0	0	0	0	0	0	0	0	0	0	0	0	0	0	0	0	0	0
0	0	0	0	0	0	0	0	0	0	0	0	0	0	0	0	0	0	0
0	0	0	0	0	0	0	0	0	0	0	0	0	0	0	0	0	0	0
Frame 12 (24.00 ms)
0	0	0	0	0	0	0	0	0.7	2.3	5.3	9.3	6.7	2.3	0.3	0	0	0	0
0	0	0	0	0	0	0.3	2.3	8.3	16.3	32	51.3	40	20.3	8	1.3	0	0	0
0	0	0	0	0	0.3	2.7	15.3	34.7	39.7	51	64.3	64.3	58.3	38	6.7	0	0	0
0	0	0	0	0	0.7	8.3	32	50.7	40.7	44.3	57.3	64.6	65	46.7	8.7	0	0	0
0	0	0	0	0	0.7	7.3	24.3	30.3	26.3	34.7	44.3	48.7	48.7	28.3	4.7	0	0	0
0	0	0	0	0	0.3	3.3	11.7	15.3	18.3	24	24.7	24.7	16.3	5.7	0.7	0	0	0
0	0	0	0	0	0	0.3	2	4.3	8.7	12.3	12	7.3	2.3	0.3	0	0	0	0
0	0	0	0	0	0	0	0	0.3	1.3	2	2	0.7	0	0	0	0	0	0
0	0	0	0	0	0	0	0	0	0	0	0	0	0	0	0	0	0	0
0	0	0	0	0	0	0	0	0	0	0	0	0	0	0	0	0	0	0
0	0	0	0	0	0	0	0	0	0	0	0	0	0	0	0	0	0	0
0	0	0	0	0	0	0	0	0	0	0	0	0	0	0	0	0	0	0
0	0	0	0	0	0	0	0	0	0	0	0	0	0	0	0	0	0	0
0	0	0	0	0	0	0	0	0	0	0	0	0	0	0	0	0	0	0
0	0	0	0	0	0	0	0	0	0	0	0	0	0	0	0	0	0	0
0	0	0	0	0	0	0	0	0	0	0	0	0	0	0	0	0	0	0
0	0	0	0	0	0	0	0	0	0	0	0	0	0	0	0	0	0	0
0	0	0	0	0	0	0	0	0	0	0	0	0	0	0	0	0	0	0
0	0	0	0	0	0	0	0	0	0	0	0	0	0	0	0	0	0	0
0	0	0	0	0	0	0	0	0	0	0	0	0	0	0	0	0	0	0
0	0	0	0	0	0	0	0	0	0	0	0	0	0	0	0	0	0	0
0	0	0	0	0	0	0	0	0	0	0	0	0	0	0	0	0	0	0
0	0	0	0	0	0	0	0	0	0	0	0	0	0	0	0	0	0	0
0	0	0	0	0	0	0	0	0	0	0	0	0	0	0	0	0	0	0
0	0	0	0	0	0	0	0	0	0	0	0	0	0	0	0	0	0	0
0	0	0	0	0	0	0	0	0	0	0	0	0	0	0	0	0	0	0
0	0	0	0	0	0	0	0	0	0	0	0	0	0	0	0	0	0	0
0	0	0	0	0	0	0	0	0	0	0	0	0	0	0	0	0	0	0
0	0	0	0	0	0	0	0	0	0	0	0	0	0	0	0	0	0	0
0	0	0	0	0	0	0	0	0	0	0	0	0	0	0	0	0	0	0
0	0	0	0	0	0	0	0	0	0	0	0	0	0	0	0	0	0	0
0	0	0	0	0	0	0	0	0	0	0	0	0	0	0	0	0	0	0
0	0	0	0	0	0	0	0	0	0	0	0	0	0	0	0	0	0	0
Frame 13 (26.00 ms)
0	0	0	0	0	0	0	0	0.3	1.3	4	7.3	4.3	1.3	0	0	0	0	0
0	0	0	0	0	0	0.3	1.7	5.7	11.7	25.7	42.7	30	15.3	6.3	1	0	0	0
0	0	0	0	0	0	2.3	13	28.7	31.3	44.7	60.3	58	55.3	33	5.3	0	0	0
0	0	0	0	0	0.7	7.7	31.3	48.7	35.3	40.3	53.3	58.7	63.6	46	8.3	0	0	0
0	0	0	0	0	0.7	7.7	25	30.3	25.3	34	43.7	47.7	49	29	4.7	0	0	0
0	0	0	0	0	0.3	4	12.7	16.3	19	25	25.7	26	17.3	6.3	0.7	0	0	0
0	0	0	0	0	0	0.7	2.7	6	10	13.7	13.7	9.7	3	0.3	0	0	0	0
0	0	0	0	0	0	0	0.3	0.7	1.7	2.3	2.3	1.3	0.3	0	0	0	0	0
0	0	0	0	0	0	0	0	0	0	0	0	0	0	0	0	0	0	0
0	0	0	0	0	0	0	0	0	0	0	0	0	0	0	0	0	0	0
0	0	0	0	0	0	0	0	0	0	0	0	0	0	0	0	0	0	0
0	0	0	0	0	0	0	0	0	0	0	0	0	0	0	0	0	0	0
0	0	0	0	0	0	0	0	0	0	0	0	0	0	0	0	0	0	0
0	0	0	0	0	0	0	0	0	0	0	0	0	0	0	0	0	0	0
0	0	0	0	0	0	0	0	0	0	0	0	0	0	0	0	0	0	0
0	0	0	0	0	0	0	0	0	0	0	0	0	0	0	0	0	0	0
0	0	0	0	0	0	0	0	0	0	0	0	0	0	0	0	0	0	0
0	0	0	0	0	0	0	0	0	0	0	0	0	0	0	0	0	0	0
0	0	0	0	0	0	0	0	0	0	0	0	0	0	0	0	0	0	0
0	0	0	0	0	0	0	0	0	0	0	0	0	0	0	0	0	0	0
0	0	0	0	0	0	0	0	0	0	0	0	0	0	0	0	0	0	0
0	0	0	0	0	0	0	0	0	0	0	0	0	0	0	0	0	0	0
0	0	0	0	0	0	0	0	0	0	0	0	0	0	0	0	0	0	0
0	0	0	0	0	0	0	0	0	0	0	0	0	0	0	0	0	0	0
0	0	0	0	0	0	0	0	0	0	0	0	0	0	0	0	0	0	0
0	0	0	0	0	0	0	0	0	0	0	0	0	0	0	0	0	0	0
0	0	0	0	0	0	0	0	0	0	0	0	0	0	0	0	0	0	0
0	0	0	0	0	0	0	0	0	0	0	0	0	0	0	0	0	0	0
0	0	0	0	0	0	0	0	0	0	0	0	0	0	0	0	0	0	0
0	0	0	0	0	0	0	0	0	0	0	0	0	0	0	0	0	0	0
0	0	0	0	0	0	0	0	0	0	0	0	0	0	0	0	0	0	0
0	0	0	0	0	0	0	0	0	0	0	0	0	0	0	0	0	0	0
0	0	0	0	0	0	0	0	0	0	0	0	0	0	0	0	0	0	0
Frame 14 (28.00 ms)
0	0	0	0	0	0	0	0	0	0.7	2.7	5.3	2.7	0.7	0	0	0	0	0
0	0	0	0	0	0	0	1.3	4.3	8	19.3	33.7	21.3	11.3	4	0.7	0	0	0
0	0	0	0	0	0	2	11	25	26.7	39	55.7	51.3	48.7	24.3	3.7	0	0	0
0	0	0	0	0	0.7	7.3	30	47.3	32.3	36.3	47.7	54	61	43.3	7.7	0	0	0
0	0	0	0	0	0.7	7.7	23.3	28.7	24.7	33.3	42.3	46.7	48.3	28.7	4.7	0	0	0
0	0	0	0	0	0.7	4.7	13.3	16.7	19.7	25.7	26.3	27	18.3	6.3	0.7	0	0	0
0	0	0	0	0	0	1	3.7	7.3	10.7	14.7	15.3	11.3	3.7	0.3	0	0	0	0
0	0	0	0	0	0	0	0.3	1	1.7	2.3	2.7	1.7	0.3	0	0	0	0	0
0	0	0	0	0	0	0	0	0	0	0	0	0	0	0	0	0	0	0
0	0	0	0	0	0	0	0	0	0	0	0	0	0	0	0	0	0	0
0	0	0	0	0	0	0	0	0	0	0	0	0	0	0	0	0	0	0
0	0	0	0	0	0	0	0	0	0	0	0	0	0	0	0	0	0	0
0	0	0	0	0	0	0	0	0	0	0	0	0	0	0	0	0	0	0
0	0	0	0	0	0	0	0	0	0	0	0	0	0	0	0	0	0	0
0	0	0	0	0	0	0	0	0	0	0	0	0	0	0	0	0	0	0
0	0	0	0	0	0	0	0	0	0	0	0	0	0	0	0	0	0	0
0	0	0	0	0	0	0	0	0	0	0	0	0	0	0	0	0	0	0
0	0	0	0	0	0	0	0	0	0	0	0	0	0	0	0	0	0	0
0	0	0	0	0	0	0	0	0	0	0	0	0	0	0	0	0	0	0
0	0	0	0	0	0	0	0	0	0	0	0	0	0	0	0	0	0	0
0	0	0	0	0	0	0	0	0	0	0	0	0	0	0	0	0	0	0
0	0	0	0	0	0	0	0	0	0	0	0	0	0	0	0	0	0	0
0	0	0	0	0	0	0	0	0	0	0	0	0	0	0	0	0	0	0
0	0	0	0	0	0	0	0	0	0	0	0	0	0	0	0	0	0	0
0	0	0	0	0	0	0	0	0	0	0	0	0	0	0	0	0	0	0
0	0	0	0	0	0	0	0	0	0	0	0	0	0	0	0	0	0	0
0	0	0	0	0	0	0	0	0	0	0	0	0	0	0	0	0	0	0
0	0	0	0	0	0	0	0	0	0	0	0	0	0	0	0	0	0	0
0	0	0	0	0	0	0	0	0	0	0	0	0	0	0	0	0	0	0
0	0	0	0	0	0	0	0	0	0	0	0	0	0	0	0	0	0	0
0	0	0	0	0	0	0	0	0	0	0	0	0	0	0	0	0	0	0
0	0	0	0	0	0	0	0	0	0	0	0	0	0	0	0	0	0	0
0	0	0	0	0	0	0	0	0	0	0	0	0	0	0	0	0	0	0
Frame 15 (30.00 ms)
0	0	0	0	0	0	0	0	0	0.3	1.7	3.7	1.7	0.3	0	0	0	0	0
0	0	0	0	0	0	0	1	3.3	6	14	25	15	8.7	2.7	0.3	0	0	0
0	0	0	0	0	0	1.3	9	21.7	23	34.3	52	45.3	41.3	18.7	2.7	0	0	0
0	0	0	0	0	0.7	6	26.3	45.3	30	32.7	44	48.3	52.7	39.7	7	0	0	0
0	0	0	0	0	0.7	7.7	22.7	28.3	23.3	30.7	40.7	44.7	44	26.3	4.3	0	0	0
0	0	0	0	0	0.7	6	14	17.3	20	25.7	26.7	27.3	18.3	6.3	0.7	0	0	0
0	0	0	0	0	0	1.3	4.3	8.7	11.7	15.3	16.3	12.7	4	0.7	0	0	0	0
0	0	0	0	0	0	0	0.3	1.3	2	2.7	2.7	2	0.3	0	0	0	0	0
0	0	0	0	0	0	0	0	0	0	0	0	0	0	0	0	0	0	0
0	0	0	0	0	0	0	0	0	0	0	0	0	0	0	0	0	0	0
0	0	0	0	0	0	0	0	0	0	0	0	0	0	0	0	0	0	0
0	0	0	0	0	0	0	0	0	0	0	0	0	0	0	0	0	0	0
0	0	0	0	0	0	0	0	0	0	0	0	0	0	0	0	0	0	0
0	0	0	0	0	0	0	0	0	0	0	0	0	0	0	0	0	0	0
0	0	0	0	0	0	0	0	0	0	0	0	0	0	0	0	0	0	0
0	0	0	0	0	0	0	0	0	0	0	0	0	0	0	0	0	0	0
0	0	0	0	0	0	0	0	0	0	0	0	0	0	0	0	0	0	0
0	0	0	0	0	0	0	0	0	0	0	0	0	0	0	0	0	0	0
0	0	0	0	0	0	0	0	0	0	0	0	0	0	0	0	0	0	0
0	0	0	0	0	0	0	0	0	0	0	0	0	0	0	0	0	0	0
0	0	0	0	0	0	0	0	0	0	0	0	0	0	0	0	0	0	0
0	0	0	0	0	0	0	0	0	0	0	0	0	0	0	0	0	0	0
0	0	0	0	0	0	0	0	0	0	0	0	0	0	0	0	0	0	0
0	0	0	0	0	0	0	0	0	0	0	0	0	0	0	0	0	0	0
0	0	0	0	0	0	0	0	0	0	0	0	0	0	0	0	0	0	0
0	0	0	0	0	0	0	0	0	0	0	0	0	0	0	0	0	0	0
0	0	0	0	0	0	0	0	0	0	0	0	0	0	0	0	0	0	0
0	0	0	0	0	0	0	0	0	0	0	0	0	0	0	0	0	0	0
0	0	0	0	0	0	0	0	0	0	0	0	0	0	0	0	0	0	0
0	0	0	0	0	0	0	0	0	0	0	0	0	0	0	0	0	0	0
0	0	0	0	0	0	0	0	0	0	0	0	0	0	0	0	0	0	0
0	0	0	0	0	0	0	0	0	0	0	0	0	0	0	0	0	0	0
0	0	0	0	0	0	0	0	0	0	0	0	0	0	0	0	0	0	0
Frame 16 (32.00 ms)
0	0	0	0	0	0	0	0	0	0.3	1	2	0.7	0	0	0	0	0	0
0	0	0	0	0	0	0	0.7	2.3	4.3	10.3	18.3	10.7	6.3	1.7	0	0	0	0
0	0	0	0	0	0	1.3	7.3	18.7	19.7	30.7	48.7	39	33.3	13.3	1.7	0	0	0
0	0	0	0	0	0.3	5.3	24	44	28	30	40.3	43	44.7	31	5.3	0	0	0
0	0	0	0	0	1	7.7	22.3	27.3	22.3	28	35.7	39	39	22.7	3.7	0	0	0
0	0	0	0	0	1	7.3	15	17.7	20	25.7	26	27	18	6	0.7	0	0	0
0	0	0	0	0	0.3	2	6	9.7	12.3	16.3	17.3	13.7	4.7	0.7	0	0	0	0
0	0	0	0	0	0	0	0.7	1.7	2.3	3	3.3	2.3	0.3	0	0	0	0	0
0	0	0	0	0	0	0	0	0	0	0	0	0	0	0	0	0	0	0
0	0	0	0	0	0	0	0	0	0	0	0	0	0	0	0	0	0	0
0	0	0	0	0	0	0	0	0	0	0	0	0	0	0	0	0	0	0
0	0	0	0	0	0	0	0	0	0	0	0	0	0	0	0	0	0	0
0	0	0	0	0	0	0	0	0	0	0	0	0	0	0	0	0	0	0
0	0	0	0	0	0	0	0	0	0	0	0	0	0	0	0	0	0	0
0	0	0	0	0	0	0	0	0	0	0	0	0	0	0	0	0	0	0
0	0	0	0	0	0	0	0	0	0	0	0	0	0	0	0	0	0	0
0	0	0	0	0	0	0	0	0	0	0	0	0	0	0	0	0	0	0
0	0	0	0	0	0	0	0	0	0	0	0	0	0	0	0	0	0	0
0	0	0	0	0	0	0	0	0	0	0	0	0	0	0	0	0	0	0
0	0	0	0	0	0	0	0	0	0	0	0	0	0	0	0	0	0	0
0	0	0	0	0	0	0	0	0	0	0	0	0	0	0	0	0	0	0
0	0	0	0	0	0	0	0	0	0	0	0	0	0	0	0	0	0	0
0	0	0	0	0	0	0	0	0	0	0	0	0	0	0	0	0	0	0
0	0	0	0	0	0	0	0	0	0	0	0	0	0	0	0	0	0	0
0	0	0	0	0	0	0	0	0	0	0	0	0	0	0	0	0	0	0
0	0	0	0	0	0	0	0	0	0	0	0	0	0	0	0	0	0	0
0	0	0	0	0	0	0	0	0	0	0	0	0	0	0	0	0	0	0
0	0	0	0	0	0	0	0	0	0	0	0	0	0	0	0	0	0	0
0	0	0	0	0	0	0	0	0	0	0	0	0	0	0	0	0	0	0
0	0	0	0	0	0	0	0	0	0	0	0	0	0	0	0	0	0	0
0	0	0	0	0	0	0	0	0	0	0	0	0	0	0	0	0	0	0
0	0	0	0	0	0	0	0	0	0	0	0	0	0	0	0	0	0	0
0	0	0	0	0	0	0	0	0	0	0	0	0	0	0	0	0	0	0
Frame 17 (34.00 ms)
0	0	0	0	0	0	0	0	0	0	0.7	1	0.3	0	0	0	0	0	0
0	0	0	0	0	0	0	0.3	1.7	3.3	7.7	13.3	8	4.7	1	0	0	0	0
0	0	0	0	0	0	1	6.3	16	17	27.3	43	33.7	26.7	10	1.3	0	0	0
0	0	0	0	0	0.3	4.7	22.7	43	26.3	27.7	37.3	39.7	40	26	4.3	0	0	0
0	0	0	0	0	1	8	22	27	22	27	33.7	37.7	37.3	21	3.3	0	0	0
0	0	0	0	0	1.3	9	16.3	18.3	20.3	26	26.3	27.7	18.7	6	0.7	0	0	0
0	0	0	0	0	0.3	2.7	7.7	11	13.3	17.3	18.3	15.3	5.3	0.7	0	0	0	0
0	0	0	0	0	0	0.3	1.3	2.7	3.3	4.3	4	2.7	0.7	0	0	0	0	0
0	0	0	0	0	0	0	0	0.3	0.3	0.3	0.3	0	0	0	0	0	0	0
0	0	0	0	0	0	0	0	0	0	0	0	0	0	0	0	0	0	0
0	0	0	0	0	0	0	0	0	0	0	0	0	0	0	0	0	0	0
0	0	0	0	0	0	0	0	0	0	0	0	0	0	0	0	0	0	0
0	0	0	0	0	0	0	0	0	0	0	0	0	0	0	0	0	0	0
0	0	0	0	0	0	0	0	0	0	0	0	0	0	0	0	0	0	0
0	0	0	0	0	0	0	0	0	0	0	0	0	0	0	0	0	0	0
0	0	0	0	0	0	0	0	0	0	0	0	0	0	0	0	0	0	0
0	0	0	0	0	0	0	0	0	0	0	0	0	0	0	0	0	0	0
0	0	0	0	0	0	0	0	0	0	0	0	0	0	0	0	0	0	0
0	0	0	0	0	0	0	0	0	0	0	0	0	0	0	0	0	0	0
0	0	0	0	0	0	0	0	0	0	0	0	0	0	0	0	0	0	0
0	0	0	0	0	0	0	0	0	0	0	0	0	0	0	0	0	0	0
0	0	0	0	0	0	0	0	0	0	0	0	0	0	0	0	0	0	0
0	0	0	0	0	0	0	0	0	0	0	0	0	0	0	0	0	0	0
0	0	0	0	0	0	0	0	0	0	0	0	0	0	0	0	0	0	0
0	0	0	0	0	0	0	0	0	0	0	0	0	0	0	0	0	0	0
0	0	0	0	0	0	0	0	0	0	0	0	0	0	0	0	0	0	0
0	0	0	0	0	0	0	0	0	0	0	0	0	0	0	0	0	0	0
0	0	0	0	0	0	0	0	0	0	0	0	0	0	0	0	0	0	0
0	0	0	0	0	0	0	0	0	0	0	0	0	0	0	0	0	0	0
0	0	0	0	0	0	0	0	0	0	0	0	0	0	0	0	0	0	0
0	0	0	0	0	0	0	0	0	0	0	0	0	0	0	0	0	0	0
0	0	0	0	0	0	0	0	0	0	0	0	0	0	0	0	0	0	0
0	0	0	0	0	0	0	0	0	0	0	0	0	0	0	0	0	0	0
Frame 18 (36.00 ms)
0	0	0	0	0	0	0	0	0	0	0.3	0.7	0	0	0	0	0	0	0
0	0	0	0	0	0	0	0.3	1.3	2.7	6	10	6	3.7	1	0	0	0	0
0	0	0	0	0	0	0.7	5.3	13.7	15	24.7	39	30	21.7	8	1	0	0	0
0	0	0	0	0	0.3	4.3	21	42	25.3	26.7	35	37	36.7	22.7	3.7	0	0	0
0	0	0	0	0	1	8.3	21.7	26.3	21.3	26	32	36	36	20.3	3.3	0	0	0
0	0	0	0	0	1.7	10.3	17.7	19	20.7	26	26.7	28.3	19	6.3	0.7	0	0	0
0	0	0	0	0	0.3	3.3	9.7	12.7	14.3	18.7	19.7	16.7	6.3	1	0	0	0	0
0	0	0	0	0	0	0.3	2.3	4.7	5.3	6.3	5.7	3.3	1	0	0	0	0	0
0	0	0	0	0	0	0	0.3	0.7	0.7	0.7	0.7	0	0	0	0	0	0	0
0	0	0	0	0	0	0	0	0	0	0	0	0	0	0	0	0	0	0
0	0	0	0	0	0	0	0	0	0	0	0	0	0	0	0	0	0	0
0	0	0	0	0	0	0	0	0	0	0	0	0	0	0	0	0	0	0
0	0	0	0	0	0	0	0	0	0	0	0	0	0	0	0	0	0	0
0	0	0	0	0	0	0	0	0	0	0	0	0	0	0	0	0	0	0
0	0	0	0	0	0	0	0	0	0	0	0	0	0	0	0	0	0	0
0	0	0	0	0	0	0	0	0	0	0	0	0	0	0	0	0	0	0
0	0	0	0	0	0	0	0	0	0	0	0	0	0	0	0	0	0	0
0	0	0	0	0	0	0	0	0	0	0	0	0	0	0	0	0	0	0
0	0	0	0	0	0	0	0	0	0	0	0	0	0	0	0	0	0	0
0	0	0	0	0	0	0	0	0	0	0	0	0	0	0	0	0	0	0
0	0	0	0	0	0	0	0	0	0	0	0	0	0	0	0	0	0	0
0	0	0	0	0	0	0	0	0	0	0	0	0	0	0	0	0	0	0
0	0	0	0	0	0	0	0	0	0	0	0	0	0	0	0	0	0	0
0	0	0	0	0	0	0	0	0	0	0	0	0	0	0	0	0	0	0
0	0	0	0	0	0	0	0	0	0	0	0	0	0	0	0	0	0	0
0	0	0	0	0	0	0	0	0	0	0	0	0	0	0	0	0	0	0
0	0	0	0	0	0	0	0	0	0	0	0	0	0	0	0	0	0	0
0	0	0	0	0	0	0	0	0	0	0	0	0	0	0	0	0	0	0
0	0	0	0	0	0	0	0	0	0	0	0	0	0	0	0	0	0	0
0	0	0	0	0	0	0	0	0	0	0	0	0	0	0	0	0	0	0
0	0	0	0	0	0	0	0	0	0	0	0	0	0	0	0	0	0	0
0	0	0	0	0	0	0	0	0	0	0	0	0	0	0	0	0	0	0
0	0	0	0	0	0	0	0	0	0	0	0	0	0	0	0	0	0	0
Frame 19 (38.00 ms)
0	0	0	0	0	0	0	0	0	0	0	0.3	0	0	0	0	0	0	0
0	0	0	0	0	0	0	0.3	1	2	4.7	8	5	2.7	0.7	0	0	0	0
0	0	0	0	0	0	0.7	4.3	11.3	13	22	35.3	26.3	18	6.3	0.7	0	0	0
0	0	0	0	0	0.3	3.7	18.3	38	24	25.7	33.3	35	34.3	21	3.3	0	0	0
0	0	0	0	0	1	8.7	21.3	25.7	21	25.7	31	35.3	36	22	3.7	0	0	0
0	0	0	0	0	2	12.7	19	19.7	21.3	26.7	26.7	28.7	20	7.3	1	0	0	0
0	0	0	0	0	0.7	5	12	14.3	15.7	20	21	18	7.3	1.3	0	0	0	0
0	0	0	0	0	0	1	4	6.7	7	8.3	8	4.3	1	0	0	0	0	0
0	0	0	0	0	0	0	0.7	1	1	1.3	1	0.3	0	0	0	0	0	0
0	0	0	0	0	0	0	0	0	0	0	0	0	0	0	0	0	0	0
0	0	0	0	0	0	0	0	0	0	0	0	0	0	0	0	0	0	0
0	0	0	0	0	0	0	0	0	0	0	0	0	0	0	0	0	0	0
0	0	0	0	0	0	0	0	0	0	0	0	0	0	0	0	0	0	0
0	0	0	0	0	0	0	0	0	0	0	0	0	0	0	0	0	0	0
0	0	0	0	0	0	0	0	0	0	0	0	0	0	0	0	0	0	0
0	0	0	0	0	0	0	0	0	0	0	0	0	0	0	0	0	0	0
0	0	0	0	0	0	0	0	0	0	0	0	0	0	0	0	0	0	0
0	0	0	0	0	0	0	0	0	0	0	0	0	0	0	0	0	0	0
0	0	0	0	0	0	0	0	0	0	0	0	0	0	0	0	0	0	0
0	0	0	0	0	0	0	0	0	0	0	0	0	0	0	0	0	0	0
0	0	0	0	0	0	0	0	0	0	0	0	0	0	0	0	0	0	0
0	0	0	0	0	0	0	0	0	0	0	0	0	0	0	0	0	0	0
0	0	0	0	0	0	0	0	0	0	0	0	0	0	0	0	0	0	0
0	0	0	0	0	0	0	0	0	0	0	0	0	0	0	0	0	0	0
0	0	0	0	0	0	0	0	0	0	0	0	0	0	0	0	0	0	0
0	0	0	0	0	0	0	0	0	0	0	0	0	0	0	0	0	0	0
0	0	0	0	0	0	0	0	0	0	0	0	0	0	0	0	0	0	0
0	0	0	0	0	0	0	0	0	0	0	0	0	0	0	0	0	0	0
0	0	0	0	0	0	0	0	0	0	0	0	0	0	0	0	0	0	0
0	0	0	0	0	0	0	0	0	0	0	0	0	0	0	0	0	0	0
0	0	0	0	0	0	0	0	0	0	0	0	0	0	0	0	0	0	0
0	0	0	0	0	0	0	0	0	0	0	0	0	0	0	0	0	0	0
0	0	0	0	0	0	0	0	0	0	0	0	0	0	0	0	0	0	0
Frame 20 (40.00 ms)
0	0	0	0	0	0	0	0	0	0	0	0	0	0	0	0	0	0	0
0	0	0	0	0	0	0	0	0.7	1.7	3.7	6.3	4	2	0.3	0	0	0	0
0	0	0	0	0	0	0.7	3.7	9.7	11.3	19.7	31	22.7	14.7	5	0.7	0	0	0
0	0	0	0	0	0.3	3.3	16	34.7	22.7	24.7	31.7	33.3	31.7	18.7	3	0	0	0
0	0	0	0	0	1.3	8.7	20	24.3	20.7	25.7	31	34.7	35	21.7	3.7	0	0	0
0	0	0	0	0	2.3	14	19.7	20.3	22	27.3	27.3	29	20.7	8	1	0	0	0
0	0	0	0	0	1	7	14.3	16.3	17	21.3	22.7	20	9	1.7	0	0	0	0
0	0	0	0	0	0	1.7	6	8	8.3	10	10.3	6	1.7	0	0	0	0	0
0	0	0	0	0	0	0.3	1	1.3	1.3	1.3	1.3	0.7	0	0	0	0	0	0
0	0	0	0	0	0	0	0	0	0	0	0	0	0	0	0	0	0	0
0	0	0	0	0	0	0	0	0	0	0	0	0	0	0	0	0	0	0
0	0	0	0	0	0	0	0	0	0	0	0	0	0	0	0	0	0	0
0	0	0	0	0	0	0	0	0	0	0	0	0	0	0	0	0	0	0
0	0	0	0	0	0	0	0	0	0	0	0	0	0	0	0	0	0	0
0	0	0	0	0	0	0	0	0	0	0	0	0	0	0	0	0	0	0
0	0	0	0	0	0	0	0	0	0	0	0	0	0	0	0	0	0	0
0	0	0	0	0	0	0	0	0	0	0	0	0	0	0	0	0	0	0
0	0	0	0	0	0	0	0	0	0	0	0	0	0	0	0	0	0	0
0	0	0	0	0	0	0	0	0	0	0	0	0	0	0	0	0	0	0
0	0	0	0	0	0	0	0	0	0	0	0	0	0	0	0	0	0	0
0	0	0	0	0	0	0	0	0	0	0	0	0	0	0	0	0	0	0
0	0	0	0	0	0	0	0	0	0	0	0	0	0	0	0	0	0	0
0	0	0	0	0	0	0	0	0	0	0	0	0	0	0	0	0	0	0
0	0	0	0	0	0	0	0	0	0	0	0	0	0	0	0	0	0	0
0	0	0	0	0	0	0	0	0	0	0	0	0	0	0	0	0	0	0
0	0	0	0	0	0	0	0	0	0	0	0	0	0	0	0	0	0	0
0	0	0	0	0	0	0	0	0	0	0	0	0	0	0	0	0	0	0
0	0	0	0	0	0	0	0	0	0	0	0	0	0	0	0	0	0	0
0	0	0	0	0	0	0	0	0	0	0	0	0	0	0	0	0	0	0
0	0	0	0	0	0	0	0	0	0	0	0	0	0	0	0	0	0	0
0	0	0	0	0	0	0	0	0	0	0	0	0	0	0	0	0	0	0
0	0	0	0	0	0	0	0	0	0	0	0	0	0	0	0	0	0	0
0	0	0	0	0	0	0	0	0	0	0	0	0	0	0	0	0	0	0
Frame 21 (42.00 ms)
0	0	0	0	0	0	0	0	0	0	0	0	0	0	0	0	0	0	0
0	0	0	0	0	0	0	0	0.3	1.3	3	5	3	1.3	0.3	0	0	0	0
0	0	0	0	0	0	0.3	3	8.3	9.3	16.7	26.7	18.7	11.3	4	0.3	0	0	0
0	0	0	0	0	0.3	3	14	32	21.3	23.3	30.3	31.7	29.3	16.7	2.7	0	0	0
0	0	0	0	0	1.3	8.7	19.3	23.7	20.3	25	30.3	34.3	34.7	21.3	3.3	0	0	0
0	0	0	0	0	2.7	15.7	20.7	20.7	22.3	27.7	27.7	29.3	21.3	8.7	1	0	0	0
0	0	0	0	0	1.3	9.3	16.7	17.7	18.7	22.7	24	21.3	10	2	0	0	0	0
0	0	0	0	0	0.3	2.7	7.3	9.7	9.7	11.7	12.3	7.7	2	0.3	0	0	0	0
0	0	0	0	0	0	0.3	1.7	2.3	2	2	1.7	1	0	0	0	0	0	0
0	0	0	0	0	0	0	0	0.3	0	0	0	0	0	0	0	0	0	0
0	0	0	0	0	0	0	0	0	0	0	0	0	0	0	0	0	0	0
0	0	0	0	0	0	0	0	0	0	0	0	0	0	0	0	0	0	0
0	0	0	0	0	0	0	0	0	0	0	0	0	0	0	0	0	0	0
0	0	0	0	0	0	0	0	0	0	0	0	0	0	0	0	0	0	0
0	0	0	0	0	0	0	0	0	0	0	0	0	0	0	0	0	0	0
0	0	0	0	0	0	0	0	0	0	0	0	0	0	0	0	0	0	0
0	0	0	0	0	0	0	0	0	0	0	0	0	0	0	0	0	0	0
0	0	0	0	0	0	0	0	0	0	0	0	0	0	0	0	0	0	0
0	0	0	0	0	0	0	0	0	0	0	0	0	0	0	0	0	0	0
0	0	0	0	0	0	0	0	0	0	0	0	0	0	0	0	0	0	0
0	0	0	0	0	0	0	0	0	0	0	0	0	0	0	0	0	0	0
0	0	0	0	0	0	0	0	0	0	0	0	0	0	0	0	0	0	0
0	0	0	0	0	0	0	0	0	0	0	0	0	0	0	0	0	0	0
0	0	0	0	0	0	0	0	0	0	0	0	0	0	0	0	0	0	0
0	0	0	0	0	0	0	0	0	0	0	0	0	0	0	0	0	0	0
0	0	0	0	0	0	0	0	0	0	0	0	0	0	0	0	0	0	0
0	0	0	0	0	0	0	0	0	0	0	0	0	0	0	0	0	0	0
0	0	0	0	0	0	0	0	0	0	0	0	0	0	0	0	0	0	0
0	0	0	0	0	0	0	0	0	0	0	0	0	0	0	0	0	0	0
0	0	0	0	0	0	0	0	0	0	0	0	0	0	0	0	0	0	0
0	0	0	0	0	0	0	0	0	0	0	0	0	0	0	0	0	0	0
0	0	0	0	0	0	0	0	0	0	0	0	0	0	0	0	0	0	0
0	0	0	0	0	0	0	0	0	0	0	0	0	0	0	0	0	0	0
Frame 22 (44.00 ms)
0	0	0	0	0	0	0	0	0	0	0	0	0	0	0	0	0	0	0
0	0	0	0	0	0	0	0	0.3	1	2.3	4	2.3	1	0.3	0	0	0	0
0	0	0	0	0	0	0.3	2.3	7	7.7	14.3	22.7	15.3	9	3	0.3	0	0	0
0	0	0	0	0	0.3	2.3	12.3	29	20	22.3	28.7	30	26.7	14.3	2.3	0	0	0
0	0	0	0	0	1.3	8.7	18.7	22.7	20	24.7	29.7	33.3	33.7	20.3	3.3	0	0	0
0	0	0	0	0	3	16.7	21.3	21.3	22.7	28.3	28	30	22	9	1.3	0	0	0
0	0	0	0	0	2	11.3	18.3	19	19.3	23.7	25	22.7	11	2.3	0	0	0	0
0	0	0	0	0	0.7	4	9	11.3	11.3	13	13.7	9.7	2.7	0.3	0	0	0	0
0	0	0	0	0	0	1	2.7	4.3	4	2.7	2.3	1.3	0.3	0	0	0	0	0
0	0	0	0	0	0	0	0.3	0.7	0.7	0	0	0	0	0	0	0	0	0
0	0	0	0	0	0	0	0	0	0	0	0	0	0	0	0	0	0	0
0	0	0	0	0	0	0	0	0	0	0	0	0	0	0	0	0	0	0
0	0	0	0	0	0	0	0	0	0	0	0	0	0	0	0	0	0	0
0	0	0	0	0	0	0	0	0	0	0	0	0	0	0	0	0	0	0
0	0	0	0	0	0	0	0	0	0	0	0	0	0	0	0	0	0	0
0	0	0	0	0	0	0	0	0	0	0	0	0	0	0	0	0	0	0
0	0	0	0	0	0	0	0	0	0	0	0	0	0	0	0	0	0	0
0	0	0	0	0	0	0	0	0	0	0	0	0	0	0	0	0	0	0
0	0	0	0	0	0	0	0	0	0	0	0	0	0	0	0	0	0	0
0	0	0	0	0	0.3	0	0	0	0	0	0	0	0	0	0	0	0	0
0	0	0	0	0	0	0	0	0	0	0	0	0	0	0	0	0	0	0
0	0	0	0	0	0	0	0	0	0	0	0	0	0	0	0	0	0	0
0	0	0	0	0	0	0	0	0	0	0	0	0	0	0	0	0	0	0
0	0	0	0	0	0	0	0	0	0	0	0	0	0	0	0	0	0	0
0	0	0	0	0	0	0	0	0	0	0	0	0	0	0	0	0	0	0
0	0	0	0	0	0	0	0	0	0	0	0	0	0	0	0	0	0	0
0	0	0	0	0	0	0	0	0	0	0	0	0	0	0	0	0	0	0
0	0	0	0	0	0	0	0	0	0	0	0	0	0	0	0	0	0	0
0	0	0	0	0	0	0	0	0	0	0	0	0	0	0	0	0	0	0
0	0	0	0	0	0	0	0	0	0	0	0	0	0	0	0	0	0	0
0	0	0	0	0	0	0	0	0	0	0	0	0	0	0	0	0	0	0
0	0	0	0	0	0	0	0	0	0	0	0	0	0	0	0	0	0	0
0	0	0	0	0	0	0	0	0	0	0	0	0	0	0	0	0	0	0
Frame 23 (46.00 ms)
0	0	0	0	0	0	0	0	0	0	0	0	0	0	0	0	0	0	0
0	0	0	0	0	0	0	0	0.3	0.7	1.7	3.3	1.7	0.7	0	0	0	0	0
0	0	0	0	0	0	0.3	2	6	6.3	11.7	19	12.3	7	2.3	0.3	0	0	0
0	0	0	0	0	0.3	2	10.7	26.3	18.7	21	27	28.3	24.3	12.3	2	0	0	0
0	0	0	0	0	1.3	8.3	18	21.7	19	23.3	29	33	33	20.3	3.3	0	0	0
0	0	0	0	0	3.3	17.7	22	21.3	22.3	27.7	28	30.3	22.3	9.3	1.3	0	0	0
0	0	0	0	0	2.3	13.7	20	20	20	24.3	26	23.7	12	2.7	0.3	0	0	0
0	0	0	0	0	1	5.7	10.3	12.7	13	14	15.7	11	3	0.3	0	0	0	0
0	0	0	0	0	0.3	2	4.3	6	5.7	3.7	3	1.7	0.3	0	0	0	0	0
0	0	0	0	0	0	0.3	1	1.3	1	0.3	0	0	0	0	0	0	0	0
0	0	0	0	0	0	0	0	0	0	0	0	0	0	0	0	0	0	0
0	0	0	0	0	0	0	0	0	0	0	0	0	0	0	0	0	0	0
0	0	0	0	0	0	0	0	0	0	0	0	0	0	0	0	0	0	0
0	0	0	0	0	0	0	0	0	0	0	0	0	0	0	0	0	0	0
0	0	0	0	0	0.3	0	0	0	0	0	0	0	0	0	0	0	0	0
0	0	0	0	0	0	0	0	0	0	0	0	0	0	0	0	0	0	0
0	0	0	0	0.3	0.3	0	0	0	0	0	0	0	0	0	0	0	0	0
0	0	0	0	0.3	0.3	0.3	0	0	0	0	0	0	0	0	0	0	0	0
0	0	0	0	0.3	0.3	0.3	0	0	0	0	0	0	0	0	0	0	0	0
0	0	0	0	0.3	0.7	0.3	0	0	0	0	0	0	0	0	0	0	0	0
0	0	0	0	0.3	0.7	0.7	0.3	0.3	0	0	0	0	0	0	0	0	0	0
0	0	0	0	0	0	0.3	0	0.3	0	0	0	0	0	0	0	0	0	0
0	0	0	0	0	0	0	0	0	0	0	0	0	0	0	0	0	0	0
0	0	0	0	0	0	0	0	0	0	0	0	0	0	0	0	0	0	0
0	0	0	0	0	0	0	0	0	0	0	0	0	0	0	0	0	0	0
0	0	0	0	0	0	0	0	0	0	0	0	0	0	0	0	0	0	0
0	0	0	0	0	0	0	0	0	0	0	0	0	0	0	0	0	0	0
0	0	0	0	0	0	0	0	0	0	0	0	0	0	0	0	0	0	0
0	0	0	0	0	0	0	0	0	0	0	0	0	0	0	0	0	0	0
0	0	0	0	0	0	0	0	0	0	0	0	0	0	0	0	0	0	0
0	0	0	0	0	0	0	0	0	0	0	0	0	0	0	0	0	0	0
0	0	0	0	0	0	0	0	0	0	0	0	0	0	0	0	0	0	0
0	0	0	0	0	0	0	0	0	0	0	0	0	0	0	0	0	0	0
Frame 24 (48.00 ms)
0	0	0	0	0	0	0	0	0	0	0	0	0	0	0	0	0	0	0
0	0	0	0	0	0	0	0	0	0.3	1.3	2.7	1.3	0.3	0	0	0	0	0
0	0	0	0	0	0	0	1.7	5.3	5.3	9.3	15.3	10	5.3	1.7	0.3	0	0	0
0	0	0	0	0	0	1.7	9	23.7	17.3	20	25.7	26.3	22.3	10.3	1.7	0	0	0
0	0	0	0	0	1	7.7	16.3	20.7	18.7	23.3	28	32	32.3	20	3.3	0	0	0
0	0	0	0	0	3.3	18	22	21.7	22.7	28	28	30.3	23	10	1.3	0	0	0
0	0	0	0	0	2.7	15	21	20.7	20.3	24.7	26.7	24.3	13	3	0.3	0	0	0
0	0	0	0	0	1.3	7.3	12	14	14	15.3	17.3	12.3	3.7	0.3	0	0	0	0
0	0	0	0	0	0.7	3.7	5.7	7.3	7	5.7	5	2.3	0.3	0	0	0	0	0
0	0	0	0	0	0.3	1.3	2.3	2.7	1.7	0.7	0.7	0	0	0	0	0	0	0
0	0	0	0	0	0	0.3	0.3	0.3	0	0	0	0	0	0	0	0	0	0
0	0	0	0	0	0	0.3	0	0	0	0	0	0	0	0	0	0	0	0
0	0	0	0	0	0.3	0.3	0	0	0	0	0	0	0	0	0	0	0	0
0	0	0	0	0	0.3	0	0	0	0	0	0	0	0	0	0	0	0	0
0	0	0	0	0.3	0.7	0.3	0	0	0	0	0	0	0	0	0	0	0	0
0	0	0	0	0.3	0.7	0.3	0	0	0	0	0	0	0	0	0	0	0	0
0	0	0	0	0.7	0.7	0.3	0	0	0	0	0	0	0	0	0	0	0	0
0	0	0	0.3	0.7	0.7	0.7	0	0	0	0	0	0	0	0	0	0	0	0
0	0	0	0.7	1	1	1	0.3	0	0	0	0	0	0	0	0	0	0	0
0	0	0	0.3	1	2	1.3	0.7	0.3	0	0	0	0	0	0	0	0	0	0
0	0	0	0.3	1	1.7	1.7	1	0.7	0.3	0	0.3	0.3	0	0	0	0	0	0
0	0	0	0	0.3	0.7	0.7	0.7	0.7	0.3	0	0	0.3	0.3	0	0	0	0	0
0	0	0	0	0	0	0.3	0.3	0.3	0	0	0	0	0	0	0	0	0	0
0	0	0	0	0	0	0	0	0	0	0	0	0	0	0	0	0	0	0
0	0	0	0	0	0	0	0	0	0	0	0	0	0	0	0	0	0	0
0	0	0	0	0	0	0	0	0	0	0	0	0	0	0	0	0	0	0
0	0	0	0	0	0	0	0	0	0	0	0	0	0	0	0	0	0	0
0	0	0	0	0	0	0	0	0	0	0	0	0	0	0	0	0	0	0
0	0	0	0	0	0	0	0	0	0	0	0	0	0	0	0	0	0	0
0	0	0	0	0	0	0	0	0	0	0	0	0	0	0	0	0	0	0
0	0	0	0	0	0	0	0	0	0	0	0	0	0	0	0	0	0	0
0	0	0	0	0	0	0	0	0	0	0	0	0	0	0	0	0	0	0
0	0	0	0	0	0	0	0	0	0	0	0	0	0	0	0	0	0	0
Frame 25 (50.00 ms)
0	0	0	0	0	0	0	0	0	0	0	0	0	0	0	0	0	0	0
0	0	0	0	0	0	0	0	0	0.3	1	2	1	0.3	0	0	0	0	0
0	0	0	0	0	0	0	1.3	4.3	4	7.3	12.3	8	4.3	1.3	0	0	0	0
0	0	0	0	0	0	1.3	7.7	20.7	16	19	24.7	25.7	21.3	9.3	1.3	0	0	0
0	0	0	0	0	1	7	14.7	19.3	18	22.7	28	32	32.3	20	3.3	0	0	0
0	0	0	0	0	3.3	18	21.7	21.3	21.7	27.7	28	30.3	23.3	10.3	1.3	0	0	0
0	0	0	0	0	3.3	16.3	21.7	21.3	20.7	25	27	25	14	3.7	0.3	0	0	0
0	0	0	0	0	1.7	9	13	15.3	15.3	16.7	18.7	13.7	4.7	0.7	0	0	0	0
0	0	0	0	0	1	5.3	7.3	9	8.7	7.7	7.3	3.3	0.7	0	0	0	0	0
0	0	0	0	0	0.7	3	4.3	5.3	3.3	1.7	1	0.3	0	0	0	0	0	0
0	0	0	0	0	0.3	1	1	1	0.3	0	0	0	0	0	0	0	0	0
0	0	0	0	0	0.3	0.7	0.3	0	0	0	0	0	0	0	0	0	0	0
0	0	0	0	0	0.7	0.7	0	0	0	0	0	0	0	0	0	0	0	0
0	0	0	0	0.7	1	0.7	0	0	0	0	0	0	0	0	0	0	0	0
0	0	0	0.3	1.3	1.7	1	0	0	0	0	0	0	0	0	0	0	0	0
0	0	0	0.3	1	1.3	0.7	0	0	0	0	0	0	0	0	0	0	0	0
0	0	0	0.3	1.3	1	0.7	0.3	0	0	0	0	0	0	0	0	0	0	0
0	0	0	1	1.7	1.7	1.3	0.7	0	0	0	0	0	0	0	0	0	0	0
0	0	0.3	1.3	1.7	2.3	2	1	0.3	0	0	0	0	0	0	0	0	0	0
0	0	0.7	1.3	2	3	2.7	1.7	1	0.3	0	0	0.3	0	0	0	0	0	0
0	0	0.3	1.3	3	3	2.7	3	2.7	1.3	0.3	0.7	1.3	1	0.3	0	0	0	0
0	0	0	0.3	1	2	2.3	2.3	2.3	1.7	0.7	0.7	1	1	0.3	0	0	0	0
0	0	0	0	0.3	0.7	1	0.7	1	0.7	0.7	0.3	0.3	0.3	0	0	0	0	0
0	0	0	0	0	0	0	0	0.3	0	0	0	0	0	0	0	0	0	0
0	0	0	0	0	0	0	0	0	0	0	0	0	0	0	0	0	0	0
0	0	0	0	0	0	0	0	0	0	0	0	0	0	0	0	0	0	0
0	0	0	0	0	0	0	0	0	0	0	0	0	0	0	0	0	0	0
0	0	0	0	0	0	0	0	0	0	0	0	0	0	0	0	0	0	0
0	0	0	0	0	0	0	0	0	0	0	0	0	0	0	0	0	0	0
0	0	0	0	0	0	0	0	0	0	0	0	0	0	0	0	0	0	0
0	0	0	0	0	0	0	0	0	0	0	0	0	0	0	0	0	0	0
0	0	0	0	0	0	0	0	0	0	0	0	0	0	0	0	0	0	0
0	0	0	0	0	0	0	0	0	0	0	0	0	0	0	0	0	0	0
Frame 26 (52.00 ms)
0	0	0	0	0	0	0	0	0	0	0	0	0	0	0	0	0	0	0
0	0	0	0	0	0	0	0	0	0	0.7	1.3	0.7	0	0	0	0	0	0
0	0	0	0	0	0	0	1	3.7	3.3	6	9.3	7	4	2	0.3	0	0	0
0	0	0	0	0	0	1	6.3	18.3	15	18.3	23.3	24.3	21	11.7	2	0	0	0
0	0	0	0	0	1	6	13	18.3	18	23	28	31.3	32.3	20.7	3.3	0	0	0
0	0	0	0	0	3.3	17.3	21.3	21.3	21.7	28	28.3	30.3	24	11	1.7	0	0	0
0	0	0	0	0	3.3	16.7	22	21.7	21.3	25.3	27.7	25.7	15.3	4.7	0.3	0	0	0
0	0	0	0	0	2	10.3	14	16.3	16.7	17.7	19.7	15	6.7	1.3	0	0	0	0
0	0	0	0	0	1.7	6.7	8.3	10.3	10	9	8.7	4.7	1.3	0	0	0	0	0
0	0	0	0	0	1.3	4.3	5.7	7	5.3	2.7	1.3	0.7	0	0	0	0	0	0
0	0	0	0	0	1	2	1.7	1.7	1	0.3	0	0	0	0	0	0	0	0
0	0	0	0	0.3	1	1.3	0.7	0.3	0	0	0	0	0	0	0	0	0	0
0	0	0	0	0.7	1.7	1.7	0.3	0	0	0	0	0	0	0	0	0	0	0
0	0	0	0.3	1	2	1.3	0.3	0	0	0	0	0	0	0	0	0	0	0
0	0	0	0.7	2.7	3.3	2	0.3	0	0	0	0	0	0	0	0	0	0	0
0	0	0	0.7	2	2.3	1.3	0.3	0	0	0	0	0	0	0	0	0	0	0
0	0	0	1	2	1.7	1	0.3	0	0	0	0	0	0	0	0	0	0	0
0	0	0.3	1.7	2.7	2.7	2.3	1	0.3	0	0	0	0	0	0	0	0	0	0
0	0	0.7	2.3	2.7	3.3	3.3	1.3	0.7	0	0	0	0	0	0	0	0	0	0
0	0.3	1.7	2.3	2.7	4	3.7	2.7	1.3	0.7	0.3	0.7	0.7	0.3	0	0	0	0	0
0	0.3	1.3	2.7	4	4	4	4.3	3.7	2	1.3	2	3.7	2.7	0.7	0	0	0	0
0	0	0.3	1	2	3	3.7	3.3	3.3	3	2	2	3.3	3.3	1.3	0	0	0	0
0	0	0	0	0.3	1.3	2.3	1.7	2	2	1.7	1	1.3	1.3	0.7	0	0	0	0
0	0	0	0	0	0.3	0.7	0.7	1	0.7	0.7	0.3	0.3	0.3	0	0	0	0	0
0	0	0	0	0	0	0	0	0	0	0	0	0	0	0	0	0	0	0
0	0	0	0	0	0	0	0	0	0	0	0	0	0	0	0	0	0	0
0	0	0	0	0	0	0	0	0	0	0	0	0	0	0	0	0	0	0
0	0	0	0	0	0	0	0	0	0	0	0	0	0	0	0	0	0	0
0	0	0	0	0	0	0	0	0	0	0	0	0	0	0	0	0	0	0
0	0	0	0	0	0	0	0	0	0	0	0	0	0	0	0	0	0	0
0	0	0	0	0	0	0	0	0	0	0	0	0	0	0	0	0	0	0
0	0	0	0	0	0	0	0	0	0	0	0	0	0	0	0	0	0	0
0	0	0	0	0	0	0	0	0	0	0	0	0	0	0	0	0	0	0
Frame 27 (54.00 ms)
0	0	0	0	0	0	0	0	0	0	0	0	0	0	0	0	0	0	0
0	0	0	0	0	0	0	0	0	0	0.3	0.7	0.3	0	0	0	0	0	0
0	0	0	0	0	0	0	0.7	3	3	5	7.3	5.7	3.7	1.7	0.3	0	0	0
0	0	0	0	0	0	0.7	4.7	15	13.7	17.7	22.3	23.3	20	11.7	2	0	0	0
0	0	0	0	0	0.7	5	11.3	16.7	17.7	22.7	27.3	30.3	31.3	20	3.3	0	0	0
0	0	0	0	0	3	16.3	20.3	21.3	22.7	28	28	30.3	24.3	11.7	1.7	0	0	0
0	0	0	0	0	3.3	16.3	22	22.3	22	26	28	26.3	16.3	5.7	0.7	0	0	0
0	0	0	0	0	2	10.3	14.7	17	17.7	19	20.7	16.3	8	1.7	0	0	0	0
0	0	0	0	0	1.7	7.7	9.3	11	11	10	10	6	1.7	0.3	0	0	0	0
0	0	0	0	0.3	2	5.7	6.7	8.3	6.7	3.7	1.7	0.7	0	0	0	0	0	0
0	0	0	0	0.3	1.7	2.7	2.3	2.7	1.7	0.7	0	0	0	0	0	0	0	0
0	0	0	0	0.3	1.3	2	1.3	0.7	0	0	0	0	0	0	0	0	0	0
0	0	0	0	1	2.3	2.3	1	0.3	0	0	0	0	0	0	0	0	0	0
0	0	0	0.3	1.7	2.7	1.7	0.7	0	0	0	0	0	0	0	0	0	0	0
0	0	0	0.7	3.3	4.3	3.3	1	0	0	0	0	0	0	0	0	0	0	0
0	0	0	0.7	2.7	3.3	2.3	0.7	0	0	0	0	0	0	0	0	0	0	0
0	0	0.3	1.3	2.7	2.7	2	0.7	0	0	0	0	0	0	0	0	0	0	0
0	0	0.3	2.3	3.7	3.7	3.7	1.7	0.3	0	0	0	0	0	0	0	0	0	0
0	0.3	1.3	3	3.7	4.3	4	2	1	0.3	0	0	0	0	0	0	0	0	0
0	0.7	2.7	3	3.3	4.7	4.3	3.3	2	1	0.7	1	1	0.7	0.3	0	0	0	0
0	0.3	2.3	3.7	4.7	4.3	4.7	5	4.3	2.7	2	3	4.7	3.7	1.3	0	0	0	0
0	0	0.7	1.7	2.7	3.3	4.3	4	4.3	3.7	3	3	4	4.3	2	0.3	0	0	0
0	0	0	0.3	0.7	2	3	2	2.7	2.3	2.3	1.7	2	2.7	1.3	0.3	0	0	0
0	0	0	0	0	0.3	1.3	1.7	2.3	1.7	1	1	0.7	0.7	0.3	0	0	0	0
0	0	0	0	0	0	0.3	0.3	0.3	0.3	0.3	0	0	0	0	0	0	0	0
0	0	0	0	0	0	0	0	0	0	0	0	0	0	0	0	0	0	0
0	0	0	0	0	0	0	0	0	0	0	0	0	0	0	0	0	0	0
0	0	0	0	0	0	0	0	0	0	0	0	0	0	0	0	0	0	0
0	0	0	0	0	0	0	0	0	0	0	0	0	0	0	0	0	0	0
0	0	0	0	0	0	0	0	0	0	0	0	0	0	0	0	0	0	0
0	0	0	0	0	0	0	0	0	0	0	0	0	0	0	0	0	0	0
0	0	0	0	0	0	0	0	0	0	0	0	0	0	0	0	0	0	0
0	0	0	0	0	0	0	0	0	0	0	0	0	0	0	0	0	0	0
Frame 28 (56.00 ms)
0	0	0	0	0	0	0	0	0	0	0	0	0	0	0	0	0	0	0
0	0	0	0	0	0	0	0	0	0	0.3	0.7	0.3	0	0	0	0	0	0
0	0	0	0	0	0	0	0.7	2.3	2.3	4	6	5	3.3	1.7	0.3	0	0	0
0	0	0	0	0	0	0.3	3.7	12	12	16.7	21.3	21.7	19	11.7	2	0	0	0
0	0	0	0	0	0.7	4	9.7	15	16.7	22.3	26.7	29.3	30	20.3	3.3	0	0	0
0	0	0	0	0	2.7	14.7	19.7	21	21.7	28	28	30.3	24.3	12.3	2	0	0	0
0	0	0	0	0	2.7	14.7	21.7	22.3	22	26	28	26.7	17.3	7	1	0	0	0
0	0	0	0	0	2	10	14.7	17.3	18	19	21	17	9.3	2.3	0.3	0	0	0
0	0	0	0	0	1.7	8	9.7	11.7	11.7	10.7	10.7	7	2	0.3	0	0	0	0
0	0	0	0	0.3	2	6	7.3	9	7.7	4.7	2.3	1	0	0	0	0	0	0
0	0	0	0	0.3	1.7	3.3	3	3.3	2	0.7	0	0	0	0	0	0	0	0
0	0	0	0	0.3	1.7	2.7	1.7	1	0.3	0	0	0	0	0	0	0	0	0
0	0	0	0	1	3	3	1.7	0.3	0	0	0	0	0	0	0	0	0	0
0	0	0	0.3	1.7	3	2.3	0.7	0	0	0	0	0	0	0	0	0	0	0
0	0	0	0.7	4	5.3	4	1.3	0	0	0	0	0	0	0	0	0	0	0
0	0	0	1	3	4	3	1	0	0	0	0	0	0	0	0	0	0	0
0	0	0.3	1.7	3.3	3.3	2.3	1	0	0	0	0	0	0	0	0	0	0	0
0	0	0.7	3	4.7	4.7	4.3	2	0.3	0	0	0	0	0	0	0	0	0	0
0	0.3	2	3.7	4.3	5.3	4.7	2.7	1.3	0.3	0	0	0	0	0	0	0	0	0
0	0.7	3.3	3.7	3.7	5	4.7	3.7	2.3	1.3	0.7	1	1.3	0.7	0.3	0	0	0	0
0	0.7	3.3	4.3	5.3	5	5.3	5.7	5	3.3	2	3.3	5.3	4.3	1.3	0.3	0	0	0
0	0	1	2.3	3.3	4	5	5	5	4.3	3.7	3.7	4.7	4.7	2.7	0.3	0	0	0
0	0	0	0.3	1	2.7	3.7	2.7	3	3	2.7	2	2.7	3.7	2.3	0.7	0	0	0
0	0	0	0	0.3	1	2	2.3	3	2	1.7	1.3	1.3	1.3	1.3	0.3	0	0	0
0	0	0	0	0	0	0.3	0.3	0.7	0.7	0.3	0.3	0.3	0.3	0.3	0	0	0	0
0	0	0	0	0	0	0	0	0	0	0	0	0	0	0	0	0	0	0
0	0	0	0	0	0	0	0	0	0	0	0	0	0	0	0	0	0	0
0	0	0	0	0	0	0	0	0	0	0	0	0	0	0	0	0	0	0
0	0	0	0	0	0	0	0	0	0	0	0	0	0	0	0	0	0	0
0	0	0	0	0	0	0	0	0	0	0	0	0	0	0	0	0	0	0
0	0	0	0	0	0	0	0	0	0	0	0	0	0	0	0	0	0	0
0	0	0	0	0	0	0	0	0	0	0	0	0	0	0	0	0	0	0
0	0	0	0	0	0	0	0	0	0	0	0	0	0	0	0	0	0	0
Frame 29 (58.00 ms)
0	0	0	0	0	0	0	0	0	0	0	0	0	0	0	0	0	0	0
0	0	0	0	0	0	0	0	0	0	0	0.3	0.3	0	0	0	0	0	0
0	0	0	0	0	0	0	0.3	1.7	2	3.3	5	4.3	3.3	1.7	0.3	0	0	0
0	0	0	0	0	0	0.3	3	10	10.7	15.3	19.7	20.7	18.3	12	2	0	0	0
0	0	0	0	0	0.3	3.3	8.3	13.7	15.7	20.7	24.7	28	29.3	22	4	0	0	0
0	0	0	0	0	2	12.7	18.3	20	21.3	27.3	26.7	29.7	24.3	13.7	2.3	0	0	0
0	0	0	0	0	2	13	20.7	21.7	21.7	26	28	26.7	17.7	8	1	0	0	0
0	0	0	0	0	1.7	9	14.3	17	18	19.3	21.3	17.3	10	2.7	0.3	0	0	0
0	0	0	0	0	1.7	7.7	9.7	11.7	12	11	11.3	8	2.7	0.3	0	0	0	0
0	0	0	0	0.3	2	6.3	7.7	9.3	8.3	5.3	3	1.3	0.3	0	0	0	0	0
0	0	0	0	0.3	1.7	3.7	3.3	3.7	2.3	1	0.3	0	0	0	0	0	0	0
0	0	0	0	0.3	2	3.3	2	1.3	0.3	0	0	0	0	0	0	0	0	0
0	0	0	0	1	3	3.3	2	0.7	0	0	0	0	0	0	0	0	0	0
0	0	0	0.3	2	3.3	2.7	1	0.3	0	0	0	0	0	0	0	0	0	0
0	0	0	1	4.7	6	4.7	1.7	0.3	0	0	0	0	0	0	0	0	0	0
0	0	0	1	3.7	4.7	3.3	1.3	0.3	0	0	0	0	0	0	0	0	0	0
0	0	0.3	2	3.7	3.7	3	1.7	0.3	0	0	0	0	0	0	0	0	0	0
0	0	1	3.3	5.3	5.3	5.3	2.7	0.7	0	0	0	0	0	0	0	0	0	0
0	0.3	2.3	4.3	5	6	5.7	3	1.3	0.3	0	0	0	0	0	0	0	0	0
0	0.7	4	4.3	4.3	5.7	5.3	4.3	2.7	1.7	1	1.3	1.3	1	0.3	0	0	0	0
0	0.7	4	5	5.7	5.3	6	6.3	5.7	3.7	2.7	4	5.7	4.3	1.7	0.3	0	0	0
0	0.3	1.3	2.7	3.7	4.3	6	5.7	5.3	5	4.3	4	5.3	5	3	0.7	0	0	0
0	0	0	0.7	1.7	3.3	4.3	3.3	3.7	3.7	3.3	2.7	3.3	4.3	3.3	1	0	0	0
0	0	0	0	0.3	1.3	2.7	3	3.7	2.7	2.3	2	2	2.7	2.7	0.7	0	0	0
0	0	0	0	0	0.3	0.3	0.7	1	1	0.7	0.3	0.3	0.3	0.3	0	0	0	0
0	0	0	0	0	0	0	0	0	0	0	0	0	0	0	0	0	0	0
0	0	0	0	0	0	0	0	0	0	0	0	0	0	0	0	0	0	0
0	0	0	0	0	0	0	0	0	0	0	0	0	0	0	0	0	0	0
0	0	0	0	0	0	0	0	0	0	0	0	0	0	0	0	0	0	0
0	0	0	0	0	0	0	0	0	0	0	0	0	0	0	0	0	0	0
0	0	0	0	0	0	0	0	0	0	0	0	0	0	0	0	0	0	0
0	0	0	0	0	0	0	0	0	0	0	0	0	0	0	0	0	0	0
0	0	0	0	0	0	0	0	0	0	0	0	0	0	0	0	0	0	0
Frame 30 (60.00 ms)
0	0	0	0	0	0	0	0	0	0	0	0	0	0	0	0	0	0	0
0	0	0	0	0	0	0	0	0	0	0	0.3	0	0	0	0	0	0	0
0	0	0	0	0	0	0	0.3	1.3	1.7	3	4.7	4	3	1.7	0.3	0	0	0
0	0	0	0	0	0	0.3	2.3	8	9.7	14.3	18.3	19.7	17.7	11.7	2	0	0	0
0	0	0	0	0	0.3	3	7.3	12.3	14.7	19.7	23.3	26	28.3	21.7	4	0	0	0
0	0	0	0	0	1.7	10.7	16.7	17.7	19.7	25.3	25.7	28	24	14	2.3	0	0	0
0	0	0	0	0	2	11.7	20	20	21	24.7	27.3	26.3	18	8.7	1.3	0	0	0
0	0	0	0	0	1.3	8.7	14	17	18	19.3	21.7	17.7	10.7	3.3	0.3	0	0	0
0	0	0	0	0	1.3	7.7	10	12	12.3	11.3	12	8.3	3	0.7	0	0	0	0
0	0	0	0	0	2	6.7	8	10	9	6.3	4	1.7	0.3	0	0	0	0	0
0	0	0	0	0.3	1.7	4	3.7	4	3	1.3	0.7	0	0	0	0	0	0	0
0	0	0	0	0.3	2	3.7	2.3	1.7	0.7	0	0	0	0	0	0	0	0	0
0	0	0	0	1	3.3	4	2.3	1	0	0	0	0	0	0	0	0	0	0
0	0	0	0.3	2	3.7	3	1.3	0.3	0	0	0	0	0	0	0	0	0	0
0	0	0	1	5	6.7	5.7	2.3	0.7	0	0	0	0	0	0	0	0	0	0
0	0	0	1.3	4	5.3	4	1.3	0.3	0	0	0	0	0	0	0	0	0	0
0	0	0.3	2.3	4.3	4.3	3.7	2	0.3	0	0	0	0	0	0	0	0	0	0
0	0	1	3.7	6	6.3	6.3	3.3	1	0	0	0	0	0	0	0	0	0	0
0	0.3	2.3	4.7	5.7	6.7	6.3	3.7	2	0.7	0.3	0.3	0	0	0	0	0	0	0
0	1	4.3	4.7	4.7	6.3	6	5	3.3	2	1.3	1.7	1.7	1	0.3	0	0	0	0
0	0.7	4.3	5.3	6.3	6	6.7	7.3	6.3	4.7	3.3	4.7	6.7	5.3	2.7	0.3	0	0	0
0	0.3	1.7	3.3	4.3	5	6.7	6.7	6.3	6	5	5	6.3	6	4	1.3	0	0	0
0	0	0.3	1	2	3.7	5	4	4.7	4.3	4	3.3	4	5.7	5	2	0.3	0	0
0	0	0	0	0.3	2	3.3	4	4.3	3.3	3.3	3	3	4.7	4.7	1.3	0	0	0
0	0	0	0	0	0.3	0.7	1	1.7	2	1.7	1	0.7	1	1	0.3	0	0	0
0	0	0	0	0	0	0	0	0.3	0.3	0.3	0	0	0	0	0	0	0	0
0	0	0	0	0	0	0	0	0	0	0	0	0	0	0	0	0	0	0
0	0	0	0	0	0	0	0	0	0	0	0	0	0	0	0	0	0	0
0	0	0	0	0	0	0	0	0	0	0	0	0	0	0	0	0	0	0
0	0	0	0	0	0	0	0	0	0	0	0	0	0	0	0	0	0	0
0	0	0	0	0	0	0	0	0	0	0	0	0	0	0	0	0	0	0
0	0	0	0	0	0	0	0	0	0	0	0	0	0	0	0	0	0	0
0	0	0	0	0	0	0	0	0	0	0	0	0	0	0	0	0	0	0
Frame 31 (62.00 ms)
0	0	0	0	0	0	0	0	0	0	0	0	0	0	0	0	0	0	0
0	0	0	0	0	0	0	0	0	0	0	0.3	0	0	0	0	0	0	0
0	0	0	0	0	0	0	0.3	1	1.3	2.7	4	4	3	1.7	0.3	0	0	0
0	0	0	0	0	0	0.3	2	6.7	8.7	13.3	17.7	18.7	17.3	12	2	0	0	0
0	0	0	0	0	0.3	2.3	6.3	11.3	14	18.7	22.3	24.7	27	22	4	0	0	0
0	0	0	0	0	1.3	9.3	15.7	17	19.3	25	24	26	22.3	14.3	2.3	0	0	0
0	0	0	0	0	1.7	10.3	19	19	20.7	24.3	25.7	24.7	17.7	9.3	1.3	0	0	0
0	0	0	0	0	1.3	7.7	13.7	16.3	18	19.3	21.3	17.3	11	4	0.7	0	0	0
0	0	0	0	0	1.3	7.7	10	12	12.3	12	12.3	9	3.7	0.7	0	0	0	0
0	0	0	0	0	2	6.7	8.3	10.3	9.7	7.3	5.3	2	0.3	0	0	0	0	0
0	0	0	0	0.3	2	4.3	4	4.7	3.3	1.7	0.7	0	0	0	0	0	0	0
0	0	0	0	0.3	2.3	4	2.7	2	1	0.3	0	0	0	0	0	0	0	0
0	0	0	0	1	3.7	4.3	2.7	1	0.3	0	0	0	0	0	0	0	0	0
0	0	0	0.3	2.3	4.3	3.7	1.7	0.7	0	0	0	0	0	0	0	0	0	0
0	0	0	1	5.3	7.3	6.3	2.7	1	0	0	0	0	0	0	0	0	0	0
0	0	0	1.3	4.3	5.7	4.7	2	0.3	0	0	0	0	0	0	0	0	0	0
0	0	0.3	2.3	4.7	5	4.3	2.7	0.3	0	0	0	0	0	0	0	0	0	0
0	0	1	4	6.3	7	7	3.7	1	0	0	0	0	0	0	0	0	0	0
0	0.3	2.7	5	6	7.3	7	4.3	2.3	0.7	0.3	0.3	0	0	0	0	0	0	0
0	1	5	5	5	6.7	6.3	5.7	3.7	2.3	1.7	2	2	1.3	0.7	0	0	0	0
0	1	4.7	6	6.7	6.3	7.3	8.3	7.3	5	3.7	5	7.3	6	3.3	0.7	0	0	0
0	0.3	1.7	3.7	4.7	5.3	7.7	8	7.3	7	6	5.3	6.7	6.7	4.7	2	0.3	0	0
0	0	0.3	1	2	4.3	6	5	5.7	5.3	5	4	4.7	6.7	6.3	3.7	0.7	0	0
0	0	0	0	0.7	2.3	4.3	5	5.3	4.3	4	3.7	4	6	7	3.3	0.3	0	0
0	0	0	0	0	0.3	0.7	1.3	2.3	3	2.7	2	1.3	1.7	1.7	0.7	0	0	0
0	0	0	0	0	0	0	0	0.3	0.7	0.3	0.3	0	0	0	0	0	0	0
0	0	0	0	0	0	0	0	0	0	0	0	0	0	0	0	0	0	0
0	0	0	0	0	0	0	0	0	0	0	0	0	0	0	0	0	0	0
0	0	0	0	0	0	0	0	0	0	0	0	0	0	0	0	0	0	0
0	0	0	0	0	0	0	0	0	0	0	0	0	0	0	0	0	0	0
0	0	0	0	0	0	0	0	0	0	0	0	0	0	0	0	0	0	0
0	0	0	0	0	0	0	0	0	0	0	0	0	0	0	0	0	0	0
0	0	0	0	0	0	0	0	0	0	0	0	0	0	0	0	0	0	0
Frame 32 (64.00 ms)
0	0	0	0	0	0	0	0	0	0	0	0	0	0	0	0	0	0	0
0	0	0	0	0	0	0	0	0	0	0	0	0	0	0	0	0	0	0
0	0	0	0	0	0	0	0	1	1.3	2.3	3.7	3.7	3	1.7	0.3	0	0	0
0	0	0	0	0	0	0	1.3	5.3	7.7	12.3	16.7	18	16.7	12	2	0	0	0
0	0	0	0	0	0.3	2	5.3	10	13.3	18	21.7	24	26.3	22	4	0	0	0
0	0	0	0	0	1.3	7.7	14	16	18.7	23.7	23.3	26	22.3	14.3	2.3	0	0	0
0	0	0	0	0	1.3	8.7	16.3	18	20.3	24	25.7	24.7	18	9.7	1.7	0	0	0
0	0	0	0	0	1	7	13	16.3	18	19.3	21.3	17.7	11.7	4.7	0.7	0	0	0
0	0	0	0	0	1.3	7.3	10	12	12.7	12	13	9.3	4.3	1	0	0	0	0
0	0	0	0	0	1.7	7	8.7	10.7	10.3	8.3	6.3	2.7	0.7	0	0	0	0	0
0	0	0	0	0.3	2	4.7	4.3	5	4	2.7	1.3	0.3	0	0	0	0	0	0
0	0	0	0	0.3	2.3	4.3	3.3	2.3	1.3	0.3	0	0	0	0	0	0	0	0
0	0	0	0	1.3	4	4.7	3	1.3	0.7	0	0	0	0	0	0	0	0	0
0	0	0	0.3	2.3	4.7	4	2	1	0.3	0	0	0	0	0	0	0	0	0
0	0	0	1	5.7	7.7	7	3.3	1.7	0.3	0	0	0	0	0	0	0	0	0
0	0	0	1.3	4.7	6.3	5	2.3	0.7	0	0	0	0	0	0	0	0	0	0
0	0	0.3	2.7	5	5.3	5	3.3	0.7	0	0	0	0	0	0	0	0	0	0
0	0	1.3	4.3	7	7.7	8	4.3	1.3	0.3	0	0	0	0	0	0	0	0	0
0	0.3	3	5.3	6.7	8	7.7	4.7	2.7	1	0.3	0.3	0.3	0	0	0	0	0	0
0	1	5	5.3	5.7	7.3	7	6	4	2.7	2	2.3	2.3	1.7	0.7	0	0	0	0
0	1	5	6.3	7.3	7	8.3	9	8	5.7	4.3	5.3	7.7	7	4	1	0	0	0
0	0.3	2	4	5	6	8.7	9	8.3	7.7	6.7	6.3	7	7	5.3	2.7	0.3	0	0
0	0	0.3	1	2.7	5	6.7	6	6.3	6	5.7	4.3	5	7	7	4.7	1	0	0
0	0	0	0	1	3.3	4.7	5.7	6.3	5	5	4.3	4.3	7	8.7	5.3	1	0	0
0	0	0	0	0	0.7	1	2	3	4	3.7	3	1.7	2	2.3	1	0	0	0
0	0	0	0	0	0	0	0.3	0.3	0.7	0.7	0.3	0.3	0.3	0	0	0	0	0
0	0	0	0	0	0	0	0	0	0	0	0	0	0	0	0	0	0	0
0	0	0	0	0	0	0	0	0	0	0	0	0	0	0	0	0	0	0
0	0	0	0	0	0	0	0	0	0	0	0	0	0	0	0	0	0	0
0	0	0	0	0	0	0	0	0	0	0	0	0	0	0	0	0	0	0
0	0	0	0	0	0	0	0	0	0	0	0	0	0	0	0	0	0	0
0	0	0	0	0	0	0	0	0	0	0	0	0	0	0	0	0	0	0
0	0	0	0	0	0	0	0	0	0	0	0	0	0	0	0	0	0	0
Frame 33 (66.00 ms)
0	0	0	0	0	0	0	0	0	0	0	0	0	0	0	0	0	0	0
0	0	0	0	0	0	0	0	0	0	0	0	0	0	0	0	0	0	0
0	0	0	0	0	0	0	0	0.7	1	2.3	3.3	3.3	2.7	1.7	0.3	0	0	0
0	0	0	0	0	0	0	1	4.3	7	12	16.3	17.3	16	12	2.3	0	0	0
0	0	0	0	0	0	1.3	4.7	9.3	12.7	17.3	21	23.3	25.7	22	4.3	0	0	0
0	0	0	0	0	1	6.3	13	15.3	18.3	23.7	23.3	25.7	22.3	14.7	2.7	0	0	0
0	0	0	0	0	1	7	15	17.3	20.3	24	25.7	24.7	18.3	10.3	1.7	0	0	0
0	0	0	0	0	1	6	12.3	16	18	19.3	21.3	18	12.3	5.3	0.7	0	0	0
0	0	0	0	0	1.3	7	10	12.3	12.7	12.3	13.3	10	5	1.3	0	0	0	0
0	0	0	0	0	1.7	7	8.7	11	10.7	9	7.7	3.3	1	0	0	0	0	0
0	0	0	0	0.3	2	4.7	5	5.3	4.7	3	1.3	0.3	0	0	0	0	0	0
0	0	0	0	0.3	2.3	4.7	3.7	3	1.7	0.7	0	0	0	0	0	0	0	0
0	0	0	0	1.3	4.3	5	3.3	1.7	0.7	0	0	0	0	0	0	0	0	0
0	0	0	0.3	2.7	5	4.3	2.3	1.3	0.7	0	0	0	0	0	0	0	0	0
0	0	0	1	6	8.3	7.7	4	2.3	0.7	0	0	0	0	0	0	0	0	0
0	0	0	1.3	5	6.7	5.7	2.7	1	0	0	0	0	0	0	0	0	0	0
0	0	0.3	2.7	5.3	5.7	5.7	3.7	1	0	0	0	0	0	0	0	0	0	0
0	0	1.3	4.7	7.3	8.3	8.3	5	1.7	0.3	0	0	0	0	0	0	0	0	0
0	0.3	3	5.7	7	8.7	8.3	5.3	3	1.3	0.3	0.3	0.3	0	0	0	0	0	0
0	1	5.3	5.7	6	8	7.7	6.7	4.7	3	2.3	2.7	2.7	2	1	0	0	0	0
0	1	5.3	6.7	7.7	7.3	9.3	10	9	6.3	5	6	8	7.3	4.3	1	0	0	0
0	0.3	2.3	4.3	5.3	6.7	9.7	10	9	8.7	7.3	7	7.7	7.3	5.7	3	0.7	0	0
0	0	0.3	1.3	3	5.7	7.7	6.7	7	6.7	6.3	4.7	5.3	7.7	8	6	1.3	0	0
0	0	0	0.3	1	3.7	5.7	6.7	7	6	6	5	5	8	10.3	7.7	1.3	0	0
0	0	0	0	0	0.7	1.3	2.3	3.7	4.7	4.7	3.7	2	2.7	3.3	2	0.3	0	0
0	0	0	0	0	0	0	0.3	0.7	0.7	0.7	0.7	0.3	0.3	0.3	0	0	0	0
0	0	0	0	0	0	0	0	0	0	0	0	0	0	0	0	0	0	0
0	0	0	0	0	0	0	0	0	0	0	0	0	0	0	0	0	0	0
0	0	0	0	0	0	0	0	0	0	0	0	0	0	0	0	0	0	0
0	0	0	0	0	0	0	0	0	0	0	0	0	0	0	0	0	0	0
0	0	0	0	0	0	0	0	0	0	0	0	0	0	0	0	0	0	0
0	0	0	0	0	0	0	0	0	0	0	0	0	0	0	0	0	0	0
0	0	0	0	0	0	0	0	0	0	0	0	0	0	0	0	0	0	0
Frame 34 (68.00 ms)
0	0	0	0	0	0	0	0	0	0	0	0	0	0	0	0	0	0	0
0	0	0	0	0	0	0	0	0	0	0	0	0	0	0	0	0	0	0
0	0	0	0	0	0	0	0	0.3	1	2	3	3.3	2.7	2	0.3	0	0	0
0	0	0	0	0	0	0	0.7	3.3	6	10.7	15.3	16.7	15.7	12.3	2.3	0	0	0
0	0	0	0	0	0	1	4	8.3	12.3	16.7	20	22.3	24.7	22	4.3	0	0	0
0	0	0	0	0	0.7	5	11.7	14.7	17.7	22.7	23	25.7	22	15	2.7	0	0	0
0	0	0	0	0	0.7	5.7	13.3	16.7	19.7	22.7	25.3	24.7	18.3	10.7	1.7	0	0	0
0	0	0	0	0	0.7	5.3	11.7	15.7	17.7	19	21.3	18.3	12.7	6.3	1	0	0	0
0	0	0	0	0	1	6.3	9.7	12.3	13	12.7	13.7	10.7	5.7	1.7	0	0	0	0
0	0	0	0	0	1.7	7	9	11.3	11.3	9.7	8.3	4	1	0	0	0	0	0
0	0	0	0	0.3	2	4.7	5	6	5.3	4	1.7	0.7	0	0	0	0	0	0
0	0	0	0	0.3	2.7	5	4	3.3	2.7	1	0	0	0	0	0	0	0	0
0	0	0	0	1.3	4.3	5.7	3.7	2	1	0.3	0	0	0	0	0	0	0	0
0	0	0	0.3	2.7	5	5	2.7	1.7	0.7	0	0	0	0	0	0	0	0	0
0	0	0	1	6.3	8.7	8.3	4.3	2.7	0.7	0	0	0	0	0	0	0	0	0
0	0	0	1.3	5	7.3	6	3	1	0.3	0	0	0	0	0	0	0	0	0
0	0	0.7	3	5.3	6.3	6	4.3	1.3	0	0	0	0	0	0	0	0	0	0
0	0	1.3	4.7	7.7	8.7	9.3	5.3	2	0.3	0	0	0	0	0	0	0	0	0
0	0.7	3.3	6	7.3	9	8.7	5.7	3.3	1.3	0.7	0.3	0.3	0	0	0	0	0	0
0	1	5.7	6	6	8.3	8	7.3	5	3.3	2.7	3	3	2	1	0	0	0	0
0	1.3	5.7	7	8.3	8	10	10.7	9.7	7	5.3	6.7	9	7.7	5	1.3	0	0	0
0	0.3	2.3	4.7	5.7	7	10.7	11.3	10	9.7	8.3	7.7	8.3	7.7	6	3.7	0.7	0	0
0	0	0.3	1.3	3.3	6.3	8.3	7.3	8	7.7	7	5.3	6	8.3	8.7	7	1.7	0	0
0	0	0	0.3	1.3	4.3	6.3	7.7	7.7	6.3	6.7	5.7	6	9.3	12	10	2	0	0
0	0	0	0	0.3	1	2	3	4.3	5.3	5.3	4.3	2.7	3.7	4.7	3	0.7	0	0
0	0	0	0	0	0	0.3	0.3	0.7	1	1	0.7	0.3	0.3	0.7	0.3	0	0	0
0	0	0	0	0	0	0	0	0	0	0	0	0	0	0	0	0	0	0
0	0	0	0	0	0	0	0	0	0	0	0	0	0	0	0	0	0	0
0	0	0	0	0	0	0	0	0	0	0	0	0	0	0	0	0	0	0
0	0	0	0	0	0	0	0	0	0	0	0	0	0	0	0	0	0	0
0	0	0	0	0	0	0	0	0	0	0	0	0	0	0	0	0	0	0
0	0	0	0	0	0	0	0	0	0	0	0	0	0	0	0	0	0	0
0	0	0	0	0	0	0	0	0	0	0	0	0	0	0	0	0	0	0
Frame 35 (70.00 ms)
0	0	0	0	0	0	0	0	0	0	0	0	0	0	0	0	0	0	0
0	0	0	0	0	0	0	0	0	0	0	0	0	0	0	0	0	0	0
0	0	0	0	0	0	0	0	0.3	0.7	1.7	2.7	3	2.7	1.7	0.3	0	0	0
0	0	0	0	0	0	0	0.7	2.7	5.3	10.3	14.7	16	15	12.3	2.3	0	0	0
0	0	0	0	0	0	0.7	3.3	7.7	11.7	16	19.3	21.3	23.7	22	4.3	0	0	0
0	0	0	0	0	0.3	3.7	10.7	14	17	22	21.7	24.3	21.7	15.3	2.7	0	0	0
0	0	0	0	0	0.3	4.3	12	16.3	19.3	22.3	24	23.3	18	11.3	2	0	0	0
0	0	0	0	0	0.7	4.3	11.3	15.7	17.7	18.7	21	18	13	7	1	0	0	0
0	0	0	0	0	1	5.7	9.7	12.3	13.3	13	14	11	6.3	2	0.3	0	0	0
0	0	0	0	0	1.7	6.7	9.3	11.7	11.7	10	9.3	5	1.3	0.3	0	0	0	0
0	0	0	0	0.3	1.7	5	5.3	6	5.7	4.7	2.3	0.7	0	0	0	0	0	0
0	0	0	0	0.3	2.7	5.3	4.3	3.7	3	1.3	0.3	0	0	0	0	0	0	0
0	0	0	0	1.3	4.7	6	4	2.3	1.3	0.3	0	0	0	0	0	0	0	0
0	0	0	0.3	2.7	5.3	5.3	3	1.7	1	0	0	0	0	0	0	0	0	0
0	0	0	1	6.3	9	9	5	3	1	0	0	0	0	0	0	0	0	0
0	0	0	1.3	5	7.7	6.7	3.3	1.3	0.3	0	0	0	0	0	0	0	0	0
0	0	0.7	3	5.7	6.7	6.7	4.7	1.3	0	0	0	0	0	0	0	0	0	0
0	0	1.3	5	8.3	9.3	10	6	2.3	0.3	0	0	0	0	0	0	0	0	0
0	0.7	3.3	6.3	7.7	9.7	9.3	6.3	3.7	1.7	0.7	0.7	0.3	0.3	0	0	0	0	0
0	1	5.7	6	6.7	8.7	8.7	7.7	5.7	4	3.3	3.3	3.3	2.3	1	0	0	0	0
0	1.3	6	7.3	8.7	8.7	10.7	11.7	10.3	7.7	6	7.3	9.7	8.3	5.3	1.3	0	0	0
0	0.3	2.7	5	6.3	7.7	11.7	12.3	11	10.3	9	8.7	9	8	6.3	4	1	0	0
0	0	0.3	1.7	4	7	9	8	8.7	8	7.7	6	6.7	9	9.7	8.3	2.3	0.3	0
0	0	0	0.3	1.7	5	7	8.3	8.3	7.3	7.7	6.7	7	10.3	14	12.3	3	0	0
0	0	0	0	0.3	1	2.3	3.7	5	6	6	5	3.3	4.3	6	4.3	0.7	0	0
0	0	0	0	0	0	0.3	0.7	1	1.3	1.3	1	0.3	0.7	0.7	0.3	0	0	0
0	0	0	0	0	0	0	0	0	0	0	0	0	0	0	0	0	0	0
0	0	0	0	0	0	0	0	0	0	0	0	0	0	0	0	0	0	0
0	0	0	0	0	0	0	0	0	0	0	0	0	0	0	0	0	0	0
0	0	0	0	0	0	0	0	0	0	0	0	0	0	0	0	0	0	0
0	0	0	0	0	0	0	0	0	0	0	0	0	0	0	0	0	0	0
0	0	0	0	0	0	0	0	0	0	0	0	0	0	0	0	0	0	0
0	0	0	0	0	0	0	0	0	0	0	0	0	0	0	0	0	0	0
Frame 36 (72.00 ms)
0	0	0	0	0	0	0	0	0	0	0	0	0	0	0	0	0	0	0
0	0	0	0	0	0	0	0	0	0	0	0	0	0	0	0	0	0	0
0	0	0	0	0	0	0	0	0.3	0.7	1.7	2.7	2.7	2.3	1.7	0.3	0	0	0
0	0	0	0	0	0	0	0.3	2	4.7	9.3	13.7	15	14.3	12	2.3	0	0	0
0	0	0	0	0	0	0.7	3	7	11	15	18.7	20.7	22.7	21.3	4.3	0	0	0
0	0	0	0	0	0.3	2.7	9.7	13	16.3	21	21.3	23.7	20.7	15	3	0	0	0
0	0	0	0	0	0.3	3	10.7	15.3	18.7	21.7	24	23.3	18	11.7	2	0	0	0
0	0	0	0	0	0.3	3.7	11	15.3	17.3	18.7	21	18.3	13.3	7.7	1.3	0	0	0
0	0	0	0	0	1	5.3	9.7	12.7	13.3	13	14.3	11.7	6.7	2	0.3	0	0	0
0	0	0	0	0	1.3	6.7	9.3	12	12	10.7	10	5.7	1.7	0.3	0	0	0	0
0	0	0	0	0	1.7	5	5.7	6.3	6	5.3	3	1	0	0	0	0	0	0
0	0	0	0	0.3	2.7	5.3	4.7	4	3.3	1.7	0.3	0	0	0	0	0	0	0
0	0	0	0	1.3	4.7	6.3	4	2.3	1.7	0.3	0	0	0	0	0	0	0	0
0	0	0	0.3	3	5.7	5.7	3.3	2	1.3	0.3	0	0	0	0	0	0	0	0
0	0	0	1.3	6.7	9.7	9.7	5.3	3.7	1.3	0	0	0	0	0	0	0	0	0
0	0	0	1.7	5.3	8	7	3.7	1.7	0.3	0	0	0	0	0	0	0	0	0
0	0	0.7	3.3	5.7	7	7	5	1.7	0.3	0	0	0	0	0	0	0	0	0
0	0	1.7	5.3	8.7	10	10.7	6.3	2.7	0.7	0	0	0	0	0	0	0	0	0
0	0.7	4	6.3	8	10	10	6.7	4	1.7	0.7	0.7	0.3	0.3	0	0	0	0	0
0	1.3	6.3	6.7	7	9.3	9.3	8.3	6	4.3	3.7	4	3.7	2.3	1.3	0.3	0	0	0
0	1.3	6.3	7.7	9	9	11.7	12.7	11	8	6.3	8	10.3	9	6	1.7	0.3	0	0
0	0.3	3	5.3	6.7	8	12.3	13.3	11.7	11	9.7	9.3	9.7	8.7	7	4.7	1	0	0
0	0	0.7	2	4.3	7.3	9.7	8.7	9	8.7	8.3	6.3	7	9.7	10.3	9	2.7	0.3	0
0	0	0	0.3	2	5.3	7.7	9	9	7.7	8.3	7	7.7	11.7	15.7	14	3.7	0.3	0
0	0	0	0	0.3	1.3	3	4.3	5.7	6.7	6.7	5.7	3.7	5.3	7.7	6	1.3	0	0
0	0	0	0	0	0	0.3	0.7	1	1.7	1.7	1.3	0.7	1	1.3	0.7	0	0	0
0	0	0	0	0	0	0	0	0	0	0	0	0	0	0	0	0	0	0
0	0	0	0	0	0	0	0	0	0	0	0	0	0	0	0	0	0	0
0	0	0	0	0	0	0	0	0	0	0	0	0	0	0	0	0	0	0
0	0	0	0	0	0	0	0	0	0	0	0	0	0	0	0	0	0	0
0	0	0	0	0	0	0	0	0	0	0	0	0	0	0	0	0	0	0
0	0	0	0	0	0	0	0	0	0	0	0	0	0	0	0	0	0	0
0	0	0	0	0	0	0	0	0	0	0	0	0	0	0	0	0	0	0
Frame 37 (74.00 ms)
0	0	0	0	0	0	0	0	0	0	0	0	0	0	0	0	0	0	0
0	0	0	0	0	0	0	0	0	0	0	0	0	0	0	0	0	0	0
0	0	0	0	0	0	0	0	0.3	0.7	1.3	2.3	2.3	2.3	1.7	0.3	0	0	0
0	0	0	0	0	0	0	0.3	1.7	4.3	8.7	13	14	13.3	11.3	2	0	0	0
0	0	0	0	0	0	0.3	2.7	6.3	10.7	14.7	18	19.7	21.3	21	4	0	0	0
0	0	0	0	0	0.3	2.3	8.7	12.3	16	20.3	20.7	22.7	20	15	3	0	0	0
0	0	0	0	0	0.3	2.7	9.7	14.7	18.7	21	22.7	22.3	17.7	11.7	2	0	0	0
0	0	0	0	0	0.3	3.3	10.3	15.3	17.3	18.3	19.7	17.7	13.3	8	1.3	0	0	0
0	0	0	0	0	0.7	4.7	9.7	12.7	13.3	13	14.3	12	7	2.3	0.3	0	0	0
0	0	0	0	0	1.3	6.3	9.3	12.3	12.7	11.3	10.7	6.3	1.7	0.3	0	0	0	0
0	0	0	0	0	1.7	5	5.7	6.7	6.7	6	3.3	1.3	0	0	0	0	0	0
0	0	0	0	0.3	2.7	5.7	5	4	3.7	2	0.3	0	0	0	0	0	0	0
0	0	0	0	1.3	5	6.3	4.3	2.7	1.7	0.3	0	0	0	0	0	0	0	0
0	0	0	0.3	3	5.7	6	3.7	2.3	1.3	0.3	0	0	0	0	0	0	0	0
0	0	0	1.3	6.7	10	10.3	5.7	4	1.7	0.3	0	0	0	0	0	0	0	0
0	0	0.3	1.7	5.7	8.3	7.7	4	2	0.3	0	0	0	0	0	0	0	0	0
0	0	0.7	3.7	6.3	7.3	7.7	5.7	2	0.3	0	0	0	0	0	0	0	0	0
0	0.3	1.7	5.7	9	10.7	11.3	7	3.3	0.7	0	0	0	0	0	0	0	0	0
0	0.7	4	7	8.7	10.7	10.7	7.3	4.7	2	0.7	0.7	0.3	0.3	0	0	0	0	0
0	1.3	6.7	6.7	7.3	9.7	9.7	8.7	6.3	4.7	4	4.3	4	2.7	1.3	0.3	0	0	0
0	1.3	6.3	8	9.7	9.7	12.3	13.3	11.7	8.7	6.7	8.7	11	9.7	6.7	2	0.3	0	0
0	0.7	3	5.3	7	8.3	13.3	14.3	12.7	11.7	10.3	10	10.3	9	7.3	5	1.3	0	0
0	0	0.7	2.3	4.7	8	10.3	9.3	9.7	9.3	9	7	7.7	10	11	10	3.3	0.3	0
0	0	0	0.3	2	6	8.3	10	9.7	8.3	9	7.7	8.3	12.7	17	16	4.3	0.3	0
0	0	0	0	0.3	1.7	3.3	4.7	6.3	7.3	7.3	6.3	4.3	6	9	7.3	1.7	0	0
0	0	0	0	0	0	0.3	0.7	1.3	2.3	2	1.7	1	1.3	2.3	1.3	0.3	0	0
0	0	0	0	0	0	0	0	0	0.3	0	0	0	0	0.3	0.3	0	0	0
0	0	0	0	0	0	0	0	0	0	0	0	0	0	0	0.3	0	0	0
0	0	0	0	0	0	0	0	0	0	0	0	0	0	0	0	0	0	0
0	0	0	0	0	0	0	0	0	0	0	0	0	0	0	0	0	0	0
0	0	0	0	0	0	0	0	0	0	0	0	0	0	0	0	0	0	0
0	0	0	0	0	0	0	0	0	0	0	0	0	0	0	0	0	0	0
0	0	0	0	0	0	0	0	0	0	0	0	0	0	0	0	0	0	0
Frame 38 (76.00 ms)
0	0	0	0	0	0	0	0	0	0	0	0	0	0	0	0	0	0	0
0	0	0	0	0	0	0	0	0	0	0	0	0	0	0	0	0	0	0
0	0	0	0	0	0	0	0	0	0.7	1.3	2	2.3	2	1.7	0.3	0	0	0
0	0	0	0	0	0	0	0.3	1.7	4	8	12	13.3	12.7	10.3	2	0	0	0
0	0	0	0	0	0	0.3	2.3	6	10	14	17	18.7	20	17.7	3.3	0	0	0
0	0	0	0	0	0	2	7.7	11.7	15.3	19.3	19.3	21.7	19.3	14	3	0	0	0
0	0	0	0	0	0	2	8.7	13.7	18	20.3	22	21.7	17.7	12	2	0	0	0
0	0	0	0	0	0.3	3	10	15	17	18.3	19.7	17.7	13.7	8.3	1.3	0	0	0
0	0	0	0	0	0.7	4.7	9.7	12.7	13.3	13.3	14.3	12	7.3	2.7	0.3	0	0	0
0	0	0	0	0	1.3	6.3	9.3	12.7	13	11.7	11	6.7	2	0.3	0	0	0	0
0	0	0	0	0	1.7	5.3	6	7	7	6.7	4	1.3	0.3	0	0	0	0	0
0	0	0	0	0.3	2.7	6	5.3	4.3	4	2.3	0.7	0	0	0	0	0	0	0
0	0	0	0	1.3	5.3	7	4.7	2.7	2	0.7	0	0	0	0	0	0	0	0
0	0	0	0.3	3	6.3	6.7	4	2.3	1.7	0.3	0	0	0	0	0	0	0	0
0	0	0	1.3	7	10.7	11	6.3	4.3	1.7	0.3	0	0	0	0	0	0	0	0
0	0	0.3	2	6	9	8	4.3	2	0.3	0	0	0	0	0	0	0	0	0
0	0	0.7	3.7	6.7	8	8.3	6	2.3	0.3	0	0	0	0	0	0	0	0	0
0	0.3	2	6	9.7	11.3	12	7.7	3.7	0.7	0	0	0	0	0	0	0	0	0
0	0.7	4.3	7	9	11.3	11.3	7.7	5	2	1	0.7	0.7	0.3	0	0	0	0	0
0	1.7	6.7	7	7.7	10.3	10.3	9.3	6.7	4.7	4.3	4.7	4.3	3	1.7	0.3	0	0	0
0	1.7	6.7	8.3	10	10	13	14	12.3	9	7.3	9.3	11.7	10.3	7.3	2	0.3	0	0
0	0.7	3.3	5.7	7.3	9	14.3	15.3	13.3	12.7	11.3	11	11	9.7	8.3	5.7	1.3	0	0
0	0	0.7	2.3	4.7	8.3	11	10	10.3	10	9.3	7.3	8	10.7	11.7	10.7	4	0.3	0
0	0	0	0.3	2.3	6.3	8.7	10.3	10.3	9	9.7	8.3	9	13.7	18.7	17.7	5.7	0.7	0
0	0	0	0	0.3	1.7	4	5.3	6.3	7.7	8	6.7	4.7	6.7	10	9	2.3	0.3	0
0	0	0	0	0	0	0.7	0.7	1.7	2.3	2.3	1.7	1.3	1.7	3	2	0.3	0	0
0	0	0	0	0	0	0	0	0	0.3	0.3	0	0	0.3	0.7	0.7	0	0	0
0	0	0	0	0	0	0	0	0	0	0	0	0	0	0.3	0.7	0	0	0
0	0	0	0	0	0	0	0	0	0.3	0	0	0	0	0	0	0	0	0
0	0	0	0	0	0	0	0	0	0	0	0	0	0	0	0	0	0	0
0	0	0	0	0	0	0	0	0	0	0	0	0	0	0	0	0	0	0
0	0	0	0	0	0	0	0	0	0	0	0	0	0	0	0	0	0	0
0	0	0	0	0	0	0	0	0	0	0	0	0	0	0	0	0	0	0
Frame 39 (78.00 ms)
0	0	0	0	0	0	0	0	0	0	0	0	0	0	0	0	0	0	0
0	0	0	0	0	0	0	0	0	0	0	0	0	0	0	0	0	0	0
0	0	0	0	0	0	0	0	0	0.3	1.3	2	2.3	2	1.3	0.3	0	0	0
0	0	0	0	0	0	0	0.3	1.3	3.7	7.3	11.3	12.7	12	9.7	1.7	0	0	0
0	0	0	0	0	0	0.3	2	5.7	9.7	13.3	16.3	18	19.3	16.7	3.3	0	0	0
0	0	0	0	0	0	1.7	7.3	11	14.7	18.7	19	21	18.3	13.7	2.7	0	0	0
0	0	0	0	0	0	2	8.3	13.3	17.7	19.7	21.7	21.3	17	11.7	2	0	0	0
0	0	0	0	0	0.3	2.7	10	15	17	18	19.7	17.7	13.7	8.3	1.3	0	0	0
0	0	0	0	0	0.7	4.3	9.7	13	13.7	13.3	14.7	12.3	7.7	2.7	0.3	0	0	0
0	0	0	0	0	1.3	6.3	9.7	13	13	12	11.7	7.3	2.3	0.3	0	0	0	0
0	0	0	0	0	1.7	5.3	6.3	7	7	7.3	4.3	1.7	0.3	0	0	0	0	0
0	0	0	0	0.3	2.7	6	5.7	4.7	4.3	2.7	0.7	0	0	0	0	0	0	0
0	0	0	0	1.3	5.3	7	5	3	2.3	1	0	0	0	0	0	0	0	0
0	0	0	0.3	3	6.3	6.7	4.3	2.7	2	0.3	0	0	0	0	0	0	0	0
0	0	0	1.3	7.3	11	11.7	7	5	2	0.3	0	0	0	0	0	0	0	0
0	0	0.3	2	6	9.3	8.7	4.7	2.3	0.7	0	0	0	0	0	0	0	0	0
0	0	0.7	4	6.7	8.3	9	6.3	2.7	0.3	0	0	0	0	0	0	0	0	0
0	0.3	2	6.3	10	12	13	8	4	0.7	0	0	0	0	0	0	0	0	0
0	0.7	4.3	7.3	9.3	12	12	8.3	5	2	1	0.7	0.7	0.3	0	0	0	0	0
0	1.7	7	7.3	8	10.7	11	10	7	5	4.7	5	4.7	3.3	1.7	0.3	0	0	0
0	1.7	7	8.7	10.3	10.3	13.7	14.7	13	9.7	8	10	12.3	11	8	2.3	0.3	0	0
0	0.7	3.3	6	7.7	9.3	15	16.3	14	13.3	12	12	11.7	10.3	8.7	6	1.7	0	0
0	0	0.7	2.3	5	8.7	11.3	10.3	11	10.3	10	8	8.7	11.7	12.7	11.7	4.3	0.7	0
0	0	0	0.3	2.3	6.3	9	11	10.7	9.3	10	8.7	9.7	15	20	19.3	6.3	0.7	0
0	0	0	0	0.3	2	4	5.7	7	8.3	8.3	7.3	5.3	7.3	11	10	3	0.3	0
0	0	0	0	0	0.3	0.7	1	1.7	2.7	2.7	2.3	1.3	2.3	4	3	0.7	0	0
0	0	0	0	0	0	0	0	0	0.3	0.3	0.3	0	0.3	1	1.3	0.3	0	0
0	0	0	0	0	0	0	0	0	0	0	0	0	0	0.7	1	0.3	0	0
0	0	0	0	0	0	0	0	0	0.3	0	0	0	0	0	0.3	0	0	0
0	0	0	0	0	0	0	0	0	0	0	0	0	0	0	0	0	0	0
0	0	0	0	0	0	0	0	0	0	0	0	0	0	0	0	0	0	0
0	0	0	0	0	0	0	0	0	0	0	0	0	0	0	0	0	0	0
0	0	0	0	0	0	0	0	0	0	0	0	0	0	0	0	0	0	0
Frame 40 (80.00 ms)
0	0	0	0	0	0	0	0	0	0	0	0	0	0	0	0	0	0	0
0	0	0	0	0	0	0	0	0	0	0	0	0	0	0	0	0	0	0
0	0	0	0	0	0	0	0	0	0.3	1	2	2	1.7	1.3	0.3	0	0	0
0	0	0	0	0	0	0	0.3	1.3	3.3	7	10.7	12	11.3	9	1.7	0	0	0
0	0	0	0	0	0	0.3	2	5.3	9	12.7	15.7	17.3	18.7	15.7	3	0	0	0
0	0	0	0	0	0	1.7	7	10.3	14	17.7	18	20.3	18	13.3	2.7	0	0	0
0	0	0	0	0	0	2	8	13	17	19	20.7	21.3	17	11.7	2	0	0	0
0	0	0	0	0	0.3	2.7	10	14.7	17	17.7	18.7	17.3	13.7	8.7	1.3	0	0	0
0	0	0	0	0	0.7	4.3	9.7	13	13.7	13.3	14.3	12.3	8	2.7	0.3	0	0	0
0	0	0	0	0	1.3	6.7	10	13	13.3	12.3	12	7.7	2.3	0.3	0	0	0	0
0	0	0	0	0	1.7	5.3	6.7	7.3	7.7	7.7	5	1.7	0.3	0	0	0	0	0
0	0	0	0	0.3	3	6.3	6	5	4.3	3	1	0	0	0	0	0	0	0
0	0	0	0	1.3	5.7	7.3	5.3	3	2.7	1	0	0	0	0	0	0	0	0
0	0	0	0.3	3.3	6.7	7.3	4.7	3	2	0.3	0	0	0	0	0	0	0	0
0	0	0	1.3	7.7	11.7	12.3	7.3	5	2.3	0.3	0	0	0	0	0	0	0	0
0	0	0.3	2	6.3	9.7	9	5	2.7	0.7	0	0	0	0	0	0	0	0	0
0	0	0.7	4	7	8.7	9.3	7	3	0.3	0	0	0	0	0	0	0	0	0
0	0.3	2	6.3	10.7	12.7	13.7	8.7	4.7	1	0	0	0	0	0	0	0	0	0
0	0.7	4.7	7.7	10	12.3	12.3	8.7	5.3	2.3	1	1	0.7	0.3	0	0	0	0	0
0	1.7	7.3	7.7	8.3	11.3	11.3	10.3	7.7	5.3	5	5.3	5.3	4	2.3	0.3	0	0	0
0	1.7	7.3	9	10.7	11	14.3	15.7	13.3	10.3	8.3	10.3	13	12	9	2.7	0.3	0	0
0	0.7	3.7	6	8	9.7	16	17	14.3	14	12.7	12.3	12.3	11	9.3	6.7	2	0.3	0
0	0	0.7	2.3	5.3	9	12	11	11.3	10.7	10.3	8.3	9	12.3	13.3	12.7	5	0.7	0
0	0	0	0.3	2.3	6.7	9.3	11.3	11.3	9.7	10.3	9	10.3	16	21.3	20.7	7.3	0.7	0
0	0	0	0	0.3	2	4.3	6	7.3	8.7	8.7	7.7	5.7	8	12	11.3	3.7	0.3	0
0	0	0	0	0	0.3	0.7	1	2	3	3	2.7	1.7	2.7	4.7	3.7	1	0	0
0	0	0	0	0	0	0	0	0.3	0.3	0.3	0.3	0.3	0.3	1.3	1.7	0.7	0	0
0	0	0	0	0	0	0	0	0	0	0	0	0	0	1	1.7	1	0	0
0	0	0	0	0	0	0	0	0.3	0.7	0	0	0	0	0.3	0.7	0.3	0	0
0	0	0	0	0	0	0	0	0	0	0	0	0	0	0	0	0	0	0
0	0	0	0	0	0	0	0	0	0	0	0	0	0	0	0	0	0	0
0	0	0	0	0	0	0	0	0	0	0	0	0	0	0	0	0	0	0
0	0	0	0	0	0	0	0	0	0	0	0	0	0	0	0	0	0	0
Frame 41 (82.00 ms)
0	0	0	0	0	0	0	0	0	0	0	0	0	0	0	0	0	0	0
0	0	0	0	0	0	0	0	0	0	0	0	0	0	0	0	0	0	0
0	0	0	0	0	0	0	0	0	0.3	1	1.7	2	1.7	1.3	0.3	0	0	0
0	0	0	0	0	0	0	0.3	1	3.3	6.7	10.3	11.3	10.3	8	1.3	0	0	0
0	0	0	0	0	0	0.3	2	5	8.7	12	15	16.7	17.7	14.3	2.7	0	0	0
0	0	0	0	0	0	1.3	6.7	10	13.7	17.3	17.7	19.7	17.7	12.7	2.7	0	0	0
0	0	0	0	0	0	1.7	7.7	12.7	16.7	18.7	20.7	20.7	16.7	11.7	2	0	0	0
0	0	0	0	0	0.3	2.7	9.7	14.3	16.3	17.3	18.3	17.3	13.7	8.7	1.3	0	0	0
0	0	0	0	0	0.7	4.3	9.7	13	13.7	13.3	14.3	12.3	8	2.7	0.3	0	0	0
0	0	0	0	0	1.3	6.7	10	13.3	13.7	12.7	12.3	8	2.3	0.3	0	0	0	0
0	0	0	0	0	1.7	5.7	6.7	7.7	8	8	5.3	2	0.3	0	0	0	0	0
0	0	0	0	0.3	3	6.7	6.3	5.3	5	3.3	1	0	0	0	0	0	0	0
0	0	0	0	1.7	5.7	7.7	5.7	3.3	2.7	1.3	0.3	0	0	0	0	0	0	0
0	0	0	0.3	3.3	7.3	8	5	3	2.3	0.7	0	0	0	0	0	0	0	0
0	0	0	1.3	8	12	13.3	7.7	5.7	2.7	0.3	0	0	0	0	0	0	0	0
0	0	0.3	2	6.7	10.3	9.7	5.7	3	1	0	0	0	0	0	0	0	0	0
0	0	0.7	4.3	7.3	9	9.7	7.3	3.3	0.7	0	0	0	0	0	0	0	0	0
0	0.3	2.3	7	11	13.3	14.3	9.3	5	1	0	0	0	0	0	0	0	0	0
0	1	5	8.3	10.3	13	13	9.3	6	2.3	1	1	0.7	0.3	0	0	0	0	0
0	1.7	7.3	8	8.7	11.7	11.7	11	8	5.7	5.3	5.7	5.7	4.3	2.3	0.3	0	0	0
0	1.7	7.3	9.3	11	11.3	15	16.3	14.3	11	9	11	14	13	9.7	3	0.3	0	0
0	0.7	3.7	6.3	8.3	10.3	16.7	17.7	15	14.7	13.3	13.3	13	11.3	10	7	2.3	0.3	0
0	0	0.7	2.7	5.3	9.3	12.3	11.3	12	11.3	11	8.7	9.7	13	14.3	13.3	5.7	0.7	0
0	0	0	0.7	2.7	7	9.7	12	11.7	10	11	9.3	10.7	17	22.3	22	8	1	0
0	0	0	0	0.7	2.3	4.7	6.3	7.7	9	9.3	8	6	8.3	12.7	12	4.3	0.3	0
0	0	0	0	0	0.3	0.7	1.3	2.3	3.3	3.7	2.7	2	3	5.3	4.3	1	0	0
0	0	0	0	0	0	0	0	0.3	0.3	0.3	0.3	0.3	0.7	1.7	2.3	1	0	0
0	0	0	0	0	0.3	0	0	0	0	0	0	0	0.3	1.7	2.7	1.7	0.3	0
0	0	0	0	0	0	0	0	0.3	0.7	0	0	0	0	0.7	1	0.7	0	0
0	0	0	0	0	0	0	0	0	0	0	0	0	0	0	0	0	0	0
0	0	0	0	0	0	0	0	0	0	0	0	0	0	0	0	0	0	0
0	0	0	0	0	0	0	0	0	0	0	0	0	0	0	0	0	0	0
0	0	0	0	0	0	0	0	0	0	0	0	0	0	0	0	0	0	0
Frame 42 (84.00 ms)
0	0	0	0	0	0	0	0	0	0	0	0	0	0	0	0	0	0	0
0	0	0	0	0	0	0	0	0	0	0	0	0	0	0	0	0	0	0
0	0	0	0	0	0	0	0	0	0.3	1	1.7	2	1.7	1	0.3	0	0	0
0	0	0	0	0	0	0	0.3	1	3	6.3	9.7	10.7	9.7	7.3	1.3	0	0	0
0	0	0	0	0	0	0.3	1.7	4.7	8.3	11.7	14.3	15.7	16.3	13	2.7	0	0	0
0	0	0	0	0	0	1.3	6.3	9.7	13.3	16.3	17.3	19	16.7	12.3	2.3	0	0	0
0	0	0	0	0	0	1.7	7.3	12.3	16.3	18	20	20.3	16.7	11.7	2	0	0	0
0	0	0	0	0	0.3	2.7	9.7	14.3	16.3	17	18	17.3	13.7	8.7	1.3	0	0	0
0	0	0	0	0	0.7	4.3	9.7	13	13.7	13.3	14.3	12.7	8	2.7	0.3	0	0	0
0	0	0	0	0	1.3	6.7	10.3	13.3	14	13	12.7	8.3	2.7	0.3	0	0	0	0
0	0	0	0	0	1.7	6	7.3	8	8.3	8.7	6	2	0.3	0	0	0	0	0
0	0	0	0	0.3	3	6.7	6.7	5.7	5	4	1.3	0.3	0	0	0	0	0	0
0	0	0	0	1.7	6	8	5.7	3.7	3	1.7	0.3	0	0	0	0	0	0	0
0	0	0	0.7	3.7	7.7	8.3	5.3	3.3	2.3	0.7	0	0	0	0	0	0	0	0
0	0	0	1.7	8.3	12.7	14	8.3	6	2.7	0.3	0	0	0	0	0	0	0	0
0	0	0.3	2.3	7	11	10.3	6	3	1	0	0	0	0	0	0	0	0	0
0	0	1	4.3	7.7	9.7	10.3	7.7	3.7	0.7	0	0	0	0	0	0	0	0	0
0	0.3	2.3	7	11.7	13.7	15	9.7	5.3	1.3	0	0	0	0	0	0	0	0	0
0	1	5	8.3	10.7	13.3	13.3	9.7	6	2.7	1.3	1	0.7	0.3	0	0	0	0	0
0	2	7.7	8	9	12	12.3	11.7	8.3	6	5.7	5.7	5.7	4.7	2.7	0.7	0	0	0
0	1.7	7.3	9.7	11.7	11.7	15.7	17	14.7	11.3	9.3	11.7	14.7	13.7	10.7	3.3	0.3	0	0
0	1	4	6.3	8.7	10.7	17.3	18.7	15.7	15.3	14	14	13.7	11.7	10.7	7.7	2.7	0.3	0
0	0	0.7	2.7	5.7	9.7	12.7	12	12.3	11.7	11.3	9	10	13.7	15	14	6	0.7	0
0	0	0	0.7	2.7	7.3	10	12.3	12	10.3	11.3	10	11.3	17.7	23.3	23	8.7	1	0
0	0	0	0	0.7	2.3	5	6.3	8	9.7	9.7	8.3	6.3	8.7	13.3	13	4.7	0.7	0
0	0	0	0	0	0.3	0.7	1.3	2.3	3.7	3.7	3	2.3	3.3	6	4.7	1.3	0	0
0	0	0	0	0	0	0	0	0.3	0.3	0.3	0.3	0.3	0.7	2	3	1.3	0.3	0
0	0	0	0	0	0.3	0.3	0	0	0.3	0	0	0	0.3	2.3	3.3	2.3	0.3	0
0	0	0	0	0	0	0	0	0.7	1	0.3	0	0	0.3	1	1.7	1.3	0.3	0
0	0	0	0	0	0	0	0	0	0.3	0	0	0	0	0.3	0.3	0.3	0	0
0	0	0	0	0	0	0	0	0	0	0	0	0	0	0	0	0	0	0
0	0	0	0	0	0	0	0	0	0	0	0	0	0	0	0	0	0	0
0	0	0	0	0	0	0	0	0	0	0	0	0	0	0	0	0	0	0
Frame 43 (86.00 ms)
0	0	0	0	0	0	0	0	0	0	0	0	0	0	0	0	0	0	0
0	0	0	0	0	0	0	0	0	0	0	0	0	0	0	0	0	0	0
0	0	0	0	0	0	0	0	0	0.3	1	1.7	1.7	1.3	1	0.3	0	0	0
0	0	0	0	0	0	0	0	1	3	6	9.3	10.3	8.7	6.3	1	0	0	0
0	0	0	0	0	0	0.3	1.7	4.3	8	10.7	13.7	14.7	15	11.7	2	0	0	0
0	0	0	0	0	0	1.3	6	9	12.3	15.7	16.3	18	15.7	12	2.3	0	0	0
0	0	0	0	0	0	1.7	7.3	11.7	15.7	17.3	19.3	19.7	16	11.3	2	0	0	0
0	0	0	0	0	0.3	2.7	9.7	14	16	16.7	17.7	16.7	13.3	8.7	1.3	0	0	0
0	0	0	0	0	0.7	4.7	9.7	13	13.7	13.3	14.3	12.3	8	3	0.3	0	0	0
0	0	0	0	0	1.3	7	10.3	13.7	14	13	12.7	8.3	2.7	0.3	0	0	0	0
0	0	0	0	0	2	6.3	7.7	8.3	8.3	8.7	6	2.3	0.3	0	0	0	0	0
0	0	0	0	0.7	3.3	7	7	5.7	5.3	4.3	1.3	0.3	0	0	0	0	0	0
0	0	0	0	1.7	6.3	8.3	6.3	4	3.3	1.7	0.3	0	0	0	0	0	0	0
0	0	0	0.7	3.7	7.7	8.7	5.7	3.7	2.7	0.7	0	0	0	0	0	0	0	0
0	0	0	1.7	8.7	13	14.7	8.7	6.3	3	0.3	0	0	0	0	0	0	0	0
0	0	0.3	2.3	7	11.3	10.7	6.3	3.3	1	0	0	0	0	0	0	0	0	0
0	0	1	4.3	8	10	11	8.3	4	1	0	0	0	0	0	0	0	0	0
0	0.3	2.3	7	11.7	14.3	15.7	10.3	6	1.3	0	0	0	0	0	0	0	0	0
0	1	5.3	8.3	10.7	13.7	14	10	6.3	2.7	1.3	1.3	1	0.7	0	0	0	0	0
0	2	8	8.3	9	12.3	12.7	12	8.7	6.3	6	6.3	6.3	5	2.7	0.7	0	0	0
0	2	7.7	9.7	12	12	16	17.7	15.7	12	9.7	12.3	15.3	14	11.3	3.3	0.3	0	0
0	1	4	6.7	8.7	10.7	18	19.7	16.3	16	14.7	14.7	14.3	12	11	8	2.7	0.3	0
0	0	1	2.7	5.7	10	13.3	12.7	12.7	12	12	9.7	10.7	14	15.3	14.7	6.7	1	0
0	0	0	0.7	2.7	7.3	10.3	13	12.3	10.7	12	10.3	11.7	18.3	24	24	9.3	1	0
0	0	0	0	0.7	2.3	5	7	8.3	9.7	10	8.7	6.7	9	14	13.7	5.3	0.7	0
0	0	0	0	0	0.3	0.7	1.3	2.3	3.7	4	3.3	2.3	3.7	6.3	5.3	1.7	0.3	0
0	0	0	0	0	0	0	0	0.3	0.3	0.7	0.3	0.3	0.7	2.3	3.3	1.7	0.3	0
0	0	0	0	0	0.3	0.3	0	0	0.3	0	0	0	0.7	3	4	3	0.7	0
0	0	0	0	0	0	0	0	0.7	1.3	0.3	0	0	0.7	1.7	2	1.7	0.3	0
0	0	0	0	0	0	0	0	0.3	0.3	0	0	0	0.3	0.7	0.7	0.3	0	0
0	0	0	0	0	0	0	0	0	0	0	0	0	0	0	0	0	0	0
0	0	0	0	0	0	0	0	0	0	0	0	0	0	0	0	0	0	0
0	0	0	0	0	0	0	0	0	0	0	0	0	0	0	0	0	0	0
Frame 44 (88.00 ms)
0	0	0	0	0	0	0	0	0	0	0	0	0	0	0	0	0	0	0
0	0	0	0	0	0	0	0	0	0	0	0	0	0	0	0	0	0	0
0	0	0	0	0	0	0	0	0	0.3	0.7	1.3	1.7	1.3	0.7	0	0	0	0
0	0	0	0	0	0	0	0	1	2.7	5.3	8.3	9.3	7.7	5.3	1	0	0	0
0	0	0	0	0	0	0.3	1.3	4	7.7	10	13	14	13.7	10.3	1.7	0	0	0
0	0	0	0	0	0	1	5.3	8.3	12	14.7	15.7	17.3	15	11.3	2	0	0	0
0	0	0	0	0	0	1.3	7	11.3	15.3	16.3	18.3	19	15.3	11	2	0	0	0
0	0	0	0	0	0.3	2.7	9.3	14	15.7	16.3	17.7	16.7	13.3	8.7	1.3	0	0	0
0	0	0	0	0	0.7	4.7	9.7	13	13.7	13.3	14.3	12.7	8	3	0.3	0	0	0
0	0	0	0	0	1.3	7	10.7	13.7	14.3	13.3	13	9	2.7	0.3	0	0	0	0
0	0	0	0	0	2	6.3	7.7	8.3	8.7	9	6.3	2.3	0.3	0	0	0	0	0
0	0	0	0	0.7	3.3	7.3	7.3	6.3	5.7	4.3	1.7	0.3	0	0	0	0	0	0
0	0	0	0.3	2	6.3	8.7	6.7	4.3	3.7	2	0.3	0	0	0	0	0	0	0
0	0	0	0.7	4	8	9	6	3.7	3	1	0	0	0	0	0	0	0	0
0	0	0	1.7	9	13.7	15.3	9	6.7	3.3	0.7	0	0	0	0	0	0	0	0
0	0	0.3	2.3	7.3	11.7	11.3	6.7	3.7	1.3	0	0	0	0	0	0	0	0	0
0	0	1	4.7	8.3	10.3	11.7	8.7	4.3	1	0	0	0	0	0	0	0	0	0
0	0.3	2.7	7.7	12.3	15	16.3	10.7	6	1.3	0	0	0	0	0	0	0	0	0
0	1	5.7	9	11.3	14.3	14.3	10.3	6.7	3	1.7	1.3	1	0.7	0.3	0	0	0	0
0	2	8.3	8.7	9.3	12.7	13	12.3	9	6.3	6	6.7	6.7	5.3	3	0.7	0	0	0
0	2	7.7	10	12	12.3	16.7	18.3	16	12.3	10	13	16.3	15	12.3	4	0.7	0	0
0	1	4	6.7	9	11	18.7	20.3	17	16.3	15	15.7	15	12.7	11.7	8.7	3	0.3	0
0	0	1	2.7	5.7	10	13.3	13	13	12.7	12	10	11	14.7	16.3	15.7	7.3	1	0
0	0	0	0.7	2.7	7.3	10.3	13	12.7	11.3	12	10.7	12.3	19.3	25	25.3	10	1.3	0
0	0	0	0	0.7	2.3	5.3	7	8.7	10	10.3	9	6.7	9.3	14.7	14.7	6	0.7	0
0	0	0	0	0	0.3	0.7	1.3	2.7	4	4.3	3.3	2.3	4	7	5.7	1.7	0.3	0
0	0	0	0.3	0	0	0	0	0.3	0.3	0.7	0.3	0.3	1	2.7	3.7	2	0.3	0
0	0	0	0	0	0.7	0.3	0	0.3	0.3	0	0	0	0.7	3.3	4.3	3.7	0.7	0
0	0	0	0	0	0	0	0.3	1	2	0.7	0	0	1	2	2.7	2.3	0.3	0
0	0	0	0	0	0	0	0	0.3	0.7	0.3	0	0	0.3	1	1	0.7	0	0
0	0	0	0	0	0	0	0	0	0	0	0	0	0	0.3	0	0	0	0
0	0	0	0	0	0	0	0	0	0	0	0	0	0	0	0	0	0	0
0	0	0	0	0	0	0	0	0	0	0	0	0	0	0	0	0	0	0
Frame 45 (90.00 ms)
0	0	0	0	0	0	0	0	0	0	0	0	0	0	0	0	0	0	0
0	0	0	0	0	0	0	0	0	0	0	0	0	0	0	0	0	0	0
0	0	0	0	0	0	0	0	0	0.3	0.7	1.3	1.3	1	0.7	0	0	0	0
0	0	0	0	0	0	0	0	0.7	2.3	5	7.7	8.7	7	4.3	0.7	0	0	0
0	0	0	0	0	0	0.3	1.3	3.7	7	9.3	12.3	13	12.7	9	1.7	0	0	0
0	0	0	0	0	0	1	5	8	11.3	14.3	15	16.3	14.3	10.7	2	0	0	0
0	0	0	0	0	0	1.3	6	10.7	14.7	16	17.7	18	15	10.7	2	0	0	0
0	0	0	0	0	0.3	2.3	9	13.7	15.3	16	16.7	16	13	8.3	1.3	0	0	0
0	0	0	0	0	0.7	4.3	9.7	13	13.7	13	14.3	12.3	8	3	0.3	0	0	0
0	0	0	0	0	1.3	7	10.7	14	14.3	13.3	13	8.7	2.7	0.3	0	0	0	0
0	0	0	0	0.3	2	6.3	8	8.7	9	9.3	6.7	2.7	0.3	0	0	0	0	0
0	0	0	0	0.7	3.3	7.7	7.7	6.3	6	4.7	1.7	0.3	0	0	0	0	0	0
0	0	0	0.3	2	6.7	9	6.7	4.3	3.7	2.3	0.3	0	0	0	0	0	0	0
0	0	0	0.7	4	8.3	9.3	6.3	4	3	1	0	0	0	0	0	0	0	0
0	0	0	1.7	9	14	16	9.7	7	3.3	0.7	0	0	0	0	0	0	0	0
0	0	0.3	2.3	7.7	12	11.7	7.3	4	1.3	0.3	0	0	0	0	0	0	0	0
0	0	1	5	8.3	10.7	12	9.3	4.7	1	0	0	0	0	0	0	0	0	0
0	0.3	2.7	7.7	12.7	15.7	17	11	6.7	1.7	0.3	0	0	0	0	0	0	0	0
0	1	5.7	9	11.7	15	15	11	7	3	1.7	1.3	1	0.7	0.3	0	0	0	0
0	2	8.3	8.7	9.7	13	13.7	12.7	9.3	6.7	6.3	6.7	7	5.7	3.3	0.7	0	0	0
0	2	8	10.3	12.3	13	17.3	18.7	16.7	12.7	10.7	13.3	16.7	15.7	13	4	0.7	0	0
0	1	4	7	9	11.3	19.3	21	17.7	17	15.7	16.3	15.7	13	12.3	9	3	0.3	0
0	0	1	3	6	10.3	14	13.3	13.3	12.7	12.3	10.3	11.3	15	17	16.3	7.7	1	0
0	0	0	0.7	2.7	7.7	10.7	13.7	13	11.3	12.7	11	12.7	20	26	26	10.7	1.3	0
0	0	0	0	0.7	2.3	5.3	7.3	9	10.3	10.7	9.3	7	10	15.3	15.3	6.3	0.7	0
0	0	0	0	0	0.3	0.7	1.3	2.7	4	4.3	3.7	2.7	4.3	7.7	6	2	0.3	0
0	0	0	0.3	0.3	0.3	0	0	0.3	0.3	0.7	0.3	0.3	1	3	4	2.3	0.3	0
0	0	0	0	0.3	1	0.7	0	0.3	0.7	0.3	0	0	1	3.7	5	4	0.7	0
0	0	0	0	0	0.3	0	0.3	1.3	2.7	1	0	0.3	1.3	2.7	3.3	3	0.7	0
0	0	0	0	0	0	0	0	0.3	1.3	0.3	0	0	1	1.7	1.3	0.7	0	0
0	0	0	0	0	0	0	0	0	0	0	0	0	0	0.3	0.3	0	0	0
0	0	0	0	0	0	0	0	0	0	0	0	0	0	0	0	0	0	0
0	0	0	0	0	0	0	0	0	0	0	0	0	0	0	0	0	0	0
Frame 46 (92.00 ms)
0	0	0	0	0	0	0	0	0	0	0	0	0	0	0	0	0	0	0
0	0	0	0	0	0	0	0	0	0	0	0	0	0	0	0	0	0	0
0	0	0	0	0	0	0	0	0	0.3	0.7	1.3	1.3	1	0.7	0	0	0	0
0	0	0	0	0	0	0	0	0.7	2	4.3	7	8	6.3	4	0.7	0	0	0
0	0	0	0	0	0	0.3	1	3.3	6.7	9	11.3	12.3	11.7	7.7	1.3	0	0	0
0	0	0	0	0	0	1	4.3	7.3	10.7	13.7	14	15.7	13.3	10	2	0	0	0
0	0	0	0	0	0	1.3	5.7	10	14	15.3	17	17.3	14.3	10	1.7	0	0	0
0	0	0	0	0	0.3	2.3	9	13.3	14.7	15.3	16	15.7	13	8.3	1.3	0	0	0
0	0	0	0	0	0.7	4.3	9.7	13	13.3	13	14	12.3	8	3	0.3	0	0	0
0	0	0	0	0	1.3	7	10.7	14	14.3	13.3	13	8.7	2.7	0.3	0	0	0	0
0	0	0	0	0.3	2	6.7	8	8.7	9	9.3	6.7	2.7	0.3	0	0	0	0	0
0	0	0	0	0.7	3.7	7.7	7.7	6.7	6.3	5	2	0.3	0	0	0	0	0	0
0	0	0	0.3	2	6.7	9	7	4.7	4	2.3	0.3	0	0	0	0	0	0	0
0	0	0	0.7	4	8.7	10	6.7	4.3	3.3	1	0	0	0	0	0	0	0	0
0	0	0	1.7	9.3	14.3	16.3	10	7.3	3.7	0.7	0	0	0	0	0	0	0	0
0	0	0.3	2.7	7.7	12.3	12.3	7.3	4	1.7	0.3	0	0	0	0	0	0	0	0
0	0	1	5	9	11.3	12.7	9.7	5	1.3	0	0	0	0	0	0	0	0	0
0	0.3	2.7	8	13.3	16.3	17.7	11.7	7	1.7	0.3	0	0	0	0	0	0	0	0
0	1	6	9.3	11.7	15.3	15.3	11.3	7	3.3	1.7	1.3	1	0.7	0.3	0	0	0	0
0	2	8.7	9	10	13.7	14	13	9.7	7	6.7	7	7	6.3	3.7	0.7	0	0	0
0	2	8.3	10.3	13	13	17.7	19	17	13.3	11	14	17.3	16.3	14	4.3	0.7	0	0
0	1	4.3	7	9.3	11.7	20	21.3	18	17.7	16.3	16.7	16	13.7	13	9.7	3.3	0.3	0
0	0	1	3	6.3	10.7	14.3	13.7	13.7	13.3	13	10.7	11.7	15.7	18	17	8.3	1.3	0
0	0	0	0.7	3	7.7	11	14	13.3	11.7	13	11.3	13	21	27.3	27	11.3	1.3	0
0	0	0	0	0.7	2.7	5.3	7.3	9	10.7	11	9.7	7.3	10.3	16	16	7	1	0
0	0	0	0.3	0	0.3	1	1.3	3	4.3	4.7	4	3	4.7	8	6.3	2.3	0.3	0
0	0	0	0.3	0.3	0.7	0.3	0	0.3	0.7	0.7	0.7	0.3	1	3	4.7	2.7	0.3	0
0	0	0	0	0.3	1.3	0.7	0.3	0.3	0.7	0.3	0	0	1.3	4.3	5.7	4.7	1	0
0	0	0	0	0	0.3	0.3	0.3	1.3	3	1	0	0.3	2	3.3	4	3.7	0.7	0
0	0	0	0	0	0	0	0	0.7	1.7	0.3	0	0.3	1.3	2.3	2	1	0.3	0
0	0	0	0	0	0	0	0	0	0.3	0	0	0	0.3	0.3	0.3	0	0	0
0	0	0	0	0	0	0	0	0	0	0	0	0	0	0	0	0	0	0
0	0	0	0	0	0	0	0	0	0	0	0	0	0	0	0	0	0	0
Frame 47 (94.00 ms)
0	0	0	0	0	0	0	0	0	0	0	0	0	0	0	0	0	0	0
0	0	0	0	0	0	0	0	0	0	0	0	0	0	0	0	0	0	0
0	0	0	0	0	0	0	0	0	0.3	0.7	1	1.3	1	0.3	0	0	0	0
0	0	0	0	0	0	0	0	0.7	2	4	6.7	7.3	5.3	3	0.7	0	0	0
0	0	0	0	0	0	0	1	3	6	8.3	10.7	11.3	10.3	6.7	1	0	0	0
0	0	0	0	0	0	0.7	3.7	6.7	10	12.7	13.3	15	12.7	9.3	1.7	0	0	0
0	0	0	0	0	0	1	5	9.3	13.3	14.7	15.7	16.3	13.7	9.7	1.7	0	0	0
0	0	0	0	0	0	2	8.3	12.7	14.3	15	15.3	15	12.3	8	1.3	0	0	0
0	0	0	0	0	0.7	4	9.3	12.7	13	13	13.7	12	7.7	2.7	0.3	0	0	0
0	0	0	0	0	1.3	7	10.7	13.7	14.3	13.3	13	8.7	2.7	0.3	0	0	0	0
0	0	0	0	0.3	2	6.7	8.3	8.7	9	9.7	7	2.7	0.3	0	0	0	0	0
0	0	0	0	0.7	3.7	8	8	6.7	6.3	5.3	2	0.3	0	0	0	0	0	0
0	0	0	0.3	2	7	9.3	7.3	4.7	4	2.7	0.7	0	0	0	0	0	0	0
0	0	0	0.7	4	8.7	10.3	7	4.3	3.3	1.3	0	0	0	0	0	0	0	0
0	0	0	1.7	9.7	14.7	17	10.3	7.7	3.7	0.7	0	0	0	0	0	0	0	0
0	0	0.3	2.7	8	12.7	12.7	7.7	4.3	1.7	0.3	0	0	0	0	0	0	0	0
0	0	1	5	9	11.7	13.3	10	5	1.3	0	0	0	0	0	0	0	0	0
0	0.3	2.7	8.3	13.3	16.7	18.3	12.3	7.3	2	0.3	0	0	0	0	0	0	0	0
0	1	6	9.7	12	15.7	16	11.7	7.3	3.3	2	1.7	1.3	0.7	0.3	0	0	0	0
0	2	8.7	9.3	10.3	14	14.3	13.3	10	7.3	7.3	7.3	7.7	6.3	4	0.7	0	0	0
0	2	8.3	10.7	13.3	13.3	18.3	19.7	17.7	13.7	11.3	14.3	18	17	14.7	4.7	0.7	0	0
0	1	4.3	7	9.3	12	20.7	22.3	18.7	18	17	17.7	17	14	13.3	10.3	3.7	0.3	0
0	0	1	3	6.3	11	14.7	14.3	14.3	13.7	13.7	11.3	12.3	16.3	18.7	18	8.7	1.3	0
0	0	0	0.7	3	8	11.3	14.3	13.7	12	13.7	11.7	13.7	21.7	28.3	28.3	12.3	1.7	0
0	0	0	0	0.7	2.7	5.7	7.7	9.3	11	11.7	10	7.7	10.7	16.7	17	7.7	1	0
0	0	0.3	0.3	0	0.3	1	1.7	3	4.3	5	4.3	3.3	5	8.3	7	2.3	0.3	0
0	0	0	0.3	0.3	0.7	0.3	0.3	0.3	0.7	0.7	0.7	0.7	1.3	3.3	5	3	0.3	0
0	0	0	0	0.3	1.7	1.3	0.3	0.3	0.7	0.3	0	0.3	1.3	5	6.3	5.3	1	0
0	0	0	0	0	0.3	0.3	0.3	1.7	3.3	1	0.3	0.7	2.3	4	4.7	4	0.7	0
0	0	0	0	0	0	0	0	0.7	2	0.7	0	0.3	1.7	3	2.7	1.3	0.3	0
0	0	0	0	0	0	0	0	0	0.3	0	0	0	0.3	0.7	0.3	0	0	0
0	0	0	0	0	0	0	0	0	0	0	0	0	0	0	0	0	0	0
0	0	0	0	0	0	0	0	0	0	0	0	0	0	0	0	0	0	0
Frame 48 (96.00 ms)
0	0	0	0	0	0	0	0	0	0	0	0	0	0	0	0	0	0	0
0	0	0	0	0	0	0	0	0	0	0	0	0	0	0	0	0	0	0
0	0	0	0	0	0	0	0	0	0	0.7	1	1	0.7	0.3	0	0	0	0
0	0	0	0	0	0	0	0	0.3	1.7	3.7	5.7	6.3	4.7	2.3	0.3	0	0	0
0	0	0	0	0	0	0	0.7	2.7	5.7	7.7	9.7	10.3	9.3	5.7	1	0	0	0
0	0	0	0	0	0	0.3	3	6	9.3	11.7	12.3	13.7	11.7	8.3	1.3	0	0	0
0	0	0	0	0	0	0.7	4.3	8.7	12.3	13.7	15	15.3	13	9	1.7	0	0	0
0	0	0	0	0	0	2	8	12.3	13.7	14.3	14.7	14.7	12	7.3	1.3	0	0	0
0	0	0	0	0	0.7	4	9.3	12.3	12.7	12.3	13.3	12	7.7	2.3	0.3	0	0	0
0	0	0	0	0	1.3	7	10.7	13.7	14	13.3	13	8.7	2.7	0.3	0	0	0	0
0	0	0	0	0.3	2	6.7	8.3	9	9	9.7	7	2.7	0.3	0	0	0	0	0
0	0	0	0	0.7	3.7	8	8.3	7	6.3	5.3	2	0.3	0	0	0	0	0	0
0	0	0	0.3	2	7	9.7	7.3	4.7	4.3	2.7	0.7	0	0	0	0	0	0	0
0	0	0	0.7	4.3	9	10.7	7.3	4.7	3.7	1.3	0	0	0	0	0	0	0	0
0	0	0	2	10	15.3	17.7	10.7	8	4	0.7	0	0	0	0	0	0	0	0
0	0	0.3	2.7	8	13.3	13.3	8	4.7	1.7	0.3	0	0	0	0	0	0	0	0
0	0	1	5.3	9	12	14	10.7	5.3	1.3	0	0	0	0	0	0	0	0	0
0	0.3	3	8.7	14	17	19	12.7	7.7	2	0.3	0	0	0	0	0	0	0	0
0	1	6.3	10	12.7	16	16.3	12.3	7.7	3.3	2	1.7	1.3	0.7	0.3	0	0	0	0
0	2.3	9	9.7	10.3	14	14.7	14	10.3	7.3	7.3	7.7	7.7	6.7	4	1	0	0	0
0	2	8.3	11	13.3	13.7	18.7	20.3	18	14	11.7	15	18.7	17.7	15.3	5	0.7	0	0
0	1	4.3	7.3	9.7	12	21	22.7	19.3	18.7	17.3	18	17.7	14.7	14	10.3	4	0.7	0
0	0	1	3	6.7	11	15	14.3	14.7	14	13.7	11.7	13	17	19	18.7	9.3	1.3	0
0	0	0	0.7	3	8	11.3	14.7	14	12.3	13.7	12	14.3	22.3	29	29.3	12.7	1.7	0
0	0	0	0	0.7	2.7	6	8	9.7	11.3	11.7	10.3	8	11	17.3	17.7	8	1	0
0	0	0.3	0.3	0.3	0.3	1	1.7	3.3	4.7	5.3	4.7	3.3	5.3	9	7	2.7	0.3	0
0	0	0	0.3	0.7	0.7	0.7	0.3	0.3	0.7	0.7	0.7	0.7	1.3	3.7	5	3.3	0.7	0
0	0	0	0	0.3	2	1.3	0.3	0.3	0.7	0.3	0	0.3	1.7	5.3	6.7	6	1	0
0	0	0	0	0	0.3	0.3	0.7	2	4	1.3	0.3	0.7	3	4.3	5	4.7	1	0
0	0	0	0	0	0	0	0.3	1	2.3	0.7	0	0.3	2	3.7	3.3	1.7	0.3	0
0	0	0	0	0	0	0	0	0	0.3	0	0	0	0.3	0.7	0.7	0.3	0	0
0	0	0	0	0	0	0	0	0	0	0	0	0	0	0	0	0	0	0
0	0	0	0	0	0	0	0	0	0	0	0	0	0	0	0	0	0	0
Frame 49 (98.00 ms)
0	0	0	0	0	0	0	0	0	0	0	0	0	0	0	0	0	0	0
0	0	0	0	0	0	0	0	0	0	0	0	0	0	0	0	0	0	0
0	0	0	0	0	0	0	0	0	0	0.3	0.7	1	0.7	0.3	0	0	0	0
0	0	0	0	0	0	0	0	0.3	1.3	3	5	5.7	4.3	2	0.3	0	0	0
0	0	0	0	0	0	0	0.7	2.3	5	7	9	9.7	8.3	4.7	0.7	0	0	0
0	0	0	0	0	0	0.3	2.7	5.3	8.7	11	11.7	13	11	7.7	1.3	0	0	0
0	0	0	0	0	0	0.7	4	8	11.7	13	14.3	14.7	12.3	8	1.3	0	0	0
0	0	0	0	0	0	1.7	7.7	11.7	13	13.7	14.3	14	11.3	6.3	1	0	0	0
0	0	0	0	0	0.3	3.7	9	12	12.3	12	13.3	11.7	7	2.3	0.3	0	0	0
0	0	0	0	0	1.3	6.7	10.7	13.7	13.7	13	13	8.7	2.7	0.3	0	0	0	0
0	0	0	0	0.3	2	6.7	8.3	9	9	9.7	7	2.7	0.3	0	0	0	0	0
0	0	0	0	0.7	3.7	8	8.3	7	6.3	5.3	2	0.3	0	0	0	0	0	0
0	0	0	0.3	2	7	10	7.7	5	4.3	3	0.7	0	0	0	0	0	0	0
0	0	0	0.7	4.3	9.3	11	7.7	4.7	3.7	1.3	0	0	0	0	0	0	0	0
0	0	0	2	10	16	18.3	11	8.3	4	0.7	0	0	0	0	0	0	0	0
0	0	0.3	2.7	8.3	13.7	13.7	8.7	4.7	1.7	0.3	0	0	0	0	0	0	0	0
0	0	1	5.7	9.3	12.3	14.3	11	5.7	1.3	0	0	0	0	0	0	0	0	0
0	0.3	3	9	14.3	17.7	19.7	13.3	8	2	0.3	0	0	0	0	0	0	0	0
0	1.3	6.3	10.3	12.7	16.3	17.3	12.7	8	3.3	2	1.7	1.3	0.7	0.3	0	0	0	0
0	2.3	9	9.7	10.7	14.3	15	14.3	10.7	7.3	7.3	8	8	7	4.3	1	0	0	0
0	2	8.7	11.3	14	14	19.3	21	18.3	14	11.7	15.3	19.3	18	16	5.3	1	0	0
0	1	4.3	7.3	10	12.7	22	23.7	19.7	19	17.7	19	18.3	15	14.3	11	4.3	0.7	0
0	0.3	1	3	6.7	11.3	15.3	15	15	14.3	14	12	13.3	17.3	20	19.3	10	1.3	0
0	0.3	0	0.7	3	8.3	11.7	15.3	14.3	12.3	14	12.7	15	23	30	30.7	13.7	1.7	0
0	0	0	0	0.7	2.7	6	8.3	9.7	11.3	11.7	10.7	8.3	11.7	18	18.3	8.7	1.3	0
0	0	0.3	0.3	0.3	0.3	1	1.7	3.3	4.7	5.3	5	3.7	5.7	9.3	7.3	2.7	0.3	0
0	0	0	0.3	0.7	0.7	0.7	0.3	0.3	0.7	0.7	0.7	0.7	1.3	4	5.3	3.3	0.7	0
0	0	0	0	0.7	2.3	2	0.3	0.3	1	0.3	0	0.3	2	6	7.3	6.3	1.3	0
0	0	0	0	0	0.7	0.3	0.7	2.3	4.3	1.3	0.3	0.7	3.3	5	6	5.3	1	0
0	0	0	0	0	0	0	0.3	1.3	3	0.7	0	0.3	2.7	4.3	3.7	2	0.3	0
0	0	0	0	0	0	0	0	0.3	0.3	0	0	0	0.3	0.7	0.7	0.3	0	0
0	0	0	0	0	0	0	0	0	0	0	0	0	0	0	0	0	0	0
0	0	0	0	0	0	0	0	0	0	0	0	0	0	0	0	0	0	0
Frame 50 (100.00 ms)
0	0	0	0	0	0	0	0	0	0	0	0	0	0	0	0	0	0	0
0	0	0	0	0	0	0	0	0	0	0	0	0	0	0	0	0	0	0
0	0	0	0	0	0	0	0	0	0	0.3	0.7	0.7	0.7	0.3	0	0	0	0
0	0	0	0	0	0	0	0	0.3	1	2.7	4.3	5	3.7	1.7	0.3	0	0	0
0	0	0	0	0	0	0	0.3	2	4.7	6.3	8.3	8.7	7.7	4	0.7	0	0	0
0	0	0	0	0	0	0.3	2	4.7	8	10	10.7	12	10	7	1.3	0	0	0
0	0	0	0	0	0	0.7	3.3	7.3	11	12	13.3	13.7	11.7	7.3	1.3	0	0	0
0	0	0	0	0	0	1.7	7.3	11.3	12.7	13	13.3	13.3	10.7	6	1	0	0	0
0	0	0	0	0	0.3	3.3	9	12	12	11.7	12.7	11	6.7	2	0.3	0	0	0
0	0	0	0	0	1.3	6.7	10.7	13.7	13.7	12.7	12.7	8.3	2.3	0.3	0	0	0	0
0	0	0	0	0	2	6.7	8.3	9	9	9.3	7	2.7	0.3	0	0	0	0	0
0	0	0	0	0.7	3.3	8	8.3	7	6.3	5.3	2.3	0.3	0	0	0	0	0	0
0	0	0	0.3	2	7.3	10	7.7	5	4.3	3	0.7	0	0	0	0	0	0	0
0	0	0	0.7	4.7	9.3	11.3	7.7	5	3.7	1.3	0	0	0	0	0	0	0	0
0	0	0	2	10.3	16.3	19	11.7	8.7	4	0.7	0	0	0	0	0	0	0	0
0	0	0.3	3	8.7	14	14.3	9	5	2	0.3	0	0	0	0	0	0	0	0
0	0	1.3	5.7	9.7	12.7	14.7	11.3	5.7	1.3	0	0	0	0	0	0	0	0	0
0	0.3	3.3	9	15	18	20.3	13.7	8.3	2	0.3	0	0	0	0	0	0	0	0
0	1.3	6.7	10.7	13.3	17	17.7	13	8.3	3.7	2	2	1.3	1	0.3	0	0	0	0
0	2.3	9.3	10	11	14.7	15.3	14.7	11	7.7	7.7	8	8.3	7.3	4.7	1	0	0	0
0	2.3	8.7	11.3	14.3	14.3	19.7	21.7	19	15	12.3	16	20	18.7	16.7	5.7	1	0	0
0	1	4.7	7.7	10	12.7	22.3	24.3	20.3	20	18.3	19.3	18.7	15.7	15	11.3	4.3	0.7	0
0	0.3	1	3.3	6.7	11.7	15.7	15.3	15.7	14.7	14.3	12.3	13.7	18.3	20.7	20	10.3	1.7	0
0	0.3	0	1	3.3	8.3	12	15.7	15	12.7	14.3	13	15.3	24	30.7	31.7	14	2	0
0	0	0	0.3	0.7	2.7	6	8.3	10	11.7	12	11	8.7	12	18.7	19	9	1.3	0
0	0	0.3	0.7	0.3	0.3	1	2	3.3	5	5.3	5	4	5.7	9.7	7.7	3	0.3	0
0	0	0	0.7	0.7	1	0.7	0.3	0.3	0.7	0.7	0.7	0.7	1.7	4	5.7	3.7	0.7	0
0	0	0	0	0.7	2.7	2.3	0.7	0.7	1	0.3	0	0.3	2.3	6.3	7.7	6.7	1.3	0
0	0	0	0	0	0.7	0.7	0.7	2.7	5	1.7	0.3	1	4	5.7	6.3	5.7	1.3	0
0	0	0	0	0	0	0	0.3	1.3	3.3	1	0	0.7	3	5	4	2.3	0.3	0
0	0	0	0	0	0	0	0	0.3	0.7	0	0	0	0.7	1	0.7	0.3	0	0
0	0	0	0	0	0	0	0	0	0	0	0	0	0	0	0	0	0	0
0	0	0	0	0	0	0	0	0	0	0	0	0	0	0	0	0	0	0
Frame 51 (102.00 ms)
0	0	0	0	0	0	0	0	0	0	0	0	0	0	0	0	0	0	0
0	0	0	0	0	0	0	0	0	0	0	0	0	0	0	0	0	0	0
0	0	0	0	0	0	0	0	0	0	0.3	0.7	0.7	0.3	0.3	0	0	0	0
0	0	0	0	0	0	0	0	0.3	1	2	3.7	4.3	3	1.3	0.3	0	0	0
0	0	0	0	0	0	0	0.3	1.7	4.3	5.7	7.3	8	6.3	3	0.3	0	0	0
0	0	0	0	0	0	0.3	1.3	4.3	7.3	9.3	10	11	9	6	1	0	0	0
0	0	0	0	0	0	0.3	3	6.7	10.3	11	12.3	12.7	10.7	6.7	1	0	0	0
0	0	0	0	0	0	1.3	7	10.7	12	12.3	12.3	12.7	10	5	0.7	0	0	0
0	0	0	0	0	0.3	3	8.7	11.7	12	11.3	12.3	10.7	6.3	2	0.3	0	0	0
0	0	0	0	0	1	6.3	10.3	13.7	13.3	12.3	12.3	8	2.3	0.3	0	0	0	0
0	0	0	0	0	1.7	6.7	8.3	9	9	9.3	7	2.7	0.3	0	0	0	0	0
0	0	0	0	0.7	3.3	8	8.3	7	6.3	5.3	2.3	0.3	0	0	0	0	0	0
0	0	0	0.3	2	7.3	10.3	7.7	5	4.3	3	0.7	0	0	0	0	0	0	0
0	0	0	0.7	4.7	9.7	11.7	8	5	3.7	1.3	0	0	0	0	0	0	0	0
0	0	0	2	10.7	16.7	19.7	12	9	4.3	0.7	0	0	0	0	0	0	0	0
0	0	0.3	3	8.7	14.3	14.7	9	5.3	2	0.3	0	0	0	0	0	0	0	0
0	0	1.3	5.7	9.7	13	15.3	11.7	6	1.7	0	0	0	0	0	0	0	0	0
0	0.3	3.3	9	15.3	18.7	20.7	14	8.7	2.3	0.3	0	0	0	0	0	0	0	0
0	1.3	6.7	10.7	13.7	17.3	18	13.3	8.7	4	2	2	1.3	1	0.3	0	0	0	0
0	2.3	9.7	10	11	15	15.7	15	11.3	8.3	8	8.3	8.7	7.7	4.7	1	0	0	0
0	2.3	9	11.7	14.3	14.7	20.3	22.3	19.7	15.3	12.7	16.3	20.7	19.3	17.3	5.7	1	0	0
0	1	5	7.7	10.3	13	23.3	25.3	21	20.3	18.7	20	19.3	15.7	15.3	12	4.7	0.7	0
0	0.3	1	3.3	7	12	16.3	15.7	16	15	14.7	12.7	14	18.7	21	20.7	10.7	1.7	0
0	0.3	0	1	3.3	8.7	12.3	16	15	13.3	15	13	15.7	24.7	31.7	32.7	14.3	2	0
0	0	0	0.3	0.7	3	6.3	8.3	10.3	12	12.7	11.3	9	12.3	19.3	19.7	9.3	1.3	0
0	0	0.3	0.7	0.3	0.3	1	2	3.3	5	5.7	5.3	4	6	10.3	8	3	0.3	0
0	0	0	0.7	1	1.3	1	0.3	0.3	0.7	0.7	0.7	0.7	1.7	4.3	5.7	4	0.7	0
0	0	0	0	0.7	3	2.7	0.7	0.7	1	0.3	0	0.3	2.7	6.7	8	7	1.3	0
0	0	0	0	0	0.7	0.7	1	3	5.3	1.7	0.3	1	4.3	6	6.7	6.3	1.3	0
0	0	0	0	0	0	0	0.3	1.7	3.7	1	0	0.7	3.7	5.7	4.7	2.7	0.3	0
0	0	0	0	0	0	0	0	0.3	0.7	0	0	0	0.7	1	0.7	0.3	0	0
0	0	0	0	0	0	0	0	0	0	0	0	0	0	0	0	0	0	0
0	0	0	0	0	0	0	0	0	0	0	0	0	0	0	0	0	0	0
Frame 52 (104.00 ms)
0	0	0	0	0	0	0	0	0	0	0	0	0	0	0	0	0	0	0
0	0	0	0	0	0	0	0	0	0	0	0	0	0	0	0	0	0	0
0	0	0	0	0	0	0	0	0	0	0.3	0.3	0.7	0.3	0	0	0	0	0
0	0	0	0	0	0	0	0	0.3	0.7	1.7	3.3	3.7	2.3	1	0	0	0	0
0	0	0	0	0	0	0	0.3	1.3	3.7	5	6.7	7	5.7	2.7	0.3	0	0	0
0	0	0	0	0	0	0	1	3.7	6.7	8.3	9.3	10.3	8.3	5	1	0	0	0
0	0	0	0	0	0	0.3	2.3	6	9.3	10	11.7	12	10	5.7	1	0	0	0
0	0	0	0	0	0	1	6.3	10	11.3	11.7	11.7	12.3	9.3	4.3	0.7	0	0	0
0	0	0	0	0	0.3	2.7	8.3	11	11.3	10.7	11.7	10.3	6	1.7	0	0	0	0
0	0	0	0	0	1	5.7	10.3	13.3	13.3	12	12	7.7	2	0.3	0	0	0	0
0	0	0	0	0	1.7	6.3	8	8.7	8.7	9.3	6.7	2.3	0.3	0	0	0	0	0
0	0	0	0	0.7	3.3	8	8.3	7	6.3	5.3	2	0.3	0	0	0	0	0	0
0	0	0	0.3	2	7.3	10.7	8	5	4.3	3	0.7	0	0	0	0	0	0	0
0	0	0	0.7	5	10	12	8.3	5.3	4	1.3	0	0	0	0	0	0	0	0
0	0	0	2	11	17	20	12	9	4.3	0.7	0	0	0	0	0	0	0	0
0	0	0.3	3	9	14.7	15	9.3	5.3	2	0.3	0	0	0	0	0	0	0	0
0	0	1.3	6	10	13.3	15.7	12	6.3	1.7	0	0	0	0	0	0	0	0	0
0	0.3	3.3	9.3	15.7	19	21	14.3	8.7	2.3	0.3	0	0	0	0	0	0	0	0
0	1.3	7	10.7	14	18	18.3	13.7	8.7	4	2	2	1.3	1	0.3	0	0	0	0
0.3	2.7	9.7	10	11.3	15.7	16	15.3	11.7	8.3	8	8.7	9	8	4.7	1	0	0	0
0.3	2.3	9	12	14.7	15.3	20.7	22.7	20.3	16	13	16.7	21	20	18	6	1	0	0
0	1	5	8	10.7	13.7	24	26	21.3	21.3	19.3	20.3	19.7	16.3	15.7	12	5	0.7	0
0	0.3	1	3.3	7.3	12.3	16.7	16.3	16.3	15.7	15	13	14.7	19	21.7	21	10.7	1.7	0
0	0.3	0	1	3.7	9	12.7	16.3	15.3	13.7	15.3	13.7	16.3	25.3	32.3	33	14.7	2	0
0	0	0	0.3	0.7	3	6.3	8.7	10.7	12.3	13	11.7	9.3	12.7	19.7	20	9.7	1.3	0
0	0	0.3	0.7	0.3	0.3	1	2	3.7	5	6	5.3	4.3	6.3	10.3	8.3	3	0.3	0
0	0	0	0.7	1	1.3	1	0.3	0.3	0.7	1	0.7	0.7	1.7	4.3	6	4	0.7	0
0	0	0	0	0.7	3.3	3	1	0.7	1	0.3	0	0.7	3	7.3	8.7	7.3	1.3	0
0	0	0	0	0	0.7	0.7	1	3.3	6	2	0.3	1.3	5	6.7	7.3	6.7	1.7	0
0	0	0	0	0	0	0	0.3	2	4.3	1.3	0	0.7	4	6	5	3	0.7	0
0	0	0	0	0	0	0	0	0.3	0.7	0.3	0	0	0.7	1	1	0.3	0	0
0	0	0	0	0	0	0	0	0	0	0	0	0	0	0	0	0	0	0
0	0	0	0	0	0	0	0	0	0	0	0	0	0	0	0	0	0	0
Frame 53 (106.00 ms)
0	0	0	0	0	0	0	0	0	0	0	0	0	0	0	0	0	0	0
0	0	0	0	0	0	0	0	0	0	0	0	0	0	0	0	0	0	0
0	0	0	0	0	0	0	0	0	0	0.3	0.3	0.7	0.3	0	0	0	0	0
0	0	0	0	0	0	0	0	0	0.7	1.3	2.7	3.3	2	0.7	0	0	0	0
0	0	0	0	0	0	0	0.3	1	3.3	4.7	6	6.3	5	2	0.3	0	0	0
0	0	0	0	0	0	0	1	3	6	7.7	8.3	9.3	7.3	4.3	0.7	0	0	0
0	0	0	0	0	0	0.3	2	5.3	8.7	9.3	10.7	11	9	5	0.7	0	0	0
0	0	0	0	0	0	1	5.7	9.3	10.3	11	10.7	11.3	8.7	3.7	0.7	0	0	0
0	0	0	0	0	0.3	2.3	7.7	10.7	11	10.3	11	9.7	5.3	1.3	0	0	0	0
0	0	0	0	0	1	5.3	10	13	13	11.7	11.3	7.3	2	0.3	0	0	0	0
0	0	0	0	0	1.7	6	8	8.7	8.7	9.3	6.7	2.3	0.3	0	0	0	0	0
0	0	0	0	0.7	3.3	8	8.3	7	6.3	5.3	2	0.3	0	0	0	0	0	0
0	0	0	0.3	2	7.3	10.7	8.3	5	4.3	3	0.7	0	0	0	0	0	0	0
0	0	0	0.7	5	10.3	12.3	8.3	5.3	4	1.3	0	0	0	0	0	0	0	0
0	0	0	2.3	11.3	17.7	20.7	12.3	9.3	4.3	0.7	0	0	0	0	0	0	0	0
0	0	0.3	3.3	9.3	15	15.3	9.3	5.3	2	0.3	0	0	0	0	0	0	0	0
0	0	1.3	6.3	10.3	14	16.3	12.3	6.3	1.7	0	0	0	0	0	0	0	0	0
0	0.7	3.7	9.7	16	19.7	21.7	14.7	8.7	2.3	0.3	0	0	0	0	0	0	0	0
0	1.3	7	11	14	18.3	18.7	14	9	4	2	2	1.3	1	0.3	0	0	0	0
0.3	2.7	9.7	10.3	11.7	16	16.3	15.7	11.7	8.3	8.3	8.7	9	8	5	1	0	0	0
0.3	2.7	9.3	12	15	15.3	21.3	23.3	20.3	16.3	13.3	17.3	21.3	20.3	18	6	1	0	0
0	1	5	8	10.7	13.7	24.7	26.3	21.7	21.7	20	21	20	16.3	16	12.3	5	0.7	0
0	0.3	1.3	3.3	7.3	12.7	17	16.7	16.7	16	15.7	13.3	14.7	19.3	22	21.7	11	1.7	0
0	0.3	0.3	1	3.7	9	12.7	16.3	15.7	14	16	14	16.7	25.7	33	34	15	2.3	0
0	0	0	0.3	0.7	3	6.7	9	10.7	12.7	13.3	11.7	9.3	13	20	20.7	10	1.3	0
0	0	0.3	0.7	0.3	0.7	1	2	3.7	5.3	6.3	5.7	4.3	6.3	10.7	8.7	3.3	0.3	0
0	0	0.3	1	1	1.3	1.3	0.3	0.3	0.7	1	0.7	0.7	1.7	4.7	6.3	4	0.7	0
0	0	0	0.3	1	4	3.7	1	0.7	1.3	0.3	0	0.7	3.3	7.7	9	7.7	1.3	0
0	0	0	0	0	1	1	1.3	3.7	6.3	2	0.3	1.3	5.7	7.3	7.7	7	1.7	0
0	0	0	0	0	0	0	0.3	2.3	5	1.3	0	0.7	4.3	6.7	5.7	3.3	0.7	0
0	0	0	0	0	0	0	0	0.3	0.7	0.3	0	0	0.7	1.3	1	0.3	0	0
0	0	0	0	0	0	0	0	0	0	0	0	0	0	0	0	0	0	0
0	0	0	0	0	0	0	0	0	0	0	0	0	0	0	0	0	0	0
Frame 54 (108.00 ms)
0	0	0	0	0	0	0	0	0	0	0	0	0	0	0	0	0	0	0
0	0	0	0	0	0	0	0	0	0	0	0	0	0	0	0	0	0	0
0	0	0	0	0	0	0	0	0	0	0	0.3	0.3	0.3	0	0	0	0	0
0	0	0	0	0	0	0	0	0	0.3	1	2	2.7	1.7	0.7	0	0	0	0
0	0	0	0	0	0	0	0	1	2.7	4	5.3	5.7	4.3	1.7	0.3	0	0	0
0	0	0	0	0	0	0	0.7	2.3	5.3	7	7.7	8.3	6.7	3.7	0.7	0	0	0
0	0	0	0	0	0	0.3	1.3	4.7	8	8.7	9.7	10	8.3	4.3	0.7	0	0	0
0	0	0	0	0	0	1	5	8.7	9.7	10	10	10.7	7.7	3	0.3	0	0	0
0	0	0	0	0	0.3	2	7.3	10.3	10.3	9.7	10.7	9	4.7	1	0	0	0	0
0	0	0	0	0	0.7	4.7	9.7	12.3	12	11	11	7	1.7	0.3	0	0	0	0
0	0	0	0	0	1.3	5.7	8	8.7	8.3	9	6.3	2.3	0.3	0	0	0	0	0
0	0	0	0	0.7	3.3	8	8.3	7	6.3	5	2	0.3	0	0	0	0	0	0
0	0	0	0.3	2	7.3	10.7	8.3	5.3	4.3	3	0.7	0	0	0	0	0	0	0
0	0	0	0.7	5	10.3	12.7	8.7	5.7	4	1.3	0	0	0	0	0	0	0	0
0	0	0	2.3	11.7	17.7	21	12.7	9.7	4.7	0.7	0	0	0	0	0	0	0	0
0	0	0.3	3.3	9.3	15.3	15.7	9.7	5.7	2	0.3	0	0	0	0	0	0	0	0
0	0	1.7	6.3	10.3	14	16.7	12.7	6.7	1.7	0	0	0	0	0	0	0	0	0
0	0.7	4	10	16	19.7	22	15	9.3	2.3	0.3	0	0	0	0	0	0	0	0
0	1.7	7.3	11.3	14.3	18.7	19	14.3	9	4	2	2	1.3	1	0.3	0	0	0	0
0.3	2.7	10	10.7	12	16.3	17	16	12	8.7	8.3	9	9.3	8.3	5	1	0	0	0
0.3	2.7	9.3	12.3	15.3	15.7	21.7	24	21.3	16.7	13.7	17.7	22	20.7	18.7	6.3	1	0	0
0	1.3	5.3	8.3	11	14	25	27	22.3	22	20	21.7	20.7	17	16.3	12.7	5	0.7	0
0	0.3	1.3	3.7	7.3	12.7	17.3	17	17	16.3	16	13.7	15.3	20	22.7	22	11.3	1.7	0
0	0.3	0.3	1	3.7	9	13	17	16.3	14	16.3	14.3	17.3	26.7	33.7	34.7	15.7	2.3	0
0	0	0	0.3	0.7	3	6.7	9	11	12.7	13.3	12	9.7	13.3	20.3	21.3	10.3	1.7	0
0	0	0.3	0.7	0.7	0.7	1.3	2	3.7	5.3	6.3	5.7	4.7	6.7	11	8.7	3.3	0.3	0
0	0	0.3	1	1	1.3	1.3	0.3	0.3	0.7	1	0.7	0.7	2	5	6.3	4.3	0.7	0
0	0	0	0.3	1	4	4	1	0.7	1.3	0.3	0	0.7	3.7	8	9.3	8	1.7	0
0	0	0	0	0	1	1	1.3	4	6.7	2.3	0.3	1.3	6.3	7.7	8	7.3	1.7	0
0	0	0	0	0	0	0	0.3	2.7	5.3	1.7	0	1	4.7	7	6	3.7	0.7	0
0	0	0	0	0	0	0	0	0.3	1	0.3	0	0	0.7	1.3	1	0.7	0	0
0	0	0	0	0	0	0	0	0	0	0	0	0	0	0	0	0	0	0
0	0	0	0	0	0	0	0	0	0	0	0	0	0	0	0	0	0	0
Frame 55 (110.00 ms)
0	0	0	0	0	0	0	0	0	0	0	0	0	0	0	0	0	0	0
0	0	0	0	0	0	0	0	0	0	0	0	0	0	0	0	0	0	0
0	0	0	0	0	0	0	0	0	0	0	0.3	0.3	0	0	0	0	0	0
0	0	0	0	0	0	0	0	0	0.3	1	1.7	2	1.3	0.3	0	0	0	0
0	0	0	0	0	0	0	0	0.7	2.3	3.7	5	5	3.7	1.3	0	0	0	0
0	0	0	0	0	0	0	0.3	2	5	6.3	7	7.7	5.7	2.7	0.3	0	0	0
0	0	0	0	0	0	0	1	4	7.3	8	8.7	9	7.3	3.3	0.3	0	0	0
0	0	0	0	0	0	0.7	4.3	8	9	9.7	9	9.7	6.7	2.3	0.3	0	0	0
0	0	0	0	0	0	1.7	6.7	9.7	9.7	9	10	8.3	4.3	1	0	0	0	0
0	0	0	0	0	0.7	4.3	9	12	11.3	10.3	10.3	6.3	1.7	0	0	0	0	0
0	0	0	0	0	1.3	5.3	7.7	8	8	8.3	5.7	2	0.3	0	0	0	0	0
0	0	0	0	0.3	3	7.7	8	6.7	6	5	2	0.3	0	0	0	0	0	0
0	0	0	0.3	2	7.3	10.7	8.3	5.3	4.3	2.7	0.7	0	0	0	0	0	0	0
0	0	0	0.7	5	10.3	12.7	9	5.7	4	1.3	0	0	0	0	0	0	0	0
0	0	0	2.3	11.7	18	21.3	13	9.7	4.7	0.7	0	0	0	0	0	0	0	0
0	0	0.3	3.3	9.3	15.7	16.3	10	5.7	2	0.3	0	0	0	0	0	0	0	0
0	0	1.7	6.7	10.7	14.3	17.3	13	7	1.7	0	0	0	0	0	0	0	0	0
0	0.7	4	10	16.3	20	22.3	15.3	9.7	2.7	0.3	0	0	0	0	0	0	0	0
0	1.7	7.7	11.7	14.7	19	19.3	14.3	9.3	4.3	2.3	1.7	1.3	1	0.3	0	0	0	0
0.3	3	10.3	10.7	12	16.7	17.3	16.3	12.3	9	8.7	9	9.3	8.3	5	1	0	0	0
0.3	2.7	9.7	12.3	15.7	16.3	22.3	24.3	21.7	17	14	18.3	22.3	21.3	19	6.3	1	0	0
0	1.3	5.3	8.3	11	14.3	25.7	28	22.7	22.3	20.7	22.3	21.3	17.3	17	13	5.3	0.7	0
0	0.3	1.3	3.7	7.7	13	17.7	17.3	17.7	16.7	16.3	14	15.7	20.3	23	22.7	11.7	1.7	0
0.3	0.3	0.3	1	3.7	9.3	13.3	17.3	16.7	14.3	16.7	14.3	17.7	27	34.3	35.3	16	2.3	0
0	0	0	0.3	0.7	3	6.7	9.3	11.3	13	13.7	12.3	10	13.7	21	21.7	10.7	1.7	0
0	0	0.3	0.7	0.7	0.7	1.3	2	4	5.3	6.3	6	4.7	7	11.7	9	3.7	0.3	0
0	0	0.3	1	1.3	1.7	1.7	0.3	0.3	0.7	1	1	1	2.3	5.3	6.7	4.3	0.7	0
0	0	0	0.3	1	4.7	4.3	1.3	1	1.3	0.7	0	0.7	4	8.7	10	8.7	1.7	0
0	0	0	0	0.3	1	1	1.3	4.3	7	2.7	0.7	1.7	6.7	8.3	8.7	8	2	0
0	0	0	0	0	0	0	0.3	3	6	1.7	0	1	5.3	7.7	6.3	4	0.7	0
0	0	0	0	0	0	0	0	0.3	1	0.3	0	0	1	1.3	1	0.7	0	0
0	0	0	0	0	0	0	0	0	0	0	0	0	0	0	0	0	0	0
0	0	0	0	0	0	0	0	0	0	0	0	0	0	0	0	0	0	0
Frame 56 (112.00 ms)
0	0	0	0	0	0	0	0	0	0	0	0	0	0	0	0	0	0	0
0	0	0	0	0	0	0	0	0	0	0	0	0	0	0	0	0	0	0
0	0	0	0	0	0	0	0	0	0	0	0	0.3	0	0	0	0	0	0
0	0	0	0	0	0	0	0	0	0.3	0.7	1.3	1.3	1	0	0	0	0	0
0	0	0	0	0	0	0	0	0.3	1.7	3.3	4.3	4.3	3	1	0	0	0	0
0	0	0	0	0	0	0	0.3	1.7	4.3	5.7	6.3	6.7	4.7	2	0.3	0	0	0
0	0	0	0	0	0	0	1	3.3	6.7	7.3	8	8	6.3	2.3	0.3	0	0	0
0	0	0	0	0	0	0.7	3.3	7.3	8.3	9	8.3	9	6	2	0.3	0	0	0
0	0	0	0	0	0	1.7	5.7	9	9	8.3	9	7.7	3.7	0.7	0	0	0	0
0	0	0	0	0	0.7	3.7	8.7	11.3	11	9.7	9.3	5.7	1.3	0	0	0	0	0
0	0	0	0	0	1	5	7.3	7.7	7.7	7.7	5.3	1.7	0.3	0	0	0	0	0
0	0	0	0	0.3	2.7	7.3	8	6.7	6	4.7	1.7	0.3	0	0	0	0	0	0
0	0	0	0.3	2	7.3	10.7	8.3	5.3	4.3	2.7	0.3	0	0	0	0	0	0	0
0	0	0	0.7	5	10.3	13	9	5.7	4	1.3	0	0	0	0	0	0	0	0
0	0	0	2.3	12	18	21.7	13.3	10	4.7	0.7	0	0	0	0	0	0	0	0
0	0	0.3	3.3	9.7	15.7	16.7	10.3	6	2	0.3	0	0	0	0	0	0	0	0
0	0	1.7	6.7	10.7	14.3	17.7	13.3	7	1.7	0	0	0	0	0	0	0	0	0
0	0.7	4	10.3	16.7	20.3	23	15.7	9.7	2.7	0.3	0	0	0	0	0	0	0	0
0	1.7	7.7	11.7	15	19	19.7	15	9.7	4.3	2.3	2	1.3	1	0.3	0	0	0	0
0.3	3	10.3	11	12.3	17	17.7	16.7	12.7	9	8.7	9.3	9.7	8.7	5.3	1	0	0	0
0.3	2.7	9.7	12.7	16	16.7	22.7	25	22.3	17.7	14.3	18.3	22.7	21.7	19.3	6.3	1	0	0
0	1.3	5.3	8.7	11.3	15	26.3	28.7	23.7	23	21	22.7	22	17.7	17.3	13.3	5.3	0.7	0
0	0.3	1.3	3.7	7.7	13.3	18.3	18	18	17	16.7	14.3	16.3	21	23.7	23	12	2	0
0.3	0.3	0.3	1	4	9.7	13.7	17.7	17	14.7	17	14.7	18	27.7	35	36	16.3	2.3	0
0	0	0	0.3	1	3.3	7	9.7	11.7	13.3	14	12.7	10	14	21.7	22	11	1.7	0
0	0	0.3	1	0.7	0.7	1.3	2.3	4	5.7	6.7	6	5	7.3	12	9.3	3.7	0.3	0
0	0	0.3	1	1.3	2	1.7	0.7	0.7	0.7	1	1	1	2.3	5.7	7	4.7	0.7	0
0	0	0	0.3	1	5	4.7	1.3	1	1.3	0.7	0	0.7	4.7	9.3	10.3	9	2	0
0	0	0	0	0.3	1	1.3	1.7	4.7	7.7	3	0.7	2	7.3	9	9	8.7	2	0
0	0	0	0	0	0	0	0.7	3.3	6.3	2	0.3	1	6	8.3	6.7	4.3	0.7	0
0	0	0	0	0	0	0	0	0.7	1	0.3	0	0.3	1	1.7	1.3	0.7	0	0
0	0	0	0	0	0	0	0	0	0	0	0	0	0	0	0	0	0	0
0	0	0	0	0	0	0	0	0	0	0	0	0	0	0	0	0	0	0
Frame 57 (114.00 ms)
0	0	0	0	0	0	0	0	0	0	0	0	0	0	0	0	0	0	0
0	0	0	0	0	0	0	0	0	0	0	0	0	0	0	0	0	0	0
0	0	0	0	0	0	0	0	0	0	0	0	0	0	0	0	0	0	0
0	0	0	0	0	0	0	0	0	0.3	0.3	1	1	0.7	0	0	0	0	0
0	0	0	0	0	0	0	0	0.3	1.3	2.7	3.7	3.7	2.7	0.7	0	0	0	0
0	0	0	0	0	0	0	0	1.3	3.7	5.3	6	6	4	1.3	0	0	0	0
0	0	0	0	0	0	0	0.7	2.7	6	6.7	7.3	7.3	5.7	1.7	0.3	0	0	0
0	0	0	0	0	0	0.3	2.7	6.3	7.7	8.3	7.7	8.3	5.3	1.3	0	0	0	0
0	0	0	0	0	0	1	5	8.3	8.7	7.7	8.3	7	3	0.3	0	0	0	0
0	0	0	0	0	0.3	3	8.3	11	10.3	9	8.3	4.7	1	0	0	0	0	0
0	0	0	0	0	0.7	4.3	7	7.7	7	7.3	4.7	1.3	0	0	0	0	0	0
0	0	0	0	0.3	2.7	7.3	7.7	6.3	5.7	4.3	1.7	0.3	0	0	0	0	0	0
0	0	0	0.3	2	7.3	10.7	8.3	5	4	2.3	0.3	0	0	0	0	0	0	0
0	0	0	0.7	5.3	10.7	13.3	9.3	6	4	1.3	0	0	0	0	0	0	0	0
0	0	0	2.7	12.3	18.7	22	13.7	10.3	4.7	0.7	0	0	0	0	0	0	0	0
0	0	0.7	3.7	10	16.3	17	10.7	6.3	2	0.3	0	0	0	0	0	0	0	0
0	0	1.7	7	11	15	18	13.7	7.3	1.7	0	0	0	0	0	0	0	0	0
0	0.7	4.3	10.3	17	20.7	23.3	16	10	2.7	0.3	0	0	0	0	0	0	0	0
0	1.7	7.7	11.7	15	19.3	20	15.3	9.7	4.3	2.3	2	1.3	1	0.3	0	0	0	0
0.3	3	10.7	11	12.3	17.3	17.7	17	13	9.3	9	9.3	9.7	8.7	5.3	1	0	0	0
0.3	2.7	9.7	13	16.3	17	23	25.3	22.7	18	14.7	18.7	23	22	20	6.7	1	0	0
0	1.3	5.3	8.7	11.7	15	26.7	29.3	24	23.7	21.7	23	22.3	18	17.7	13.7	5.3	0.7	0
0	0.3	1.3	3.7	8	13.7	18.7	18.3	18.3	17.7	17	14.7	16.7	21.3	24.3	23.7	12	2	0
0.3	0.7	0.3	1	4	9.7	13.7	18	17.3	15.3	17.3	15	18.3	28.3	36.3	36.7	16.7	2.3	0
0	0	0.3	0.3	1	3.3	7	10	12	13.7	14.3	13	10.3	14.3	22.3	22.7	11.3	1.7	0
0	0	0.7	1	0.7	0.7	1.3	2.3	4.3	6	6.7	6	5	7.3	12.3	9.3	3.7	0.3	0
0	0	0.3	1.3	1.3	2	1.7	0.7	0.7	0.7	1	1	1	2.7	6	7	4.7	1	0
0	0	0	0.3	1.3	5.3	5	1.3	1	1.7	0.7	0	1	5	9.7	11	9.3	2	0
0	0	0	0	0.3	1	1.3	1.7	5	8.3	3.3	0.7	2	7.7	9.3	9.7	9	2.3	0
0	0	0	0	0	0	0	0.7	3.7	7	2	0.3	1.3	6.3	8.7	7	4.7	1	0
0	0	0	0	0	0	0	0	0.7	1.3	0.3	0	0.3	1	1.7	1.3	0.7	0	0
0	0	0	0	0	0	0	0	0	0	0	0	0	0	0	0	0	0	0
0	0	0	0	0	0	0	0	0	0	0	0	0	0	0	0	0	0	0
Frame 58 (116.00 ms)
0	0	0	0	0	0	0	0	0	0	0	0	0	0	0	0	0	0	0
0	0	0	0	0	0	0	0	0	0	0	0	0	0	0	0	0	0	0
0	0	0	0	0	0	0	0	0	0	0	0	0	0	0	0	0	0	0
0	0	0	0	0	0	0	0	0	0	0.3	0.7	0.7	0.3	0	0	0	0	0
0	0	0	0	0	0	0	0	0.3	1	2.3	3.3	3.3	2	0.3	0	0	0	0
0	0	0	0	0	0	0	0	1	3	4.7	5.3	5.3	3.3	0.7	0	0	0	0
0	0	0	0	0	0	0	0.3	2	5.3	6	6.7	6.7	4.7	1.3	0	0	0	0
0	0	0	0	0	0	0.3	2	5.3	7	7.7	7	7.7	4.3	1	0	0	0	0
0	0	0	0	0	0	0.7	4	7.7	8	7	7.3	6	2.3	0.3	0	0	0	0
0	0	0	0	0	0.3	2.3	7.7	10.3	9.7	8.3	7.7	4	0.7	0	0	0	0	0
0	0	0	0	0	0.7	3.7	6.3	7	6.7	6.7	4	1	0	0	0	0	0	0
0	0	0	0	0.3	2.3	6.7	7	5.7	5	3.7	1.3	0	0	0	0	0	0	0
0	0	0	0.3	2	7.3	10.7	8.3	5	4	2	0.3	0	0	0	0	0	0	0
0	0	0	1	5.3	10.7	13.3	9.3	6	4	1	0	0	0	0	0	0	0	0
0	0	0	2.7	12.3	18.7	22.3	13.7	10.3	4.7	0.7	0	0	0	0	0	0	0	0
0	0	0.7	3.7	10	16.3	17	10.7	6.3	2	0.3	0	0	0	0	0	0	0	0
[truncated: 7,473 more rows]
