# Supplementary material for: Similarity of Center of Pressure Progression during Walking and Jogging of Anterior Cruciate Ligament Deficient Patients
Source: PLoS One. 2017 Jan 10;12(1):e0169421. doi: 10.1371/journal.pone.0169421 (PMC5224873; doi:10.1371/journal.pone.0169421)
Supplement: S1 Dataset — (ZIP) [file pone.0169421.s001.zip › partial plantar pressure data sent to PLOS-remove name and data/01. Part of the 64 unilateral ACLD subjects/jog/06/06- run_3' - Dyn.txt]

Scanning speed; for the left foot: 500.00 Hertz, for the right foot: 500.00 Hertz
Left foot data
Left rectangle position
Rectangle bottom
52
Rectangle left
10
Rectangle width
19
Rectangle height
32
Frame 0 (0.00 ms)
0	0	0	0	0	0	0	0.3	1	1.7	1.7	1.7	0.7	0	0	0	0	0	0
0	0	0	0	0	0	0.3	1.3	2.7	4	4.7	6.7	3	0.3	0	0	0	0	0
0	0	0	0	0	0	0.3	1.3	2	3.3	3.7	3.3	1.7	0.3	0	0	0	0	0
0	0	0	0	0	0	0	0.3	1	1.7	1.3	1	0.3	0	0	0	0	0	0
0	0	0	0	0	0	0	0	0	0.3	0.3	0	0	0	0	0	0	0	0
0	0	0	0	0	0	0	0	0	0	0	0	0	0	0	0	0	0	0
0	0	0	0	0	0	0	0	0	0	0	0	0	0	0	0	0	0	0
0	0	0	0	0	0	0	0	0	0	0	0	0	0	0	0	0	0	0
0	0	0	0	0	0	0	0	0	0	0	0	0	0	0	0	0	0	0
0	0	0	0	0	0	0	0	0	0	0	0	0	0	0	0	0	0	0
0	0	0	0	0	0	0	0	0	0	0	0	0	0	0	0	0	0	0
0	0	0	0	0	0	0	0	0	0	0	0	0	0	0	0	0	0	0
0	0	0	0	0	0	0	0	0	0	0	0	0	0	0	0	0	0	0
0	0	0	0	0	0	0	0	0	0	0	0	0	0	0	0	0	0	0
0	0	0	0	0	0	0	0	0	0	0	0	0	0	0	0	0	0	0
0	0	0	0	0	0	0	0	0	0	0	0	0	0	0	0	0	0	0
0	0	0	0	0	0	0	0	0	0	0	0	0	0	0	0	0	0	0
0	0	0	0	0	0	0	0	0	0	0	0	0	0	0	0	0	0	0
0	0	0	0	0	0	0	0	0	0	0	0	0	0	0	0	0	0	0
0	0	0	0	0	0	0	0	0	0	0	0	0	0	0	0	0	0	0
0	0	0	0	0	0	0	0	0	0	0	0	0	0	0	0	0	0	0
0	0	0	0	0	0	0	0	0	0	0	0	0	0	0	0	0	0	0
0	0	0	0	0	0	0	0	0	0	0	0	0	0	0	0	0	0	0
0	0	0	0	0	0	0	0	0	0	0	0	0	0	0	0	0	0	0
0	0	0	0	0	0	0	0	0	0	0	0	0	0	0	0	0	0	0
0	0	0	0	0	0	0	0	0	0	0	0	0	0	0	0	0	0	0
0	0	0	0	0	0	0	0	0	0	0	0	0	0	0	0	0	0	0
0	0	0	0	0	0	0	0	0	0	0	0	0	0	0	0	0	0	0
0	0	0	0	0	0	0	0	0	0	0	0	0	0	0	0	0	0	0
0	0	0	0	0	0	0	0	0	0	0	0	0	0	0	0	0	0	0
0	0	0	0	0	0	0	0	0	0	0	0	0	0	0	0	0	0	0
0	0	0	0	0	0	0	0	0	0	0	0	0	0	0	0	0	0	0
Frame 1 (2.00 ms)
0	0	0	0	0	0	0.7	2	5	7.3	7.3	8.3	4	0.7	0	0	0	0	0
0	0	0	0	0	0.3	2.7	8	11.3	12	15.7	23	14.7	3	0	0	0	0	0
0	0	0	0	0	0.3	2.3	6.7	10	12	13.3	13.7	9	2	0	0	0	0	0
0	0	0	0	0	0	1	2.7	5.3	7.7	7	5	2.7	0.7	0	0	0	0	0
0	0	0	0	0	0	0.3	0.7	1.7	2	1.7	1	0.3	0	0	0	0	0	0
0	0	0	0	0	0	0	0	0	0.3	0	0	0	0	0	0	0	0	0
0	0	0	0	0	0	0	0	0	0	0	0	0	0	0	0	0	0	0
0	0	0	0	0	0	0	0	0	0	0	0	0	0	0	0	0	0	0
0	0	0	0	0	0	0	0	0	0	0	0	0	0	0	0	0	0	0
0	0	0	0	0	0	0	0	0	0	0	0	0	0	0	0	0	0	0
0	0	0	0	0	0	0	0	0	0	0	0	0	0	0	0	0	0	0
0	0	0	0	0	0	0	0	0	0	0	0	0	0	0	0	0	0	0
0	0	0	0	0	0	0	0	0	0	0	0	0	0	0	0	0	0	0
0	0	0	0	0	0	0	0	0	0	0	0	0	0	0	0	0	0	0
0	0	0	0	0	0	0	0	0	0	0	0	0	0	0	0	0	0	0
0	0	0	0	0	0	0	0	0	0	0	0	0	0	0	0	0	0	0
0	0	0	0	0	0	0	0	0	0	0	0	0	0	0	0	0	0	0
0	0	0	0	0	0	0	0	0	0	0	0	0	0	0	0	0	0	0
0	0	0	0	0	0	0	0	0	0	0	0	0	0	0	0	0	0	0
0	0	0	0	0	0	0	0	0	0	0	0	0	0	0	0	0	0	0
0	0	0	0	0	0	0	0	0	0	0	0	0	0	0	0	0	0	0
0	0	0	0	0	0	0	0	0	0	0	0	0	0	0	0	0	0	0
0	0	0	0	0	0	0	0	0	0	0	0	0	0	0	0	0	0	0
0	0	0	0	0	0	0	0	0	0	0	0	0	0	0	0	0	0	0
0	0	0	0	0	0	0	0	0	0	0	0	0	0	0	0	0	0	0
0	0	0	0	0	0	0	0	0	0	0	0	0	0	0	0	0	0	0
0	0	0	0	0	0	0	0	0	0	0	0	0	0	0	0	0	0	0
0	0	0	0	0	0	0	0	0	0	0	0	0	0	0	0	0	0	0
0	0	0	0	0	0	0	0	0	0	0	0	0	0	0	0	0	0	0
0	0	0	0	0	0	0	0	0	0	0	0	0	0	0	0	0	0	0
0	0	0	0	0	0	0	0	0	0	0	0	0	0	0	0	0	0	0
0	0	0	0	0	0	0	0	0	0	0	0	0	0	0	0	0	0	0
Frame 2 (4.00 ms)
0	0	0	0	0	0.3	2	6.3	13.7	18.3	17	20.3	10.3	2.3	0.3	0	0	0	0
0	0	0	0	0	1.3	9.3	22.7	26	25.3	31.7	45.7	34.7	10	1	0	0	0	0
0	0	0	0	0	1.3	7.7	17.3	23.3	26.3	29	30	24	7.3	1	0	0	0	0
0	0	0	0	0	1	4.3	8.7	14.7	18.3	19	15.3	10	3	0.3	0	0	0	0
0	0	0	0	0	0.3	1	2.7	5.3	6.7	5.3	3.7	2	0.3	0	0	0	0	0
0	0	0	0	0	0	0	0.3	1	1.3	0.7	0.3	0	0	0	0	0	0	0
0	0	0	0	0	0	0	0	0	0	0	0	0	0	0	0	0	0	0
0	0	0	0	0	0	0	0	0	0	0	0	0	0	0	0	0	0	0
0	0	0	0	0	0	0	0	0	0	0	0	0	0	0	0	0	0	0
0	0	0	0	0	0	0	0	0	0	0	0	0	0	0	0	0	0	0
0	0	0	0	0	0	0	0	0	0	0	0	0	0	0	0	0	0	0
0	0	0	0	0	0	0	0	0	0	0	0	0	0	0	0	0	0	0
0	0	0	0	0	0	0	0	0	0	0	0	0	0	0	0	0	0	0
0	0	0	0	0	0	0	0	0	0	0	0	0	0	0	0	0	0	0
0	0	0	0	0	0	0	0	0	0	0	0	0	0	0	0	0	0	0
0	0	0	0	0	0	0	0	0	0	0	0	0	0	0	0	0	0	0
0	0	0	0	0	0	0	0	0	0	0	0	0	0	0	0	0	0	0
0	0	0	0	0	0	0	0	0	0	0	0	0	0	0	0	0	0	0
0	0	0	0	0	0	0	0	0	0	0	0	0	0	0	0	0	0	0
0	0	0	0	0	0	0	0	0	0	0	0	0	0	0	0	0	0	0
0	0	0	0	0	0	0	0	0	0	0	0	0	0	0	0	0	0	0
0	0	0	0	0	0	0	0	0	0	0	0	0	0	0	0	0	0	0
0	0	0	0	0	0	0	0	0	0	0	0	0	0	0	0	0	0	0
0	0	0	0	0	0	0	0	0	0	0	0	0	0	0	0	0	0	0
0	0	0	0	0	0	0	0	0	0	0	0	0	0	0	0	0	0	0
0	0	0	0	0	0	0	0	0	0	0	0	0	0	0	0	0	0	0
0	0	0	0	0	0	0	0	0	0	0	0	0	0	0	0	0	0	0
0	0	0	0	0	0	0	0	0	0	0	0	0	0	0	0	0	0	0
0	0	0	0	0	0	0	0	0	0	0	0	0	0	0	0	0	0	0
0	0	0	0	0	0	0	0	0	0	0	0	0	0	0	0	0	0	0
0	0	0	0	0	0	0	0	0	0	0	0	0	0	0	0	0	0	0
0	0	0	0	0	0	0	0	0	0	0	0	0	0	0	0	0	0	0
Frame 3 (6.00 ms)
0	0	0	0	0	0.3	3	8.7	17.3	20.7	21.7	27.3	14.7	4	0.3	0	0	0	0
0	0	0	0	0	2	13.7	30	32.3	30.7	38.3	53.3	45.7	18.3	2.3	0	0	0	0
0	0	0	0	0	2	11.3	23.7	30.7	34.3	37.3	38.7	33.3	14.3	2.3	0	0	0	0
0	0	0	0	0	1.7	7.3	13	21.7	26.7	28.3	24	17.3	7.3	1	0	0	0	0
0	0	0	0	0	0.3	2.7	6	9.3	10.7	9.3	7.3	4.3	1.3	0	0	0	0	0
0	0	0	0	0	0	0.3	1	2.7	3	1.3	0.7	0.3	0	0	0	0	0	0
0	0	0	0	0	0	0	0	0.3	0.3	0	0	0	0	0	0	0	0	0
0	0	0	0	0	0	0	0	0	0	0	0	0	0	0	0	0	0	0
0	0	0	0	0	0	0	0	0	0	0	0	0	0	0	0	0	0	0
0	0	0	0	0	0	0	0	0	0	0	0	0	0	0	0	0	0	0
0	0	0	0	0	0	0	0	0	0	0	0	0	0	0	0	0	0	0
0	0	0	0	0	0	0	0	0	0	0	0	0	0	0	0	0	0	0
0	0	0	0	0	0	0	0	0	0	0	0	0	0	0	0	0	0	0
0	0	0	0	0	0	0	0	0	0	0	0	0	0	0	0	0	0	0
0	0	0	0	0	0	0	0	0	0	0	0	0	0	0	0	0	0	0
0	0	0	0	0	0	0	0	0	0	0	0	0	0	0	0	0	0	0
0	0	0	0	0	0	0	0	0	0	0	0	0	0	0	0	0	0	0
0	0	0	0	0	0	0	0	0	0	0	0	0	0	0	0	0	0	0
0	0	0	0	0	0	0	0	0	0	0	0	0	0	0	0	0	0	0
0	0	0	0	0	0	0	0	0	0	0	0	0	0	0	0	0	0	0
0	0	0	0	0	0	0	0	0	0	0	0	0	0	0	0	0	0	0
0	0	0	0	0	0	0	0	0	0	0	0	0	0	0	0	0	0	0
0	0	0	0	0	0	0	0	0	0	0	0	0	0	0	0	0	0	0
0	0	0	0	0	0	0	0	0	0	0	0	0	0	0	0	0	0	0
0	0	0	0	0	0	0	0	0	0	0	0	0	0	0	0	0	0	0
0	0	0	0	0	0	0	0	0	0	0	0	0	0	0	0	0	0	0
0	0	0	0	0	0	0	0	0	0	0	0	0	0	0	0	0	0	0
0	0	0	0	0	0	0	0	0	0	0	0	0	0	0	0	0	0	0
0	0	0	0	0	0	0	0	0	0	0	0	0	0	0	0	0	0	0
0	0	0	0	0	0	0	0	0	0	0	0	0	0	0	0	0	0	0
0	0	0	0	0	0	0	0	0	0	0	0	0	0	0	0	0	0	0
0	0	0	0	0	0	0	0	0	0	0	0	0	0	0	0	0	0	0
Frame 4 (8.00 ms)
0	0	0	0	0	0.3	2.7	7.7	16.3	20.7	21.3	27.7	15.3	4.7	0.7	0	0	0	0
0	0	0	0	0	2	13	28	31.7	30.7	38.7	53.7	47.3	21	3	0	0	0	0
0	0	0	0	0	2	11.7	24.3	31.3	35	38	39.7	35	17	3.3	0.3	0	0	0
0	0	0	0	0	2	8.7	14.7	23.3	28.7	30.7	26.7	20	10.7	2	0	0	0	0
0	0	0	0	0	0.7	3.3	7.3	11.3	12.7	11	9.3	6.3	2.3	0.3	0	0	0	0
0	0	0	0	0	0	0.7	2	5.3	5.7	2.3	1.3	0.7	0	0	0	0	0	0
0	0	0	0	0	0	0	0.3	1	1	0.3	0	0	0	0	0	0	0	0
0	0	0	0	0	0	0	0	0	0	0	0	0	0	0	0	0	0	0
0	0	0	0	0	0	0	0	0	0	0	0	0	0	0	0	0	0	0
0	0	0	0	0	0	0	0	0	0	0	0	0	0	0	0	0	0	0
0	0	0	0	0	0	0	0	0	0	0	0	0	0	0	0	0	0	0
0	0	0	0	0	0	0	0	0	0	0	0	0	0	0	0	0	0	0
0	0	0	0	0	0	0	0	0	0	0	0	0	0	0	0	0	0	0
0	0	0	0	0	0	0	0	0	0	0	0	0	0	0	0	0	0	0
0	0	0	0	0	0	0	0	0	0	0	0	0	0	0	0	0	0	0
0	0	0	0	0	0	0	0	0	0	0	0	0	0	0	0	0	0	0
0	0	0	0	0	0	0	0	0	0	0	0	0	0	0	0	0	0	0
0	0	0	0	0	0	0	0	0	0	0	0	0	0	0	0	0	0	0
0	0	0	0	0	0	0	0	0	0	0	0	0	0	0	0	0	0	0
0	0	0	0	0	0	0	0	0	0	0	0	0	0	0	0	0	0	0
0	0	0	0	0	0	0	0	0	0	0	0	0	0	0	0	0	0	0
0	0	0	0	0	0	0	0	0	0	0	0	0	0	0	0	0	0	0
0	0	0	0	0	0	0	0	0	0	0	0	0	0	0	0	0	0	0
0	0	0	0	0	0	0	0	0	0	0	0	0	0	0	0	0	0	0
0	0	0	0	0	0	0	0	0	0	0	0	0	0	0	0	0	0	0
0	0	0	0	0	0	0	0	0	0	0	0	0	0	0	0	0	0	0
0	0	0	0	0	0	0	0	0	0	0	0	0	0	0	0	0	0	0
0	0	0	0	0	0	0	0	0	0	0	0	0	0	0	0	0	0	0
0	0	0	0	0	0	0	0	0	0	0	0	0	0	0	0	0	0	0
0	0	0	0	0	0	0	0	0	0	0	0	0	0	0	0	0	0	0
0	0	0	0	0	0	0	0	0	0	0	0	0	0	0	0	0	0	0
0	0	0	0	0	0	0	0	0	0	0	0	0	0	0	0	0	0	0
Frame 5 (10.00 ms)
0	0	0	0	0	0.3	2.7	7	15	19.3	19.7	26.7	15	5	0.7	0	0	0	0
0	0	0	0	0	2	12.3	25.3	27.7	27	34.7	52.7	46.7	21.3	3.3	0	0	0	0
0	0	0	0	0	2	11.3	22.3	29	33.3	37	39.3	35	17.7	4	0.3	0	0	0
0	0	0	0	0	2	9	14.7	23.7	29	31	27.3	21	12	2.3	0	0	0	0
0	0	0	0	0	0.7	4	8.3	12.7	14	11.7	10	7	3	0.3	0	0	0	0
0	0	0	0	0	0	0.7	3	7.3	7.3	3.3	1.7	1	0.3	0	0	0	0	0
0	0	0	0	0	0	0	0.3	1.3	1.3	0.3	0	0	0	0	0	0	0	0
0	0	0	0	0	0	0	0	0	0	0	0	0	0	0	0	0	0	0
0	0	0	0	0	0	0	0	0	0	0	0	0	0	0	0	0	0	0
0	0	0	0	0	0	0	0	0	0	0	0	0	0	0	0	0	0	0
0	0	0	0	0	0	0	0	0	0	0	0	0	0	0	0	0	0	0
0	0	0	0	0	0	0	0	0	0	0	0	0	0	0	0	0	0	0
0	0	0	0	0	0	0	0	0	0	0	0	0	0	0	0	0	0	0
0	0	0	0	0	0	0	0	0	0	0	0	0	0	0	0	0	0	0
0	0	0	0	0	0	0	0	0	0	0	0	0	0	0	0	0	0	0
0	0	0	0	0	0	0	0	0	0	0	0	0	0	0	0	0	0	0
0	0	0	0	0	0	0	0	0	0	0	0	0	0	0	0	0	0	0
0	0	0	0	0	0	0	0	0	0	0	0	0	0	0	0	0	0	0
0	0	0	0	0	0	0	0	0	0	0	0	0	0	0	0	0	0	0
0	0	0	0	0	0	0	0	0	0	0	0	0	0	0	0	0	0	0
0	0	0	0	0	0	0	0	0	0	0	0	0	0	0	0	0	0	0
0	0	0	0	0	0	0	0	0	0	0	0	0	0	0	0	0	0	0
0	0	0	0	0	0	0	0	0	0	0	0	0	0	0	0	0	0	0
0	0	0	0	0	0	0	0	0	0	0	0	0	0	0	0	0	0	0
0	0	0	0	0	0	0	0	0	0	0	0	0	0	0	0	0	0	0
0	0	0	0	0	0	0	0	0	0	0	0	0	0	0	0	0	0	0
0	0	0	0	0	0	0	0	0	0	0	0	0	0	0	0	0	0	0
0	0	0	0	0	0	0	0	0	0	0	0	0	0	0	0	0	0	0
0	0	0	0	0	0	0	0	0	0	0	0	0	0	0	0	0	0	0
0	0	0	0	0	0	0	0	0	0	0	0	0	0	0	0	0	0	0
0	0	0	0	0	0	0	0	0	0	0	0	0	0	0	0	0	0	0
0	0	0	0	0	0	0	0	0	0	0	0	0	0	0	0	0	0	0
Frame 6 (12.00 ms)
0	0	0	0	0	0.3	2.7	7.3	15.3	19	19.3	26.3	14.3	5	0.7	0	0	0	0
0	0	0	0	0	2	13.3	26	27.7	26.7	34	51.7	44	21	3.7	0	0	0	0
0	0	0	0	0	2.3	12.3	23.7	29.3	33.7	37	39.3	35	18.3	4.3	0.3	0	0	0
0	0	0	0	0.3	2.7	10	16	24.3	29.7	32	28.3	22.3	13.7	2.7	0	0	0	0
0	0	0	0	0	1	5	9.7	14.3	15.3	13	11.3	8.3	3.3	0.7	0	0	0	0
0	0	0	0	0	0	1	4.3	9.3	9	5	2.7	1.3	0.3	0	0	0	0	0
0	0	0	0	0	0	0	0.7	1.7	1.7	0.7	0.3	0	0	0	0	0	0	0
0	0	0	0	0	0	0	0	0	0	0	0	0	0	0	0	0	0	0
0	0	0	0	0	0	0	0	0	0	0	0	0	0	0	0	0	0	0
0	0	0	0	0	0	0	0	0	0	0	0	0	0	0	0	0	0	0
0	0	0	0	0	0	0	0	0	0	0	0	0	0	0	0	0	0	0
0	0	0	0	0	0	0	0	0	0	0	0	0	0	0	0	0	0	0
0	0	0	0	0	0	0	0	0	0	0	0	0	0	0	0	0	0	0
0	0	0	0	0	0	0	0	0	0	0	0	0	0	0	0	0	0	0
0	0	0	0	0	0	0	0	0	0	0	0	0	0	0	0	0	0	0
0	0	0	0	0	0	0	0	0	0	0	0	0	0	0	0	0	0	0
0	0	0	0	0	0	0	0	0	0	0	0	0	0	0	0	0	0	0
0	0	0	0	0	0	0	0	0	0	0	0	0	0	0	0	0	0	0
0	0	0	0	0	0	0	0	0	0	0	0	0	0	0	0	0	0	0
0	0	0	0	0	0	0	0	0	0	0	0	0	0	0	0	0	0	0
0	0	0	0	0	0	0	0	0	0	0	0	0	0	0	0	0	0	0
0	0	0	0	0	0	0	0	0	0	0	0	0	0	0	0	0	0	0
0	0	0	0	0	0	0	0	0	0	0	0	0	0	0	0	0	0	0
0	0	0	0	0	0	0	0	0	0	0	0	0	0	0	0	0	0	0
0	0	0	0	0	0	0	0	0	0	0	0	0	0	0	0	0	0	0
0	0	0	0	0	0	0	0	0	0	0	0	0	0	0	0	0	0	0
0	0	0	0	0	0	0	0	0	0	0	0	0	0	0	0	0	0	0
0	0	0	0	0	0	0	0	0	0	0	0	0	0	0	0	0	0	0
0	0	0	0	0	0	0	0	0	0	0	0	0	0	0	0	0	0	0
0	0	0	0	0	0	0	0	0	0	0	0	0	0	0	0	0	0	0
0	0	0	0	0	0	0	0	0	0	0	0	0	0	0	0	0	0	0
0	0	0	0	0	0	0	0	0	0	0	0	0	0	0	0	0	0	0
Frame 7 (14.00 ms)
0	0	0	0	0	0.3	3.3	8.7	16	19.3	19.7	26.7	15.3	5.3	0.7	0	0	0	0
0	0	0	0	0	2.3	15	30.3	30	27.3	34.7	52.7	47	22.7	4	0	0	0	0
0	0	0	0	0	2.7	13.3	25.7	31.7	34.7	37.7	40	36.3	19.7	5.3	0.7	0	0	0
0	0	0	0	0.3	3	11	17	25.7	30.7	32.7	29.3	24.3	15.7	3.3	0	0	0	0
0	0	0	0	0	1.3	6	11	16	17.3	14.3	13	9.7	4.3	0.7	0	0	0	0
0	0	0	0	0	0.3	1.7	5.7	11.7	11	7	4.7	1.7	0.3	0	0	0	0	0
0	0	0	0	0	0	0	1	2	2	1.3	0.7	0	0	0	0	0	0	0
0	0	0	0	0	0	0	0	0	0	0	0	0	0	0	0	0	0	0
0	0	0	0	0	0	0	0	0	0	0	0	0	0	0	0	0	0	0
0	0	0	0	0	0	0	0	0	0	0	0	0	0	0	0	0	0	0
0	0	0	0	0	0	0	0	0	0	0	0	0	0	0	0	0	0	0
0	0	0	0	0	0	0	0	0	0	0	0	0	0	0	0	0	0	0
0	0	0	0	0	0	0	0	0	0	0	0	0	0	0	0	0	0	0
0	0	0	0	0	0	0	0	0	0	0	0	0	0	0	0	0	0	0
0	0	0	0	0	0	0	0	0	0	0	0	0	0	0	0	0	0	0
0	0	0	0	0	0	0	0	0	0	0	0	0	0	0	0	0	0	0
0	0	0	0	0	0	0	0	0	0	0	0	0	0	0	0	0	0	0
0	0	0	0	0	0	0	0	0	0	0	0	0	0	0	0	0	0	0
0	0	0	0	0	0	0	0	0	0	0	0	0	0	0	0	0	0	0
0	0	0	0	0	0	0	0	0	0	0	0	0	0	0	0	0	0	0
0	0	0	0	0	0	0	0	0	0	0	0	0	0	0	0	0	0	0
0	0	0	0	0	0	0	0	0	0	0	0	0	0	0	0	0	0	0
0	0	0	0	0	0	0	0	0	0	0	0	0	0	0	0	0	0	0
0	0	0	0	0	0	0	0	0	0	0	0	0	0	0	0	0	0	0
0	0	0	0	0	0	0	0	0	0	0	0	0	0	0	0	0	0	0
0	0	0	0	0	0	0	0	0	0	0	0	0	0	0	0	0	0	0
0	0	0	0	0	0	0	0	0	0	0	0	0	0	0	0	0	0	0
0	0	0	0	0	0	0	0	0	0	0	0	0	0	0	0	0	0	0
0	0	0	0	0	0	0	0	0	0	0	0	0	0	0	0	0	0	0
0	0	0	0	0	0	0	0	0	0	0	0	0	0	0	0	0	0	0
0	0	0	0	0	0	0	0	0	0	0	0	0	0	0	0	0	0	0
0	0	0	0	0	0	0	0	0	0	0	0	0	0	0	0	0	0	0
Frame 8 (16.00 ms)
0	0	0	0	0	0.3	3.3	9	16.7	19.3	19.7	26.7	15.3	5.3	0.7	0	0	0	0
0	0	0	0	0	2.3	15.7	31	32	27.7	34.7	53	47.7	23.7	4.3	0	0	0	0
0	0	0	0	0.3	3	14	26	32.3	34.7	37.7	40.3	37	21.3	6	0.7	0	0	0
0	0	0	0	0.3	3.7	12	17.7	26.3	31	33	30	26	18	4	0.3	0	0	0
0	0	0	0	0	1.7	7	12.7	18	19.3	15.7	14.7	11.7	5	0.7	0	0	0	0
0	0	0	0	0	0.3	2	6.7	14	13	8.7	6.3	2.7	0.3	0	0	0	0	0
0	0	0	0	0	0	0.3	1	2.7	2.3	1.7	1	0.3	0	0	0	0	0	0
0	0	0	0	0	0	0	0	0	0	0	0	0	0	0	0	0	0	0
0	0	0	0	0	0	0	0	0	0	0	0	0	0	0	0	0	0	0
0	0	0	0	0	0	0	0	0	0	0	0	0	0	0	0	0	0	0
0	0	0	0	0	0	0	0	0	0	0	0	0	0	0	0	0	0	0
0	0	0	0	0	0	0	0	0	0	0	0	0	0	0	0	0	0	0
0	0	0	0	0	0	0	0	0	0	0	0	0	0	0	0	0	0	0
0	0	0	0	0	0	0	0	0	0	0	0	0	0	0	0	0	0	0
0	0	0	0	0	0	0	0	0	0	0	0	0	0	0	0	0	0	0
0	0	0	0	0	0	0	0	0	0	0	0	0	0	0	0	0	0	0
0	0	0	0	0	0	0	0	0	0	0	0	0	0	0	0	0	0	0
0	0	0	0	0	0	0	0	0	0	0	0	0	0	0	0	0	0	0
0	0	0	0	0	0	0	0	0	0	0	0	0	0	0	0	0	0	0
0	0	0	0	0	0	0	0	0	0	0	0	0	0	0	0	0	0	0
0	0	0	0	0	0	0	0	0	0	0	0	0	0	0	0	0	0	0
0	0	0	0	0	0	0	0	0	0	0	0	0	0	0	0	0	0	0
0	0	0	0	0	0	0	0	0	0	0	0	0	0	0	0	0	0	0
0	0	0	0	0	0	0	0	0	0	0	0	0	0	0	0	0	0	0
0	0	0	0	0	0	0	0	0	0	0	0	0	0	0	0	0	0	0
0	0	0	0	0	0	0	0	0	0	0	0	0	0	0	0	0	0	0
0	0	0	0	0	0	0	0	0	0	0	0	0	0	0	0	0	0	0
0	0	0	0	0	0	0	0	0	0	0	0	0	0	0	0	0	0	0
0	0	0	0	0	0	0	0	0	0	0	0	0	0	0	0	0	0	0
0	0	0	0	0	0	0	0	0	0	0	0	0	0	0	0	0	0	0
0	0	0	0	0	0	0	0	0	0	0	0	0	0	0	0	0	0	0
0	0	0	0	0	0	0	0	0	0	0	0	0	0	0	0	0	0	0
Frame 9 (18.00 ms)
0	0	0	0	0	0.3	3.3	8.3	15	16.3	18	25.7	15	5.3	0.7	0	0	0	0
0	0	0	0	0	2.3	15.3	30.3	30	26.3	33.7	52.7	48	24	4.3	0.3	0	0	0
0	0	0	0	0.3	3	14	26	32	34.7	37.3	40.3	37.3	21.7	6.3	0.7	0	0	0
0	0	0	0	0.3	3.7	12.7	18.3	26.7	31.3	33	30.3	26.7	18.7	4.3	0.3	0	0	0
0	0	0	0	0	2	7.7	13.7	19.7	20.7	16.7	15.7	12.7	5.7	1	0	0	0	0
0	0	0	0	0	0.3	2.7	8	16	14.7	10	8	3.7	0.7	0	0	0	0	0
0	0	0	0	0	0	0.3	1.7	3.7	3.3	2	1.3	0.3	0	0	0	0	0	0
0	0	0	0	0	0	0	0	0.3	0	0	0	0	0	0	0	0	0	0
0	0	0	0	0	0	0	0	0	0	0	0	0	0	0	0	0	0	0
0	0	0	0	0	0	0	0	0	0	0	0	0	0	0	0	0	0	0
0	0	0	0	0	0	0	0	0	0	0	0	0	0	0	0	0	0	0
0	0	0	0	0	0	0	0	0	0	0	0	0	0	0	0	0	0	0
0	0	0	0	0	0	0	0	0	0	0	0	0	0	0	0	0	0	0
0	0	0	0	0	0	0	0	0	0	0	0	0	0	0	0	0	0	0
0	0	0	0	0	0	0	0	0	0	0	0	0	0	0	0	0	0	0
0	0	0	0	0	0	0	0	0	0	0	0	0	0	0	0	0	0	0
0	0	0	0	0	0	0	0	0	0	0	0	0	0	0	0	0	0	0
0	0	0	0	0	0	0	0	0	0	0	0	0	0	0	0	0	0	0
0	0	0	0	0	0	0	0	0	0	0	0	0	0	0	0	0	0	0
0	0	0	0	0	0	0	0	0	0	0	0	0	0	0	0	0	0	0
0	0	0	0	0	0	0	0	0	0	0	0	0	0	0	0	0	0	0
0	0	0	0	0	0	0	0	0	0	0	0	0	0	0	0	0	0	0
0	0	0	0	0	0	0	0	0	0	0	0	0	0	0	0	0	0	0
0	0	0	0	0	0	0	0	0	0	0	0	0	0	0	0	0	0	0
0	0	0	0	0	0	0	0	0	0	0	0	0	0	0	0	0	0	0
0	0	0	0	0	0	0	0	0	0	0	0	0	0	0	0	0	0	0
0	0	0	0	0	0	0	0	0	0	0	0	0	0	0	0	0	0	0
0	0	0	0	0	0	0	0	0	0	0	0	0	0	0	0	0	0	0
0	0	0	0	0	0	0	0	0	0	0	0	0	0	0	0	0	0	0
0	0	0	0	0	0	0	0	0	0	0	0	0	0	0	0	0	0	0
0	0	0	0	0	0	0	0	0	0	0	0	0	0	0	0	0	0	0
0	0	0	0	0	0	0	0	0	0	0	0	0	0	0	0	0	0	0
Frame 10 (20.00 ms)
0	0	0	0	0	0.3	2.7	7	13	14	15.7	23	13.7	5	0.7	0	0	0	0
0	0	0	0	0	2	13	26	27.7	25	32.3	51.7	46.7	23	4	0.3	0	0	0
0	0	0	0	0.3	3	13.3	25	31.3	33.7	35.3	39.7	37.3	21.7	6.3	0.7	0	0	0
0	0	0	0	0.3	4	13	19	27	31.3	32.7	30.7	27	19	4.7	0.3	0	0	0
0	0	0	0	0.3	2.3	8.3	14.7	20.7	21.7	17.7	16.7	13.7	6.3	1	0	0	0	0
0	0	0	0	0	0.7	3	9	17.7	16.3	11.7	9.7	5	1	0	0	0	0	0
0	0	0	0	0	0	0.7	2.3	5.7	4.7	2.7	1.7	0.7	0	0	0	0	0	0
0	0	0	0	0	0	0	0.3	0.7	0.3	0	0	0	0	0	0	0	0	0
0	0	0	0	0	0	0	0	0	0	0	0	0	0	0	0	0	0	0
0	0	0	0	0	0	0	0	0	0	0	0	0	0	0	0	0	0	0
0	0	0	0	0	0	0	0	0	0	0	0	0	0	0	0	0	0	0
0	0	0	0	0	0	0	0	0	0	0	0	0	0	0	0	0	0	0
0	0	0	0	0	0	0	0	0	0	0	0	0	0	0	0	0	0	0
0	0	0	0	0	0	0	0	0	0	0	0	0	0	0	0	0	0	0
0	0	0	0	0	0	0	0	0	0	0	0	0	0	0	0	0	0	0
0	0	0	0	0	0	0	0	0	0	0	0	0	0	0	0	0	0	0
0	0	0	0	0	0	0	0	0	0	0	0	0	0	0	0	0	0	0
0	0	0	0	0	0	0	0	0	0	0	0	0	0	0	0	0	0	0
0	0	0	0	0	0	0	0	0	0	0	0	0	0	0	0	0	0	0
0	0	0	0	0	0	0	0	0	0	0	0	0	0	0	0	0	0	0
0	0	0	0	0	0	0	0	0	0	0	0	0	0	0	0	0	0	0
0	0	0	0	0	0	0	0	0	0	0	0	0	0	0	0	0	0	0
0	0	0	0	0	0	0	0	0	0	0	0	0	0	0	0	0	0	0
0	0	0	0	0	0	0	0	0	0	0	0	0	0	0	0	0	0	0
0	0	0	0	0	0	0	0	0	0	0	0	0	0	0	0	0	0	0
0	0	0	0	0	0	0	0	0	0	0	0	0	0	0	0	0	0	0
0	0	0	0	0	0	0	0	0	0	0	0	0	0	0	0	0	0	0
0	0	0	0	0	0	0	0	0	0	0	0	0	0	0	0	0	0	0
0	0	0	0	0	0	0	0	0	0	0	0	0	0	0	0	0	0	0
0	0	0	0	0	0	0	0	0	0	0	0	0	0	0	0	0	0	0
0	0	0	0	0	0	0	0	0	0	0	0	0	0	0	0	0	0	0
0	0	0	0	0	0	0	0	0	0	0	0	0	0	0	0	0	0	0
Frame 11 (22.00 ms)
0	0	0	0	0	0.3	2	5.3	10.3	10.7	13.3	19.7	11	4	0.7	0	0	0	0
0	0	0	0	0	1.7	10.7	22	24.7	22.3	30	49	40	19.7	3.7	0	0	0	0
0	0	0	0	0.3	3	13	24.3	30	30.3	32	37	35.3	21	6	0.7	0	0	0
0	0	0	0	0.3	4.3	13.3	19	26.7	30.7	32	30	27	19	4.7	0.3	0	0	0
0	0	0	0	0.3	2.3	9	15.3	21.3	22	18	17.3	14.7	7	1	0	0	0	0
0	0	0	0	0	0.7	3.7	10	19.3	17.3	12.7	11	6.3	1.3	0	0	0	0	0
0	0	0	0	0	0	1	4	7	6	3.7	2.3	1	0	0	0	0	0	0
0	0	0	0	0	0	0	0.7	0.7	0.7	0.3	0	0	0	0	0	0	0	0
0	0	0	0	0	0	0	0	0	0	0	0	0	0	0	0	0	0	0
0	0	0	0	0	0	0	0	0	0	0	0	0	0	0	0	0	0	0
0	0	0	0	0	0	0	0	0	0	0	0	0	0	0	0	0	0	0
0	0	0	0	0	0	0	0	0	0	0	0	0	0	0	0	0	0	0
0	0	0	0	0	0	0	0	0	0	0	0	0	0	0	0	0	0	0
0	0	0	0	0	0	0	0	0	0	0	0	0	0	0	0	0	0	0
0	0	0	0	0	0	0	0	0	0	0	0	0	0	0	0	0	0	0
0	0	0	0	0	0	0	0	0	0	0	0	0	0	0	0	0	0	0
0	0	0	0	0	0	0	0	0	0	0	0	0	0	0	0	0	0	0
0	0	0	0	0	0	0	0	0	0	0	0	0	0	0	0	0	0	0
0	0	0	0	0	0	0	0	0	0	0	0	0	0	0	0	0	0	0
0	0	0	0	0	0	0	0	0	0	0	0	0	0	0	0	0	0	0
0	0	0	0	0	0	0	0	0	0	0	0	0	0	0	0	0	0	0
0	0	0	0	0	0	0	0	0	0	0	0	0	0	0	0	0	0	0
0	0	0	0	0	0	0	0	0	0	0	0	0	0	0	0	0	0	0
0	0	0	0	0	0	0	0	0	0	0	0	0	0	0	0	0	0	0
0	0	0	0	0	0	0	0	0	0	0	0	0	0	0	0	0	0	0
0	0	0	0	0	0	0	0	0	0	0	0	0	0	0	0	0	0	0
0	0	0	0	0	0	0	0	0	0	0	0	0	0	0	0	0	0	0
0	0	0	0	0	0	0	0	0	0	0	0	0	0	0	0	0	0	0
0	0	0	0	0	0	0	0	0	0	0	0	0	0	0	0	0	0	0
0	0	0	0	0	0	0	0	0	0	0	0	0	0	0	0	0	0	0
0	0	0	0	0	0	0	0	0	0	0	0	0	0	0	0	0	0	0
0	0	0	0	0	0	0	0	0	0	0	0	0	0	0	0	0	0	0
Frame 12 (24.00 ms)
0	0	0	0	0	0.3	1.7	4.3	7.7	8	10.7	16	9	3.3	0.3	0	0	0	0
0	0	0	0	0	1.3	8.7	18.7	21.7	20.3	27.7	46.7	36	17	3	0	0	0	0
0	0	0	0	0	2.7	12.3	23	27	28.7	30.7	34.7	34	20	5.7	0.7	0	0	0
0	0	0	0	0.3	4.3	13.3	19	26.3	30.3	32	29.7	26.7	19.3	4.3	0.3	0	0	0
0	0	0	0	0.3	2.7	9.3	16	22	22.3	18.3	18	15	7	1.3	0	0	0	0
0	0	0	0	0	1	4.3	11	20.3	18.3	13.7	12	7.3	1.7	0	0	0	0	0
0	0	0	0	0	0.3	1.7	5	8	7	5	3	1.3	0.3	0	0	0	0	0
0	0	0	0	0	0	0.3	0.7	1	1	0.7	0	0	0	0	0	0	0	0
0	0	0	0	0	0	0	0	0	0	0	0	0	0	0	0	0	0	0
0	0	0	0	0	0	0	0	0	0	0	0	0	0	0	0	0	0	0
0	0	0	0	0	0	0	0	0	0	0	0	0	0	0	0	0	0	0
0	0	0	0	0	0	0	0	0	0	0	0	0	0	0	0	0	0	0
0	0	0	0	0	0	0	0	0	0	0	0	0	0	0	0	0	0	0
0	0	0	0	0	0	0	0	0	0	0	0	0	0	0	0	0	0	0
0	0	0	0	0	0	0	0	0	0	0	0	0	0	0	0	0	0	0
0	0	0	0	0	0	0	0	0	0	0	0	0	0	0	0	0	0	0
0	0	0	0	0	0	0	0	0	0	0	0	0	0	0	0	0	0	0
0	0	0	0	0	0	0	0	0	0	0	0	0	0	0	0	0	0	0
0	0	0	0	0	0	0	0	0	0	0	0	0	0	0	0	0	0	0
0	0	0	0	0	0	0	0	0	0	0	0	0	0	0	0	0	0	0
0	0	0	0	0	0	0	0	0	0	0	0	0	0	0	0	0	0	0
0	0	0	0	0	0	0	0	0	0	0	0	0	0	0	0	0	0	0
0	0	0	0	0	0	0	0	0	0	0	0	0	0	0	0	0	0	0
0	0	0	0	0	0	0	0	0	0	0	0	0	0	0	0	0	0	0
0	0	0	0	0	0	0	0	0	0	0	0	0	0	0	0	0	0	0
0	0	0	0	0	0	0	0	0	0	0	0	0	0	0	0	0	0	0
0	0	0	0	0	0	0	0	0	0	0	0	0	0	0	0	0	0	0
0	0	0	0	0	0	0	0	0	0	0	0	0	0	0	0	0	0	0
0	0	0	0	0	0	0	0	0	0	0	0	0	0	0	0	0	0	0
0	0	0	0	0	0	0	0	0	0	0	0	0	0	0	0	0	0	0
0	0	0	0	0	0	0	0	0	0	0	0	0	0	0	0	0	0	0
0	0	0	0	0	0	0	0	0	0	0	0	0	0	0	0	0	0	0
Frame 13 (26.00 ms)
0	0	0	0	0	0	1	3	5.7	6	8.7	13.3	7.3	2.7	0.3	0	0	0	0
0	0	0	0	0	1	6.7	15	18.3	17.7	25.3	44.7	32	13.7	2.3	0	0	0	0
0	0	0	0	0	2.3	11.3	21.3	24.3	26	28	32.7	32.3	18.7	4.7	0.3	0	0	0
0	0	0	0	0.3	4.3	13.3	18.7	25.7	29.7	31	29	26.7	19	4	0.3	0	0	0
0	0	0	0	0.3	3	9.7	16.3	22	22.3	18.3	18	15.3	7.3	1	0	0	0	0
0	0	0	0	0	1.3	5	11.7	21	19	14.3	13	8	1.7	0	0	0	0	0
0	0	0	0	0	0.3	2.3	6	8.7	7.7	5.7	3.3	1.3	0.3	0	0	0	0	0
0	0	0	0	0	0	0.3	1	1.3	1	0.7	0.3	0	0	0	0	0	0	0
0	0	0	0	0	0	0	0	0	0	0	0	0	0	0	0	0	0	0
0	0	0	0	0	0	0	0	0	0	0	0	0	0	0	0	0	0	0
0	0	0	0	0	0	0	0	0	0	0	0	0	0	0	0	0	0	0
0	0	0	0	0	0	0	0	0	0	0	0	0	0	0	0	0	0	0
0	0	0	0	0	0	0	0	0	0	0	0	0	0	0	0	0	0	0
0	0	0	0	0	0	0	0	0	0	0	0	0	0	0	0	0	0	0
0	0	0	0	0	0	0	0	0	0	0	0	0	0	0	0	0	0	0
0	0	0	0	0	0	0	0	0	0	0	0	0	0	0	0	0	0	0
0	0	0	0	0	0	0	0	0	0	0	0	0	0	0	0	0	0	0
0	0	0	0	0	0	0	0	0	0	0	0	0	0	0	0	0	0	0
0	0	0	0	0	0	0	0	0	0	0	0	0	0	0	0	0	0	0
0	0	0	0	0	0	0	0	0	0	0	0	0	0	0	0	0	0	0
0	0	0	0	0	0	0	0	0	0	0	0	0	0	0	0	0	0	0
0	0	0	0	0	0	0	0	0	0	0	0	0	0	0	0	0	0	0
0	0	0	0	0	0	0	0	0	0	0	0	0	0	0	0	0	0	0
0	0	0	0	0	0	0	0	0	0	0	0	0	0	0	0	0	0	0
0	0	0	0	0	0	0	0	0	0	0	0	0	0	0	0	0	0	0
0	0	0	0	0	0	0	0	0	0	0	0	0	0	0	0	0	0	0
0	0	0	0	0	0	0	0	0	0	0	0	0	0	0	0	0	0	0
0	0	0	0	0	0	0	0	0	0	0	0	0	0	0	0	0	0	0
0	0	0	0	0	0	0	0	0	0	0	0	0	0	0	0	0	0	0
0	0	0	0	0	0	0	0	0	0	0	0	0	0	0	0	0	0	0
0	0	0	0	0	0	0	0	0	0	0	0	0	0	0	0	0	0	0
0	0	0	0	0	0	0	0	0	0	0	0	0	0	0	0	0	0	0
Frame 14 (28.00 ms)
0	0	0	0	0	0	0.7	2.3	4	4.3	6.7	11.3	6	2	0.3	0	0	0	0
0	0	0	0	0	0.7	4.7	11.7	15	15.3	22.7	42.7	27.3	10.7	1.7	0	0	0	0
0	0	0	0	0	2	9.7	17.3	21.3	22.7	24.7	29.7	27.7	16	3.7	0.3	0	0	0
0	0	0	0	0.3	4.3	13	17.7	24.3	26	27	27.3	25.3	18.3	4	0.3	0	0	0
0	0	0	0	0.3	3.3	9.7	16	22	22	17.7	17.7	15.3	7.3	1.3	0	0	0	0
0	0	0	0	0.3	1.7	5.3	11.7	21.7	19.7	14.7	13.3	8.7	2	0	0	0	0	0
0	0	0	0	0	0.7	3	6.7	9.7	8.3	6.3	4.3	2	0.3	0	0	0	0	0
0	0	0	0	0	0	0.7	2	2.3	1.3	1	0.3	0	0	0	0	0	0	0
0	0	0	0	0	0	0	0.3	0.3	0	0	0	0	0	0	0	0	0	0
0	0	0	0	0	0	0	0	0	0	0	0	0	0	0	0	0	0	0
0	0	0	0	0	0	0	0	0	0	0	0	0	0	0	0	0	0	0
0	0	0	0	0	0	0	0	0	0	0	0	0	0	0	0	0	0	0
0	0	0	0	0	0	0	0	0	0	0	0	0	0	0	0	0	0	0
0	0	0	0	0	0	0	0	0	0	0	0	0	0	0	0	0	0	0
0	0	0	0	0	0	0	0	0	0	0	0	0	0	0	0	0	0	0
0	0	0	0	0	0	0	0	0	0	0	0	0	0	0	0	0	0	0
0	0	0	0	0	0	0	0	0	0	0	0	0	0	0	0	0	0	0
0	0	0	0	0	0	0	0	0	0	0	0	0	0	0	0	0	0	0
0	0	0	0	0	0	0	0	0	0	0	0	0	0	0	0	0	0	0
0	0	0	0	0	0	0	0	0	0	0	0	0	0	0	0	0	0	0
0	0	0	0	0	0	0	0	0	0	0	0	0	0	0	0	0	0	0
0	0	0	0	0	0	0	0	0	0	0	0	0	0	0	0	0	0	0
0	0	0	0	0	0	0	0	0	0	0	0	0	0	0	0	0	0	0
0	0	0	0	0	0	0	0	0	0	0	0	0	0	0	0	0	0	0
0	0	0	0	0	0	0	0	0	0	0	0	0	0	0	0	0	0	0
0	0	0	0	0	0	0	0	0	0	0	0	0	0	0	0	0	0	0
0	0	0	0	0	0	0	0	0	0	0	0	0	0	0	0	0	0	0
0	0	0	0	0	0	0	0	0	0	0	0	0	0	0	0	0	0	0
0	0	0	0	0	0	0	0	0	0	0	0	0	0	0	0	0	0	0
0	0	0	0	0	0	0	0	0	0	0	0	0	0	0	0	0	0	0
0	0	0	0	0	0	0	0	0	0	0	0	0	0	0	0	0	0	0
0	0	0	0	0	0	0	0	0	0	0	0	0	0	0	0	0	0	0
Frame 15 (30.00 ms)
0	0	0	0	0	0	0.3	1.3	2.7	3	5	8.3	4.7	1.3	0	0	0	0	0
0	0	0	0	0	0.3	3.3	8.3	12	12.7	19.3	35	22	8	1.3	0	0	0	0
0	0	0	0	0	2	8.7	14.7	18	19.7	21.3	25	23	13.7	3	0	0	0	0
0	0	0	0	0.3	4	12.3	16	20.3	22.3	23	24	21.7	17	3.7	0	0	0	0
0	0	0	0	0.3	3	9.7	15.7	20.7	20.3	16.3	16.7	14.3	7	1	0	0	0	0
0	0	0	0	0.3	1.7	5.7	12	21.3	18.3	14.7	13.7	9	2	0	0	0	0	0
0	0	0	0	0	1	3.7	7.3	10.3	8.7	7	4.7	2	0.3	0	0	0	0	0
0	0	0	0	0	0.3	1.3	3	3.7	2	1	0.7	0	0	0	0	0	0	0
0	0	0	0	0	0	0.3	0.3	0.7	0	0	0	0	0	0	0	0	0	0
0	0	0	0	0	0	0	0	0	0	0	0	0	0	0	0	0	0	0
0	0	0	0	0	0	0	0	0	0	0	0	0	0	0	0	0	0	0
0	0	0	0	0	0	0	0	0	0	0	0	0	0	0	0	0	0	0
0	0	0	0	0	0	0	0	0	0	0	0	0	0	0	0	0	0	0
0	0	0	0	0	0	0	0	0	0	0	0	0	0	0	0	0	0	0
0	0	0	0	0	0	0	0	0	0	0	0	0	0	0	0	0	0	0
0	0	0	0	0	0	0	0	0	0	0	0	0	0	0	0	0	0	0
0	0	0	0	0	0	0	0	0	0	0	0	0	0	0	0	0	0	0
0	0	0	0	0	0	0	0	0	0	0	0	0	0	0	0	0	0	0
0	0	0	0	0	0	0	0	0	0	0	0	0	0	0	0	0	0	0
0	0	0	0	0	0	0	0	0	0	0	0	0	0	0	0	0	0	0
0	0	0	0	0	0	0	0	0	0	0	0	0	0	0	0	0	0	0
0	0	0	0	0	0	0	0	0	0	0	0	0	0	0	0	0	0	0
0	0	0	0	0	0	0	0	0	0	0	0	0	0	0	0	0	0	0
0	0	0	0	0	0	0	0	0	0	0	0	0	0	0	0	0	0	0
0	0	0	0	0	0	0	0	0	0	0	0	0	0	0	0	0	0	0
0	0	0	0	0	0	0	0	0	0	0	0	0	0	0	0	0	0	0
0	0	0	0	0	0	0	0	0	0	0	0	0	0	0	0	0	0	0
0	0	0	0	0	0	0	0	0	0	0	0	0	0	0	0	0	0	0
0	0	0	0	0	0	0	0	0	0	0	0	0	0	0	0	0	0	0
0	0	0	0	0	0	0	0	0	0	0	0	0	0	0	0	0	0	0
0	0	0	0	0	0	0	0	0	0	0	0	0	0	0	0	0	0	0
0	0	0	0	0	0	0	0	0	0	0	0	0	0	0	0	0	0	0
Frame 16 (32.00 ms)
0	0	0	0	0	0	0.3	1	1.7	2.3	3.7	6.7	3.7	1	0	0	0	0	0
0	0	0	0	0	0.3	2.3	6	9.3	10.7	16.3	29.7	17.7	5.7	0.7	0	0	0	0
0	0	0	0	0	1.7	7.3	12.3	15.7	17	18.7	22	20	11.3	2	0	0	0	0
0	0	0	0	0.3	3.7	11.7	14.7	18	19.7	20.3	20.7	19.3	14	2.7	0	0	0	0
0	0	0	0	0.3	3.3	9.7	15.3	20	19	15.3	15.7	13.7	6	1	0	0	0	0
0	0	0	0	0.3	2	6	12.3	21.3	18.3	14.7	13.7	9	2	0	0	0	0	0
0	0	0	0	0	1.3	4	8	10.7	9	7	5	2.3	0.3	0	0	0	0	0
0	0	0	0	0	0.7	2	4	4.3	2.3	1	0.7	0	0	0	0	0	0	0
0	0	0	0	0	0	0.3	0.7	0.7	0.3	0	0	0	0	0	0	0	0	0
0	0	0	0	0	0	0	0	0	0	0	0	0	0	0	0	0	0	0
0	0	0	0	0	0	0	0	0	0	0	0	0	0	0	0	0	0	0
0	0	0	0	0	0	0	0	0	0	0	0	0	0	0	0	0	0	0
0	0	0	0	0	0	0	0	0	0	0	0	0	0	0	0	0	0	0
0	0	0	0	0	0	0	0	0	0	0	0	0	0	0	0	0	0	0
0	0	0	0	0	0	0	0	0	0	0	0	0	0	0	0	0	0	0
0	0	0	0	0	0	0	0	0	0	0	0	0	0	0	0	0	0	0
0	0	0	0	0	0	0	0	0	0	0	0	0	0	0	0	0	0	0
0	0	0	0	0	0	0	0	0	0	0	0	0	0	0	0	0	0	0
0	0	0	0	0	0	0	0	0	0	0	0	0	0	0	0	0	0	0
0	0	0	0	0	0	0	0	0	0	0	0	0	0	0	0	0	0	0
0	0	0	0	0	0	0	0	0	0	0	0	0	0	0	0	0	0	0
0	0	0	0	0	0	0	0	0	0	0	0	0	0	0	0	0	0	0
0	0	0	0	0	0	0	0	0	0	0	0	0	0	0	0	0	0	0
0	0	0	0	0	0	0	0	0	0	0	0	0	0	0	0	0	0	0
0	0	0	0	0	0	0	0	0	0	0	0	0	0	0	0	0	0	0
0	0	0	0	0	0	0	0	0	0	0	0	0	0	0	0	0	0	0
0	0	0	0	0	0	0	0	0	0	0	0	0	0	0	0	0	0	0
0	0	0	0	0	0	0	0	0	0	0	0	0	0	0	0	0	0	0
0	0	0	0	0	0	0	0	0	0	0	0	0	0	0	0	0	0	0
0	0	0	0	0	0	0	0	0	0	0	0	0	0	0	0	0	0	0
0	0	0	0	0	0	0	0	0	0	0	0	0	0	0	0	0	0	0
0	0	0	0	0	0	0	0	0	0	0	0	0	0	0	0	0	0	0
Frame 17 (34.00 ms)
0	0	0	0	0	0	0	0.7	1.3	1.7	3	5	2.3	0.7	0	0	0	0	0
0	0	0	0	0	0.3	1.7	4.7	7.7	9	13.7	23.7	13.3	3.7	0.3	0	0	0	0
0	0	0	0	0	1.3	6.3	11	14	15.7	17	19	17	9	1.7	0	0	0	0
0	0	0	0	0.3	3.3	10.7	13.7	16.3	18	18.7	18.3	17	11.7	2.3	0	0	0	0
0	0	0	0	0.3	3.3	9.3	15	19	17.3	14.7	15	13	5.7	0.7	0	0	0	0
0	0	0	0	0.3	2.3	6	12.3	21.3	18	14.3	13.3	9	2	0	0	0	0	0
0	0	0	0	0.3	1.7	4.7	8.7	11.3	9.3	7.3	5.3	2.3	0.3	0	0	0	0	0
0	0	0	0	0	1	2.3	5	5.3	3.3	1.7	0.7	0.3	0	0	0	0	0	0
0	0	0	0	0	0.3	1	1.3	1	0.3	0	0	0	0	0	0	0	0	0
0	0	0	0	0	0	0.3	0.3	0	0	0	0	0	0	0	0	0	0	0
0	0	0	0	0	0	0	0	0	0	0	0	0	0	0	0	0	0	0
0	0	0	0	0	0	0	0	0	0	0	0	0	0	0	0	0	0	0
0	0	0	0	0	0	0	0	0	0	0	0	0	0	0	0	0	0	0
0	0	0	0	0	0	0	0	0	0	0	0	0	0	0	0	0	0	0
0	0	0	0	0	0	0	0	0	0	0	0	0	0	0	0	0	0	0
0	0	0	0	0	0	0	0	0	0	0	0	0	0	0	0	0	0	0
0	0	0	0	0	0	0	0	0	0	0	0	0	0	0	0	0	0	0
0	0	0	0	0	0	0	0	0	0	0	0	0	0	0	0	0	0	0
0	0	0	0	0	0	0	0	0	0	0	0	0	0	0	0	0	0	0
0	0	0	0	0	0	0	0	0	0	0	0	0	0	0	0	0	0	0
0	0	0	0	0	0	0	0	0	0	0	0	0	0	0	0	0	0	0
0	0	0	0	0	0	0	0	0	0	0	0	0	0	0	0	0	0	0
0	0	0	0	0	0	0	0	0	0	0	0	0	0	0	0	0	0	0
0	0	0	0	0	0	0	0	0	0	0	0	0	0	0	0	0	0	0
0	0	0	0	0	0	0	0	0	0	0	0	0	0	0	0	0	0	0
0	0	0	0	0	0	0	0	0	0	0	0	0	0	0	0	0	0	0
0	0	0	0	0	0	0	0	0	0	0	0	0	0	0	0	0	0	0
0	0	0	0	0	0	0	0	0	0	0	0	0	0	0	0	0	0	0
0	0	0	0	0	0	0	0	0	0	0	0	0	0	0	0	0	0	0
0	0	0	0	0	0	0	0	0	0	0	0	0	0	0	0	0	0	0
0	0	0	0	0	0	0	0	0	0	0	0	0	0	0	0	0	0	0
0	0	0	0	0	0	0	0	0	0	0	0	0	0	0	0	0	0	0
Frame 18 (36.00 ms)
0	0	0	0	0	0	0	0.3	1	1.3	2.3	4	2	0.3	0	0	0	0	0
0	0	0	0	0	0	1.3	3.7	6.3	8	11.7	19.3	10.3	2.7	0.3	0	0	0	0
0	0	0	0	0	1	5.7	10	13	14.7	16	17	15.3	8	1.3	0	0	0	0
0	0	0	0	0.3	3	10.3	13.3	16	17.3	17.7	17	16	10.7	1.7	0	0	0	0
0	0	0	0	0.3	3.3	9.3	14.7	19	17.3	14.3	14.3	13	5.3	0.7	0	0	0	0
0	0	0	0	0.3	2.7	6.3	12.7	21.3	18	14.3	13.7	9.3	2	0	0	0	0	0
0	0	0	0	0.3	2.3	5.3	9.3	11.7	9.7	7.7	6	2.7	0.3	0	0	0	0	0
0	0	0	0	0.3	1.3	3	6	6.7	4	2	1	0.3	0	0	0	0	0	0
0	0	0	0	0	0.7	2	2.3	1.7	0.7	0	0	0	0	0	0	0	0	0
0	0	0	0	0	0.3	1	0.3	0	0	0	0	0	0	0	0	0	0	0
0	0	0	0	0.3	0.3	0	0	0	0	0	0	0	0	0	0	0	0	0
0	0	0	0	0.3	0.3	0	0	0	0	0	0	0	0	0	0	0	0	0
0	0	0	0	0	0	0	0	0	0	0	0	0	0	0	0	0	0	0
0	0	0	0	0.3	0	0	0	0	0	0	0	0	0	0	0	0	0	0
0	0	0	0	0	0	0	0	0	0	0	0	0	0	0	0	0	0	0
0	0	0	0	0	0	0	0	0	0	0	0	0	0	0	0	0	0	0
0	0	0	0	0	0	0	0	0	0	0	0	0	0	0	0	0	0	0
0	0	0	0	0	0	0	0	0	0	0	0	0	0	0	0	0	0	0
0	0	0	0	0	0	0	0	0	0	0	0	0	0	0	0	0	0	0
0	0	0	0	0	0	0	0	0	0	0	0	0	0	0	0	0	0	0
0	0	0	0	0	0	0	0	0	0	0	0	0	0	0	0	0	0	0
0	0	0	0	0	0	0	0	0	0	0	0	0	0	0	0	0	0	0
0	0	0	0	0	0	0	0	0	0	0	0	0	0	0	0	0	0	0
0	0	0	0	0	0	0	0	0	0	0	0	0	0	0	0	0	0	0
0	0	0	0	0	0	0	0	0	0	0	0	0	0	0	0	0	0	0
0	0	0	0	0	0	0	0	0	0	0	0	0	0	0	0	0	0	0
0	0	0	0	0	0	0	0	0	0	0	0	0	0	0	0	0	0	0
0	0	0	0	0	0	0	0	0	0	0	0	0	0	0	0	0	0	0
0	0	0	0	0	0	0	0	0	0	0	0	0	0	0	0	0	0	0
0	0	0	0	0	0	0	0	0	0	0	0	0	0	0	0	0	0	0
0	0	0	0	0	0	0	0	0	0	0	0	0	0	0	0	0	0	0
0	0	0	0	0	0	0	0	0	0	0	0	0	0	0	0	0	0	0
Frame 19 (38.00 ms)
0	0	0	0	0	0	0	0.3	0.7	1	1.7	3	1.3	0.3	0	0	0	0	0
0	0	0	0	0	0	1	2.7	5.3	7.3	10.3	16	8	2	0.3	0	0	0	0
0	0	0	0	0	1	5	9	12.3	14	15.3	16	13.7	6.7	1	0	0	0	0
0	0	0	0	0.3	3	10	13	15.3	16.7	17.3	16.3	15	9.7	1.7	0	0	0	0
0	0	0	0	0.3	3.3	9.3	14.7	18.7	17	14	14.3	12.7	5.3	0.7	0	0	0	0
0	0	0	0	0.3	2.7	6.7	12.7	21.7	18	14.7	13.7	9.7	2	0	0	0	0	0
0	0	0	0	0.3	3	6	10	12.3	10.3	8.3	6.3	3.3	0.7	0	0	0	0	0
0	0	0	0	0.3	1.7	3.7	7	7.7	4.7	2.7	1	0.3	0	0	0	0	0	0
0	0	0	0	0.3	1	2.7	3.3	2.7	1	0.3	0	0	0	0	0	0	0	0
0	0	0	0	0.3	0.7	1.3	1	0.3	0	0	0	0	0	0	0	0	0	0
0	0	0	0	0.7	0.7	0.7	0	0	0	0	0	0	0	0	0	0	0	0
0	0	0	0	0.7	0.7	0.3	0	0	0	0	0	0	0	0	0	0	0	0
0	0	0	0	0.3	0.3	0	0	0	0	0	0	0	0	0	0	0	0	0
0	0	0	0	0.3	0.3	0	0	0	0	0	0	0	0	0	0	0	0	0
0	0	0	0	0	0	0	0	0	0	0	0	0	0	0	0	0	0	0
0	0	0	0	0	0	0	0	0	0	0	0	0	0	0	0	0	0	0
0	0	0	0.3	0	0.3	0	0	0	0	0	0	0	0	0	0	0	0	0
0	0	0	0	0	0.3	0	0	0	0	0	0	0	0	0	0	0	0	0
0	0	0	0.3	0	0	0	0	0	0	0	0	0	0	0	0	0	0	0
0	0	0	0.3	0.3	0	0	0	0	0	0	0	0	0	0	0	0	0	0
0	0	0	0	0	0	0	0	0	0	0	0	0	0	0	0	0	0	0
0	0	0	0	0	0	0	0	0	0	0	0	0	0	0	0	0	0	0
0	0	0	0	0	0	0	0	0	0	0	0	0	0	0	0	0	0	0
0	0	0	0	0	0	0	0	0	0	0	0	0	0	0	0	0	0	0
0	0	0	0	0	0	0	0	0	0	0	0	0	0	0	0	0	0	0
0	0	0	0	0	0	0	0	0	0	0	0	0	0	0	0	0	0	0
0	0	0	0	0	0	0	0	0	0	0	0	0	0	0	0	0	0	0
0	0	0	0	0	0	0	0	0	0	0	0	0	0	0	0	0	0	0
0	0	0	0	0	0	0	0	0	0	0	0	0	0	0	0	0	0	0
0	0	0	0	0	0	0	0	0	0	0	0	0	0	0	0	0	0	0
0	0	0	0	0	0	0	0	0	0	0	0	0	0	0	0	0	0	0
0	0	0	0	0	0	0	0	0	0	0	0	0	0	0	0	0	0	0
Frame 20 (40.00 ms)
0	0	0	0	0	0	0	0.3	0.7	1	1.3	2.3	1	0	0	0	0	0	0
0	0	0	0	0	0	0.7	2.3	4.3	6.3	8.7	13.3	6.7	1.7	0	0	0	0	0
0	0	0	0	0	1	4.3	8	11.3	13.3	14.3	15	12.7	5.7	0.7	0	0	0	0
0	0	0	0	0.3	2.7	9.7	12.7	14.7	16.3	16.7	16	14.7	9	1.7	0	0	0	0
0	0	0	0	0.3	3.3	9	14.3	18	16.3	14	14.3	12.7	5.3	0.7	0	0	0	0
0	0	0	0	0.3	3	6.7	12.7	20.3	17.7	14.3	13.7	10	2.3	0	0	0	0	0
0	0	0	0	0.7	3.3	6.3	10.7	12.7	10.3	8.7	7	4	0.7	0	0	0	0	0
0	0	0	0	0.3	2	4.3	7.7	8.3	5.3	3	1.3	0.7	0	0	0	0	0	0
0	0	0	0	0.3	1.3	3.3	4.3	3.7	1.7	0.3	0	0	0	0	0	0	0	0
0	0	0	0	0.7	1	1.7	1.3	0.7	0	0	0	0	0	0	0	0	0	0
0	0	0	0.3	1.3	1.3	1	0.3	0	0	0	0	0	0	0	0	0	0	0
0	0	0	0.3	1.3	1.3	0.7	0	0	0	0	0	0	0	0	0	0	0	0
0	0	0	0.3	1	0.7	0.3	0	0	0	0	0	0	0	0	0	0	0	0
0	0	0	0.7	1	0.7	0.3	0	0	0	0	0	0	0	0	0	0	0	0
0	0	0	0.3	0.7	0.3	0	0	0	0	0	0	0	0	0	0	0	0	0
0	0	0	0.3	0.3	0.3	0.3	0	0	0	0	0	0	0	0	0	0	0	0
0	0	0.3	0.7	0.3	0.7	0	0	0	0	0	0	0	0	0	0	0	0	0
0	0	0	0.3	0.3	0.7	0	0	0	0	0	0	0	0	0	0	0	0	0
0	0	0.3	0.7	0.3	0.3	0.3	0	0	0	0	0	0	0	0	0	0	0	0
0	0	0	0.7	0.7	0.3	0.3	0	0	0	0	0	0	0	0	0	0	0	0
0	0	0	0	0.3	0.3	0.3	0	0	0	0	0	0	0	0	0	0	0	0
0	0	0	0	0	0	0	0	0	0	0	0	0	0	0	0	0	0	0
0	0	0	0	0	0	0	0	0	0	0	0	0	0	0	0	0	0	0
0	0	0	0	0	0	0	0	0	0	0	0	0	0	0	0	0	0	0
0	0	0	0	0	0	0	0	0	0	0	0	0	0	0	0	0	0	0
0	0	0	0	0	0	0	0	0	0	0	0	0	0	0	0	0	0	0
0	0	0	0	0	0	0	0	0	0	0	0	0	0	0	0	0	0	0
0	0	0	0	0	0	0	0	0	0	0	0	0	0	0	0	0	0	0
0	0	0	0	0	0	0	0	0	0	0	0	0	0	0	0	0	0	0
0	0	0	0	0	0	0	0	0	0	0	0	0	0	0	0	0	0	0
0	0	0	0	0	0	0	0	0	0	0	0	0	0	0	0	0	0	0
0	0	0	0	0	0	0	0	0	0	0	0	0	0	0	0	0	0	0
Frame 21 (42.00 ms)
0	0	0	0	0	0	0	0	0.3	0.7	1.3	2	0.7	0	0	0	0	0	0
0	0	0	0	0	0	0.7	1.7	3.7	5.3	7.3	11	5.3	1.3	0	0	0	0	0
0	0	0	0	0	0.7	3.7	7.3	10.7	12.3	13.3	13.7	11.7	5	0.7	0	0	0	0
0	0	0	0	0.3	2.3	8.7	12	14	15.3	15.7	15.3	14	8.3	1.3	0	0	0	0
0	0	0	0	0.3	3	8.7	14	17.7	15.7	13.3	14	12.3	5	0.7	0	0	0	0
0	0	0	0	0.3	3	6.7	12.7	20	16.7	14.3	14	10.3	2.3	0	0	0	0	0
0	0	0	0	0.7	3.3	6.7	11	12.7	10.3	9	7.3	4.3	0.7	0	0	0	0	0
0	0	0	0	0.7	2	4.7	8	9	5.7	3.3	1.7	0.7	0	0	0	0	0	0
0	0	0	0	0.7	1.7	3.7	5	4.7	2	0.7	0	0	0	0	0	0	0	0
0	0	0	0.3	1	1.3	2	1.7	1	0.3	0	0	0	0	0	0	0	0	0
0	0	0	0.3	2.3	1.7	1.3	0.7	0	0	0	0	0	0	0	0	0	0	0
0	0	0	0.7	2	1.7	1	0.3	0	0	0	0	0	0	0	0	0	0	0
0	0	0	0.7	1.7	1.3	0.7	0	0	0	0	0	0	0	0	0	0	0	0
0	0	0.3	1.3	2	1	0.7	0	0	0	0	0	0	0	0	0	0	0	0
0	0	0.3	1	1.3	0.7	0.3	0	0	0	0	0	0	0	0	0	0	0	0
0	0	0.7	1	1	0.7	0.7	0	0	0	0	0	0	0	0	0	0	0	0
0	0.3	1	1.7	1	1	0.3	0	0	0	0	0	0	0	0	0	0	0	0
0	0.3	1	1	1	1	0.7	0.3	0	0	0	0	0	0	0	0	0	0	0
0	0.3	1	1.7	1.3	1	0.7	0.3	0	0	0	0	0	0	0	0	0	0	0
0	0	0.7	1.7	1.7	1	1	0.7	0	0	0	0	0	0	0	0	0	0	0
0	0	0.3	1	1.3	1.3	1.7	0.7	0	0	0	0	0	0	0	0	0	0	0
0	0	0	0	0.3	0.3	0.3	0	0	0	0	0	0	0	0	0	0	0	0
0	0	0	0	0	0	0	0	0	0	0	0	0	0	0	0	0	0	0
0	0	0	0	0	0	0	0	0	0	0	0	0	0	0	0	0	0	0
0	0	0	0	0	0	0	0	0	0	0	0	0	0	0	0	0	0	0
0	0	0	0	0	0	0	0	0	0	0	0	0	0	0	0	0	0	0
0	0	0	0	0	0	0	0	0	0	0	0	0	0	0	0	0	0	0
0	0	0	0	0	0	0	0	0	0	0	0	0	0	0	0	0	0	0
0	0	0	0	0	0	0	0	0	0	0	0	0	0	0	0	0	0	0
0	0	0	0	0	0	0	0	0	0	0	0	0	0	0	0	0	0	0
0	0	0	0	0	0	0	0	0	0	0	0	0	0	0	0	0	0	0
0	0	0	0	0	0	0	0	0	0	0	0	0	0	0	0	0	0	0
Frame 22 (44.00 ms)
0	0	0	0	0	0	0	0	0.3	0.7	1	1.7	0.7	0	0	0	0	0	0
0	0	0	0	0	0	0.3	1.3	3	4.7	6	8.7	4.3	1	0	0	0	0	0
0	0	0	0	0	0.7	3	6.7	10	11.7	12.7	12.7	10.7	4.7	0.7	0	0	0	0
0	0	0	0	0	2	8	11.3	13.3	14.3	15	14.7	13.3	8	1.3	0	0	0	0
0	0	0	0	0.3	3	8.3	13.7	16.7	14.7	13	13.7	12.3	5	0.7	0	0	0	0
0	0	0	0	0.3	3	6.7	12.3	19	16.3	14	13.7	10.3	2.7	0.3	0	0	0	0
0	0	0	0	0.7	3.3	6.7	11	12.7	10.3	9	7.7	4.7	1	0	0	0	0	0
0	0	0	0	0.7	2.3	4.7	8.3	9	6	4	2	0.7	0	0	0	0	0	0
0	0	0	0	1	2	4	5.3	5	2.3	0.7	0.3	0	0	0	0	0	0	0
0	0	0	0.3	1.3	1.7	2.3	2	1.3	0.3	0	0	0	0	0	0	0	0	0
0	0	0	0.7	2.7	2.3	1.7	1	0.3	0	0	0	0	0	0	0	0	0	0
0	0	0	1	2.7	2.3	1.3	0.3	0	0	0	0	0	0	0	0	0	0	0
0	0	0.3	1.3	2.3	1.7	1	0.3	0	0	0	0	0	0	0	0	0	0	0
0	0	0.3	2.3	2.7	1.7	1	0	0	0	0	0	0	0	0	0	0	0	0
0	0	0.7	2.3	2.3	1.3	0.7	0	0	0	0	0	0	0	0	0	0	0	0
0	0.3	1.3	2	1.3	1	0.7	0.3	0	0	0	0	0	0	0	0	0	0	0
0	0.7	2.7	3	1.7	1.3	1	0.3	0	0	0	0	0	0	0	0	0	0	0
0	1	2	2	1.7	1.7	1	0.7	0	0	0	0	0	0	0	0	0	0	0
0.3	1.3	2.7	3.3	2.3	1.7	1.3	0.7	0.3	0	0	0	0	0	0	0	0	0	0
0	0.7	2	3.3	3	2	2	1	0.7	0	0	0	0	0	0	0	0	0	0
0	0	0.7	2.3	3	2.7	3.3	1	0.3	0	0	0	0	0	0	0	0	0	0
0	0	0	0.3	0.7	1	1.3	0.7	0.3	0	0	0	0	0	0	0	0	0	0
0	0	0	0	0	0	0.3	0	0	0	0	0	0	0	0	0	0	0	0
0	0	0	0	0	0	0	0	0	0	0	0	0	0	0	0	0	0	0
0	0	0	0	0	0	0	0	0	0	0	0	0	0	0	0	0	0	0
0	0	0	0	0	0	0	0	0	0	0	0	0	0	0	0	0	0	0
0	0	0	0	0	0	0	0	0	0	0	0	0	0	0	0	0	0	0
0	0	0	0	0	0	0	0	0	0	0	0	0	0	0	0	0	0	0
0	0	0	0	0	0	0	0	0	0	0	0	0	0	0	0	0	0	0
0	0	0	0	0	0	0	0	0	0	0	0	0	0	0	0	0	0	0
0	0	0	0	0	0	0	0	0	0	0	0	0	0	0	0	0	0	0
0	0	0	0	0	0	0	0	0	0	0	0	0	0	0	0	0	0	0
Frame 23 (46.00 ms)
0	0	0	0	0	0	0	0	0.3	0.3	0.7	1	0.3	0	0	0	0	0	0
0	0	0	0	0	0	0.3	1	2.3	3.7	5	7	3.7	1	0	0	0	0	0
0	0	0	0	0	0.3	2.7	5.7	9	11	11.7	11.3	9.7	4.3	0.7	0	0	0	0
0	0	0	0	0	1.7	7.3	10.7	12.7	13.7	14	13.7	12.7	7.7	1.3	0	0	0	0
0	0	0	0	0.3	2.3	8	13.3	16	14	12.3	13	12	5.3	0.7	0	0	0	0
0	0	0	0	0.3	2.7	6.7	12	18.3	15.7	13.7	13.7	10.3	3	0.3	0	0	0	0
0	0	0	0	0.7	3.7	7	11	12.7	10.3	9	7.7	5	1	0	0	0	0	0
0	0	0	0	0.7	2.3	5	9	9.7	6.3	4.3	2.3	1	0	0	0	0	0	0
0	0	0	0	1	2.3	4.3	6	5.7	3	1	0.3	0	0	0	0	0	0	0
0	0	0	0.3	1.7	2	2.7	2.3	1.7	0.7	0	0	0	0	0	0	0	0	0
0	0	0	0.7	3	2.7	2	1.3	0.3	0	0	0	0	0	0	0	0	0	0
0	0	0	1	3.3	2.7	1.7	0.7	0	0	0	0	0	0	0	0	0	0	0
0	0	0.3	2	2.7	2	1.3	0.3	0	0	0	0	0	0	0	0	0	0	0
0	0	0.7	3	3.3	2	1	0.3	0	0	0	0	0	0	0	0	0	0	0
0	0	1	3.3	3	1.7	0.7	0	0	0	0	0	0	0	0	0	0	0	0
0	0.3	2.3	3	2	1.3	1	0.3	0	0	0	0	0	0	0	0	0	0	0
0	1.3	4	4.3	2.3	2	1	0.3	0	0	0	0	0	0	0	0	0	0	0
0.3	2.3	3.3	3	2.3	2.3	1.3	1	0.3	0	0	0	0	0	0	0	0	0	0
0.7	3.3	4.3	4.3	3.3	2.3	2	1.3	0.7	0	0	0	0	0	0	0	0	0	0
0.3	1.7	3.3	4.7	4.3	3	3	1.7	1	0.3	0	0	0	0	0	0	0	0	0
0	0.3	1.3	3.7	4.7	4.3	5	2	0.7	0.3	0.3	0.3	0.3	0	0	0	0	0	0
0	0	0.3	0.7	1.3	2	2.7	1.3	0.7	0.3	0	0	0	0	0	0	0	0	0
0	0	0	0	0	0.3	0.3	0.3	0	0	0	0	0	0	0	0	0	0	0
0	0	0	0	0	0	0	0	0	0	0	0	0	0	0	0	0	0	0
0	0	0	0	0	0	0	0	0	0	0	0	0	0	0	0	0	0	0
0	0	0	0	0	0	0	0	0	0	0	0	0	0	0	0	0	0	0
0	0	0	0	0	0	0	0	0	0	0	0	0	0	0	0	0	0	0
0	0	0	0	0	0	0	0	0	0	0	0	0	0	0	0	0	0	0
0	0	0	0	0	0	0	0	0	0	0	0	0	0	0	0	0	0	0
0	0	0	0	0	0	0	0	0	0	0	0	0	0	0	0	0	0	0
0	0	0	0	0	0	0	0	0	0	0	0	0	0	0	0	0	0	0
0	0	0	0	0	0	0	0	0	0	0	0	0	0	0	0	0	0	0
Frame 24 (48.00 ms)
0	0	0	0	0	0	0	0	0	0.3	0.7	1	0.3	0	0	0	0	0	0
0	0	0	0	0	0	0.3	0.7	2	3	4	5.7	3	0.7	0	0	0	0	0
0	0	0	0	0	0.3	2	4.7	8	10	10.7	10.7	9	4	0.7	0	0	0	0
0	0	0	0	0	1.3	6.3	9.7	11.7	13	13.3	13	12	7.7	1.3	0	0	0	0
0	0	0	0	0.3	2.3	7.3	12.7	15.3	13.3	12	13	11.7	5	0.7	0	0	0	0
0	0	0	0	0.3	2.7	6.3	11.7	17.7	15	13.3	13.3	10.3	3	0.3	0	0	0	0
0	0	0	0	0.7	3.3	6.7	11	12.7	10	9	8	5.3	1	0	0	0	0	0
0	0	0	0	0.7	2.3	5	9	9.7	6.3	4.3	2.7	1	0	0	0	0	0	0
0	0	0	0	1	2.3	4.7	6.3	6.3	3.7	1.3	0.3	0	0	0	0	0	0	0
0	0	0	0.3	1.7	2	2.7	2.7	2	0.7	0	0	0	0	0	0	0	0	0
0	0	0	0.7	3.3	3	2.3	1.7	0.7	0	0	0	0	0	0	0	0	0	0
0	0	0.3	1.3	3.7	3	2.3	1	0	0	0	0	0	0	0	0	0	0	0
0	0	0.3	2.3	3	2.3	1.7	0.7	0	0	0	0	0	0	0	0	0	0	0
0	0	1	4	4	2.3	1.3	0.3	0	0	0	0	0	0	0	0	0	0	0
0	0	1.3	4.3	4	2	1	0.3	0	0	0	0	0	0	0	0	0	0	0
0	0.7	3.3	4	3	1.7	1	0.3	0	0	0	0	0	0	0	0	0	0	0
0	1.7	5.3	5.3	3.3	2.3	1.7	0.7	0	0	0	0	0	0	0	0	0	0	0
0.7	4	4.7	4	3.3	3	2	1.3	0.3	0	0	0	0	0	0	0	0	0	0
1.3	6.3	6.3	5.7	4.3	3.3	2.7	2	1	0.3	0	0	0	0	0	0	0	0	0
0.3	3	4.7	6	5.7	4.3	4.3	2.7	1.7	0.7	0.3	0.3	0.3	0	0	0	0	0	0
0	0.7	2.3	5.3	6.3	5.7	7	3.3	1.3	1	0.7	0.7	0.3	0	0	0	0	0	0
0	0	0.3	1.3	2.3	3	4	2	1.3	0.7	0.3	0.3	0	0	0	0	0	0	0
0	0	0	0	0.3	0.7	0.7	0.7	0.3	0	0	0	0	0	0	0	0	0	0
0	0	0	0	0	0	0	0	0	0	0	0	0	0	0	0	0	0	0
0	0	0	0	0	0	0	0	0	0	0	0	0	0	0	0	0	0	0
0	0	0	0	0	0	0	0	0	0	0	0	0	0	0	0	0	0	0
0	0	0	0	0	0	0	0	0	0	0	0	0	0	0	0	0	0	0
0	0	0	0	0	0	0	0	0	0	0	0	0	0	0	0	0	0	0
0	0	0	0	0	0	0	0	0	0	0	0	0	0	0	0	0	0	0
0	0	0	0	0	0	0	0	0	0	0	0	0	0	0	0	0	0	0
0	0	0	0	0	0	0	0	0	0	0	0	0	0	0	0	0	0	0
0	0	0	0	0	0	0	0	0	0	0	0	0	0	0	0	0	0	0
Frame 25 (50.00 ms)
0	0	0	0	0	0	0	0	0	0.3	0.3	0.7	0.3	0	0	0	0	0	0
0	0	0	0	0	0	0	0.7	1.7	2.7	3.3	4.7	2.7	0.7	0	0	0	0	0
0	0	0	0	0	0.3	1.7	4	7	9	10	9.7	8.3	3.7	0.7	0	0	0	0
0	0	0	0	0	1	5.3	9	10.7	12	12.3	12	11.3	7.3	1.3	0	0	0	0
0	0	0	0	0.3	2	7	12	14.3	12.3	11.3	12.3	11.3	5.3	0.7	0	0	0	0
0	0	0	0	0.3	2.3	6	11.3	16.3	14	12.7	13	10.3	3.3	0.3	0	0	0	0
0	0	0	0	0.7	3.3	6.7	10.7	12.3	9.7	9	8	5.7	1.3	0	0	0	0	0
0	0	0	0	0.3	2.3	5	9	9.7	6.3	4.7	3	1.3	0	0	0	0	0	0
0	0	0	0	1	2.3	4.7	6.3	6.7	4	1.7	0.7	0	0	0	0	0	0	0
0	0	0	0.3	1.7	2.3	3	2.7	2.3	1	0.3	0	0	0	0	0	0	0	0
0	0	0	0.7	3.7	3	2.7	2	1	0	0	0	0	0	0	0	0	0	0
0	0	0.3	1.7	4	3.3	2.3	1.3	0.3	0	0	0	0	0	0	0	0	0	0
0	0	0.3	2.7	3.3	2.7	1.7	0.7	0	0	0	0	0	0	0	0	0	0	0
0	0	1	4.3	4.3	2.7	2	0.7	0	0	0	0	0	0	0	0	0	0	0
0	0.3	1.7	5	4.7	2.7	1	0.3	0	0	0	0	0	0	0	0	0	0	0
0	1	4.3	5	3.7	2.3	1.3	0.7	0	0	0	0	0	0	0	0	0	0	0
0.3	2.3	6.3	6.7	4	3	2	1	0.3	0	0	0	0	0	0	0	0	0	0
1	5.7	5.7	5	4.3	3.7	2.7	1.7	0.7	0	0	0	0	0	0	0	0	0	0
1.7	8.7	7.7	6.7	5.3	4.3	3.3	2.7	1.7	0.3	0	0	0	0	0	0	0	0	0
0.7	4.3	5.7	7	6.7	5	5	3.7	2.3	1.3	0.7	0.7	0.7	0.3	0	0	0	0	0
0	1	3.3	6.3	7.7	7.3	8.7	4.7	2.3	2	1.7	1.3	1.3	0.7	0	0	0	0	0
0	0	0.7	1.7	3.3	4.3	5	3	2.3	1.7	1.3	1	0.7	0.3	0	0	0	0	0
0	0	0	0	0.3	1	1.3	1	1	0.7	0.3	0	0	0	0	0	0	0	0
0	0	0	0	0	0	0	0	0	0	0	0	0	0	0	0	0	0	0
0	0	0	0	0	0	0	0	0	0	0	0	0	0	0	0	0	0	0
0	0	0	0	0	0	0	0	0	0	0	0	0	0	0	0	0	0	0
0	0	0	0	0	0	0	0	0	0	0	0	0	0	0	0	0	0	0
0	0	0	0	0	0	0	0	0	0	0	0	0	0	0	0	0	0	0
0	0	0	0	0	0	0	0	0	0	0	0	0	0	0	0	0	0	0
0	0	0	0	0	0	0	0	0	0	0	0	0	0	0	0	0	0	0
0	0	0	0	0	0	0	0	0	0	0	0	0	0	0	0	0	0	0
0	0	0	0	0	0	0	0	0	0	0	0	0	0	0	0	0	0	0
Frame 26 (52.00 ms)
0	0	0	0	0	0	0	0	0	0	0.3	0.7	0.3	0	0	0	0	0	0
0	0	0	0	0	0	0	0.3	1.3	2	3	4	2.3	0.7	0	0	0	0	0
0	0	0	0	0	0.3	1.3	3.3	6	8	9	9	7.7	3.7	0.7	0	0	0	0
0	0	0	0	0	1	4.7	8.3	9.7	11	11.7	11.3	11	7.3	1.3	0	0	0	0
0	0	0	0	0	1.7	6.3	11.3	13.3	11.7	11	12	11	5.3	0.7	0	0	0	0
0	0	0	0	0.3	2.3	6	10.7	15.7	13.3	12.7	13	10.3	3.7	0.3	0	0	0	0
0	0	0	0	0.3	3.3	6.7	10.7	11.7	9.7	8.7	8.3	6	1.7	0	0	0	0	0
0	0	0	0	0.3	2.3	5	9	9.7	6.3	4.7	3.3	1.3	0.3	0	0	0	0	0
0	0	0	0	1	2.7	5	6.7	6.7	4.3	2.3	0.7	0	0	0	0	0	0	0
0	0	0	0.3	1.7	2.3	3	3	2.7	1.3	0.3	0	0	0	0	0	0	0	0
0	0	0	0.7	3.7	3.3	2.7	2	1.3	0.3	0	0	0	0	0	0	0	0	0
0	0	0.3	1.7	4	3.7	2.7	1.7	0.7	0	0	0	0	0	0	0	0	0	0
0	0	0.7	2.7	3.3	2.7	2	1	0.3	0	0	0	0	0	0	0	0	0	0
0	0	1	4.7	4.7	3	2	1	0	0	0	0	0	0	0	0	0	0	0
0	0.3	2	5.7	5.3	3	1.3	0.3	0	0	0	0	0	0	0	0	0	0	0
0	1	5.3	5.7	4	2.7	2	0.7	0	0	0	0	0	0	0	0	0	0	0
0.3	2.7	7.3	7.3	4.3	3.3	2.7	1.3	0.3	0	0	0	0	0	0	0	0	0	0
1.3	7	6.7	5.7	5	4.3	3.3	2.3	1	0	0	0	0	0	0	0	0	0	0
2.3	10.7	8.7	7.7	6.3	5	4	3.7	2.3	0.7	0.3	0.3	0.3	0	0	0	0	0	0
1	5.7	7	8	7.7	6	6.3	4.7	3.3	2	1.3	1	1.3	0.7	0	0	0	0	0
0.3	1.3	4.3	7.3	8.7	8.7	10.3	6	3.3	3.3	2.3	2	2	1.3	0.3	0	0	0	0
0	0	1	2.3	4.3	5.3	6	4	3.7	3	2.3	1.7	1.3	0.7	0.3	0	0	0	0
0	0	0	0.3	0.7	1.3	1.7	1.7	2	1.3	1	0.3	0.3	0	0	0	0	0	0
0	0	0	0	0	0	0.3	0.3	0.3	0.3	0	0	0	0	0	0	0	0	0
0	0	0	0	0	0	0	0	0	0	0	0	0	0	0	0	0	0	0
0	0	0	0	0	0	0	0	0	0	0	0	0	0	0	0	0	0	0
0	0	0	0	0	0	0	0	0	0	0	0	0	0	0	0	0	0	0
0	0	0	0	0	0	0	0	0	0	0	0	0	0	0	0	0	0	0
0	0	0	0	0	0	0	0	0	0	0	0	0	0	0	0	0	0	0
0	0	0	0	0	0	0	0	0	0	0	0	0	0	0	0	0	0	0
0	0	0	0	0	0	0	0	0	0	0	0	0	0	0	0	0	0	0
0	0	0	0	0	0	0	0	0	0	0	0	0	0	0	0	0	0	0
Frame 27 (54.00 ms)
0	0	0	0	0	0	0	0	0	0	0.3	0.7	0.3	0	0	0	0	0	0
0	0	0	0	0	0	0	0.3	1	2	2.7	3.7	2.3	0.7	0	0	0	0	0
0	0	0	0	0	0	1	3	5.3	7.3	8.3	8.3	7.3	3.7	0.7	0	0	0	0
0	0	0	0	0	0.7	4	7.7	9	10.3	11	11	10.3	7.3	1.3	0	0	0	0
0	0	0	0	0	1.3	6	11	13	11	10.7	11.7	11	5.3	0.7	0	0	0	0
0	0	0	0	0.3	2	5.7	10.7	15	13	12.3	13	10.3	3.7	0.3	0	0	0	0
0	0	0	0	0.3	3	6.7	10.3	11.7	9.7	8.7	8.3	6.3	1.7	0	0	0	0	0
0	0	0	0	0.3	2.3	5.3	9	9.7	6.3	5	3.7	1.7	0.3	0	0	0	0	0
0	0	0	0	1	2.7	5.3	6.7	7	4.3	2.7	0.7	0	0	0	0	0	0	0
0	0	0	0.3	1.7	2.3	3.3	3	3	1.3	0.3	0	0	0	0	0	0	0	0
0	0	0	0.7	3.7	3.3	3	2.3	1.7	0.3	0	0	0	0	0	0	0	0	0
0	0	0.3	1.7	4	4	3	2	1	0	0	0	0	0	0	0	0	0	0
0	0	0.7	3	3.7	3	2.3	1	0.7	0	0	0	0	0	0	0	0	0	0
0	0	1	5	5	3.3	2.3	1	0.3	0	0	0	0	0	0	0	0	0	0
0	0.3	2	6	5.7	3.7	1.7	0.3	0	0	0	0	0	0	0	0	0	0	0
0	1	5.7	6.3	4.7	3.3	2.3	1	0	0	0	0	0	0	0	0	0	0	0
0.3	3	8.3	8.3	5	4	3	1.7	0.3	0	0	0	0	0	0	0	0	0	0
1.7	8.3	7.3	6.3	5.7	5	4	2.7	1.3	0.3	0	0	0	0	0	0	0	0	0
2.7	12.7	9.7	8.3	7	5.7	4.7	4	3.3	1.3	0.7	0.7	0.3	0.3	0	0	0	0	0
1.3	6.7	7.7	8.7	8.3	7	7	5.3	4.3	3	2	1.7	2	1.3	0.3	0	0	0	0
0.3	2	5	8	9.7	10.3	12.3	7.3	4.7	4.7	3.7	3	3.3	2.3	1	0	0	0	0
0	0.3	1	3	5.3	7	7.3	5	4.7	4.7	3.7	3	2.3	1.7	1	0	0	0	0
0	0	0	0.3	1	2	2.3	2.7	3	2.3	1.7	1	0.7	0.3	0	0	0	0	0
0	0	0	0	0	0.3	0.3	0.3	0.7	0.7	0.3	0	0	0	0	0	0	0	0
0	0	0	0	0	0	0	0	0	0	0	0	0	0	0	0	0	0	0
0	0	0	0	0	0	0	0	0	0	0	0	0	0	0	0	0	0	0
0	0	0	0	0	0	0	0	0	0	0	0	0	0	0	0	0	0	0
0	0	0	0	0	0	0	0	0	0	0	0	0	0	0	0	0	0	0
0	0	0	0	0	0	0	0	0	0	0	0	0	0	0	0	0	0	0
0	0	0	0	0	0	0	0	0	0	0	0	0	0	0	0	0	0	0
0	0	0	0	0	0	0	0	0	0	0	0	0	0	0	0	0	0	0
0	0	0	0	0	0	0	0	0	0	0	0	0	0	0	0	0	0	0
Frame 28 (56.00 ms)
0	0	0	0	0	0	0	0	0	0	0.3	0.3	0.3	0	0	0	0	0	0
0	0	0	0	0	0	0	0.3	1	1.7	2.3	3.3	2	0.7	0	0	0	0	0
0	0	0	0	0	0	0.7	2.3	4.7	6.7	7.7	7.7	7	3.7	0.7	0	0	0	0
0	0	0	0	0	0.7	3.3	7	8.7	9.7	10.3	10.7	10	7.3	1.3	0	0	0	0
0	0	0	0	0	1	5.3	10.3	12.7	10.7	10.3	11.3	10.7	5.7	1	0	0	0	0
0	0	0	0	0.3	1.7	5.3	10	14.7	12.7	12	12.7	10.3	4	0.7	0	0	0	0
0	0	0	0	0.3	2.3	6.3	10.3	11.3	9.3	8.7	8	6.7	2	0	0	0	0	0
0	0	0	0	0.3	2.3	5.3	9	9.7	6.7	5	4	2	0.3	0	0	0	0	0
0	0	0	0	1	2.7	5.3	6.7	7	4.7	3	1	0.3	0	0	0	0	0	0
0	0	0	0.3	1.7	2.3	3.3	3.3	3.7	2	0.7	0	0	0	0	0	0	0	0
0	0	0	0.7	3.7	3.7	3	2.7	2	0.7	0	0	0	0	0	0	0	0	0
0	0	0.3	1.7	4.3	4	3	2	1.3	0.3	0	0	0	0	0	0	0	0	0
0	0	0.7	3	4	3.3	2.7	1.3	1	0	0	0	0	0	0	0	0	0	0
0	0	1.3	5.3	5.3	3.7	2.7	1.3	0.3	0	0	0	0	0	0	0	0	0	0
0	0.3	2.3	6.7	6.3	4	2.3	0.7	0	0	0	0	0	0	0	0	0	0	0
0	1.3	6.3	7	5	3.7	3	1.3	0	0	0	0	0	0	0	0	0	0	0
0.3	3.7	9	9	5.7	4.3	3.7	2.3	0.7	0	0	0	0	0	0	0	0	0	0
2	9.3	8.3	7	6	5.3	4.3	3.3	1.7	0.3	0	0.3	0	0	0	0	0	0	0
3	13.7	10.7	9	8	6.3	5.3	4.7	4	2	1	1	0.7	0.3	0	0	0	0	0
1.7	7.7	8.3	9.3	9.3	7.7	8	6	5.3	3.7	2.7	2.3	3	2	0.3	0	0	0	0
0.3	2.3	5.7	8.7	10.7	11.3	13.7	8.7	6.3	6	4.7	4	4	3.3	1.7	0.3	0	0	0
0	0.3	1.3	3.7	6.3	8	8.7	6.3	6.3	6	4.7	4	3.3	2.7	1.3	0.3	0	0	0
0	0	0	0.7	1.3	2.3	3	3.3	4	3.7	2.3	1.3	1.3	1	0.3	0	0	0	0
0	0	0	0	0	0.3	0.3	1	1.7	1.3	0.7	0.3	0	0	0	0	0	0	0
0	0	0	0	0	0	0	0	0.3	0.3	0	0	0	0	0	0	0	0	0
0	0	0	0	0	0	0	0	0	0	0	0	0	0	0	0	0	0	0
0	0	0	0	0	0	0	0	0	0	0	0	0	0	0	0	0	0	0
0	0	0	0	0	0	0	0	0	0	0	0	0	0	0	0	0	0	0
0	0	0	0	0	0	0	0	0	0	0	0	0	0	0	0	0	0	0
0	0	0	0	0	0	0	0	0	0	0	0	0	0	0	0	0	0	0
0	0	0	0	0	0	0	0	0	0	0	0	0	0	0	0	0	0	0
0	0	0	0	0	0	0	0	0	0	0	0	0	0	0	0	0	0	0
Frame 29 (58.00 ms)
0	0	0	0	0	0	0	0	0	0	0.3	0.3	0.3	0	0	0	0	0	0
0	0	0	0	0	0	0	0.3	0.7	1.3	2	3	2	0.7	0	0	0	0	0
0	0	0	0	0	0	0.7	2	4.3	6	7	7.3	7	4	0.7	0	0	0	0
0	0	0	0	0	0.3	2.7	6.3	8	9	9.7	10	9.7	7.3	1.7	0	0	0	0
0	0	0	0	0	1	4.7	10	12	10.3	10	11	10.3	5.7	1	0	0	0	0
0	0	0	0	0	1.3	5	9.7	14.3	12	11.7	12.3	10.7	4.7	0.7	0	0	0	0
0	0	0	0	0.3	2.3	6	10	11.3	9.3	8.3	8	6.7	2.3	0.3	0	0	0	0
0	0	0	0	0.3	2	5	9	9.7	6.7	5	4	2.3	0.3	0	0	0	0	0
0	0	0	0	0.7	2.7	5.3	6.7	7	5.3	3.3	1.3	0.3	0	0	0	0	0	0
0	0	0	0.3	1.7	2.7	3.3	3.7	4	3	1	0.3	0	0	0	0	0	0	0
0	0	0	0.7	3.7	3.7	3.3	3	2.3	1	0	0	0	0	0	0	0	0	0
0	0	0.3	1.7	4.3	4	3.3	2.3	2	0.3	0	0	0	0	0	0	0	0	0
0	0	0.7	3.3	4	3.3	3	1.7	1.3	0.3	0	0	0	0	0	0	0	0	0
0	0	1.3	5.7	5.3	3.7	3	1.7	0.7	0	0	0	0	0	0	0	0	0	0
0	0.3	2.7	7	6.7	4.3	2.7	1	0.3	0	0	0	0	0	0	0	0	0	0
0	1.3	6.7	7.3	5.3	4	3.3	1.3	0.3	0	0	0	0	0	0	0	0	0	0
0.3	4	9.7	9.3	6	4.7	4	2.7	0.7	0	0	0	0	0	0	0	0	0	0
2	10	9	7.7	6.3	5.7	4.7	3.7	2	0.7	0.3	0.3	0	0	0	0	0	0	0
3.3	14.7	11.3	9.7	8.3	6.7	5.7	5	4.7	2.7	1.3	1.3	1	0.3	0	0	0	0	0
1.7	8.3	9	10.3	10	8.3	8.7	6.7	6	4.7	3.3	3	3.7	2.7	1	0	0	0	0
0.3	2.7	6.3	9.7	11.7	12.3	15.3	10	7.3	7.3	5.7	4.3	4.7	4	2.3	0.3	0	0	0
0	0.3	1.7	4.3	7.3	9	9.7	7.3	7.3	7.7	6	4.7	4	3.3	2.3	0.3	0	0	0
0	0	0	0.7	1.7	3	4	4.3	5	4.7	3.3	2	2	1.7	0.7	0	0	0	0
0	0	0	0	0	0.3	1	2	3.3	2.7	1.3	0.3	0.3	0.3	0	0	0	0	0
0	0	0	0	0	0	0	0.3	0.7	0.3	0.3	0	0	0	0	0	0	0	0
0	0	0	0	0	0	0	0	0	0	0	0	0	0	0	0	0	0	0
0	0	0	0	0	0	0	0	0	0	0	0	0	0	0	0	0	0	0
0	0	0	0	0	0	0	0	0	0	0	0	0	0	0	0	0	0	0
0	0	0	0	0	0	0	0	0	0	0	0	0	0	0	0	0	0	0
0	0	0	0	0	0	0	0	0	0	0	0	0	0	0	0	0	0	0
0	0	0	0	0	0	0	0	0	0	0	0	0	0	0	0	0	0	0
0	0	0	0	0	0	0	0	0	0	0	0	0	0	0	0	0	0	0
Frame 30 (60.00 ms)
0	0	0	0	0	0	0	0	0	0	0	0.3	0.3	0	0	0	0	0	0
0	0	0	0	0	0	0	0	0.7	1.3	1.7	2.7	2	0.7	0	0	0	0	0
0	0	0	0	0	0	0.3	1.7	3.7	5.7	6.7	6.7	6.3	4	0.7	0	0	0	0
0	0	0	0	0	0.3	2.3	6	7.7	9	9.3	9.7	9.3	7.7	1.7	0	0	0	0
0	0	0	0	0	0.7	4.3	9.7	11.7	10	10	11	10.3	6	1	0	0	0	0
0	0	0	0	0	1	4.7	9.7	13.7	12	11.7	12.3	10.7	4.7	0.7	0	0	0	0
0	0	0	0	0.3	1.7	6	10	11	9	8.3	8.3	7	2.3	0.3	0	0	0	0
0	0	0	0	0.3	2	5	9	9.7	6.7	5.3	4.3	3	0.7	0	0	0	0	0
0	0	0	0	0.7	2.7	5.3	7	7.3	5.3	3.7	1.7	0.7	0	0	0	0	0	0
0	0	0	0.3	1.7	2.7	3.3	3.7	4.3	3.7	1.3	0.3	0	0	0	0	0	0	0
0	0	0	0.7	3.7	3.7	3.3	3	2.7	1.7	0.3	0	0	0	0	0	0	0	0
0	0	0	1.3	4.3	4.3	3.7	2.7	2.3	0.7	0	0	0	0	0	0	0	0	0
0	0	0.7	3.3	4	3.7	3	2	1.7	0.3	0	0	0	0	0	0	0	0	0
0	0	1.3	5.7	5.7	4	3.3	2	1	0.3	0	0	0	0	0	0	0	0	0
0	0.3	2.7	7.3	7	4.7	3	1.3	0.3	0	0	0	0	0	0	0	0	0	0
0	1.3	7	7.7	6	4.3	4	2	0.3	0	0	0	0	0	0	0	0	0	0
0.7	4	10.3	10	6.3	4.7	4.7	3.3	0.7	0	0	0	0	0	0	0	0	0	0
2	10.7	9.7	8.3	7	6	5.3	4.3	2.7	0.7	0.3	0.3	0	0	0	0	0	0	0
3.3	15.7	12	10.3	9.3	7.3	6	5.7	5.7	3.3	2	2	1.3	0.7	0	0	0	0	0
1.7	9.3	9.7	11	10.7	9	9.7	7.7	7	5.3	4	3.7	4	3	1.3	0.3	0	0	0
0.7	3.3	7	10.3	13	14	17	11.3	8.3	8.7	6.7	5	5	4.7	3.3	0.7	0	0	0
0	0.3	2	5.3	8.7	10.3	11	8.3	8.7	9	7	5.3	4.3	4	3	0.7	0	0	0
0	0	0	1	2.3	3.7	4.7	5.3	6	6	4	2.7	2.7	2.3	0.7	0	0	0	0
0	0	0	0	0.3	0.7	1.3	2.7	5	4.3	2.3	0.7	0.3	0.3	0	0	0	0	0
0	0	0	0	0	0	0	0.3	1	0.7	0.3	0	0	0	0	0	0	0	0
0	0	0	0	0	0	0	0	0	0	0	0	0	0	0	0	0	0	0
0	0	0	0	0	0	0	0	0	0	0	0	0	0	0	0	0	0	0
0	0	0	0	0	0	0	0	0	0	0	0	0	0	0	0	0	0	0
0	0	0	0	0	0	0	0	0	0	0	0	0	0	0	0	0	0	0
0	0	0	0	0	0	0	0	0	0	0	0	0	0	0	0	0	0	0
0	0	0	0	0	0	0	0	0	0	0	0	0	0	0	0	0	0	0
0	0	0	0	0	0	0	0	0	0	0	0	0	0	0	0	0	0	0
Frame 31 (62.00 ms)
0	0	0	0	0	0	0	0	0	0	0	0.3	0	0	0	0	0	0	0
0	0	0	0	0	0	0	0	0.7	1	1.7	2.3	1.7	0.7	0	0	0	0	0
0	0	0	0	0	0	0.3	1.7	3.3	5.3	6.3	6.3	6.3	4	0.7	0	0	0	0
0	0	0	0	0	0.3	1.7	5.3	7.3	8.7	9	9	9	7.3	1.7	0	0	0	0
0	0	0	0	0	0.7	3.7	9	11.3	9.7	9.7	10.7	10.3	6	1.3	0	0	0	0
0	0	0	0	0	1	4.3	9.3	13.3	11.7	11.3	12	10.3	5	0.7	0	0	0	0
0	0	0	0	0	1.7	5.7	9.7	11	9	8.3	8.3	7.3	2.7	0.3	0	0	0	0
0	0	0	0	0.3	2	5	9	9.7	6.7	5.3	4.7	3.3	0.7	0	0	0	0	0
0	0	0	0	0.7	2.7	5.3	7	7.7	5.7	4	2	0.7	0	0	0	0	0	0
0	0	0	0.3	1.3	2.7	3.7	3.7	4.7	4.3	1.7	0.3	0	0	0	0	0	0	0
0	0	0	0.7	3.7	4	3.7	3.3	3	2	0.3	0	0	0	0	0	0	0	0
0	0	0	1.7	4.3	4.3	3.7	3	3	1	0	0	0	0	0	0	0	0	0
0	0	0.7	3.3	4.3	3.7	3.3	2.3	1.7	0.7	0	0	0	0	0	0	0	0	0
0	0	1.3	5.7	6	4.3	3.7	2.3	1.3	0.3	0	0	0	0	0	0	0	0	0
0	0.3	2.7	7.3	7.3	5	3.7	1.7	0.3	0	0	0	0	0	0	0	0	0	0
0	1.7	7.3	8	6.3	4.7	4.7	2.7	0.3	0	0	0	0	0	0	0	0	0	0
0.7	4.3	10.7	10.7	6.7	5.3	5	3.7	1	0	0	0	0	0	0	0	0	0	0
2.3	11.7	10.3	8.7	7.7	6.7	5.7	4.7	3	1	0.3	0.3	0.3	0	0	0	0	0	0
4	17	12.7	11.3	10	8	6.7	6.3	6.3	3.7	2	2.3	1.7	0.7	0	0	0	0	0
2	10	10.3	12	11.7	10	10.3	8.7	8	6	4.3	4	4.7	3.3	1.3	0.3	0	0	0
0.7	4	7.7	11.3	14.3	15.3	18.7	12.7	9.7	9.7	7.3	5.7	5.7	5	3.3	0.7	0	0	0
0	0.7	2.3	6	10	11.7	12.3	9.3	10	10.3	8	6	5.3	4.3	3.3	0.7	0	0	0
0	0	0.3	1	2.7	4.7	5.7	6.3	7.3	7.3	5	3.3	3.3	3	1	0.3	0	0	0
0	0	0	0	0.3	0.7	1.7	3.7	6.3	5.7	3.3	1.3	1	0.7	0	0	0	0	0
0	0	0	0	0	0	0.3	0.7	1	1	0.7	0.3	0	0	0	0	0	0	0
0	0	0	0	0	0	0	0	0	0	0	0	0	0	0	0	0	0	0
0	0	0	0	0	0	0	0	0	0	0	0	0	0	0	0	0	0	0
0	0	0	0	0	0	0	0	0	0	0	0	0	0	0	0	0	0	0
0	0	0	0	0	0	0	0	0	0	0	0	0	0	0	0	0	0	0
0	0	0	0	0	0	0	0	0	0	0	0	0	0	0	0	0	0	0
0	0	0	0	0	0	0	0	0	0	0	0	0	0	0	0	0	0	0
0	0	0	0	0	0	0	0	0	0	0	0	0	0	0	0	0	0	0
Frame 32 (64.00 ms)
0	0	0	0	0	0	0	0	0	0	0	0.3	0	0	0	0	0	0	0
0	0	0	0	0	0	0	0	0.7	1	1.3	2	1.7	0.7	0	0	0	0	0
0	0	0	0	0	0	0.3	1.3	3	5	6	6.3	6	3.7	0.7	0	0	0	0
0	0	0	0	0	0	1.3	5	7	8	8.7	9	8.7	7.3	2	0	0	0	0
0	0	0	0	0	0.3	3.3	8.7	11	9.3	9.7	10.7	10	6	1.3	0	0	0	0
0	0	0	0	0	0.7	3.7	9	12.7	11.3	11.3	12	10.3	5.3	1	0	0	0	0
0	0	0	0	0	1.3	5	9.3	10.7	9	8.3	8.3	7.3	3	0.3	0	0	0	0
0	0	0	0	0.3	1.7	5	9	9.7	6.7	5.3	5	3.7	1	0	0	0	0	0
0	0	0	0	0.3	2.3	5.7	7.3	7.7	5.7	4.3	2.3	0.7	0	0	0	0	0	0
0	0	0	0.3	1.3	2.7	4	4	4.7	5	2	0.3	0	0	0	0	0	0	0
0	0	0	0.7	3.7	4	4	3.7	3.3	2.7	0.7	0	0	0	0	0	0	0	0
0	0	0	1.7	4.3	4.7	4	3.3	3.3	1.7	0.3	0	0	0	0	0	0	0	0
0	0	0.7	3.3	4.3	4	3.7	2.3	2.3	0.7	0	0	0	0	0	0	0	0	0
0	0	1.3	5.7	6.3	4.7	4	2.7	1.7	0.3	0	0	0	0	0	0	0	0	0
0	0.3	2.7	7.7	8	5.3	4.3	2.3	0.7	0	0	0	0	0	0	0	0	0	0
0	1.7	7.7	8.3	6.7	5	5	3.3	0.7	0	0	0	0	0	0	0	0	0	0
0.7	4.7	11.3	11	7.3	5.7	5.7	4.3	1.3	0	0	0	0	0	0	0	0	0	0
2.7	12.3	11	9.3	8	7	6.3	5	3.7	1.3	0.3	0.3	0.3	0	0	0	0	0	0
4.3	18	13.3	12	11.3	9	7.3	7	7	4.3	2.3	2.7	2	0.7	0.3	0	0	0	0
2.3	11	11	12.7	12.7	11	11.3	9.3	8.7	6.7	5	4.7	5	4	1.7	0.3	0	0	0
0.7	4.3	8.7	12.3	15.7	17.3	20.7	14	11	11	8	6	6.3	5.7	4	0.7	0	0	0
0	0.7	2.7	6.7	11.3	13	13.7	10.3	11.3	12	8.7	6.7	5.7	4.7	3.7	1	0	0	0
0	0	0.3	1.3	3.3	5.3	6.7	7.3	8.7	8.3	6	3.7	3.7	3.7	1.3	0.3	0	0	0
0	0	0	0	0.3	1	2.3	4.7	7.3	7	4.3	2	1.3	1.3	0.3	0	0	0	0
0	0	0	0	0	0	0.3	0.7	1.3	1.3	0.7	0.3	0	0	0	0	0	0	0
0	0	0	0	0	0	0	0	0	0	0	0	0	0	0	0	0	0	0
0	0	0	0	0	0	0	0	0	0	0	0	0	0	0	0	0	0	0
0	0	0	0	0	0	0	0	0	0	0	0	0	0	0	0	0	0	0
0	0	0	0	0	0	0	0	0	0	0	0	0	0	0	0	0	0	0
0	0	0	0	0	0	0	0	0	0	0	0	0	0	0	0	0	0	0
0	0	0	0	0	0	0	0	0	0	0	0	0	0	0	0	0	0	0
0	0	0	0	0	0	0	0	0	0	0	0	0	0	0	0	0	0	0
Frame 33 (66.00 ms)
0	0	0	0	0	0	0	0	0	0	0	0.3	0	0	0	0	0	0	0
0	0	0	0	0	0	0	0	0.3	1	1.3	2	1.3	0.7	0	0	0	0	0
0	0	0	0	0	0	0.3	1	2.7	4.7	5.7	5.7	5.7	3.7	0.7	0	0	0	0
0	0	0	0	0	0	1	4.3	6.3	7.7	8	8.3	8.7	7.3	2	0.3	0	0	0
0	0	0	0	0	0.3	2.3	8	10.7	9.3	9.3	10.3	10	6	1.7	0	0	0	0
0	0	0	0	0	0.3	3.3	8.7	12.7	11.3	11.3	12	10.3	5.3	1	0	0	0	0
0	0	0	0	0	1	4.7	9.3	10.7	9	8.3	8.3	7.3	3	0.3	0	0	0	0
0	0	0	0	0.3	1.3	4.7	9	9.7	6.7	5.7	5	4	1	0	0	0	0	0
0	0	0	0	0.3	2.3	5.7	7.3	7.7	6	4.7	2.7	1	0	0	0	0	0	0
0	0	0	0.3	1.3	2.7	4	4	5	5.7	2.7	0.7	0	0	0	0	0	0	0
0	0	0	0.7	3.7	4.3	4	3.7	3.7	3	1	0	0	0	0	0	0	0	0
0	0	0	1.7	4.3	4.7	4	3.7	3.7	1.7	0.3	0	0	0	0	0	0	0	0
0	0	0.7	3.3	4.3	4	4	2.7	2.3	1	0	0	0	0	0	0	0	0	0
0	0	1.3	6	6.3	5	4.3	3	2	0.7	0	0	0	0	0	0	0	0	0
0	0.3	3	8	8.3	5.7	4.7	2.7	1	0	0	0	0	0	0	0	0	0	0
0	1.7	8	8.7	7	5.3	5.7	4	0.7	0	0	0	0	0	0	0	0	0	0
0.7	5	12	11.7	7.7	5.7	6	5	1.3	0.3	0	0	0	0	0	0	0	0	0
2.7	13	11.3	9.7	8.3	7.7	7	5.7	4	1.3	0.3	0.7	0.3	0	0	0	0	0	0
4.3	18.7	14	12.7	12	9.7	8	7.7	7.7	4.7	2.7	3.3	2	1	0.3	0	0	0	0
2.3	11.3	11.7	13.3	13.7	11.7	12	10.3	9.7	7.3	5.7	5.3	5.7	4.3	2	0.3	0	0	0
0.7	5	9.3	13	16.7	18.7	22.3	15.3	12.3	12.3	9	6.7	6.7	6	4.7	1	0	0	0
0	1	3	7.3	12.3	14.3	15	11.7	12.7	13.3	9.7	7.3	6.3	5.3	4.3	1.3	0	0	0
0	0	0.3	1.7	4	6.3	7.7	8.3	9.7	9.7	6.7	4.3	4.7	4.3	2	0.3	0	0	0
0	0	0	0	0.3	1.3	3.3	6	8.7	8.3	5.7	3	2	2	0.7	0	0	0	0
0	0	0	0.3	0	0	0.7	1.3	1.7	1.7	1	0.7	0.3	0.3	0	0	0	0	0
0	0	0	0	0	0	0	0	0	0	0	0	0	0	0	0	0	0	0
0	0	0	0	0	0	0	0	0	0	0	0	0	0	0	0	0	0	0
0	0	0	0	0	0	0	0	0	0	0	0	0	0	0	0	0	0	0
0	0	0	0	0	0	0	0	0	0	0	0	0	0	0	0	0	0	0
0	0	0	0	0	0	0	0	0	0	0	0	0	0	0	0	0	0	0
0	0	0	0	0	0	0	0	0	0	0	0	0	0	0	0	0	0	0
0	0	0	0	0	0	0	0	0	0	0	0	0	0	0	0	0	0	0
Frame 34 (68.00 ms)
0	0	0	0	0	0	0	0	0	0	0	0	0	0	0	0	0	0	0
0	0	0	0	0	0	0	0	0.3	0.7	1.3	1.7	1.3	0.7	0	0	0	0	0
0	0	0	0	0	0	0.3	1	2.3	4.3	5.3	5.3	5.3	3.3	0.7	0	0	0	0
0	0	0	0	0	0	1	4	6	7.3	7.7	8	8	7	2	0.3	0	0	0
0	0	0	0	0	0.3	2	7.3	10	8.7	9	10	9.7	6	1.7	0	0	0	0
0	0	0	0	0	0.3	2.7	8	12	10.7	11	11.7	10.3	5.7	1	0	0	0	0
0	0	0	0	0	1	4.3	8.7	10.3	8.7	8	8.3	7.3	3.3	0.3	0	0	0	0
0	0	0	0	0	1.3	4.7	9	9.7	6.7	5.7	5	4.3	1.3	0	0	0	0	0
0	0	0	0	0.3	2.3	5.7	7.3	7.7	6.3	5	3	1.3	0.3	0	0	0	0	0
0	0	0	0	1	2.7	4	4	5.3	6	3	0.7	0	0	0	0	0	0	0
0	0	0	0.7	3.3	4.3	4	3.7	3.7	3.3	1	0	0	0	0	0	0	0	0
0	0	0	1.3	4.3	5	4.3	4	4	2.3	0.3	0	0	0	0	0	0	0	0
0	0	0.7	3.3	4.7	4.3	4	3	2.7	1	0	0	0	0	0	0	0	0	0
0	0	1.3	6	6.7	5	4.7	3.3	2.3	0.7	0	0	0	0	0	0	0	0	0
0	0.3	3	8	8.3	6	5	3.3	1	0	0	0	0	0	0	0	0	0	0
0	1.7	8.3	9	7.3	6	6.3	4.7	1	0	0	0	0	0	0	0	0	0	0
0.7	5.3	12.3	12.3	8	6.3	6.7	5.7	1.7	0.3	0	0	0	0	0	0	0	0	0
2.7	13.7	12	10.3	9	8	7.3	6	4.7	1.7	0.7	0.7	0.3	0	0	0	0	0	0
4.7	19.3	14.7	13.3	12.7	10.3	8.7	8.3	8.3	5.3	3.3	3.7	2.3	1	0.3	0	0	0	0
2.3	12	12.3	14	14.3	12.7	13	11.3	10.7	8.3	6	6	6	4.7	2.3	0.3	0	0	0
1	5.3	9.7	13.7	17.7	20.3	24.3	17	13.7	14	10	7.7	7.3	6.7	5.3	1.3	0	0	0
0	1	3.3	8	13.3	16	16.7	12.7	14.3	15.3	11	8	6.7	6	4.7	1.7	0	0	0
0	0	0.3	1.7	4.7	7.3	9	9.3	11	11	8	5.3	5	5	2.7	0.7	0	0	0
0	0	0	0	0.7	1.7	4.3	6.7	9.7	9.7	7	4.3	3	3	1.3	0.3	0	0	0
0	0	0	0.3	0	0.3	0.7	1.7	2.3	2.3	1.3	0.7	0.3	0.7	0.3	0	0	0	0
0	0	0	0	0	0	0	0	0	0	0	0	0	0	0	0	0	0	0
0	0	0	0	0	0	0	0	0	0	0	0	0	0	0	0	0	0	0
0	0	0	0	0	0	0	0	0	0	0	0	0	0	0	0	0	0	0
0	0	0	0	0	0	0	0	0	0	0	0	0	0	0	0	0	0	0
0	0	0	0	0	0	0	0	0	0	0	0	0	0	0	0	0	0	0
0	0	0	0	0	0	0	0	0	0	0	0	0	0	0	0	0	0	0
0	0	0	0	0	0	0	0	0	0	0	0	0	0	0	0	0	0	0
Frame 35 (70.00 ms)
0	0	0	0	0	0	0	0	0	0	0	0	0	0	0	0	0	0	0
0	0	0	0	0	0	0	0	0.3	0.7	1	1	1	0.3	0	0	0	0	0
0	0	0	0	0	0	0	0.7	2	3.7	4.7	4.7	5	3	0.7	0	0	0	0
0	0	0	0	0	0	0.7	3.3	5.7	7	7.3	7.7	7.7	6.7	2	0.3	0	0	0
0	0	0	0	0	0	1.7	7	10	8.7	8.7	9.7	9.7	6	1.7	0	0	0	0
0	0	0	0	0	0.3	2.3	7.3	11.3	10.3	10.7	11.7	10.3	5.7	1	0	0	0	0
0	0	0	0	0	0.7	3.7	8.3	10	8.3	8	8	7.7	3.7	0.3	0	0	0	0
0	0	0	0	0	1.3	4.7	8.7	9.3	6.7	5.3	5	4.3	1.3	0	0	0	0	0
0	0	0	0	0.3	2	5.7	7.3	7.7	6.3	5	3.3	1.3	0.3	0	0	0	0	0
0	0	0	0	1	2.3	4	4	5.3	6.3	3.7	1	0	0	0	0	0	0	0
0	0	0	0.7	3.3	4.3	4	4	4	4	1.3	0.3	0	0	0	0	0	0	0
0	0	0	1.3	4.3	5	4.3	4	4.3	2.7	0.7	0	0	0	0	0	0	0	0
0	0	0.7	3	4.7	4.3	4.3	3.3	3	1.3	0.3	0	0	0	0	0	0	0	0
0	0	1.3	6	6.7	5.3	4.7	3.7	2.7	1	0	0	0	0	0	0	0	0	0
0	0.3	3	8.3	8.7	6.3	5.3	3.7	1.3	0.3	0	0	0	0	0	0	0	0	0
0	1.7	8.7	9.3	7.3	6	6.7	5.3	1.3	0	0	0	0	0	0	0	0	0	0
0.7	5.3	12.7	12.7	8.3	6.7	7	6	2.3	0.3	0	0	0	0	0	0	0	0	0
3	14	12.3	10.7	9.7	8.3	7.7	6.3	5	2	0.7	0.7	0.3	0	0	0	0	0	0
4.7	19.7	15	14	13.7	11	9.3	9	9	6	3.7	4	2.7	1.3	0.3	0	0	0	0
2.7	12.3	12.3	14.7	15.3	13.7	14	12	11.7	9	7	6.3	6.7	5.3	3	0.7	0	0	0
1	5.7	10.3	14.3	18.7	21.7	25.7	18	15	15.3	11	8	8	7	6	1.7	0	0	0
0	1	3.3	8.3	14.3	17.3	17.7	14	15.7	17	12	9	7.3	6.3	5.3	2	0.3	0	0
0	0	0.3	2	5	8	9.7	10	12	12.3	8.7	6	6	5.7	3.7	1	0	0	0
0	0	0	0.3	0.7	2	4.7	7.7	11	11	8	5	4.3	4.7	3	0.7	0	0	0
0	0	0	0.3	0	0.3	1	2	3	3	1.7	1	0.7	1	0.7	0	0	0	0
0	0	0	0	0	0	0	0.3	0.3	0.3	0	0	0	0	0	0	0	0	0
0	0	0	0	0	0	0	0	0	0	0	0	0	0	0	0	0	0	0
0	0	0	0	0	0	0	0	0.3	0	0	0	0	0	0	0	0	0	0
0	0	0	0	0	0	0	0	0	0	0	0	0	0	0	0	0	0	0
0	0	0	0	0	0	0	0	0	0	0	0	0	0	0	0	0	0	0
0	0	0	0	0	0	0	0	0	0	0	0	0	0	0	0	0	0	0
0	0	0	0	0	0	0	0	0	0	0	0	0	0	0	0	0	0	0
Frame 36 (72.00 ms)
0	0	0	0	0	0	0	0	0	0	0	0	0	0	0	0	0	0	0
0	0	0	0	0	0	0	0	0.3	0.7	0.7	1	1	0.3	0	0	0	0	0
0	0	0	0	0	0	0	0.7	1.7	3.3	4.3	4.3	4.7	3	0.7	0	0	0	0
0	0	0	0	0	0	0.7	3	5	6.3	6.7	7	7.3	6.3	1.7	0	0	0	0
0	0	0	0	0	0	1.7	6.7	9.3	8	8.3	9.3	9	5.7	1.7	0	0	0	0
0	0	0	0	0	0.3	2	7	10.7	9.7	10.3	11	10	5.7	1	0	0	0	0
0	0	0	0	0	0.3	3.3	8	9.7	8	7.7	8	7.3	3.3	0.3	0	0	0	0
0	0	0	0	0	1	4.3	8.3	9.3	6.7	5.3	5.3	4.7	1.3	0	0	0	0	0
0	0	0	0	0.3	2	5.3	7	7.7	6.3	5	3.3	1.3	0.3	0	0	0	0	0
0	0	0	0	1	2.3	4	4	5.7	6.7	4.3	1.3	0.3	0	0	0	0	0	0
0	0	0	0.7	3	4.3	4.3	4	4.3	4.3	1.7	0.3	0	0	0	0	0	0	0
0	0	0	1.3	4.3	5	4.3	4.3	4.7	3.3	0.7	0	0	0	0	0	0	0	0
0	0	0.7	3	4.7	4.7	4.3	3.7	3.3	1.7	0.3	0	0	0	0	0	0	0	0
0	0	1.3	6	6.7	5.3	5	4	3	1	0	0	0	0	0	0	0	0	0
0	0.3	3	8.3	9	6.7	5.7	4.3	1.7	0.3	0	0	0	0	0	0	0	0	0
0	1.7	8.7	9.7	7.7	6.3	7	6	1.7	0	0	0	0	0	0	0	0	0	0
0.7	5.3	13	13	8.3	6.7	7.3	6.7	2.7	0.3	0	0	0	0	0	0	0	0	0
3	14.3	12.7	11	9.7	8.7	7.7	7	5.7	2.3	1	1	0.3	0	0	0	0	0	0
4.7	20	15.3	14.7	14.3	11.7	9.7	9.3	10	6.7	4	4.3	3	1.7	0.7	0	0	0	0
2.7	12.7	13	15.3	16.3	14.3	14.7	12.7	12.3	9.7	7.7	7	7.3	6	3.3	0.7	0	0	0
1	5.7	10.3	14.7	19.7	23.3	27.3	19.3	16.3	16.7	12	9	8.7	7.7	6.7	2.3	0.3	0	0
0	1	3.7	8.7	15.3	18.3	19	15	16.7	18.3	13.3	9.7	8	7	6	3	0.3	0	0
0	0	0.3	2	5.7	8.7	10.3	11	13	13.7	9.7	6.7	6.7	6.7	4.7	1.7	0.3	0	0
0	0	0	0.3	1	2.3	5.3	8.3	12	12.3	9	6	5.3	6.7	6	1.3	0	0	0
0	0	0	0.3	0	0.3	1	2.7	4	3.7	2	1.3	1	1.3	1.3	0.3	0	0	0
0	0	0	0	0	0	0	0.3	0.3	0.3	0	0	0	0	0	0	0	0	0
0	0	0	0	0	0	0	0	0	0	0	0	0	0	0	0	0	0	0
0	0	0	0	0	0	0	0	0.3	0.3	0	0	0	0	0	0	0	0	0
0	0	0	0	0	0	0	0	0	0	0	0	0	0	0	0	0	0	0
0	0	0	0	0	0	0	0	0	0	0	0	0	0	0	0	0	0	0
0	0	0	0	0	0	0	0	0	0	0	0	0	0	0	0	0	0	0
0	0	0	0	0	0	0	0	0	0	0	0	0	0	0	0	0	0	0
Frame 37 (74.00 ms)
0	0	0	0	0	0	0	0	0	0	0	0	0	0	0	0	0	0	0
0	0	0	0	0	0	0	0	0.3	0.3	0.7	1	0.7	0.3	0	0	0	0	0
0	0	0	0	0	0	0	0.3	1.3	3	4	4	4.3	2.7	0.7	0	0	0	0
0	0	0	0	0	0	0.3	2.7	4.7	6	6.3	6.7	6.7	6	1.7	0	0	0	0
0	0	0	0	0	0	1.3	6	8.7	7.7	8	9	9	5.7	1.7	0	0	0	0
0	0	0	0	0	0.3	2	6.7	10.3	9.3	10	11	9.7	5.3	1	0	0	0	0
0	0	0	0	0	0.3	3	7.7	9.3	8	7.7	8	7.3	3.3	0.3	0	0	0	0
0	0	0	0	0	1	4	8	9	6.3	5.7	5.3	4.7	1.3	0	0	0	0	0
0	0	0	0	0.3	1.7	5.3	7	7.7	6.3	5.3	3.7	1.7	0.3	0	0	0	0	0
0	0	0	0	1	2.3	4	4	5.7	7	4.7	1.7	0.3	0	0	0	0	0	0
0	0	0	0.7	3	4.3	4.3	4	4.3	4.3	2	0.3	0	0	0	0	0	0	0
0	0	0	1.3	4.3	5	4.3	4.3	4.7	3.3	0.7	0	0	0	0	0	0	0	0
0	0	0.7	3	4.7	4.7	4.3	3.7	3.7	2	0.3	0	0	0	0	0	0	0	0
0	0	1.3	6	6.7	5.7	5	4.3	3.3	1.3	0.3	0	0	0	0	0	0	0	0
0	0.3	3	8.7	9	6.7	6	4.7	2	0.3	0	0	0	0	0	0	0	0	0
0	2	8.7	9.7	7.7	6.3	7.7	6.7	2	0.3	0	0	0	0	0	0	0	0	0
0.7	5.7	13.3	13.3	8.7	7	7.7	7.3	3	0.7	0	0	0	0	0	0	0	0	0
3	14.3	13	11.3	10	9	8.3	7.3	6	2.7	1	1	0.7	0	0	0	0	0	0
5	20.7	15.7	15.3	14.7	12.3	10	10	10.7	7.3	4.7	5	3.7	1.7	0.7	0	0	0	0
2.7	13	13.3	16	16.7	15	15.3	13.7	13.3	10.7	8.3	7.7	8	6.7	4	1	0	0	0
1	6	10.7	15.3	20.3	24.3	28.7	20.3	17.3	18	13.3	9.7	9.3	8.7	7.7	2.7	0.3	0	0
0	1	3.7	9	16	19.3	20	15.7	18	19.3	14.3	10.7	8.7	7.7	7	3.7	0.7	0	0
0	0	0.3	2.3	6	9	11	11.7	13.7	14.3	10.7	7.3	7.7	7.7	6	2.7	0.3	0	0
0	0	0	0.3	1	2.7	5.7	9	13	13.3	10.3	7	6.3	8	8.7	2.3	0	0	0
0	0	0.3	0.7	0.3	0.3	1.3	3	4.7	4.7	2.7	1.7	1.3	1.7	2	0.7	0	0	0
0	0	0	0.3	0	0	0	0.3	0.3	0.7	0	0	0	0	0.3	0	0	0	0
0	0	0	0	0	0	0	0	0	0	0	0	0	0	0	0.3	0	0	0
0	0	0	0	0	0	0	0	0.3	0.3	0	0	0	0	0	0	0	0	0
0	0	0	0	0	0	0	0	0	0	0	0	0	0	0	0	0	0	0
0	0	0	0	0	0	0	0	0	0	0	0	0	0	0	0	0	0	0
0	0	0	0	0	0	0	0	0	0	0	0	0	0	0	0	0	0	0
0	0	0	0	0	0	0	0	0	0	0	0	0	0	0	0	0	0	0
Frame 38 (76.00 ms)
0	0	0	0	0	0	0	0	0	0	0	0	0	0	0	0	0	0	0
0	0	0	0	0	0	0	0	0	0.3	0.7	0.7	0.7	0.3	0	0	0	0	0
0	0	0	0	0	0	0	0.3	1.3	3	3.7	3.7	4	2.3	0.3	0	0	0	0
0	0	0	0	0	0	0.3	2.3	4.3	5.7	6	6.3	6.3	5	1.3	0	0	0	0
0	0	0	0	0	0	1	5.7	8.3	7	7.7	8.7	8.3	5	1.3	0	0	0	0
0	0	0	0	0	0	1.7	6	9.7	9	9.7	10.7	9.3	5	1	0	0	0	0
0	0	0	0	0	0.3	2.7	7	9	7.7	7.3	7.7	7.3	3.3	0.3	0	0	0	0
0	0	0	0	0	0.7	3.7	8	9	6.3	5.3	5.3	4.7	1.3	0	0	0	0	0
0	0	0	0	0	1.7	5.3	7	7.7	6.3	5.3	3.7	1.7	0.3	0	0	0	0	0
0	0	0	0	0.7	2.3	4	4	5.7	7	5	1.7	0.3	0	0	0	0	0	0
0	0	0	0.7	2.7	4.3	4.3	4	4.3	4.7	2.3	0.3	0	0	0	0	0	0	0
0	0	0	1.3	4.3	5	4.7	4.7	5	3.7	1	0	0	0	0	0	0	0	0
0	0	0.7	3	4.7	4.7	4.7	4	3.7	2	0.3	0	0	0	0	0	0	0	0
0	0	1.3	6	7	5.7	5.3	4.3	3.3	1.7	0.3	0	0	0	0	0	0	0	0
0	0.3	3	9	9.3	7	6.3	5	2.3	0.7	0	0	0	0	0	0	0	0	0
0	2	9	10.3	8.3	7	8	7	2.3	0.3	0	0	0	0	0	0	0	0	0
0.7	5.7	13.7	14	9	7.3	8.3	7.7	3.3	0.7	0	0	0	0	0	0	0	0	0
3	14.7	13.7	12	10.3	9.3	8.7	7.7	6.7	3	1.3	1	0.7	0.3	0	0	0	0	0
5	20.7	16.3	16	15.3	12.7	10.3	10.3	11.3	8	5	5.7	4	2	0.7	0	0	0	0
3	13	13.3	16.3	17.3	15.7	16	14	14.3	11.3	9	8.7	9	7.3	4.7	1	0	0	0
1	6	11	15.7	21	25.7	30	21.7	19	19.3	14	10.3	10	9.3	8.7	3.3	0.3	0	0
0	1	3.7	9.3	16.7	20	21	16.7	19	21	15.3	11.3	9.3	8.3	7.7	4.3	0.7	0	0
0	0	0.3	2.3	6	9.7	11.7	12.3	14.7	15.7	11.7	8	8.3	8.7	7	3.3	0.7	0	0
0	0	0	0.3	1	2.7	6	9.7	14	14.7	11	7.7	7.3	9.7	11	3.3	0.3	0	0
0	0	0.3	0.7	0.3	0.3	1.3	3.3	5.3	5.7	3	2.3	1.7	2.3	3	0.7	0	0	0
0	0	0	0.3	0	0	0	0.3	0.7	0.7	0.3	0.3	0	0	0.7	0.3	0	0	0
0	0	0	0	0	0.3	0	0	0.3	0	0	0	0	0	0.3	0.7	0	0	0
0	0	0	0	0	0	0	0.3	0.7	0.7	0	0	0	0	0.3	0.3	0	0	0
0	0	0	0	0	0	0	0	0.3	0	0	0	0	0	0	0	0	0	0
0	0	0	0	0	0	0	0	0	0	0	0	0	0	0	0	0	0	0
0	0	0	0	0	0	0	0	0	0	0	0	0	0	0	0	0	0	0
0	0	0	0	0	0	0	0	0	0	0	0	0	0	0	0	0	0	0
Frame 39 (78.00 ms)
0	0	0	0	0	0	0	0	0	0	0	0	0	0	0	0	0	0	0
0	0	0	0	0	0	0	0	0	0.3	0.7	0.7	0.7	0.3	0	0	0	0	0
0	0	0	0	0	0	0	0.3	1.3	2.7	3.3	3.3	3.7	2	0.3	0	0	0	0
0	0	0	0	0	0	0.3	2	4	5.3	5.7	6	6	4.7	1.3	0	0	0	0
0	0	0	0	0	0	1	5	8	6.7	7.3	8.3	8	5	1.3	0	0	0	0
0	0	0	0	0	0	1.3	5.7	9.3	8.3	9	10.3	9	5	1	0	0	0	0
0	0	0	0	0	0.3	2.3	7	8.7	7.7	7	7.3	7.3	3.3	0.3	0	0	0	0
0	0	0	0	0	0.7	3.7	7.7	9	6.3	5.3	5	4.7	1.3	0	0	0	0	0
0	0	0	0	0	1.7	5.3	7	7.7	6.3	5.3	3.7	1.7	0.3	0	0	0	0	0
0	0	0	0	0.7	2.3	4	4	5.7	7	5	2	0.3	0	0	0	0	0	0
0	0	0	0.7	2.7	4.3	4.3	4	4.3	4.7	2.3	0.7	0	0	0	0	0	0	0
0	0	0	1.3	4.3	5	4.7	4.7	5	3.7	1	0	0	0	0	0	0	0	0
0	0	0.7	3	4.7	4.7	5	4	4	2.3	0.3	0	0	0	0	0	0	0	0
0	0	1.3	6	7	5.7	5.3	4.7	3.7	1.7	0.3	0	0	0	0	0	0	0	0
0	0.3	3	9	9.7	7.3	6.7	5.3	2.7	0.7	0	0	0	0	0	0	0	0	0
0	2	9	10.3	8.3	7	8.3	7.7	2.7	0.3	0	0	0	0	0	0	0	0	0
0.7	5.7	14	14.3	9.3	7.7	8.7	8.3	3.7	0.7	0	0	0	0	0	0	0	0	0
3	15	14	12.3	11	9.7	9	8	7	3.3	1.3	1.3	0.7	0.3	0	0	0	0	0
5.3	21.3	16.7	16.3	16.3	13	11	11	12	8.7	5.7	6	4.7	2.3	1	0	0	0	0
3	13.3	13.7	16.7	18.3	16.3	16.7	15	15.3	12.3	9.7	9	9.7	8	5.3	1.3	0	0	0
1	6	11.3	16.3	22	26.3	31	22.3	20	20.7	15	11	10.7	10	9.7	3.7	0.7	0	0
0	1	3.7	9.7	17.3	21	22	17.3	20	22	16.3	12	10	9	8.3	4.7	1	0	0
0	0	0.3	2.3	6.3	10	12.3	13	15.3	16.7	12.3	8.7	9	9.3	7.7	4	0.7	0	0
0	0	0	0.3	1	3	6.7	10.3	15	15.7	11.7	8.3	8	10.7	12.7	4.3	0.3	0	0
0	0	0.3	0.7	0.3	0.3	1.7	4	6	6.3	3.7	2.7	2.3	3	3.7	1	0	0	0
0	0	0	0.3	0	0	0	0.3	0.7	0.7	0.3	0.3	0.3	0.3	1	0.7	0	0	0
0	0	0	0	0	0.3	0	0	0.3	0.3	0	0	0	0.3	1	1.7	0.3	0	0
0	0	0	0	0	0	0	0.3	1	1	0.3	0	0	0.3	1	1	0.3	0	0
0	0	0	0	0	0	0	0	0.3	0.3	0	0	0	0	0.3	0	0	0	0
0	0	0	0	0	0	0	0	0	0	0	0	0	0	0	0	0	0	0
0	0	0	0	0	0	0	0	0	0	0	0	0	0	0	0	0	0	0
0	0	0	0	0	0	0	0	0	0	0	0	0	0	0	0	0	0	0
Frame 40 (80.00 ms)
0	0	0	0	0	0	0	0	0	0	0	0	0	0	0	0	0	0	0
0	0	0	0	0	0	0	0	0	0.3	0.3	0.7	0.7	0.3	0	0	0	0	0
0	0	0	0	0	0	0	0.3	1	2.3	3	3	3.3	2	0.3	0	0	0	0
0	0	0	0	0	0	0.3	1.7	3.7	5	5.3	5.7	5.7	4.3	1	0	0	0	0
0	0	0	0	0	0	0.7	4.7	7.3	6.3	7	8	7.7	4.7	1	0	0	0	0
0	0	0	0	0	0	1.3	5.3	9	8	8.7	10	8.7	4.7	0.7	0	0	0	0
0	0	0	0	0	0.3	2	6.7	8.7	7.3	7	7.3	7.3	3.3	0.3	0	0	0	0
0	0	0	0	0	0.7	3.3	7.7	8.7	6	5	5	4.7	1.3	0	0	0	0	0
0	0	0	0	0	1.7	5	6.7	7.7	6.3	5.3	3.7	1.7	0.3	0	0	0	0	0
0	0	0	0	0.7	2.3	4	4	5.7	7	5	2	0.3	0	0	0	0	0	0
0	0	0	0.7	2.7	4.3	4.3	4.3	4.7	4.7	2.7	0.7	0	0	0	0	0	0	0
0	0	0	1.3	4.3	5.3	5	4.7	5.3	3.7	1	0	0	0	0	0	0	0	0
0	0	0.7	3	5	5	5	4.3	4	2.3	0.3	0	0	0	0	0	0	0	0
0	0	1.3	6.3	7.3	6	5.7	5	4	2	0.3	0	0	0	0	0	0	0	0
0	0.3	3	9.3	10	7.7	7	5.7	3	0.7	0	0	0	0	0	0	0	0	0
0	2	9	10.7	8.7	7.3	9	8.3	3.3	0.3	0	0	0	0	0	0	0	0	0
0.7	5.7	14.3	14.7	9.7	7.7	9	9	4.3	0.7	0	0	0	0	0	0	0	0	0
3.3	15.3	14.3	12.7	11.3	10	9.3	8.7	7.7	3.3	1.7	1.3	0.7	0.3	0	0	0	0	0
5.3	21.7	17	17	17	13.7	11.7	11.7	12.7	9	6	6.3	5	2.7	1	0	0	0	0
3	13.7	14	17.7	19	16.7	17.3	15.7	16	13	10.3	10	10.7	8.7	6	1.3	0	0	0
1	6.3	11.7	17	23	27.3	32.3	23.7	21	22	16	12	11.7	11	10.3	4.3	0.7	0	0
0.3	1.3	4	10	18.3	22	23	18.3	21	23.3	17.7	12.7	10.7	9.7	9	5.3	1	0	0
0.3	0	0.7	2.3	6.7	10.7	13	13.7	16.3	17.3	13	9.3	9.7	10	8.3	4.3	1	0	0
0	0	0	0.3	1.3	3	7	10.7	15.7	16.3	12.7	9.3	9	11.7	14	5	0.7	0	0
0	0	0.7	1	0.3	0.3	1.7	4.3	6.3	7	4	3.3	3	3.3	4	1.3	0	0	0
0	0	0.3	0.7	0	0	0	0.7	0.7	1	0.3	0.3	0.3	0.7	1.7	1.3	0.3	0	0
0	0	0	0	0	0.7	0	0	0.3	0.3	0	0	0	0.7	2.3	3.3	1	0	0
0	0	0	0	0	0	0	0.3	1.7	1.7	0.3	0	0	0.7	2	2.3	0.3	0	0
0	0	0	0	0	0	0	0	0.7	0.7	0	0	0	0	0.3	0.3	0	0	0
0	0	0	0	0	0	0	0	0	0	0	0	0	0	0	0	0	0	0
0	0	0	0	0	0	0	0	0	0	0	0	0	0	0	0	0	0	0
0	0	0	0	0	0	0	0	0	0	0	0	0	0	0	0	0	0	0
Frame 41 (82.00 ms)
0	0	0	0	0	0	0	0	0	0	0	0	0	0	0	0	0	0	0
0	0	0	0	0	0	0	0	0	0.3	0.3	0.7	0.7	0.3	0	0	0	0	0
0	0	0	0	0	0	0	0.3	1	2	3	3	3	1.7	0.3	0	0	0	0
0	0	0	0	0	0	0.3	1.3	3.3	4.7	5	5.3	5.3	3.7	1	0	0	0	0
0	0	0	0	0	0	0.7	4.3	7	6	6.7	7.7	7.3	4.3	1	0	0	0	0
0	0	0	0	0	0	1	5	8	7.3	8.3	9.3	8.3	4.7	0.7	0	0	0	0
0	0	0	0	0	0.3	2	6.3	8	7	6.7	7	7	3	0.3	0	0	0	0
0	0	0	0	0	0.7	3.3	7.3	8.7	6	5	5	4.3	1.3	0	0	0	0	0
0	0	0	0	0	1.3	5	6.7	7.7	6.3	5.3	3.7	1.7	0.3	0	0	0	0	0
0	0	0	0	0.7	2	4	4	5.7	7.3	5.3	2	0.3	0	0	0	0	0	0
0	0	0	0.3	2.7	4.3	4.3	4.3	4.7	5	3	0.7	0	0	0	0	0	0	0
0	0	0	1.3	4.3	5.3	5	5	5.3	4	1.3	0	0	0	0	0	0	0	0
0	0	0.7	3	5	5	5	4.7	4.3	2.3	0.3	0	0	0	0	0	0	0	0
0	0	1.3	6.3	7.3	6	6	5	4.3	2.3	0.3	0	0	0	0	0	0	0	0
0	0.3	3.3	9.3	10.3	8	7.3	6	3	0.7	0	0	0	0	0	0	0	0	0
0	2	9.3	11	9	7.7	9	8.7	3.3	0.3	0	0	0	0	0	0	0	0	0
0.7	6	15	15.3	10	8	9.3	9.3	4.7	1	0	0	0	0	0	0	0	0	0
3.3	16	15	13	11.7	10.3	9.7	9	8	3.7	1.7	1.7	1	0.3	0	0	0	0	0
5.7	22.3	17.7	17.7	17.7	14.3	12	12	13.3	10	6.3	7	5.3	3	1.3	0.3	0	0	0
3	14	14.3	18.3	19.7	17.3	18	16.3	17	13.7	11.3	10.7	11.3	9.3	6.3	1.7	0	0	0
1	6.7	11.7	17.3	23.3	28.3	33.3	24.3	22	23	17	12.7	12.3	11.7	11.3	5	0.7	0	0
0.3	1.3	4	10.3	19	23	24	19	22	24.7	18.7	13.7	11.7	10	9.7	5.7	1.3	0	0
0.3	0	0.7	2.7	7	11	13.7	14.3	17	18.7	13.7	10	10.3	10.3	9.3	5	1	0	0
0	0	0	0.3	1.3	3.3	7.3	11.3	16.7	17.3	13.3	10	9.7	12.7	15.3	5.7	0.7	0	0
0	0	0.7	1.3	0.3	0.3	1.7	4.7	7	7.7	4.3	3.7	3.3	4	5	1.7	0.3	0	0
0	0	0.3	0.7	0.3	0.3	0.3	0.7	1	1	0.3	0.3	0.3	1	2.3	1.7	0.3	0	0
0	0	0	0	0.3	1	0.3	0.3	0.3	0.3	0	0	0	1.3	3.7	5	1.3	0	0
0	0	0	0	0	0.3	0	0.7	2	2	0.7	0	0.3	1.7	3.3	4	1	0	0
0	0	0	0	0	0	0	0.3	1	1	0.3	0	0	0.3	0.7	0.7	0.3	0	0
0	0	0	0	0	0	0	0	0	0	0	0	0	0	0	0	0	0	0
0	0	0	0	0	0	0	0	0	0	0	0	0	0	0	0	0	0	0
0	0	0	0	0	0	0	0	0	0	0	0	0	0	0	0	0	0	0
Frame 42 (84.00 ms)
0	0	0	0	0	0	0	0	0	0	0	0	0	0	0	0	0	0	0
0	0	0	0	0	0	0	0	0	0.3	0.3	0.3	0.3	0	0	0	0	0	0
0	0	0	0	0	0	0	0.3	0.7	1.7	2.7	2.7	2.7	1.3	0.3	0	0	0	0
0	0	0	0	0	0	0.3	1.3	3	4	4.3	5	4.7	3.3	0.7	0	0	0	0
0	0	0	0	0	0	0.7	4	6.7	5.7	6.3	7.3	6.7	4	0.7	0	0	0	0
0	0	0	0	0	0	1	4.7	7.7	7	8	9	8	4.3	0.7	0	0	0	0
0	0	0	0	0	0	1.7	6	8	6.7	6.3	7	7	3	0.3	0	0	0	0
0	0	0	0	0	0.7	3.3	7.3	8.7	6	5	5	4.3	1.3	0	0	0	0	0
0	0	0	0	0	1.3	5	6.7	7.7	6.3	5.3	3.7	1.7	0.3	0	0	0	0	0
0	0	0	0	0.7	2	4	4.3	5.7	7.3	5.3	2.3	0.3	0	0	0	0	0	0
0	0	0	0.3	2.7	4.3	4.3	4.3	4.7	5	3	0.7	0	0	0	0	0	0	0
0	0	0	1.3	4.3	5.3	5	5	5.3	4	1.3	0	0	0	0	0	0	0	0
0	0	0.7	3	5	5	5.3	4.7	4.3	2.3	0.7	0	0	0	0	0	0	0	0
0	0	1.3	6.3	7.7	6.3	6.3	5.3	4.3	2.3	0.3	0	0	0	0	0	0	0	0
0	0.3	3.3	9.7	10.7	8	7.7	6.3	3.3	1	0	0	0	0	0	0	0	0	0
0	2	9.7	11	9.3	8	9.7	9.3	4	0.7	0	0	0	0	0	0	0	0	0
0.7	6.3	15.3	15.7	10.3	8.3	9.7	9.7	5	1	0	0	0	0	0	0	0	0	0
3.3	16.3	15.3	13.7	12	10.7	10	9.3	8.3	4	1.7	1.7	1	0.3	0	0	0	0	0
5.7	22.7	18	18	18	14.7	12.3	12.3	14	10.3	6.7	7.3	5.7	3	1.3	0.3	0	0	0
3.3	14.7	15	18.7	20.3	18	18.3	16.7	17.3	14.3	12	11.3	12	10.3	7.3	2	0	0	0
1	7	12	17.7	24.3	29	34.3	25.3	23	24	18.3	13.7	13.3	12.7	12.3	5.3	1	0	0
0.3	1.3	4.3	10.3	19.3	23.3	24.3	19.7	23	25.3	19.7	14.7	12.3	10.7	10.3	6.3	1.7	0	0
0.3	0	0.7	2.7	7.3	11.3	14	14.7	18	19.3	14.7	10.7	10.7	11	9.7	5.3	1	0	0
0	0	0.3	0.7	1.3	3.7	7.3	11.3	17	18.3	14.3	11	10.7	13.7	16.7	6.3	0.7	0	0
0	0	0.7	1.3	0.3	0.3	1.7	4.7	7.3	8	5	4	4	4.7	5.3	2	0.3	0	0
0	0	0.3	0.7	0.3	0.3	0.3	0.7	1	1	0.3	0.3	0.7	1.3	3	2.3	0.7	0	0
0	0	0	0	0.3	1	0.3	0.3	0.7	0.7	0	0	0.3	2	4.7	6.7	2	0	0
0	0	0	0	0	0.3	0	0.7	2.3	2.7	0.7	0	0.3	2.7	4.7	6	1.7	0	0
0	0	0	0	0	0	0	0.3	1.3	1.3	0.3	0	0	1	1.3	1.3	0.3	0	0
0	0	0	0	0	0	0	0	0	0.3	0	0	0	0	0	0	0	0	0
0	0	0	0	0	0	0	0	0	0	0	0	0	0	0	0	0	0	0
0	0	0	0	0	0	0	0	0	0	0	0	0	0	0	0	0	0	0
Frame 43 (86.00 ms)
0	0	0	0	0	0	0	0	0	0	0	0	0	0	0	0	0	0	0
0	0	0	0	0	0	0	0	0	0.3	0.3	0.3	0.3	0	0	0	0	0	0
0	0	0	0	0	0	0	0	0.7	1.7	2.3	2.3	2.3	1.3	0	0	0	0	0
0	0	0	0	0	0	0	1	2.7	3.7	4	4.3	4.3	3	0.7	0	0	0	0
0	0	0	0	0	0	0.7	3.3	6	5.3	5.7	6.7	6.3	3.7	0.7	0	0	0	0
0	0	0	0	0	0	0.7	4	7	6.7	7.7	8.7	7.7	4	0.7	0	0	0	0
0	0	0	0	0	0	1.3	5.7	7.3	6.3	6	6.7	6.7	3	0.3	0	0	0	0
0	0	0	0	0	0.3	3	7	8	5.7	4.7	4.7	4.3	1.3	0	0	0	0	0
0	0	0	0	0	1.3	4.7	6.7	7.3	6	5.3	3.7	1.3	0.3	0	0	0	0	0
0	0	0	0	0.7	2	4	4.3	5.7	7.3	5.3	2.3	0.3	0	0	0	0	0	0
0	0	0	0.3	2.3	4.3	4.7	4.3	4.7	5	3	0.7	0	0	0	0	0	0	0
0	0	0	1.3	4.3	5.3	5.3	5.3	5.7	4.3	1.3	0	0	0	0	0	0	0	0
0	0	0.7	3	5.3	5	5.3	5	4.3	2.7	0.7	0	0	0	0	0	0	0	0
0	0	1.3	6.3	8	6.7	6.3	5.7	4.7	2.3	0.3	0	0	0	0	0	0	0	0
0	0.3	3.3	10	11	8.3	8	6.7	3.7	1	0	0	0	0	0	0	0	0	0
0	2	9.7	11.3	9.7	8.3	9.7	9.7	4.3	0.7	0	0	0	0	0	0	0	0	0
1	6.7	15.7	16	10.7	8.3	10	10.3	5.3	1.3	0.3	0	0	0	0	0	0	0	0
3.7	16.7	16	14	12.3	11	10.3	9.7	8.7	4.3	2	1.7	1	0.3	0	0	0	0	0
6	23.7	18.7	18.7	18.7	15.3	12.7	12.7	14.3	11	7.3	7.7	6	3.7	1.3	0.3	0	0	0
3.3	15.3	15.3	19	20.7	18.3	19	17	18	14.7	12.7	11.7	12.7	11	8	2	0.3	0	0
1.3	7.3	12.3	18	24.7	30	35.3	26	24	24.7	19	14	14	13.3	13	6	1	0	0
0.3	1.7	4.3	10.7	20	24.3	25.3	20.3	23.7	26.7	20.3	15	13	11	10.7	6.7	1.7	0	0
0.3	0.3	0.7	2.7	7.3	11.7	14.3	15.3	18.3	20.3	15	11	11.7	12	10.3	5.7	1.3	0	0
0	0	0.3	0.7	1.3	3.7	7.7	12	17.7	19	15	11.3	11.3	14.7	17.7	7	1	0	0
0	0	1	1.7	0.3	0.7	2	5	7.7	8.3	5.3	4.7	4.7	5.3	6	2.3	0.3	0	0
0	0	0.3	1	0.7	0.3	0.3	0.7	1	1	0.7	0.7	0.7	1.7	3.3	2.7	0.7	0	0
0	0	0	0.3	0.7	1.3	0.7	0.3	0.7	0.7	0	0	0.3	2.7	5.7	8	3	0.3	0
0	0	0	0	0	0.3	0.3	1	2.7	3	0.7	0	0.7	3.7	6.3	7.7	2.7	0.3	0
0	0	0	0	0	0	0	0.3	1.3	1.7	0.3	0	0.3	1.7	2.7	2	0.7	0	0
0	0	0	0	0	0	0	0	0.3	0.3	0	0	0	0.3	0.3	0.3	0	0	0
0	0	0	0	0	0	0	0	0	0	0	0	0	0	0	0	0	0	0
0	0	0	0	0	0	0	0	0	0	0	0	0	0	0	0	0	0	0
Frame 44 (88.00 ms)
0	0	0	0	0	0	0	0	0	0	0	0	0	0	0	0	0	0	0
0	0	0	0	0	0	0	0	0	0.3	0.3	0.3	0.3	0	0	0	0	0	0
0	0	0	0	0	0	0	0	0.3	1.3	2	2	2.3	1	0	0	0	0	0
0	0	0	0	0	0	0	1	2.3	3.3	3.7	4	4	2.7	0.3	0	0	0	0
0	0	0	0	0	0	0.3	3	5.7	5	5.7	6.3	6	3.3	0.7	0	0	0	0
0	0	0	0	0	0	0.7	3.7	6.3	6.3	7	8	7	3.7	0.7	0	0	0	0
0	0	0	0	0	0	1.3	5	7	6	5.7	6	6	2.7	0.3	0	0	0	0
0	0	0	0	0	0.3	2.7	6.7	8	5.7	4.7	4.7	4	1	0	0	0	0	0
0	0	0	0	0	1.3	4.7	6.7	7	6	5.3	3.7	1.3	0.3	0	0	0	0	0
0	0	0	0	0.7	2	4	4.3	5.7	7	5.3	2.3	0.3	0	0	0	0	0	0
0	0	0	0.3	2.3	4.3	4.7	4.3	4.7	5	3.3	0.7	0	0	0	0	0	0	0
0	0	0	1.3	4.3	5.3	5.3	5.3	5.7	4.3	1.3	0	0	0	0	0	0	0	0
0	0	0.7	3	5.3	5.3	5.3	5	4.3	2.7	0.7	0	0	0	0	0	0	0	0
0	0	1.3	6.7	8	6.7	6.7	5.7	4.7	2.7	0.3	0	0	0	0	0	0	0	0
0	0.3	3.3	10	11.3	8.7	8.3	7	4	1	0	0	0	0	0	0	0	0	0
0	2	10	11.7	10	8.3	10	10.3	4.7	0.7	0	0	0	0	0	0	0	0	0
1	6.7	16	16.3	11	8.7	10.3	10.7	6	1.3	0.3	0	0	0	0	0	0	0	0
3.7	17.3	16.3	14.3	12.7	11.3	10.7	10	9.3	4.7	2	1.7	1	0.3	0	0	0	0	0
6	24	18.7	19	19.3	15.7	13.3	13.3	15	11.3	7.7	8	6.7	4	1.7	0.3	0	0	0
3.3	15.7	15.3	19.3	21.3	19	19.7	17.7	18.7	15.7	13	12.3	13.3	11.7	8.7	2.3	0.3	0	0
1.3	7.3	12.7	18.3	25.3	31	36.3	27	24.7	26	19.7	14.7	14.7	14	14.3	6.7	1	0	0
0.3	1.7	4.7	10.7	20.3	24.7	25.7	21	24.7	27.7	21.3	15.7	13.3	11.7	11.7	7	2	0	0
0.7	0.3	0.7	3	7.7	12	14.7	15.7	19.3	21.3	16	11.7	12	12.3	11	6.3	1.3	0	0
0	0	0.3	0.7	1.3	3.7	8	12.3	18.3	20	15.7	11.7	11.7	15.7	18.7	7.7	1.3	0	0
0	0.3	1	1.7	0.7	0.7	2	5.3	8	9	5.7	4.7	5	6	6.7	2.7	0.3	0	0
0	0	0.3	1	0.7	0.3	0.3	0.7	1	1.3	0.7	0.7	0.7	2	4	3.3	1	0	0
0	0	0	0.3	0.7	1.7	0.7	0.3	0.7	0.7	0.3	0	0.7	3.7	7	9.3	4	0.3	0
0	0	0	0	0	0.3	0.3	1	3.3	3.3	1	0	1	4.7	7.7	9.3	3.3	0.3	0
0	0	0	0	0	0	0	0.3	1.7	2.3	0.3	0	0.3	2.3	4	3.3	1	0	0
0	0	0	0	0	0	0	0	0.3	0.3	0	0	0	0.3	0.7	0.3	0	0	0
0	0	0	0	0	0	0	0	0	0	0	0	0	0	0	0	0	0	0
0	0	0	0	0	0	0	0	0	0	0	0	0	0	0	0	0	0	0
Frame 45 (90.00 ms)
0	0	0	0	0	0	0	0	0	0	0	0	0	0	0	0	0	0	0
0	0	0	0	0	0	0	0	0	0	0.3	0.3	0.3	0	0	0	0	0	0
0	0	0	0	0	0	0	0	0.3	1.3	2	2	2	0.7	0	0	0	0	0
0	0	0	0	0	0	0	0.7	2.3	3.3	3.7	3.7	3.7	2.3	0.3	0	0	0	0
0	0	0	0	0	0	0.3	2.7	5.3	4.7	5.3	6	5.3	3	0.3	0	0	0	0
0	0	0	0	0	0	0.7	3.3	6	6	6.7	7.7	6.7	3.3	0.3	0	0	0	0
0	0	0	0	0	0	1	4.7	6.7	5.7	5.7	6	6	2.3	0.3	0	0	0	0
0	0	0	0	0	0.3	2.7	6.3	7.7	5.3	4.3	4.3	4	1	0	0	0	0	0
0	0	0	0	0	1	4.3	6.3	7	6	5	3.3	1.3	0.3	0	0	0	0	0
0	0	0	0	0.3	1.7	3.7	4	5.7	7	5.3	2	0.3	0	0	0	0	0	0
0	0	0	0.3	2.3	4.3	4.7	4.3	4.7	5	3.3	0.7	0	0	0	0	0	0	0
0	0	0	1.3	4.3	5.7	5.3	5.3	6	4.3	1.3	0	0	0	0	0	0	0	0
0	0	0.7	3	5.3	5.3	5.7	5.3	4.7	2.7	0.7	0	0	0	0	0	0	0	0
0	0	1.3	6.7	8.3	7	6.7	6	5	3	0.7	0	0	0	0	0	0	0	0
0	0.3	3.3	10.3	11.3	9	8.7	7.3	4.3	1.3	0	0	0	0	0	0	0	0	0
0	2.3	10.3	12	10	8.7	10.3	10.7	5	0.7	0	0	0	0	0	0	0	0	0
1	6.7	16.3	16.3	11.3	9	10.7	11	6	1.3	0.3	0	0	0	0	0	0	0	0
3.7	17.7	16.3	14.7	13.3	11.7	11	10.3	9.3	5	2.3	1.7	1	0.3	0	0	0	0	0
6.3	24.3	19.3	19.3	20	16.3	13.3	13.7	15.7	12	8	8.3	7	4.3	1.7	0.3	0	0	0
3.7	15.7	15.7	19.7	22	19.7	20	18	19.3	16	13.7	12.7	14	12.3	9.3	2.7	0.3	0	0
1.3	7.3	12.7	18.7	26	31.7	37	27.7	25.7	27	20.3	15.3	15.3	14.7	15	7.3	1.3	0	0
0.3	1.7	4.7	11	21.3	25.7	26.3	21.7	25.3	28.3	22	16.3	14	12.3	12	7.7	2	0.3	0
0.7	0.3	0.7	3	8	12.3	15	16.3	20	21.7	16.3	12	12.7	13	11.3	6.3	1.7	0	0
0	0	0.3	1	1.7	4	8	12.7	19	20.7	16.3	12.3	12.3	16.3	20	8.3	1.3	0	0
0	0.3	1	2	0.7	0.7	2.3	5.3	8.3	9.3	6	5	5.3	6.7	7	2.7	0.3	0	0
0	0	0.7	1.3	1	0.7	0.3	0.7	1	1.3	0.7	0.7	1	2.3	4.3	3.7	1.3	0	0
0	0	0	0.3	1	2.3	0.7	0.3	0.7	0.7	0.3	0	0.7	4.3	8	10.7	5	0.7	0
0	0	0	0	0.3	0.3	0.3	1.3	3.7	4	1	0	1.3	5.3	9.3	11	4.7	0.7	0
0	0	0	0	0	0	0	0.7	2.3	3	0.7	0	0.7	3.3	6	5	1.3	0	0
0	0	0	0	0	0	0	0	0.3	0.3	0	0	0	0.7	1	0.7	0	0	0
0	0	0	0	0	0	0	0	0	0	0	0	0	0	0	0	0	0	0
0	0	0	0	0	0	0	0	0	0	0	0	0	0	0	0	0	0	0
Frame 46 (92.00 ms)
0	0	0	0	0	0	0	0	0	0	0	0	0	0	0	0	0	0	0
0	0	0	0	0	0	0	0	0	0	0.3	0.3	0.3	0	0	0	0	0	0
0	0	0	0	0	0	0	0	0.3	1	1.7	1.7	1.7	0.7	0	0	0	0	0
0	0	0	0	0	0	0	0.7	2	3	3.3	3.3	3.3	2	0.3	0	0	0	0
0	0	0	0	0	0	0.3	2.3	5	4.3	5	5.7	5	2.7	0.3	0	0	0	0
0	0	0	0	0	0	0.3	3	5.7	5.7	6.3	7	6.3	2.7	0.3	0	0	0	0
0	0	0	0	0	0	1	4.3	6.3	5.3	5.3	5.7	5.7	2.3	0.3	0	0	0	0
0	0	0	0	0	0.3	2.3	6	7.3	5	4.3	4.3	3.7	1	0	0	0	0	0
0	0	0	0	0	1	4.3	6.3	6.7	5.7	5	3.3	1.3	0.3	0	0	0	0	0
0	0	0	0	0.3	1.7	3.7	4	5.3	7	5.3	2	0.3	0	0	0	0	0	0
0	0	0	0.3	2.3	4.3	4.7	4.3	5	5	3.3	0.7	0	0	0	0	0	0	0
0	0	0	1.3	4.3	5.7	5.3	5.3	6	4.3	1.3	0	0	0	0	0	0	0	0
0	0	0.7	3	5.3	5.7	6	5.3	4.7	2.7	0.7	0	0	0	0	0	0	0	0
0	0	1.3	6.7	8.3	7.3	7	6.3	5	3	0.7	0	0	0	0	0	0	0	0
0	0.3	3.3	10.3	11.7	9.3	9	7.7	4.3	1.3	0	0	0	0	0	0	0	0	0
0	2.3	10.3	12	10.3	9	11	11	5	0.7	0	0	0	0	0	0	0	0	0
1	7	16.3	16.7	11.3	9	11	11.7	6.3	1.7	0.3	0	0	0	0	0	0	0	0
4	18.3	16.7	14.7	13.3	12	11.3	10.7	10	5.3	2.3	2	1.3	0.7	0	0	0	0	0
6.3	25	19.3	19.3	20	17	14	14	16	12.3	8.3	8.7	7.3	4.7	2	0.3	0	0	0
3.7	16	15.7	19.7	22.3	20.3	20.7	18.7	20	16.7	14	13.3	14.7	13	9.7	3	0.3	0	0
1.3	7.7	13	18.7	26.3	32.7	38	28.3	26.3	27.7	21	15.7	16	15.3	15.7	7.7	1.3	0	0
0.3	1.7	4.7	11.3	21.7	26.3	27.3	22.3	26.3	29.3	22.7	17	14.7	12.7	12.7	8	2.3	0.3	0
1	0.3	0.7	3	8	12.7	15.3	16.7	20.7	22.3	16.7	12.3	13	13.7	12	7	1.7	0	0
0.3	0	0.3	1	1.7	4	8.3	13	19.7	21.3	16.7	12.7	13	17	20.7	8.7	1.3	0	0
0	0.3	1.3	2.3	1	0.7	2.3	5.7	8.7	9.7	6.3	5.3	5.7	7	7.7	3	0.3	0	0
0	0	0.7	1.3	1	1	0.3	0.7	1	1.3	0.7	0.7	1	2.7	4.7	4.3	1.7	0	0
0	0	0	0.3	1	2.3	1	0.3	0.7	1	0.3	0	1	5	9	12	6	1	0
0	0	0	0	0.3	0.7	0.3	1.3	4	4.7	1.3	0.3	1.7	6.7	11	13.3	6	0.7	0
0	0	0	0	0	0	0	0.7	2.7	3.3	0.7	0	1	4.3	7.3	6.3	1.7	0	0
0	0	0	0	0	0	0	0	0.3	0.7	0	0	0	0.7	1.3	1	0	0	0
0	0	0	0	0	0	0	0	0	0	0	0	0	0	0	0	0	0	0
0	0	0	0	0	0	0	0	0	0	0	0	0	0	0	0	0	0	0
Frame 47 (94.00 ms)
0	0	0	0	0	0	0	0	0	0	0	0	0	0	0	0	0	0	0
0	0	0	0	0	0	0	0	0	0	0.3	0.3	0.3	0	0	0	0	0	0
0	0	0	0	0	0	0	0	0.3	1	1.3	1.3	1.3	0.3	0	0	0	0	0
0	0	0	0	0	0	0	0.3	1.7	2.7	3	3.3	3	1.7	0.3	0	0	0	0
0	0	0	0	0	0	0.3	2	4.7	4	4.7	5.3	4.7	2.3	0.3	0	0	0	0
0	0	0	0	0	0	0.3	2.3	5	5.3	6	6.7	5.7	2.3	0.3	0	0	0	0
0	0	0	0	0	0	0.7	3.7	6	5.3	5	5.3	5.3	2	0.3	0	0	0	0
0	0	0	0	0	0.3	2.3	5.7	7	5	4	4	3.3	0.7	0	0	0	0	0
0	0	0	0	0	1	4.3	6	6.7	5.7	4.7	3.3	1.3	0.3	0	0	0	0	0
0	0	0	0	0.3	1.7	3.7	4	5.3	7	5.3	2	0.3	0	0	0	0	0	0
0	0	0	0.3	2	4	4.7	4.7	5	5	3.3	0.7	0	0	0	0	0	0	0
0	0	0	1.3	4.3	5.7	5.7	5.7	6	4.3	1.3	0	0	0	0	0	0	0	0
0	0	0.7	3	5.7	5.7	6	5.7	5	3	0.7	0	0	0	0	0	0	0	0
0	0	1.3	7	8.7	7.3	7.3	6.3	5	3	0.7	0	0	0	0	0	0	0	0
0	0.3	3.7	10.7	12	9.7	9	7.7	4.7	1.3	0	0	0	0	0	0	0	0	0
0	2.3	10.7	12.3	10.7	9.3	11	11.3	5.3	0.7	0	0	0	0	0	0	0	0	0
1	7.3	17	17	11.7	9.3	11.3	12	6.7	1.7	0.3	0	0	0	0	0	0	0	0
4	18.7	17	15	13.7	12.3	11.7	11	10	5.3	2.3	2	1.3	0.7	0	0	0	0	0
6.7	25.3	19.7	19.7	20.7	17.3	14.3	14.3	16.3	12.7	8.3	9	7.7	5	2	0.3	0	0	0
3.7	16.3	16	20	22.7	20.7	21.3	19	20.7	17.3	14.7	14	15.3	13.7	10	3	0.3	0	0
1.3	7.7	13	19	27	33.7	39	29	27	28.3	22	16.3	16.7	16.3	16.3	8.3	1.3	0	0
0.3	1.7	4.7	11.7	22.3	27	27.7	22.7	26.7	30.3	23.3	17.7	15.3	13.3	13	8.3	2.7	0.3	0
1	0.3	0.7	3	8.3	13	16	17.3	21	23	17.3	12.7	13.3	14	12.7	7.3	2	0.3	0
0.3	0	0.3	1	1.7	4.3	8.7	13.7	20.3	22	17.3	13.3	13.7	17.7	21.7	9.3	1.3	0	0
0	0.3	1.3	2.7	1	0.7	2.3	5.7	9	10.3	6.7	5.7	6	7.3	8	3.3	0.3	0	0
0	0	0.7	1.7	1.3	1	0.7	0.7	1.3	1.3	0.7	0.7	1	3	5	5	1.7	0.3	0
0	0	0	0.3	1.3	3	1.3	0.3	1	1.3	0.3	0	1.3	5.7	10	13.7	7.3	1	0
0	0	0	0	0.3	0.7	0.3	1.7	4.7	5	1.3	0.3	2	7.7	12.3	15	7	1	0
0	0	0	0	0	0	0	0.7	3	4	1	0	1	5	9.3	8	2.3	0	0
0	0	0	0	0	0	0	0	0.3	0.7	0	0	0	0.7	1.7	1.3	0.3	0	0
0	0	0	0	0	0	0	0	0	0	0	0	0	0	0	0	0	0	0
0	0	0	0	0	0	0	0	0	0	0	0	0	0	0	0	0	0	0
Frame 48 (96.00 ms)
0	0	0	0	0	0	0	0	0	0	0	0	0	0	0	0	0	0	0
0	0	0	0	0	0	0	0	0	0	0.3	0.3	0.3	0	0	0	0	0	0
0	0	0	0	0	0	0	0	0.3	1	1.3	1.3	1.3	0.3	0	0	0	0	0
0	0	0	0	0	0	0	0.3	1.7	2.3	2.7	3	2.7	1.3	0.3	0	0	0	0
0	0	0	0	0	0	0.3	1.7	4	3.7	4.3	5	4.3	2	0.3	0	0	0	0
0	0	0	0	0	0	0.3	2	4.3	4.7	5.7	6.3	5	2	0.3	0	0	0	0
0	0	0	0	0	0	0.7	3.3	5.3	5	4.7	5	5	1.7	0	0	0	0	0
0	0	0	0	0	0.3	2	5.7	6.7	4.7	3.7	3.7	3	0.7	0	0	0	0	0
0	0	0	0	0	1	4.3	6	6.3	5.3	4.7	3	1	0	0	0	0	0	0
0	0	0	0	0.3	1.7	3.7	4	5.3	6.7	5	2	0.3	0	0	0	0	0	0
0	0	0	0.3	2	4	4.7	4.3	4.7	5	3.3	0.7	0	0	0	0	0	0	0
0	0	0	1	4.3	5.7	5.7	5.7	6	4.3	1.3	0	0	0	0	0	0	0	0
0	0	0.7	3	5.7	5.7	6	5.7	5	3	0.7	0	0	0	0	0	0	0	0
0	0	1.3	7	8.7	7.7	7.3	6.7	5.3	3	0.7	0	0	0	0	0	0	0	0
0	0.3	3.7	10.7	12.3	10	9.3	8	4.7	1.3	0	0	0	0	0	0	0	0	0
0	2.3	11	12.3	10.7	9.7	11.3	11.7	5.7	1	0	0	0	0	0	0	0	0	0
1	7.7	17.3	17.3	12	9.7	11.3	12.3	7	2	0.3	0	0	0	0	0	0	0	0
4.3	19	17.3	15.3	14	12.3	11.7	11	10.3	5.7	2.7	2.3	1.3	0.7	0	0	0	0	0
7	26	20	20.3	21.3	17.7	14.3	14.7	17	13.3	8.7	9.3	8	5.3	2.3	0.3	0	0	0
3.7	16.7	16.3	20.3	23.3	21.3	21.7	19.7	21	17.7	15	14.3	16	14	10.7	3.3	0.3	0	0
1.3	7.7	13.3	19.3	27.7	34.3	40	29.7	27.7	29.3	23	17	17.3	17	17.3	8.7	1.7	0	0
0.3	1.7	4.7	11.7	22.7	27.3	28.7	23.3	27.3	31	24	18.3	15.7	14	13.7	8.7	2.7	0.3	0
1.3	0.7	0.7	3	8.7	13.3	16.3	17.7	21.7	23.7	18	13.3	14	14.3	13	7.7	2.3	0.3	0
0.3	0.3	0.3	1	2	4.3	8.7	13.7	20.7	22.7	17.7	13.7	14	18.3	22.3	9.7	1.7	0	0
0	0.3	1.3	2.7	1	0.7	2.3	6	9.3	10.3	7	6	6.3	8	8.3	3.3	0.7	0	0
0	0	0.7	2	1.3	1	0.7	1	1.3	1.3	0.7	0.7	1.3	3.3	5.7	5.3	2	0.3	0
0	0	0	0.3	1.3	3	1.3	0.7	1	1.3	0.3	0	1.3	6.3	11	14.7	8.3	1.3	0
0	0	0	0	0.3	0.7	0.3	1.7	5.3	5.7	1.7	0.7	2.3	8.3	13.7	16.7	8	1	0
0	0	0	0	0	0	0	0.7	3.7	4.7	1	0	1.3	5.7	10.7	10	2.7	0.3	0
0	0	0	0	0	0	0	0	0.7	0.7	0	0	0.3	1	2	1.7	0.3	0	0
0	0	0	0	0	0	0	0	0	0	0	0	0	0	0	0	0	0	0
0	0	0	0	0	0	0	0	0	0	0	0	0	0	0	0	0	0	0
Frame 49 (98.00 ms)
0	0	0	0	0	0	0	0	0	0	0	0	0	0	0	0	0	0	0
0	0	0	0	0	0	0	0	0	0	0	0	0	0	0	0	0	0	0
0	0	0	0	0	0	0	0	0.3	0.7	1	1	0.7	0.3	0	0	0	0	0
0	0	0	0	0	0	0	0.3	1.3	2	2.3	2.7	2.3	1	0	0	0	0	0
0	0	0	0	0	0	0	1.3	3.7	3.7	4	4.7	4	1.7	0.3	0	0	0	0
0	0	0	0	0	0	0.3	1.7	4	4.7	5.3	5.7	4.7	1.7	0.3	0	0	0	0
0	0	0	0	0	0	0.7	2.7	5	4.7	4.3	4.7	4.3	1.3	0	0	0	0	0
0	0	0	0	0	0.3	1.7	5	6.3	4.3	3.3	3.7	3	0.7	0	0	0	0	0
0	0	0	0	0	0.7	4	5.7	6	5	4.3	2.7	1	0	0	0	0	0	0
0	0	0	0	0.3	1.3	3.3	4	5	6.7	4.7	1.7	0.3	0	0	0	0	0	0
0	0	0	0.3	2	4	4.3	4.3	4.7	5	3	0.7	0	0	0	0	0	0	0
0	0	0	1	4.3	5.7	5.7	5.7	6	4.3	1.3	0	0	0	0	0	0	0	0
0	0	0.7	3.3	5.7	6	6.3	6	5.3	3	0.7	0	0	0	0	0	0	0	0
0	0	1.7	7.3	9	7.7	7.7	7	5.7	3.3	0.7	0	0	0	0	0	0	0	0
0	0.3	3.7	11	12.3	10	9.7	8.3	5	1.3	0	0	0	0	0	0	0	0	0
0	2.3	11.3	12.7	11	9.7	11.7	12	6	1	0	0	0	0	0	0	0	0	0
1	7.7	17.7	17.7	12	9.7	11.7	12.7	7.3	2	0.3	0	0	0	0	0	0	0	0
4.3	19.3	17.7	15.3	14	12.3	11.7	11.3	10.7	6	3	2.3	1.7	0.7	0	0	0	0	0
7	26	20.3	20.7	21.3	17.7	14.7	15	17.3	13.7	9.3	9.7	8.7	5.7	2.3	0.3	0	0	0
3.7	16.7	16.3	20.7	23.7	21.3	22	20.3	21.7	18.3	15.7	15	16.7	14.7	11.3	3.3	0.3	0	0
1.3	8	13.7	19.7	28	34.7	40.7	30.7	28.7	30	23.3	17.7	18	17.7	17.7	9	1.7	0	0
0.7	1.7	4.7	11.7	22.7	27.7	29	24	28.3	31.7	25	19	16.3	14.3	14	9	3	0.3	0
1.3	0.7	0.7	3	8.7	13.3	16.7	18.3	22.3	24.3	18.7	13.7	14.7	14.7	13.3	8	2.3	0.3	0
0.3	0.3	0.3	1	2	4.3	9	14	21	23	18.3	14.3	14.7	19	23	10.3	1.7	0	0
0	0.3	1.7	2.7	1	0.7	2.3	6	9.7	10.7	7.3	6.3	7	8.3	8.7	3.7	0.7	0	0
0	0	0.7	2	1.3	1	0.7	1	1.3	1.7	1	0.7	1.3	3.7	5.7	5.7	2.3	0.3	0
0	0	0	0.7	1.7	3.7	1.7	0.7	1	1.3	0.3	0.3	1.7	7	11.7	16	9.3	1.3	0
0	0	0	0	0.3	0.7	0.7	2	5.7	6.3	2	0.7	3	9.3	15.3	19	9.3	1.3	0
0	0	0	0	0	0	0	1	4.3	5	1.3	0.3	1.3	6.7	12.7	12	3.3	0.3	0
0	0	0	0	0	0	0	0	0.7	1	0.3	0	0.3	1	2.3	2	0.3	0	0
0	0	0	0	0	0	0	0	0	0	0	0	0	0	0	0	0	0	0
0	0	0	0	0	0	0	0	0	0	0	0	0	0	0	0	0	0	0
Frame 50 (100.00 ms)
0	0	0	0	0	0	0	0	0	0	0	0	0	0	0	0	0	0	0
0	0	0	0	0	0	0	0	0	0	0	0	0	0	0	0	0	0	0
0	0	0	0	0	0	0	0	0	0.7	0.7	0.7	0.7	0	0	0	0	0	0
0	0	0	0	0	0	0	0.3	1	1.7	2.3	2.3	2	0.7	0	0	0	0	0
0	0	0	0	0	0	0	1	3	3	3.7	4.3	3.7	1.3	0	0	0	0	0
0	0	0	0	0	0	0	1.3	3.3	4	5	5.3	4.3	1.3	0	0	0	0	0
0	0	0	0	0	0	0.3	2.3	4.3	4.3	4	4.3	4	1	0	0	0	0	0
0	0	0	0	0	0.3	1.7	4.7	6	4.3	3.3	3	2.3	0.7	0	0	0	0	0
0	0	0	0	0	0.7	3.7	5.3	6	5	4	2.7	1	0	0	0	0	0	0
0	0	0	0	0.3	1.3	3.3	3.7	5	6	4.3	1.7	0.3	0	0	0	0	0	0
0	0	0	0.3	2	4	4.7	4.3	4.7	4.7	2.7	0.7	0	0	0	0	0	0	0
0	0	0	1	4.3	6	5.7	5.7	6	4.3	1.3	0	0	0	0	0	0	0	0
0	0	0.7	3.3	5.7	6	6.3	6	5.3	3	0.7	0	0	0	0	0	0	0	0
0	0	1.7	7.3	9	7.7	7.7	7	5.7	3.3	0.7	0	0	0	0	0	0	0	0
0	0.3	4	11	12.7	10	10	8.7	5.3	1.3	0	0	0	0	0	0	0	0	0
0	2.7	11.7	13	11.3	10	12	12.7	6	1	0	0	0	0	0	0	0	0	0
1	8	18	18.3	12.3	10	12	13	7.7	2	0.3	0	0	0	0	0	0	0	0
4.3	20	18.3	16	14.3	12.7	12.3	11.7	11	6	3	2.3	1.7	0.7	0	0	0	0	0
7	26.3	20.7	21	22	18.3	15.3	15.3	18	14	9.3	10	8.7	5.7	2.7	0.3	0	0	0
3.7	17	16.7	21	24	22	22.7	20.7	22.3	19	16	15.3	17	15.3	11.7	3.7	0.3	0	0
1.3	8	14	20	28.3	35.3	42	31.3	29.3	31	24.3	18.3	18.7	18.3	18.3	9.3	1.7	0	0
0.7	2	5	12	23.3	28.7	30	24.7	29	32.7	25.7	19.3	17	14.7	14.3	9.3	3	0.3	0
1.7	1	0.7	3	8.7	13.7	17	18.7	23	25.3	19.3	14	15	15.3	13.7	8.3	2.7	0.3	0
0.3	0.3	0.3	1	2	4.3	9	14.3	22	24	19	14.7	15.3	20	23.7	11	2	0	0
0	0.3	2	3.3	1	0.7	2.3	6	9.7	11	7.7	6.3	7.3	9	9	4	0.7	0	0
0	0	1	2.3	1.7	1.3	0.7	1	1.3	1.7	1	1	1.7	4	6.3	6	2.7	0.3	0
0	0	0	0.7	2	4	2	0.7	1.3	1.3	0.3	0.3	2	7.7	13	17.3	10.3	1.7	0
0	0	0	0	0.3	1	0.7	2.3	6	6.7	2	0.7	3.3	10.3	17	21	10.7	1.7	0
0	0	0	0	0	0	0	1	4.7	5.7	1.3	0.3	1.7	7.7	14.7	14	4	0.3	0
0	0	0	0	0	0	0	0	0.7	1	0.3	0	0.3	1.3	2.7	2.3	0.3	0	0
0	0	0	0	0	0	0	0	0	0	0	0	0	0	0	0	0	0	0
0	0	0	0	0	0	0	0	0	0	0	0	0	0	0	0	0	0	0
Frame 51 (102.00 ms)
0	0	0	0	0	0	0	0	0	0	0	0	0	0	0	0	0	0	0
0	0	0	0	0	0	0	0	0	0	0	0	0	0	0	0	0	0	0
0	0	0	0	0	0	0	0	0	0.3	0.7	0.7	0.3	0	0	0	0	0	0
0	0	0	0	0	0	0	0	1	1.7	2	2	2	0.7	0	0	0	0	0
0	0	0	0	0	0	0	0.7	2.7	3	3.7	4	3.3	1	0	0	0	0	0
0	0	0	0	0	0	0	1	3	3.7	4.7	5	3.7	1	0	0	0	0	0
0	0	0	0	0	0	0.3	2	4	4	4	4	3.7	1	0	0	0	0	0
0	0	0	0	0	0	1.3	4	5.3	4	3	2.7	2	0.3	0	0	0	0	0
0	0	0	0	0	0.7	3.3	5	5.3	4.7	3.7	2.3	0.7	0	0	0	0	0	0
0	0	0	0	0.3	1.3	3.3	3.3	4.7	5.7	4	1.3	0	0	0	0	0	0	0
0	0	0	0.3	2	3.7	4.3	4.3	4.3	4.7	2.7	0.3	0	0	0	0	0	0	0
0	0	0	1	4.3	6	5.7	5.7	6	4.3	1.3	0	0	0	0	0	0	0	0
0	0	0.7	3.3	5.7	6	6.7	6	5.3	3	0.7	0	0	0	0	0	0	0	0
0	0	1.7	7.3	9	7.7	8	7.3	6	3.3	0.7	0	0	0	0	0	0	0	0
0	0.3	4	11	12.7	10.3	10.3	9	5.3	1.3	0	0	0	0	0	0	0	0	0
0	2.7	12	13.3	11.3	10	12.3	13	6.3	1.3	0	0	0	0	0	0	0	0	0
1	8	18.3	18.3	12.7	10	12.3	13.3	7.7	2	0.3	0	0	0	0	0	0	0	0
4.3	20	18.7	16.3	14.7	12.7	12.7	12	11.3	6	3	2.3	1.7	0.7	0	0	0	0	0
7.3	26.7	21	21.7	22.3	18.7	15.7	15.7	18.3	14.3	9.7	10	9	6	2.7	0.3	0	0	0
3.7	17	17	21.7	24.7	22.3	23.3	21.3	23	19.3	16.7	16	17.7	15.7	12	3.7	0.3	0	0
1.3	8	14	20.3	29	36	43	32.3	30	32	25	18.7	19.3	18.7	18.7	9.7	1.7	0	0
0.7	2	5	12	23.7	29.3	30.7	25.3	29.7	33.3	26.3	20	17.7	15.3	15	9.7	3.3	0.3	0
2	1	0.7	3	9	14	17.3	19.3	23.3	25.7	19.7	14.7	15.7	16	14.3	8.3	2.7	0.3	0
0.3	0.3	0.7	1	2	4.3	9.3	14.7	22.3	24.3	19.7	15.7	16.3	20.7	24.3	11	2	0	0
0	0.3	2	3.3	1	0.7	2.3	6.3	10	11.3	8	7	7.7	9.3	9.3	4	0.7	0	0
0	0	1	2.7	2	1.3	0.7	1	1.3	1.7	1	1	1.7	4.3	6.7	6.7	2.7	0.3	0
0	0	0	0.7	2.3	4.3	2	1	1.3	1.7	0.3	0.3	2	8.3	14	18.7	11.3	1.7	0
0	0	0	0	0.3	1	0.7	2.3	6.7	7	2.3	0.7	4	11.7	18.7	23	12	1.7	0
0	0	0	0	0	0	0	1	5	6.3	1.7	0.3	2	8.3	16.3	16	4.3	0.3	0
0	0	0	0	0	0	0	0	1	1	0.3	0	0.3	1.3	3	2.7	0.7	0	0
0	0	0	0	0	0	0	0	0	0	0	0	0	0	0	0	0	0	0
0	0	0	0	0	0	0	0	0	0	0	0	0	0	0	0	0	0	0
Frame 52 (104.00 ms)
0	0	0	0	0	0	0	0	0	0	0	0	0	0	0	0	0	0	0
0	0	0	0	0	0	0	0	0	0	0	0	0	0	0	0	0	0	0
0	0	0	0	0	0	0	0	0	0.3	0.3	0.3	0.3	0	0	0	0	0	0
0	0	0	0	0	0	0	0	0.7	1.3	1.7	2	1.7	0.3	0	0	0	0	0
0	0	0	0	0	0	0	0.7	2	2.3	3.3	3.7	3	1	0	0	0	0	0
0	0	0	0	0	0	0	0.7	2.3	3	4	4.7	3.3	1	0	0	0	0	0
0	0	0	0	0	0	0.3	1.7	3.3	3.7	3.3	3.7	3.3	0.7	0	0	0	0	0
0	0	0	0	0	0	1	3.7	5	3.7	2.7	2.3	1.7	0.3	0	0	0	0	0
0	0	0	0	0	0.7	3	4.7	5.3	4.3	3.3	2	0.3	0	0	0	0	0	0
0	0	0	0	0.3	1.3	3	3.3	4.3	5.3	4	1.3	0	0	0	0	0	0	0
0	0	0	0.3	1.7	3.7	4.3	4.3	4.3	4.3	2.3	0.3	0	0	0	0	0	0	0
0	0	0	1	4.3	5.7	6	5.7	6	4	1	0	0	0	0	0	0	0	0
0	0	0.7	3.3	5.7	6.3	6.7	6.3	5.3	3	0.7	0	0	0	0	0	0	0	0
0	0	1.7	7.3	9	8	8.3	7.3	6	3.3	0.7	0	0	0	0	0	0	0	0
0	0.3	4	11.3	12.7	10.7	10.3	9	5.3	1.3	0	0	0	0	0	0	0	0	0
0	2.7	12.3	13.3	11.3	10	12.7	13.3	6.3	1.3	0	0	0	0	0	0	0	0	0
1	8.3	19	18.7	12.7	10	12.7	13.7	8	2	0.3	0	0	0	0	0	0	0	0
4.3	20.3	19	16.3	14.7	13	12.7	12.3	11.7	6.3	3	2.3	1.7	0.7	0	0	0	0	0
7.3	27	21.3	22	22.7	19	16	16	18.7	14.7	10	10.3	9	6	2.7	0.3	0	0	0
3.7	17	17	22	25	23	24	21.7	23.3	19.7	17	16.3	18	16	12.3	3.7	0.3	0	0
1.3	8.3	14	20.3	29	36.7	44	33	30.7	32.3	25.7	19.3	19.7	19.3	19.7	10	2	0	0
0.7	2	5	12.3	24	29.7	31.7	26	30.3	34	27	20.7	18	15.3	15.3	10	3.7	0.3	0
2	1.3	1	3.3	9	14.3	18	19.7	24	26.3	20.7	15.3	16	16.3	14.7	8.7	3	0.3	0
0.3	0.3	0.7	1.3	2	4.7	9.7	15	22.7	25	20.3	16	16.7	21.3	25.3	11.7	2.3	0	0
0	0.7	2.3	3.7	1.3	0.7	2.7	6.3	10	11.7	8.3	7	8	9.7	9.7	4.3	0.7	0	0
0	0	1	2.7	2	1.7	1	1	1.3	1.7	1	1	2	4.3	7	7	3	0.3	0
0	0	0	0.7	2.7	5	2.3	1	1.3	1.7	0.3	0.3	2.3	9	15	20	12.3	2	0
0	0	0	0	0.7	1	0.7	2.7	7	7.7	2.3	1	4.3	12.3	20.3	25	13	2	0
0	0	0	0	0	0	0	1.3	5.7	6.7	1.7	0.3	2	9.3	18.3	18.3	5	0.3	0
0	0	0	0	0	0	0	0	1	1.3	0.3	0	0.3	1.7	3.3	3	0.7	0	0
0	0	0	0	0	0	0	0	0	0	0	0	0	0	0	0	0	0	0
0	0	0	0	0	0	0	0	0	0	0	0	0	0	0	0	0	0	0
Frame 53 (106.00 ms)
0	0	0	0	0	0	0	0	0	0	0	0	0	0	0	0	0	0	0
0	0	0	0	0	0	0	0	0	0	0	0	0	0	0	0	0	0	0
0	0	0	0	0	0	0	0	0	0.3	0.3	0.3	0.3	0	0	0	0	0	0
0	0	0	0	0	0	0	0	0.3	1	1.7	1.7	1.3	0.3	0	0	0	0	0
0	0	0	0	0	0	0	0.3	1.3	2	3	3.3	2.7	0.7	0	0	0	0	0
0	0	0	0	0	0	0	0.3	2	2.7	3.7	4	2.7	0.7	0	0	0	0	0
0	0	0	0	0	0	0	1.3	3	3	3	3.3	3	0.7	0	0	0	0	0
0	0	0	0	0	0	0.7	3	4.7	3.3	2.3	2.3	1.3	0.3	0	0	0	0	0
0	0	0	0	0	0.3	2.3	4.3	4.7	4	3	1.7	0.3	0	0	0	0	0	0
0	0	0	0	0.3	1	2.7	3.3	4	4.7	3.3	1	0	0	0	0	0	0	0
0	0	0	0.3	1.3	3.3	4	4	4	3.7	2	0.3	0	0	0	0	0	0	0
0	0	0	1	4	5.7	5.7	5.7	5.7	4	1	0	0	0	0	0	0	0	0
0	0	0.7	3.3	5.7	6.3	6.7	6.3	5.3	3	0.7	0	0	0	0	0	0	0	0
0	0	1.7	7.3	9	8	8.3	7.7	6	3.3	0.7	0	0	0	0	0	0	0	0
0	0.3	4	11.3	13	10.7	10.7	9.3	5.3	1.3	0	0	0	0	0	0	0	0	0
0	2.7	12.7	13.3	11.3	10.3	12.7	13.3	6.3	1.3	0	0	0	0	0	0	0	0	0
1.3	8.3	19	18.7	12.7	10	12.7	14	8	2	0.3	0	0	0	0	0	0	0	0
4.7	20.7	19	16.7	15	13	12.7	12.3	11.7	6.3	3	2.3	1.7	0.7	0	0	0	0	0
7.3	27.3	21.3	22	23	19.3	16	16.3	19	14.7	10	10.3	9.3	6	2.7	0.3	0	0	0
4	17.3	17.3	22	25.3	23.3	24.3	22.3	24	20.3	17.3	16.7	18.3	16.3	12.7	4	0.3	0	0
1.3	8.3	14.3	20.7	29.7	37.3	44.7	34	31.7	33.3	26.3	20	20	19.7	20	10.3	2	0	0
0.7	2	5	12.3	24.3	30.3	32	26.3	31	35	27.7	21.3	18.3	16	15.7	10	3.7	0.3	0
2.3	1.3	1	3.3	9	14.7	18.3	20	24.3	27	21	15.7	16.7	17	15	9	3	0.3	0
0.7	0.3	0.7	1.3	2	4.7	10	15.3	23.3	25.7	21	16.7	17.3	22	26	12	2.3	0	0
0	0.7	2.7	4	1.3	1	2.7	6.7	10.3	12	8.7	7.3	8.3	10.3	10	4.7	0.7	0	0
0	0	1	3	2.3	1.7	1	1	1.3	1.7	1	1	2	4.7	7.3	7.3	3.3	0.3	0
0	0	0	1	2.7	5.3	2.7	1	1.3	1.7	0.7	0.3	2.7	9.7	16.3	21.7	13.7	2.3	0
0	0	0	0	0.7	1	1	2.7	7.3	8.3	2.7	1	5	13.3	22	27.3	14.3	2	0
0	0	0	0	0	0	0	1.3	6	7.7	1.7	0.3	2.7	10.3	20.3	20.3	5.7	0.3	0
0	0	0	0	0	0	0	0.3	1	1.3	0.3	0	0.3	1.7	3.7	3.7	0.7	0	0
0	0	0	0	0	0	0	0	0	0	0	0	0	0	0	0	0	0	0
0	0	0	0	0	0	0	0	0	0	0	0	0	0	0	0	0	0	0
Frame 54 (108.00 ms)
0	0	0	0	0	0	0	0	0	0	0	0	0	0	0	0	0	0	0
0	0	0	0	0	0	0	0	0	0	0	0	0	0	0	0	0	0	0
0	0	0	0	0	0	0	0	0	0	0.3	0.3	0	0	0	0	0	0	0
0	0	0	0	0	0	0	0	0.3	1	1.3	1.7	1	0.3	0	0	0	0	0
0	0	0	0	0	0	0	0.3	1	1.7	2.7	3.3	2.3	0.7	0	0	0	0	0
0	0	0	0	0	0	0	0.3	1.7	2	2.7	3.7	2.3	0.3	0	0	0	0	0
0	0	0	0	0	0	0	1	2.3	2.7	2.7	2.7	2.3	0.3	0	0	0	0	0
0	0	0	0	0	0	0.7	2.3	4	3	2	2	1.3	0.3	0	0	0	0	0
0	0	0	0	0	0.3	1.7	3.7	4.3	3.7	2.7	1.3	0.3	0	0	0	0	0	0
0	0	0	0	0	0.7	2.3	3	3.7	4.3	2.7	0.7	0	0	0	0	0	0	0
0	0	0	0.3	1.3	3	4	4	4	3.7	1.7	0.3	0	0	0	0	0	0	0
0	0	0	1	4	5.7	5.7	5.7	5.7	3.7	1	0	0	0	0	0	0	0	0
0	0	0.7	3.3	5.7	6.3	6.7	6.3	5.3	2.7	0.3	0	0	0	0	0	0	0	0
0	0	1.7	7.3	9.3	8	8.3	7.7	6	3	0.3	0	0	0	0	0	0	0	0
0	0.3	4	11.3	13	10.7	10.7	9.3	5.3	1.3	0	0	0	0	0	0	0	0	0
0	3	12.7	13.7	11.3	10.3	13	13.7	6.3	1.3	0	0	0	0	0	0	0	0	0
1.3	8.7	19.3	19	13	10	12.7	14	8.3	2	0.3	0	0	0	0	0	0	0	0
4.7	21	19.3	17	15.3	13.3	13	12.7	12	6.3	2.7	2.3	1.3	0.7	0	0	0	0	0
7.3	27.7	21.7	22.7	23.7	19.3	16.3	16.7	19.3	15	10	10.7	9.3	6.3	2.7	0.7	0	0	0
4	17.7	17.7	22.7	26	23.7	24.7	22.7	24.3	20.7	17.7	17	18.7	16.7	13	4	0.3	0	0
1.3	8.7	14.7	21	30	38	45.3	34.3	32	34	26.7	20.3	20.7	20	20.7	10.7	2	0	0
0.7	2	5.3	12.7	25	31	32.3	27	31.3	35.3	28.3	22	19	16	16	10.3	3.7	0.3	0
2.3	1.3	1	3.3	9.3	15	18.7	20.7	25	27.7	21.7	16	17	17.3	15.3	9.3	3	0.3	0
0.7	0.3	0.7	1.3	2	4.7	10	15.7	23.7	26	21.3	17	17.7	22.3	26.7	12.3	2.3	0.3	0
0	0.7	2.7	4.3	1.7	1	2.7	6.7	10.7	12.3	9	7.7	8.7	10.7	10.3	4.7	0.7	0	0
0	0	1.3	3.3	2.7	2	1	1	1.3	1.7	1	1	2	5.3	8	8	3.7	0.3	0
0	0	0	1	3	5.7	3	1.3	1.7	1.7	0.7	0.3	2.7	10.3	17.3	23	14.7	2.3	0
0	0	0	0	0.7	1.3	1	3	7.7	8.7	2.7	1	5.3	14.3	23.7	29	15.7	2.3	0
0	0	0	0	0	0	0	1.7	6.7	8	2	0.3	2.7	11	21.7	22.3	6.3	0.3	0
0	0	0	0	0	0	0	0.3	1	1.3	0.3	0	0.3	2	4	4	0.7	0	0
0	0	0	0	0	0	0	0	0	0	0	0	0	0	0	0	0	0	0
0	0	0	0	0	0	0	0	0	0	0	0	0	0	0	0	0	0	0
Frame 55 (110.00 ms)
0	0	0	0	0	0	0	0	0	0	0	0	0	0	0	0	0	0	0
0	0	0	0	0	0	0	0	0	0	0	0	0	0	0	0	0	0	0
0	0	0	0	0	0	0	0	0	0	0.3	0.3	0	0	0	0	0	0	0
0	0	0	0	0	0	0	0	0.3	0.7	1.3	1.3	0.7	0	0	0	0	0	0
0	0	0	0	0	0	0	0	1	1.3	2.3	3	2	0.3	0	0	0	0	0
0	0	0	0	0	0	0	0.3	1.3	2	2.3	3	2	0.3	0	0	0	0	0
0	0	0	0	0	0	0	0.7	2	2	2	2.3	2	0.3	0	0	0	0	0
0	0	0	0	0	0	0.3	2	3.3	2.3	1.7	1.7	1	0	0	0	0	0	0
0	0	0	0	0	0.3	1.3	3.3	3.7	3.3	2.3	1	0.3	0	0	0	0	0	0
0	0	0	0	0	0.7	2.3	2.7	3.3	3.7	2.3	0.3	0	0	0	0	0	0	0
0	0	0	0.3	1.3	2.7	3.7	3.7	3.7	3	1.3	0.3	0	0	0	0	0	0	0
0	0	0	1	4	5.7	5.7	5.3	5.7	3.7	0.7	0	0	0	0	0	0	0	0
0	0	0.7	3.3	6	6.3	6.7	6.3	5.3	2.7	0.3	0	0	0	0	0	0	0	0
0	0	1.7	7.3	9.3	8	8.3	7.7	6	3	0.3	0	0	0	0	0	0	0	0
0	0.3	4	11.3	13	10.7	10.7	9.3	5.3	1.3	0	0	0	0	0	0	0	0	0
0	3	13	13.7	11.7	10.3	13	13.7	6.3	1.3	0	0	0	0	0	0	0	0	0
1.3	8.7	19.7	19	13	10.3	12.7	14	8.3	2	0.3	0	0	0	0	0	0	0	0
4.7	21.3	19.7	17	15.3	13.3	13	12.7	12	6.3	2.7	2.3	1.3	0.7	0	0	0	0	0
7.7	28	22	23	24	19.7	16.7	17	19.7	15.3	10.3	10.7	9.3	6	2.7	0.7	0	0	0
4	18	18	23	26.3	24	25	23	25	21.3	18.3	17.7	19	17	13.3	4	0.3	0	0
1.7	8.7	15	21.7	31	38.7	46	35	32.7	35	27.7	21	21	20.7	21	11	2	0	0
1	2.3	5.3	13	25.3	31.7	33.3	27.3	32	36.7	29.3	22.3	19.3	16.7	16.7	10.7	4	0.7	0
2.7	1.7	1	3.3	9.7	15.3	19	21	25.7	28.3	22.3	16.7	17.3	17.7	16	9.7	3.3	0.3	0
0.7	0.3	0.7	1.3	2	5	10	16	24.3	27	22	17.7	18.3	23.3	27.3	12.7	2.3	0.3	0
0	0.7	3	4.3	1.7	1	2.7	7	11	12.7	9.3	8	9	11	10.7	5	1	0	0
0	0.3	1.3	3.3	2.7	2	1.3	1	1.7	2	1.3	1	2.3	5.3	8	8.3	3.7	0.7	0
0	0	0	1	3.3	6	3.3	1.3	1.7	2	0.7	0.3	3	11	18.3	24	15.7	2.7	0
0	0	0	0	0.7	1.3	1.3	3	8.3	9	3	1	5.7	15.3	25.3	31	17	2.7	0
0	0	0	0	0	0	0	1.7	7.3	8.7	2	0.3	3	12	23.3	24	7	0.7	0
0	0	0	0	0	0	0	0.3	1.3	1.7	0.3	0	0.3	2	4.3	4.3	1	0	0
0	0	0	0	0	0	0	0	0	0	0	0	0	0	0	0	0	0	0
0	0	0	0	0	0	0	0	0	0	0	0	0	0	0	0	0	0	0
Frame 56 (112.00 ms)
0	0	0	0	0	0	0	0	0	0	0	0	0	0	0	0	0	0	0
0	0	0	0	0	0	0	0	0	0	0	0	0	0	0	0	0	0	0
0	0	0	0	0	0	0	0	0	0	0	0	0	0	0	0	0	0	0
0	0	0	0	0	0	0	0	0	0.3	0.7	1	0.3	0	0	0	0	0	0
0	0	0	0	0	0	0	0	0.7	1	1.7	2.3	1.7	0.3	0	0	0	0	0
0	0	0	0	0	0	0	0.3	1	1.7	1.7	2.3	1.7	0.3	0	0	0	0	0
0	0	0	0	0	0	0	0.3	1.7	1.7	1.3	1.7	1.7	0.3	0	0	0	0	0
0	0	0	0	0	0	0.3	1.7	3	2	1.3	1.3	0.7	0	0	0	0	0	0
0	0	0	0	0	0	1	2.3	3.3	2.7	2	0.7	0	0	0	0	0	0	0
0	0	0	0	0	0.7	2	2.3	3	3	1.7	0.3	0	0	0	0	0	0	0
0	0	0	0	1	2.3	3.7	3.3	3	2.7	1	0	0	0	0	0	0	0	0
0	0	0	1	3.7	5.7	5.3	5.3	5.3	3.3	0.7	0	0	0	0	0	0	0	0
0	0	0.3	3	6	6.3	6.7	6.3	5.3	2.7	0.3	0	0	0	0	0	0	0	0
0	0	1.7	7.3	9.7	8.3	8.3	8	6	3	0.3	0	0	0	0	0	0	0	0
0	0.3	4	11.7	13.3	11	10.7	9.3	5.3	1.3	0	0	0	0	0	0	0	0	0
0	3	13	14	11.7	10.7	13	13.7	6.3	1	0	0	0	0	0	0	0	0	0
1.3	9	20	19.3	13.3	10.3	12.7	14.3	8.3	2	0.3	0	0	0	0	0	0	0	0
4.7	21.7	19.7	17	15.7	13.7	13	12.7	12	6.3	2.7	2.3	1.3	0.7	0	0	0	0	0
7.7	28.3	22.3	23.3	24.3	20	16.7	17.7	20	15.7	10.3	11	9.3	6	2.7	0.3	0	0	0
4	18	18	23.3	26.7	24.7	25.3	23.7	25.7	22	18.7	18	19.3	17.3	13.3	4	0.3	0	0
1.7	9	15	22	31.3	39.7	47	36	33.7	35.3	27.7	21.3	21.7	21	21.3	11	2.3	0	0
1	2.3	5.7	13.3	26	32.3	34	28.3	33	37	29.7	23	19.7	17	16.7	11	4	0.7	0
2.7	2	1	3.7	9.7	15.7	19.7	21.7	26.3	29	22.7	17	18	18	16.3	10	3.3	0.3	0
0.7	0.7	1	1.7	2	5	10.3	16.3	24.7	27.3	22.7	18	18.7	23.7	27.7	13	2.7	0.3	0
0	0.7	3.3	5	1.7	1	3	7.3	11.3	13	9.7	8.3	9.3	11.3	11	5	1	0	0
0	0.3	1.3	4	3	2.3	1.3	1.3	1.7	2	1.3	1.3	2.3	5.7	8.3	8.7	4	0.7	0
0	0	0	1	3.7	6.7	3.7	1.3	1.7	2	0.7	0.3	3.3	11.7	19.3	25.3	16.7	2.7	0
0	0	0	0	0.7	1.3	1.3	3.3	8.7	9.7	3	1.3	6.3	16.7	26.7	33	18.3	2.7	0
0	0	0	0	0	0	0	1.7	7.7	9.3	2.3	0.3	3.3	13	25	26	7.3	0.7	0
0	0	0	0	0	0	0	0.3	1.3	1.7	0.3	0	0.3	2.3	4.7	4.7	1	0	0
0	0	0	0	0	0	0	0	0	0	0	0	0	0	0	0	0	0	0
0	0	0	0	0	0	0	0	0	0	0	0	0	0	0	0	0	0	0
Frame 57 (114.00 ms)
0	0	0	0	0	0	0	0	0	0	0	0	0	0	0	0	0	0	0
0	0	0	0	0	0	0	0	0	0	0	0	0	0	0	0	0	0	0
0	0	0	0	0	0	0	0	0	0	0	0	0	0	0	0	0	0	0
0	0	0	0	0	0	0	0	0	0	0.3	0.7	0.3	0	0	0	0	0	0
0	0	0	0	0	0	0	0	0.3	0.7	1.3	1.7	1	0.3	0	0	0	0	0
0	0	0	0	0	0	0	0	0.7	1.3	1.3	1.7	1	0.3	0	0	0	0	0
0	0	0	0	0	0	0	0.3	1.3	1.7	1	1.3	1.3	0.3	0	0	0	0	0
0	0	0	0	0	0	0.3	1.3	2.3	1.7	1	1	0.7	0	0	0	0	0	0
0	0	0	0	0	0	1	2	2.7	2	1.3	0.7	0	0	0	0	0	0	0
0	0	0	0	0	0.3	1.7	2	2.3	2.3	1	0	0	0	0	0	0	0	0
0	0	0	0	1	2	3.3	3	2.7	2	0.7	0	0	0	0	0	0	0	0
0	0	0	1	3.7	5.3	5.7	5.3	5	2.7	0.3	0	0	0	0	0	0	0	0
0	0	0.3	3	6	6.7	7	6.3	5.3	2.7	0.3	0	0	0	0	0	0	0	0
0	0	1.3	7.3	9.7	8.3	8.3	8	6	3	0.3	0	0	0	0	0	0	0	0
0	0.3	4	11.7	13.3	11	10.7	9.3	5.3	1.3	0	0	0	0	0	0	0	0	0
0	3	13.3	14	12	10.7	13	13.7	6.3	1	0	0	0	0	0	0	0	0	0
1.3	9	20	19.3	13.3	10.3	13	14.3	8.3	2	0.3	0	0	0	0	0	0	0	0
4.7	22	20.3	17.3	15.7	13.7	13.3	13	12	6.3	2.7	2	1.3	0.7	0	0	0	0	0
7.7	28.7	22.7	23.3	24.7	20.3	17	17.7	20.3	16	10.7	11	9.3	6	2.7	0.3	0	0	0
4	18.3	18.3	23.7	27	25	26	24	26	22.3	19	18.3	19.7	17.7	13.3	4	0.3	0	0
1.7	9	15.3	22	31.7	40.3	48.3	36.7	34.3	36.3	28.7	21.7	22.3	21.7	21.7	11.3	2.3	0	0
1	2.7	5.7	13.3	26.7	33.3	35	29	33.7	37.7	30.3	23.3	20	17.3	17	11	4	0.7	0
3	2	1.3	3.7	10	16.3	20	22	27	29.7	23.3	17.3	18.3	18.7	16.7	10	3.3	0.3	0
0.7	0.7	1	1.7	2.3	5	10.3	16.7	25.3	28	23	18.3	19.3	24.7	28.7	13.3	2.7	0.3	0
0	0.7	3.7	5.3	2	1	3	7.3	11.7	13.3	10	8.3	9.7	11.7	11.3	5.3	1	0	0
0	0.3	1.3	4	3.3	2.3	1.3	1.3	1.7	2	1.3	1.3	2.3	6	8.7	9	4.3	0.7	0
0	0	0	1	4	7.3	4	1.3	2	2.3	0.7	0.7	3.7	12	20	26.3	17.7	3	0
0	0	0	0	0.7	1.7	1.3	3.7	9.3	10	3.3	1.7	6.7	17.3	28	34.7	19.3	3	0
0	0	0	0	0	0	0	2	8	10.3	2.7	0.7	3.7	13.7	26.3	27.3	7.7	0.7	0
0	0	0	0	0	0	0	0.3	1.3	2	0.3	0	0.3	2.3	5	4.7	1	0	0
0	0	0	0	0	0	0	0	0	0	0	0	0	0	0	0	0	0	0
0	0	0	0	0	0	0	0	0	0	0	0	0	0	0	0	0	0	0
Frame 58 (116.00 ms)
0	0	0	0	0	0	0	0	0	0	0	0	0	0	0	0	0	0	0
0	0	0	0	0	0	0	0	0	0	0	0	0	0	0	0	0	0	0
0	0	0	0	0	0	0	0	0	0	0	0	0	0	0	0	0	0	0
0	0	0	0	0	0	0	0	0	0	0	0.3	0	0	0	0	0	0	0
0	0	0	0	0	0	0	0	0	0.3	1	1.3	0.7	0	0	0	0	0	0
0	0	0	0	0	0	0	0	0.3	1	1	1.3	1	0	0	0	0	0	0
0	0	0	0	0	0	0	0.3	1	1.3	1	1	1	0	0	0	0	0	0
0	0	0	0	0	0	0	1	2	1.3	1	0.7	0.3	0	0	0	0	0	0
0	0	0	0	0	0	0.7	1.7	2	1.7	1	0.3	0	0	0	0	0	0	0
0	0	0	0	0	0.3	1.3	1.7	1.7	1.7	0.7	0	0	0	0	0	0	0	0
0	0	0	0	0.7	1.7	3	2.7	2.3	1.7	0.3	0	0	0	0	0	0	0	0
0	0	0	0.7	3.3	5	5.7	5	4.7	2.7	0.3	0	0	0	0	0	0	0	0
0	0	0.3	2.7	5.7	6.3	6.7	6.3	5	2.3	0.3	0	0	0	0	0	0	0	0
0	0	1.3	7	9.3	8	8.3	8	6	2.7	0.3	0	0	0	0	0	0	0	0
0	0.3	4	11.7	13.3	11	11	9.7	5.3	1.3	0	0	0	0	0	0	0	0	0
0	3	13.3	14.3	12	10.7	13.3	14	6.7	1	0	0	0	0	0	0	0	0	0
1.3	9.3	20.3	19.7	13.3	10.3	13	14.7	8.3	2	0.3	0	0	0	0	0	0	0	0
5	22.3	20.3	17.7	15.7	14	13.7	13.3	12.3	6.3	2.3	2	1.3	0.7	0	0	0	0	0
7.7	29	22.7	23.7	25	20.7	17.3	18	20.7	16	10.7	11	9.3	6	2.7	0.3	0	0	0
4.3	18.7	18.7	24	27.7	25.7	26.3	24.7	26.7	22.7	19	18.7	20	18	13.3	4	0.3	0	0
1.7	9.3	15.7	22.7	32.3	41.3	49	37.7	35.3	37	28.7	22	22.7	22	21.7	11.3	2.3	0	0
1	2.7	5.7	13.7	27	33.7	35.3	29.3	34.3	38.7	30.7	24	20.7	17.7	17	11	4	0.7	0
3	2.3	1.3	3.7	10.3	16.3	20.3	22.7	27.7	30.3	23.7	17.7	19	19	16.7	10	3.3	0.3	0
0.7	0.7	1	1.7	2.3	5.3	11	17.3	25.7	28.3	23.3	19	19.7	25	29.3	13.7	2.7	0.3	0
0	0.7	3.7	5.7	2	1	3	7.7	11.7	13.7	10	8.7	10	12	11.7	5.3	1	0	0
0	0.3	1.7	4.3	3.3	2.7	1.3	1.3	1.7	2	1.3	1.3	2.7	6	9	9.3	4.3	0.7	0
0	0	0.3	1.3	4	7.3	4	1.3	2	2.3	0.7	0.7	3.7	12.7	21	27.7	18.7	3	0
0	0	0	0	0.7	1.7	1.3	3.7	9.7	10.7	3.7	1.7	7.3	18.3	29.3	36	20.3	3	0
0	0	0	0	0	0	0	2	8.3	10.7	2.7	0.7	4	14.7	27.7	28.7	8.3	0.7	0
0	0	0	0	0	0	0	0.3	1.3	2	0.3	0	0.7	2.7	5	5	1	0	0
0	0	0	0	0	0	0	0	0	0	0	0	0	0	0	0	0	0	0
0	0	0	0	0	0	0	0	0	0	0	0	0	0	0	0	0	0	0
Frame 59 (118.00 ms)
0	0	0	0	0	0	0	0	0	0	0	0	0	0	0	0	0	0	0
0	0	0	0	0	0	0	0	0	0	0	0	0	0	0	0	0	0	0
0	0	0	0	0	0	0	0	0	0	0	0	0	0	0	0	0	0	0
0	0	0	0	0	0	0	0	0	0	0	0.3	0	0	0	0	0	0	0
0	0	0	0	0	0	0	0	0	0.3	0.7	1	0.7	0	0	0	0	0	0
0	0	0	0	0	0	0	0	0.3	0.7	0.7	1	0.7	0	0	0	0	0	0
0	0	0	0	0	0	0	0.3	0.7	1	0.7	0.7	0.3	0	0	0	0	0	0
0	0	0	0	0	0	0	1	1.7	1	0.7	0.3	0	0	0	0	0	0	0
0	0	0	0	0	0	0.3	1.3	1.7	1.3	0.7	0	0	0	0	0	0	0	0
0	0	0	0	0	0.3	1	1.3	1.3	1	0.3	0	0	0	0	0	0	0	0
0	0	0	0	0.3	1.3	2.7	2.3	2	1	0.3	0	0	0	0	0	0	0	0
0	0	0	0.7	2.7	4.7	5.3	4.7	4.3	2	0.3	0	0	0	0	0	0	0	0
0	0	0.3	2.7	5.7	6.3	6.7	6.3	5	2.3	0.3	0	0	0	0	0	0	0	0
0	0	1.3	7	9	8	8.3	7.7	6	2.7	0.3	0	0	0	0	0	0	0	0
0	0.3	4.3	11.7	13	11	11	9.7	5.3	1.3	0	0	0	0	0	0	0	0	0
0	3	13.7	14	11.7	10.7	13.3	14	6.7	1	0	0	0	0	0	0	0	0	0
1.3	9.3	20.3	19.7	13.3	10.3	13	14.7	8.3	2	0.3	0	0	0	0	0	0	0	0
5	22.7	20.7	17.7	15.7	14	13.7	13.3	12.3	6.3	2.3	2	1.3	0.7	0	0	0	0	0
8	29.3	23	23.7	25	20.7	17.3	18.3	20.7	16.3	10.7	10.7	9.3	5.7	2.7	0.3	0	0	0
4.3	19	18.7	24	27.7	25.7	27	25	27	23	19.3	18.7	20	18	13.7	4.3	0.3	0	0
1.7	9.3	16	22.7	32.7	42	50	38.3	36	38	29.7	22.3	22.7	22	22	11.3	2.3	0	0
1	2.7	6	13.7	27.3	34.3	36	30	35	39.7	31.7	24.3	21	17.7	17.3	11.3	4.3	0.7	0
3	2.7	1.3	3.7	10.3	16.7	20.7	23	28.3	31.3	24.3	18	19.3	19.3	17	10.3	3.7	0.3	0
0.7	0.7	1	1.7	2.3	5.3	11	17.3	26.7	29.3	24	19.3	20.3	25.3	29.7	14	2.7	0.3	0
0	0.7	4	5.7	2	1	3	7.7	12.3	14.3	10.7	9	10.3	12.3	11.7	5.3	1	0	0
0	0.3	1.7	4	3.3	2.7	1.7	1.3	1.7	2	1.3	1.3	2.7	6.3	9.3	9.7	4.7	0.7	0
0	0	0	1	4	7.7	4.3	1.7	2.3	2.3	0.7	0.7	4	13	21.7	28.7	19.3	3.3	0
0	0	0	0	0.7	1.7	1.7	4	10	11	3.7	1.7	7.7	19.3	31	38	21.7	3.3	0
0	0	0	0	0	0	0.3	2	8.7	11.3	3	0.7	4	15.7	29	30	9	0.7	0
0	0	0	0	0	0	0	0.3	1.7	2	0.3	0	0.7	2.7	5.3	5.3	1	0	0
0	0	0	0	0	0	0	0	0	0	0	0	0	0	0	0	0	0	0
0	0	0	0	0	0	0	0	0	0	0	0	0	0	0	0	0	0	0
Frame 60 (120.00 ms)
0	0	0	0	0	0	0	0	0	0	0	0	0	0	0	0	0	0	0
0	0	0	0	0	0	0	0	0	0	0	0	0	0	0	0	0	0	0
0	0	0	0	0	0	0	0	0	0	0	0	0	0	0	0	0	0	0
0	0	0	0	0	0	0	0	0	0	0	0	0	0	0	0	0	0	0
0	0	0	0	0	0	0	0	0	0	0.7	0.7	0.3	0	0	0	0	0	0
0	0	0	0	0	0	0	0	0	0.3	0.7	0.7	0.3	0	0	0	0	0	0
0	0	0	0	0	0	0	0	0.3	0.7	0.7	0.7	0.3	0	0	0	0	0	0
0	0	0	0	0	0	0	0.7	1.3	1	0.3	0	0	0	0	0	0	0	0
[truncated: 7,005 more rows]
