# Supplementary material for: Similarity of Center of Pressure Progression during Walking and Jogging of Anterior Cruciate Ligament Deficient Patients
Source: PLoS One. 2017 Jan 10;12(1):e0169421. doi: 10.1371/journal.pone.0169421 (PMC5224873; doi:10.1371/journal.pone.0169421)
Supplement: S1 Dataset — (ZIP) [file pone.0169421.s001.zip › partial plantar pressure data sent to PLOS-remove name and data/01. Part of the 64 unilateral ACLD subjects/jog/06/06- run_2' - Dyn.txt]

Scanning speed; for the left foot: 500.00 Hertz, for the right foot: 500.00 Hertz
Left foot data
Left rectangle position
Rectangle bottom
44
Rectangle left
13
Rectangle width
19
Rectangle height
33
Frame 0 (0.00 ms)
0	0	0	0	0	0	0	0	0	0	0	0	0.3	0.7	0.3	0	0	0	0
0	0	0	0	0	0	0	0	0	0	0	0.7	1.7	3	2	0.7	0	0	0
0	0	0	0	0	0	0	0	0	0	0.3	1	1.3	2	1.3	0.7	0	0	0
0	0	0	0	0	0	0	0	0	0	0	0.3	0.3	0.7	0.3	0	0	0	0
0	0	0	0	0	0	0	0	0	0	0	0	0	0	0	0	0	0	0
0	0	0	0	0	0	0	0	0	0	0	0	0	0	0	0	0	0	0
0	0	0	0	0	0	0	0	0	0	0	0	0	0	0	0	0	0	0
0	0	0	0	0	0	0	0	0	0	0	0	0	0	0	0	0	0	0
0	0	0	0	0	0	0	0	0	0	0	0	0	0	0	0	0	0	0
0	0	0	0	0	0	0	0	0	0	0	0	0	0	0	0	0	0	0
0	0	0	0	0	0	0	0	0	0	0	0	0	0	0	0	0	0	0
0	0	0	0	0	0	0	0	0	0	0	0	0	0	0	0	0	0	0
0	0	0	0	0	0	0	0	0	0	0	0	0	0	0	0	0	0	0
0	0	0	0	0	0	0	0	0	0	0	0	0	0	0	0	0	0	0
0	0	0	0	0	0	0	0	0	0	0	0	0	0	0	0	0	0	0
0	0	0	0	0	0	0	0	0	0	0	0	0	0	0	0	0	0	0
0	0	0	0	0	0	0	0	0	0	0	0	0	0	0	0	0	0	0
0	0	0	0	0	0	0	0	0	0	0	0	0	0	0	0	0	0	0
0	0	0	0	0	0	0	0	0	0	0	0	0	0	0	0	0	0	0
0	0	0	0	0	0	0	0	0	0	0	0	0	0	0	0	0	0	0
0	0	0	0	0	0	0	0	0	0	0	0	0	0	0	0	0	0	0
0	0	0	0	0	0	0	0	0	0	0	0	0	0	0	0	0	0	0
0	0	0	0	0	0	0	0	0	0	0	0	0	0	0	0	0	0	0
0	0	0	0	0	0	0	0	0	0	0	0	0	0	0	0	0	0	0
0	0	0	0	0	0	0	0	0	0	0	0	0	0	0	0	0	0	0
0	0	0	0	0	0	0	0	0	0	0	0	0	0	0	0	0	0	0
0	0	0	0	0	0	0	0	0	0	0	0	0	0	0	0	0	0	0
0	0	0	0	0	0	0	0	0	0	0	0	0	0	0	0	0	0	0
0	0	0	0	0	0	0	0	0	0	0	0	0	0	0	0	0	0	0
0	0	0	0	0	0	0	0	0	0	0	0	0	0	0	0	0	0	0
0	0	0	0	0	0	0	0	0	0	0	0	0	0	0	0	0	0	0
0	0	0	0	0	0	0	0	0	0	0	0	0	0	0	0	0	0	0
0	0	0	0	0	0	0	0	0	0	0	0	0	0	0	0	0	0	0
Frame 1 (2.00 ms)
0	0	0	0	0	0	0	0	0	0	0.3	0.7	1.7	2.3	1.7	0.7	0	0	0
0	0	0	0	0	0	0	0	0	0.3	1.3	4.7	8.7	12	9.3	3.3	0.3	0	0
0	0	0	0	0	0	0	0	0	0.7	3.3	7	9.7	10.3	8	4	0.7	0	0
0	0	0	0	0	0	0	0	0	0.3	1.7	3	4	4.3	3.3	1.7	0.3	0	0
0	0	0	0	0	0	0	0	0	0	0.3	0.7	0.7	1	0.7	0.3	0	0	0
0	0	0	0	0	0	0	0	0	0	0	0	0	0	0	0	0	0	0
0	0	0	0	0	0	0	0	0	0	0	0	0	0	0	0	0	0	0
0	0	0	0	0	0	0	0	0	0	0	0	0	0	0	0	0	0	0
0	0	0	0	0	0	0	0	0	0	0	0	0	0	0	0	0	0	0
0	0	0	0	0	0	0	0	0	0	0	0	0	0	0	0	0	0	0
0	0	0	0	0	0	0	0	0	0	0	0	0	0	0	0	0	0	0
0	0	0	0	0	0	0	0	0	0	0	0	0	0	0	0	0	0	0
0	0	0	0	0	0	0	0	0	0	0	0	0	0	0	0	0	0	0
0	0	0	0	0	0	0	0	0	0	0	0	0	0	0	0	0	0	0
0	0	0	0	0	0	0	0	0	0	0	0	0	0	0	0	0	0	0
0	0	0	0	0	0	0	0	0	0	0	0	0	0	0	0	0	0	0
0	0	0	0	0	0	0	0	0	0	0	0	0	0	0	0	0	0	0
0	0	0	0	0	0	0	0	0	0	0	0	0	0	0	0	0	0	0
0	0	0	0	0	0	0	0	0	0	0	0	0	0	0	0	0	0	0
0	0	0	0	0	0	0	0	0	0	0	0	0	0	0	0	0	0	0
0	0	0	0	0	0	0	0	0	0	0	0	0	0	0	0	0	0	0
0	0	0	0	0	0	0	0	0	0	0	0	0	0	0	0	0	0	0
0	0	0	0	0	0	0	0	0	0	0	0	0	0	0	0	0	0	0
0	0	0	0	0	0	0	0	0	0	0	0	0	0	0	0	0	0	0
0	0	0	0	0	0	0	0	0	0	0	0	0	0	0	0	0	0	0
0	0	0	0	0	0	0	0	0	0	0	0	0	0	0	0	0	0	0
0	0	0	0	0	0	0	0	0	0	0	0	0	0	0	0	0	0	0
0	0	0	0	0	0	0	0	0	0	0	0	0	0	0	0	0	0	0
0	0	0	0	0	0	0	0	0	0	0	0	0	0	0	0	0	0	0
0	0	0	0	0	0	0	0	0	0	0	0	0	0	0	0	0	0	0
0	0	0	0	0	0	0	0	0	0	0	0	0	0	0	0	0	0	0
0	0	0	0	0	0	0	0	0	0	0	0	0	0	0	0	0	0	0
0	0	0	0	0	0	0	0	0	0	0	0	0	0	0	0	0	0	0
Frame 2 (4.00 ms)
0	0	0	0	0	0	0	0	0	0	0.7	2	4	6	5	2	0.3	0	0
0	0	0	0	0	0	0	0	0	0.7	5	13.7	23.3	30.3	25.3	11.3	2	0	0
0	0	0	0	0	0	0	0	0.3	3	12	22.7	29	28	23.3	14.3	4.3	0.3	0
0	0	0	0	0	0	0	0	0.3	2.7	7.3	12	15	15.3	14	9	3	0.3	0
0	0	0	0	0	0	0	0	0	1	2.3	3.3	4.7	5.3	4.7	3	0.7	0	0
0	0	0	0	0	0	0	0	0	0	0.3	0.7	0.7	1	0.7	0.3	0	0	0
0	0	0	0	0	0	0	0	0	0	0	0	0	0	0	0	0	0	0
0	0	0	0	0	0	0	0	0	0	0	0	0	0	0	0	0	0	0
0	0	0	0	0	0	0	0	0	0	0	0	0	0	0	0	0	0	0
0	0	0	0	0	0	0	0	0	0	0	0	0	0	0	0	0	0	0
0	0	0	0	0	0	0	0	0	0	0	0	0	0	0	0	0	0	0
0	0	0	0	0	0	0	0	0	0	0	0	0	0	0	0	0	0	0
0	0	0	0	0	0	0	0	0	0	0	0	0	0	0	0	0	0	0
0	0	0	0	0	0	0	0	0	0	0	0	0	0	0	0	0	0	0
0	0	0	0	0	0	0	0	0	0	0	0	0	0	0	0	0	0	0
0	0	0	0	0	0	0	0	0	0	0	0	0	0	0	0	0	0	0
0	0	0	0	0	0	0	0	0	0	0	0	0	0	0	0	0	0	0
0	0	0	0	0	0	0	0	0	0	0	0	0	0	0	0	0	0	0
0	0	0	0	0	0	0	0	0	0	0	0	0	0	0	0	0	0	0
0	0	0	0	0	0	0	0	0	0	0	0	0	0	0	0	0	0	0
0	0	0	0	0	0	0	0	0	0	0	0	0	0	0	0	0	0	0
0	0	0	0	0	0	0	0	0	0	0	0	0	0	0	0	0	0	0
0	0	0	0	0	0	0	0	0	0	0	0	0	0	0	0	0	0	0
0	0	0	0	0	0	0	0	0	0	0	0	0	0	0	0	0	0	0
0	0	0	0	0	0	0	0	0	0	0	0	0	0	0	0	0	0	0
0	0	0	0	0	0	0	0	0	0	0	0	0	0	0	0	0	0	0
0	0	0	0	0	0	0	0	0	0	0	0	0	0	0	0	0	0	0
0	0	0	0	0	0	0	0	0	0	0	0	0	0	0	0	0	0	0
0	0	0	0	0	0	0	0	0	0	0	0	0	0	0	0	0	0	0
0	0	0	0	0	0	0	0	0	0	0	0	0	0	0	0	0	0	0
0	0	0	0	0	0	0	0	0	0	0	0	0	0	0	0	0	0	0
0	0	0	0	0	0	0	0	0	0	0	0	0	0	0	0	0	0	0
0	0	0	0	0	0	0	0	0	0	0	0	0	0	0	0	0	0	0
Frame 3 (6.00 ms)
0	0	0	0	0	0	0	0	0	0	1	3.7	6.7	9.3	8	3.7	0.7	0	0
0	0	0	0	0	0	0	0	0	2	9	23	37.7	48	41.7	21.3	5	0.3	0
0	0	0	0	0	0	0	0	1	7.7	22	39.7	50	47	40.3	28	13.3	2	0
0	0	0	0	0	0	0	0	1.7	8.7	15	23	29	30	29	22	11.7	2	0
0	0	0	0	0	0	0	0	0.7	3.7	7	9.7	13.7	15.7	14.7	11	3.7	0.3	0
0	0	0	0	0	0	0	0	0	0.3	1.3	2.7	3.7	3.3	2.7	1.7	0.3	0	0
0	0	0	0	0	0	0	0	0	0	0	0.3	0.3	0.3	0	0	0	0	0
0	0	0	0	0	0	0	0	0	0	0	0	0	0	0	0	0	0	0
0	0	0	0	0	0	0	0	0	0	0	0	0	0	0	0	0	0	0
0	0	0	0	0	0	0	0	0	0	0	0	0	0	0	0	0	0	0
0	0	0	0	0	0	0	0	0	0	0	0	0	0	0	0	0	0	0
0	0	0	0	0	0	0	0	0	0	0	0	0	0	0	0	0	0	0
0	0	0	0	0	0	0	0	0	0	0	0	0	0	0	0	0	0	0
0	0	0	0	0	0	0	0	0	0	0	0	0	0	0	0	0	0	0
0	0	0	0	0	0	0	0	0	0	0	0	0	0	0	0	0	0	0
0	0	0	0	0	0	0	0	0	0	0	0	0	0	0	0	0	0	0
0	0	0	0	0	0	0	0	0	0	0	0	0	0	0	0	0	0	0
0	0	0	0	0	0	0	0	0	0	0	0	0	0	0	0	0	0	0
0	0	0	0	0	0	0	0	0	0	0	0	0	0	0	0	0	0	0
0	0	0	0	0	0	0	0	0	0	0	0	0	0	0	0	0	0	0
0	0	0	0	0	0	0	0	0	0	0	0	0	0	0	0	0	0	0
0	0	0	0	0	0	0	0	0	0	0	0	0	0	0	0	0	0	0
0	0	0	0	0	0	0	0	0	0	0	0	0	0	0	0	0	0	0
0	0	0	0	0	0	0	0	0	0	0	0	0	0	0	0	0	0	0
0	0	0	0	0	0	0	0	0	0	0	0	0	0	0	0	0	0	0
0	0	0	0	0	0	0	0	0	0	0	0	0	0	0	0	0	0	0
0	0	0	0	0	0	0	0	0	0	0	0	0	0	0	0	0	0	0
0	0	0	0	0	0	0	0	0	0	0	0	0	0	0	0	0	0	0
0	0	0	0	0	0	0	0	0	0	0	0	0	0	0	0	0	0	0
0	0	0	0	0	0	0	0	0	0	0	0	0	0	0	0	0	0	0
0	0	0	0	0	0	0	0	0	0	0	0	0	0	0	0	0	0	0
0	0	0	0	0	0	0	0	0	0	0	0	0	0	0	0	0	0	0
0	0	0	0	0	0	0	0	0	0	0	0	0	0	0	0	0	0	0
Frame 4 (8.00 ms)
0	0	0	0	0	0	0	0	0	0	1	3.7	7	9.7	8.3	4	0.7	0	0
0	0	0	0	0	0	0	0	0.3	2	9.7	24.3	39.7	50.3	43.7	23.3	7	0.7	0
0	0	0	0	0	0	0	0	1.3	9.3	25.3	45.3	56.3	52.3	45.3	34	21.7	4	0
0	0	0	0	0	0	0	0	2.3	12.3	19.3	28	34.7	36	36.7	31.3	23	4.7	0
0	0	0	0	0	0	0	0	1.3	7.7	11.3	14.3	20	22.7	22.7	21	9.3	1.3	0
0	0	0	0	0	0	0	0	0.3	1.3	3.3	6.3	8.7	7.3	6	4	1.3	0	0
0	0	0	0	0	0	0	0	0	0	0.3	1	1.3	1	0.3	0	0	0	0
0	0	0	0	0	0	0	0	0	0	0	0	0	0	0	0	0	0	0
0	0	0	0	0	0	0	0	0	0	0	0	0	0	0	0	0	0	0
0	0	0	0	0	0	0	0	0	0	0	0	0	0	0	0	0	0	0
0	0	0	0	0	0	0	0	0	0	0	0	0	0	0	0	0	0	0
0	0	0	0	0	0	0	0	0	0	0	0	0	0	0	0	0	0	0
0	0	0	0	0	0	0	0	0	0	0	0	0	0	0	0	0	0	0
0	0	0	0	0	0	0	0	0	0	0	0	0	0	0	0	0	0	0
0	0	0	0	0	0	0	0	0	0	0	0	0	0	0	0	0	0	0
0	0	0	0	0	0	0	0	0	0	0	0	0	0	0	0	0	0	0
0	0	0	0	0	0	0	0	0	0	0	0	0	0	0	0	0	0	0
0	0	0	0	0	0	0	0	0	0	0	0	0	0	0	0	0	0	0
0	0	0	0	0	0	0	0	0	0	0	0	0	0	0	0	0	0	0
0	0	0	0	0	0	0	0	0	0	0	0	0	0	0	0	0	0	0
0	0	0	0	0	0	0	0	0	0	0	0	0	0	0	0	0	0	0
0	0	0	0	0	0	0	0	0	0	0	0	0	0	0	0	0	0	0
0	0	0	0	0	0	0	0	0	0	0	0	0	0	0	0	0	0	0
0	0	0	0	0	0	0	0	0	0	0	0	0	0	0	0	0	0	0
0	0	0	0	0	0	0	0	0	0	0	0	0	0	0	0	0	0	0
0	0	0	0	0	0	0	0	0	0	0	0	0	0	0	0	0	0	0
0	0	0	0	0	0	0	0	0	0	0	0	0	0	0	0	0	0	0
0	0	0	0	0	0	0	0	0	0	0	0	0	0	0	0	0	0	0
0	0	0	0	0	0	0	0	0	0	0	0	0	0	0	0	0	0	0
0	0	0	0	0	0	0	0	0	0	0	0	0	0	0	0	0	0	0
0	0	0	0	0	0	0	0	0	0	0	0	0	0	0	0	0	0	0
0	0	0	0	0	0	0	0	0	0	0	0	0	0	0	0	0	0	0
0	0	0	0	0	0	0	0	0	0	0	0	0	0	0	0	0	0	0
Frame 5 (10.00 ms)
0	0	0	0	0	0	0	0	0	0	1	3.3	6.7	9.3	8	4	0.7	0	0
0	0	0	0	0	0	0	0	0.3	2	9	22.3	38.3	49.3	42.7	23	7.3	1	0
0	0	0	0	0	0	0	0	1.3	9.7	24.7	41.7	52.3	51	41.7	32	22.7	4.3	0
0	0	0	0	0	0	0	0	2.7	13.7	20	27.7	34.3	36.7	36.7	32.7	26.7	6	0.3
0	0	0	0	0	0	0	0	1.7	9.7	13.3	16	22.7	25.7	25.3	24.3	12.3	2	0
0	0	0	0	0	0	0	0	0.3	2.3	6	9.3	12	10.7	8.3	5	1.7	0.3	0
0	0	0	0	0	0	0	0	0	0	1	1.7	2	1.3	1	0.3	0	0	0
0	0	0	0	0	0	0	0	0	0	0	0	0	0	0	0	0	0	0
0	0	0	0	0	0	0	0	0	0	0	0	0	0	0	0	0	0	0
0	0	0	0	0	0	0	0	0	0	0	0	0	0	0	0	0	0	0
0	0	0	0	0	0	0	0	0	0	0	0	0	0	0	0	0	0	0
0	0	0	0	0	0	0	0	0	0	0	0	0	0	0	0	0	0	0
0	0	0	0	0	0	0	0	0	0	0	0	0	0	0	0	0	0	0
0	0	0	0	0	0	0	0	0	0	0	0	0	0	0	0	0	0	0
0	0	0	0	0	0	0	0	0	0	0	0	0	0	0	0	0	0	0
0	0	0	0	0	0	0	0	0	0	0	0	0	0	0	0	0	0	0
0	0	0	0	0	0	0	0	0	0	0	0	0	0	0	0	0	0	0
0	0	0	0	0	0	0	0	0	0	0	0	0	0	0	0	0	0	0
0	0	0	0	0	0	0	0	0	0	0	0	0	0	0	0	0	0	0
0	0	0	0	0	0	0	0	0	0	0	0	0	0	0	0	0	0	0
0	0	0	0	0	0	0	0	0	0	0	0	0	0	0	0	0	0	0
0	0	0	0	0	0	0	0	0	0	0	0	0	0	0	0	0	0	0
0	0	0	0	0	0	0	0	0	0	0	0	0	0	0	0	0	0	0
0	0	0	0	0	0	0	0	0	0	0	0	0	0	0	0	0	0	0
0	0	0	0	0	0	0	0	0	0	0	0	0	0	0	0	0	0	0
0	0	0	0	0	0	0	0	0	0	0	0	0	0	0	0	0	0	0
0	0	0	0	0	0	0	0	0	0	0	0	0	0	0	0	0	0	0
0	0	0	0	0	0	0	0	0	0	0	0	0	0	0	0	0	0	0
0	0	0	0	0	0	0	0	0	0	0	0	0	0	0	0	0	0	0
0	0	0	0	0	0	0	0	0	0	0	0	0	0	0	0	0	0	0
0	0	0	0	0	0	0	0	0	0	0	0	0	0	0	0	0	0	0
0	0	0	0	0	0	0	0	0	0	0	0	0	0	0	0	0	0	0
0	0	0	0	0	0	0	0	0	0	0	0	0	0	0	0	0	0	0
Frame 6 (12.00 ms)
0	0	0	0	0	0	0	0	0	0	1	3	5.7	8	7.3	4	0.7	0	0
0	0	0	0	0	0	0	0	0.3	2	8.3	20	33	41.7	37.7	21.7	7.3	1	0
0	0	0	0	0	0	0	0	1.3	9.7	22.7	38.3	47.7	44	37.7	29.3	22.7	4.7	0
0	0	0	0	0	0	0	0	3	14.3	20	27	32.3	35	36	32.7	28.7	7	0.3
0	0	0	0	0	0	0	0	2	11	14.3	16.7	23.3	26.3	26.7	26.3	14.3	2.7	0
0	0	0	0	0	0	0	0	0.3	3	8	10.7	13.3	12	10	6	2	0.3	0
0	0	0	0	0	0	0	0	0	0.3	1.3	2	2.3	1.7	1.3	0.3	0	0	0
0	0	0	0	0	0	0	0	0	0	0	0	0	0	0	0	0	0	0
0	0	0	0	0	0	0	0	0	0	0	0	0	0	0	0	0	0	0
0	0	0	0	0	0	0	0	0	0	0	0	0	0	0	0	0	0	0
0	0	0	0	0	0	0	0	0	0	0	0	0	0	0	0	0	0	0
0	0	0	0	0	0	0	0	0	0	0	0	0	0	0	0	0	0	0
0	0	0	0	0	0	0	0	0	0	0	0	0	0	0	0	0	0	0
0	0	0	0	0	0	0	0	0	0	0	0	0	0	0	0	0	0	0
0	0	0	0	0	0	0	0	0	0	0	0	0	0	0	0	0	0	0
0	0	0	0	0	0	0	0	0	0	0	0	0	0	0	0	0	0	0
0	0	0	0	0	0	0	0	0	0	0	0	0	0	0	0	0	0	0
0	0	0	0	0	0	0	0	0	0	0	0	0	0	0	0	0	0	0
0	0	0	0	0	0	0	0	0	0	0	0	0	0	0	0	0	0	0
0	0	0	0	0	0	0	0	0	0	0	0	0	0	0	0	0	0	0
0	0	0	0	0	0	0	0	0	0	0	0	0	0	0	0	0	0	0
0	0	0	0	0	0	0	0	0	0	0	0	0	0	0	0	0	0	0
0	0	0	0	0	0	0	0	0	0	0	0	0	0	0	0	0	0	0
0	0	0	0	0	0	0	0	0	0	0	0	0	0	0	0	0	0	0
0	0	0	0	0	0	0	0	0	0	0	0	0	0	0	0	0	0	0
0	0	0	0	0	0	0	0	0	0	0	0	0	0	0	0	0	0	0
0	0	0	0	0	0	0	0	0	0	0	0	0	0	0	0	0	0	0
0	0	0	0	0	0	0	0	0	0	0	0	0	0	0	0	0	0	0
0	0	0	0	0	0	0	0	0	0	0	0	0	0	0	0	0	0	0
0	0	0	0	0	0	0	0	0	0	0	0	0	0	0	0	0	0	0
0	0	0	0	0	0	0	0	0	0	0	0	0	0	0	0	0	0	0
0	0	0	0	0	0	0	0	0	0	0	0	0	0	0	0	0	0	0
0	0	0	0	0	0	0	0	0	0	0	0	0	0	0	0	0	0	0
Frame 7 (14.00 ms)
0	0	0	0	0	0	0	0	0	0	1	3	5.7	7.7	6.7	3.7	1	0	0
0	0	0	0	0	0	0	0	0.3	2.3	9	20.7	32	39.3	34.7	21	7.7	1	0
0	0	0	0	0	0	0	0	1.7	10.3	23	38.3	46.3	42	36	28.3	22.7	5	0.3
0	0	0	0	0	0	0	0	3.3	15.3	20.3	27	32	33	33.7	32.7	30	7.7	0.7
0	0	0	0	0	0	0	0	2.7	12.7	15.7	18	24.7	27.3	27.7	28	16	3	0
0	0	0	0	0	0	0	0	0.7	4.7	9.7	12.3	15.7	13.7	11.7	7	2.7	0.3	0
0	0	0	0	0	0	0	0	0	0.7	1.7	2.3	2.7	2	1.7	0.3	0	0	0
0	0	0	0	0	0	0	0	0	0	0	0	0	0	0	0	0	0	0
0	0	0	0	0	0	0	0	0	0	0	0	0	0	0	0	0	0	0
0	0	0	0	0	0	0	0	0	0	0	0	0	0	0	0	0	0	0
0	0	0	0	0	0	0	0	0	0	0	0	0	0	0	0	0	0	0
0	0	0	0	0	0	0	0	0	0	0	0	0	0	0	0	0	0	0
0	0	0	0	0	0	0	0	0	0	0	0	0	0	0	0	0	0	0
0	0	0	0	0	0	0	0	0	0	0	0	0	0	0	0	0	0	0
0	0	0	0	0	0	0	0	0	0	0	0	0	0	0	0	0	0	0
0	0	0	0	0	0	0	0	0	0	0	0	0	0	0	0	0	0	0
0	0	0	0	0	0	0	0	0	0	0	0	0	0	0	0	0	0	0
0	0	0	0	0	0	0	0	0	0	0	0	0	0	0	0	0	0	0
0	0	0	0	0	0	0	0	0	0	0	0	0	0	0	0	0	0	0
0	0	0	0	0	0	0	0	0	0	0	0	0	0	0	0	0	0	0
0	0	0	0	0	0	0	0	0	0	0	0	0	0	0	0	0	0	0
0	0	0	0	0	0	0	0	0	0	0	0	0	0	0	0	0	0	0
0	0	0	0	0	0	0	0	0	0	0	0	0	0	0	0	0	0	0
0	0	0	0	0	0	0	0	0	0	0	0	0	0	0	0	0	0	0
0	0	0	0	0	0	0	0	0	0	0	0	0	0	0	0	0	0	0
0	0	0	0	0	0	0	0	0	0	0	0	0	0	0	0	0	0	0
0	0	0	0	0	0	0	0	0	0	0	0	0	0	0	0	0	0	0
0	0	0	0	0	0	0	0	0	0	0	0	0	0	0	0	0	0	0
0	0	0	0	0	0	0	0	0	0	0	0	0	0	0	0	0	0	0
0	0	0	0	0	0	0	0	0	0	0	0	0	0	0	0	0	0	0
0	0	0	0	0	0	0	0	0	0	0	0	0	0	0	0	0	0	0
0	0	0	0	0	0	0	0	0	0	0	0	0	0	0	0	0	0	0
0	0	0	0	0	0	0	0	0	0	0	0	0	0	0	0	0	0	0
Frame 8 (16.00 ms)
0	0	0	0	0	0	0	0	0	0	1.3	3.3	6	8	7	3.7	1	0	0
0	0	0	0	0	0	0	0	0.3	2.7	10	22.3	33	39.7	34.7	21.3	8	1.3	0
0	0	0	0	0	0	0	0	1.7	11.3	25.3	39.3	48	43.3	36.7	29.3	23.3	5.3	0.3
0	0	0	0	0	0	0	0.3	3.7	16.7	21.7	28	34.3	35.7	36.7	34.3	31.3	8.7	0.7
0	0	0	0	0	0	0	0.3	3.7	15	17.3	19.3	26.7	29.3	30.3	30.7	18	3.3	0
0	0	0	0	0	0	0	0	1.3	6.7	11.3	13.7	18	15.7	14	9	3.3	0.3	0
0	0	0	0	0	0	0	0	0	1	2	3.3	4	2.7	2	0.7	0	0	0
0	0	0	0	0	0	0	0	0	0	0	0.3	0.3	0	0	0	0	0	0
0	0	0	0	0	0	0	0	0	0	0	0	0	0	0	0	0	0	0
0	0	0	0	0	0	0	0	0	0	0	0	0	0	0	0	0	0	0
0	0	0	0	0	0	0	0	0	0	0	0	0	0	0	0	0	0	0
0	0	0	0	0	0	0	0	0	0	0	0	0	0	0	0	0	0	0
0	0	0	0	0	0	0	0	0	0	0	0	0	0	0	0	0	0	0
0	0	0	0	0	0	0	0	0	0	0	0	0	0	0	0	0	0	0
0	0	0	0	0	0	0	0	0	0	0	0	0	0	0	0	0	0	0
0	0	0	0	0	0	0	0	0	0	0	0	0	0	0	0	0	0	0
0	0	0	0	0	0	0	0	0	0	0	0	0	0	0	0	0	0	0
0	0	0	0	0	0	0	0	0	0	0	0	0	0	0	0	0	0	0
0	0	0	0	0	0	0	0	0	0	0	0	0	0	0	0	0	0	0
0	0	0	0	0	0	0	0	0	0	0	0	0	0	0	0	0	0	0
0	0	0	0	0	0	0	0	0	0	0	0	0	0	0	0	0	0	0
0	0	0	0	0	0	0	0	0	0	0	0	0	0	0	0	0	0	0
0	0	0	0	0	0	0	0	0	0	0	0	0	0	0	0	0	0	0
0	0	0	0	0	0	0	0	0	0	0	0	0	0	0	0	0	0	0
0	0	0	0	0	0	0	0	0	0	0	0	0	0	0	0	0	0	0
0	0	0	0	0	0	0	0	0	0	0	0	0	0	0	0	0	0	0
0	0	0	0	0	0	0	0	0	0	0	0	0	0	0	0	0	0	0
0	0	0	0	0	0	0	0	0	0	0	0	0	0	0	0	0	0	0
0	0	0	0	0	0	0	0	0	0	0	0	0	0	0	0	0	0	0
0	0	0	0	0	0	0	0	0	0	0	0	0	0	0	0	0	0	0
0	0	0	0	0	0	0	0	0	0	0	0	0	0	0	0	0	0	0
0	0	0	0	0	0	0	0	0	0	0	0	0	0	0	0	0	0	0
0	0	0	0	0	0	0	0	0	0	0	0	0	0	0	0	0	0	0
Frame 9 (18.00 ms)
0	0	0	0	0	0	0	0	0	0.3	1.3	3.7	6.3	8.3	7	4	1	0	0
0	0	0	0	0	0	0	0	0.3	3	10.7	23	34.3	40.3	35	21.7	8.3	1.3	0
0	0	0	0	0	0	0	0	2	12.3	25.7	40.3	48.7	43.7	36.7	29.3	23.7	6	0.3
0	0	0	0	0	0	0	0.3	4.3	18	22.3	28.7	35	36	37.3	35	32.3	9.7	0.7
0	0	0	0	0	0	0	0.3	4.3	18	19	20.7	28.3	31	32.7	33.7	20.3	4	0.3
0	0	0	0	0	0	0	0	2	9.7	13.3	16	20.7	18.3	16.7	11	4	0.3	0
0	0	0	0	0	0	0	0	0.3	1.3	3	5.7	6.7	4	2.7	1.3	0	0	0
0	0	0	0	0	0	0	0	0	0	0	0.7	0.7	0.3	0	0	0	0	0
0	0	0	0	0	0	0	0	0	0	0	0	0	0	0	0	0	0	0
0	0	0	0	0	0	0	0	0	0	0	0	0	0	0	0	0	0	0
0	0	0	0	0	0	0	0	0	0	0	0	0	0	0	0	0	0	0
0	0	0	0	0	0	0	0	0	0	0	0	0	0	0	0	0	0	0
0	0	0	0	0	0	0	0	0	0	0	0	0	0	0	0	0	0	0
0	0	0	0	0	0	0	0	0	0	0	0	0	0	0	0	0	0	0
0	0	0	0	0	0	0	0	0	0	0	0	0	0	0	0	0	0	0
0	0	0	0	0	0	0	0	0	0	0	0	0	0	0	0	0	0	0
0	0	0	0	0	0	0	0	0	0	0	0	0	0	0	0	0	0	0
0	0	0	0	0	0	0	0	0	0	0	0	0	0	0	0	0	0	0
0	0	0	0	0	0	0	0	0	0	0	0	0	0	0	0	0	0	0
0	0	0	0	0	0	0	0	0	0	0	0	0	0	0	0	0	0	0
0	0	0	0	0	0	0	0	0	0	0	0	0	0	0	0	0	0	0
0	0	0	0	0	0	0	0	0	0	0	0	0	0	0	0	0	0	0
0	0	0	0	0	0	0	0	0	0	0	0	0	0	0	0	0	0	0
0	0	0	0	0	0	0	0	0	0	0	0	0	0	0	0	0	0	0
0	0	0	0	0	0	0	0	0	0	0	0	0	0	0	0	0	0	0
0	0	0	0	0	0	0	0	0	0	0	0	0	0	0	0	0	0	0
0	0	0	0	0	0	0	0	0	0	0	0	0	0	0	0	0	0	0
0	0	0	0	0	0	0	0	0	0	0	0	0	0	0	0	0	0	0
0	0	0	0	0	0	0	0	0	0	0	0	0	0	0	0	0	0	0
0	0	0	0	0	0	0	0	0	0	0	0	0	0	0	0	0	0	0
0	0	0	0	0	0	0	0	0	0	0	0	0	0	0	0	0	0	0
0	0	0	0	0	0	0	0	0	0	0	0	0	0	0	0	0	0	0
0	0	0	0	0	0	0	0	0	0	0	0	0	0	0	0	0	0	0
Frame 10 (20.00 ms)
0	0	0	0	0	0	0	0	0	0.3	1.3	3.7	6	8	7	3.7	1	0	0
0	0	0	0	0	0	0	0	0.3	3	10.7	23	33.7	39.7	34.3	21.3	8	1.3	0
0	0	0	0	0	0	0	0	2	12.7	26	40.7	50	43.7	36.7	29.3	23.7	6	0.3
0	0	0	0	0	0	0	0.3	4.3	18.7	22.7	28.7	35.3	36.3	37.3	35.3	33	9.7	1
0	0	0	0	0	0	0	0.3	5.3	20	20.3	21.3	29.3	31.7	33.7	35.7	22	4.3	0.3
0	0	0	0	0	0	0	0	2.3	12	15.3	17.7	23	20.3	18.3	13	4.7	0.7	0
0	0	0	0	0	0	0	0	0.3	2	4.3	8	9	6.3	3.7	1.7	0.3	0	0
0	0	0	0	0	0	0	0	0	0	0.3	1	1	0.7	0.3	0	0	0	0
0	0	0	0	0	0	0	0	0	0	0	0	0	0	0	0	0	0	0
0	0	0	0	0	0	0	0	0	0	0	0	0	0	0	0	0	0	0
0	0	0	0	0	0	0	0	0	0	0	0	0	0	0	0	0	0	0
0	0	0	0	0	0	0	0	0	0	0	0	0	0	0	0	0	0	0
0	0	0	0	0	0	0	0	0	0	0	0	0	0	0	0	0	0	0
0	0	0	0	0	0	0	0	0	0	0	0	0	0	0	0	0	0	0
0	0	0	0	0	0	0	0	0	0	0	0	0	0	0	0	0	0	0
0	0	0	0	0	0	0	0	0	0	0	0	0	0	0	0	0	0	0
0	0	0	0	0	0	0	0	0	0	0	0	0	0	0	0	0	0	0
0	0	0	0	0	0	0	0	0	0	0	0	0	0	0	0	0	0	0
0	0	0	0	0	0	0	0	0	0	0	0	0	0	0	0	0	0	0
0	0	0	0	0	0	0	0	0	0	0	0	0	0	0	0	0	0	0
0	0	0	0	0	0	0	0	0	0	0	0	0	0	0	0	0	0	0
0	0	0	0	0	0	0	0	0	0	0	0	0	0	0	0	0	0	0
0	0	0	0	0	0	0	0	0	0	0	0	0	0	0	0	0	0	0
0	0	0	0	0	0	0	0	0	0	0	0	0	0	0	0	0	0	0
0	0	0	0	0	0	0	0	0	0	0	0	0	0	0	0	0	0	0
0	0	0	0	0	0	0	0	0	0	0	0	0	0	0	0	0	0	0
0	0	0	0	0	0	0	0	0	0	0	0	0	0	0	0	0	0	0
0	0	0	0	0	0	0	0	0	0	0	0	0	0	0	0	0	0	0
0	0	0	0	0	0	0	0	0	0	0	0	0	0	0	0	0	0	0
0	0	0	0	0	0	0	0	0	0	0	0	0	0	0	0	0	0	0
0	0	0	0	0	0	0	0	0	0	0	0	0	0	0	0	0	0	0
0	0	0	0	0	0	0	0	0	0	0	0	0	0	0	0	0	0	0
0	0	0	0	0	0	0	0	0	0	0	0	0	0	0	0	0	0	0
Frame 11 (22.00 ms)
0	0	0	0	0	0	0	0	0	0.3	1.3	3.3	5.7	7.3	6	3.7	1	0	0
0	0	0	0	0	0	0	0	0.3	3	10.3	22	31.3	36.3	31.7	20.7	7.7	1	0
0	0	0	0	0	0	0	0	2	12.7	25.7	39.3	47.3	41	35	28.3	23.7	5.7	0.3
0	0	0	0	0	0	0	0.3	5	19	22.7	28.7	34.7	34	36.7	35.3	33	9.7	0.7
0	0	0	0	0	0	0	0.3	6	21.3	21.3	22	29.7	31.3	33.7	36	22.7	4.7	0.3
0	0	0	0	0	0	0	0	3.3	14.3	17	19	24.7	21.7	19.7	13.7	4.7	0.7	0
0	0	0	0	0	0	0	0	0.7	3.3	7	10	10.7	8.7	4.7	1.7	0.3	0	0
0	0	0	0	0	0	0	0	0	0.3	1	1.7	1.3	1	0.3	0	0	0	0
0	0	0	0	0	0	0	0	0	0	0	0	0	0	0	0	0	0	0
0	0	0	0	0	0	0	0	0	0	0	0	0	0	0	0	0	0	0
0	0	0	0	0	0	0	0	0	0	0	0	0	0	0	0	0	0	0
0	0	0	0	0	0	0	0	0	0	0	0	0	0	0	0	0	0	0
0	0	0	0	0	0	0	0	0	0	0	0	0	0	0	0	0	0	0
0	0	0	0	0	0	0	0	0	0	0	0	0	0	0	0	0	0	0
0	0	0	0	0	0	0	0	0	0	0	0	0	0	0	0	0	0	0
0	0	0	0	0	0	0	0	0	0	0	0	0	0	0	0	0	0	0
0	0	0	0	0	0	0	0	0	0	0	0	0	0	0	0	0	0	0
0	0	0	0	0	0	0	0	0	0	0	0	0	0	0	0	0	0	0
0	0	0	0	0	0	0	0	0	0	0	0	0	0	0	0	0	0	0
0	0	0	0	0	0	0	0	0	0	0	0	0	0	0	0	0	0	0
0	0	0	0	0	0	0	0	0	0	0	0	0	0	0	0	0	0	0
0	0	0	0	0	0	0	0	0	0	0	0	0	0	0	0	0	0	0
0	0	0	0	0	0	0	0	0	0	0	0	0	0	0	0	0	0	0
0	0	0	0	0	0	0	0	0	0	0	0	0	0	0	0	0	0	0
0	0	0	0	0	0	0	0	0	0	0	0	0	0	0	0	0	0	0
0	0	0	0	0	0	0	0	0	0	0	0	0	0	0	0	0	0	0
0	0	0	0	0	0	0	0	0	0	0	0	0	0	0	0	0	0	0
0	0	0	0	0	0	0	0	0	0	0	0	0	0	0	0	0	0	0
0	0	0	0	0	0	0	0	0	0	0	0	0	0	0	0	0	0	0
0	0	0	0	0	0	0	0	0	0	0	0	0	0	0	0	0	0	0
0	0	0	0	0	0	0	0	0	0	0	0	0	0	0	0	0	0	0
0	0	0	0	0	0	0	0	0	0	0	0	0	0	0	0	0	0	0
0	0	0	0	0	0	0	0	0	0	0	0	0	0	0	0	0	0	0
Frame 12 (24.00 ms)
0	0	0	0	0	0	0	0	0	0	1	2.7	4.7	6.3	5.3	3.3	0.7	0	0
0	0	0	0	0	0	0	0	0.3	2.7	8.7	18	27.3	32	28	19.3	7	1	0
0	0	0	0	0	0	0	0	2	12	24.7	37.3	44.3	38	32.3	27.3	23	5.3	0.3
0	0	0	0	0	0	0	0.3	5	19	22.7	28	32.3	32	34	34.7	32.7	9	0.7
0	0	0	0	0	0	0	0.7	6.7	22.3	21.7	22	29.3	31.3	33.7	36.3	22.7	4.7	0.3
0	0	0	0	0	0	0	0.3	3.7	16.3	18.7	20	25.7	23	21	15	5.3	0.7	0
0	0	0	0	0	0	0	0	0.7	4.3	9.7	11.7	12.3	10.7	6.3	2.3	0.3	0	0
0	0	0	0	0	0	0	0	0	0.3	1.3	2	1.7	1.7	0.7	0	0	0	0
0	0	0	0	0	0	0	0	0	0	0	0	0	0	0	0	0	0	0
0	0	0	0	0	0	0	0	0	0	0	0	0	0	0	0	0	0	0
0	0	0	0	0	0	0	0	0	0	0	0	0	0	0	0	0	0	0
0	0	0	0	0	0	0	0	0	0	0	0	0	0	0	0	0	0	0
0	0	0	0	0	0	0	0	0	0	0	0	0	0	0	0	0	0	0
0	0	0	0	0	0	0	0	0	0	0	0	0	0	0	0	0	0	0
0	0	0	0	0	0	0	0	0	0	0	0	0	0	0	0	0	0	0
0	0	0	0	0	0	0	0	0	0	0	0	0	0	0	0	0	0	0
0	0	0	0	0	0	0	0	0	0	0	0	0	0	0	0	0	0	0
0	0	0	0	0	0	0	0	0	0	0	0	0	0	0	0	0	0	0
0	0	0	0	0	0	0	0	0	0	0	0	0	0	0	0	0	0	0
0	0	0	0	0	0	0	0	0	0	0	0	0	0	0	0	0	0	0
0	0	0	0	0	0	0	0	0	0	0	0	0	0	0	0	0	0	0
0	0	0	0	0	0	0	0	0	0	0	0	0	0	0	0	0	0	0
0	0	0	0	0	0	0	0	0	0	0	0	0	0	0	0	0	0	0
0	0	0	0	0	0	0	0	0	0	0	0	0	0	0	0	0	0	0
0	0	0	0	0	0	0	0	0	0	0	0	0	0	0	0	0	0	0
0	0	0	0	0	0	0	0	0	0	0	0	0	0	0	0	0	0	0
0	0	0	0	0	0	0	0	0	0	0	0	0	0	0	0	0	0	0
0	0	0	0	0	0	0	0	0	0	0	0	0	0	0	0	0	0	0
0	0	0	0	0	0	0	0	0	0	0	0	0	0	0	0	0	0	0
0	0	0	0	0	0	0	0	0	0	0	0	0	0	0	0	0	0	0
0	0	0	0	0	0	0	0	0	0	0	0	0	0	0	0	0	0	0
0	0	0	0	0	0	0	0	0	0	0	0	0	0	0	0	0	0	0
0	0	0	0	0	0	0	0	0	0	0	0	0	0	0	0	0	0	0
Frame 13 (26.00 ms)
0	0	0	0	0	0	0	0	0	0	0.7	2	3.7	5	4	2.3	0.3	0	0
0	0	0	0	0	0	0	0	0.3	2.3	7	15	23.7	27.3	22.7	14.3	5.7	0.7	0
0	0	0	0	0	0	0	0	2	11	21.7	34	40.3	34.7	28.3	24.3	21.7	4.7	0
0	0	0	0	0	0	0	0.3	5.3	19	22	27	29.7	29	31	33.7	32.3	8.3	0.7
0	0	0	0	0	0	0	0.7	7.7	23.7	22	22.3	29.3	31	33.3	36.3	22.7	4.3	0
0	0	0	0	0	0	0	0.3	4.7	18.7	19.7	20.7	26.7	24	22	15.7	5.3	0.7	0
0	0	0	0	0	0	0	0	1.3	6.7	11.7	13	13.7	12.3	7.7	2.7	0.3	0	0
0	0	0	0	0	0	0	0	0	0.7	2	2	2	2	1	0	0	0	0
0	0	0	0	0	0	0	0	0	0	0	0	0	0	0	0	0	0	0
0	0	0	0	0	0	0	0	0	0	0	0	0	0	0	0	0	0	0
0	0	0	0	0	0	0	0	0	0	0	0	0	0	0	0	0	0	0
0	0	0	0	0	0	0	0	0	0	0	0	0	0	0	0	0	0	0
0	0	0	0	0	0	0	0	0	0	0	0	0	0	0	0	0	0	0
0	0	0	0	0	0	0	0	0	0	0	0	0	0	0	0	0	0	0
0	0	0	0	0	0	0	0	0	0	0	0	0	0	0	0	0	0	0
0	0	0	0	0	0	0	0	0	0	0	0	0	0	0	0	0	0	0
0	0	0	0	0	0	0	0	0	0	0	0	0	0	0	0	0	0	0
0	0	0	0	0	0	0	0	0	0	0	0	0	0	0	0	0	0	0
0	0	0	0	0	0	0	0	0	0	0	0	0	0	0	0	0	0	0
0	0	0	0	0	0	0	0	0	0	0	0	0	0	0	0	0	0	0
0	0	0	0	0	0	0	0	0	0	0	0	0	0	0	0	0	0	0
0	0	0	0	0	0	0	0	0	0	0	0	0	0	0	0	0	0	0
0	0	0	0	0	0	0	0	0	0	0	0	0	0	0	0	0	0	0
0	0	0	0	0	0	0	0	0	0	0	0	0	0	0	0	0	0	0
0	0	0	0	0	0	0	0	0	0	0	0	0	0	0	0	0	0	0
0	0	0	0	0	0	0	0	0	0	0	0	0	0	0	0	0	0	0
0	0	0	0	0	0	0	0	0	0	0	0	0	0	0	0	0	0	0
0	0	0	0	0	0	0	0	0	0	0	0	0	0	0	0	0	0	0
0	0	0	0	0	0	0	0	0	0	0	0	0	0	0	0	0	0	0
0	0	0	0	0	0	0	0	0	0	0	0	0	0	0	0	0	0	0
0	0	0	0	0	0	0	0	0	0	0	0	0	0	0	0	0	0	0
0	0	0	0	0	0	0	0	0	0	0	0	0	0	0	0	0	0	0
0	0	0	0	0	0	0	0	0	0	0	0	0	0	0	0	0	0	0
Frame 14 (28.00 ms)
0	0	0	0	0	0	0	0	0	0	0.3	1.3	3	4	3.3	1.3	0.3	0	0
0	0	0	0	0	0	0	0	0.3	1.7	5.7	12	19.3	22.3	18.3	10	3.7	0.3	0
0	0	0	0	0	0	0	0	1.7	9.7	19	30.3	35	30.3	25	20.3	16.3	3.3	0
0	0	0	0	0	0	0	0.3	5	18.7	21	23.7	26.7	26.3	28.3	31	30.7	7.3	0.3
0	0	0	0	0	0	0	0.7	8.3	24.3	22	21.7	29	30.7	32.7	36	22.7	4	0
0	0	0	0	0	0	0	0.3	5.7	20.3	20.7	21.3	27.7	25.3	23	16.3	5.3	0.7	0
0	0	0	0	0	0	0	0	2	9	13.7	14	14.7	14	9	3	0.3	0	0
0	0	0	0	0	0	0	0	0.3	1.3	2.7	2.7	2.3	2.3	1.3	0.3	0	0	0
0	0	0	0	0	0	0	0	0	0	0	0	0	0	0	0	0	0	0
0	0	0	0	0	0	0	0	0	0	0	0	0	0	0	0	0	0	0
0	0	0	0	0	0	0	0	0	0	0	0	0	0	0	0	0	0	0
0	0	0	0	0	0	0	0	0	0	0	0	0	0	0	0	0	0	0
0	0	0	0	0	0	0	0	0	0	0	0	0	0	0	0	0	0	0
0	0	0	0	0	0	0	0	0	0	0	0	0	0	0	0	0	0	0
0	0	0	0	0	0	0	0	0	0	0	0	0	0	0	0	0	0	0
0	0	0	0	0	0	0	0	0	0	0	0	0	0	0	0	0	0	0
0	0	0	0	0	0	0	0	0	0	0	0	0	0	0	0	0	0	0
0	0	0	0	0	0	0	0	0	0	0	0	0	0	0	0	0	0	0
0	0	0	0	0	0	0	0	0	0	0	0	0	0	0	0	0	0	0
0	0	0	0	0	0	0	0	0	0	0	0	0	0	0	0	0	0	0
0	0	0	0	0	0	0	0	0	0	0	0	0	0	0	0	0	0	0
0	0	0	0	0	0	0	0	0	0	0	0	0	0	0	0	0	0	0
0	0	0	0	0	0	0	0	0	0	0	0	0	0	0	0	0	0	0
0	0	0	0	0	0	0	0	0	0	0	0	0	0	0	0	0	0	0
0	0	0	0	0	0	0	0	0	0	0	0	0	0	0	0	0	0	0
0	0	0	0	0	0	0	0	0	0	0	0	0	0	0	0	0	0	0
0	0	0	0	0	0	0	0	0	0	0	0	0	0	0	0	0	0	0
0	0	0	0	0	0	0	0	0	0	0	0	0	0	0	0	0	0	0
0	0	0	0	0	0	0	0	0	0	0	0	0	0	0	0	0	0	0
0	0	0	0	0	0	0	0	0	0	0	0	0	0	0	0	0	0	0
0	0	0	0	0	0	0	0	0	0	0	0	0	0	0	0	0	0	0
0	0	0	0	0	0	0	0	0	0	0	0	0	0	0	0	0	0	0
0	0	0	0	0	0	0	0	0	0	0	0	0	0	0	0	0	0	0
Frame 15 (30.00 ms)
0	0	0	0	0	0	0	0	0	0	0.3	1	2.3	3	2.3	1	0	0	0
0	0	0	0	0	0	0	0	0.3	1.3	4	9.3	15.7	17.7	13.7	7	2.3	0.3	0
0	0	0	0	0	0	0	0	1.7	8.7	16.3	26.3	31.3	26.7	21.7	17	12.3	2.3	0
0	0	0	0	0	0	0	0.3	5	18.3	19.7	21.3	24	24	25	27.7	28	6.3	0.3
0	0	0	0	0	0	0	1	8.7	24.7	22	21	28.3	30	32	35	22	3.7	0
0	0	0	0	0	0	0	0.7	7	22	21.7	21.7	28	25.7	23.3	16.7	5.3	0.7	0
0	0	0	0	0	0	0	0.3	2.7	10.7	15.7	15.3	15.7	15.3	10	3.3	0.3	0	0
0	0	0	0	0	0	0	0	0.3	2.7	5	3.7	3	2.7	1.3	0.3	0	0	0
0	0	0	0	0	0	0	0	0	0.3	0.7	0.3	0	0	0	0	0	0	0
0	0	0	0	0	0	0	0	0	0	0	0	0	0	0	0	0	0	0
0	0	0	0	0	0	0	0	0	0	0	0	0	0	0	0	0	0	0
0	0	0	0	0	0	0	0	0	0	0	0	0	0	0	0	0	0	0
0	0	0	0	0	0	0	0	0	0	0	0	0	0	0	0	0	0	0
0	0	0	0	0	0	0	0	0	0	0	0	0	0	0	0	0	0	0
0	0	0	0	0	0	0	0	0	0	0	0	0	0	0	0	0	0	0
0	0	0	0	0	0	0	0	0	0	0	0	0	0	0	0	0	0	0
0	0	0	0	0	0	0	0	0	0	0	0	0	0	0	0	0	0	0
0	0	0	0	0	0	0	0	0	0	0	0	0	0	0	0	0	0	0
0	0	0	0	0	0	0	0	0	0	0	0	0	0	0	0	0	0	0
0	0	0	0	0	0	0	0	0	0	0	0	0	0	0	0	0	0	0
0	0	0	0	0	0	0	0	0	0	0	0	0	0	0	0	0	0	0
0	0	0	0	0	0	0	0	0	0	0	0	0	0	0	0	0	0	0
0	0	0	0	0	0	0	0	0	0	0	0	0	0	0	0	0	0	0
0	0	0	0	0	0	0	0	0	0	0	0	0	0	0	0	0	0	0
0	0	0	0	0	0	0	0	0	0	0	0	0	0	0	0	0	0	0
0	0	0	0	0	0	0	0	0	0	0	0	0	0	0	0	0	0	0
0	0	0	0	0	0	0	0	0	0	0	0	0	0	0	0	0	0	0
0	0	0	0	0	0	0	0	0	0	0	0	0	0	0	0	0	0	0
0	0	0	0	0	0	0	0	0	0	0	0	0	0	0	0	0	0	0
0	0	0	0	0	0	0	0	0	0	0	0	0	0	0	0	0	0	0
0	0	0	0	0	0	0	0	0	0	0	0	0	0	0	0	0	0	0
0	0	0	0	0	0	0	0	0	0	0	0	0	0	0	0	0	0	0
0	0	0	0	0	0	0	0	0	0	0	0	0	0	0	0	0	0	0
Frame 16 (32.00 ms)
0	0	0	0	0	0	0	0	0	0	0	0.7	1.3	2	1.3	0.7	0	0	0
0	0	0	0	0	0	0	0	0	1	3	7	11.7	13	9.7	4.7	1.3	0	0
0	0	0	0	0	0	0	0	1.3	6.7	13.7	23	26.7	23	18.7	14	8.3	1.3	0
0	0	0	0	0	0	0	0.3	4.7	16.7	18	19.3	21.3	21.3	22.3	23.3	20.7	4.3	0
0	0	0	0	0	0	0	1	9	24.7	21	20	26	28.3	28	30.3	19.7	3.3	0
0	0	0	0	0	0	0	0.7	7.7	23	22.3	22	27.7	25.3	23	16	5.7	0.7	0
0	0	0	0	0	0	0	0.3	3.7	12.3	17.3	16.7	16.3	16	11	3.7	0.7	0	0
0	0	0	0	0	0	0	0	1.3	5.3	8.3	6	4	3	1.7	0.3	0	0	0
0	0	0	0	0	0	0	0	0.3	0.7	1.3	0.7	0.3	0	0	0	0	0	0
0	0	0	0	0	0	0	0	0	0	0	0	0	0	0	0	0	0	0
0	0	0	0	0	0	0	0	0	0	0	0	0	0	0	0	0	0	0
0	0	0	0	0	0	0	0	0	0	0	0	0	0	0	0	0	0	0
0	0	0	0	0	0	0	0	0	0	0	0	0	0	0	0	0	0	0
0	0	0	0	0	0	0	0	0	0	0	0	0	0	0	0	0	0	0
0	0	0	0	0	0	0	0	0	0	0	0	0	0	0	0	0	0	0
0	0	0	0	0	0	0	0	0	0	0	0	0	0	0	0	0	0	0
0	0	0	0	0	0	0	0	0	0	0	0	0	0	0	0	0	0	0
0	0	0	0	0	0	0	0	0	0	0	0	0	0	0	0	0	0	0
0	0	0	0	0	0	0	0	0	0	0	0	0	0	0	0	0	0	0
0	0	0	0	0	0	0	0	0	0	0	0	0	0	0	0	0	0	0
0	0	0	0	0	0	0	0	0	0	0	0	0	0	0	0	0	0	0
0	0	0	0	0	0	0	0	0	0	0	0	0	0	0	0	0	0	0
0	0	0	0	0	0	0	0	0	0	0	0	0	0	0	0	0	0	0
0	0	0	0	0	0	0	0	0	0	0	0	0	0	0	0	0	0	0
0	0	0	0	0	0	0	0	0	0	0	0	0	0	0	0	0	0	0
0	0	0	0	0	0	0	0	0	0	0	0	0	0	0	0	0	0	0
0	0	0	0	0	0	0	0	0	0	0	0	0	0	0	0	0	0	0
0	0	0	0	0	0	0	0	0	0	0	0	0	0	0	0	0	0	0
0	0	0	0	0	0	0	0	0	0	0	0	0	0	0	0	0	0	0
0	0	0	0	0	0	0	0	0	0	0	0	0	0	0	0	0	0	0
0	0	0	0	0	0	0	0	0	0	0	0	0	0	0	0	0	0	0
0	0	0	0	0	0	0	0	0	0	0	0	0	0	0	0	0	0	0
0	0	0	0	0	0	0	0	0	0	0	0	0	0	0	0	0	0	0
Frame 17 (34.00 ms)
0	0	0	0	0	0	0	0	0	0	0	0.3	1	1.3	0.7	0.3	0	0	0
0	0	0	0	0	0	0	0	0	0.7	2.3	5.3	8.3	9	6.3	3	0.7	0	0
0	0	0	0	0	0	0	0	1	5.7	12	20.7	24	20	16	11.3	5.7	1	0
0	0	0	0	0	0	0	0.3	4.3	14.7	17	18	19	19	20	20.3	16	3.3	0
0	0	0	0	0	0	0	1	9	24.3	21	19	23	24.7	25.7	27.7	16	2.7	0
0	0	0	0	0	0	0	1	8.7	24	22.7	21.7	25.7	24.7	22.7	15.7	5	0.7	0
0	0	0	0	0	0	0	0.7	5	14	19	17.7	17	16.7	11.3	4	0.7	0	0
0	0	0	0	0	0	0	0.3	2.3	7.3	10.7	8	5.7	3.7	1.7	0.3	0	0	0
0	0	0	0	0	0	0	0	0.3	1.3	1.7	1	0.7	0.3	0	0	0	0	0
0	0	0	0	0	0	0	0	0	0	0	0	0	0	0	0	0	0	0
0	0	0	0	0	0	0	0	0	0	0	0	0	0	0	0	0	0	0
0	0	0	0	0	0	0	0	0	0	0	0	0	0	0	0	0	0	0
0	0	0	0	0	0	0	0	0	0	0	0	0	0	0	0	0	0	0
0	0	0	0	0	0	0	0	0	0	0	0	0	0	0	0	0	0	0
0	0	0	0	0	0	0	0	0	0	0	0	0	0	0	0	0	0	0
0	0	0	0	0	0	0	0	0	0	0	0	0	0	0	0	0	0	0
0	0	0	0	0	0	0	0	0	0	0	0	0	0	0	0	0	0	0
0	0	0	0	0	0	0	0	0	0	0	0	0	0	0	0	0	0	0
0	0	0	0	0	0	0	0	0	0	0	0	0	0	0	0	0	0	0
0	0	0	0	0	0	0	0	0	0	0	0	0	0	0	0	0	0	0
0	0	0	0	0	0	0	0	0	0	0	0	0	0	0	0	0	0	0
0	0	0	0	0	0	0	0	0	0	0	0	0	0	0	0	0	0	0
0	0	0	0	0	0	0	0	0	0	0	0	0	0	0	0	0	0	0
0	0	0	0	0	0	0	0	0	0	0	0	0	0	0	0	0	0	0
0	0	0	0	0	0	0	0	0	0	0	0	0	0	0	0	0	0	0
0	0	0	0	0	0	0	0	0	0	0	0	0	0	0	0	0	0	0
0	0	0	0	0	0	0	0	0	0	0	0	0	0	0	0	0	0	0
0	0	0	0	0	0	0	0	0	0	0	0	0	0	0	0	0	0	0
0	0	0	0	0	0	0	0	0	0	0	0	0	0	0	0	0	0	0
0	0	0	0	0	0	0	0	0	0	0	0	0	0	0	0	0	0	0
0	0	0	0	0	0	0	0	0	0	0	0	0	0	0	0	0	0	0
0	0	0	0	0	0	0	0	0	0	0	0	0	0	0	0	0	0	0
0	0	0	0	0	0	0	0	0	0	0	0	0	0	0	0	0	0	0
Frame 18 (36.00 ms)
0	0	0	0	0	0	0	0	0	0	0	0	0.3	0.7	0.3	0	0	0	0
0	0	0	0	0	0	0	0	0	0.7	1.7	4.3	6.3	6.3	4.3	2	0.7	0	0
0	0	0	0	0	0	0	0	0.7	4.3	10	18.3	21.7	18	14.3	9.7	4.3	0.7	0
0	0	0	0	0	0	0	0.3	4	13.3	16	17	17.7	17.7	18.3	18.3	13.3	2.7	0
0	0	0	0	0	0	0	1	9	24.3	20.7	19	21.7	22.7	24	25.7	14.3	2.3	0
0	0	0	0	0	0	0	1	9.3	24.7	23	22	25.7	24	22.3	15.7	4.7	0.3	0
0	0	0	0	0	0	0	1	6.3	15.3	20.7	19	17.7	17	12	4.3	0.7	0	0
0	0	0	0	0	0	0	0.7	4	9	12.7	9.7	7	4.7	2	0.3	0	0	0
0	0	0	0	0	0	0	0	1	2.3	2.7	1.7	1	0.3	0	0	0	0	0
0	0	0	0	0	0	0	0	0	0.3	0	0	0	0	0	0	0	0	0
0	0	0	0	0	0	0	0	0	0	0	0	0	0	0	0	0	0	0
0	0	0	0	0	0	0	0	0	0	0	0	0	0	0	0	0	0	0
0	0	0	0	0	0	0	0	0	0	0	0	0	0	0	0	0	0	0
0	0	0	0	0	0	0	0	0	0	0	0	0	0	0	0	0	0	0
0	0	0	0	0	0	0	0	0	0	0	0	0	0	0	0	0	0	0
0	0	0	0	0	0	0	0	0	0	0	0	0	0	0	0	0	0	0
0	0	0	0	0	0	0	0	0	0	0	0	0	0	0	0	0	0	0
0	0	0	0	0	0	0	0	0	0	0	0	0	0	0	0	0	0	0
0	0	0	0	0	0	0	0	0	0	0	0	0	0	0	0	0	0	0
0	0	0	0	0	0	0	0	0	0	0	0	0	0	0	0	0	0	0
0	0	0	0	0	0	0	0	0	0	0	0	0	0	0	0	0	0	0
0	0	0	0	0	0	0	0	0	0	0	0	0	0	0	0	0	0	0
0	0	0	0	0	0	0	0	0	0	0	0	0	0	0	0	0	0	0
0	0	0	0	0	0	0	0	0	0	0	0	0	0	0	0	0	0	0
0	0	0	0	0	0	0	0	0	0	0	0	0	0	0	0	0	0	0
0	0	0	0	0	0	0	0	0	0	0	0	0	0	0	0	0	0	0
0	0	0	0	0	0	0	0	0	0	0	0	0	0	0	0	0	0	0
0	0	0	0	0	0	0	0	0	0	0	0	0	0	0	0	0	0	0
0	0	0	0	0	0	0	0	0	0	0	0	0	0	0	0	0	0	0
0	0	0	0	0	0	0	0	0	0	0	0	0	0	0	0	0	0	0
0	0	0	0	0	0	0	0	0	0	0	0	0	0	0	0	0	0	0
0	0	0	0	0	0	0	0	0	0	0	0	0	0	0	0	0	0	0
0	0	0	0	0	0	0	0	0	0	0	0	0	0	0	0	0	0	0
Frame 19 (38.00 ms)
0	0	0	0	0	0	0	0	0	0	0	0	0.3	0.3	0.3	0	0	0	0
0	0	0	0	0	0	0	0	0	0.3	1.3	3.7	5.3	5	3.3	1.3	0.3	0	0
0	0	0	0	0	0	0	0	0.7	3.3	8.7	16.7	20.7	17.3	13	8	3.3	0.3	0
0	0	0	0	0	0	0	0.3	3.7	12.7	15.3	16.3	17.3	17.3	17.7	16.7	11.3	2	0
0	0	0	0	0	0	0	1	9.3	24.3	20.7	18.3	21.3	22.3	23	24.3	13.3	2	0
0	0	0	0	0	0	0	1.3	10.7	26	23.7	22	25.7	24.3	22.3	15.7	4.7	0.3	0
0	0	0	0	0	0	0	1.3	7.7	17	22.3	20	18.7	18	12.7	5	0.7	0	0
0	0	0	0	0	0	0	1	5.3	11	15	11	8	6	2.7	0.7	0	0	0
0	0	0	0	0	0	0	0.3	2	4.7	4.7	2.3	1.3	0.7	0	0	0	0	0
0	0	0	0	0	0	0	0	0.7	1	0.7	0	0	0	0	0	0	0	0
0	0	0	0	0	0	0	0	0	0	0	0	0	0	0	0	0	0	0
0	0	0	0	0	0	0	0	0	0	0	0	0	0	0	0	0	0	0
0	0	0	0	0	0	0	0	0	0	0	0	0	0	0	0	0	0	0
0	0	0	0	0	0	0.3	0	0	0	0	0	0	0	0	0	0	0	0
0	0	0	0	0	0	0.3	0	0	0	0	0	0	0	0	0	0	0	0
0	0	0	0	0	0	0	0	0	0	0	0	0	0	0	0	0	0	0
0	0	0	0	0	0	0	0	0	0	0	0	0	0	0	0	0	0	0
0	0	0	0	0	0	0	0	0	0	0	0	0	0	0	0	0	0	0
0	0	0	0	0	0	0.3	0	0	0	0	0	0	0	0	0	0	0	0
0	0	0	0	0	0	0	0	0	0	0	0	0	0	0	0	0	0	0
0	0	0	0	0	0	0	0	0	0	0	0	0	0	0	0	0	0	0
0	0	0	0	0	0	0	0	0	0	0	0	0	0	0	0	0	0	0
0	0	0	0	0	0	0	0	0	0	0	0	0	0	0	0	0	0	0
0	0	0	0	0	0	0	0	0	0	0	0	0	0	0	0	0	0	0
0	0	0	0	0	0	0	0	0	0	0	0	0	0	0	0	0	0	0
0	0	0	0	0	0	0	0	0	0	0	0	0	0	0	0	0	0	0
0	0	0	0	0	0	0	0	0	0	0	0	0	0	0	0	0	0	0
0	0	0	0	0	0	0	0	0	0	0	0	0	0	0	0	0	0	0
0	0	0	0	0	0	0	0	0	0	0	0	0	0	0	0	0	0	0
0	0	0	0	0	0	0	0	0	0	0	0	0	0	0	0	0	0	0
0	0	0	0	0	0	0	0	0	0	0	0	0	0	0	0	0	0	0
0	0	0	0	0	0	0	0	0	0	0	0	0	0	0	0	0	0	0
0	0	0	0	0	0	0	0	0	0	0	0	0	0	0	0	0	0	0
Frame 20 (40.00 ms)
0	0	0	0	0	0	0	0	0	0	0	0	0	0.3	0	0	0	0	0
0	0	0	0	0	0	0	0	0	0.3	1	3	4.3	3.7	2.3	1	0.3	0	0
0	0	0	0	0	0	0	0	0.3	2.7	7.7	15	19.3	16	12	7	2.7	0.3	0
0	0	0	0	0	0	0	0.3	3.3	11.7	15	16	17	17	17	16	10	1.7	0
0	0	0	0	0	0	0	1.3	9.7	24.3	20.7	18.3	21.3	22	22.7	24.3	12.7	2	0
0	0	0	0	0	0	0	1.7	11.3	26.7	24	22.3	25.7	24.3	22.3	16	4.7	0.3	0
0	0	0	0	0	0	0	1.7	9	18.7	24	21.3	19.3	19	13.3	5.7	1	0	0
0	0	0	0	0	0	0	1.3	6.3	12.7	17.3	12.7	9.3	7.3	3	0.7	0	0	0
0	0	0	0	0	0	0	0.7	3	6	6.7	4	1.7	1	0.3	0	0	0	0
0	0	0	0	0	0	0	0.7	1.7	2	1.3	0.3	0	0	0	0	0	0	0
0	0	0	0	0	0	0	0.3	0.7	0.3	0	0	0	0	0	0	0	0	0
0	0	0	0	0	0	0	0	0	0	0	0	0	0	0	0	0	0	0
0	0	0	0	0	0	0.3	0	0	0	0	0	0	0	0	0	0	0	0
0	0	0	0	0	0.3	0.7	0.3	0	0	0	0	0	0	0	0	0	0	0
0	0	0	0	0	0.3	0.7	0	0	0	0	0	0	0	0	0	0	0	0
0	0	0	0	0	0.3	0.3	0	0	0	0	0	0	0	0	0	0	0	0
0	0	0	0	0	0.3	0.3	0.3	0	0	0	0	0	0	0	0	0	0	0
0	0	0	0	0	0.3	0.3	0	0	0	0	0	0	0	0	0	0	0	0
0	0	0	0	0.3	0.3	0.3	0.3	0	0	0	0	0	0	0	0	0	0	0
0	0	0	0	0	0.3	0.3	0	0	0	0	0	0	0	0	0	0	0	0
0	0	0	0	0	0	0	0	0	0	0	0	0	0	0	0	0	0	0
0	0	0	0	0	0	0	0	0	0	0	0	0	0	0	0	0	0	0
0	0	0	0	0	0	0	0	0	0	0	0	0	0	0	0	0	0	0
0	0	0	0	0	0	0	0	0	0	0	0	0	0	0	0	0	0	0
0	0	0	0	0	0	0	0	0	0	0	0	0	0	0	0	0	0	0
0	0	0	0	0	0	0	0	0	0	0	0	0	0	0	0	0	0	0
0	0	0	0	0	0	0	0	0	0	0	0	0	0	0	0	0	0	0
0	0	0	0	0	0	0	0	0	0	0	0	0	0	0	0	0	0	0
0	0	0	0	0	0	0	0	0	0	0	0	0	0	0	0	0	0	0
0	0	0	0	0	0	0	0	0	0	0	0	0	0	0	0	0	0	0
0	0	0	0	0	0	0	0	0	0	0	0	0	0	0	0	0	0	0
0	0	0	0	0	0	0	0	0	0	0	0	0	0	0	0	0	0	0
0	0	0	0	0	0	0	0	0	0	0	0	0	0	0	0	0	0	0
Frame 21 (42.00 ms)
0	0	0	0	0	0	0	0	0	0	0	0	0	0	0	0	0	0	0
0	0	0	0	0	0	0	0	0	0.3	1	2.3	3.7	3.3	2	0.7	0	0	0
0	0	0	0	0	0	0	0	0.3	2.3	6.3	13.3	17.7	15	10.7	6	2	0.3	0
0	0	0	0	0	0	0	0.3	3.3	11	14.3	15	16.3	16.3	16.3	15	8.3	1.3	0
0	0	0	0	0	0	0	1.3	9.7	24	20	18	20.7	21.7	22	23.3	11.7	1.7	0
0	0	0	0	0	0	0	1.7	11.7	27	24.3	22.7	25.7	24.3	22.7	16	4.7	0.3	0
0	0	0	0	0	0	0	2.3	9.7	19.7	25	22	20	19.7	14.3	6.3	1	0	0
0	0	0	0	0	0	0.3	2	7.3	14	19	14	10	8	3.7	1	0	0	0
0	0	0	0	0	0	0	1.3	4	7.3	8	5.3	2.3	1.3	0.3	0	0	0	0
0	0	0	0	0	0	0	1.3	3	3.3	2	0.7	0.3	0	0	0	0	0	0
0	0	0	0	0	0	0.3	1	1	0.7	0	0	0	0	0	0	0	0	0
0	0	0	0	0	0	0.7	0.3	0	0	0	0	0	0	0	0	0	0	0
0	0	0	0	0	0.3	1	0.3	0	0	0	0	0	0	0	0	0	0	0
0	0	0	0	0	0.7	1.3	0.3	0	0	0	0	0	0	0	0	0	0	0
0	0	0	0	0	0.7	1	0.3	0	0	0	0	0	0	0	0	0	0	0
0	0	0	0	0.3	1	0.7	0.3	0	0	0	0	0	0	0	0	0	0	0
0	0	0	0	0.3	1	0.7	0.7	0	0	0	0	0	0	0	0	0	0	0
0	0	0	0.3	0.3	0.7	0.7	0.7	0	0	0	0	0	0	0	0	0	0	0
0	0	0	0.3	0.7	0.7	1	1	0.3	0	0	0	0	0	0	0	0	0	0
0	0	0	0.3	0.3	1	1	0.7	0.3	0	0	0	0	0	0	0	0	0	0
0	0	0	0	0	0.3	0.3	0	0	0	0	0	0	0	0	0	0	0	0
0	0	0	0	0	0	0	0	0	0	0	0	0	0	0	0	0	0	0
0	0	0	0	0	0	0	0	0	0	0	0	0	0	0	0	0	0	0
0	0	0	0	0	0	0	0	0	0	0	0	0	0	0	0	0	0	0
0	0	0	0	0	0	0	0	0	0	0	0	0	0	0	0	0	0	0
0	0	0	0	0	0	0	0	0	0	0	0	0	0	0	0	0	0	0
0	0	0	0	0	0	0	0	0	0	0	0	0	0	0	0	0	0	0
0	0	0	0	0	0	0	0	0	0	0	0	0	0	0	0	0	0	0
0	0	0	0	0	0	0	0	0	0	0	0	0	0	0	0	0	0	0
0	0	0	0	0	0	0	0	0	0	0	0	0	0	0	0	0	0	0
0	0	0	0	0	0	0	0	0	0	0	0	0	0	0	0	0	0	0
0	0	0	0	0	0	0	0	0	0	0	0	0	0	0	0	0	0	0
0	0	0	0	0	0	0	0	0	0	0	0	0	0	0	0	0	0	0
Frame 22 (44.00 ms)
0	0	0	0	0	0	0	0	0	0	0	0	0	0	0	0	0	0	0
0	0	0	0	0	0	0	0	0	0	0.7	2	3	2.7	1.7	0.7	0	0	0
0	0	0	0	0	0	0	0	0.3	1.7	5.3	11.3	15.7	13.3	9.3	4.7	1.3	0	0
0	0	0	0	0	0	0	0.3	2.7	9.7	13.3	14	15.3	15.3	15.3	13.7	6.7	1	0
0	0	0	0	0	0	0	1	9.3	23.3	19.3	17.7	20	20.3	21	22.3	10.3	1.3	0
0	0	0	0	0	0	0	2	11.7	27	24.3	22	24.7	22.7	21	16	4.7	0.3	0
0	0	0	0	0	0	0.3	2.7	10.3	20.3	25.7	22.3	20	19.7	14.3	6.7	1	0	0
0	0	0	0	0	0	0.3	2.7	8	15	20.3	15	10.7	8.7	4.3	1.3	0	0	0
0	0	0	0	0	0	0.3	1.7	4.7	8.3	9.3	6.3	3.3	1.7	0.3	0	0	0	0
0	0	0	0	0	0	0.3	2	4	4.3	2.7	1	0.3	0	0	0	0	0	0
0	0	0	0	0	0	0.7	1.3	1.7	1.3	0.3	0	0	0	0	0	0	0	0
0	0	0	0	0	0.3	1.3	1	0.3	0	0	0	0	0	0	0	0	0	0
0	0	0	0	0	0.7	1.7	0.7	0	0	0	0	0	0	0	0	0	0	0
0	0	0	0	0.3	2	2.7	0.7	0	0	0	0	0	0	0	0	0	0	0
0	0	0	0	0.3	1.3	1.7	0.3	0	0	0	0	0	0	0	0	0	0	0
0	0	0	0	0.7	2	1.3	0.3	0	0	0	0	0	0	0	0	0	0	0
0	0	0	0.3	1	1.7	1.3	1	0.3	0	0	0	0	0	0	0	0	0	0
0	0	0	0.7	1	1.3	1.3	1.3	0.7	0	0	0	0	0	0	0	0	0	0
0	0	0	1	1.3	1.3	1.7	2	1	0	0	0	0	0	0	0	0	0	0
0	0	0	0.7	1	1.7	2	1.3	1	0	0	0	0	0	0	0	0	0	0
0	0	0	0	0.3	0.7	1	0.7	0.3	0	0	0	0	0	0	0	0	0	0
0	0	0	0	0	0	0.3	0.3	0.3	0	0	0	0	0	0	0	0	0	0
0	0	0	0	0	0	0	0	0	0	0	0	0	0	0	0	0	0	0
0	0	0	0	0	0	0	0	0	0	0	0	0	0	0	0	0	0	0
0	0	0	0	0	0	0	0	0	0	0	0	0	0	0	0	0	0	0
0	0	0	0	0	0	0	0	0	0	0	0	0	0	0	0	0	0	0
0	0	0	0	0	0	0	0	0	0	0	0	0	0	0	0	0	0	0
0	0	0	0	0	0	0	0	0	0	0	0	0	0	0	0	0	0	0
0	0	0	0	0	0	0	0	0	0	0	0	0	0	0	0	0	0	0
0	0	0	0	0	0	0	0	0	0	0	0	0	0	0	0	0	0	0
0	0	0	0	0	0	0	0	0	0	0	0	0	0	0	0	0	0	0
0	0	0	0	0	0	0	0	0	0	0	0	0	0	0	0	0	0	0
0	0	0	0	0	0	0	0	0	0	0	0	0	0	0	0	0	0	0
Frame 23 (46.00 ms)
0	0	0	0	0	0	0	0	0	0	0	0	0	0	0	0	0	0	0
0	0	0	0	0	0	0	0	0	0	0.7	1.7	2.7	2	1.3	0.3	0	0	0
0	0	0	0	0	0	0	0	0.3	1.7	4.3	9.3	13.3	11.7	7.7	3.7	1	0	0
0	0	0	0	0	0	0	0.3	2.3	8.3	12	13	14	14.3	14.3	12.3	6	1	0
0	0	0	0	0	0	0	1	8.3	20.7	17.7	16.7	18.7	19	20	21.7	12	2	0
0	0	0	0	0	0	0	2	11.7	26.3	23.7	20.7	23	21.3	19.7	15.7	5	0.3	0
0	0	0	0	0	0	0.3	2.7	10.7	20.7	25.7	22.3	20	19.7	14.3	7	1.3	0	0
0	0	0	0	0	0	0.3	3	8.3	15.7	20.7	15.3	11.3	9.3	5	1.3	0	0	0
0	0	0	0	0	0	0.3	2	5	9	10	7	4.3	2	0.7	0	0	0	0
0	0	0	0	0	0	0.7	2.3	4.7	5.3	3.7	1.7	0.7	0	0	0	0	0	0
0	0	0	0	0	0.3	1.3	2	2.3	1.7	0.7	0	0	0	0	0	0	0	0
0	0	0	0	0	0.3	2	1.7	0.7	0.3	0	0	0	0	0	0	0	0	0
0	0	0	0	0.3	1.3	2.3	1.3	0.3	0	0	0	0	0	0	0	0	0	0
0	0	0	0	0.7	3	3.3	1	0.3	0	0	0	0	0	0	0	0	0	0
0	0	0	0	0.7	2.3	2	0.7	0	0	0	0	0	0	0	0	0	0	0
0	0	0	0.3	1.3	3	1.7	0.7	0	0	0	0	0	0	0	0	0	0	0
0	0	0	0.7	2	2.7	2	1.3	0.3	0	0	0	0	0	0	0	0	0	0
0	0	0.3	1.3	1.7	2	2.3	2.3	1	0	0	0	0	0	0	0	0	0	0
0	0	0.3	1.7	2	2	2.7	3	1.7	0.3	0	0	0	0	0	0	0	0	0
0	0	0.3	1.3	2	3	3	2	1.3	0.3	0	0	0	0	0	0	0	0	0
0	0	0	0.3	0.7	1.7	1.7	1	1	0.3	0	0	0	0	0	0	0	0	0
0	0	0	0	0	0.7	1	0.7	0.7	0	0	0	0	0	0	0	0	0	0
0	0	0	0	0	0	0.3	0	0	0	0	0	0	0	0	0	0	0	0
0	0	0	0	0	0	0	0	0	0	0	0	0	0	0	0	0	0	0
0	0	0	0	0	0	0	0	0	0	0	0	0	0	0	0	0	0	0
0	0	0	0	0	0	0	0	0	0	0	0	0	0	0	0	0	0	0
0	0	0	0	0	0	0	0	0	0	0	0	0	0	0	0	0	0	0
0	0	0	0	0	0	0	0	0	0	0	0	0	0	0	0	0	0	0
0	0	0	0	0	0	0	0	0	0	0	0	0	0	0	0	0	0	0
0	0	0	0	0	0	0	0	0	0	0	0	0	0	0	0	0	0	0
0	0	0	0	0	0	0	0	0	0	0	0	0	0	0	0	0	0	0
0	0	0	0	0	0	0	0	0	0	0	0	0	0	0	0	0	0	0
0	0	0	0	0	0	0	0	0	0	0	0	0	0	0	0	0	0	0
Frame 24 (48.00 ms)
0	0	0	0	0	0	0	0	0	0	0	0	0	0	0	0	0	0	0
0	0	0	0	0	0	0	0	0	0	0.3	1.3	2	1.7	1	0.3	0	0	0
0	0	0	0	0	0	0	0	0.3	1.3	3.7	7.7	11.3	10	6.7	3.3	1	0	0
0	0	0	0	0	0	0	0.3	2	7.3	11	11.7	13	13.3	13	11.3	5.3	0.7	0
0	0	0	0	0	0	0	1	7.7	18.7	16.7	15.7	17.3	17.7	18.7	20.7	11.3	1.7	0
0	0	0	0	0	0	0	2	11.3	26	23	19.7	21.7	20	19	15	4.7	0.3	0
0	0	0	0	0	0	0.3	2.7	10.7	20.7	25.7	22	19.3	19	14.3	7.3	1.3	0	0
0	0	0	0	0	0	0.3	3	8.7	16	21	15.7	11.3	9.3	5.3	1.7	0	0	0
0	0	0	0	0	0	0.3	2.3	5.3	9.3	11	7.7	4.7	2.3	0.7	0	0	0	0
0	0	0	0	0	0	1	2.7	5.3	6	4.7	2	0.7	0.3	0	0	0	0	0
0	0	0	0	0	0.3	1.7	2.3	2.3	2.3	1	0.3	0	0	0	0	0	0	0
0	0	0	0	0	0.7	2.7	2	1	0.3	0	0	0	0	0	0	0	0	0
0	0	0	0	0.3	2	3	1.7	0.7	0	0	0	0	0	0	0	0	0	0
0	0	0	0	0.7	4	4	1.3	0.3	0	0	0	0	0	0	0	0	0	0
0	0	0	0	1	3.3	2.7	1	0	0	0	0	0	0	0	0	0	0	0
0	0	0	0.3	2	4	2.3	0.7	0	0	0	0	0	0	0	0	0	0	0
0	0	0	1	3	3.7	2.7	1.7	0.7	0	0	0	0	0	0	0	0	0	0
0	0	0.3	1.7	2.3	3	3.3	3.3	1.3	0.3	0	0	0	0	0	0	0	0	0
0	0	0.7	2.3	2.7	3	4	4.3	2.3	0.3	0	0	0	0	0	0	0	0	0
0	0	0.7	2.3	2.7	3.7	3.7	3	2.3	1	0	0	0	0	0	0	0	0	0
0	0	0	0.7	1	2.3	2.3	1.7	1.3	1	0	0	0	0	0	0	0	0	0
0	0	0	0	0.3	1.3	1.7	1.3	1	0.3	0	0	0	0	0	0	0	0	0
0	0	0	0	0	0.3	0.3	0.3	0.3	0	0	0	0	0	0	0	0	0	0
0	0	0	0	0	0	0	0	0	0	0	0	0	0	0	0	0	0	0
0	0	0	0	0	0	0	0	0	0	0	0	0	0	0	0	0	0	0
0	0	0	0	0	0	0	0	0	0	0	0	0	0	0	0	0	0	0
0	0	0	0	0	0	0	0	0	0	0	0	0	0	0	0	0	0	0
0	0	0	0	0	0	0	0	0	0	0	0	0	0	0	0	0	0	0
0	0	0	0	0	0	0	0	0	0	0	0	0	0	0	0	0	0	0
0	0	0	0	0	0	0	0	0	0	0	0	0	0	0	0	0	0	0
0	0	0	0	0	0	0	0	0	0	0	0	0	0	0	0	0	0	0
0	0	0	0	0	0	0	0	0	0	0	0	0	0	0	0	0	0	0
0	0	0	0	0	0	0	0	0	0	0	0	0	0	0	0	0	0	0
Frame 25 (50.00 ms)
0	0	0	0	0	0	0	0	0	0	0	0	0	0	0	0	0	0	0
0	0	0	0	0	0	0	0	0	0	0.3	1	1.7	1.7	0.7	0.3	0	0	0
0	0	0	0	0	0	0	0	0	1	3	6.3	9.3	8.3	5.7	2.7	0.7	0	0
0	0	0	0	0	0	0	0.3	1.7	6	10	10.7	11.7	12	12	10.3	5	0.7	0
0	0	0	0	0	0	0	1	6.7	16.7	15.3	15	16	16.3	17.3	19	10.7	1.7	0
0	0	0	0	0	0	0	1.7	10.7	25	21.7	19	20.3	18.3	18	14.7	4.7	0.3	0
0	0	0	0	0	0	0.3	2.7	10.3	20.7	25.3	21.7	18.7	17.7	14	7.7	1.3	0	0
0	0	0	0	0	0	0.3	3.3	9	16.3	21.3	15.7	11.3	9.3	5.7	1.7	0.3	0	0
0	0	0	0	0	0	0.3	2.7	6	9.7	11	8	5.3	2.7	1	0	0	0	0
0	0	0	0	0	0	1	3	6	6.7	5.3	2.3	1	0.3	0	0	0	0	0
0	0	0	0	0	0.3	2	2.7	3	3	1	0.3	0	0	0	0	0	0	0
0	0	0	0	0	1	3	2.3	1.3	0.7	0	0	0	0	0	0	0	0	0
0	0	0	0	0.3	2.3	3.3	1.7	1	0.3	0	0	0	0	0	0	0	0	0
0	0	0	0	1	4.7	4.3	1.7	0.7	0	0	0	0	0	0	0	0	0	0
0	0	0	0	1.3	4	3	1	0.3	0	0	0	0	0	0	0	0	0	0
0	0	0	0.3	2.7	4.7	2.7	1	0	0	0	0	0	0	0	0	0	0	0
0	0	0.3	1.3	3.7	4.3	3	2	0.7	0	0	0	0	0	0	0	0	0	0
0	0	0.3	2.3	3	3.7	4.3	4	2	0.3	0	0	0	0	0	0	0	0	0
0	0	1	3	3.3	3.7	4.7	5.3	3	0.7	0	0	0	0	0	0	0	0	0
0	0	1	3	3.3	4.3	4.3	3.7	3	1.3	0.3	0	0	0	0	0	0	0	0
0	0	0.3	1	1.7	2.7	2.7	2	2	1.3	0.3	0	0	0	0	0	0	0	0
0	0	0	0.3	0.7	2	2.7	2	1.7	1	0.3	0.3	0.3	0	0	0	0	0	0
0	0	0	0	0	0.3	0.7	0.7	0.7	0.3	0	0	0	0	0	0	0	0	0
0	0	0	0	0	0	0	0	0	0	0	0	0	0	0	0	0	0	0
0	0	0	0	0	0	0	0	0	0	0	0	0	0	0	0	0	0	0
0	0	0	0	0	0	0	0	0	0	0	0	0	0	0	0	0	0	0
0	0	0	0	0	0	0	0	0	0	0	0	0	0	0	0	0	0	0
0	0	0	0	0	0	0	0	0	0	0	0	0	0	0	0	0	0	0
0	0	0	0	0	0	0	0	0	0	0	0	0	0	0	0	0	0	0
0	0	0	0	0	0	0	0	0	0	0	0	0	0	0	0	0	0	0
0	0	0	0	0	0	0	0	0	0	0	0	0	0	0	0	0	0	0
0	0	0	0	0	0	0	0	0	0	0	0	0	0	0	0	0	0	0
0	0	0	0	0	0	0	0	0	0	0	0	0	0	0	0	0	0	0
Frame 26 (52.00 ms)
0	0	0	0	0	0	0	0	0	0	0	0	0	0	0	0	0	0	0
0	0	0	0	0	0	0	0	0	0	0.3	0.7	1.3	1.3	0.7	0.3	0	0	0
0	0	0	0	0	0	0	0	0	0.7	2.7	5.3	8	7.7	5	2.3	0.7	0	0
0	0	0	0	0	0	0	0	1.3	5.3	9	9.7	10.3	11	11.3	9.7	4.7	0.7	0
0	0	0	0	0	0	0	0.7	5.7	14.7	14.3	14.3	15	15.3	16.3	18.3	10.3	1.7	0
0	0	0	0	0	0	0	1.7	10	22.7	20.3	18	19	17.7	17	14.3	4.3	0.3	0
0	0	0	0	0	0	0.3	2.7	10.3	20	25	20.3	18	16.7	14	7.7	1.3	0	0
0	0	0	0	0	0	0.3	3	9	16.7	21.3	15.7	11.3	9.3	6	2	0.3	0	0
0	0	0	0	0	0	0.3	2.7	6.3	10	11.7	8.3	5.7	3	1	0	0	0	0
0	0	0	0	0	0	1.3	3.3	6.3	7.3	6	2.7	1	0.3	0	0	0	0	0
0	0	0	0	0	0.3	2	3	3.3	3.3	1.7	0.3	0	0	0	0	0	0	0
0	0	0	0	0	1	3.3	2.7	1.7	1	0.3	0	0	0	0	0	0	0	0
0	0	0	0	0.3	2.7	4	2	1	0.3	0	0	0	0	0	0	0	0	0
0	0	0	0	1	5.3	5	1.7	0.7	0	0	0	0	0	0	0	0	0	0
0	0	0	0	1.3	4.7	3.3	1.3	0.3	0	0	0	0	0	0	0	0	0	0
0	0	0	0.7	3	5	3	1.3	0.3	0	0	0	0	0	0	0	0	0	0
0	0	0.3	1.7	4	5	3.7	2.3	0.7	0	0	0	0	0	0	0	0	0	0
0	0	0.7	2.7	3.3	4.3	5	4.7	2.3	0.3	0	0	0	0	0	0	0	0	0
0	0	1.3	3.7	3.7	4	5.3	6	3.7	0.7	0	0	0	0	0	0	0	0	0
0	0	1.3	3.7	4	5	5	4.3	3.7	1.7	0.7	0	0	0	0	0	0	0	0
0	0	0.3	1.7	2.3	3.3	3	2.7	2.3	2	1	0.3	0.3	0.3	0	0	0	0	0
0	0	0	0.3	1	2.7	3.3	2.7	2	1.7	1	0.7	0.7	0.3	0	0	0	0	0
0	0	0	0	0.3	1	1.3	1.3	1	1	0.7	0.3	0	0	0	0	0	0	0
0	0	0	0	0	0	0	0.3	0	0.3	0	0	0	0	0	0	0	0	0
0	0	0	0	0	0	0	0	0	0	0	0	0	0	0	0	0	0	0
0	0	0	0	0	0	0	0	0	0	0	0	0	0	0	0	0	0	0
0	0	0	0	0	0	0	0	0	0	0	0	0	0	0	0	0	0	0
0	0	0	0	0	0	0	0	0	0	0	0	0	0	0	0	0	0	0
0	0	0	0	0	0	0	0	0	0	0	0	0	0	0	0	0	0	0
0	0	0	0	0	0	0	0	0	0	0	0	0	0	0	0	0	0	0
0	0	0	0	0	0	0	0	0	0	0	0	0	0	0	0	0	0	0
0	0	0	0	0	0	0	0	0	0	0	0	0	0	0	0	0	0	0
0	0	0	0	0	0	0	0	0	0	0	0	0	0	0	0	0	0	0
Frame 27 (54.00 ms)
0	0	0	0	0	0	0	0	0	0	0	0	0	0	0	0	0	0	0
0	0	0	0	0	0	0	0	0	0	0.3	0.7	1.3	1	0.7	0.3	0	0	0
0	0	0	0	0	0	0	0	0	0.7	2	4.3	6.7	6.7	4.3	2.3	0.7	0	0
0	0	0	0	0	0	0	0	1	4.3	8.3	9	9.7	10.3	10.3	9.3	4.7	0.7	0
0	0	0	0	0	0	0	0.7	5	13.3	13.3	13.3	14	14.3	15.3	17.7	10.3	1.7	0
0	0	0	0	0	0	0	1.3	9.3	21.3	19	16.7	18.3	16.7	16.3	14	4.3	0.3	0
0	0	0	0	0	0	0.3	2.3	10	20	24.3	19	17.3	16.3	13.7	8	1.3	0	0
0	0	0	0	0	0	0.3	3	9	16.7	21.3	15.3	11.3	9.3	6	2.3	0.3	0	0
0	0	0	0	0	0	0.3	2.7	6.3	10.3	12	8.3	6	3.3	1	0.3	0	0	0
0	0	0	0	0	0.3	1.3	3.7	6.7	8	6.7	3.3	1.3	0.3	0	0	0	0	0
0	0	0	0	0	0.3	2.3	3.3	3.7	3.7	2	0.7	0	0	0	0	0	0	0
0	0	0	0	0	1	3.3	2.7	2	1	0.3	0	0	0	0	0	0	0	0
0	0	0	0	0.3	3	4	2.3	1.3	0.3	0	0	0	0	0	0	0	0	0
0	0	0	0	1.3	6	5.3	2	1	0.3	0	0	0	0	0	0	0	0	0
0	0	0	0	1.7	5	4	1.7	0.7	0	0	0	0	0	0	0	0	0	0
0	0	0	0.7	3.3	5.7	3.3	1.3	0.3	0	0	0	0	0	0	0	0	0	0
0	0	0.3	2	4.7	5.7	4.3	3	1	0	0	0	0	0	0	0	0	0	0
0	0	0.7	3	3.7	4.7	5.7	5.3	2.7	0.3	0	0	0	0	0	0	0	0	0
0	0.3	1.7	4	4	4.7	5.7	6.7	4	1	0.3	0	0	0	0	0	0	0	0
0	0.3	1.7	4	4.3	5.7	5.7	5	4.3	2.3	1	0.3	0.3	0.3	0	0	0	0	0
0	0	0.7	2.3	2.7	3.7	3.3	2.7	2.7	2.7	1.7	1	1	1.3	0.3	0	0	0	0
0	0	0	0.3	1.7	3	3.7	3.3	2.7	2.3	2	1.7	1.7	1.3	0.3	0	0	0	0
0	0	0	0	0.3	1.3	2	2	1.7	2.3	1.7	1	0.7	0.3	0	0	0	0	0
0	0	0	0	0	0	0.3	0.3	0.3	0.7	0.3	0	0	0	0	0	0	0	0
0	0	0	0	0	0	0	0	0	0	0	0	0	0	0	0	0	0	0
0	0	0	0	0	0	0	0	0	0	0	0	0	0	0	0	0	0	0
0	0	0	0	0	0	0	0	0	0	0	0	0	0	0	0	0	0	0
0	0	0	0	0	0	0	0	0	0	0	0	0	0	0	0	0	0	0
0	0	0	0	0	0	0	0	0	0	0	0	0	0	0	0	0	0	0
0	0	0	0	0	0	0	0	0	0	0	0	0	0	0	0	0	0	0
0	0	0	0	0	0	0	0	0	0	0	0	0	0	0	0	0	0	0
0	0	0	0	0	0	0	0	0	0	0	0	0	0	0	0	0	0	0
0	0	0	0	0	0	0	0	0	0	0	0	0	0	0	0	0	0	0
Frame 28 (56.00 ms)
0	0	0	0	0	0	0	0	0	0	0	0	0	0	0	0	0	0	0
0	0	0	0	0	0	0	0	0	0	0	0.7	1	1	0.7	0	0	0	0
0	0	0	0	0	0	0	0	0	0.3	1.7	3.7	5.7	5.7	4	2	0.7	0	0
0	0	0	0	0	0	0	0	0.7	3.7	7.3	8.3	8.7	9.7	9.7	8.7	4.7	0.7	0
0	0	0	0	0	0	0	0.3	4	11.7	12	12.7	13	13.3	14.7	17	10.7	1.7	0
0	0	0	0	0	0	0	1	8	19	17.7	16	17.3	15.7	16	13.7	4.7	0.7	0
0	0	0	0	0	0	0	2	9.7	18.7	22.7	18.3	16.7	15.3	13.3	8	1.3	0	0
0	0	0	0	0	0	0.3	2.7	8.7	16.7	21	15.3	11.3	9	6.3	2.3	0.3	0	0
0	0	0	0	0	0	0.7	2.7	6.7	10.7	12	8.7	6.3	3.7	1.3	0.3	0	0	0
0	0	0	0	0	0.3	1.3	3.7	7	8.3	7	3.7	1.7	0.7	0	0	0	0	0
0	0	0	0	0	0.3	2.3	3.7	3.7	4	2.3	0.7	0	0	0	0	0	0	0
0	0	0	0	0	1	3.7	3	2.3	1.7	0.3	0	0	0	0	0	0	0	0
0	0	0	0	0.3	3	4.3	2.3	1.3	0.7	0	0	0	0	0	0	0	0	0
0	0	0	0	1.3	6	5.7	2.3	1.3	0.3	0	0	0	0	0	0	0	0	0
0	0	0	0.3	2	5.3	4.3	2	0.7	0	0	0	0	0	0	0	0	0	0
0	0	0	1	4	6	3.7	1.7	0.7	0	0	0	0	0	0	0	0	0	0
0	0	0.3	2.3	5.3	6	4.7	3.3	1.3	0.3	0	0	0	0	0	0	0	0	0
0	0	0.7	3.3	4	5	6.3	6	3.3	0.7	0	0	0	0	0	0	0	0	0
0	0.3	1.7	4.3	4.7	5	6.3	7.3	4.7	1.3	0.3	0	0	0	0	0	0	0	0
0	0.3	2	4.3	5	6.3	6	5.3	4.7	2.7	1.3	0.7	0.7	0.7	0.3	0	0	0	0
0	0	1	2.7	3.3	4	3.7	3	3.3	3	2	1.7	2	2.3	1	0	0	0	0
0	0	0	0.7	1.7	3.7	4.3	4	3.3	3.3	3.7	3.7	2.7	2.7	1	0	0	0	0
0	0	0	0	0.3	1.7	2.7	3	2.7	3.7	3.3	3	1.3	0.7	0.3	0	0	0	0
0	0	0	0	0	0.3	0.3	0.7	1	1.3	1	0.7	0.3	0	0	0	0	0	0
0	0	0	0	0	0	0	0	0	0	0	0	0	0	0	0	0	0	0
0	0	0	0	0	0	0	0	0	0	0	0	0	0	0	0	0	0	0
0	0	0	0	0	0	0	0	0	0	0	0	0	0	0	0	0	0	0
0	0	0	0	0	0	0	0	0	0	0	0	0	0	0	0	0	0	0
0	0	0	0	0	0	0	0	0	0	0	0	0	0	0	0	0	0	0
0	0	0	0	0	0	0	0	0	0	0	0	0	0	0	0	0	0	0
0	0	0	0	0	0	0	0	0	0	0	0	0	0	0	0	0	0	0
0	0	0	0	0	0	0	0	0	0	0	0	0	0	0	0	0	0	0
0	0	0	0	0	0	0	0	0	0	0	0	0	0	0	0	0	0	0
Frame 29 (58.00 ms)
0	0	0	0	0	0	0	0	0	0	0	0	0	0	0	0	0	0	0
0	0	0	0	0	0	0	0	0	0	0	0.3	0.7	0.7	0.3	0	0	0	0
0	0	0	0	0	0	0	0	0	0.3	1.7	3	4.7	5	3.3	2	0.7	0	0
0	0	0	0	0	0	0	0	0.7	3	6.7	7.7	8.3	8.7	9.3	8.7	4.7	0.7	0
0	0	0	0	0	0	0	0.3	3.3	10	11	12	12.7	12.7	14	17	11	2	0
0	0	0	0	0	0	0	1	7.3	17.3	16.3	15.3	16.7	15	15.3	13.7	5	0.7	0
0	0	0	0	0	0	0	2	9.3	18	20.7	17.3	16.3	14.7	13.3	8.3	1.7	0	0
0	0	0	0	0	0	0.3	2.3	8.7	16	19.7	14.7	11.3	9.3	6.3	2.7	0.3	0	0
0	0	0	0	0	0	0.3	2.7	6.7	10.7	12	9	6.7	4	1.3	0.3	0	0	0
0	0	0	0	0	0.3	1.3	4	7.3	8.3	7.3	4.3	2	0.7	0	0	0	0	0
0	0	0	0	0	0.3	2.3	3.7	4	4.3	2.3	1	0.3	0	0	0	0	0	0
0	0	0	0	0	1	3.7	3.3	2.3	1.7	0.7	0	0	0	0	0	0	0	0
0	0	0	0	0.3	3	4.3	2.7	1.7	1	0	0	0	0	0	0	0	0	0
0	0	0	0	1.3	6.3	6	2.7	1.7	0.7	0	0	0	0	0	0	0	0	0
0	0	0	0.3	2	5.7	4.7	2.3	1	0.3	0	0	0	0	0	0	0	0	0
0	0	0	1	4	6.7	4	1.7	0.7	0	0	0	0	0	0	0	0	0	0
0	0	0.3	2.7	5.7	6.3	5	3.7	1.7	0.3	0	0	0	0	0	0	0	0	0
0	0	1	3.7	4.3	5.3	7	6.7	3.7	0.7	0	0	0	0	0	0	0	0	0
0	0.3	2	4.7	4.7	5.3	6.7	8	5	1.7	0.3	0.3	0	0	0	0	0	0	0
0	0.3	2.3	4.3	5.3	6.7	6.3	5.7	5.3	3.3	1.7	1	1	1	0.3	0	0	0	0
0	0	1	3	3.7	4.7	4	3.3	3.7	3.7	3	2.7	3	3.3	1.7	0.3	0	0	0
0	0	0	1	2.3	4	5	4.7	4	4.7	5	5.3	4	4	2.3	0.7	0	0	0
0	0	0	0	0.7	2.3	3.3	4	3.7	4.7	5	5.3	3.3	1.7	1.3	0.3	0	0	0
0	0	0	0	0	0.3	0.7	1.3	1.7	2.3	2	1.3	0.7	0.3	0.3	0	0	0	0
0	0	0	0	0	0	0	0	0.3	0.3	0.3	0	0	0	0	0	0	0	0
0	0	0	0	0	0	0	0	0	0	0	0	0	0	0	0	0	0	0
0	0	0	0	0	0	0	0	0	0	0	0	0	0	0	0	0	0	0
0	0	0	0	0	0	0	0	0	0	0	0	0	0	0	0	0	0	0
0	0	0	0	0	0	0	0	0	0	0	0	0	0	0	0	0	0	0
0	0	0	0	0	0	0	0	0	0	0	0	0	0	0	0	0	0	0
0	0	0	0	0	0	0	0	0	0	0	0	0	0	0	0	0	0	0
0	0	0	0	0	0	0	0	0	0	0	0	0	0	0	0	0	0	0
0	0	0	0	0	0	0	0	0	0	0	0	0	0	0	0	0	0	0
Frame 30 (60.00 ms)
0	0	0	0	0	0	0	0	0	0	0	0	0	0	0	0	0	0	0
0	0	0	0	0	0	0	0	0	0	0	0.3	0.7	0.7	0.3	0	0	0	0
0	0	0	0	0	0	0	0	0	0.3	1.3	2.3	4.3	4.3	3	1.7	0.7	0	0
0	0	0	0	0	0	0	0	0.3	2.7	6	7	7.7	8.3	8.7	8.3	4.7	0.7	0
0	0	0	0	0	0	0	0.3	2.7	8.7	10	11.7	12	12.3	13.7	16.7	11.3	2	0
0	0	0	0	0	0	0	0.7	6.3	16	15.7	14.7	16.3	14.7	15	13.7	5.3	0.7	0
0	0	0	0	0	0	0	1.7	8.7	17.3	20.3	17	16	14.7	13.3	8.3	1.7	0	0
0	0	0	0	0	0	0.3	2.3	8.7	16.3	20.7	15	11.3	9.3	6.7	2.7	0.3	0	0
0	0	0	0	0	0	0.3	2.3	6.7	10.7	12.3	9	7	4.3	1.7	0.3	0	0	0
0	0	0	0	0	0	1	4	7.7	8.7	7.7	4.7	2.3	0.7	0	0	0	0	0
0	0	0	0	0	0.3	2.3	3.7	4.3	4.7	3	1.3	0.3	0	0	0	0	0	0
0	0	0	0	0	1	4	3.3	2.7	2	1	0.3	0	0	0	0	0	0	0
0	0	0	0	0.7	3	4.7	2.7	2	1	0.3	0	0	0	0	0	0	0	0
0	0	0	0	1.3	6.7	6.3	3	2	1	0.3	0	0	0	0	0	0	0	0
0	0	0	0.3	2	6	5	2.3	1	0.7	0	0	0	0	0	0	0	0	0
0	0	0	1	4.3	6.7	4.3	2	0.7	0.3	0	0	0	0	0	0	0	0	0
0	0	0.3	2.7	5.7	6.7	5.3	4	2	0.3	0	0	0	0	0	0	0	0	0
0	0	1	3.7	4.7	5.7	7.3	7	4	1	0	0	0	0	0	0	0	0	0
0	0.3	2.3	4.7	5	5.7	7.3	8.3	5.7	2	0.7	0.3	0.3	0.3	0	0	0	0	0
0	0.3	2.3	5	5.7	7	6.7	6.3	5.7	3.7	2.3	1.7	1.3	1.3	0.7	0	0	0	0
0	0	1.3	3.3	4	4.7	4.3	3.7	4	4.3	3.7	3.7	3.7	4.3	2.3	0.7	0	0	0
0	0	0.3	1.3	2.7	4.7	5.7	5.3	4.7	5.7	6.7	7.3	5.7	5.7	3.7	1.3	0.3	0	0
0	0	0	0.3	1	3	4	4.7	4.7	6.3	6.7	7.7	5.3	3.3	3	1.3	0	0	0
0	0	0	0	0	0.7	1	2	2.7	4	4.3	3	1.3	0.7	0.7	0.3	0	0	0
0	0	0	0	0	0	0	0.3	0.3	0.7	0.7	0.3	0	0	0	0	0	0	0
0	0	0	0	0	0	0	0	0	0	0	0	0	0	0	0	0	0	0
0	0	0	0	0	0	0	0	0	0	0	0	0	0	0	0	0	0	0
0	0	0	0	0	0	0	0	0	0	0	0	0	0	0	0	0	0	0
0	0	0	0	0	0	0	0	0	0	0	0	0	0	0	0	0	0	0
0	0	0	0	0	0	0	0	0	0	0	0	0	0	0	0	0	0	0
0	0	0	0	0	0	0	0	0	0	0	0	0	0	0	0	0	0	0
0	0	0	0	0	0	0	0	0	0	0	0	0	0	0	0	0	0	0
0	0	0	0	0	0	0	0	0	0	0	0	0	0	0	0	0	0	0
Frame 31 (62.00 ms)
0	0	0	0	0	0	0	0	0	0	0	0	0	0	0	0	0	0	0
0	0	0	0	0	0	0	0	0	0	0	0.3	0.7	0.7	0.3	0	0	0	0
0	0	0	0	0	0	0	0	0	0.3	1	2	3.7	4	3	1.7	0.7	0	0
0	0	0	0	0	0	0	0	0.3	2	5.3	6.3	7	8	8.3	8	5	1	0
0	0	0	0	0	0	0	0.3	2	7.3	9.3	11	11.7	12	13.3	16.7	12	2	0
0	0	0	0	0	0	0	0.7	5.7	14.3	14.7	14.3	16	14.3	15	13.7	5.7	0.7	0
0	0	0	0	0	0	0	1.3	8	17	19.7	16.3	15.7	14.7	13.3	8.7	2	0	0
0	0	0	0	0	0	0	2	8.3	16.3	20.7	15	11.3	9.3	7	3	0.3	0	0
0	0	0	0	0	0	0.3	2.3	6.7	11	12.7	9.3	7.3	4.7	1.7	0.3	0	0	0
0	0	0	0	0	0	1	4	8	9	8	5	2.7	1	0.3	0	0	0	0
0	0	0	0	0	0.3	2.3	4	4.7	5	3	1.7	0.3	0	0	0	0	0	0
0	0	0	0	0	1.3	4	3.7	3	2.3	1	0.3	0	0	0	0	0	0	0
0	0	0	0	0.7	3	4.7	3	2.3	1.3	0.3	0	0	0	0	0	0	0	0
0	0	0	0	1.3	6.7	6.7	3.3	2.3	1.3	0.3	0	0	0	0	0	0	0	0
0	0	0	0.3	2	6	5	2.7	1.3	1	0.3	0	0	0	0	0	0	0	0
0	0	0	1	4.3	7	4.3	2.3	1	0.3	0	0	0	0	0	0	0	0	0
0	0	0.3	3	6	7	5.3	4.3	2	0.3	0	0	0	0	0	0	0	0	0
0	0	1	4	4.7	6	8	7.7	4.3	1.3	0.3	0	0	0	0	0	0	0	0
0	0.3	2.7	5	5.3	6	7.7	9	6.3	2.3	1	0.3	0.3	0.3	0	0	0	0	0
0	0.3	2.7	5.3	6	7.3	7.3	6.7	6.3	4	2.7	2	1.7	2	1	0.3	0	0	0
0	0	1.3	3.7	4.3	5	4.7	4.3	4.7	5	4.7	4.7	4.7	5	3.3	1	0	0	0
0	0	0.3	1.3	3.3	5	6.3	6	5.7	6.7	8	9	6.7	7	4.7	2.3	0.3	0	0
0	0	0	0.3	1.3	3.7	4.7	5.7	5.7	7.3	8.3	9.7	7	5	4.7	2.7	0.3	0	0
0	0	0	0	0.3	0.7	1	2.3	3.3	5	6.3	5	3	1.3	1	0.3	0	0	0
0	0	0	0	0	0	0	0.3	0.7	1	1	0.7	0.3	0	0	0	0	0	0
0	0	0	0	0	0	0	0	0	0	0	0	0	0	0	0	0	0	0
0	0	0	0	0	0	0	0	0	0	0	0	0	0	0	0	0	0	0
0	0	0	0	0	0	0	0	0	0	0	0	0	0	0	0	0	0	0
0	0	0	0	0	0	0	0	0	0	0	0	0	0	0	0	0	0	0
0	0	0	0	0	0	0	0	0	0	0	0	0	0	0	0	0	0	0
0	0	0	0	0	0	0	0	0	0	0	0	0	0	0	0	0	0	0
0	0	0	0	0	0	0	0	0	0	0	0	0	0	0	0	0	0	0
0	0	0	0	0	0	0	0	0	0	0	0	0	0	0	0	0	0	0
Frame 32 (64.00 ms)
0	0	0	0	0	0	0	0	0	0	0	0	0	0	0	0	0	0	0
0	0	0	0	0	0	0	0	0	0	0	0	0.3	0.7	0.3	0	0	0	0
0	0	0	0	0	0	0	0	0	0.3	1	1.7	3	3.3	2.7	1.7	0.7	0	0
0	0	0	0	0	0	0	0	0.3	1.7	4.7	6	6.7	7.3	7.7	8	5	1	0
0	0	0	0	0	0	0	0	1.3	6	8.7	10.7	11.3	11.3	12.7	16.3	12.3	2.3	0
0	0	0	0	0	0	0	0.3	4.3	13	14.3	13.7	15.3	14	14.7	13.7	6	1	0
0	0	0	0	0	0	0	1	7.3	16	19.3	16	15.3	14.3	13	9	2.3	0	0
0	0	0	0	0	0	0	1.7	8	16.3	20.7	14.7	11.3	9.3	7	3.3	0.7	0	0
0	0	0	0	0	0	0.3	2.3	6.7	11	12.7	9.3	7.3	5	2.3	0.7	0	0	0
0	0	0	0	0	0	1	4	8	9.3	8	5.3	3	1.3	0.3	0	0	0	0
0	0	0	0	0	0.3	2.3	4	4.7	5.3	3.3	2.3	0.7	0	0	0	0	0	0
0	0	0	0	0	1	4	3.7	3	2.7	1.7	0.7	0	0	0	0	0	0	0
0	0	0	0	0.7	3	5	3	2.3	1.7	0.7	0	0	0	0	0	0	0	0
0	0	0	0	1.3	7	6.7	3.7	2.7	1.3	0.3	0	0	0	0	0	0	0	0
0	0	0	0.3	2.3	6.3	5.3	3	1.7	1.3	0.3	0	0	0	0	0	0	0	0
0	0	0	1	4.7	7.3	4.7	2.3	1	0.7	0	0	0	0	0	0	0	0	0
0	0	0.3	3	6.3	7.3	6	4.7	2.3	0.7	0	0	0	0	0	0	0	0	0
0	0	1.3	4	5	6.7	8.3	8.3	5	1.3	0.3	0	0	0	0	0	0	0	0
0	0.3	2.7	5.3	5.7	6.3	8	9.3	6.7	2.3	1	0.3	0.3	0.3	0	0	0	0	0
0	0.3	3	5.7	6.3	7.7	7.7	7	6.7	4.3	3.3	2.3	2	2	1	0.3	0	0	0
0	0	1.3	3.7	4.7	5.3	5	4.3	5	5.3	5.3	5.3	5.3	5.7	3.7	1.3	0.3	0	0
0	0	0.3	1.7	3.7	5.3	7	6.7	6	7.3	9.3	10.3	7.7	7.7	5.7	3.3	0.7	0	0
0	0	0	0.3	1.3	4	5.3	6.7	7	9	10	12	8.3	6	5.7	4	0.7	0	0
0	0	0	0	0.3	0.7	1.7	3	4.3	6.3	8.3	7	4.7	2	1.3	0.7	0	0	0
0	0	0	0	0	0	0	0.3	0.7	1.3	1.7	1	0.7	0.3	0	0	0	0	0
0	0	0	0	0	0	0	0	0	0	0	0	0	0	0	0	0	0	0
0	0	0	0	0	0	0	0	0	0	0	0	0	0	0	0	0	0	0
0	0	0	0	0	0	0	0	0	0	0	0	0	0	0	0	0	0	0
0	0	0	0	0	0	0	0	0	0	0	0	0	0	0	0	0	0	0
0	0	0	0	0	0	0	0	0	0	0	0	0	0	0	0	0	0	0
0	0	0	0	0	0	0	0	0	0	0	0	0	0	0	0	0	0	0
0	0	0	0	0	0	0	0	0	0	0	0	0	0	0	0	0	0	0
0	0	0	0	0	0	0	0	0	0	0	0	0	0	0	0	0	0	0
Frame 33 (66.00 ms)
0	0	0	0	0	0	0	0	0	0	0	0	0	0	0	0	0	0	0
0	0	0	0	0	0	0	0	0	0	0	0	0.3	0.3	0.3	0	0	0	0
0	0	0	0	0	0	0	0	0	0	0.7	1.3	2.3	3	2.3	1.7	0.7	0	0
0	0	0	0	0	0	0	0	0	1.3	4.3	5.3	6	7	7.3	7.7	5.3	1	0
0	0	0	0	0	0	0	0	1	4.7	8	10.3	10.7	11	12.3	16	13	2.3	0
0	0	0	0	0	0	0	0.3	3.3	11.3	13.3	13.3	15	13.3	14	13.7	6.7	1	0
0	0	0	0	0	0	0	1	6.3	15	18	15.3	15	13.7	13	9	2.3	0.3	0
0	0	0	0	0	0	0	1.3	7.7	15.3	19	14.3	11.3	9.3	7	3.7	0.7	0	0
0	0	0	0	0	0	0.3	2	6.7	11	12.3	9.7	7.7	5	2.3	0.7	0	0	0
0	0	0	0	0	0	1	4	8	9.3	8.3	5.7	3.3	1.3	0.3	0	0	0	0
0	0	0	0	0	0.3	2.3	4	4.7	5.3	3.7	3	1	0	0	0	0	0	0
0	0	0	0	0	1	4	4	3.3	3	2	1	0	0	0	0	0	0	0
0	0	0	0	0.7	3	5	3.3	2.7	1.7	1	0.3	0	0	0	0	0	0	0
0	0	0	0	1.3	7	7	3.7	2.7	1.7	0.7	0	0	0	0	0	0	0	0
0	0	0	0.3	2.3	6.7	5.3	3	2	1.7	0.3	0	0	0	0	0	0	0	0
0	0	0	1	5	7.7	4.7	2.7	1.3	0.7	0	0	0	0	0	0	0	0	0
0	0	0.3	3	6.7	7.7	6	4.7	2.7	0.7	0	0	0	0	0	0	0	0	0
0	0	1.3	4.3	5.3	6.7	8.7	8.7	5.3	1.7	0.3	0	0	0	0	0	0	0	0
0	0.3	3	5.7	5.7	6.3	8.3	10.3	7.3	2.7	1.3	0.7	0.7	0.3	0	0	0	0	0
0	0.7	3.3	6	6.7	8	8	7.7	7.3	5	3.7	2.7	2.3	2.3	1	0.3	0	0	0
0	0.3	1.7	4.3	5	6	5.3	5	5.3	5.7	6	6	5.7	6.3	4	1.7	0.3	0	0
0	0	0.3	2	4	6	7.3	7.3	7	8.3	10.7	12	8.7	8.7	6.3	4.3	1	0	0
0	0	0	0.3	2	4.7	6	7.7	8	10.3	11.7	14	10	7	7	5.3	1.3	0	0
0	0	0	0	0.3	1	2	3.7	5	7.7	10.3	9.3	6.3	3.3	2.3	1.3	0.3	0	0
0	0	0	0	0	0	0.3	0.7	1	2	2.3	1.7	1	0.3	0.3	0	0	0	0
0	0	0	0	0	0	0	0	0	0	0	0	0	0	0	0	0	0	0
0	0	0	0	0	0	0	0	0	0	0	0	0	0	0	0	0	0	0
0	0	0	0	0	0	0	0	0	0	0	0	0	0	0	0	0	0	0
0	0	0	0	0	0	0	0	0	0	0	0	0	0	0	0	0	0	0
0	0	0	0	0	0	0	0	0	0	0	0	0	0	0	0	0	0	0
0	0	0	0	0	0	0	0	0	0	0	0	0	0	0	0	0	0	0
0	0	0	0	0	0	0	0	0	0	0	0	0	0	0	0	0	0	0
0	0	0	0	0	0	0	0	0	0	0	0	0	0	0	0	0	0	0
Frame 34 (68.00 ms)
0	0	0	0	0	0	0	0	0	0	0	0	0	0	0	0	0	0	0
0	0	0	0	0	0	0	0	0	0	0	0	0.3	0.3	0.3	0	0	0	0
0	0	0	0	0	0	0	0	0	0	0.7	1	2	2.7	2	1.3	0.7	0	0
0	0	0	0	0	0	0	0	0	1	3.7	5	5.7	6.3	6.7	7	5	1	0
0	0	0	0	0	0	0	0	0.7	3.7	7	9.7	10	10.3	11.7	15.3	12.7	2.3	0
0	0	0	0	0	0	0	0.3	2.7	9.7	12.3	12.3	14	12.7	13.3	13.7	6.7	1	0
0	0	0	0	0	0	0	0.7	5.3	14	17	14.7	14.3	13	12.7	9	2.7	0.3	0
0	0	0	0	0	0	0	1	7	14.7	18	13.7	11	9.3	7	4	0.7	0	0
0	0	0	0	0	0	0.3	2	6.7	10.7	12	9.3	8	5.3	2.7	0.7	0	0	0
0	0	0	0	0	0	1	3.7	8.3	9.3	8.3	6	4	2	0.7	0	0	0	0
0	0	0	0	0	0.3	2	4	5	5.3	4	3.3	1	0.3	0	0	0	0	0
0	0	0	0	0	1	4	4	3.3	3	2.3	1.3	0.3	0	0	0	0	0	0
0	0	0	0	0.7	3.3	5	3.3	2.7	1.7	1	0.3	0	0	0	0	0	0	0
0	0	0	0	1.3	7.3	7	4	3	2	1	0	0	0	0	0	0	0	0
0	0	0	0.3	2.3	6.7	5.7	3.3	2	2	0.3	0	0	0	0	0	0	0	0
0	0	0	1	5	7.7	5	2.7	1.3	0.7	0	0	0	0	0	0	0	0	0
0	0	0.3	3.3	7	8	6.3	5	3	1	0	0	0	0	0	0	0	0	0
0	0	1.3	4.3	5.3	7	9.3	9	5.7	2	0.3	0	0	0	0	0	0	0	0
0	0.3	3	5.7	6	6.7	9	10.7	7.7	3	1.3	0.7	0.7	0.3	0	0	0	0	0
0	0.7	3.7	6.3	7	8.3	8.3	8	7.7	5.3	4	3	2.7	3	1.3	0.3	0	0	0
0	0.3	1.7	4.3	5.3	6	5.7	5	5.7	6.3	6.7	6.7	6	6.7	4.7	2	0.3	0	0
0	0	0.3	2	4.7	6.7	8	8	7.3	9.3	12	13.3	9.3	9.3	7	5	1.3	0	0
0	0	0	0.3	2.3	5.3	6.7	8.7	9	11.3	13	16	11.3	8	8	6.7	1.7	0	0
0	0	0	0	0.3	1.3	2.3	4.3	6	9	12.3	11.3	8	4.7	3.7	2	0.3	0	0
0	0	0	0	0	0	0.3	0.7	2	3.7	3.3	2.3	1.3	0.7	0.3	0	0	0	0
0	0	0	0	0	0	0	0	0.3	0.3	0.3	0	0	0	0	0	0	0	0
0	0	0	0	0	0	0	0	0	0	0	0	0	0	0	0	0	0	0
0	0	0	0	0	0	0	0	0	0	0	0	0	0	0	0	0	0	0
0	0	0	0	0	0	0	0	0	0	0	0	0	0	0	0	0	0	0
0	0	0	0	0	0	0	0	0	0	0	0	0	0	0	0	0	0	0
0	0	0	0	0	0	0	0	0	0	0	0	0	0	0	0	0	0	0
0	0	0	0	0	0	0	0	0	0	0	0	0	0	0	0	0	0	0
0	0	0	0	0	0	0	0	0	0	0	0	0	0	0	0	0	0	0
Frame 35 (70.00 ms)
0	0	0	0	0	0	0	0	0	0	0	0	0	0	0	0	0	0	0
0	0	0	0	0	0	0	0	0	0	0	0	0	0.3	0	0	0	0	0
0	0	0	0	0	0	0	0	0	0	0.3	0.7	1.3	2	1.7	1	0.7	0	0
0	0	0	0	0	0	0	0	0	0.7	2.7	4	5	6	6.3	6.7	5	1	0
0	0	0	0	0	0	0	0	0.7	3	6	9	9.3	9.7	11.3	15	12.7	2.3	0
0	0	0	0	0	0	0	0	2	8	11	12	13.3	12	13	13.3	6.7	1	0
0	0	0	0	0	0	0	0.7	4.3	12.7	15.7	14	14	12.7	12.3	9	2.7	0.3	0
0	0	0	0	0	0	0	1	6.3	14	17.3	13.7	10.7	9	7	4	0.7	0	0
0	0	0	0	0	0	0.3	1.7	6.3	10.3	12	9.3	8	5.3	3	1	0	0	0
0	0	0	0	0	0	0.7	3.7	8.3	9.3	8.3	6	4	2	0.7	0	0	0	0
0	0	0	0	0	0.3	2	4	5	5.3	4	3.7	1.3	0.3	0	0	0	0	0
0	0	0	0	0	1	4	4	3.3	3	2.7	1.7	0.3	0	0	0	0	0	0
0	0	0	0	0.7	3.3	5	3.7	2.7	2	1.3	0.7	0	0	0	0	0	0	0
0	0	0	0	1.3	7.3	7.3	4.3	3.3	2.3	1	0.3	0	0	0	0	0	0	0
0	0	0	0.3	2.3	6.7	5.7	3.3	2.3	2.3	0.7	0	0	0	0	0	0	0	0
0	0	0	1	5	8	5.3	3	1.7	1	0.3	0	0	0	0	0	0	0	0
0	0	0.3	3.3	7	8.3	6.3	5.3	3.3	1	0	0	0	0	0	0	0	0	0
0	0	1.3	4.3	5.7	7.3	9.7	9.7	6.3	2	0.3	0	0	0	0	0	0	0	0
0	0.7	3.3	6	6.3	7	9.3	11.3	8.3	3.3	1.3	0.7	1	0.7	0.3	0	0	0	0
0	0.7	3.7	6.3	7.3	9	8.7	8.3	8.3	5.7	4	3	3	3.3	1.7	0.3	0	0	0
0	0.3	2	4.7	5.7	6.3	6	5.3	6.3	7	7	7.3	6.7	7.3	5	2.3	0.3	0	0
0	0	0.7	2.3	5	7	8.7	8.7	8.3	10.7	13.3	15	10	10.3	7.7	5.7	1.7	0	0
0	0	0	0.7	2.7	6	7.3	9.3	10	13	14.3	18	12.3	9.3	9	8	2.3	0.3	0
0	0	0	0	0.3	1.7	3	5	7	10.7	14.3	13.3	9	6	5	3	0.7	0	0
0	0	0	0	0	0	0.3	1	2.7	5.7	5	3.3	2	1	0.7	0.3	0	0	0
0	0	0	0	0	0	0	0	0.3	1	0.3	0.3	0	0	0	0	0	0	0
0	0	0	0	0	0	0	0	0	0	0	0	0	0	0	0	0	0	0
0	0	0	0	0	0	0	0	0	0	0	0	0	0	0	0	0	0	0
0	0	0	0	0	0	0	0	0	0	0	0	0	0	0	0	0	0	0
0	0	0	0	0	0	0	0	0	0	0	0	0	0	0	0	0	0	0
0	0	0	0	0	0	0	0	0	0	0	0	0	0	0	0	0	0	0
0	0	0	0	0	0	0	0	0	0	0	0	0	0	0	0	0	0	0
0	0	0	0	0	0	0	0	0	0	0	0	0	0	0	0	0	0	0
Frame 36 (72.00 ms)
0	0	0	0	0	0	0	0	0	0	0	0	0	0	0	0	0	0	0
0	0	0	0	0	0	0	0	0	0	0	0	0	0.3	0	0	0	0	0
0	0	0	0	0	0	0	0	0	0	0.3	0.7	1	1.7	1.3	1	0.7	0	0
0	0	0	0	0	0	0	0	0	0.3	2	3.7	4.3	5.3	6	6.3	4.7	1	0
0	0	0	0	0	0	0	0	0.3	2.3	5.3	8.3	8.7	9	10.7	14	12	2.3	0
0	0	0	0	0	0	0	0	1.3	6.7	10	11	12.7	11.7	12.7	13	6.7	1	0
0	0	0	0	0	0	0	0.3	3.3	11.3	14.3	13	13.3	12	12	9	2.7	0.3	0
0	0	0	0	0	0	0	0.7	5.7	13.3	16	13	10.7	8.7	7.3	4.3	1	0	0
0	0	0	0	0	0	0	1.3	6	10.3	11.7	9.3	8	5.3	3.3	1	0	0	0
0	0	0	0	0	0	0.7	3.3	8.3	9.3	8.3	6.3	4.3	2.3	0.7	0	0	0	0
0	0	0	0	0	0.3	2	4	5	5.3	4.3	4	1.3	0.3	0	0	0	0	0
0	0	0	0	0	1	3.7	4	3.7	3.3	3	2.3	0.3	0	0	0	0	0	0
0	0	0	0	0.3	3	5	3.7	2.7	2	1.7	1	0	0	0	0	0	0	0
0	0	0	0	1.3	7.3	7.3	4.3	3.3	2.3	1.3	0.3	0	0	0	0	0	0	0
0	0	0	0.3	2.3	6.7	5.7	3.7	2.3	2.3	0.7	0	0	0	0	0	0	0	0
0	0	0	1	5	8	5.3	3	2	1	0.3	0	0	0	0	0	0	0	0
0	0	0.3	3.3	7.3	8.7	6.7	5.7	3.7	1.3	0	0	0	0	0	0	0	0	0
0	0	1.3	4.7	5.7	7.7	10.3	10	6.3	2.3	0.3	0	0	0	0	0	0	0	0
0	0.7	3.7	6.3	6.7	7.7	9.7	11.7	8.7	3.7	1.7	1	1	0.7	0.3	0	0	0	0
0	0.7	4	6.7	7.7	9.3	9	9	8.7	6	4.3	3.3	3.3	3.7	1.7	0.7	0	0	0
0	0.3	2	5	6	6.7	6.3	6	6.7	7.7	7.7	8	7.3	7.7	5.3	2.7	0.7	0	0
0	0	0.7	2.7	5.3	7.3	9	9.3	8.7	11.3	14.3	16.3	11	10.7	8	6.3	2	0.3	0
0	0	0	0.7	3	6.7	8	10	11	14	15.7	19.7	13.7	10	10	9.3	3	0.3	0
0	0	0	0	0.7	2	3.3	5.7	8	12.3	16.7	15.7	10.3	7.3	6.3	4.3	1	0	0
0	0	0	0	0	0.3	0.7	1.3	4	7.7	7	5.3	2.7	1.7	1.3	0.7	0	0	0
0	0	0	0	0	0	0	0	0.7	1.3	1	0.7	0.3	0	0	0	0	0	0
0	0	0	0	0	0	0	0	0	0	0	0	0	0	0	0	0	0	0
0	0	0	0	0	0	0	0	0	0	0	0	0	0	0	0	0	0	0
0	0	0	0	0	0	0	0	0	0	0	0	0	0	0	0	0	0	0
0	0	0	0	0	0	0	0	0	0	0	0	0	0	0	0	0	0	0
0	0	0	0	0	0	0	0	0	0	0	0	0	0	0	0	0	0	0
0	0	0	0	0	0	0	0	0	0	0	0	0	0	0	0	0	0	0
0	0	0	0	0	0	0	0	0	0	0	0	0	0	0	0	0	0	0
Frame 37 (74.00 ms)
0	0	0	0	0	0	0	0	0	0	0	0	0	0	0	0	0	0	0
0	0	0	0	0	0	0	0	0	0	0	0	0	0	0	0	0	0	0
0	0	0	0	0	0	0	0	0	0	0.3	0.3	1	1.7	1.3	1	0.3	0	0
0	0	0	0	0	0	0	0	0	0.3	1.7	3	4	5	5.3	5.7	4.3	0.7	0
0	0	0	0	0	0	0	0	0.3	1.7	4.3	7.7	8.3	8.7	10	13.3	11.3	2.3	0
0	0	0	0	0	0	0	0	1.3	5.3	9	10.7	12.3	11.3	12	12.3	6.3	1	0
0	0	0	0	0	0	0	0.3	3	10.3	13.7	12.7	13	11.7	11.7	8.7	2.7	0.3	0
0	0	0	0	0	0	0	0.7	5	12.7	16	13	10.3	8.7	7	4.3	1	0	0
0	0	0	0	0	0	0	1.3	5.7	10.3	11.7	9.3	8	5.3	3.3	1	0	0	0
0	0	0	0	0	0	0.3	3	8	9.3	8.3	6.3	4.3	2.7	0.7	0	0	0	0
0	0	0	0	0	0.3	1.7	4	5	5.7	4.3	4.3	1.7	0.3	0	0	0	0	0
0	0	0	0	0	1	3.7	4	3.7	3.3	3.3	3	0.7	0	0	0	0	0	0
0	0	0	0	0.3	3	5	3.7	3	2.3	2	1	0	0	0	0	0	0	0
0	0	0	0	1.3	7.3	7.3	4.3	3.7	2.7	1.7	0.3	0	0	0	0	0	0	0
0	0	0	0.3	2.3	7	6	3.7	2.7	2.7	1	0	0	0	0	0	0	0	0
0	0	0	1	5.3	8.3	5.3	3.3	2	1	0.3	0	0	0	0	0	0	0	0
0	0	0.3	3.3	7.3	8.7	7	5.7	4	1.3	0	0	0	0	0	0	0	0	0
0	0	1.3	4.7	5.7	7.7	10.7	10.3	6.7	2.7	0.3	0	0	0	0	0	0	0	0
0	0.7	3.7	6.3	6.7	7.7	10	12	9	3.7	1.7	1	1	0.7	0.3	0	0	0	0
0	0.7	4	6.7	8	9.7	9.3	9.3	9	6.3	4.7	4	3.7	3.7	2	0.7	0	0	0
0	0.3	2.3	5.3	6.3	7	6.7	6	7	8	8.3	8.7	7.7	8.3	5.7	3	0.7	0	0
0	0	0.7	3	5.7	7.7	9.7	10	9.3	12.3	15.7	17.7	11.7	11.3	8.7	7	2.7	0.3	0
0	0	0	0.7	3.3	7	8.7	11	12.3	15.7	17.3	21.7	14.7	11	11.3	10.3	3.7	0.3	0
0	0	0	0	0.7	2.3	4	6	9.3	14	19.3	18.3	12	8.7	8	6	2	0.3	0
0	0	0	0	0	0.3	0.7	1.7	4.7	9.7	9.7	7.3	4	2.3	2	1	0.3	0	0
0	0	0	0	0	0	0	0.3	0.7	1.7	1.3	1	0.3	0.3	0	0	0	0	0
0	0	0	0	0	0	0	0	0	0	0	0	0	0	0	0	0	0	0
0	0	0	0	0	0	0	0	0	0	0	0	0	0	0	0	0	0	0
0	0	0	0	0	0	0	0	0	0	0	0	0	0	0	0	0	0	0
0	0	0	0	0	0	0	0	0	0	0	0	0	0	0	0	0	0	0
0	0	0	0	0	0	0	0	0	0	0	0	0	0	0	0	0	0	0
0	0	0	0	0	0	0	0	0	0	0	0	0	0	0	0	0	0	0
0	0	0	0	0	0	0	0	0	0	0	0	0	0	0	0	0	0	0
Frame 38 (76.00 ms)
0	0	0	0	0	0	0	0	0	0	0	0	0	0	0	0	0	0	0
0	0	0	0	0	0	0	0	0	0	0	0	0	0	0	0	0	0	0
0	0	0	0	0	0	0	0	0	0	0	0.3	0.7	1.3	1	1	0.3	0	0
0	0	0	0	0	0	0	0	0	0.3	1.3	2.7	3.7	4.7	5.3	5.3	4	0.7	0
0	0	0	0	0	0	0	0	0	1.3	4	7	7.7	8	9.3	12.7	11	2	0
0	0	0	0	0	0	0	0	0.7	4.7	8.3	10	11.7	10.7	11.7	12	6.3	1	0
0	0	0	0	0	0	0	0	2.3	9.3	13	12	12.7	11.7	11.7	8.7	2.7	0.3	0
0	0	0	0	0	0	0	0.7	4.3	12	15.3	12.7	10.3	8.7	7	4.3	1	0	0
0	0	0	0	0	0	0	1.3	5.7	10	11.7	9.3	8	5.7	3.3	1	0	0	0
0	0	0	0	0	0	0.3	2.7	8	9.3	8.7	6.3	4.7	3	1	0	0	0	0
0	0	0	0	0	0.3	1.7	3.7	5	5.7	4.7	5	2	0.7	0	0	0	0	0
0	0	0	0	0	0.7	3.7	4	3.7	3.3	3.3	3.3	0.7	0	0	0	0	0	0
0	0	0	0	0.3	2.7	5	3.7	3	2.3	2	1.3	0.3	0	0	0	0	0	0
0	0	0	0	1.3	7	7.3	4.7	3.7	3	2	0.3	0	0	0	0	0	0	0
0	0	0	0.3	2.3	7	6	4	2.7	2.7	1.3	0.3	0	0	0	0	0	0	0
0	0	0	1	5.3	8.3	5.7	3.3	2.3	1.3	0.3	0	0	0	0	0	0	0	0
0	0	0.3	3.3	7.7	9	7	6	4	1.3	0.3	0	0	0	0	0	0	0	0
0	0	1.3	4.7	6	8	11	10.7	7	2.7	0.7	0	0	0	0	0	0	0	0
0	0.7	3.7	6.3	7	8	10.3	12.3	9.3	4	2	1.3	1.3	1	0.3	0	0	0	0
0	0.7	4	6.7	8.3	10	10	9.7	9.7	7	5	4.3	4	4	2	0.7	0	0	0
0	0.3	2.3	5.3	6.7	7.3	7	6.7	7.3	8.7	9	9.7	8	8.7	6	3.3	1	0	0
0	0	0.7	3.3	6	8.3	10	10.7	10	13.3	17	19	12.3	12.3	9.3	7.7	3.3	0.3	0
0	0	0	1	3.7	7.7	9	11.7	13	16.7	18.7	23.7	16	12	12.3	12.3	5	0.7	0
0	0	0	0	0.7	2.7	4.3	6.7	10	15.7	21.7	21	14	10.3	9.7	8	2.7	0.3	0
0	0	0	0	0	0.3	0.7	2	5.7	11.3	12	10	6	3.7	2.7	1.7	0.3	0	0
0	0	0	0	0	0	0	0.3	1	2	2	1.3	0.7	0.3	0.3	0	0	0	0
0	0	0	0	0	0	0	0	0	0	0	0	0	0	0	0	0	0	0
0	0	0	0	0	0	0	0	0	0	0	0	0	0	0	0	0	0	0
0	0	0	0	0	0	0	0	0	0	0	0	0	0	0	0	0	0	0
0	0	0	0	0	0	0	0	0	0	0	0	0	0	0	0	0	0	0
0	0	0	0	0	0	0	0	0	0	0	0	0	0	0	0	0	0	0
0	0	0	0	0	0	0	0	0	0	0	0	0	0	0	0	0	0	0
0	0	0	0	0	0	0	0	0	0	0	0	0	0	0	0	0	0	0
Frame 39 (78.00 ms)
0	0	0	0	0	0	0	0	0	0	0	0	0	0	0	0	0	0	0
0	0	0	0	0	0	0	0	0	0	0	0	0	0	0	0	0	0	0
0	0	0	0	0	0	0	0	0	0	0	0.3	0.7	1	1	0.7	0.3	0	0
0	0	0	0	0	0	0	0	0	0.3	1	2.3	3.3	4.3	4.7	5	3.7	0.7	0
0	0	0	0	0	0	0	0	0	1	3.7	6.7	7.3	7.7	9	12	10.3	2	0
0	0	0	0	0	0	0	0	0.7	3.7	7.3	9.3	11.3	10.3	11.3	11.7	6	1	0
0	0	0	0	0	0	0	0	2	8.3	12	11.7	12.3	11	11.3	8.7	2.7	0.3	0
0	0	0	0	0	0	0	0.3	4	11.3	14.7	12.3	10.3	8.3	7	4.3	1	0	0
0	0	0	0	0	0	0	1	5.3	10	11.3	9	8	5.7	3.7	1.3	0	0	0
0	0	0	0	0	0	0.3	2.7	8	9.3	8.7	6.3	5	3.3	1	0	0	0	0
0	0	0	0	0	0.3	1.7	3.7	5	6	5	5.3	2	0.7	0	0	0	0	0
0	0	0	0	0	0.7	3.7	4	3.7	3.7	3.7	4	1	0	0	0	0	0	0
0	0	0	0	0.3	2.7	5	3.7	3	2.7	2.3	1.7	0.3	0	0	0	0	0	0
0	0	0	0	1.3	7	7.3	4.7	3.7	3	2.3	0.7	0	0	0	0	0	0	0
0	0	0	0.3	2.3	7	6	4	3	3	1.7	0.3	0	0	0	0	0	0	0
0	0	0	1	5.3	8.3	5.7	3.7	2.3	1.7	0.3	0	0	0	0	0	0	0	0
0	0	0.7	3.3	7.7	9	7.3	6.3	4.3	1.7	0.3	0	0	0	0	0	0	0	0
0	0.3	1.7	4.7	6	8.3	11.3	11	7.3	3	0.7	0	0.3	0	0	0	0	0	0
0	0.7	4	6.7	7	8	10.7	13	9.7	4.3	2.3	1.3	1.3	1	0.3	0	0	0	0
0	0.7	4.3	7	8.3	10.3	10	10	9.7	7	5.3	4.7	4.3	4.3	2.3	0.7	0	0	0
0	0.3	2.3	5.7	6.7	7.3	7.3	6.7	7.7	9	9.7	10.3	8.7	9	6.3	3.7	1.3	0	0
0	0	0.7	3.3	6.3	8.3	10.7	11	10.3	14	18.3	21	13.3	12.7	10	8.7	4.3	0.7	0
0	0	0	1	4	7.7	9.3	12.3	14	17.7	20.3	26.3	17.3	13	13.3	14.3	6.7	1	0
0	0	0	0	1	2.7	4.7	7	10.7	17	23.7	24	16	12	11.3	10.3	4.3	0.7	0
0	0	0	0	0	0.3	0.7	2.3	6.3	12.7	14	12.3	8	4.7	4.3	2.7	0.7	0	0
0	0	0	0	0	0	0	0.3	1	2.3	2.3	2	1	0.7	0.7	0.3	0	0	0
0	0	0	0	0	0	0	0	0	0	0	0	0	0	0	0	0	0	0
0	0	0	0	0	0	0	0	0	0	0	0	0	0	0	0	0	0	0
0	0	0	0	0	0	0	0	0	0	0	0	0	0	0	0	0	0	0
0	0	0	0	0	0	0	0	0	0	0	0	0	0	0	0	0	0	0
0	0	0	0	0	0	0	0	0	0	0	0	0	0	0	0	0	0	0
0	0	0	0	0	0	0	0	0	0	0	0	0	0	0	0	0	0	0
0	0	0	0	0	0	0	0	0	0	0	0	0	0	0	0	0	0	0
Frame 40 (80.00 ms)
0	0	0	0	0	0	0	0	0	0	0	0	0	0	0	0	0	0	0
0	0	0	0	0	0	0	0	0	0	0	0	0	0	0	0	0	0	0
0	0	0	0	0	0	0	0	0	0	0	0.3	0.7	1	1	0.7	0.3	0	0
0	0	0	0	0	0	0	0	0	0.3	1	2	3	4	4.7	4.7	3.3	0.7	0
0	0	0	0	0	0	0	0	0	1	3.3	6.3	6.7	7.3	8.3	11.3	9.7	1.7	0
0	0	0	0	0	0	0	0	0.7	3.3	7	9	10.7	9.7	11	11.3	6	1	0
0	0	0	0	0	0	0	0	1.7	7.7	11.3	11	12	10.7	11	8.3	2.7	0.3	0
0	0	0	0	0	0	0	0.3	3.7	11	14.3	12	10	8.3	7	4.3	1	0	0
0	0	0	0	0	0	0	1	5	10	11.3	9	8	5.7	3.7	1.3	0	0	0
0	0	0	0	0	0	0.3	2.3	7.7	9.3	8.7	6.3	5	3.3	1	0	0	0	0
0	0	0	0	0	0.3	1.3	3.7	5	6	5	5.7	2.3	0.7	0	0	0	0	0
0	0	0	0	0	0.7	3.3	4	3.7	3.7	4	4.7	1.3	0	0	0	0	0	0
0	0	0	0	0.3	2.7	5.3	4	3.3	2.7	2.7	2	0.3	0	0	0	0	0	0
0	0	0	0	1.3	7	7.7	5	4	3.3	2.7	0.7	0	0	0	0	0	0	0
0	0	0	0.3	2.3	7	6	4	3	3.3	1.7	0.3	0	0	0	0	0	0	0
0	0	0	1.3	5.3	8.7	5.7	3.7	2.7	2	0.7	0	0	0	0	0	0	0	0
0	0	0.7	3.3	7.7	9	7.3	6.3	4.7	2	0.3	0	0	0	0	0	0	0	0
0	0.3	1.7	4.7	6.3	8.3	11.3	11.3	7.7	3	1	0.3	0.3	0	0	0	0	0	0
0	0.7	4	6.7	7.3	8.3	11	13.3	10	4.7	2.7	1.7	1.7	1.3	0.3	0	0	0	0
0	0.7	4.3	7	8.7	10.3	10.3	10.3	10	7.3	5.7	5	5	4.7	2.3	0.7	0	0	0
0	0.3	2.3	5.7	7	7.7	7.3	7	8	9.3	10.3	11	9.3	9.7	6.7	4.3	1.3	0	0
0	0	0.7	3.3	6.3	8.7	11	12	11	14.7	19.7	22.7	14.3	13.7	10.3	9.7	5	0.7	0
0	0	0	1	4.3	8	9.7	13	14.7	18.7	21.7	28.3	19	14.3	14.3	15.7	8	1	0
0	0	0	0	1	3	4.7	7.7	11.7	18.3	26	26.7	18	13.7	13	12.3	6	1	0
0	0	0	0	0	0.3	1	2.7	7	14	15.7	14.7	9.3	6	5.3	3.3	1.3	0	0
0	0	0	0	0	0	0	0.3	1.3	2.7	2.7	2.3	1.3	0.7	0.7	0.3	0	0	0
0	0	0	0	0	0	0	0	0	0	0	0	0	0	0	0	0	0	0
0	0	0	0	0	0	0	0	0	0	0	0	0	0	0	0.3	0	0	0
0	0	0	0	0	0	0	0	0	0.3	0	0	0	0	0	0	0	0	0
0	0	0	0	0	0	0	0	0	0	0	0	0	0	0	0	0	0	0
0	0	0	0	0	0	0	0	0	0	0	0	0	0	0	0	0	0	0
0	0	0	0	0	0	0	0	0	0	0	0	0	0	0	0	0	0	0
0	0	0	0	0	0	0	0	0	0	0	0	0	0	0	0	0	0	0
Frame 41 (82.00 ms)
0	0	0	0	0	0	0	0	0	0	0	0	0	0	0	0	0	0	0
0	0	0	0	0	0	0	0	0	0	0	0	0	0	0	0	0	0	0
0	0	0	0	0	0	0	0	0	0	0	0.3	0.3	0.7	1	0.7	0.3	0	0
0	0	0	0	0	0	0	0	0	0	0.7	2	3	3.7	4.3	4.3	3	0.7	0
0	0	0	0	0	0	0	0	0	0.7	3	6	6.3	6.7	8	10.7	9	1.7	0
0	0	0	0	0	0	0	0	0.3	3	6.3	8.3	10	9.3	10.3	11	5.7	0.7	0
0	0	0	0	0	0	0	0	1.3	7	10.3	10.3	11.3	10	10.7	8.3	2.7	0.3	0
0	0	0	0	0	0	0	0.3	3.3	10.7	13.3	11.7	9.7	8	7	4	1	0	0
0	0	0	0	0	0	0	1	5	9.7	11	8.7	7.7	5.7	3.7	1.3	0	0	0
0	0	0	0	0	0	0.3	2.3	7.7	9.3	8.7	6.3	5	3.3	1	0	0	0	0
0	0	0	0	0	0.3	1.3	3.7	5	6	5	5.7	2.7	0.7	0	0	0	0	0
0	0	0	0	0	0.7	3.3	4	3.7	3.7	4	5	1.3	0	0	0	0	0	0
0	0	0	0	0.3	2.7	5.3	4	3.3	2.7	2.7	2.3	0.7	0	0	0	0	0	0
0	0	0	0	1.3	7	7.7	5	4.3	3.7	2.7	1	0	0	0	0	0	0	0
0	0	0	0.3	2.3	7	6	4.3	3.3	3.7	2	0.3	0	0	0	0	0	0	0
0	0	0	1.3	5.3	8.7	5.7	4	2.7	2	0.7	0	0	0	0	0	0	0	0
0	0	0.7	3.3	8	9.3	7.7	6.7	4.7	2	0.3	0	0	0	0	0	0	0	0
0	0.3	1.7	4.7	6.3	8.3	11.7	11.7	8	3.3	1	0.3	0.3	0	0	0	0	0	0
0	0.7	4	6.7	7.3	8.3	11	13.7	10.3	5	2.7	1.7	1.7	1.3	0.3	0	0	0	0
0	0.7	4.3	7.3	8.7	10.7	10.3	10.7	10.3	7.7	6	5.3	5	5	3	1	0.3	0	0
0	0.3	2.3	5.7	7.3	7.7	7.3	7.3	8.3	9.7	10.7	11.7	9.7	10.3	7.3	4.7	1.7	0.3	0
0	0	0.7	3.3	6.7	9	11.3	12.3	11.7	15.3	20.7	23.7	15	14.7	11	10.3	6	1	0
0	0	0	1	4.3	8.3	10.3	13.7	15.7	20	22.7	30	20.3	15.3	15.7	17.3	9.3	1.7	0
0	0	0	0	1	3.3	5	8	12.7	19.7	27.3	29	19.7	15.7	14.7	14.7	8	1.3	0
0	0	0	0	0	0.3	1	2.7	7.7	15.3	17	16.3	10.7	7	6.3	4.7	1.7	0.3	0
0	0	0	0	0.3	0	0	0.3	1.3	3	3	2.7	1.7	1	1	0.3	0	0	0
0	0	0	0	0	0.3	0	0	0	0	0	0	0	0	0	0	0	0	0
0	0	0	0	0	0	0	0	0	0	0	0	0	0	0.3	0.7	0	0	0
0	0	0	0	0	0	0	0	0.3	0.3	0	0	0	0	0	0	0	0	0
0	0	0	0	0	0	0	0	0	0	0	0	0	0	0	0	0	0	0
0	0	0	0	0	0	0	0	0	0	0	0	0	0	0	0	0	0	0
0	0	0	0	0	0	0	0	0	0	0	0	0	0	0	0	0	0	0
0	0	0	0	0	0	0	0	0	0	0	0	0	0	0	0	0	0	0
Frame 42 (84.00 ms)
0	0	0	0	0	0	0	0	0	0	0	0	0	0	0	0	0	0	0
0	0	0	0	0	0	0	0	0	0	0	0	0	0	0	0	0	0	0
0	0	0	0	0	0	0	0	0	0	0	0	0.3	0.7	0.7	0.7	0.3	0	0
0	0	0	0	0	0	0	0	0	0	0.7	1.7	2.7	3.7	4	4	2.7	0.3	0
0	0	0	0	0	0	0	0	0	0.3	2.7	5.3	6	6.3	7.7	10	8.7	1.7	0
0	0	0	0	0	0	0	0	0.3	2.3	5.7	7.7	9.3	8.7	10	10.7	5.3	0.7	0
0	0	0	0	0	0	0	0	1.3	6.3	9.3	9.7	11	9.7	10.7	8	2.3	0.3	0
0	0	0	0	0	0	0	0.3	3	10	12.7	11.3	9.3	8	6.7	4	0.7	0	0
0	0	0	0	0	0	0	0.7	4.7	9.3	10.7	8.7	7.7	5.7	3.7	1.3	0	0	0
0	0	0	0	0	0	0.3	2.3	7.7	9.3	8.7	6.3	5	3.3	1	0	0	0	0
0	0	0	0	0	0.3	1.3	3.7	5	6	5	6	2.7	0.7	0	0	0	0	0
0	0	0	0	0	0.7	3.3	4	4	4	4.3	5	1.7	0	0	0	0	0	0
0	0	0	0	0.3	2.7	5.3	4	3.3	3	2.7	2.7	0.7	0	0	0	0	0	0
0	0	0	0	1.3	7	8	5	4.3	3.7	3	1	0	0	0	0	0	0	0
0	0	0	0.3	2.3	7	6.3	4.3	3.3	3.7	2.3	0.3	0	0	0	0	0	0	0
0	0	0	1.3	5.3	8.7	6	4	3	2.3	0.7	0	0	0	0	0	0	0	0
0	0	0.7	3.3	8	9.3	7.7	6.7	4.7	2.3	0.3	0	0	0	0	0	0	0	0
0	0.3	1.7	5	6.3	8.7	12	12	8.3	3.7	1	0.3	0.3	0	0	0	0	0	0
0	0.7	4	7	7.3	8.7	11.3	14	10.7	5	3	2	2	1.7	0.7	0	0	0	0
0	0.7	4.3	7.3	9	11	10.7	11	11	8	6.3	5.7	5.7	5.3	3	1	0.3	0	0
0	0.3	2.3	6	7.3	8	7.7	7.3	8.7	10.3	11.3	12.3	10.3	11	7.7	5	2	0.3	0
0	0	0.7	3.7	6.7	9	11.7	12.7	12	16.3	21.3	25	16	15.7	12	11.3	6.7	1	0
0	0	0	1	4.3	8.3	10.3	14.3	16.3	21	24	31.7	21.7	16.7	17	18.7	10.7	2	0
0	0	0	0	1	3.3	5.3	8.3	13.3	20.7	29	31	21	17	16	16.3	9.7	1.7	0
0	0	0	0	0	0.3	1.3	3.3	8.3	16	18.3	17.7	11.7	7.7	7.3	5.7	2.3	0.3	0
0	0	0	0	0.3	0	0	0.3	1.3	3	3.7	3	2	1	1.3	0.7	0.3	0	0
0	0	0	0	0	0.3	0	0	0	0	0	0	0	0	0.3	1	0.3	0	0
0	0	0	0	0	0	0	0	0	0	0	0	0	0	0.7	2	0.3	0	0
0	0	0	0	0	0	0	0	0.3	0.7	0	0	0	0	0.3	0.7	0	0	0
0	0	0	0	0	0	0	0	0	0	0	0	0	0	0	0	0	0	0
0	0	0	0	0	0	0	0	0	0	0	0	0	0	0	0	0	0	0
0	0	0	0	0	0	0	0	0	0	0	0	0	0	0	0	0	0	0
0	0	0	0	0	0	0	0	0	0	0	0	0	0	0	0	0	0	0
Frame 43 (86.00 ms)
0	0	0	0	0	0	0	0	0	0	0	0	0	0	0	0	0	0	0
0	0	0	0	0	0	0	0	0	0	0	0	0	0	0	0	0	0	0
0	0	0	0	0	0	0	0	0	0	0	0	0.3	0.7	0.7	0.3	0.3	0	0
0	0	0	0	0	0	0	0	0	0	0.7	1.3	2.3	3.3	3.7	3.7	2.3	0.3	0
0	0	0	0	0	0	0	0	0	0.3	2.3	5	5.7	6	7.3	9.3	7.7	1.3	0
0	0	0	0	0	0	0	0	0.3	2	5	7.3	8.7	8.3	9.3	10	4.7	0.7	0
0	0	0	0	0	0	0	0	1	5.3	8.3	9	10.3	9.3	10	7.7	2.3	0.3	0
0	0	0	0	0	0	0	0.3	2.7	9.3	12	10.7	9.3	7.7	6.7	4	0.7	0	0
0	0	0	0	0	0	0	0.7	4.3	9.3	10.3	8.3	7.7	5.7	3.7	1.3	0	0	0
0	0	0	0	0	0	0.3	2.3	7.3	9.3	8.3	6.3	5.3	3.7	1	0	0	0	0
0	0	0	0	0	0	1.3	3.7	5	6	5	6	3	1	0	0	0	0	0
0	0	0	0	0	0.7	3.3	4	4	4	4.3	5.3	1.7	0	0	0	0	0	0
0	0	0	0	0.3	2.7	5.3	4	3.3	3	3	2.7	0.7	0	0	0	0	0	0
0	0	0	0	1.3	7	8	5.3	4.3	4	3	1	0	0	0	0	0	0	0
0	0	0	0.3	2.3	7.3	6.3	4.3	3.7	4	2.3	0.3	0	0	0	0	0	0	0
0	0	0	1.3	5.7	9	6	4	3	2.3	1	0	0	0	0	0	0	0	0
0	0	0.7	3.7	8	9.7	8	7	5	2.7	0.3	0	0	0	0	0	0	0	0
0	0.3	1.7	5	6.3	8.7	12.3	12.3	8.3	4	1	0.3	0.3	0.3	0	0	0	0	0
0	0.7	4	7	7.7	8.7	11.7	14.3	11	5.3	3	2	2.3	1.7	0.7	0	0	0	0
0	0.7	4.3	7.7	9	11.3	11	11	11	8.3	6.7	6	6	6	3.3	1	0.3	0	0
0	0.3	2.3	6	7.7	8.3	7.7	7.3	8.7	10.3	11.3	13	11	11.7	8.3	5.3	2.3	0.3	0
0	0	0.7	3.7	7	9.3	11.7	13	12.3	17	22.3	26.3	17	16.7	12.7	12	7.3	1.3	0
0	0	0	1	4.7	8.7	10.7	14.7	17	22	24.7	33	23	18	18.3	20	11.7	2.3	0
0	0	0	0	1.3	3.3	5.3	8.7	14	21.7	30	32.3	22.3	18.3	17.3	17.3	11	2	0
0	0	0	0	0	0.3	1.3	3.3	8.7	17	19.3	18.7	12.7	8.7	8	6.3	3	0.3	0
0	0	0	0.3	0.3	0	0	0.3	1.3	3.3	4	3.3	2	1.3	1.7	1	0.3	0	0
0	0	0	0	0	0.3	0	0	0	0	0.3	0	0	0.3	1	1.3	1	0	0
0	0	0	0	0	0	0.3	0	0.3	0.3	0	0	0	0.3	1.7	3.3	1	0	0
0	0	0	0	0	0	0	0	1	1.3	0.3	0	0	0.3	1.3	2	0.3	0	0
0	0	0	0	0	0	0	0	0.3	0.3	0	0	0	0	0.3	0.3	0	0	0
0	0	0	0	0	0	0	0	0	0	0	0	0	0	0	0	0	0	0
0	0	0	0	0	0	0	0	0	0	0	0	0	0	0	0	0	0	0
0	0	0	0	0	0	0	0	0	0	0	0	0	0	0	0	0	0	0
Frame 44 (88.00 ms)
0	0	0	0	0	0	0	0	0	0	0	0	0	0	0	0	0	0	0
0	0	0	0	0	0	0	0	0	0	0	0	0	0	0	0	0	0	0
0	0	0	0	0	0	0	0	0	0	0	0	0.3	0.7	0.7	0.3	0.3	0	0
0	0	0	0	0	0	0	0	0	0	0.3	1	2.3	3	3.3	3.3	2.3	0.3	0
0	0	0	0	0	0	0	0	0	0.3	2	4.3	5	5.7	6.3	8.3	7	1.3	0
0	0	0	0	0	0	0	0	0.3	1.7	4.7	6.7	8.3	7.7	8.7	9.3	4.3	0.7	0
0	0	0	0	0	0	0	0	1	5	8	8.7	10	8.7	9.7	7.3	2	0.3	0
0	0	0	0	0	0	0	0.3	2.3	9	11.3	10.3	9	7.3	6.3	3.7	0.7	0	0
0	0	0	0	0	0	0	0.7	4.3	9	10.3	8.3	7.3	5.3	3.7	1	0	0	0
0	0	0	0	0	0	0.3	2.3	7.3	9.3	8.3	6.3	5	3.3	1	0	0	0	0
0	0	0	0	0	0	1	3.3	5	6	5	6	3	1	0	0	0	0	0
0	0	0	0	0	0.7	3.3	4	4	4	4.3	5.3	1.7	0.3	0	0	0	0	0
0	0	0	0	0.3	2.7	5.3	4	3.7	3	3	3	0.7	0	0	0	0	0	0
0	0	0	0	1.3	7	8	5.3	4.7	4	3.3	1.3	0	0	0	0	0	0	0
0	0	0	0.3	2.3	7.3	6.7	4.7	4	4.3	2.7	0.3	0	0	0	0	0	0	0
0	0	0	1.3	5.7	9	6	4.3	3.3	2.7	1	0	0	0	0	0	0	0	0
0	0	0.7	3.7	8	9.7	8	7.3	5.3	3	0.7	0	0	0	0	0	0	0	0
0	0.3	1.7	5	6.7	9	12.7	12.7	8.7	4	1	0.3	0.3	0.3	0	0	0	0	0
0	0.7	4.3	7	7.7	9	12	15	11.3	5.3	3.3	2.3	2.3	2	0.7	0	0	0	0
0	0.7	4.3	7.7	9.3	11.3	11.3	11.7	11.3	8.3	7	6.3	6	6	3.7	1.3	0.3	0	0
0	0.3	2.3	6	7.7	8.3	8	7.7	9	11	12	13.7	11.3	12	8.7	5.7	2.3	0.3	0
0	0	0.7	3.7	7	9.3	12	13.3	13	17.7	23.3	27.3	17.7	17.7	13.3	12.7	8	1.3	0
0	0	0	1	4.7	9	11	15.3	17.7	22.7	25.7	34.7	24.3	19.3	19.3	21.3	12.7	2.3	0
0	0	0	0	1.3	3.3	5.7	9	14	22	31.3	34.3	24	20	18.7	19	12.3	2.3	0
0	0	0	0	0.3	0.3	1.3	3.7	9	17.7	20.3	20.3	13.3	9.3	8.7	7.3	3.3	0.7	0
0	0	0	0.3	0.3	0.3	0	0.7	1.7	3.7	4.3	3.7	2.3	1.7	1.7	1.3	0.7	0	0
0	0	0	0	0.3	0.7	0.3	0	0	0.3	0.3	0	0	0.3	1.3	2.3	2	0.3	0
0	0	0	0	0	0	0.3	0	0.7	0.7	0.3	0	0	1	3	5.3	2.3	0.3	0
0	0	0	0	0	0	0	0.3	1.3	2	0.7	0	0	1	2.7	4.7	1.3	0	0
0	0	0	0	0	0	0	0	0.3	0.3	0	0	0	0.3	0.3	0.7	0.3	0	0
0	0	0	0	0	0	0	0	0	0	0	0	0	0	0	0	0	0	0
0	0	0	0	0	0	0	0	0	0	0	0	0	0	0	0	0	0	0
0	0	0	0	0	0	0	0	0	0	0	0	0	0	0	0	0	0	0
Frame 45 (90.00 ms)
0	0	0	0	0	0	0	0	0	0	0	0	0	0	0	0	0	0	0
0	0	0	0	0	0	0	0	0	0	0	0	0	0	0	0	0	0	0
0	0	0	0	0	0	0	0	0	0	0	0	0.3	0.3	0.3	0.3	0	0	0
0	0	0	0	0	0	0	0	0	0	0.3	1	2	2.7	3	3	2	0.3	0
0	0	0	0	0	0	0	0	0	0.3	1.7	4	4.7	5	6	7.7	6	1	0
0	0	0	0	0	0	0	0	0	1.3	4	6	7.7	7	8	8.7	3.7	0.7	0
0	0	0	0	0	0	0	0	0.7	4.3	7.3	8	9.3	8.3	9.3	7	2	0.3	0
0	0	0	0	0	0	0	0	2	8.3	11	9.7	8.7	7	6	3.7	0.7	0	0
0	0	0	0	0	0	0	0.7	4	9	10	8	7	5.3	3.3	1	0	0	0
0	0	0	0	0	0	0.3	2	7	9.3	8.3	6.3	5	3.3	1	0	0	0	0
0	0	0	0	0	0	1	3.3	4.7	6	5	6	3.3	1	0	0	0	0	0
0	0	0	0	0	0.7	3.3	4	4	4	4.3	5.7	2	0.3	0	0	0	0	0
0	0	0	0	0.3	2.7	5.3	4	3.7	3	3	3	0.7	0	0	0	0	0	0
0	0	0	0	1.3	7.3	8.3	5.3	4.7	4.3	3.3	1.3	0	0	0	0	0	0	0
0	0	0	0.3	2.3	7.3	6.7	4.7	4	4.3	2.7	0.7	0	0	0	0	0	0	0
0	0	0	1.3	5.7	9.3	6.3	4.3	3.3	3	1	0	0	0	0	0	0	0	0
0	0	0.7	3.7	8.3	10	8.3	7.3	5.3	3	0.7	0	0	0	0	0	0	0	0
0	0.3	1.7	5	6.7	9	12.7	13	9	4.3	1.3	0.3	0.3	0.3	0	0	0	0	0
0	0.7	4.3	7.3	8	9	12.3	15	11.7	5.7	3.7	2.7	2.3	2	1	0	0	0	0
0	0.7	4.7	7.7	9.3	11.7	11.3	11.7	11.7	8.7	7.3	7	6.7	6.7	4	1.3	0.3	0	0
0	0.3	2.3	6	7.7	8.3	8	8	9.3	11	12.7	14.3	12	12.7	9.3	6.3	2.7	0.3	0
0	0	0.7	3.7	7.3	9.7	12.3	13.7	13.3	18	24.3	28.7	18.3	18.3	14	13.3	8.7	1.7	0
0	0	0	1	4.7	9	11.3	15.7	18.3	23.3	26.7	36	25.7	20.3	20.3	22.3	13.7	2.7	0
0	0	0	0	1.3	3.7	5.7	9.3	14.7	23	32.7	35.7	25	21.3	20	20.3	13.7	2.7	0
0	0	0	0	0.3	0.7	1.3	3.7	9.3	18.7	21.3	21.3	14	9.7	9.3	8	4	0.7	0
0	0	0	0.3	0.3	0.3	0.3	0.7	1.7	4	4.7	4	2.3	1.7	2	1.7	1	0	0
0	0	0	0	0.3	0.7	0.7	0	0	0.3	0.3	0	0	0.3	1.7	3	2.7	0.7	0
0	0	0	0	0	0.3	0.3	0.3	0.7	1	0.3	0	0	1.3	4	7.3	3.7	0.7	0
0	0	0	0	0	0	0	0.3	2	2.7	0.7	0	0.3	1.7	4	6.7	2.7	0.3	0
0	0	0	0	0	0	0	0	0.3	0.7	0	0	0	0.3	0.7	1.3	0.3	0	0
0	0	0	0	0	0	0	0	0	0	0	0	0	0	0	0	0	0	0
0	0	0	0	0	0	0	0	0	0	0	0	0	0	0	0	0	0	0
0	0	0	0	0	0	0	0	0	0	0	0	0	0	0	0	0	0	0
Frame 46 (92.00 ms)
0	0	0	0	0	0	0	0	0	0	0	0	0	0	0	0	0	0	0
0	0	0	0	0	0	0	0	0	0	0	0	0	0	0	0	0	0	0
0	0	0	0	0	0	0	0	0	0	0	0	0.3	0.3	0.3	0.3	0	0	0
0	0	0	0	0	0	0	0	0	0	0.3	1	1.7	2.3	2.7	2.7	1.7	0.3	0
0	0	0	0	0	0	0	0	0	0.3	1.3	3.7	4.3	4.7	5.3	7.3	5.3	1	0
0	0	0	0	0	0	0	0	0	1	3.7	5.7	7	6.3	7.3	8	3.3	0.3	0
0	0	0	0	0	0	0	0	0.7	3.7	6.7	7.3	9	7.7	8.7	6.7	1.7	0	0
0	0	0	0	0	0	0	0	2	7.7	10.3	9.7	8.3	6.7	5.7	3.3	0.7	0	0
0	0	0	0	0	0	0	0.7	4	8.3	10	8	7	5	3.3	1	0	0	0
0	0	0	0	0	0	0.3	2	7	9	8.3	6.3	5	3.3	1	0	0	0	0
0	0	0	0	0	0	1	3.3	4.7	6	5	6	3.3	1	0	0	0	0	0
0	0	0	0	0	0.7	3.3	4.3	4	4	4.3	5.7	2	0.3	0	0	0	0	0
0	0	0	0	0.3	2.7	5.7	4.3	3.7	3.3	3.3	3	0.7	0	0	0	0	0	0
0	0	0	0	1.3	7.3	8.3	5.7	5	4.3	3.7	1.3	0.3	0	0	0	0	0	0
0	0	0	0.3	2.7	7.7	6.7	5	4	4.7	3	0.7	0	0	0	0	0	0	0
0	0	0	1.3	6	9.3	6.3	4.7	3.7	3	1.3	0	0	0	0	0	0	0	0
0	0	0.7	3.7	8.3	10.3	8.3	7.3	5.3	3.3	0.7	0	0	0	0	0	0	0	0
0	0.3	1.7	5	7	9.3	13.3	13	9	4.3	1.3	0.3	0.3	0.3	0	0	0	0	0
0	0.7	4.3	7.3	8	9.3	12.7	15.3	11.7	6	3.7	2.7	2.7	2	1	0	0	0	0
0	0.7	4.7	7.7	9.3	11.7	11.7	12	11.7	9	7.7	7	6.7	6.7	4.3	1.3	0.3	0	0
0	0.3	2.3	6.3	8	8.7	8.3	8.3	9.3	11.3	13	14.7	12.3	13	9.7	6.7	3	0.3	0
0	0	0.7	3.7	7.3	10	13	14.3	13.7	18.7	25	29.7	19	19.3	14.7	14.3	9.3	1.7	0
0	0	0	1	4.7	9.3	11.7	16.3	18.7	23.7	27.7	37.3	26.3	21.3	21	23.7	14.7	3	0
0	0	0	0	1.3	3.7	6	9.3	15	23.3	34	37.3	26.3	22.3	21	21.7	14.7	3	0
0	0	0	0	0.3	0.7	1.3	4	9.3	19	22.3	22.3	14.7	10.3	10	9	4.7	0.7	0
0	0	0	0.3	0.3	0.3	0.3	0.7	1.7	4	5	4.3	2.7	2	2.3	2.3	1	0	0
0	0	0	0	0.3	1	0.7	0	0	0.3	0.3	0	0	0.7	2.3	4	3.7	0.7	0
0	0	0	0	0	0.3	0.7	0.3	0.7	1.3	0.3	0	0.3	2	5.3	9.3	5.3	1	0
0	0	0	0	0	0	0	0.3	2.3	3.3	1	0	0.7	2.7	5.7	9.3	4.3	0.7	0
0	0	0	0	0	0	0	0	0.7	0.7	0.3	0	0.3	1	1.7	2	0.7	0	0
0	0	0	0	0	0	0	0	0	0	0	0	0	0	0	0	0	0	0
0	0	0	0	0	0	0	0	0	0	0	0	0	0	0	0	0	0	0
0	0	0	0	0	0	0	0	0	0	0	0	0	0	0	0	0	0	0
Frame 47 (94.00 ms)
0	0	0	0	0	0	0	0	0	0	0	0	0	0	0	0	0	0	0
0	0	0	0	0	0	0	0	0	0	0	0	0	0	0	0	0	0	0
0	0	0	0	0	0	0	0	0	0	0	0	0.3	0.3	0.3	0.3	0	0	0
0	0	0	0	0	0	0	0	0	0	0.3	1	1.3	2.3	2.7	2.3	1.3	0.3	0
0	0	0	0	0	0	0	0	0	0	1	3.3	4	4.3	5	6.3	4.7	0.7	0
0	0	0	0	0	0	0	0	0	1	3.3	5.3	6.7	6	7	7.3	3	0.3	0
0	0	0	0	0	0	0	0	0.7	3	6	6.7	8.3	7	8.3	6	1.7	0	0
0	0	0	0	0	0	0	0	1.7	7.3	9.7	9	7.7	6.3	5.7	3.3	0.7	0	0
0	0	0	0	0	0	0	0.7	3.7	8.3	9.7	7.7	6.7	5	3.3	1	0	0	0
0	0	0	0	0	0	0.3	1.7	6.7	9	8.3	6	5	3.3	1	0	0	0	0
0	0	0	0	0	0	1	3	4.7	6	5	6	3	1	0	0	0	0	0
0	0	0	0	0	0.7	3	4.3	4	4	4.7	5.7	2	0.3	0	0	0	0	0
0	0	0	0	0.3	2.7	5.7	4.3	4	3.3	3.3	3.3	0.7	0	0	0	0	0	0
0	0	0	0	1.3	7.3	8.7	5.7	5	4.7	3.7	1.7	0.3	0	0	0	0	0	0
0	0	0	0.3	2.7	7.7	7	5.3	4.3	4.7	3	0.7	0	0	0	0	0	0	0
0	0	0	1.3	6	9.7	6.7	4.7	3.7	3.3	1.3	0	0	0	0	0	0	0	0
0	0	0.7	4	8.7	10.3	8.3	7.7	5.7	3.3	1	0	0	0	0	0	0	0	0
0	0.3	1.7	5.3	7	9.3	13.7	13.3	9	4.3	1.3	0.3	0.3	0.3	0	0	0	0	0
0	0.7	4.7	7.3	8	9.3	12.7	15.7	12	6	4	2.7	2.7	2.3	1	0	0	0	0
0	0.7	4.7	7.7	9.7	12.3	12	12.3	12	9	8	7.3	7	7	4.3	1.3	0.3	0	0
0	0.3	2.7	6.3	8	8.7	8.7	8.3	9.7	11.7	13.3	15.3	12.7	13.3	10	7	3	0.3	0
0	0	1	4	7.3	10	13.3	14.7	14	19	26	31	19.7	20	15.7	15.3	9.7	1.7	0
0	0	0	1	5	9.3	12	16.7	19	24.3	28.3	38.7	27.3	22.3	22.3	25	15.7	3.3	0.3
0	0	0	0.3	1.3	3.7	6	9.7	15.3	24.3	35	38.7	27.3	23.7	22.3	23	15.7	3.3	0
0	0	0	0	0.3	0.7	1.3	4	9.7	19.7	23	23.3	15.7	11	10.7	9.7	5	1	0
0	0	0	0.3	0.7	0.7	0.3	0.7	1.7	4.3	5.3	4.3	2.7	2	2.7	2.7	1.3	0.3	0
0	0	0	0	0.3	1.3	1	0.3	0	0.3	0.3	0	0	1	3	4.7	4.3	0.7	0
0	0	0	0	0	0.7	0.7	0.3	1	1.7	0.3	0	0.3	2.7	7	11	7.3	1.3	0
0	0	0	0	0	0	0	0.7	2.7	4	1.3	0.3	1	3.7	7.3	11.7	6.3	1	0
0	0	0	0	0	0	0	0	0.7	0.7	0.3	0	0.3	1.3	2.3	2.7	1.3	0	0
0	0	0	0	0	0	0	0	0	0	0	0	0	0	0.3	0	0	0	0
0	0	0	0	0	0	0	0	0	0	0	0	0	0	0	0	0	0	0
0	0	0	0	0	0	0	0	0	0	0	0	0	0	0	0	0	0	0
Frame 48 (96.00 ms)
0	0	0	0	0	0	0	0	0	0	0	0	0	0	0	0	0	0	0
0	0	0	0	0	0	0	0	0	0	0	0	0	0	0	0	0	0	0
0	0	0	0	0	0	0	0	0	0	0	0	0	0.3	0.3	0.3	0	0	0
0	0	0	0	0	0	0	0	0	0	0	0.7	1	2	2.3	2.3	1	0.3	0
0	0	0	0	0	0	0	0	0	0	1	3	3.7	4	4.7	5.7	4	0.7	0
0	0	0	0	0	0	0	0	0	0.7	2.7	4.7	6	5.7	6.3	6.7	2.7	0.3	0
0	0	0	0	0	0	0	0	0.3	2.7	5	6	7.7	6.3	7.7	5.7	1.3	0	0
0	0	0	0	0	0	0	0	1.7	6.7	9	8.3	7.3	6	5.3	3	0.7	0	0
0	0	0	0	0	0	0	0.3	3.3	8	9.3	7.3	6.3	4.7	3	1	0	0	0
0	0	0	0	0	0	0	1.7	6.7	8.7	8	6	4.7	3.3	1	0	0	0	0
0	0	0	0	0	0	1	3	4.7	6	5	6	3.3	1	0	0	0	0	0
0	0	0	0	0	0.7	3	4	4	4	4.7	6	2	0.3	0	0	0	0	0
0	0	0	0	0.3	2.7	5.3	4.3	4	3.3	3.3	3.3	0.7	0	0	0	0	0	0
0	0	0	0	1.3	7.3	8.7	6	5.3	4.7	3.7	1.7	0.3	0	0	0	0	0	0
0	0	0	0.3	2.7	7.7	7	5.3	4.3	4.7	3.3	0.7	0	0	0	0	0	0	0
0	0	0	1.3	6	9.7	6.7	4.7	3.7	3.3	1.3	0.3	0	0	0	0	0	0	0
0	0	0.7	4	8.7	10.3	8.7	8	6	3.7	1	0	0	0	0	0	0	0	0
0	0.3	2	5.3	7	9.3	13.7	13.7	9.3	4.7	1.7	0.3	0.3	0.3	0	0	0	0	0
0	0.7	4.7	7.7	8.3	9.3	12.7	16	12.3	6.3	4	3	3	2.3	1	0	0	0	0
0	0.7	4.7	8	10	12.3	12	12.3	12.3	9.3	8	7.7	7.3	7.7	4.7	1.7	0.3	0	0
0	0.3	2.7	6.3	8	9	8.7	8.7	10	12.3	14	16	13.3	14	10.7	7.3	3.3	0.3	0
0	0	1	4	7.7	10.3	13.7	15	14.3	19.7	26.3	31.7	20.7	20.7	16	16	10.3	2	0
0	0.3	0	1	5	9.3	12	17	19.7	25	29	39.7	28.7	23.3	23.3	26	16.3	3.3	0.3
0	0	0	0.3	1.7	3.7	6	10	16	25	36	40	28.3	24.7	23	23.7	16.7	3.3	0
0	0	0.3	0.3	0.3	0.7	1.3	4	10	20.3	23.7	24.3	16	11.3	11	10	5.7	1	0
0	0	0	0.7	0.7	0.7	0.3	0.7	1.7	4.3	5.7	4.7	3	2.3	3	3	1.7	0.3	0
0	0	0	0	0.3	1.7	1	0.3	0	0.3	0.3	0.3	0.3	1	3.3	5.7	5	1	0
0	0	0	0	0	0.7	0.7	0.7	1.3	1.7	0.7	0	0.7	3.3	8.3	13.3	9.3	1.7	0
0	0	0	0	0	0	0	0.7	3.3	4.3	1.7	0.3	1	4.7	9.3	14.3	8.3	1.3	0
0	0	0	0	0	0	0	0	0.7	1	0.3	0	0.3	2	3.3	3.7	1.7	0.3	0
0	0	0	0	0	0	0	0	0	0	0	0	0	0.3	0.3	0.3	0	0	0
0	0	0	0	0	0	0	0	0	0	0	0	0	0	0	0	0	0	0
0	0	0	0	0	0	0	0	0	0	0	0	0	0	0	0	0	0	0
Frame 49 (98.00 ms)
0	0	0	0	0	0	0	0	0	0	0	0	0	0	0	0	0	0	0
0	0	0	0	0	0	0	0	0	0	0	0	0	0	0	0	0	0	0
0	0	0	0	0	0	0	0	0	0	0	0	0	0.3	0.3	0.3	0	0	0
0	0	0	0	0	0	0	0	0	0	0	0.3	1	2	2	2	0.7	0	0
0	0	0	0	0	0	0	0	0	0	0.7	2.7	3.3	3.7	4.3	5.3	3.3	0.7	0
0	0	0	0	0	0	0	0	0	0.3	2.3	4.3	5.7	5	6	6	2	0.3	0
0	0	0	0	0	0	0	0	0.3	2	4.3	5.7	7	6	7	5.3	1	0	0
0	0	0	0	0	0	0	0	1	5.7	8	8	7	5.7	4.7	2.7	0.3	0	0
0	0	0	0	0	0	0	0.3	3	7.7	8.7	7	6	4.7	2.7	0.7	0	0	0
0	0	0	0	0	0	0	1.7	6.3	8.7	7.7	6	4.7	3	1	0	0	0	0
0	0	0	0	0	0	1	2.7	4.7	5.7	5	6	3	1	0	0	0	0	0
0	0	0	0	0	0.7	3	4	4	4	4.7	6	2	0.3	0	0	0	0	0
0	0	0	0	0.3	2.7	5.3	4.3	4	3.3	3.3	3.3	0.7	0	0	0	0	0	0
0	0	0	0	1.3	7.7	8.7	6	5.3	5	4	1.7	0.3	0	0	0	0	0	0
0	0	0	0.3	2.7	8	7	5.3	4.3	5	3.3	0.7	0	0	0	0	0	0	0
0	0	0	1.3	6.3	10	6.7	4.7	4	3.7	1.3	0.3	0	0	0	0	0	0	0
0	0	0.7	4	9	10.7	8.7	8	6	3.7	1	0	0	0	0	0	0	0	0
0	0.3	2	5.3	7.3	9.7	14	14	9.7	4.7	1.7	0.3	0.3	0.3	0	0	0	0	0
0	0.7	4.7	7.7	8.3	9.7	13	16.3	12.7	6.3	4.3	3	3	2.3	1	0	0	0	0
0	0.7	5	8	10	12.7	12.3	12.7	12.7	9.7	8.3	8	7.7	8	4.7	1.7	0.3	0	0
0	0.3	2.7	6.3	8.3	9	9	8.7	10	12.3	14.3	16.7	13.7	14.7	11	8	3.3	0.3	0
0	0	1	4	7.7	10.3	14	15.3	14.7	20	27.3	32.7	21	21.7	17	17	11	2	0
0	0.3	0	1	5	9.7	12.3	17.3	20.3	25.7	29.7	40.7	29.3	24	24.3	27	17.3	3.7	0.3
0	0	0	0.3	1.7	4	6.3	10	16.3	25.7	36.7	41.7	29.3	25.7	24.3	25	17.7	4	0.3
0	0	0.3	0.3	0.7	0.7	1.3	4.3	10.3	20.7	24.3	25	16.7	12	11.7	10.7	6.3	1	0
0	0	0	0.7	1	0.7	0.3	0.7	1.7	4.3	6	5	3.3	2.7	3.3	3.3	2	0.3	0
0	0	0	0	0.7	2	1.3	0.3	0.3	0.3	0.7	0.3	0.3	1.3	4	6.3	5.7	1	0
0	0	0	0	0	0.7	1	0.7	1.7	2	0.7	0	0.7	4.3	10	15.7	11.3	2	0
0	0	0	0	0	0	0.3	0.7	3.7	5	1.7	0.3	1.3	5.7	11	17.3	11	2	0
0	0	0	0	0	0	0	0	0.7	1	0.3	0	0.7	2.7	4.7	5.7	2.7	0.3	0
0	0	0	0	0	0	0	0	0	0	0	0	0	0.3	0.7	0.7	0	0	0
0	0	0	0	0	0	0	0	0	0	0	0	0	0	0	0	0	0	0
0	0	0	0	0	0	0	0	0	0	0	0	0	0	0	0	0	0	0
Frame 50 (100.00 ms)
0	0	0	0	0	0	0	0	0	0	0	0	0	0	0	0	0	0	0
0	0	0	0	0	0	0	0	0	0	0	0	0	0	0	0	0	0	0
0	0	0	0	0	0	0	0	0	0	0	0	0	0.3	0.3	0.3	0	0	0
0	0	0	0	0	0	0	0	0	0	0	0.3	0.7	1.7	1.7	1.7	0.7	0	0
0	0	0	0	0	0	0	0	0	0	0.7	2	3	3.3	4	4.7	2.3	0.3	0
0	0	0	0	0	0	0	0	0	0.3	1.7	3.7	5	4.7	5.3	5.3	1.7	0	0
0	0	0	0	0	0	0	0	0.3	1.7	3.7	5	6.7	5.3	6.3	4.7	1	0	0
0	0	0	0	0	0	0	0	1	4.7	7	7.3	6.3	5	4.3	2.3	0.3	0	0
0	0	0	0	0	0	0	0.3	2.7	7	8.3	6.7	5.7	4.3	2.3	0.7	0	0	0
0	0	0	0	0	0	0	1.3	6	8.3	7.7	5.7	4.3	3	1	0	0	0	0
0	0	0	0	0	0	0.7	2.3	4.3	5.7	4.7	5.7	3	0.7	0	0	0	0	0
0	0	0	0	0	0.7	2.7	4	4	4	4.7	5.7	2	0.3	0	0	0	0	0
0	0	0	0	0.3	2.7	5.3	4.3	4	3.7	3.3	3.3	0.7	0	0	0	0	0	0
0	0	0	0	1.3	7.7	8.7	6	5.3	5	4	1.7	0.3	0	0	0	0	0	0
0	0	0	0.3	2.7	8	7	5.3	4.7	5	3.3	0.7	0	0	0	0	0	0	0
0	0	0	1.3	6.3	10	6.7	5	4	3.7	1.3	0.3	0	0	0	0	0	0	0
0	0	0.7	4	9	10.7	8.7	8	6.3	4	1	0	0	0	0	0	0	0	0
0	0.3	2	5.7	7.3	10	14	14.3	9.7	4.7	1.7	0.7	0.3	0.3	0	0	0	0	0
0	0.7	4.7	7.7	8.3	9.7	13	16.3	12.7	6.3	4.3	3.3	3	2.3	1	0	0	0	0
0	1	5	8.3	10	12.7	12.7	13	13	9.7	8.3	8.3	8	8	5	1.7	0.3	0	0
0	0.3	2.7	6.3	8.7	9.3	9	9	10.3	12.7	14.7	17.3	14	15.3	11.3	8.3	3.7	0.7	0
0	0	1	4	7.7	10.7	14	16	15	20.7	28	34	21.7	22.3	17.3	17.7	11.3	2.3	0
0	0.3	0	1.3	5.3	9.7	12.7	17.7	20.7	26	30.3	42.3	30.3	25.3	25	28	18	4	0.3
0	0	0	0.3	1.7	4	6.3	10.3	17	26.3	37.7	42.7	30.3	26.7	25.3	26	18.3	4	0.3
0	0	0.3	0.3	0.7	0.7	1.3	4.3	10.7	21.3	25	26	17.3	12.3	12.3	11.3	6.7	1.3	0
0	0	0.3	1	1	0.7	0.3	0.7	2	4.7	6	5	3.3	2.7	3.7	3.3	2	0.3	0
0	0	0	0.3	0.7	2.3	1.7	0.3	0.3	0.3	0.7	0.3	0.3	1.7	4.7	6.7	6.3	1.3	0
0	0	0	0	0.3	1	1.3	1	1.7	2.3	0.7	0	1	5	11.3	17.3	13.3	2.3	0
0	0	0	0	0	0	0.3	1	4.3	5.3	2	0.3	1.7	6.7	12.7	20	13.3	2.3	0
0	0	0	0	0	0	0	0.3	1	1	0.3	0	0.7	3.3	6.3	7	3.3	0.3	0
0	0	0	0	0	0	0	0	0	0	0	0	0	0.3	1	0.7	0.3	0	0
0	0	0	0	0	0	0	0	0	0	0	0	0	0	0	0	0	0	0
0	0	0	0	0	0	0	0	0	0	0	0	0	0	0	0	0	0	0
Frame 51 (102.00 ms)
0	0	0	0	0	0	0	0	0	0	0	0	0	0	0	0	0	0	0
0	0	0	0	0	0	0	0	0	0	0	0	0	0	0	0	0	0	0
0	0	0	0	0	0	0	0	0	0	0	0	0	0.3	0.3	0	0	0	0
0	0	0	0	0	0	0	0	0	0	0	0.3	0.7	1.3	1.3	1.3	0.3	0	0
0	0	0	0	0	0	0	0	0	0	0.3	1.7	2.3	3	3.3	4	1.7	0.3	0
0	0	0	0	0	0	0	0	0	0.3	1.3	3	4.7	4.3	4.7	4.7	1.3	0	0
0	0	0	0	0	0	0	0	0	1	3	4.3	6	4.7	6	4	0.7	0	0
0	0	0	0	0	0	0	0	0.7	4	6.3	6.7	6	4.7	4	2	0.3	0	0
0	0	0	0	0	0	0	0.3	2.3	6.7	7.7	6	5.3	3.7	2	0.7	0	0	0
0	0	0	0	0	0	0	1	5.3	7.7	7.3	5.3	4	2.7	0.7	0	0	0	0
0	0	0	0	0	0	0.7	2.3	4	5.3	4.7	5.7	3	0.7	0	0	0	0	0
0	0	0	0	0	0.7	2.7	3.7	4	4	4.3	5.7	2	0.3	0	0	0	0	0
0	0	0	0	0.3	2.7	5.7	4.3	4	3.7	3.3	3.3	0.7	0	0	0	0	0	0
0	0	0	0	1.3	7.3	8.7	6	5.7	5	4	1.7	0.3	0	0	0	0	0	0
0	0	0	0.3	2.7	8	7.3	5.7	4.7	5.3	3.3	0.7	0	0	0	0	0	0	0
0	0	0	1.3	6.3	10	6.7	5	4	3.7	1.3	0.3	0	0	0	0	0	0	0
0	0	0.7	4	9.3	11	9	8	6.3	4	1	0	0	0	0	0	0	0	0
0	0.3	2	5.7	7.7	10	14.3	14.3	9.7	4.7	1.7	0.7	0.3	0.3	0	0	0	0	0
0	0.7	5	8	8.7	10	13.3	16.7	12.7	6.3	4.3	3.3	3.3	2.3	1	0	0	0	0
0	1	5.3	8.3	10.3	12.7	12.7	13.3	13.3	10	8.3	8.7	8.3	8.3	5	1.7	0.3	0	0
0	0.3	2.7	6.7	8.7	9.3	9	9	10.7	12.7	14.7	17.7	14.7	15.7	11.7	8.3	4	0.7	0
0	0	1	4	8	10.7	14.3	16.3	15.3	21	28.3	34.7	22.7	23	17.7	18.3	12	2.3	0
0	0.3	0.3	1.3	5.3	10	13	18	21.3	27	30.7	43	31.3	26.3	26	29	19	4.3	0.3
0	0	0	0.3	1.7	4	6.3	10.7	17.3	27	38.7	43.7	31.3	27.7	26	27	19.3	4.3	0.3
0	0	0.3	0.3	0.7	0.7	1.7	4.3	11	21.7	25.7	26.7	18.3	13	12.7	12	7.3	1.3	0
0	0	0.3	1	1	1	0.7	0.7	2	4.7	6.3	5.3	3.3	3	3.7	3.7	2.3	0.3	0
0	0	0	0.3	0.7	2.7	2	0.3	0.3	0.3	0.7	0.3	0.3	2	5	7.3	7	1.3	0
0	0	0	0	0.3	1	1.3	1	2	2.7	1	0.3	1.3	5.7	12.7	19.3	15.3	3	0
0	0	0	0	0	0	0.3	1	5	6	2.3	0.3	2	7.7	14.3	22.3	16	3	0
0	0	0	0	0	0	0	0.3	1.3	1.3	0.3	0	1	4.3	8	8.7	4	0.7	0
0	0	0	0	0	0	0	0	0	0	0	0	0	0.7	1.3	1	0.3	0	0
0	0	0	0	0	0	0	0	0	0	0	0	0	0	0	0	0	0	0
0	0	0	0	0	0	0	0	0	0	0	0	0	0	0	0	0	0	0
Frame 52 (104.00 ms)
0	0	0	0	0	0	0	0	0	0	0	0	0	0	0	0	0	0	0
0	0	0	0	0	0	0	0	0	0	0	0	0	0	0	0	0	0	0
0	0	0	0	0	0	0	0	0	0	0	0	0	0	0	0	0	0	0
0	0	0	0	0	0	0	0	0	0	0	0.3	0.3	1	1.3	1	0.3	0	0
0	0	0	0	0	0	0	0	0	0	0.3	1.3	2.3	3	3	3.3	1	0	0
0	0	0	0	0	0	0	0	0	0.3	1	2.7	4	4	4.3	4	1	0	0
0	0	0	0	0	0	0	0	0	1	2.3	3.7	5.7	4.3	5.3	3.3	0.7	0	0
0	0	0	0	0	0	0	0	0.7	3	5.3	6	5.7	4.3	3.3	1.7	0.3	0	0
0	0	0	0	0	0	0	0.3	2	6	7.3	5.7	5	3.3	1.7	0.3	0	0	0
0	0	0	0	0	0	0	1	5	7.7	6.7	5	3.7	2.3	0.7	0	0	0	0
0	0	0	0	0	0	0.7	2	4	5.3	4.3	5	2.7	0.7	0	0	0	0	0
0	0	0	0	0	0.3	2.3	3.7	4	4	4.3	5.3	1.7	0	0	0	0	0	0
0	0	0	0	0.3	2.7	5.7	4.3	4	3.7	3.3	3.3	0.7	0	0	0	0	0	0
0	0	0	0	1.3	7.7	8.7	6.3	5.7	5	4	1.7	0.3	0	0	0	0	0	0
0	0	0	0.3	2.7	8	7.3	5.7	4.7	5.3	3.3	0.7	0	0	0	0	0	0	0
0	0	0	1.3	6.3	10	6.7	5	4.3	4	1.7	0.3	0	0	0	0	0	0	0
0	0	0.7	4	9.3	11	9	8.3	6.3	4	1.3	0	0	0	0	0	0	0	0
0	0.3	2	5.7	7.7	10	14.7	14.7	10	5	2	0.7	0.3	0.3	0	0	0	0	0
0	1	5	8	8.7	10	13.7	17	13	6.7	4.7	3.3	3.3	2.3	1	0	0	0	0
0	1	5.3	8.7	10.7	13	12.7	13.3	13.3	10	8.7	8.7	8.3	8.3	5	1.7	0.3	0	0
0	0.3	2.7	6.7	9	9.3	9	9.3	11	13	15	18	15	16.3	12	8.7	4	0.7	0
0	0.3	1	4	8	10.7	14.3	16.7	15.7	21.3	28.7	35.7	23	23.3	18	18.7	12.3	2.3	0
0	0.3	0.3	1.3	5.3	10	13	18.3	21.7	27.3	31.3	44.3	32.3	27	26.7	29.7	19.3	4.3	0.3
0	0	0	0.3	1.7	4	6.7	10.7	18	27.3	39	45	32.3	28.7	26.7	27.7	20.3	4.7	0.3
0	0	0.3	0.7	0.7	0.7	1.7	4.7	11.3	22	26	27.7	19	13.3	13	12.3	7.7	1.3	0
0	0	0.3	1	1.3	1	0.7	0.7	2	5	6.3	5.3	3.7	3	4	4	2.3	0.3	0
0	0	0	0.3	0.7	3	2	0.3	0.3	0.7	0.7	0.3	0.3	2	5.3	8.3	7.7	1.7	0
0	0	0	0	0.3	1.3	1.7	1	2	2.7	1	0.3	1.3	6.3	14	21.3	17.3	3.3	0
0	0	0	0	0	0	0.3	1	5	6.3	2.7	0.7	2.7	8.7	16	24.7	18.7	3.7	0
0	0	0	0	0	0	0	0.3	1.3	1.3	0.7	0	1	5	9.3	10.3	5	0.7	0
0	0	0	0	0	0	0	0	0	0	0	0	0	0.7	1.7	1.3	0.3	0	0
0	0	0	0	0	0	0	0	0	0	0	0	0	0	0	0	0	0	0
0	0	0	0	0	0	0	0	0	0	0	0	0	0	0	0	0	0	0
Frame 53 (106.00 ms)
0	0	0	0	0	0	0	0	0	0	0	0	0	0	0	0	0	0	0
0	0	0	0	0	0	0	0	0	0	0	0	0	0	0	0	0	0	0
0	0	0	0	0	0	0	0	0	0	0	0	0	0	0	0	0	0	0
0	0	0	0	0	0	0	0	0	0	0	0	0.3	0.7	1	0.7	0.3	0	0
0	0	0	0	0	0	0	0	0	0	0.3	1	2	2.3	2.7	3	1	0	0
0	0	0	0	0	0	0	0	0	0	0.7	2	3.7	3.3	3.7	3.7	0.7	0	0
0	0	0	0	0	0	0	0	0	0.7	2	3.3	5	4	4.7	3	0.3	0	0
0	0	0	0	0	0	0	0	0.3	2.3	4.7	5.7	5	3.7	3	1.3	0.3	0	0
0	0	0	0	0	0	0	0.3	2	5.3	6.7	5.3	4.7	3	1.3	0.3	0	0	0
0	0	0	0	0	0	0	1	4.3	7	6.3	4.7	3.3	2	0.3	0	0	0	0
0	0	0	0	0	0	0.3	2	3.7	5	4	4.7	2.3	0.7	0	0	0	0	0
0	0	0	0	0	0.3	2.3	3.7	3.7	3.7	4	5	1.7	0	0	0	0	0	0
0	0	0	0	0.3	2.7	5.7	4.7	4	3.7	3.3	3.3	0.7	0	0	0	0	0	0
0	0	0	0	1.3	7.7	9	6.3	5.7	5	4	1.7	0.3	0	0	0	0	0	0
0	0	0	0.3	2.7	8	7.3	5.7	4.7	5.3	3.3	0.7	0	0	0	0	0	0	0
0	0	0	1.3	6.7	10	6.7	5	4.3	4	1.7	0.3	0	0	0	0	0	0	0
0	0	0.7	4.3	9.3	11	9	8.3	6.3	4	1.3	0	0	0	0	0	0	0	0
0	0.3	2	5.7	7.7	10	14.7	14.7	10	5	2	0.7	0.3	0.3	0	0	0	0	0
0	1	5	8	8.7	10	13.7	17	13	6.7	4.7	3.3	3.3	2.7	1	0	0	0	0
0	1	5.3	8.7	10.7	13	13	13.3	13.7	10.3	9	9	8.7	8.7	5.3	2	0.3	0	0
0	0.3	3	6.7	9	9.3	9.3	9.3	11	13.3	15.7	18.7	15.3	16.3	12.3	9.3	4.3	0.7	0
0	0.3	1	4.3	8	10.7	15	17	16.3	22	29.3	36.3	23.7	23.7	18.3	19.3	12.7	2.7	0
0	0.3	0.3	1.3	5.3	10	13.3	19	22.3	28	32	45	33	27.7	27	30.3	20	4.7	0.3
0	0	0	0.3	1.7	4.3	6.7	11	18	28	40.3	46.3	33.3	29.7	27.3	28.7	21	4.7	0.3
0	0	0.3	0.7	0.7	0.7	1.7	4.7	11.3	22.7	27	28.7	19.3	14	13.7	13.3	8	1.7	0
0	0	0.3	1	1.3	1	0.7	0.7	2	5	6.7	6	3.7	3.3	4.3	4.3	2.3	0.3	0
0	0	0	0.3	1	3.3	2.3	0.7	0.3	0.7	0.7	0.3	0.3	2.3	6	8.7	8	1.7	0
0	0	0	0	0.3	1.3	1.7	1.3	2.3	3	1	0.3	1.3	7	15.7	23.3	19	3.7	0
0	0	0	0	0	0	0.3	1.3	5.7	7	2.7	0.7	3	10	18	27.7	21	4	0
0	0	0	0	0	0	0	0.3	1.3	1.7	0.7	0	1.3	6	11.3	12	5.7	0.7	0
0	0	0	0	0	0	0	0	0	0	0	0	0	1	2	1.7	0.3	0	0
0	0	0	0	0	0	0	0	0	0	0	0	0	0	0	0	0	0	0
0	0	0	0	0	0	0	0	0	0	0	0	0	0	0	0	0	0	0
Frame 54 (108.00 ms)
0	0	0	0	0	0	0	0	0	0	0	0	0	0	0	0	0	0	0
0	0	0	0	0	0	0	0	0	0	0	0	0	0	0	0	0	0	0
0	0	0	0	0	0	0	0	0	0	0	0	0	0	0	0	0	0	0
0	0	0	0	0	0	0	0	0	0	0	0	0.3	0.7	1	0.7	0	0	0
0	0	0	0	0	0	0	0	0	0	0	0.7	1.7	2.3	2.7	2.7	0.7	0	0
0	0	0	0	0	0	0	0	0	0	0.7	2	3.3	3	3.3	3.3	0.7	0	0
0	0	0	0	0	0	0	0	0	0.3	1.7	3	4.3	3.7	4	2.3	0.3	0	0
0	0	0	0	0	0	0	0	0.3	1.7	3.7	4.7	4.7	3.3	2.7	1	0	0	0
0	0	0	0	0	0	0	0	1.3	5	6.3	5	4	2.7	1.3	0.3	0	0	0
0	0	0	0	0	0	0	0.7	3.7	6.7	6.3	4.3	3	1.7	0.3	0	0	0	0
0	0	0	0	0	0	0.3	1.7	3.3	4.7	4	4.7	2.3	0.7	0	0	0	0	0
0	0	0	0	0	0.3	2	3.3	3.7	3.7	4	4.7	1.7	0	0	0	0	0	0
0	0	0	0	0.3	2.7	5.3	4.7	4	3.7	3.3	3	0.7	0	0	0	0	0	0
0	0	0	0	1.3	7.7	8.7	6.3	5.7	5	4	1.7	0.3	0	0	0	0	0	0
0	0	0	0.3	2.7	8	7.3	5.7	5	5.3	3.7	0.7	0	0	0	0	0	0	0
0	0	0	1.3	6.7	10.3	6.7	5	4.3	4	1.7	0.3	0	0	0	0	0	0	0
0	0	0.7	4.3	9.3	11	9	8.3	6.3	4	1.3	0	0	0	0	0	0	0	0
0	0.3	2	5.7	7.7	10	14.7	15	10.3	5	2	0.7	0.3	0.3	0	0	0	0	0
0	1	5	8	9	10.3	14	17.3	13.3	6.7	4.7	3.3	3	2.7	1	0	0	0	0
0	1	5.3	8.7	11	13.3	13	13.7	13.7	10.3	9	9.3	8.7	9	5.3	2	0.3	0	0
0	0.3	3	6.7	9	9.7	9.3	9.3	11.3	13.7	16	19.3	15.7	16.7	12.7	9.3	4.3	0.7	0
0	0.3	1	4.3	8	11	15.3	17.3	16.3	22.3	30.3	37.7	24.3	24.7	19.3	20	13.3	2.7	0
0	0.7	0.3	1.3	5.3	10.3	13.7	19.3	22.7	28.3	33	46.3	34	28.7	28.3	31.7	20.7	4.7	0.3
0	0	0	0.3	1.7	4.3	6.7	11	18.3	28.7	41.3	47.7	34	30.7	28.3	29.7	21.7	4.7	0.3
0	0	0.3	0.7	0.7	0.7	1.7	4.7	11.7	23.3	28	29.7	19.7	14.3	14	13.7	8.7	1.7	0
0	0	0.3	1.3	1.3	1	0.7	0.7	2	5.3	7	6	3.7	3.3	4.7	4.7	2.7	0.3	0
0	0	0	0.3	1	3.3	2.7	0.7	0.3	0.7	0.7	0.3	0.7	2.7	6.7	9.3	8.7	1.7	0
0	0	0	0	0.3	1.3	2	1.3	2.7	3.3	1.3	0.3	2	8	17	25.3	20.7	4.3	0
0	0	0	0	0	0	0.3	1.3	6	7.7	3.3	0.7	3.3	11	19.7	29.7	23.3	4.3	0
0	0	0	0	0	0	0	0.3	1.3	1.7	0.7	0	1.3	7	13	14	6.3	1	0
0	0	0	0	0	0	0	0	0	0	0	0	0.3	1	2.3	2	0.3	0	0
0	0	0	0	0	0	0	0	0	0	0	0	0	0	0	0	0	0	0
0	0	0	0	0	0	0	0	0	0	0	0	0	0	0	0	0	0	0
Frame 55 (110.00 ms)
0	0	0	0	0	0	0	0	0	0	0	0	0	0	0	0	0	0	0
0	0	0	0	0	0	0	0	0	0	0	0	0	0	0	0	0	0	0
0	0	0	0	0	0	0	0	0	0	0	0	0	0	0	0	0	0	0
0	0	0	0	0	0	0	0	0	0	0	0	0.3	0.7	0.7	0.3	0	0	0
0	0	0	0	0	0	0	0	0	0	0	0.7	1.3	2	2.3	2.3	0.3	0	0
0	0	0	0	0	0	0	0	0	0	0.3	1.7	2.7	2.7	3	2.7	0.3	0	0
0	0	0	0	0	0	0	0	0	0.3	1	2.3	4	3	3.7	2	0.3	0	0
0	0	0	0	0	0	0	0	0.3	1.3	3	4	4.3	3	2.3	1	0	0	0
0	0	0	0	0	0	0	0	1.3	4	5.7	4.3	3.7	2.3	1	0.3	0	0	0
0	0	0	0	0	0	0	0.7	3.3	6	6	4	2.7	1.7	0.3	0	0	0	0
0	0	0	0	0	0	0.3	1.3	3	4.7	3.7	4.3	2	0.3	0	0	0	0	0
0	0	0	0	0	0.3	2	3.3	3.3	3.3	3.7	4.3	1.3	0	0	0	0	0	0
0	0	0	0	0.3	2.7	5.3	4.7	4	3.7	3	2.7	0.7	0	0	0	0	0	0
0	0	0	0	1.3	7.3	8.7	6.3	5.7	5.3	4	1.7	0.3	0	0	0	0	0	0
0	0	0	0.3	2.7	8	7.3	5.7	5	5.3	3.7	0.7	0	0	0	0	0	0	0
0	0	0	1.3	6.7	10.3	6.7	5.3	4.3	4	1.7	0.3	0	0	0	0	0	0	0
0	0	0.7	4.3	9.3	11	9	8.7	6.7	4.3	1.3	0	0	0	0	0	0	0	0
0	0.3	2	5.7	7.7	10	15	15	10.3	5.3	2	0.7	0.3	0.3	0	0	0	0	0
0	1	5	8	9	10.3	14	17.3	13.7	7	4.7	3.3	3	2.3	1	0.3	0	0	0
0	1	5.3	8.7	11	13.3	13	13.7	14	10.7	9.3	9.3	9	9	5.7	2.3	0.7	0	0
0	0.3	3	6.7	9	9.7	9.7	9.7	11.3	13.7	16.3	19.7	16	17.3	13	10	4.3	0.7	0
0	0.3	1	4.3	8.3	11.3	15.3	17.7	16.3	22.7	31	38.7	25	25.3	20	21	13.7	2.7	0
0	0.7	0.3	1.3	5.3	10.3	13.7	19.3	23	28.7	33.7	47.7	34.7	29.3	29	32.3	21.3	5	0.3
0	0	0	0.3	1.7	4.3	7	11.3	18.7	29	42.3	48.7	34.7	31.7	29.3	30.7	22.3	5	0.3
0	0	0.3	0.7	1	0.7	1.7	5	11.7	23.7	28.7	30.3	20.3	15	14.7	14.3	9	1.7	0
0	0	0.3	1.7	1.7	1.3	0.7	0.7	2	5.3	7.3	6.3	4	3.7	5	5	2.7	0.3	0
0	0	0	0.3	1	3.7	3	0.7	0.3	0.7	0.7	0.3	0.7	2.7	7	10	9	1.7	0
0	0	0	0	0.3	1.3	2	1.3	3	3.7	1.3	0.3	2	8.7	18.3	27	22.3	4.7	0
0	0	0	0	0	0	0.3	1.7	6.7	8.3	3.7	1	3.7	12	21.3	32.3	25.7	5	0
0	0	0	0	0	0	0	0.3	1.7	2	0.7	0.3	1.7	8.3	15	15.7	7	1	0
0	0	0	0	0	0	0	0	0	0	0	0	0.3	1.3	2.7	2.3	0.7	0	0
0	0	0	0	0	0	0	0	0	0	0	0	0	0	0	0	0	0	0
0	0	0	0	0	0	0	0	0	0	0	0	0	0	0	0	0	0	0
Frame 56 (112.00 ms)
0	0	0	0	0	0	0	0	0	0	0	0	0	0	0	0	0	0	0
0	0	0	0	0	0	0	0	0	0	0	0	0	0	0	0	0	0	0
0	0	0	0	0	0	0	0	0	0	0	0	0	0	0	0	0	0	0
0	0	0	0	0	0	0	0	0	0	0	0	0	0.3	0.3	0.3	0	0	0
0	0	0	0	0	0	0	0	0	0	0	0.3	1	1.7	2	1.7	0.3	0	0
0	0	0	0	0	0	0	0	0	0	0.3	1	2.3	2.3	3	2.3	0.3	0	0
0	0	0	0	0	0	0	0	0	0	0.7	2	3.3	2.7	3.3	1.3	0.3	0	0
0	0	0	0	0	0	0	0	0	1	2.3	3.7	3.7	2.7	2	0.7	0	0	0
0	0	0	0	0	0	0	0	1	3.3	4.7	4	3.3	2.3	1	0	0	0	0
0	0	0	0	0	0	0	0.3	2.3	5.3	5.3	3.7	2.7	1.3	0.3	0	0	0	0
0	0	0	0	0	0	0.3	1.3	2.7	4.3	3.3	4	1.7	0.3	0	0	0	0	0
0	0	0	0	0	0.3	1.7	3	3.3	3	3.3	4	1.3	0	0	0	0	0	0
0	0	0	0	0.3	2.3	5.3	4.3	4	3.3	3	2.7	0.7	0	0	0	0	0	0
0	0	0	0	1.3	7	8.7	6.3	5.7	5.3	4	1.7	0.3	0	0	0	0	0	0
0	0	0	0.3	2.7	8	7.3	5.7	5	5.3	3.7	0.7	0	0	0	0	0	0	0
0	0	0	1.3	6.7	10.3	6.7	5.3	4.3	4	1.7	0.3	0	0	0	0	0	0	0
0	0	0.7	4.3	9.3	11	9	8.7	6.7	4.3	1.3	0	0	0	0	0	0	0	0
0	0.3	2	6	7.7	10	15	15	10.3	5.3	2	0.7	0.3	0.3	0	0	0	0	0
0	1	5.3	8	9	10.3	14	17.3	13.7	7	4.7	3.3	3	2.3	1	0	0	0	0
0	1	5.7	8.7	11	13.7	13.3	14	14	10.7	9.3	9.7	9	9.3	5.7	2.3	0.7	0	0
0	0.3	3	7	9	10	10	10	11.7	14	16.7	20.3	16.7	17.7	13.3	10	4.7	0.7	0
0	0.3	1	4.3	8.3	11.7	15.7	18	17	23.3	32	39.7	25.7	25.7	20.3	21.3	14	2.7	0
0	0.7	0.3	1.3	5.3	10.7	14.3	20	23.7	29.3	34.3	48.3	35.3	30	29.7	33.3	22	5	0.3
0	0	0	0.3	1.7	4.3	7	11.7	19.3	29.7	43	49.7	35.7	32.3	30.3	31.3	23	5.3	0.3
0	0	0.3	0.7	1	1	2	5	12.3	24.3	29.3	31	20.7	15.3	15	14.7	9.3	1.7	0
0	0	0.7	1.7	1.7	1.3	1	1	2.3	5.3	7.3	6.3	4.3	4	5	5	3	0.3	0
0	0	0	0.3	1	4	3	0.7	0.3	0.7	0.7	0.3	0.7	3.3	7.3	10.3	9.7	2	0
0	0	0	0	0.3	1.7	2.3	1.7	3	4	1.7	0.3	2.3	9.3	19.3	28.7	23.7	4.7	0
0	0	0	0	0	0.3	0.3	1.7	7	9	4	1	4	12.7	23.3	34.7	27.7	5.3	0
0	0	0	0	0	0	0	0.3	1.7	2	1	0.3	1.7	9	16.7	17.7	8	1.3	0
0	0	0	0	0	0	0	0	0	0	0	0	0.3	1.7	3	2.7	0.7	0	0
0	0	0	0	0	0	0	0	0	0	0	0	0	0	0	0	0	0	0
0	0	0	0	0	0	0	0	0	0	0	0	0	0	0	0	0	0	0
Frame 57 (114.00 ms)
0	0	0	0	0	0	0	0	0	0	0	0	0	0	0	0	0	0	0
0	0	0	0	0	0	0	0	0	0	0	0	0	0	0	0	0	0	0
0	0	0	0	0	0	0	0	0	0	0	0	0	0	0	0	0	0	0
0	0	0	0	0	0	0	0	0	0	0	0	0	0.3	0.3	0.3	0	0	0
0	0	0	0	0	0	0	0	0	0	0	0.3	0.7	1.3	1.7	1.3	0.3	0	0
0	0	0	0	0	0	0	0	0	0	0	0.7	1.7	2	2.3	2	0.3	0	0
0	0	0	0	0	0	0	0	0	0	0.7	1.3	2.7	2.3	3	1.3	0	0	0
0	0	0	0	0	0	0	0	0	0.7	1.7	2.7	3	2.3	1.7	0.7	0	0	0
0	0	0	0	0	0	0	0	0.7	2.7	4	3.3	3	2	0.7	0	0	0	0
0	0	0	0	0	0	0	0.3	2	4.7	4.7	3.3	2.3	1	0.3	0	0	0	0
0	0	0	0	0	0	0.3	1	2.7	4	3	3.7	1.3	0.3	0	0	0	0	0
0	0	0	0	0	0.3	1.7	2.7	3	3	3	3.7	1	0	0	0	0	0	0
0	0	0	0	0.3	2.3	5.3	4.3	4	3.3	3	2.3	0.3	0	0	0	0	0	0
0	0	0	0	1.3	7	8.7	6.3	5.7	5.3	4	1.3	0.3	0	0	0	0	0	0
0	0	0	0.3	2.7	8	7.3	5.7	5	5.3	3.7	0.7	0	0	0	0	0	0	0
0	0	0	1.3	6.7	10.3	7	5.3	4.3	4	1.7	0.3	0	0	0	0	0	0	0
0	0	0.7	4.3	9.3	11.3	9.3	8.7	6.7	4.3	1.3	0	0	0	0	0	0	0	0
0	0.3	2	6	7.7	10.3	15	15.3	10.7	5.3	2	0.7	0.3	0.3	0	0	0	0	0
0	1	5.3	8	9	10.3	14	17.7	13.7	7	4.7	3.3	3	2.3	1	0	0	0	0
0	1	5.7	8.7	11	13.7	13.7	14.3	14.3	10.7	9.3	9.7	9.3	9.3	5.7	2.3	0.7	0	0
0	0.3	3	7	9.3	10	10	10	11.7	14.3	17	20.7	17	18	13.7	10.3	4.7	0.7	0
0	0.3	1	4.3	8.7	11.7	16	18.3	17.3	23.7	32.3	40.7	26.3	26.3	20.7	22	14.7	3	0
0	0.7	0.3	1.7	5.7	10.7	14.3	20.3	24	30	35.3	49.7	36.3	30.7	30.3	34.3	22.7	5.3	0.3
0	0	0	0.3	1.7	4.7	7	11.7	19.7	30	44.3	50.7	36.3	33	30.7	32.3	23.7	5.7	0.3
0	0	0.3	1	1	1	2	5	12.3	24.7	30	31.7	21.3	15.7	15.3	15.3	9.7	2	0
0	0	0.7	2	2	1.7	1	1	2.3	5.7	7.7	6.7	4.3	4	5.3	5.7	3.3	0.3	0
0	0	0	0.3	1	4.3	3.7	1	0.3	0.7	0.7	0.3	0.7	3.3	8	11	10	2	0
0	0	0	0	0.3	1.7	2.7	1.7	3.3	4.3	1.7	0.3	2.7	10.3	20.7	30.7	25.3	5.3	0.3
0	0	0	0	0	0.3	0.7	1.7	7.3	9.7	4.3	1	4.3	14	25	37.7	29.7	6	0
0	0	0	0	0	0	0	0.3	1.7	2.3	1	0.3	2	10	18.3	19.3	8.7	1.3	0
0	0	0	0	0	0	0	0	0	0	0	0	0.3	1.7	3	3	0.7	0	0
0	0	0	0	0	0	0	0	0	0	0	0	0	0	0	0	0	0	0
0	0	0	0	0	0	0	0	0	0	0	0	0	0	0	0	0	0	0
Frame 58 (116.00 ms)
0	0	0	0	0	0	0	0	0	0	0	0	0	0	0	0	0	0	0
0	0	0	0	0	0	0	0	0	0	0	0	0	0	0	0	0	0	0
0	0	0	0	0	0	0	0	0	0	0	0	0	0	0	0	0	0	0
0	0	0	0	0	0	0	0	0	0	0	0	0	0.3	0.3	0	0	0	0
0	0	0	0	0	0	0	0	0	0	0	0	0.7	1.3	1.3	1	0	0	0
0	0	0	0	0	0	0	0	0	0	0	0.7	1.3	1.7	2	1.3	0.3	0	0
0	0	0	0	0	0	0	0	0	0	0.3	1	2	2	2.7	1	0	0	0
0	0	0	0	0	0	0	0	0	0.3	1.3	2	2.3	1.7	1.3	0.3	0	0	0
0	0	0	0	0	0	0	0	0.3	2.3	3.3	2.7	2.3	1.7	0.7	0	0	0	0
0	0	0	0	0	0	0	0.3	1.3	4	4.3	3	1.7	0.7	0	0	0	0	0
0	0	0	0	0	0	0.3	0.7	2	3.3	3	3.3	1	0.3	0	0	0	0	0
0	0	0	0	0	0.3	1.3	2.3	3	2.7	2.7	3.3	1	0	0	0	0	0	0
0	0	0	0	0.3	2.3	5	4.3	4	3.3	3	2.3	0.3	0	0	0	0	0	0
0	0	0	0	1.3	7	8.7	6.3	5.7	5.3	4	1.3	0.3	0	0	0	0	0	0
0	0	0	0.3	2.7	8	7.3	5.7	5	5.3	3.7	0.7	0	0	0	0	0	0	0
0	0	0	1.3	6.7	10.3	7	5.3	4.3	4	1.7	0.3	0	0	0	0	0	0	0
[truncated: 7,609 more rows]
[truncated: 1 more columns]
