# Supplementary material for: Similarity of Center of Pressure Progression during Walking and Jogging of Anterior Cruciate Ligament Deficient Patients
Source: PLoS One. 2017 Jan 10;12(1):e0169421. doi: 10.1371/journal.pone.0169421 (PMC5224873; doi:10.1371/journal.pone.0169421)
Supplement: S1 Dataset — (ZIP) [file pone.0169421.s001.zip › partial plantar pressure data sent to PLOS-remove name and data/01. Part of the 64 unilateral ACLD subjects/jog/06/06 - run_5' - Dyn.txt]

Scanning speed; for the left foot: 500.00 Hertz, for the right foot: 500.00 Hertz
Left foot data
Left rectangle position
Rectangle bottom
61
Rectangle left
17
Rectangle width
19
Rectangle height
32
Frame 0 (0.00 ms)
0	0	0	0	0	0	0	0	0.7	2	2.7	2	1	0.3	0	0	0	0	0
0	0	0	0	0	0	0	1	4.3	9.3	9.3	8.3	4.7	1.3	0	0	0	0	0
0	0	0	0	0	0	0.3	2	4.7	7	6.3	6.3	4.7	1.7	0	0	0	0	0
0	0	0	0	0	0	0	0.3	1	1.7	1.3	1.3	1	0.3	0	0	0	0	0
0	0	0	0	0	0	0	0	0	0	0	0	0	0	0	0	0	0	0
0	0	0	0	0	0	0	0	0	0	0	0	0	0	0	0	0	0	0
0	0	0	0	0	0	0	0	0	0	0	0	0	0	0	0	0	0	0
0	0	0	0	0	0	0	0	0	0	0	0	0	0	0	0	0	0	0
0	0	0	0	0	0	0	0	0	0	0	0	0	0	0	0	0	0	0
0	0	0	0	0	0	0	0	0	0	0	0	0	0	0	0	0	0	0
0	0	0	0	0	0	0	0	0	0	0	0	0	0	0	0	0	0	0
0	0	0	0	0	0	0	0	0	0	0	0	0	0	0	0	0	0	0
0	0	0	0	0	0	0	0	0	0	0	0	0	0	0	0	0	0	0
0	0	0	0	0	0	0	0	0	0	0	0	0	0	0	0	0	0	0
0	0	0	0	0	0	0	0	0	0	0	0	0	0	0	0	0	0	0
0	0	0	0	0	0	0	0	0	0	0	0	0	0	0	0	0	0	0
0	0	0	0	0	0	0	0	0	0	0	0	0	0	0	0	0	0	0
0	0	0	0	0	0	0	0	0	0	0	0	0	0	0	0	0	0	0
0	0	0	0	0	0	0	0	0	0	0	0	0	0	0	0	0	0	0
0	0	0	0	0	0	0	0	0	0	0	0	0	0	0	0	0	0	0
0	0	0	0	0	0	0	0	0	0	0	0	0	0	0	0	0	0	0
0	0	0	0	0	0	0	0	0	0	0	0	0	0	0	0	0	0	0
0	0	0	0	0	0	0	0	0	0	0	0	0	0	0	0	0	0	0
0	0	0	0	0	0	0	0	0	0	0	0	0	0	0	0	0	0	0
0	0	0	0	0	0	0	0	0	0	0	0	0	0	0	0	0	0	0
0	0	0	0	0	0	0	0	0	0	0	0	0	0	0	0	0	0	0
0	0	0	0	0	0	0	0	0	0	0	0	0	0	0	0	0	0	0
0	0	0	0	0	0	0	0	0	0	0	0	0	0	0	0	0	0	0
0	0	0	0	0	0	0	0	0	0	0	0	0	0	0	0	0	0	0
0	0	0	0	0	0	0	0	0	0	0	0	0	0	0	0	0	0	0
0	0	0	0	0	0	0	0	0	0	0	0	0	0	0	0	0	0	0
0	0	0	0	0	0	0	0	0	0	0	0	0	0	0	0	0	0	0
Frame 1 (2.00 ms)
0	0	0	0	0	0	0	0.7	3.3	7.3	9	7.7	4	1	0	0	0	0	0
0	0	0	0	0	0	0.7	4.7	16.7	28.3	28	27.3	19	5.7	0.7	0	0	0	0
0	0	0	0	0	0.3	2.3	9.7	17.7	22.7	20.3	24.7	21.7	8.3	1.3	0	0	0	0
0	0	0	0	0	0	1	3.7	6.3	8	6.7	7.3	6	2	0.3	0	0	0	0
0	0	0	0	0	0	0	0.7	1.3	2	1.3	1.3	1	0.3	0	0	0	0	0
0	0	0	0	0	0	0	0	0	0.3	0	0	0	0	0	0	0	0	0
0	0	0	0	0	0	0	0	0	0	0	0	0	0	0	0	0	0	0
0	0	0	0	0	0	0	0	0	0	0	0	0	0	0	0	0	0	0
0	0	0	0	0	0	0	0	0	0	0	0	0	0	0	0	0	0	0
0	0	0	0	0	0	0	0	0	0	0	0	0	0	0	0	0	0	0
0	0	0	0	0	0	0	0	0	0	0	0	0	0	0	0	0	0	0
0	0	0	0	0	0	0	0	0	0	0	0	0	0	0	0	0	0	0
0	0	0	0	0	0	0	0	0	0	0	0	0	0	0	0	0	0	0
0	0	0	0	0	0	0	0	0	0	0	0	0	0	0	0	0	0	0
0	0	0	0	0	0	0	0	0	0	0	0	0	0	0	0	0	0	0
0	0	0	0	0	0	0	0	0	0	0	0	0	0	0	0	0	0	0
0	0	0	0	0	0	0	0	0	0	0	0	0	0	0	0	0	0	0
0	0	0	0	0	0	0	0	0	0	0	0	0	0	0	0	0	0	0
0	0	0	0	0	0	0	0	0	0	0	0	0	0	0	0	0	0	0
0	0	0	0	0	0	0	0	0	0	0	0	0	0	0	0	0	0	0
0	0	0	0	0	0	0	0	0	0	0	0	0	0	0	0	0	0	0
0	0	0	0	0	0	0	0	0	0	0	0	0	0	0	0	0	0	0
0	0	0	0	0	0	0	0	0	0	0	0	0	0	0	0	0	0	0
0	0	0	0	0	0	0	0	0	0	0	0	0	0	0	0	0	0	0
0	0	0	0	0	0	0	0	0	0	0	0	0	0	0	0	0	0	0
0	0	0	0	0	0	0	0	0	0	0	0	0	0	0	0	0	0	0
0	0	0	0	0	0	0	0	0	0	0	0	0	0	0	0	0	0	0
0	0	0	0	0	0	0	0	0	0	0	0	0	0	0	0	0	0	0
0	0	0	0	0	0	0	0	0	0	0	0	0	0	0	0	0	0	0
0	0	0	0	0	0	0	0	0	0	0	0	0	0	0	0	0	0	0
0	0	0	0	0	0	0	0	0	0	0	0	0	0	0	0	0	0	0
0	0	0	0	0	0	0	0	0	0	0	0	0	0	0	0	0	0	0
Frame 2 (4.00 ms)
0	0	0	0	0	0	0	1.3	6.7	14	17.3	14.7	7.7	2.3	0.3	0	0	0	0
0	0	0	0	0	0	2	10.7	31.3	48.3	48.3	47.7	36.3	14	2.3	0	0	0	0
0	0	0	0	0	0.7	7	21.7	34	42	38	46.7	42.3	24	5	0.3	0	0	0
0	0	0	0	0	0.7	4.7	13.3	19.7	24	20.3	22.3	17.3	8.3	2	0	0	0	0
0	0	0	0	0	0	1.7	5.3	7.3	10	7.7	7.7	5.3	1.7	0.3	0	0	0	0
0	0	0	0	0	0	0.3	0.7	1.3	2	1.3	1.3	0.7	0	0	0	0	0	0
0	0	0	0	0	0	0	0	0	0	0	0	0	0	0	0	0	0	0
0	0	0	0	0	0	0	0	0	0	0	0	0	0	0	0	0	0	0
0	0	0	0	0	0	0	0	0	0	0	0	0	0	0	0	0	0	0
0	0	0	0	0	0	0	0	0	0	0	0	0	0	0	0	0	0	0
0	0	0	0	0	0	0	0	0	0	0	0	0	0	0	0	0	0	0
0	0	0	0	0	0	0	0	0	0	0	0	0	0	0	0	0	0	0
0	0	0	0	0	0	0	0	0	0	0	0	0	0	0	0	0	0	0
0	0	0	0	0	0	0	0	0	0	0	0	0	0	0	0	0	0	0
0	0	0	0	0	0	0	0	0	0	0	0	0	0	0	0	0	0	0
0	0	0	0	0	0	0	0	0	0	0	0	0	0	0	0	0	0	0
0	0	0	0	0	0	0	0	0	0	0	0	0	0	0	0	0	0	0
0	0	0	0	0	0	0	0	0	0	0	0	0	0	0	0	0	0	0
0	0	0	0	0	0	0	0	0	0	0	0	0	0	0	0	0	0	0
0	0	0	0	0	0	0	0	0	0	0	0	0	0	0	0	0	0	0
0	0	0	0	0	0	0	0	0	0	0	0	0	0	0	0	0	0	0
0	0	0	0	0	0	0	0	0	0	0	0	0	0	0	0	0	0	0
0	0	0	0	0	0	0	0	0	0	0	0	0	0	0	0	0	0	0
0	0	0	0	0	0	0	0	0	0	0	0	0	0	0	0	0	0	0
0	0	0	0	0	0	0	0	0	0	0	0	0	0	0	0	0	0	0
0	0	0	0	0	0	0	0	0	0	0	0	0	0	0	0	0	0	0
0	0	0	0	0	0	0	0	0	0	0	0	0	0	0	0	0	0	0
0	0	0	0	0	0	0	0	0	0	0	0	0	0	0	0	0	0	0
0	0	0	0	0	0	0	0	0	0	0	0	0	0	0	0	0	0	0
0	0	0	0	0	0	0	0	0	0	0	0	0	0	0	0	0	0	0
0	0	0	0	0	0	0	0	0	0	0	0	0	0	0	0	0	0	0
0	0	0	0	0	0	0	0	0	0	0	0	0	0	0	0	0	0	0
Frame 3 (6.00 ms)
0	0	0	0	0	0	0	1.7	7	15	18.7	16.7	9	3	0.3	0	0	0	0
0	0	0	0	0	0.3	2.7	12	34	52.7	51.3	51	40	19.3	4.3	0.3	0	0	0
0	0	0	0	0	1.3	10.7	28.7	41.7	50.3	45	55.3	51.7	33	10.7	1.3	0	0	0
0	0	0	0	0	2	13	29.3	34	39.7	34.7	38.3	32.7	18.7	5.7	0.7	0	0	0
0	0	0	0	0	1	7.3	20	20.7	26.3	21.7	23.7	18.3	6.7	1.3	0	0	0	0
0	0	0	0	0	0	1.3	4.3	6	7.7	7	6.3	3.7	1	0	0	0	0	0
0	0	0	0	0	0	0	0.3	0.7	0.7	0.7	0.7	0	0	0	0	0	0	0
0	0	0	0	0	0	0	0	0	0	0	0	0	0	0	0	0	0	0
0	0	0	0	0	0	0	0	0	0	0	0	0	0	0	0	0	0	0
0	0	0	0	0	0	0	0	0	0	0	0	0	0	0	0	0	0	0
0	0	0	0	0	0	0	0	0	0	0	0	0	0	0	0	0	0	0
0	0	0	0	0	0	0	0	0	0	0	0	0	0	0	0	0	0	0
0	0	0	0	0	0	0	0	0	0	0	0	0	0	0	0	0	0	0
0	0	0	0	0	0	0	0	0	0	0	0	0	0	0	0	0	0	0
0	0	0	0	0	0	0	0	0	0	0	0	0	0	0	0	0	0	0
0	0	0	0	0	0	0	0	0	0	0	0	0	0	0	0	0	0	0
0	0	0	0	0	0	0	0	0	0	0	0	0	0	0	0	0	0	0
0	0	0	0	0	0	0	0	0	0	0	0	0	0	0	0	0	0	0
0	0	0	0	0	0	0	0	0	0	0	0	0	0	0	0	0	0	0
0	0	0	0	0	0	0	0	0	0	0	0	0	0	0	0	0	0	0
0	0	0	0	0	0	0	0	0	0	0	0	0	0	0	0	0	0	0
0	0	0	0	0	0	0	0	0	0	0	0	0	0	0	0	0	0	0
0	0	0	0	0	0	0	0	0	0	0	0	0	0	0	0	0	0	0
0	0	0	0	0	0	0	0	0	0	0	0	0	0	0	0	0	0	0
0	0	0	0	0	0	0	0	0	0	0	0	0	0	0	0	0	0	0
0	0	0	0	0	0	0	0	0	0	0	0	0	0	0	0	0	0	0
0	0	0	0	0	0	0	0	0	0	0	0	0	0	0	0	0	0	0
0	0	0	0	0	0	0	0	0	0	0	0	0	0	0	0	0	0	0
0	0	0	0	0	0	0	0	0	0	0	0	0	0	0	0	0	0	0
0	0	0	0	0	0	0	0	0	0	0	0	0	0	0	0	0	0	0
0	0	0	0	0	0	0	0	0	0	0	0	0	0	0	0	0	0	0
0	0	0	0	0	0	0	0	0	0	0	0	0	0	0	0	0	0	0
Frame 4 (8.00 ms)
0	0	0	0	0	0	0	1.7	7	14.3	18	16.3	9	3.3	0.7	0	0	0	0
0	0	0	0	0	0.3	2.7	12	34	52.3	51.3	50.7	40	20.7	5	0.3	0	0	0
0	0	0	0	0	1.7	12	30.3	43	51.7	46.3	56.7	53	36	13.7	1.7	0	0	0
0	0	0	0	0	3	19.3	38.3	41.3	47	42	47.3	40.7	26.7	10.7	1.3	0	0	0
0	0	0	0	0	2	15.7	35.3	30.3	36.3	30.7	35.3	29.7	14.7	3.3	0.3	0	0	0
0	0	0	0	0	0.3	3.3	10.7	14.7	17.7	17	15.7	8	2.7	0.3	0	0	0	0
0	0	0	0	0	0	0	1	2.3	2.7	2.7	2.3	0.7	0	0	0	0	0	0
0	0	0	0	0	0	0	0	0	0	0	0	0	0	0	0	0	0	0
0	0	0	0	0	0	0	0	0	0	0	0	0	0	0	0	0	0	0
0	0	0	0	0	0	0	0	0	0	0	0	0	0	0	0	0	0	0
0	0	0	0	0	0	0	0	0	0	0	0	0	0	0	0	0	0	0
0	0	0	0	0	0	0	0	0	0	0	0	0	0	0	0	0	0	0
0	0	0	0	0	0	0	0	0	0	0	0	0	0	0	0	0	0	0
0	0	0	0	0	0	0	0	0	0	0	0	0	0	0	0	0	0	0
0	0	0	0	0	0	0	0	0	0	0	0	0	0	0	0	0	0	0
0	0	0	0	0	0	0	0	0	0	0	0	0	0	0	0	0	0	0
0	0	0	0	0	0	0	0	0	0	0	0	0	0	0	0	0	0	0
0	0	0	0	0	0	0	0	0	0	0	0	0	0	0	0	0	0	0
0	0	0	0	0	0	0	0	0	0	0	0	0	0	0	0	0	0	0
0	0	0	0	0	0	0	0	0	0	0	0	0	0	0	0	0	0	0
0	0	0	0	0	0	0	0	0	0	0	0	0	0	0	0	0	0	0
0	0	0	0	0	0	0	0	0	0	0	0	0	0	0	0	0	0	0
0	0	0	0	0	0	0	0	0	0	0	0	0	0	0	0	0	0	0
0	0	0	0	0	0	0	0	0	0	0	0	0	0	0	0	0	0	0
0	0	0	0	0	0	0	0	0	0	0	0	0	0	0	0	0	0	0
0	0	0	0	0	0	0	0	0	0	0	0	0	0	0	0	0	0	0
0	0	0	0	0	0	0	0	0	0	0	0	0	0	0	0	0	0	0
0	0	0	0	0	0	0	0	0	0	0	0	0	0	0	0	0	0	0
0	0	0	0	0	0	0	0	0	0	0	0	0	0	0	0	0	0	0
0	0	0	0	0	0	0	0	0	0	0	0	0	0	0	0	0	0	0
0	0	0	0	0	0	0	0	0	0	0	0	0	0	0	0	0	0	0
0	0	0	0	0	0	0	0	0	0	0	0	0	0	0	0	0	0	0
Frame 5 (10.00 ms)
0	0	0	0	0	0	0	1.7	6.7	14	17	15.7	9	3.3	0.7	0	0	0	0
0	0	0	0	0	0.3	2.7	11.7	32.7	51	49.3	48.3	38.3	19.7	5.3	0.7	0	0	0
0	0	0	0	0	1.7	12.3	29.7	38.3	46.3	41.7	49.7	47	32.3	14.3	2	0	0	0
0	0	0	0	0	3.7	22	41	42	47.3	42	47.3	41.7	29	13	2	0	0	0
0	0	0	0	0	3	20.7	42	34.7	40.7	34.7	40.7	35	20.3	5	0.3	0	0	0
0	0	0	0	0	0.7	5.3	17	21.3	23.3	22.7	23	12.3	4.3	0.7	0	0	0	0
0	0	0	0	0	0	0.3	2	3.7	3.7	4	3.7	1.3	0	0	0	0	0	0
0	0	0	0	0	0	0	0	0	0	0	0	0	0	0	0	0	0	0
0	0	0	0	0	0	0	0	0	0	0	0	0	0	0	0	0	0	0
0	0	0	0	0	0	0	0	0	0	0	0	0	0	0	0	0	0	0
0	0	0	0	0	0	0	0	0	0	0	0	0	0	0	0	0	0	0
0	0	0	0	0	0	0	0	0	0	0	0	0	0	0	0	0	0	0
0	0	0	0	0	0	0	0	0	0	0	0	0	0	0	0	0	0	0
0	0	0	0	0	0	0	0	0	0	0	0	0	0	0	0	0	0	0
0	0	0	0	0	0	0	0	0	0	0	0	0	0	0	0	0	0	0
0	0	0	0	0	0	0	0	0	0	0	0	0	0	0	0	0	0	0
0	0	0	0	0	0	0	0	0	0	0	0	0	0	0	0	0	0	0
0	0	0	0	0	0	0	0	0	0	0	0	0	0	0	0	0	0	0
0	0	0	0	0	0	0	0	0	0	0	0	0	0	0	0	0	0	0
0	0	0	0	0	0	0	0	0	0	0	0	0	0	0	0	0	0	0
0	0	0	0	0	0	0	0	0	0	0	0	0	0	0	0	0	0	0
0	0	0	0	0	0	0	0	0	0	0	0	0	0	0	0	0	0	0
0	0	0	0	0	0	0	0	0	0	0	0	0	0	0	0	0	0	0
0	0	0	0	0	0	0	0	0	0	0	0	0	0	0	0	0	0	0
0	0	0	0	0	0	0	0	0	0	0	0	0	0	0	0	0	0	0
0	0	0	0	0	0	0	0	0	0	0	0	0	0	0	0	0	0	0
0	0	0	0	0	0	0	0	0	0	0	0	0	0	0	0	0	0	0
0	0	0	0	0	0	0	0	0	0	0	0	0	0	0	0	0	0	0
0	0	0	0	0	0	0	0	0	0	0	0	0	0	0	0	0	0	0
0	0	0	0	0	0	0	0	0	0	0	0	0	0	0	0	0	0	0
0	0	0	0	0	0	0	0	0	0	0	0	0	0	0	0	0	0	0
0	0	0	0	0	0	0	0	0	0	0	0	0	0	0	0	0	0	0
Frame 6 (12.00 ms)
0	0	0	0	0	0	0	1.7	7	14.3	17	16	9.3	3.7	0.7	0	0	0	0
0	0	0	0	0	0.3	2.7	12	32.3	50.7	48.7	48	38	20	5.3	0.7	0	0	0
0	0	0	0	0	1.7	12.7	29.7	36.7	44	40	48	46	32.3	14.7	2.3	0	0	0
0	0	0	0	0	3.7	23	41.3	39.3	44	40.7	45.3	41.7	29.7	13.7	2	0	0	0
0	0	0	0	0	3.3	23.7	45.3	36.3	42.3	36	43	37.3	22.7	5.7	0.3	0	0	0
0	0	0	0	0	0.7	7	22	25	26.7	26	27.7	16	5.3	0.7	0	0	0	0
0	0	0	0	0	0	0.7	3	4.7	4.7	4.7	4.7	2	0.3	0	0	0	0	0
0	0	0	0	0	0	0	0	0	0	0	0	0	0	0	0	0	0	0
0	0	0	0	0	0	0	0	0	0	0	0	0	0	0	0	0	0	0
0	0	0	0	0	0	0	0	0	0	0	0	0	0	0	0	0	0	0
0	0	0	0	0	0	0	0	0	0	0	0	0	0	0	0	0	0	0
0	0	0	0	0	0	0	0	0	0	0	0	0	0	0	0	0	0	0
0	0	0	0	0	0	0	0	0	0	0	0	0	0	0	0	0	0	0
0	0	0	0	0	0	0	0	0	0	0	0	0	0	0	0	0	0	0
0	0	0	0	0	0	0	0	0	0	0	0	0	0	0	0	0	0	0
0	0	0	0	0	0	0	0	0	0	0	0	0	0	0	0	0	0	0
0	0	0	0	0	0	0	0	0	0	0	0	0	0	0	0	0	0	0
0	0	0	0	0	0	0	0	0	0	0	0	0	0	0	0	0	0	0
0	0	0	0	0	0	0	0	0	0	0	0	0	0	0	0	0	0	0
0	0	0	0	0	0	0	0	0	0	0	0	0	0	0	0	0	0	0
0	0	0	0	0	0	0	0	0	0	0	0	0	0	0	0	0	0	0
0	0	0	0	0	0	0	0	0	0	0	0	0	0	0	0	0	0	0
0	0	0	0	0	0	0	0	0	0	0	0	0	0	0	0	0	0	0
0	0	0	0	0	0	0	0	0	0	0	0	0	0	0	0	0	0	0
0	0	0	0	0	0	0	0	0	0	0	0	0	0	0	0	0	0	0
0	0	0	0	0	0	0	0	0	0	0	0	0	0	0	0	0	0	0
0	0	0	0	0	0	0	0	0	0	0	0	0	0	0	0	0	0	0
0	0	0	0	0	0	0	0	0	0	0	0	0	0	0	0	0	0	0
0	0	0	0	0	0	0	0	0	0	0	0	0	0	0	0	0	0	0
0	0	0	0	0	0	0	0	0	0	0	0	0	0	0	0	0	0	0
0	0	0	0	0	0	0	0	0	0	0	0	0	0	0	0	0	0	0
0	0	0	0	0	0	0	0	0	0	0	0	0	0	0	0	0	0	0
Frame 7 (14.00 ms)
0	0	0	0	0	0	0.3	1.7	7	14.7	17.7	17	10.3	3.7	0.7	0	0	0	0
0	0	0	0	0	0.3	3	12.7	32.7	51	49	48	38.3	20.7	6	0.7	0	0	0
0	0	0	0	0	2	13.7	30.3	38	44.3	39.3	47.7	46.3	34	16.3	2.3	0	0	0
0	0	0	0	0	4.3	24.7	43	41.7	43.7	38.7	44	42	31	14.7	2	0	0	0
0	0	0	0	0	4.3	27.3	49	39.3	45	38.3	45.7	40.7	25	6.3	0.3	0	0	0
0	0	0	0	0	1	9	27.3	29.3	31	30.3	33	20.7	6.7	1	0	0	0	0
0	0	0	0	0	0	1	4.3	6.3	6.7	6	5.7	3	0.7	0	0	0	0	0
0	0	0	0	0	0	0	0	0.3	0.3	0	0	0	0	0	0	0	0	0
0	0	0	0	0	0	0	0	0	0	0	0	0	0	0	0	0	0	0
0	0	0	0	0	0	0	0	0	0	0	0	0	0	0	0	0	0	0
0	0	0	0	0	0	0	0	0	0	0	0	0	0	0	0	0	0	0
0	0	0	0	0	0	0	0	0	0	0	0	0	0	0	0	0	0	0
0	0	0	0	0	0	0	0	0	0	0	0	0	0	0	0	0	0	0
0	0	0	0	0	0	0	0	0	0	0	0	0	0	0	0	0	0	0
0	0	0	0	0	0	0	0	0	0	0	0	0	0	0	0	0	0	0
0	0	0	0	0	0	0	0	0	0	0	0	0	0	0	0	0	0	0
0	0	0	0	0	0	0	0	0	0	0	0	0	0	0	0	0	0	0
0	0	0	0	0	0	0	0	0	0	0	0	0	0	0	0	0	0	0
0	0	0	0	0	0	0	0	0	0	0	0	0	0	0	0	0	0	0
0	0	0	0	0	0	0	0	0	0	0	0	0	0	0	0	0	0	0
0	0	0	0	0	0	0	0	0	0	0	0	0	0	0	0	0	0	0
0	0	0	0	0	0	0	0	0	0	0	0	0	0	0	0	0	0	0
0	0	0	0	0	0	0	0	0	0	0	0	0	0	0	0	0	0	0
0	0	0	0	0	0	0	0	0	0	0	0	0	0	0	0	0	0	0
0	0	0	0	0	0	0	0	0	0	0	0	0	0	0	0	0	0	0
0	0	0	0	0	0	0	0	0	0	0	0	0	0	0	0	0	0	0
0	0	0	0	0	0	0	0	0	0	0	0	0	0	0	0	0	0	0
0	0	0	0	0	0	0	0	0	0	0	0	0	0	0	0	0	0	0
0	0	0	0	0	0	0	0	0	0	0	0	0	0	0	0	0	0	0
0	0	0	0	0	0	0	0	0	0	0	0	0	0	0	0	0	0	0
0	0	0	0	0	0	0	0	0	0	0	0	0	0	0	0	0	0	0
0	0	0	0	0	0	0	0	0	0	0	0	0	0	0	0	0	0	0
Frame 8 (16.00 ms)
0	0	0	0	0	0	0.3	2	7.3	15	17.7	17.3	10.3	4	0.7	0	0	0	0
0	0	0	0	0	0.3	3.3	13	33	51	49.3	48.7	39	21.7	6.3	0.7	0	0	0
0	0	0	0	0	2	14.3	31	39	45.7	41.3	49.7	48	37	18.3	2.7	0	0	0
0	0	0	0	0	4.7	26	44	43.7	48.7	43	49	44.3	33.7	16.7	2.3	0	0	0
0	0	0	0	0	5.3	31	52.3	42.7	50	42.7	51.3	45.3	28.7	7.3	0.7	0	0	0
0	0	0	0	0	1.3	12	33	35	37	36	39.7	26.3	9	1.3	0	0	0	0
0	0	0	0	0	0	1.7	7	11.7	12.7	9.3	7.7	4.3	0.7	0	0	0	0	0
0	0	0	0	0	0	0	0.3	1.3	1.3	0.7	0	0	0	0	0	0	0	0
0	0	0	0	0	0	0	0	0	0	0	0	0	0	0	0	0	0	0
0	0	0	0	0	0	0	0	0	0	0	0	0	0	0	0	0	0	0
0	0	0	0	0	0	0	0	0	0	0	0	0	0	0	0	0	0	0
0	0	0	0	0	0	0	0	0	0	0	0	0	0	0	0	0	0	0
0	0	0	0	0	0	0	0	0	0	0	0	0	0	0	0	0	0	0
0	0	0	0	0	0	0	0	0	0	0	0	0	0	0	0	0	0	0
0	0	0	0	0	0	0	0	0	0	0	0	0	0	0	0	0	0	0
0	0	0	0	0	0	0	0	0	0	0	0	0	0	0	0	0	0	0
0	0	0	0	0	0	0	0	0	0	0	0	0	0	0	0	0	0	0
0	0	0	0	0	0	0	0	0	0	0	0	0	0	0	0	0	0	0
0	0	0	0	0	0	0	0	0	0	0	0	0	0	0	0	0	0	0
0	0	0	0	0	0	0	0	0	0	0	0	0	0	0	0	0	0	0
0	0	0	0	0	0	0	0	0	0	0	0	0	0	0	0	0	0	0
0	0	0	0	0	0	0	0	0	0	0	0	0	0	0	0	0	0	0
0	0	0	0	0	0	0	0	0	0	0	0	0	0	0	0	0	0	0
0	0	0	0	0	0	0	0	0	0	0	0	0	0	0	0	0	0	0
0	0	0	0	0	0	0	0	0	0	0	0	0	0	0	0	0	0	0
0	0	0	0	0	0	0	0	0	0	0	0	0	0	0	0	0	0	0
0	0	0	0	0	0	0	0	0	0	0	0	0	0	0	0	0	0	0
0	0	0	0	0	0	0	0	0	0	0	0	0	0	0	0	0	0	0
0	0	0	0	0	0	0	0	0	0	0	0	0	0	0	0	0	0	0
0	0	0	0	0	0	0	0	0	0	0	0	0	0	0	0	0	0	0
0	0	0	0	0	0	0	0	0	0	0	0	0	0	0	0	0	0	0
0	0	0	0	0	0	0	0	0	0	0	0	0	0	0	0	0	0	0
Frame 9 (18.00 ms)
0	0	0	0	0	0	0.3	1.7	7	14	17	16.7	10	3.7	0.7	0	0	0	0
0	0	0	0	0	0.3	3.3	12.7	32	47.7	48	48	38.7	21.3	6.3	0.7	0	0	0
0	0	0	0	0	2.3	14.3	30.7	38.3	44.7	40.3	49.3	48	37.7	19.3	3	0	0	0
0	0	0	0	0.3	5.3	27	44.7	44.3	49.7	43.3	50	45.7	35	18	2.7	0	0	0
0	0	0	0	0.3	6.3	35	54.7	45.7	54	46	56	50.3	32.7	8.7	0.7	0	0	0
0	0	0	0	0	2	15.3	39.3	41.3	44	42.3	46.7	32.7	11.7	1.7	0	0	0	0
0	0	0	0	0	0.3	3	12.3	20	22	15.7	10.7	5.7	1.3	0	0	0	0	0
0	0	0	0	0	0	0.3	1.3	3	3.3	2	0.7	0	0	0	0	0	0	0
0	0	0	0	0	0	0	0	0	0	0	0	0	0	0	0	0	0	0
0	0	0	0	0	0	0	0	0	0	0	0	0	0	0	0	0	0	0
0	0	0	0	0	0	0	0	0	0	0	0	0	0	0	0	0	0	0
0	0	0	0	0	0	0	0	0	0	0	0	0	0	0	0	0	0	0
0	0	0	0	0	0	0	0	0	0	0	0	0	0	0	0	0	0	0
0	0	0	0	0	0	0	0	0	0	0	0	0	0	0	0	0	0	0
0	0	0	0	0	0	0	0	0	0	0	0	0	0	0	0	0	0	0
0	0	0	0	0	0	0	0	0	0	0	0	0	0	0	0	0	0	0
0	0	0	0	0	0	0	0	0	0	0	0	0	0	0	0	0	0	0
0	0	0	0	0	0	0	0	0	0	0	0	0	0	0	0	0	0	0
0	0	0	0	0	0	0	0	0	0	0	0	0	0	0	0	0	0	0
0	0	0	0	0	0	0	0	0	0	0	0	0	0	0	0	0	0	0
0	0	0	0	0	0	0	0	0	0	0	0	0	0	0	0	0	0	0
0	0	0	0	0	0	0	0	0	0	0	0	0	0	0	0	0	0	0
0	0	0	0	0	0	0	0	0	0	0	0	0	0	0	0	0	0	0
0	0	0	0	0	0	0	0	0	0	0	0	0	0	0	0	0	0	0
0	0	0	0	0	0	0	0	0	0	0	0	0	0	0	0	0	0	0
0	0	0	0	0	0	0	0	0	0	0	0	0	0	0	0	0	0	0
0	0	0	0	0	0	0	0	0	0	0	0	0	0	0	0	0	0	0
0	0	0	0	0	0	0	0	0	0	0	0	0	0	0	0	0	0	0
0	0	0	0	0	0	0	0	0	0	0	0	0	0	0	0	0	0	0
0	0	0	0	0	0	0	0	0	0	0	0	0	0	0	0	0	0	0
0	0	0	0	0	0	0	0	0	0	0	0	0	0	0	0	0	0	0
0	0	0	0	0	0	0	0	0	0	0	0	0	0	0	0	0	0	0
Frame 10 (20.00 ms)
0	0	0	0	0	0	0.3	1.7	6.7	12.3	14	13.3	8.7	3.3	0.7	0	0	0	0
0	0	0	0	0	0.3	3	12.3	31.7	46.3	43.3	41.7	37	21	6.3	0.7	0	0	0
0	0	0	0	0	2.3	14.3	30.7	38	43.7	38.3	47	47.7	37.3	19.3	3	0	0	0
0	0	0	0	0.3	5.7	27.7	45	44.7	49.7	43.7	50.3	46.3	36.3	19.3	3	0	0	0
0	0	0	0	0.3	7.3	37.7	56.3	47.3	55.7	48	58.7	54.3	36	10.3	1	0	0	0
0	0	0	0	0	2.7	19	44.7	46	49.3	48	52.7	38	14.3	2.3	0	0	0	0
0	0	0	0	0	0.3	5.3	19	26.3	30.7	24.3	17	8.3	2	0	0	0	0	0
0	0	0	0	0	0	0.7	2.7	4.3	5	3.7	1.7	0.3	0	0	0	0	0	0
0	0	0	0	0	0	0	0	0	0	0	0	0	0	0	0	0	0	0
0	0	0	0	0	0	0	0	0	0	0	0	0	0	0	0	0	0	0
0	0	0	0	0	0	0	0	0	0	0	0	0	0	0	0	0	0	0
0	0	0	0	0	0	0	0	0	0	0	0	0	0	0	0	0	0	0
0	0	0	0	0	0	0	0	0	0	0	0	0	0	0	0	0	0	0
0	0	0	0	0	0	0	0	0	0	0	0	0	0	0	0	0	0	0
0	0	0	0	0	0	0	0	0	0	0	0	0	0	0	0	0	0	0
0	0	0	0	0	0	0	0	0	0	0	0	0	0	0	0	0	0	0
0	0	0	0	0	0	0	0	0	0	0	0	0	0	0	0	0	0	0
0	0	0	0	0	0	0	0	0	0	0	0	0	0	0	0	0	0	0
0	0	0	0	0	0	0	0	0	0	0	0	0	0	0	0	0	0	0
0	0	0	0	0	0	0	0	0	0	0	0	0	0	0	0	0	0	0
0	0	0	0	0	0	0	0	0	0	0	0	0	0	0	0	0	0	0
0	0	0	0	0	0	0	0	0	0	0	0	0	0	0	0	0	0	0
0	0	0	0	0	0	0	0	0	0	0	0	0	0	0	0	0	0	0
0	0	0	0	0	0	0	0	0	0	0	0	0	0	0	0	0	0	0
0	0	0	0	0	0	0	0	0	0	0	0	0	0	0	0	0	0	0
0	0	0	0	0	0	0	0	0	0	0	0	0	0	0	0	0	0	0
0	0	0	0	0	0	0	0	0	0	0	0	0	0	0	0	0	0	0
0	0	0	0	0	0	0	0	0	0	0	0	0	0	0	0	0	0	0
0	0	0	0	0	0	0	0	0	0	0	0	0	0	0	0	0	0	0
0	0	0	0	0	0	0	0	0	0	0	0	0	0	0	0	0	0	0
0	0	0	0	0	0	0	0	0	0	0	0	0	0	0	0	0	0	0
0	0	0	0	0	0	0	0	0	0	0	0	0	0	0	0	0	0	0
Frame 11 (22.00 ms)
0	0	0	0	0	0	0	1.3	5	9.7	10.7	10.3	6.3	2.7	0.7	0	0	0	0
0	0	0	0	0	0.3	2.7	10.3	25.7	40.7	37.7	36.7	30.7	18.3	5.7	0.7	0	0	0
0	0	0	0	0	2	13.3	30	36	41	35.7	44	44.7	36.3	18.7	3	0	0	0
0	0	0	0	0.3	5.7	27.7	45	44.3	49	43	49.7	46.7	37	20	3	0	0	0
0	0	0	0	0.3	8	39	57.3	48.3	56.7	48.3	59.3	56.3	38.7	11.3	1	0	0	0
0	0	0	0	0	3.3	21.7	49	49.3	53.3	51.7	56.7	42.7	17.7	3	0	0	0	0
0	0	0	0	0	1	8.7	24.3	31	36.7	31.7	25.7	12.7	3	0.3	0	0	0	0
0	0	0	0	0	0	1.3	4.3	5.7	6.7	5	3.7	1.3	0	0	0	0	0	0
0	0	0	0	0	0	0	0	0	0	0	0	0	0	0	0	0	0	0
0	0	0	0	0	0	0	0	0	0	0	0	0	0	0	0	0	0	0
0	0	0	0	0	0	0	0	0	0	0	0	0	0	0	0	0	0	0
0	0	0	0	0	0	0	0	0	0	0	0	0	0	0	0	0	0	0
0	0	0	0	0	0	0	0	0	0	0	0	0	0	0	0	0	0	0
0	0	0	0	0	0	0	0	0	0	0	0	0	0	0	0	0	0	0
0	0	0	0	0	0	0	0	0	0	0	0	0	0	0	0	0	0	0
0	0	0	0	0	0	0	0	0	0	0	0	0	0	0	0	0	0	0
0	0	0	0	0	0	0	0	0	0	0	0	0	0	0	0	0	0	0
0	0	0	0	0	0	0	0	0	0	0	0	0	0	0	0	0	0	0
0	0	0	0	0	0	0	0	0	0	0	0	0	0	0	0	0	0	0
0	0	0	0	0	0	0	0	0	0	0	0	0	0	0	0	0	0	0
0	0	0	0	0	0	0	0	0	0	0	0	0	0	0	0	0	0	0
0	0	0	0	0	0	0	0	0	0	0	0	0	0	0	0	0	0	0
0	0	0	0	0	0	0	0	0	0	0	0	0	0	0	0	0	0	0
0	0	0	0	0	0	0	0	0	0	0	0	0	0	0	0	0	0	0
0	0	0	0	0	0	0	0	0	0	0	0	0	0	0	0	0	0	0
0	0	0	0	0	0	0	0	0	0	0	0	0	0	0	0	0	0	0
0	0	0	0	0	0	0	0	0	0	0	0	0	0	0	0	0	0	0
0	0	0	0	0	0	0	0	0	0	0	0	0	0	0	0	0	0	0
0	0	0	0	0	0	0	0	0	0	0	0	0	0	0	0	0	0	0
0	0	0	0	0	0	0	0	0	0	0	0	0	0	0	0	0	0	0
0	0	0	0	0	0	0	0	0	0	0	0	0	0	0	0	0	0	0
0	0	0	0	0	0	0	0	0	0	0	0	0	0	0	0	0	0	0
Frame 12 (24.00 ms)
0	0	0	0	0	0	0	1	3.3	7	8	7.3	5	2.3	0.3	0	0	0	0
0	0	0	0	0	0.3	2	8.3	20	33.7	31.7	31.3	26.3	15.3	4.7	0.7	0	0	0
0	0	0	0	0	2	12	26.3	32.7	36.7	32	40.7	41.7	33	17	2.7	0	0	0
0	0	0	0	0.3	5.7	27.3	44.3	43.7	45.7	40	48.7	46	36.7	20	3.3	0	0	0
0	0	0	0	0.3	8.7	39.7	58	49	56.3	48	59.7	57.3	40.7	12.7	1.3	0	0	0
0	0	0	0	0	4	24.7	52.7	52.7	56.3	54.7	59.3	46.3	20.7	3.7	0	0	0	0
0	0	0	0	0	1.7	12.7	30	35.3	41.7	37.7	34	19	4.7	0.3	0	0	0	0
0	0	0	0	0	0.3	3	8.3	8.7	8.3	6.7	5.3	2.7	0.3	0	0	0	0	0
0	0	0	0	0	0	0.3	0.7	0.7	0.3	0	0	0	0	0	0	0	0	0
0	0	0	0	0	0	0	0	0	0	0	0	0	0	0	0	0	0	0
0	0	0	0	0	0	0	0	0	0	0	0	0	0	0	0	0	0	0
0	0	0	0	0	0	0	0	0	0	0	0	0	0	0	0	0	0	0
0	0	0	0	0	0	0	0	0	0	0	0	0	0	0	0	0	0	0
0	0	0	0	0	0	0	0	0	0	0	0	0	0	0	0	0	0	0
0	0	0	0	0	0	0	0	0	0	0	0	0	0	0	0	0	0	0
0	0	0	0	0	0	0	0	0	0	0	0	0	0	0	0	0	0	0
0	0	0	0	0	0	0	0	0	0	0	0	0	0	0	0	0	0	0
0	0	0	0	0	0	0	0	0	0	0	0	0	0	0	0	0	0	0
0	0	0	0	0	0	0	0	0	0	0	0	0	0	0	0	0	0	0
0	0	0	0	0	0	0	0	0	0	0	0	0	0	0	0	0	0	0
0	0	0	0	0	0	0	0	0	0	0	0	0	0	0	0	0	0	0
0	0	0	0	0	0	0	0	0	0	0	0	0	0	0	0	0	0	0
0	0	0	0	0	0	0	0	0	0	0	0	0	0	0	0	0	0	0
0	0	0	0	0	0	0	0	0	0	0	0	0	0	0	0	0	0	0
0	0	0	0	0	0	0	0	0	0	0	0	0	0	0	0	0	0	0
0	0	0	0	0	0	0	0	0	0	0	0	0	0	0	0	0	0	0
0	0	0	0	0	0	0	0	0	0	0	0	0	0	0	0	0	0	0
0	0	0	0	0	0	0	0	0	0	0	0	0	0	0	0	0	0	0
0	0	0	0	0	0	0	0	0	0	0	0	0	0	0	0	0	0	0
0	0	0	0	0	0	0	0	0	0	0	0	0	0	0	0	0	0	0
0	0	0	0	0	0	0	0	0	0	0	0	0	0	0	0	0	0	0
0	0	0	0	0	0	0	0	0	0	0	0	0	0	0	0	0	0	0
Frame 13 (26.00 ms)
0	0	0	0	0	0	0	0.7	2.3	5.3	5.7	5.3	3.7	1.7	0.3	0	0	0	0
0	0	0	0	0	0.3	1.7	6	15.3	27	26.3	26.7	21	11.7	3.7	0.3	0	0	0
0	0	0	0	0	1.7	10.3	23.3	28.7	32.3	28.3	36	36.3	28	14.3	2.3	0	0	0
0	0	0	0	0.3	5.7	27.3	43.7	42.3	42.3	36.7	44	44.3	35.7	19.7	3	0	0	0
0	0	0	0	0.7	9	40.3	58.3	49	56	47.7	58.7	57.7	42	13.3	1.3	0	0	0
0	0	0	0	0.3	4.7	27.3	55.3	54.3	57.7	56	61.3	50.3	23.7	4.3	0.3	0	0	0
0	0	0	0	0	2.7	17	35.3	39.7	46.3	42	40.7	26	6.7	0.7	0	0	0	0
0	0	0	0	0	0.7	5.7	13.7	13.7	11.3	8.7	7	4	0.7	0	0	0	0	0
0	0	0	0	0	0	0.7	2	1.7	0.7	0.3	0	0	0	0	0	0	0	0
0	0	0	0	0	0	0	0	0	0	0	0	0	0	0	0	0	0	0
0	0	0	0	0	0	0	0	0	0	0	0	0	0	0	0	0	0	0
0	0	0	0	0	0	0	0	0	0	0	0	0	0	0	0	0	0	0
0	0	0	0	0	0	0	0	0	0	0	0	0	0	0	0	0	0	0
0	0	0	0	0	0	0	0	0	0	0	0	0	0	0	0	0	0	0
0	0	0	0	0	0	0	0	0	0	0	0	0	0	0	0	0	0	0
0	0	0	0	0	0	0	0	0	0	0	0	0	0	0	0	0	0	0
0	0	0	0	0	0	0	0	0	0	0	0	0	0	0	0	0	0	0
0	0	0	0	0	0	0	0	0	0	0	0	0	0	0	0	0	0	0
0	0	0	0	0	0	0	0	0	0	0	0	0	0	0	0	0	0	0
0	0	0	0	0	0	0	0	0	0	0	0	0	0	0	0	0	0	0
0	0	0	0	0	0	0	0	0	0	0	0	0	0	0	0	0	0	0
0	0	0	0	0	0	0	0	0	0	0	0	0	0	0	0	0	0	0
0	0	0	0	0	0	0	0	0	0	0	0	0	0	0	0	0	0	0
0	0	0	0	0	0	0	0	0	0	0	0	0	0	0	0	0	0	0
0	0	0	0	0	0	0	0	0	0	0	0	0	0	0	0	0	0	0
0	0	0	0	0	0	0	0	0	0	0	0	0	0	0	0	0	0	0
0	0	0	0	0	0	0	0	0	0	0	0	0	0	0	0	0	0	0
0	0	0	0	0	0	0	0	0	0	0	0	0	0	0	0	0	0	0
0	0	0	0	0	0	0	0	0	0	0	0	0	0	0	0	0	0	0
0	0	0	0	0	0	0	0	0	0	0	0	0	0	0	0	0	0	0
0	0	0	0	0	0	0	0	0	0	0	0	0	0	0	0	0	0	0
0	0	0	0	0	0	0	0	0	0	0	0	0	0	0	0	0	0	0
Frame 14 (28.00 ms)
0	0	0	0	0	0	0	0.3	1.7	3.7	4	4	2.3	1	0.3	0	0	0	0
0	0	0	0	0	0	1	4.3	11.3	21	21	21.3	16	9	2.7	0.3	0	0	0
0	0	0	0	0	1.3	8.7	19.7	25.7	28.7	25	31.7	32	24	12	2	0	0	0
0	0	0	0	0.3	5.3	26.7	42.7	41	40.3	34	40.7	43	34.7	19	3	0	0	0
0	0	0	0	0.7	9.3	41	58.7	49	55.7	47	58.3	58	42.7	13.7	1.3	0	0	0
0	0	0	0	0.3	5.3	29.3	57.3	55.3	59	57	62.3	52.3	25.3	4.7	0.3	0	0	0
0	0	0	0	0	3.7	21.3	40.3	43.3	50	45.7	45	31.3	8	0.7	0	0	0	0
0	0	0	0	0	1.3	8.7	18	17.3	14.7	11.3	8.7	5.3	1	0	0	0	0	0
0	0	0	0	0	0.3	1.7	3.7	2.7	1.3	0.7	0.3	0	0	0	0	0	0	0
0	0	0	0	0	0	0	0.3	0	0	0	0	0	0	0	0	0	0	0
0	0	0	0	0	0	0	0	0	0	0	0	0	0	0	0	0	0	0
0	0	0	0	0	0	0	0	0	0	0	0	0	0	0	0	0	0	0
0	0	0	0	0	0	0	0	0	0	0	0	0	0	0	0	0	0	0
0	0	0	0	0	0	0	0	0	0	0	0	0	0	0	0	0	0	0
0	0	0	0	0	0	0	0	0	0	0	0	0	0	0	0	0	0	0
0	0	0	0	0	0	0	0	0	0	0	0	0	0	0	0	0	0	0
0	0	0	0	0	0	0	0	0	0	0	0	0	0	0	0	0	0	0
0	0	0	0	0	0	0	0	0	0	0	0	0	0	0	0	0	0	0
0	0	0	0	0	0	0	0	0	0	0	0	0	0	0	0	0	0	0
0	0	0	0	0	0	0	0	0	0	0	0	0	0	0	0	0	0	0
0	0	0	0	0	0	0	0	0	0	0	0	0	0	0	0	0	0	0
0	0	0	0	0	0	0	0	0	0	0	0	0	0	0	0	0	0	0
0	0	0	0	0	0	0	0	0	0	0	0	0	0	0	0	0	0	0
0	0	0	0	0	0	0	0	0	0	0	0	0	0	0	0	0	0	0
0	0	0	0	0	0	0	0	0	0	0	0	0	0	0	0	0	0	0
0	0	0	0	0	0	0	0	0	0	0	0	0	0	0	0	0	0	0
0	0	0	0	0	0	0	0	0	0	0	0	0	0	0	0	0	0	0
0	0	0	0	0	0	0	0	0	0	0	0	0	0	0	0	0	0	0
0	0	0	0	0	0	0	0	0	0	0	0	0	0	0	0	0	0	0
0	0	0	0	0	0	0	0	0	0	0	0	0	0	0	0	0	0	0
0	0	0	0	0	0	0	0	0	0	0	0	0	0	0	0	0	0	0
0	0	0	0	0	0	0	0	0	0	0	0	0	0	0	0	0	0	0
Frame 15 (30.00 ms)
0	0	0	0	0	0	0	0.3	1	2.7	3	2.7	1.7	0.7	0	0	0	0	0
0	0	0	0	0	0	0.7	3	8	15.7	16.3	16.7	11.7	6.3	2	0.3	0	0	0
0	0	0	0	0	1	7	16	21	25	22	27.3	27.7	20.7	9.7	1.3	0	0	0
0	0	0	0	0.3	5.3	26	40.7	35.3	37	31.7	37.3	41.3	33.7	17.7	2.7	0	0	0
0	0	0	0	0.7	9.3	41	58.3	47.7	55	46.3	57.3	57.3	42.7	13.3	1.3	0	0	0
0	0	0	0	0.3	6.3	30.7	58	55.7	59.3	57.3	63	53.3	27	5	0.3	0	0	0
0	0	0	0	0	4.7	24.7	43.7	46.3	53	48.3	48	35.3	9.3	0.7	0	0	0	0
0	0	0	0	0	2	11.7	21.7	20.7	17.7	14.3	10.3	6	1.3	0	0	0	0	0
0	0	0	0	0	0.7	4.3	6.7	4.7	2	1.3	0.3	0	0	0	0	0	0	0
0	0	0	0	0	0.3	1	1	0.3	0	0	0	0	0	0	0	0	0	0
0	0	0	0	0	0	0	0	0	0	0	0	0	0	0	0	0	0	0
0	0	0	0	0	0.3	0	0	0	0	0	0	0	0	0	0	0	0	0
0	0	0	0	0	0.3	0	0	0	0	0	0	0	0	0	0	0	0	0
0	0	0	0	0	0.3	0	0	0	0	0	0	0	0	0	0	0	0	0
0	0	0	0	0.3	0	0	0	0	0	0	0	0	0	0	0	0	0	0
0	0	0	0	0.3	0.3	0	0	0	0	0	0	0	0	0	0	0	0	0
0	0	0	0	0	0.3	0	0	0	0	0	0	0	0	0	0	0	0	0
0	0	0	0.3	0.3	0.3	0	0	0	0	0	0	0	0	0	0	0	0	0
0	0	0	0	0.3	0.3	0.3	0	0	0	0	0	0	0	0	0	0	0	0
0	0	0	0	0	0.3	0	0	0	0	0	0	0	0	0	0	0	0	0
0	0	0	0	0	0	0	0	0	0	0	0	0	0	0	0	0	0	0
0	0	0	0	0	0	0	0	0	0	0	0	0	0	0	0	0	0	0
0	0	0	0	0	0	0	0	0	0	0	0	0	0	0	0	0	0	0
0	0	0	0	0	0	0	0	0	0	0	0	0	0	0	0	0	0	0
0	0	0	0	0	0	0	0	0	0	0	0	0	0	0	0	0	0	0
0	0	0	0	0	0	0	0	0	0	0	0	0	0	0	0	0	0	0
0	0	0	0	0	0	0	0	0	0	0	0	0	0	0	0	0	0	0
0	0	0	0	0	0	0	0	0	0	0	0	0	0	0	0	0	0	0
0	0	0	0	0	0	0	0	0	0	0	0	0	0	0	0	0	0	0
0	0	0	0	0	0	0	0	0	0	0	0	0	0	0	0	0	0	0
0	0	0	0	0	0	0	0	0	0	0	0	0	0	0	0	0	0	0
0	0	0	0	0	0	0	0	0	0	0	0	0	0	0	0	0	0	0
Frame 16 (32.00 ms)
0	0	0	0	0	0	0	0	0.7	1.7	2	1.7	1	0.3	0	0	0	0	0
0	0	0	0	0	0	0.3	2	5.3	10.7	11.7	11.7	8	4.7	1.3	0	0	0	0
0	0	0	0	0	0.7	5	12.7	18	21.7	19	23.7	23.7	17.7	7.3	1	0	0	0
0	0	0	0	0.3	4.3	22.3	36.3	32	34.3	29	34	36.7	32	16.3	2.3	0	0	0
0	0	0	0	0.7	9	40.3	57.3	46.7	54	45.7	55.3	55.7	42	13	1.3	0	0	0
0	0	0	0	0.7	7	31.7	58.3	56	59.7	56.7	59.7	53.3	28	5	0.3	0	0	0
0	0	0	0	0.3	5.3	26.3	45.7	47.3	54	49.3	48.7	37.3	10.3	1	0	0	0	0
0	0	0	0	0.3	3.3	14.3	24.7	23	20	16.7	12.3	7	1.3	0	0	0	0	0
0	0	0	0	0	1.3	6.3	9	7	3.3	2	0.7	0	0	0	0	0	0	0
0	0	0	0	0	0.7	2	2.7	1.3	0.3	0	0	0	0	0	0	0	0	0
0	0	0	0	0	0.7	0.7	0.3	0	0	0	0	0	0	0	0	0	0	0
0	0	0	0	0.3	1	0.3	0	0	0	0	0	0	0	0	0	0	0	0
0	0	0	0	0.7	0.7	0.3	0	0	0	0	0	0	0	0	0	0	0	0
0	0	0	0	0.3	0.7	0.3	0	0	0	0	0	0	0	0	0	0	0	0
0	0	0	0.3	0.7	0.7	0.3	0	0	0	0	0	0	0	0	0	0	0	0
0	0	0	0.3	1	1	0.3	0	0	0	0	0	0	0	0	0	0	0	0
0	0	0	0.3	0.7	1	0.7	0.3	0	0	0	0	0	0	0	0	0	0	0
0	0	0	0.7	1	1	0.7	0.3	0	0	0	0	0	0	0	0	0	0	0
0	0	0.3	0.7	1	1	0.7	0.7	0	0	0	0	0	0	0	0	0	0	0
0	0	0	0.3	0.7	1	0.7	0.7	0.3	0	0	0	0	0	0	0	0	0	0
0	0	0	0	0	0.3	0.7	0.7	0.3	0	0	0	0	0	0	0	0	0	0
0	0	0	0	0	0	0	0	0	0	0	0	0	0	0	0	0	0	0
0	0	0	0	0	0	0	0	0	0	0	0	0	0	0	0	0	0	0
0	0	0	0	0	0	0	0	0	0	0	0	0	0	0	0	0	0	0
0	0	0	0	0	0	0	0	0	0	0	0	0	0	0	0	0	0	0
0	0	0	0	0	0	0	0	0	0	0	0	0	0	0	0	0	0	0
0	0	0	0	0	0	0	0	0	0	0	0	0	0	0	0	0	0	0
0	0	0	0	0	0	0	0	0	0	0	0	0	0	0	0	0	0	0
0	0	0	0	0	0	0	0	0	0	0	0	0	0	0	0	0	0	0
0	0	0	0	0	0	0	0	0	0	0	0	0	0	0	0	0	0	0
0	0	0	0	0	0	0	0	0	0	0	0	0	0	0	0	0	0	0
0	0	0	0	0	0	0	0	0	0	0	0	0	0	0	0	0	0	0
Frame 17 (34.00 ms)
0	0	0	0	0	0	0	0	0.3	1	1	1	0.7	0.3	0	0	0	0	0
0	0	0	0	0	0	0.3	1.3	3.7	7	7.7	8	6	3.3	1	0	0	0	0
0	0	0	0	0	0.3	3.3	9.7	15.3	19	16.3	20.7	20.7	14.3	5.7	0.7	0	0	0
0	0	0	0	0	3.3	18.7	31.3	28	31	25.3	29.3	32	26.7	13.7	2	0	0	0
0	0	0	0	0.3	8.7	39	55.7	41.3	48.7	40	47	48.7	37.3	11.7	1.3	0	0	0
0	0	0	0	0.7	7	31.7	58.3	54.3	57.7	55	58	52.3	28	5	0.3	0	0	0
0	0	0	0	0.3	5.7	27	47	48	54.3	49.7	49.7	39.7	11.7	1	0	0	0	0
0	0	0	0	0.3	4.3	16	26.7	24.7	21.7	19	14.3	8	1.7	0	0	0	0	0
0	0	0	0	0.3	2	8	11	9.3	5.3	2.7	1.3	0.3	0	0	0	0	0	0
0	0	0	0	0.3	1.3	3.3	4	2.3	0.7	0	0	0	0	0	0	0	0	0
0	0	0	0	0.3	1.7	1.7	1	0.3	0	0	0	0	0	0	0	0	0	0
0	0	0	0	1	2	1	0	0	0	0	0	0	0	0	0	0	0	0
0	0	0	0.3	1.3	1.7	0.7	0	0	0	0	0	0	0	0	0	0	0	0
0	0	0	0.3	1.3	1.7	0.7	0	0	0	0	0	0	0	0	0	0	0	0
0	0	0	0.7	1.3	1.3	0.7	0	0	0	0	0	0	0	0	0	0	0	0
0	0	0	0.7	1.7	2	0.7	0.3	0	0	0	0	0	0	0	0	0	0	0
0	0	0.3	1	1.3	2	1	0.7	0	0	0	0	0	0	0	0	0	0	0
0	0	0.7	1.3	1.7	1.7	1.7	1	0.3	0	0	0	0	0	0	0	0	0	0
0	0.3	1	1.7	2	2.3	2.3	2	0.7	0	0	0	0	0	0	0	0	0	0
0	0	0.7	1.7	2	2.3	2	2	1.3	0.3	0	0	0	0	0	0	0	0	0
0	0	0	0.3	0.7	1.3	1.3	1.7	1	0.3	0	0	0	0	0	0	0	0	0
0	0	0	0	0	0.3	0.3	0.7	0.3	0	0	0	0	0	0	0	0	0	0
0	0	0	0	0	0	0	0	0	0	0	0	0	0	0	0	0	0	0
0	0	0	0	0	0	0	0	0	0	0	0	0	0	0	0	0	0	0
0	0	0	0	0	0	0	0	0	0	0	0	0	0	0	0	0	0	0
0	0	0	0	0	0	0	0	0	0	0	0	0	0	0	0	0	0	0
0	0	0	0	0	0	0	0	0	0	0	0	0	0	0	0	0	0	0
0	0	0	0	0	0	0	0	0	0	0	0	0	0	0	0	0	0	0
0	0	0	0	0	0	0	0	0	0	0	0	0	0	0	0	0	0	0
0	0	0	0	0	0	0	0	0	0	0	0	0	0	0	0	0	0	0
0	0	0	0	0	0	0	0	0	0	0	0	0	0	0	0	0	0	0
0	0	0	0	0	0	0	0	0	0	0	0	0	0	0	0	0	0	0
Frame 18 (36.00 ms)
0	0	0	0	0	0	0	0	0	0.3	0.7	0.7	0.3	0	0	0	0	0	0
0	0	0	0	0	0	0	0.7	2.7	5	5	6	4.7	2.7	0.7	0	0	0	0
0	0	0	0	0	0.3	2.3	7.3	13	16.7	14.7	18.7	19	12.7	4.7	0.7	0	0	0
0	0	0	0	0	2.7	15.3	27.3	25.3	27.3	23	27	29	23.7	12	1.7	0	0	0
0	0	0	0	0.3	7.7	37.3	51.3	37.7	42	35.7	44	45	34.3	11	1	0	0	0
0	0	0	0	0.3	6.7	31	57.3	52.7	52.7	50.7	57	52	28	5	0.3	0	0	0
0	0	0	0	0.3	5.7	27.3	47	47.7	53.3	49	50.3	41.3	13	1.3	0	0	0	0
0	0	0	0	0.7	5	17.3	28.3	26	23	20.7	17	9.3	2	0	0	0	0	0
0	0	0	0	0.3	3	9.3	12.7	11	7.7	3.7	2	0.3	0	0	0	0	0	0
0	0	0	0	0.7	2	4.3	5.3	4	1.3	0.3	0	0	0	0	0	0	0	0
0	0	0	0	1	3	2.7	2	1	0	0	0	0	0	0	0	0	0	0
0	0	0	0.3	2	3.3	1.7	0.7	0	0	0	0	0	0	0	0	0	0	0
0	0	0	0.7	3	3	1.3	0.3	0	0	0	0	0	0	0	0	0	0	0
0	0	0	0.7	2.3	2.7	1.3	0.3	0	0	0	0	0	0	0	0	0	0	0
0	0	0.3	1.3	2.7	2.3	1.3	0.3	0	0	0	0	0	0	0	0	0	0	0
0	0	0.3	1.3	3.3	3.3	1.3	0.3	0	0	0	0	0	0	0	0	0	0	0
0	0	1	2	2.7	3.7	1.7	1	0.3	0	0	0	0	0	0	0	0	0	0
0	0.3	2	2.7	3	3	3	2	0.7	0	0	0	0	0	0	0	0	0	0
0	0.7	3	3	3.3	3.7	4	3.7	2.3	0.3	0	0	0	0	0	0	0	0	0
0	0.7	2.7	3.3	3	3.3	3.3	3.7	3	1	0.3	0.3	0.3	0	0	0	0	0	0
0	0	0.7	1	1.7	2	2.7	3.3	3.3	1.3	0.7	0.7	0.3	0.3	0	0	0	0	0
0	0	0	0	0.7	1	1.3	1.3	1.3	0.7	0.3	0.3	0	0	0	0	0	0	0
0	0	0	0	0	0	0.3	0	0.3	0	0	0	0	0	0	0	0	0	0
0	0	0	0	0	0	0	0	0	0	0	0	0	0	0	0	0	0	0
0	0	0	0	0	0	0	0	0	0	0	0	0	0	0	0	0	0	0
0	0	0	0	0	0	0	0	0	0	0	0	0	0	0	0	0	0	0
0	0	0	0	0	0	0	0	0	0	0	0	0	0	0	0	0	0	0
0	0	0	0	0	0	0	0	0	0	0	0	0	0	0	0	0	0	0
0	0	0	0	0	0	0	0	0	0	0	0	0	0	0	0	0	0	0
0	0	0	0	0	0	0	0	0	0	0	0	0	0	0	0	0	0	0
0	0	0	0	0	0	0	0	0	0	0	0	0	0	0	0	0	0	0
0	0	0	0	0	0	0	0	0	0	0	0	0	0	0	0	0	0	0
Frame 19 (38.00 ms)
0	0	0	0	0	0	0	0	0	0.3	0.3	0.3	0.3	0	0	0	0	0	0
0	0	0	0	0	0	0	0.3	1.7	3.7	4	4.7	3.7	2.3	0.7	0	0	0	0
0	0	0	0	0	0.3	1.7	5.7	11	15.3	13.3	17.3	17.3	11.3	4	0.7	0	0	0
0	0	0	0	0	2	12	24.3	23.3	25.7	22	25	26.7	22	11	1.7	0	0	0
0	0	0	0	0.3	6	31.7	49.3	35.7	38.3	33	41	42.7	33.7	11	1	0	0	0
0	0	0	0	0.3	5.7	29.3	56.3	49.3	48.7	47.3	55.7	51.7	29	5.3	0.3	0	0	0
0	0	0	0	0.3	5.7	27.3	47	47	52.7	48.7	51	43.7	14.7	1.7	0	0	0	0
0	0	0	0	0.7	5.7	18.3	29	27	24	22	19.3	11.7	2.7	0.3	0	0	0	0
0	0	0	0	0.3	3.3	10.3	13.7	12.7	10	5.3	2.7	1	0	0	0	0	0	0
0	0	0	0	0.7	3	5.3	6.7	5.3	2.3	0.7	0	0	0	0	0	0	0	0
0	0	0	0	1.3	3.7	3.7	3.3	1.3	0.3	0	0	0	0	0	0	0	0	0
0	0	0	0.3	3	4.3	2.7	1.3	0.3	0	0	0	0	0	0	0	0	0	0
0	0	0	0.7	4	4	2	0.7	0	0	0	0	0	0	0	0	0	0	0
0	0	0	1.3	3.3	4	2.3	0.3	0	0	0	0	0	0	0	0	0	0	0
0	0	0.3	2.3	4.3	3.7	2.3	0.3	0	0	0	0	0	0	0	0	0	0	0
0	0	0.7	2.3	4.7	4.7	2.3	0.7	0	0	0	0	0	0	0	0	0	0	0
0	0.3	2	3.7	4.3	5.3	2.7	1.7	0.3	0	0	0	0	0	0	0	0	0	0
0	0.7	3.3	4	4.3	4.3	4	3	1.3	0.3	0	0	0	0	0	0	0	0	0
0	1.7	4.7	4.3	4.3	4.7	5	5	3.7	1	0.3	0	0.3	0	0	0	0	0	0
0	1	4.7	4.7	4	4	4.3	4.7	4.7	2	1	0.7	1	0.3	0	0	0	0	0
0	0.3	1.3	2	2.7	3	3.7	4.7	5.3	2.7	1.3	1.3	1.3	1	0	0	0	0	0
0	0	0	0.3	1	2	2.3	2.3	2.3	1	0.7	0.7	0.7	0.7	0	0	0	0	0
0	0	0	0	0.3	0.7	0.7	0.7	0.7	0.3	0	0	0	0	0	0	0	0	0
0	0	0	0	0	0	0	0	0	0	0	0	0	0	0	0	0	0	0
0	0	0	0	0	0	0	0	0	0	0	0	0	0	0	0	0	0	0
0	0	0	0	0	0	0	0	0	0	0	0	0	0	0	0	0	0	0
0	0	0	0	0	0	0	0	0	0	0	0	0	0	0	0	0	0	0
0	0	0	0	0	0	0	0	0	0	0	0	0	0	0	0	0	0	0
0	0	0	0	0	0	0	0	0	0	0	0	0	0	0	0	0	0	0
0	0	0	0	0	0	0	0	0	0	0	0	0	0	0	0	0	0	0
0	0	0	0	0	0	0	0	0	0	0	0	0	0	0	0	0	0	0
0	0	0	0	0	0	0	0	0	0	0	0	0	0	0	0	0	0	0
Frame 20 (40.00 ms)
0	0	0	0	0	0	0	0	0	0	0.3	0.3	0	0	0	0	0	0	0
0	0	0	0	0	0	0	0.3	1.3	2.7	3	3.7	3.3	2	0.3	0	0	0	0
0	0	0	0	0	0	1	4.3	9	13.3	12	15.7	16	10.7	4	0.7	0	0	0
0	0	0	0	0	1.3	9.3	21.3	21.3	24	20.7	23.7	25.3	21	11	1.7	0	0	0
0	0	0	0	0	4.3	26.3	47.3	33	35.7	31	39	40	32.3	11.3	1.3	0	0	0
0	0	0	0	0	4.7	27.3	54.7	46	46.3	46	54.7	49	29	5.7	0.3	0	0	0
0	0	0	0	0.3	5.3	27	47	46.3	52.3	48.3	51.7	44.7	16.7	2	0	0	0	0
0	0	0	0	0.7	5.3	18.7	29.3	27.3	24.7	22.7	21.7	15	3.7	0.3	0	0	0	0
0	0	0	0	0.3	4	11	14.7	13.3	11.3	6.7	3.3	1.7	0.3	0	0	0	0	0
0	0	0	0	0.7	3.3	6	7.7	6.3	3	1	0	0	0	0	0	0	0	0
0	0	0	0.3	1.7	4.3	4.3	4.3	2.3	0.3	0	0	0	0	0	0	0	0	0
0	0	0	0.7	3.7	5	3.3	2	0.7	0	0	0	0	0	0	0	0	0	0
0	0	0	1	5	5	2.7	1.3	0.3	0	0	0	0	0	0	0	0	0	0
0	0	0	1.3	4.3	4.7	3	0.7	0	0	0	0	0	0	0	0	0	0	0
0	0	0.7	3	5.7	5	3	0.7	0	0	0	0	0	0	0	0	0	0	0
0	0	1	3.7	6.3	6.3	3.3	0.7	0	0	0	0	0	0	0	0	0	0	0
0	0.7	3.3	5	6	7	3.7	1.7	0.3	0	0	0	0	0	0	0	0	0	0
0	1.3	4.7	5	5.3	5.7	5	4	1.7	0.3	0	0	0	0	0	0	0	0	0
0.3	2.3	6.3	5.3	5.3	5.3	6	6.3	4.7	1.7	0.7	0.3	0.7	0.3	0	0	0	0	0
0.3	2	6.3	6	5	5	5	6	6	3.3	1.7	1.7	2	1	0	0	0	0	0
0	0.7	2.7	3	4	3.7	4.3	6	7.3	4	2.7	2	2.3	1.7	0.7	0	0	0	0
0	0	0.3	0.7	2	3	3.3	3	3.3	2	1.3	1	1	1.3	0.7	0	0	0	0
0	0	0	0	0.3	1	1.3	1	1	0.7	0.3	0.3	0.3	0.3	0	0	0	0	0
0	0	0	0	0	0	0	0	0	0	0	0	0	0	0	0	0	0	0
0	0	0	0	0	0	0	0	0	0	0	0	0	0	0	0	0	0	0
0	0	0	0	0	0	0	0	0	0	0	0	0	0	0	0	0	0	0
0	0	0	0	0	0	0	0	0	0	0	0	0	0	0	0	0	0	0
0	0	0	0	0	0	0	0	0	0	0	0	0	0	0	0	0	0	0
0	0	0	0	0	0	0	0	0	0	0	0	0	0	0	0	0	0	0
0	0	0	0	0	0	0	0	0	0	0	0	0	0	0	0	0	0	0
0	0	0	0	0	0	0	0	0	0	0	0	0	0	0	0	0	0	0
0	0	0	0	0	0	0	0	0	0	0	0	0	0	0	0	0	0	0
Frame 21 (42.00 ms)
0	0	0	0	0	0	0	0	0	0	0	0	0	0	0	0	0	0	0
0	0	0	0	0	0	0	0	1	2	2.3	3	2.7	1.7	0.3	0	0	0	0
0	0	0	0	0	0	0.7	3	7	11.7	11	14.3	14.3	9.3	3.7	0.7	0	0	0
0	0	0	0	0	1	7	18.7	19.3	22.3	19.3	22	23	19.7	11	1.7	0	0	0
0	0	0	0	0	3	21.7	45	31.3	33.3	29	36.7	37.3	31.3	12	1.3	0	0	0
0	0	0	0	0	3.7	24.7	51	43.3	43.3	44	53.3	46.3	28.7	6.3	0.3	0	0	0
0	0	0	0	0.3	5	26.7	46	45.7	51.3	48	51.7	45.7	18.3	2.3	0	0	0	0
0	0	0	0	0.3	5	18.7	29.7	27.3	25	23.3	23.3	18	4.7	0.3	0	0	0	0
0	0	0	0	0.3	4	11.3	15.3	14	12.7	7.7	4	2.3	0.3	0	0	0	0	0
0	0	0	0	1	3.7	6.3	8.3	7	3.7	1.3	0.3	0	0	0	0	0	0	0
0	0	0	0.3	1.7	4.7	5	5	3.7	0.7	0	0	0	0	0	0	0	0	0
0	0	0	0.7	3.7	5.7	4	2.7	1	0	0	0	0	0	0	0	0	0	0
0	0	0	1	5.3	5.3	3.3	1.7	0.3	0	0	0	0	0	0	0	0	0	0
0	0	0.3	1.7	4.7	5.3	3.7	1	0	0	0	0	0	0	0	0	0	0	0
0	0	0.7	3.7	6.7	6.3	4	0.7	0	0	0	0	0	0	0	0	0	0	0
0	0	1.3	4.7	7.7	7.7	4.3	1.3	0	0	0	0	0	0	0	0	0	0	0
0	0.7	4	6.3	7.3	8.3	4.7	2.3	0.7	0	0	0	0	0	0	0	0	0	0
0.3	2	5.7	6	6.7	6.7	6.3	5	2.3	0.7	0	0	0	0	0	0	0	0	0
0.7	3.7	7.3	6	6	6.3	7	7.3	6	2.3	1	0.7	1	0.3	0	0	0	0	0
0.3	3	8	7.3	5.7	5.3	5.7	7	7.7	4.7	3	2.3	3	1.3	0.3	0	0	0	0
0	1	4	3.7	4.7	4.7	5.3	7	9	5.7	4	3	3	2.3	1	0	0	0	0
0	0	0.7	1.3	3	4.3	4.3	4	4.7	2.3	2	1.7	1.7	2.7	1.3	0	0	0	0
0	0	0	0.3	1	2	2	1.7	1.7	1	0.7	0.7	0.7	0.7	0.3	0	0	0	0
0	0	0	0	0	0.3	0.3	0.3	0.3	0.3	0	0	0	0	0	0	0	0	0
0	0	0	0	0	0	0	0	0	0	0	0	0	0	0	0	0	0	0
0	0	0	0	0	0	0	0	0	0	0	0	0	0	0	0	0	0	0
0	0	0	0	0	0	0	0	0	0	0	0	0	0	0	0	0	0	0
0	0	0	0	0	0	0	0	0	0	0	0	0	0	0	0	0	0	0
0	0	0	0	0	0	0	0	0	0	0	0	0	0	0	0	0	0	0
0	0	0	0	0	0	0	0	0	0	0	0	0	0	0	0	0	0	0
0	0	0	0	0	0	0	0	0	0	0	0	0	0	0	0	0	0	0
0	0	0	0	0	0	0	0	0	0	0	0	0	0	0	0	0	0	0
Frame 22 (44.00 ms)
0	0	0	0	0	0	0	0	0	0	0	0	0	0	0	0	0	0	0
0	0	0	0	0	0	0	0	0.7	1.7	1.7	2.7	2.3	1.3	0.3	0	0	0	0
0	0	0	0	0	0	0.7	2.7	5.7	9.7	9.3	12.7	12.7	8	3.3	0.3	0	0	0
0	0	0	0	0	0.7	5.3	16.7	17.3	20	17.3	20	21.3	18.3	11	1.7	0	0	0
0	0	0	0	0	2.3	17.7	42.7	29.3	30.3	26.7	34	34.7	30	12.3	1.7	0	0	0
0	0	0	0	0	3.3	21.7	46.7	40	39	40	52	45	28.7	6.7	0.3	0	0	0
0	0	0	0	0	4.7	25.7	44.3	41.7	44.7	41.7	50.7	46.3	20	3	0	0	0	0
0	0	0	0	0.3	4.7	18.3	30	26.7	23.7	22.3	24.3	20.7	5.7	0.3	0	0	0	0
0	0	0	0	0.3	3.7	11.3	15.3	14.3	13	8.7	5	3	0.7	0	0	0	0	0
0	0	0	0	1	4	6.7	8.7	7.7	4.3	1.3	0.3	0	0	0	0	0	0	0
0	0	0	0.3	1.7	5.3	5.3	5.7	4.3	1	0	0	0	0	0	0	0	0	0
0	0	0	0.7	4	6.3	4.7	3.3	1.3	0.3	0	0	0	0	0	0	0	0	0
0	0	0	1.3	6	6.3	3.7	2.3	0.7	0	0	0	0	0	0	0	0	0	0
0	0	0.3	2	5.3	6.3	4.3	1.3	0.3	0	0	0	0	0	0	0	0	0	0
0	0	0.7	4.3	7.3	7.3	4.7	1	0	0	0	0	0	0	0	0	0	0	0
0	0.3	1.7	5.7	8.7	8.7	5	1.3	0	0	0	0	0	0	0	0	0	0	0
0	1	4.7	7.3	8.7	9.7	5.7	3	0.7	0	0	0	0	0	0	0	0	0	0
0.3	2.3	6.7	7	7.7	7.7	7.3	5.7	3	0.7	0.3	0	0	0	0	0	0	0	0
0.7	4.3	8.3	7	6.7	7	8	8.3	7	3.3	1.3	1	1.3	0.3	0	0	0	0	0
0.3	4	9.3	8.3	6.7	6.3	6.3	8	9	6	4	3.3	3.7	1.7	0.3	0	0	0	0
0	1.3	5.7	5	6	5.3	6.3	8.7	11	7.3	5	4	3.7	3.3	1.3	0.3	0	0	0
0	0.3	1	2.3	4	5.3	5.7	5.3	5.7	3.7	2.7	2.3	2.7	4	2.3	0.3	0	0	0
0	0	0	0.3	1.3	2.7	3	2.7	2.3	1.3	1	1	1	1.3	0.7	0	0	0	0
0	0	0	0	0	0.3	0.7	0.7	0.7	0.7	0.3	0	0	0	0	0	0	0	0
0	0	0	0	0	0	0	0	0	0	0	0	0	0	0	0	0	0	0
0	0	0	0	0	0	0	0	0	0	0	0	0	0	0	0	0	0	0
0	0	0	0	0	0	0	0	0	0	0	0	0	0	0	0	0	0	0
0	0	0	0	0	0	0	0	0	0	0	0	0	0	0	0	0	0	0
0	0	0	0	0	0	0	0	0	0	0	0	0	0	0	0	0	0	0
0	0	0	0	0	0	0	0	0	0	0	0	0	0	0	0	0	0	0
0	0	0	0	0	0	0	0	0	0	0	0	0	0	0	0	0	0	0
0	0	0	0	0	0	0	0	0	0	0	0	0	0	0	0	0	0	0
Frame 23 (46.00 ms)
0	0	0	0	0	0	0	0	0	0	0	0	0	0	0	0	0	0	0
0	0	0	0	0	0	0	0	0.7	1.3	1.3	2	2	1.3	0.3	0	0	0	0
0	0	0	0	0	0	0.3	2	4.7	8.7	8	10.7	11	7	3	0.3	0	0	0
0	0	0	0	0	0.3	4	13.7	15.3	18.3	15.3	18	19.3	16.7	10	1.7	0	0	0
0	0	0	0	0	1.3	14.3	38.3	26.7	27.7	23.7	30.3	32	27.3	12	1.7	0	0	0
0	0	0	0	0	2.3	18.3	42	36.3	35.7	36.3	46	40.7	26.3	6.7	0.7	0	0	0
0	0	0	0	0	3.7	21.3	39	38.7	41.7	38.3	44.3	42.3	19.7	3	0	0	0	0
0	0	0	0	0.3	4	17.3	28.7	26.3	23	21.7	23.3	21.3	6	0.3	0	0	0	0
0	0	0	0	0.3	3.7	11.7	15.7	14.7	13.7	9	6	3.7	0.7	0	0	0	0	0
0	0	0	0	1	4	7	9	8.3	5	1.7	0.7	0	0	0	0	0	0	0
0	0	0	0.3	1.7	5.3	6	6.3	5	1.7	0	0	0	0	0	0	0	0	0
0	0	0	0.7	4.3	6.7	5	4	2	0.3	0	0	0	0	0	0	0	0	0
0	0	0	1.3	6.3	6.7	4.3	2.7	1	0	0	0	0	0	0	0	0	0	0
0	0	0.3	2	5.7	6.7	5	2	0.3	0	0	0	0	0	0	0	0	0	0
0	0	1	4.7	8	8	5.3	1.3	0.3	0	0	0	0	0	0	0	0	0	0
0	0.3	2	6.3	9.7	10	6	1.7	0.3	0	0	0	0	0	0	0	0	0	0
0	1	5.7	8.3	10	10.7	6.3	3.3	1	0	0	0	0	0	0	0	0	0	0
0.3	3	7.3	7.7	8.7	8.3	8.3	6.7	3.7	1	0.3	0.3	0.3	0	0	0	0	0	0
0.7	5.3	9.3	7.7	7.3	8	8.7	9.3	8.3	4.3	2.3	1.7	1.7	0.7	0	0	0	0	0
0.7	4.7	10.3	9.3	7.3	7	7.3	9.3	10.7	7.7	5.3	4.3	4.7	2.3	0.7	0	0	0	0
0	1.7	6.3	5.7	6.7	6.3	7.7	10.3	13.7	9.7	6.3	5	4.7	4.3	2	0.3	0	0	0
0	0.3	1.3	2.7	5	6.3	6.7	6.7	7.7	5	3.7	3.3	3.3	5.3	3.7	0.7	0	0	0
0	0	0	0.7	1.7	3.7	4	3.7	3.7	2.7	2	1.3	1.7	2.3	1.3	0.3	0	0	0
0	0	0	0	0.3	0.7	1	1.3	2	1.7	1	0.3	0.3	0.3	0	0	0	0	0
0	0	0	0	0	0	0	0.3	0.3	0.3	0	0	0	0	0	0	0	0	0
0	0	0	0	0	0	0	0	0	0	0	0	0	0	0	0	0	0	0
0	0	0	0	0	0	0	0	0	0	0	0	0	0	0	0	0	0	0
0	0	0	0	0	0	0	0	0	0	0	0	0	0	0	0	0	0	0
0	0	0	0	0	0	0	0	0	0	0	0	0	0	0	0	0	0	0
0	0	0	0	0	0	0	0	0	0	0	0	0	0	0	0	0	0	0
0	0	0	0	0	0	0	0	0	0	0	0	0	0	0	0	0	0	0
0	0	0	0	0	0	0	0	0	0	0	0	0	0	0	0	0	0	0
Frame 24 (48.00 ms)
0	0	0	0	0	0	0	0	0	0	0	0	0	0	0	0	0	0	0
0	0	0	0	0	0	0	0	0.3	1	1	1.7	1.7	1	0.3	0	0	0	0
0	0	0	0	0	0	0.3	1.3	4	7.3	7	9.7	10	6.3	2.7	0.3	0	0	0
0	0	0	0	0	0.3	3	11.3	13.3	16.7	14	16.3	17.7	15.3	9.7	1.7	0	0	0
0	0	0	0	0	1	11.3	33.3	24	25.7	22	27.7	29.7	26	11.7	1.7	0	0	0
0	0	0	0	0	2	15.7	37.3	33.7	33	33.7	42.3	37.7	25	6.7	0.7	0	0	0
0	0	0	0	0	3.3	19	35.7	36	39.3	35.7	41.7	39.3	19	3	0	0	0	0
0	0	0	0	0.3	3.7	16.3	26.7	25.3	22.7	21.3	23.3	21.7	6.3	0.7	0	0	0	0
0	0	0	0	0.3	3.3	11.7	15.7	15	14.3	9.7	7	4.3	0.7	0	0	0	0	0
0	0	0	0	1	4	7.3	9.3	8.7	5.7	2	0.7	0.3	0	0	0	0	0	0
0	0	0	0.3	2	5.7	6.3	6.7	5.7	2	0.3	0	0	0	0	0	0	0	0
0	0	0	0.7	4.3	7	5.3	4.3	2.7	0.7	0	0	0	0	0	0	0	0	0
0	0	0	1.3	6.7	7	4.7	3	1.3	0.3	0	0	0	0	0	0	0	0	0
0	0	0.3	2.3	6	7.3	5.3	2.3	0.7	0	0	0	0	0	0	0	0	0	0
0	0	1	5.3	8.7	9	6	1.7	0.3	0	0	0	0	0	0	0	0	0	0
0	0.3	2.3	7.3	11	11	7	2.3	0.3	0	0	0	0	0	0	0	0	0	0
0	1.3	6.3	9.7	11	11.7	7	4	1	0	0	0	0	0	0	0	0	0	0
0.3	3.3	8.3	8.7	9.3	9.3	9	7.7	4.7	1.3	0.3	0.3	0.3	0	0	0	0	0	0
1	5.7	10	8.3	8	8.7	9.7	10.3	9.7	5.3	3.3	2.7	2.7	1	0	0	0	0	0
0.7	5.3	11	10	8	7.7	8	10.7	12.3	9.3	6.7	5	5.7	3	1	0	0	0	0
0.3	2.3	7.3	6.7	7.3	7	8.7	12	16	11.3	7.7	5.7	5.3	4.7	2.7	0.7	0	0	0
0	0.3	1.7	3.3	6	7.7	8	8.3	9.3	6	4.7	4	4.3	6.3	5	1.3	0	0	0
0	0	0	0.7	2.3	4.3	5	5	4.7	3.7	2.7	2	2.3	3.3	2.3	0.3	0	0	0
0	0	0	0	0.3	1	1.7	2	3	3	2	1	0.7	0.3	0.3	0	0	0	0
0	0	0	0	0	0	0.3	0.3	0.7	0.7	0.3	0	0	0	0	0	0	0	0
0	0	0	0	0	0	0	0	0	0	0	0	0	0	0	0	0	0	0
0	0	0	0	0	0	0	0	0	0	0	0	0	0	0	0	0	0	0
0	0	0	0	0	0	0	0	0	0	0	0	0	0	0	0	0	0	0
0	0	0	0	0	0	0	0	0	0	0	0	0	0	0	0	0	0	0
0	0	0	0	0	0	0	0	0	0	0	0	0	0	0	0	0	0	0
0	0	0	0	0	0	0	0	0	0	0	0	0	0	0	0	0	0	0
0	0	0	0	0	0	0	0	0	0	0	0	0	0	0	0	0	0	0
Frame 25 (50.00 ms)
0	0	0	0	0	0	0	0	0	0	0	0	0	0	0	0	0	0	0
0	0	0	0	0	0	0	0	0.3	1	1	1.3	1.3	1	0.3	0	0	0	0
0	0	0	0	0	0	0.3	1	3.3	6.3	6.7	9	9	6	2.7	0.3	0	0	0
0	0	0	0	0	0	2.3	9.3	12	15.3	13	15	16.3	14.3	9.3	1.7	0	0	0
0	0	0	0	0	0.7	9	28.3	21.7	23.7	20.3	26	27.7	24.3	11.3	1.7	0	0	0
0	0	0	0	0	1.7	13.7	34.3	31.7	31	31.7	40	35.7	24	6.7	0.7	0	0	0
0	0	0	0	0	2.7	16.7	32.7	34.3	37	34	40.3	38.3	19.3	3	0	0	0	0
0	0	0	0	0.3	3.3	15.3	25.3	25	22.3	21	23.3	21.7	7	0.7	0	0	0	0
0	0	0	0	0.3	3.3	11.7	15.3	15	14.7	10	7.7	5	1	0	0	0	0	0
0	0	0	0	1	4	7.7	9.7	9.3	6.3	2.3	1	0.3	0	0	0	0	0	0
0	0	0	0.3	2	6	6.7	7.3	6.7	2.7	0.3	0	0	0	0	0	0	0	0
0	0	0	0.7	4.3	7.3	5.7	5	3.7	0.7	0	0	0	0	0	0	0	0	0
0	0	0	1.7	7	7.7	5	3.3	2	0.3	0	0	0	0	0	0	0	0	0
0	0	0.3	2.3	6.7	8	5.7	2.7	1	0	0	0	0	0	0	0	0	0	0
0	0	1	5.7	9.7	10	7	2.3	0.3	0	0	0	0	0	0	0	0	0	0
0	0.3	2.7	8	11.7	12	7.7	2.7	0.3	0	0	0	0	0	0	0	0	0	0
0	1.7	7	10.7	12	13	8	4.3	1.3	0.3	0	0	0	0	0	0	0	0	0
0.7	4	9	9.3	10.3	10	9.7	8.3	5.7	1.7	0.7	0.7	0.7	0	0	0	0	0	0
1	6.3	10.7	9	9	9.7	10.3	11.3	10.7	6.3	4.3	3.3	3.3	1.3	0.3	0	0	0	0
1	6	12	10.7	9	8.3	9	11.7	14	11	7.7	6	6.3	3.7	1	0.3	0	0	0
0.3	2.3	8.3	7.3	8.3	8	10	13.3	18.3	13.3	8.7	6.3	5.7	5.3	3.3	1	0	0	0
0	0.3	2	4	6.7	8.7	9.3	9.7	11	7.3	5.3	4.7	4.7	7	5.7	1.7	0	0	0
0	0	0	1	2.7	5.3	6	6.3	6	5	3.7	2.7	3	3.7	3.3	0.7	0	0	0
0	0	0	0	0.3	1.3	2.7	3.3	4	4	3.3	1.7	1	1	0.7	0	0	0	0
0	0	0	0	0	0	0.3	0.7	0.7	0.7	0.7	0.3	0	0	0	0	0	0	0
0	0	0	0	0	0	0	0	0	0	0	0	0	0	0	0	0	0	0
0	0	0	0	0	0	0	0	0	0	0	0	0	0	0	0	0	0	0
0	0	0	0	0	0	0	0	0	0	0	0	0	0	0	0	0	0	0
0	0	0	0	0	0	0	0	0	0	0	0	0	0	0	0	0	0	0
0	0	0	0	0	0	0	0	0	0	0	0	0	0	0	0	0	0	0
0	0	0	0	0	0	0	0	0	0	0	0	0	0	0	0	0	0	0
0	0	0	0	0	0	0	0	0	0	0	0	0	0	0	0	0	0	0
Frame 26 (52.00 ms)
0	0	0	0	0	0	0	0	0	0	0	0	0	0	0	0	0	0	0
0	0	0	0	0	0	0	0	0.3	0.7	1	1.3	1.3	1	0.3	0	0	0	0
0	0	0	0	0	0	0	1	3	6	6	8.3	8.7	6	2.7	0.3	0	0	0
0	0	0	0	0	0	2	8	11	14.7	12.3	14.7	15.7	14	9.3	1.7	0	0	0
0	0	0	0	0	0.7	7.3	24.7	20.3	23	19.7	25	26.7	23.7	11.3	1.7	0	0	0
0	0	0	0	0	1.3	12	31.7	30	29.7	30.7	38.7	35	23.3	6.7	0.7	0	0	0
0	0	0	0	0	2.3	15	31.3	32.7	36	33.3	39	38.3	19.7	3.3	0	0	0	0
0	0	0	0	0	3	14.7	24.7	23.7	22	21	23.7	22.7	7.7	0.7	0	0	0	0
0	0	0	0	0.3	3.3	11.7	15.7	15	15	10.7	9	5.7	1.3	0	0	0	0	0
0	0	0	0	1	4	8	10	9.7	7	3	1.3	0.7	0	0	0	0	0	0
0	0	0	0.3	2	6.3	7	8	7.3	3.7	0.7	0	0	0	0	0	0	0	0
0	0	0	0.7	4.7	7.7	6	5.7	4.3	1.3	0	0	0	0	0	0	0	0	0
0	0	0	1.7	7.3	8	5.7	4	2.3	0.7	0	0	0	0	0	0	0	0	0
0	0	0.3	2.3	7	8.7	6.3	3	1.7	0.3	0	0	0	0	0	0	0	0	0
0	0	1	6	10.3	11	8	3	0.7	0	0	0	0	0	0	0	0	0	0
0	0.3	2.7	8.7	12.7	13.3	8.7	3	0.3	0	0	0	0	0	0	0	0	0	0
0	1.7	7.3	11.3	13.3	14.3	8.7	5	1.7	0.3	0	0	0	0	0	0	0	0	0
0.7	4.3	9.7	10	11	11	10.7	9.3	6.7	2	1	0.7	0.7	0	0	0	0	0	0
1	7	11.3	9.3	9.3	10.7	11.3	12.7	12	7.7	5.3	4.3	4.3	1.3	0.3	0	0	0	0
1	6.7	13	11.7	9.7	9	10	13	16	12.7	9	6.7	7	4	1.3	0.3	0	0	0
0.3	3	9.3	8	9.3	8.7	11.3	15	20.7	15.7	10	7.3	6	5.7	3.7	1	0	0	0
0	0.3	2.3	4.7	7.7	10	10.7	11.3	12.7	8.7	6.3	5.3	5	7.3	6.3	2	0.3	0	0
0	0	0.3	1.3	3.3	6.3	7	7.3	7.3	6	4.7	3.3	3.3	4.7	4	1.3	0	0	0
0	0	0	0	0.7	2	3.7	4.3	5	5.3	4	2.3	2	1.3	1	0.3	0	0	0
0	0	0	0	0	0.3	0.7	0.7	1	1.3	0.7	0.3	0.3	0.3	0	0	0	0	0
0	0	0	0	0	0	0	0	0	0	0	0	0	0	0	0	0	0	0
0	0	0	0	0	0	0	0	0	0	0	0	0	0	0	0	0	0	0
0	0	0	0	0	0	0	0	0	0	0	0	0	0	0	0	0	0	0
0	0	0	0	0	0	0	0	0	0	0	0	0	0	0	0	0	0	0
0	0	0	0	0	0	0	0	0	0	0	0	0	0	0	0	0	0	0
0	0	0	0	0	0	0	0	0	0	0	0	0	0	0	0	0	0	0
0	0	0	0	0	0	0	0	0	0	0	0	0	0	0	0	0	0	0
Frame 27 (54.00 ms)
0	0	0	0	0	0	0	0	0	0	0	0	0	0	0	0	0	0	0
0	0	0	0	0	0	0	0	0.3	0.7	1	1.3	1.3	1	0.3	0	0	0	0
0	0	0	0	0	0	0	0.7	2.7	5.3	5.7	8	8.3	6	3	0.3	0	0	0
0	0	0	0	0	0	1.7	7	10.3	13.7	11.7	14	15	13.7	9.7	1.7	0	0	0
0	0	0	0	0	0.3	6.7	22.7	19	21.7	19	24.3	26	23.3	11.7	1.7	0	0	0
0	0	0	0	0	1.3	10.7	29.7	29	29.3	30	38.3	34.3	23.3	7.3	0.7	0	0	0
0	0	0	0	0	2	13.7	30	32.3	35.7	33.3	39	38.3	20	3.7	0	0	0	0
0	0	0	0	0	3	14.3	24.7	23.7	22	21.3	24.3	23.3	8.7	1	0	0	0	0
0	0	0	0	0.3	3.3	11.7	15.7	15	15.3	11.7	10	6.7	1.7	0	0	0	0	0
0	0	0	0	1	4.3	8	10.3	10	7.7	3.7	1.7	0.7	0	0	0	0	0	0
0	0	0	0.3	2	6.7	7.3	8.3	8	4.3	1	0	0	0	0	0	0	0	0
0	0	0	0.7	4.7	8	6.7	6.3	5.3	2	0.3	0	0	0	0	0	0	0	0
0	0	0	1.7	7.7	8.3	6	4.7	3	1	0	0	0	0	0	0	0	0	0
0	0	0.3	2.7	7.3	9	7	3.7	2	0.3	0	0	0	0	0	0	0	0	0
0	0	1	6.3	11	11.7	8.7	4.3	1	0	0	0	0	0	0	0	0	0	0
0	0.3	3	9.3	13.7	14.3	9.7	3.7	0.7	0	0	0	0	0	0	0	0	0	0
0	2	7.7	12.3	14.3	15	9.3	5.3	2	0.3	0	0	0	0	0	0	0	0	0
0.7	5	10.3	10.3	11.7	11.7	11.3	10	7.7	2.3	1	1	1	0.3	0	0	0	0	0
1.3	7.7	12	10	10	11.3	12.3	13.7	13.3	8.7	6.7	5.3	5	2	0.3	0	0	0	0
1	7.3	13.7	12.3	10.3	9.7	10.7	14.3	18	14.7	10.7	7.7	7.7	4.7	1.7	0.3	0	0	0
0.3	3	9.7	8.7	10	9.7	12.3	16.3	23.3	18	11.7	8	6.3	6	4.3	1.7	0.3	0	0
0	0.3	2.7	5	8.7	11.3	12	12.7	14.3	10	7.3	6.3	5.7	8	7	2.7	0.3	0	0
0	0	0.3	1.3	4	7	8	8.7	8.3	7	5.7	4	4	5	4.7	2	0.3	0	0
0	0	0	0	0.7	2.3	4.3	5.3	6	6.3	5	3	2.3	2.3	1.7	0.3	0	0	0
0	0	0	0	0	0.3	0.7	1	1.3	1.7	1	0.7	0.3	0.3	0.3	0	0	0	0
0	0	0	0	0	0	0	0	0	0	0	0	0	0	0	0	0	0	0
0	0	0	0	0	0	0	0	0	0	0	0	0	0	0	0	0	0	0
0	0	0	0	0	0	0	0	0	0	0	0	0	0	0	0	0	0	0
0	0	0	0	0	0	0	0	0	0	0	0	0	0	0	0	0	0	0
0	0	0	0	0	0	0	0	0	0	0	0	0	0	0	0	0	0	0
0	0	0	0	0	0	0	0	0	0	0	0	0	0	0	0	0	0	0
0	0	0	0	0	0	0	0	0	0	0	0	0	0	0	0	0	0	0
Frame 28 (56.00 ms)
0	0	0	0	0	0	0	0	0	0	0	0	0	0	0	0	0	0	0
0	0	0	0	0	0	0	0	0.3	0.7	0.7	1.3	1.3	0.7	0.3	0	0	0	0
0	0	0	0	0	0	0	0.7	2.3	5	5.3	7.7	8	5.7	3	0.3	0	0	0
0	0	0	0	0	0	1.3	6	9.7	13.3	11.3	13.3	14.7	13.3	9.7	1.7	0	0	0
0	0	0	0	0	0.3	5.3	20	18	21.3	18.7	23.7	25.7	23.3	12.3	2	0	0	0
0	0	0	0	0	1	9.3	27.7	27.7	28.7	29.7	37.7	34	23.3	7.7	0.7	0	0	0
0	0	0	0	0	1.7	12.3	29	31.3	35.7	33.3	39	38.7	21	4	0.3	0	0	0
0	0	0	0	0	2.7	13.7	24.3	23.3	22	21.3	24.3	24	10	1.3	0	0	0	0
0	0	0	0	0.3	3	11.7	16	15.3	15.7	12.3	11	8	2	0.3	0	0	0	0
0	0	0	0	0.7	4	8.3	10.7	10.3	8.3	4.7	2	1	0	0	0	0	0	0
0	0	0	0	2	6.7	7.7	9	8.7	5.3	1.7	0.3	0	0	0	0	0	0	0
0	0	0	0.7	5	8.7	7	7	6	2.7	0.3	0	0	0	0	0	0	0	0
0	0	0	1.7	7.7	8.7	6.3	4.7	3.7	1.7	0.3	0	0	0	0	0	0	0	0
0	0	0.3	2.7	7.7	9.7	7.7	4.3	2.3	0.7	0	0	0	0	0	0	0	0	0
0	0	1.3	6.7	11.7	12.7	10	5.7	1.3	0	0	0	0	0	0	0	0	0	0
0	0.3	3.3	10	14.3	15.3	10.7	5	1	0	0	0	0	0	0	0	0	0	0
0	2	8.3	13	15.3	16	10.3	6	2.3	0.3	0	0	0	0	0	0	0	0	0
0.7	5.3	10.7	11	12.3	12.3	12	11	8.7	3	1.3	1	1	0.3	0	0	0	0	0
1.3	8	12.3	10.7	10.7	12	13	14.7	14.7	10	7.7	6.7	6.3	2	0.3	0	0	0	0
1.3	7.7	14.3	13.3	11	10.3	11.7	15.7	19.7	16.7	12	8.7	8.3	5.3	2	0.3	0	0	0
0.3	3.3	10.7	9.7	11	10.7	13.7	18.3	25.3	20	13	9	7	6.3	4.7	1.7	0.3	0	0
0	0.7	2.7	5.7	9.3	12.3	13	14.3	16	11.3	8.3	7	6.3	8.7	7.7	3.3	0.3	0	0
0	0	0.3	1.7	4.7	7.7	9	9.7	9.7	8.3	6.3	5	4.7	6	5.3	2.7	0.3	0	0
0	0	0	0.3	1	3	5	6.3	7	7.3	6	3.7	3.3	3.3	2.7	0.7	0	0	0
0	0	0	0	0	0.3	1	1.3	2	2.3	1.3	0.7	0.7	0.7	0.3	0	0	0	0
0	0	0	0	0	0	0	0	0.3	0.3	0	0	0	0	0	0	0	0	0
0	0	0	0	0	0	0	0	0	0	0	0	0	0	0	0	0	0	0
0	0	0	0	0	0	0	0	0	0	0	0	0	0	0	0	0	0	0
0	0	0	0	0	0	0	0	0	0	0	0	0	0	0	0	0	0	0
0	0	0	0	0	0	0	0	0	0	0	0	0	0	0	0	0	0	0
0	0	0	0	0	0	0	0	0	0	0	0	0	0	0	0	0	0	0
0	0	0	0	0	0	0	0	0	0	0	0	0	0	0	0	0	0	0
Frame 29 (58.00 ms)
0	0	0	0	0	0	0	0	0	0	0	0	0	0	0	0	0	0	0
0	0	0	0	0	0	0	0	0	0.7	0.7	1	1.3	0.7	0.3	0	0	0	0
0	0	0	0	0	0	0	0.7	2	4.3	4.7	7	7.3	5.3	3	0.3	0	0	0
0	0	0	0	0	0	1	5	8.7	12.7	11	12.7	14.3	13.3	9.7	1.7	0	0	0
0	0	0	0	0	0.3	4.3	17.7	17	20.7	18	23	25	23	12.3	2	0	0	0
0	0	0	0	0	0.7	8	25.7	26.3	27.7	28.7	37	33.7	23.3	8	1	0	0	0
0	0	0	0	0	1.3	10.7	27.7	30.3	34.7	32.3	38.3	38.7	21.3	4.3	0.3	0	0	0
0	0	0	0	0	2.3	12.7	24	23.3	22	21.3	24.7	25	11.7	1.7	0	0	0	0
0	0	0	0	0.3	3	11.7	16	15.7	16	12.7	11.7	9	2.7	0.3	0	0	0	0
0	0	0	0	0.7	4	8.3	11	10.7	8.7	5.3	2.3	1	0.3	0	0	0	0	0
0	0	0	0	2	6.7	8	9.3	9.3	6	2	0.3	0	0	0	0	0	0	0
0	0	0	0.7	5	8.7	7.3	7.3	6.7	3.3	0.7	0	0	0	0	0	0	0	0
0	0	0	1.7	8	9	6.7	5.3	4.3	2.3	0.3	0	0	0	0	0	0	0	0
0	0	0.3	3	8	10	8	5	3	1	0	0	0	0	0	0	0	0	0
0	0	1.3	7	12.3	13.3	11	6.7	2	0.3	0	0	0	0	0	0	0	0	0
0	0.3	3.3	10.7	15.3	16.3	11.7	5.7	1.3	0	0	0	0	0	0	0	0	0	0
0.3	2	8.7	14	16.3	16.7	10.7	6.3	2.7	0.3	0	0	0	0	0	0	0	0	0
1	5.7	11.3	11.3	13	13	12.7	12	9.3	3.3	1.7	1.3	1.3	0.3	0	0	0	0	0
1.3	8.3	13	11	11	13	14	16	16.3	11	9	7.7	7	2.7	0.3	0	0	0	0
1.3	8	15.3	14.3	12	11	12.7	17	21.7	19	13.7	9.7	9.3	5.7	2	0.3	0	0	0
0.3	3.7	11	10.3	11.7	11.7	15	20	28	22.3	14.7	9.7	7.7	7	5.3	2	0.3	0	0
0	0.7	3	6	10	13.7	14.7	15.7	18	13	9	7.7	6.7	9.3	8.7	4	0.7	0	0
0	0	0.3	1.7	5	8.7	10	11	11	9.7	7.3	5.3	5.3	6.7	6.7	3.3	0.7	0	0
0	0	0	0.3	1	3.3	6	7.7	8.3	8.7	7	4.3	4	4	3.7	1.3	0	0	0
0	0	0	0	0	0.7	1.3	1.7	2.7	3.3	2	1	0.7	0.7	0.7	0.3	0	0	0
0	0	0	0	0	0	0	0	0.3	0.3	0	0	0	0	0	0	0	0	0
0	0	0	0	0	0	0	0	0	0	0	0	0	0	0	0	0	0	0
0	0	0	0	0	0	0	0	0	0	0	0	0	0	0	0	0	0	0
0	0	0	0	0	0	0	0	0	0	0	0	0	0	0	0	0	0	0
0	0	0	0	0	0	0	0	0	0	0	0	0	0	0	0	0	0	0
0	0	0	0	0	0	0	0	0	0	0	0	0	0	0	0	0	0	0
0	0	0	0	0	0	0	0	0	0	0	0	0	0	0	0	0	0	0
Frame 30 (60.00 ms)
0	0	0	0	0	0	0	0	0	0	0	0	0	0	0	0	0	0	0
0	0	0	0	0	0	0	0	0	0.3	0.7	1	1	0.7	0.3	0	0	0	0
0	0	0	0	0	0	0	0.3	1.7	3.7	4.3	6.3	7	5	2.7	0.3	0	0	0
0	0	0	0	0	0	0.7	4	7.7	11.7	10.3	12	13.7	12.7	9.7	1.7	0	0	0
0	0	0	0	0	0	3.7	15.3	15.7	19.7	17	22.3	24.3	22	12.3	2	0	0	0
0	0	0	0	0	0.3	6.7	23.7	25	26.3	27.7	35.7	33	22.7	8	1	0	0	0
0	0	0	0	0	1	8.7	25.7	29.3	33.3	31.3	37.3	38.3	22	4.3	0.3	0	0	0
0	0	0	0	0	2	11.7	22.7	23	21.7	21	24.7	25.3	12.7	2	0	0	0	0
0	0	0	0	0	2.7	11.3	16	15.7	16.3	13	12.3	9.7	3	0.3	0	0	0	0
0	0	0	0	0.7	3.7	8.7	11.3	11	9	6	3	1.3	0.3	0	0	0	0	0
0	0	0	0	1.7	6.7	8	9.7	9.7	6.3	2.7	0.3	0	0	0	0	0	0	0
0	0	0	0.7	4.7	9	7.7	7.7	7	4.3	1	0	0	0	0	0	0	0	0
0	0	0	1.7	8	9.3	7	5.7	4.7	3	0.3	0	0	0	0	0	0	0	0
0	0	0.3	3	8.3	10.3	8.3	5.3	3.3	1.3	0	0	0	0	0	0	0	0	0
0	0	1.3	7.3	12.7	14	11.7	8	2.3	0.3	0	0	0	0	0	0	0	0	0
0	0.3	3.7	11.3	16	17	12.3	6.3	1.7	0	0	0	0	0	0	0	0	0	0
0.3	2.3	9	14.7	17	17.3	11.3	6.7	3	0.7	0	0	0	0	0	0	0	0	0
1	6	11.7	12	13.7	13.7	13.3	12.7	10.3	3.7	2	1.7	1.3	0.3	0	0	0	0	0
1.3	8.7	13.3	11.3	11.7	13.7	14.7	17.3	17.7	12.3	10.3	8.7	8	3	0.3	0	0	0	0
1.3	8.7	15.7	15	12.7	11.7	13.3	18.3	23.7	21	15.3	11	10.3	6.3	2.3	0.7	0	0	0
0.3	4	11.7	11	12.7	12.3	16.3	21.7	30.3	24.7	16	10.7	8.3	7.7	5.7	2.3	0.3	0	0
0	0.7	3.3	6.7	11	14.7	15.7	17.3	19.7	14.3	10	8.3	7.7	10.3	9.3	4.7	0.7	0	0
0	0	0.3	2	5.7	9.3	11	12.3	12	10.7	8	6	6.3	7.7	7.3	4	0.7	0	0
0	0	0	0.3	1.3	4	6.7	8.3	9.3	9.7	8	4.7	5	5	5	2	0.3	0	0
0	0	0	0	0	0.7	1.7	2.3	3.7	4.3	2.7	1.3	1	1	1	0.3	0	0	0
0	0	0	0	0	0	0	0	0.3	0.7	0.3	0	0	0	0	0	0	0	0
0	0	0	0	0	0	0	0	0	0	0	0	0	0	0	0	0	0	0
0	0	0	0	0	0	0	0	0.3	0	0	0	0	0	0	0	0	0	0
0	0	0	0	0	0	0	0	0	0	0	0	0	0	0	0	0	0	0
0	0	0	0	0	0	0	0	0	0	0	0	0	0	0	0	0	0	0
0	0	0	0	0	0	0	0	0	0	0	0	0	0	0	0	0	0	0
0	0	0	0	0	0	0	0	0	0	0	0	0	0	0	0	0	0	0
Frame 31 (62.00 ms)
0	0	0	0	0	0	0	0	0	0	0	0	0	0	0	0	0	0	0
0	0	0	0	0	0	0	0	0	0.3	0.7	1	1	0.7	0.3	0	0	0	0
0	0	0	0	0	0	0	0.3	1.3	3	4	5.7	6	4.7	2.7	0.3	0	0	0
0	0	0	0	0	0	0.7	3.3	6.7	10.7	9.7	11.7	13	12.3	9.3	1.7	0	0	0
0	0	0	0	0	0	2.7	13	14	18.3	16.3	21.3	23.3	21.3	12	2	0	0	0
0	0	0	0	0	0.3	5.3	21	23.3	24.7	26.3	34.7	32.3	22.3	8	1	0	0	0
0	0	0	0	0	0.7	7	23.3	28	32	30	36.3	37.7	22	4.7	0.3	0	0	0
0	0	0	0	0	1.7	10.3	22	22.7	21	20.7	24.7	26	13.3	2	0	0	0	0
0	0	0	0	0	2.3	11	16	16	16.3	13	13	10.7	3.3	0.3	0	0	0	0
0	0	0	0	0.3	3.3	8.7	11.7	11.3	9.3	6.7	3.7	1.7	0.3	0	0	0	0	0
0	0	0	0	1.7	6.7	8.3	10.3	10.3	7	3.3	0.7	0	0	0	0	0	0	0
0	0	0	0.7	5	9	8	8.3	7.7	4.7	1.3	0	0	0	0	0	0	0	0
0	0	0	1.7	8.3	9.7	7.3	6	5.3	3.3	0.7	0	0	0	0	0	0	0	0
0	0	0.3	3	8.7	10.7	9	5.7	4	1.7	0.3	0	0	0	0	0	0	0	0
0	0	1.3	7.3	13	14.3	12.3	8.7	3	0.3	0	0	0	0	0	0	0	0	0
0	0.3	3.7	12	16.3	17.7	13	6.7	2	0.3	0	0	0	0	0	0	0	0	0
0.3	2.3	9.3	15.3	18	18	12	7.3	3.3	0.7	0	0	0	0	0	0	0	0	0
1	6.3	12.3	12.3	14.7	14.3	14.3	13.7	11	4	2	1.7	1.7	0.3	0	0	0	0	0
1.7	9	13.7	12	12.3	14.3	15.7	18.7	19	13.3	11.3	10	9	3.3	0.7	0	0	0	0
1.3	9	16.3	15.7	13.3	12.3	14.3	20	26	23	17.3	12.3	11.7	7.3	2.7	0.7	0	0	0
0.3	4	12	11.3	13.3	13.3	17.7	23.3	32.7	27.3	17.7	12	9.3	8.7	6.3	3	0.3	0	0
0	0.7	3.7	7	11.7	15.7	17.3	19	21.3	15.7	10.7	9.3	8.3	11	10.3	5.3	1	0	0
0	0	0.3	2.3	6	10	12	13.3	13.3	11.7	8.7	7	7.3	8.3	8.3	5	1	0	0
0	0	0	0.3	1.7	4.7	7.3	9.7	10.7	11	8.7	5.7	6	6	6	3.3	0.7	0	0
0	0	0	0	0	0.7	2	3	4.3	5	3.7	1.7	1.3	1.3	1.7	0.7	0	0	0
0	0	0	0.3	0	0	0	0.3	0.7	0.7	0.3	0	0	0	0	0	0	0	0
0	0	0	0	0	0	0	0	0	0	0	0	0	0	0	0	0	0	0
0	0	0	0	0	0	0	0	0.3	0	0	0	0	0	0	0	0	0	0
0	0	0	0	0	0	0	0	0	0	0	0	0	0	0	0	0	0	0
0	0	0	0	0	0	0	0	0	0	0	0	0	0	0	0	0	0	0
0	0	0	0	0	0	0	0	0	0	0	0	0	0	0	0	0	0	0
0	0	0	0	0	0	0	0	0	0	0	0	0	0	0	0	0	0	0
Frame 32 (64.00 ms)
0	0	0	0	0	0	0	0	0	0	0	0	0	0	0	0	0	0	0
0	0	0	0	0	0	0	0	0	0.3	0.3	0.7	1	0.7	0.3	0	0	0	0
0	0	0	0	0	0	0	0.3	1	2.7	3.7	5.3	5.7	4.3	2.3	0.3	0	0	0
0	0	0	0	0	0	0.3	2.7	6	9.7	9	11	12	11.7	8.7	1.7	0	0	0
0	0	0	0	0	0	2	10.3	13	17	15.3	20	22	20.7	11.7	2	0	0	0
0	0	0	0	0	0	4	18.7	21.7	23.3	25	33	31	21.7	8	1	0	0	0
0	0	0	0	0	0.3	5.7	21.3	26.3	31	29.3	35.3	36.7	21.7	4.7	0.3	0	0	0
0	0	0	0	0	1.3	9.3	20.7	21.3	20.7	20.3	24.3	26	14	2.3	0	0	0	0
0	0	0	0	0	2	10.3	15.7	15.7	16.7	13.3	13	11	3.7	0.3	0	0	0	0
0	0	0	0	0.3	3.3	8.7	11.7	11.3	9.7	7	4	1.7	0.3	0	0	0	0	0
0	0	0	0	1.7	6.7	8.7	10.3	10.3	7.3	3.7	1	0	0	0	0	0	0	0
0	0	0	0.7	4.7	9.3	8.3	8.3	8	5.3	1.3	0	0	0	0	0	0	0	0
0	0	0	1.7	8.3	9.7	7.3	6.3	5.7	4	0.7	0	0	0	0	0	0	0	0
0	0	0.3	3	8.7	11	9.3	6.3	4.3	2	0.3	0	0	0	0	0	0	0	0
0	0	1.3	7.7	13.7	15	13	9.7	3.7	0.7	0	0	0	0	0	0	0	0	0
0	0.3	3.7	12.3	17.3	18.3	13.7	7.3	2	0.3	0	0	0	0	0	0	0	0	0
0.3	2.3	9.7	16	18.7	19	12.7	8	3.7	0.7	0	0	0	0	0	0	0	0	0
1	6.7	12.7	13	15	15	15	14.3	12	4.3	2.3	2	1.7	0.7	0	0	0	0	0
1.7	9.3	14	12.3	13	15.3	16.3	19.3	20.3	14.7	12.7	11.7	10	3.7	0.7	0	0	0	0
1.3	9	16.7	16	14	13	15	21	27.3	25.3	19	13.7	12.7	8	3	0.7	0	0	0
0.3	4.3	12.3	11.7	14	14	18.7	24.7	34.7	29.3	19.3	13	10	9.3	7.3	3.7	0.7	0	0
0	0.7	3.7	7	12	16.7	18.3	20.3	22.7	16.7	11.7	10	9	12.3	11.3	6.3	1.3	0	0
0	0	0.3	2.3	6	10.7	12.7	14.3	14.3	13	9.7	7.7	8	9.3	9.3	6	1.3	0	0
0	0	0	0.3	1.7	5	8	10.7	11.3	12	9.7	6	6.7	7	7.3	4.7	0.7	0	0
0	0	0	0	0.3	1	2.3	3.3	5	5.7	4.3	2	2	2.3	2.7	1	0	0	0
0	0	0	0.3	0	0	0.3	0.3	0.7	1	0.7	0.3	0.3	0.3	0.3	0.3	0	0	0
0	0	0	0	0	0	0	0	0	0	0	0	0	0	0	0.3	0	0	0
0	0	0	0	0	0	0	0	0.3	0.3	0	0	0	0	0	0.3	0	0	0
0	0	0	0	0	0	0	0	0	0	0	0	0	0	0	0	0	0	0
0	0	0	0	0	0	0	0	0	0	0	0	0	0	0	0	0	0	0
0	0	0	0	0	0	0	0	0	0	0	0	0	0	0	0	0	0	0
0	0	0	0	0	0	0	0	0	0	0	0	0	0	0	0	0	0	0
Frame 33 (66.00 ms)
0	0	0	0	0	0	0	0	0	0	0	0	0	0	0	0	0	0	0
0	0	0	0	0	0	0	0	0	0.3	0.3	0.7	0.7	0.7	0	0	0	0	0
0	0	0	0	0	0	0	0	1	2.3	3.3	5	5.3	4	2	0.3	0	0	0
0	0	0	0	0	0	0.3	2	5	9	8.7	10.3	11.3	11	8.7	1.7	0	0	0
0	0	0	0	0	0	1.7	8.3	11.7	16.3	14.7	19	21.3	19.7	11.7	2	0	0	0
0	0	0	0	0	0	3.3	16	20.3	22.7	23.7	31	29.7	21	8	1	0	0	0
0	0	0	0	0	0.3	4.7	18.7	25	29.3	28	33.3	35.3	21.7	5	0.3	0	0	0
0	0	0	0	0	1	8	19.7	21	20.3	20	23	25.7	14.7	2.3	0	0	0	0
0	0	0	0	0	2	9.7	15.3	15.7	16.3	13.3	13	11.3	4	0.3	0	0	0	0
0	0	0	0	0.3	3	8.3	11.7	11.7	10	7.3	4.3	2	0.3	0	0	0	0	0
0	0	0	0	1.3	6.7	8.7	10.7	10.7	8	4.3	1.3	0	0	0	0	0	0	0
0	0	0	0.7	4.3	9.3	8.7	8.7	8.3	5.7	1.7	0.3	0	0	0	0	0	0	0
0	0	0	1.7	8.3	10.3	8	6.7	6	4.3	1	0	0	0	0	0	0	0	0
0	0	0.3	3	9	11.7	9.7	6.7	4.7	2.7	0.3	0	0	0	0	0	0	0	0
0	0	1.3	8	14	15.7	13.7	10.3	4.3	1	0	0	0	0	0	0	0	0	0
0	0.3	4	12.7	17.7	19.3	14.7	8	2.7	0.3	0	0	0	0	0	0	0	0	0
0.3	2.7	10	16.7	19.3	19.3	13	8.3	4	0.7	0	0	0	0	0	0	0	0	0
1	6.7	13	13	15.3	15.3	15.7	15.3	12.7	5	2.7	2.3	2	0.7	0	0	0	0	0
1.7	9.7	14.7	12.7	13.3	16	17.7	20.3	21.3	15.7	14	13	10.7	4	0.7	0	0	0	0
1.3	9.3	17.3	16.7	14.3	13.7	16	22	29	27	20.7	15	14	9	3.7	1	0	0	0
0.3	4.3	13	12	14.7	14.7	19.7	26	36.3	31.3	21.3	14.3	11.3	10.3	8.3	4.3	0.7	0	0
0	0.7	4	7.7	12.7	17.7	19.3	21.3	24	17.7	12.7	11	10	13.3	12.3	7.3	1.7	0	0
0	0	0.7	2.7	6.7	11	13.3	15	15	13.7	10.3	8.3	8.7	10	10	7	1.3	0	0
0	0	0	0.3	1.7	5	8.7	11.3	12.3	13	10.7	6.7	7.3	7.7	8	6	1	0	0
0	0	0	0.3	0.3	1	2.3	3.7	5.7	6.3	5.3	2.7	2.3	3	3.3	1.7	0.3	0	0
0	0	0	0.3	0	0	0.3	0.3	0.7	1	0.7	0.3	0.3	0.3	0.7	0.7	0	0	0
0	0	0	0	0	0.3	0	0	0	0	0	0	0	0	0.7	0.7	0	0	0
0	0	0	0	0	0	0	0.3	0.7	0.3	0	0	0	0.3	0.7	0.3	0	0	0
0	0	0	0	0	0	0	0	0.3	0	0	0	0	0	0	0	0	0	0
0	0	0	0	0	0	0	0	0	0	0	0	0	0	0	0	0	0	0
0	0	0	0	0	0	0	0	0	0	0	0	0	0	0	0	0	0	0
0	0	0	0	0	0	0	0	0	0	0	0	0	0	0	0	0	0	0
Frame 34 (68.00 ms)
0	0	0	0	0	0	0	0	0	0	0	0	0	0	0	0	0	0	0
0	0	0	0	0	0	0	0	0	0	0.3	0.7	0.7	0.3	0	0	0	0	0
0	0	0	0	0	0	0	0	0.7	2	2.7	4.7	4.7	3.7	2	0.3	0	0	0
0	0	0	0	0	0	0.3	1.7	4.7	8.3	8	9.7	11	10.3	8	1.3	0	0	0
0	0	0	0	0	0	1.3	6.7	10.7	15.7	13.7	18	20.3	19	11	1.7	0	0	0
0	0	0	0	0	0	2.7	13.7	19	21.3	22.7	29.3	28.7	20.3	7.7	1	0	0	0
0	0	0	0	0	0.3	3.7	16.7	23.7	28	27	32.3	34.7	21.3	5	0.3	0	0	0
0	0	0	0	0	1	7	18	20	19.7	19.7	22.7	25.7	15	2.7	0	0	0	0
0	0	0	0	0	1.7	9.3	15.3	15.3	16.3	13.3	13.3	11.7	4.3	0.7	0	0	0	0
0	0	0	0	0.3	2.7	8.3	11.7	11.7	10	7.7	5	2.3	0.3	0	0	0	0	0
0	0	0	0	1.3	6.3	8.7	10.7	10.7	8.3	5	1.3	0.3	0	0	0	0	0	0
0	0	0	0.7	4.3	9.7	9	9	8.3	6.3	2	0.3	0	0	0	0	0	0	0
0	0	0	1.7	8.3	10.3	8	6.7	6	5	1	0	0	0	0	0	0	0	0
0	0	0.3	3	9.3	12	10	7.3	5	3	0.3	0	0	0	0	0	0	0	0
0	0	1.3	8	14.3	16.3	14.7	11.3	5	1.3	0	0	0	0	0	0	0	0	0
0	0.3	4	13	18.3	19.7	15.3	8.7	3	0.3	0	0	0	0	0	0	0	0	0
0.3	2.7	10.3	17	20	20.3	13.7	9	4.7	1	0	0	0	0	0	0	0	0	0
1	7	13.3	13.7	16	16	16	16	13.3	5.3	3	2.7	2	0.7	0	0	0	0	0
1.7	9.7	15	13	13.7	16.7	18.3	21.3	22.3	17	15.3	14.7	12	4.3	0.7	0	0	0	0
1.7	9.7	17.7	17	14.7	14	16.3	23	30.3	29	22.7	16.7	15.3	10	4	1	0	0	0
0.3	4.7	13.3	12.7	15.3	15.3	20.7	27.3	37.7	33.3	22.7	15.3	12.3	11.3	9.3	5	1	0	0
0	1	4	8	13.3	18.3	20.3	22.7	25.3	19	13.3	12	10.7	14.7	13.7	8	2	0	0
0	0	0.7	2.7	7	11.7	14.3	16	16	14.7	11	9.3	9.7	11	10.7	7.7	1.7	0	0
0	0	0	0.3	1.7	5.3	9	12	13	14	11.3	7.3	7.7	8.3	9	7	1.3	0	0
0	0	0	0.3	0.3	1	2.7	4	6	7	6	3	3	3.7	4.3	2.3	0.3	0	0
0	0	0	0.3	0	0	0.3	0.3	0.7	1	1	0.3	0.3	0.7	1.3	1.3	0.3	0	0
0	0	0	0	0	0.3	0.3	0	0.3	0	0	0	0	0.3	1.3	1.3	0.3	0	0
0	0	0	0	0	0	0	0.3	1	0.7	0	0	0	0.7	1.3	1.3	0.3	0	0
0	0	0	0	0	0	0	0	0.7	0.3	0	0	0	0	0.3	0.3	0	0	0
0	0	0	0	0	0	0	0	0	0	0	0	0	0	0	0	0	0	0
0	0	0	0	0	0	0	0	0	0	0	0	0	0	0	0	0	0	0
0	0	0	0	0	0	0	0	0	0	0	0	0	0	0	0	0	0	0
Frame 35 (70.00 ms)
0	0	0	0	0	0	0	0	0	0	0	0	0	0	0	0	0	0	0
0	0	0	0	0	0	0	0	0	0	0.3	0.7	0.7	0.3	0	0	0	0	0
0	0	0	0	0	0	0	0	0.7	1.7	2.7	4	4.3	3.3	1.7	0.3	0	0	0
0	0	0	0	0	0	0	1	4	8	7.3	9	10.3	9.7	7.7	1.3	0	0	0
0	0	0	0	0	0	1	5.7	9.7	14.7	13	17	19.3	18	10.7	1.7	0	0	0
0	0	0	0	0	0	2.3	12	17.3	20	21.7	27.7	26.7	19.3	7.3	1	0	0	0
0	0	0	0	0	0	3	14.3	21.3	26.3	25.7	30.7	33	20.7	4.7	0.3	0	0	0
0	0	0	0	0	0.7	6.3	16.7	18.7	19	19	21.3	25	14.7	2.7	0	0	0	0
0	0	0	0	0	1.3	8.7	15	15	16.3	13.3	13	11.7	4.3	0.7	0	0	0	0
0	0	0	0	0.3	2.7	8.3	12	11.7	10	8	5.3	2.3	0.3	0	0	0	0	0
0	0	0	0	1.3	6.3	8.7	11	11	8.7	5.3	1.7	0.3	0	0	0	0	0	0
0	0	0	0.7	4	9.7	9	9.3	8.7	6.7	2.3	0.3	0	0	0	0	0	0	0
0	0	0	1.7	8.3	10.7	8.3	7	6.3	5.3	1.3	0	0	0	0	0	0	0	0
0	0	0.3	3	9.3	12.3	10.7	7.3	5.3	3.3	0.7	0	0	0	0	0	0	0	0
0	0	1.3	8	14.7	17.3	15.7	12.3	5.3	1.7	0.3	0	0	0	0	0	0	0	0
0	0.3	4	13.3	18.7	20.7	16	9.3	3.3	0.7	0	0	0	0	0	0	0	0	0
0.3	2.7	10.7	17.3	20.3	20.7	14	9.3	5	1	0	0	0	0	0	0	0	0	0
1	7	13.7	14	16.7	16.3	16.7	16.7	14	5.7	3	3	2.3	0.7	0	0	0	0	0
1.7	10	15	13	14	17	18.7	22.3	23.7	18	16.7	15.7	13	4.7	1	0	0	0	0
1.7	9.7	18	17.7	15	14.3	17	24.3	31.7	30.3	24.3	18	16.7	10.7	4.3	1.3	0	0	0
0.3	4.7	13.3	13	15.7	16	21.7	28.7	39.3	35	24.3	16.3	13	12	10	5.7	1	0	0
0	1	4	8	13.7	19.3	21.3	24	26.3	20	14.3	12.7	11.7	15.3	14.3	8.7	2.3	0.3	0
0	0	0.7	2.7	7	12	14.7	16.7	16.7	15.7	11.7	10	10.3	11.7	11	8	2	0	0
0	0	0	0.3	2	5.7	9.7	12.7	13.7	14.3	11.7	7.7	8.3	9	9.3	7.7	1.7	0	0
0	0	0	0.3	0.3	1	3	4.3	6.3	7.3	6.3	3.3	3.3	4.3	4.7	2.7	0.3	0	0
0	0	0	0.7	0	0	0.3	0.7	1	1	1	0.3	0.3	1	2	2	0.3	0	0
0	0	0	0	0	0.3	0.3	0	0.3	0	0	0	0	0.7	2.3	2.7	1	0	0
0	0	0	0	0	0	0	0.3	1	0.7	0	0	0.3	1.3	2.7	2.7	1	0	0
0	0	0	0	0	0	0	0.3	1	0.7	0	0	0	0.7	1.3	1	0.3	0	0
0	0	0	0	0	0	0	0	0.3	0	0	0	0	0	0.3	0	0	0	0
0	0	0	0	0	0	0	0	0	0	0	0	0	0	0	0	0	0	0
0	0	0	0	0	0	0	0	0	0	0	0	0	0	0	0	0	0	0
Frame 36 (72.00 ms)
0	0	0	0	0	0	0	0	0	0	0	0	0	0	0	0	0	0	0
0	0	0	0	0	0	0	0	0	0	0.3	0.7	0.7	0.3	0	0	0	0	0
0	0	0	0	0	0	0	0	0.7	1.3	2.3	3.7	4	3	1.7	0.3	0	0	0
0	0	0	0	0	0	0	1	3.7	7.3	7	8.3	9.7	9	6.7	1.3	0	0	0
0	0	0	0	0	0	0.7	4.7	9	14	12.3	16	18.3	17	9.7	1.7	0	0	0
0	0	0	0	0	0	1.7	10.3	16	18.7	20.3	26.3	25.7	18.3	7	1	0	0	0
0	0	0	0	0	0	2.7	13	19.7	24.7	24.3	29	31.7	19.3	4.3	0.3	0	0	0
0	0	0	0	0	0.7	5.7	16	17.7	18.3	18.3	20.3	24.7	14.3	2.3	0	0	0	0
0	0	0	0	0	1.3	8.3	14.7	15	16	13	13	11.7	4.3	0.7	0	0	0	0
0	0	0	0	0.3	2.7	8.3	12	12	10	8	5.7	2.3	0.3	0	0	0	0	0
0	0	0	0	1.3	6	9	11.3	11.3	8.7	6	1.7	0.3	0	0	0	0	0	0
0	0	0	0.7	4	9.7	9.3	9.7	9	6.7	2.7	0.3	0	0	0	0	0	0	0
0	0	0	1.7	8.3	10.7	8.7	7.3	6.7	5.7	1.3	0	0	0	0	0	0	0	0
0	0	0.3	3	9.3	12.7	11	8	5.7	3.7	0.7	0	0	0	0	0	0	0	0
0	0	1.3	8.3	15	17.7	16.3	13.3	6	2	0.3	0	0	0	0	0	0	0	0
0	0.3	4.3	14	19.3	21.3	16.7	10	4	1	0	0	0	0	0	0	0	0	0
0.3	2.7	11	18	20.7	21.3	14.7	9.7	5.7	1.3	0	0	0	0	0	0	0	0	0
1	7.3	14	14.3	17	16.7	17	17.3	15	6.3	3.3	3	2.3	0.7	0	0	0	0	0
1.7	10	15.3	13.7	14.7	17.3	19.3	23.3	24.7	19.3	17.7	17	14	5.3	1	0	0	0	0
1.7	10	18	18	15.7	14.7	17.7	25.3	33	32.3	26	19.3	17.7	11.7	5	1.3	0	0	0
0.3	4.7	13.7	13.3	16.3	16.3	22.3	29.7	41	37	25.7	17.3	14	12.7	10.7	6	1	0	0
0	1	4.3	8	14	19.7	22.3	25.3	27.7	21	15	13.3	12.3	16.7	15.7	9.3	2.3	0.3	0
0	0	0.7	2.7	7.3	12.3	15.3	18	17.7	16.3	12.3	10.7	11.3	12.3	12	8.7	2.3	0	0
0	0	0	0.3	2	6	10	13.3	14.3	15.3	12.3	8.3	9	9.7	10.3	8.3	1.7	0	0
0	0	0	0.3	0.3	1.3	3	4.7	6.7	8	6.7	4	4	5	5.7	3.3	0.7	0	0
0	0	0	0.7	0.3	0.3	0.3	0.7	1	1.3	1	0.7	0.7	1.3	2.7	2.7	0.7	0	0
0	0	0	0	0	0.7	0.3	0.3	0.3	0.3	0	0	0.3	1.3	3.7	4	1.3	0	0
0	0	0	0	0	0	0.3	0.7	1.3	1	0.3	0	0.7	2.3	4	4	1.7	0.3	0
0	0	0	0	0	0	0	0.3	1.3	1.3	0.3	0	0.3	1.3	2.3	2	0.3	0	0
0	0	0	0	0	0	0	0	0.3	0.3	0	0	0	0.3	0.3	0.3	0	0	0
0	0	0	0	0	0	0	0	0	0	0	0	0	0	0	0	0	0	0
0	0	0	0	0	0	0	0	0	0	0	0	0	0	0	0	0	0	0
Frame 37 (74.00 ms)
0	0	0	0	0	0	0	0	0	0	0	0	0	0	0	0	0	0	0
0	0	0	0	0	0	0	0	0	0	0.3	0.3	0.3	0.3	0	0	0	0	0
0	0	0	0	0	0	0	0	0.3	1.3	2	3.3	3.3	2.7	1.3	0.3	0	0	0
0	0	0	0	0	0	0	0.7	3.3	6.7	6.3	8	9	8.3	6	1	0	0	0
0	0	0	0	0	0	0.7	4	8.3	12.7	11.3	15	17.3	15.7	9	1.3	0	0	0
0	0	0	0	0	0	1.3	9	15	17.3	19	24.7	24	17	6.3	0.7	0	0	0
0	0	0	0	0	0	2.3	11.7	18	22.3	22.3	27.7	29.7	18	4	0.3	0	0	0
0	0	0	0	0	0.7	5	14.7	16.7	17.3	17.7	19.7	22.7	13.7	2.3	0	0	0	0
0	0	0	0	0	1.3	8	14.3	14.7	16	13	13	11.7	4.3	0.3	0	0	0	0
0	0	0	0	0.3	2.3	8	12	12	10.3	8	5.7	2.7	0.3	0	0	0	0	0
0	0	0	0	1.3	6	9	11.3	11.3	9	6	2	0.3	0	0	0	0	0	0
0	0	0	0.7	4.3	9.7	9.3	9.7	9	7	3	0.3	0	0	0	0	0	0	0
0	0	0	1.7	8.7	11	8.7	7.7	7	6	1.3	0	0	0	0	0	0	0	0
0	0	0.3	3.3	9.7	13.3	11.3	8.3	6	4	0.7	0	0	0	0	0	0	0	0
0	0	1.3	8.7	15.7	18.3	17.3	14.3	6.7	2.3	0.3	0	0	0	0	0	0	0	0
0	0.3	4.3	14.3	20	22	17.7	10.7	4.3	1	0	0	0	0	0	0	0	0	0
0.3	2.7	11	18.3	21.7	22	15.3	10.3	6	1.3	0	0	0	0	0	0	0	0	0
1	7.3	14.3	14.7	17.3	17	17.7	18	15.7	7	3.7	3.3	2.7	0.7	0	0	0	0	0
1.7	10.3	15.7	14	15	17.7	20	24	25.3	20.3	19	18.3	15	5.7	1	0	0	0	0
1.7	10	18.3	18.7	16	15.3	18.3	26	34	34	27.3	20.7	19	12.3	5.3	1.7	0.3	0	0
0.7	5	14	13.7	16.7	17	23.3	30.7	42	39	27	18.7	14.7	13.7	11.7	7	1.7	0	0
0	1	4.3	8.3	14.3	20.7	23.3	26.3	28.3	22	15.7	14.3	13	17.7	16.3	10.3	3	0.3	0
0	0	0.7	2.7	7.3	12.7	16	18.7	18.7	17.3	13	11.3	12	13.3	12.7	9.3	2.7	0.3	0
0	0	0	0.3	2	6.3	10.3	14	15	16	13	8.7	9.3	10.3	10.7	9	2	0	0
0	0	0.3	0.7	0.3	1.3	3.3	5	7	8.3	7	4	4.3	5.3	6	3.7	0.7	0	0
0	0	0.3	0.7	0.3	0.3	0.7	0.7	1	1.3	1	0.7	0.7	1.3	3.3	3.3	0.7	0	0
0	0	0	0.3	0.3	0.7	0.7	0.3	0.3	0.3	0	0	0.3	1.7	4.7	5.3	2	0.3	0
0	0	0	0	0	0.3	0.3	0.7	1.7	1.3	0.3	0	0.7	3.3	5.3	5.3	2.3	0.3	0
0	0	0	0	0	0	0	0.3	2	2	0.3	0	0.3	2.3	4	3.3	1	0	0
0	0	0	0	0	0	0	0	0.3	0.3	0	0	0	0.3	0.7	0.7	0	0	0
0	0	0	0	0	0	0	0	0	0	0	0	0	0	0	0	0	0	0
0	0	0	0	0	0	0	0	0	0	0	0	0	0	0	0	0	0	0
Frame 38 (76.00 ms)
0	0	0	0	0	0	0	0	0	0	0	0	0	0	0	0	0	0	0
0	0	0	0	0	0	0	0	0	0	0.3	0.3	0.3	0.3	0	0	0	0	0
0	0	0	0	0	0	0	0	0.3	1.3	1.7	3	3	2	1	0	0	0	0
0	0	0	0	0	0	0	0.7	3	6.3	6	7.3	8.3	7.7	5.3	1	0	0	0
0	0	0	0	0	0	0.7	3.3	7.7	12	10.7	14	16.3	14.7	8	1.3	0	0	0
0	0	0	0	0	0	1.3	7.7	13.7	16.3	17.7	23.3	22.7	16	5.7	0.7	0	0	0
0	0	0	0	0	0	2	10.3	17	20.7	21	26	28.3	17	3.7	0.3	0	0	0
0	0	0	0	0	0.7	4.7	13.7	16.3	16.7	16.7	18.7	21.3	13	2.3	0	0	0	0
0	0	0	0	0	1.3	7.7	14	14.3	15.7	12.7	12.7	11.3	4	0.3	0	0	0	0
0	0	0	0	0.3	2.3	8	12	12	10.3	8.3	5.7	2.7	0.3	0	0	0	0	0
0	0	0	0	1.3	6	9	11.7	11.3	9	6.3	2	0.3	0	0	0	0	0	0
0	0	0	0.7	4	9.7	9.3	10	9.3	7.3	3.3	0.7	0	0	0	0	0	0	0
0	0	0	1.7	8.7	11.3	9	8	7.3	6.3	1.7	0	0	0	0	0	0	0	0
0	0	0.3	3.3	10	13.3	11.7	9	6.7	4.3	0.7	0	0	0	0	0	0	0	0
0	0	1.7	8.7	16.3	19	18	15.3	7.3	2.7	0.3	0	0	0	0	0	0	0	0
0	0.3	4.7	15	20.7	22.7	18.3	11	4.7	1	0	0	0	0	0	0	0	0	0
0.3	3	11.7	19.3	22.3	22.7	15.3	10.3	6.3	1.7	0	0	0	0	0	0	0	0	0
1	7.7	15	15	17.7	17.7	18	18.3	16.3	7.3	4	3.7	2.7	1	0	0	0	0	0
1.7	10.7	16	14.3	15	18.3	20.3	24.7	26.3	21	20	19.3	15.7	6.3	1.3	0	0	0	0
1.7	10.3	18.7	19	16.3	15.7	19	27	35.7	35.3	28.7	21.7	19.7	13.3	6	2	0.3	0	0
0.7	5	14	13.7	17	17.7	24	31.7	43.7	41	28.3	19.7	15.3	14	12	7.3	1.7	0	0
0	1	4.3	8.3	14.7	21	24	27	30	23.3	16.3	15	13.7	18.7	17.3	11	3.3	0.3	0
0.3	0.3	0.7	2.7	7.7	13	16.3	19.3	19.7	18.3	13.7	12	12.3	14	13.3	9.7	3	0.3	0
0	0	0	0.3	2.3	6.3	10.7	14.7	15.7	16.7	13.7	9.3	10	11	11.3	9.3	2.3	0	0
0	0	0.3	0.7	0.3	1.3	3.7	5.3	7.3	8.7	7.7	4.7	4.7	5.7	6.7	4.3	0.7	0	0
0	0	0.3	1	0.3	0.3	0.7	0.7	1	1.3	1.3	0.7	0.7	1.7	3.7	4	1	0	0
0	0	0	0.3	0.3	1	0.7	0.3	0.3	0.3	0	0	0.3	2.3	5.7	6.7	3	0.3	0
0	0	0	0	0	0.3	0.3	1	2.3	1.7	0.3	0	1	4.7	6.7	6.7	3.7	0.7	0
0	0	0	0	0	0	0	0.7	3	2.7	0.7	0	0.7	3.7	5.3	4.3	1.3	0	0
0	0	0	0	0	0	0	0	0.7	0.7	0	0	0	0.7	1	0.7	0.3	0	0
0	0	0	0	0	0	0	0	0	0	0	0	0	0	0	0	0	0	0
0	0	0	0	0	0	0	0	0	0	0	0	0	0	0	0	0	0	0
Frame 39 (78.00 ms)
0	0	0	0	0	0	0	0	0	0	0	0	0	0	0	0	0	0	0
0	0	0	0	0	0	0	0	0	0	0	0.3	0.3	0.3	0	0	0	0	0
0	0	0	0	0	0	0	0	0.3	1	1.3	2.3	2.7	1.7	1	0	0	0	0
0	0	0	0	0	0	0	0.7	2.7	5.7	5.3	6.7	7.7	7.3	4.7	0.7	0	0	0
0	0	0	0	0	0	0.3	2.7	7.3	11.7	10	13.3	15.3	13.7	7	1	0	0	0
0	0	0	0	0	0	1	6.7	12.7	15.3	16.7	22	21.3	14.7	5	0.7	0	0	0
0	0	0	0	0	0	1.7	9.7	16	19.3	19.7	24.3	26.3	15.7	3	0	0	0	0
0	0	0	0	0	0.3	4.3	13	15.3	16	16.3	17.3	20	12	2	0	0	0	0
0	0	0	0	0	1.3	7.3	13.7	14.3	15.3	12.7	12.3	10.7	4	0.3	0	0	0	0
0	0	0	0	0.3	2.3	8	12	11.7	10	8	5.7	2.7	0.3	0	0	0	0	0
0	0	0	0	1.3	5.7	9	11.7	11.3	9	6.3	2	0.3	0	0	0	0	0	0
0	0	0	0.7	4	10	9.7	10	9.3	7.3	3.3	0.7	0	0	0	0	0	0	0
0	0	0	1.7	9	11.7	9.3	8	7.3	6.3	1.7	0	0	0	0	0	0	0	0
0	0	0.3	3.3	10.3	13.7	12.3	9.3	7	4.7	1	0	0	0	0	0	0	0	0
0	0	1.7	9	16.7	19.7	18.7	16	8	3	0.3	0	0	0	0	0	0	0	0
0	0.7	4.7	15.3	21	23.7	19	11.7	5.3	1.3	0	0	0	0	0	0	0	0	0
0.3	3	12	20	23	23.3	16	11	6.7	1.7	0.3	0	0	0	0	0	0	0	0
1.3	8	15.7	15.3	18.3	18.3	18.7	18.7	16.7	8	4.3	3.7	3	1	0	0	0	0	0
1.7	10.7	16.7	14.7	15.7	18.7	21	25.7	27.3	22	20.7	20.3	16.7	6.7	1.3	0	0	0	0
1.7	10.3	19.3	19.7	17	16	19.7	28	36.7	36.7	29.7	22.7	21	14	6.3	2	0.3	0	0
0.7	5	14.3	14.3	17.7	18	24.7	32.7	45	42.7	29.7	20.7	16.3	15	12.7	8	1.7	0	0
0	1	4.7	8.7	15.3	21.7	24.7	28	31	24.3	17.3	15.7	14.7	19.3	17.7	11.3	3.7	0.3	0
0.3	0.3	0.7	3	7.7	13.3	17	20	20.3	19	14	12.7	13.3	14.7	13.7	10.3	3.3	0.3	0
0	0	0	0.3	2.3	6.7	11	15.3	16.7	17.3	14.3	9.7	10.3	11.3	11.7	10	2.3	0	0
0	0	0.3	0.7	0.3	1.7	3.7	5.7	7.7	9	8	5	5	6	7	5	1	0	0
0	0	0.3	1	0.3	0.3	0.7	0.7	1	1.3	1.3	0.7	1	2	4.3	4.7	1.3	0	0
0	0	0	0.3	0.7	1.3	1	0.3	0.3	0.3	0	0	0.3	2.7	6.7	7.7	3.7	0.7	0
0	0	0	0	0	0.7	0.7	1	3	2	0.7	0	1.3	5.7	8	8	4.7	0.7	0
0	0	0	0	0	0	0	0.7	3.7	3.3	0.7	0	1	4.7	6.7	5.7	1.7	0.3	0
0	0	0	0	0	0	0	0	0.7	0.7	0	0	0.3	0.7	1.3	1	0.3	0	0
0	0	0	0	0	0	0	0	0	0	0	0	0	0	0	0	0	0	0
0	0	0	0	0	0	0	0	0	0	0	0	0	0	0	0	0	0	0
Frame 40 (80.00 ms)
0	0	0	0	0	0	0	0	0	0	0	0	0	0	0	0	0	0	0
0	0	0	0	0	0	0	0	0	0	0	0.3	0.3	0	0	0	0	0	0
0	0	0	0	0	0	0	0	0.3	1	1.3	2.3	2.3	1.3	0.7	0	0	0	0
0	0	0	0	0	0	0	0.3	2.3	5.3	5.3	6.3	7	6.3	4	0.7	0	0	0
0	0	0	0	0	0	0.3	2.3	6.7	11	9.7	12.3	14.7	12.7	6	1	0	0	0
0	0	0	0	0	0	1	6	12	14.3	15.7	20.7	20.3	13.7	4.3	0.3	0	0	0
0	0	0	0	0	0	1.7	8.7	15	18.3	18.3	22.7	24.7	14.3	2.7	0	0	0	0
0	0	0	0	0	0.3	4	12.3	14.7	15.3	15.3	16.3	18.7	11	1.7	0	0	0	0
0	0	0	0	0	1.3	7.3	13.7	14	15	12.3	12	10.7	3.7	0.3	0	0	0	0
0	0	0	0	0.3	2.3	8	11.7	11.7	10	8	5.7	2.7	0.3	0	0	0	0	0
0	0	0	0	1	5.7	9	11.7	11.7	9	6.3	2	0.3	0	0	0	0	0	0
0	0	0	0.7	4.3	10.3	10	10.3	9.7	7.7	3.3	0.7	0	0	0	0	0	0	0
0	0	0	1.7	9.3	12	9.7	8.3	7.7	6.7	1.7	0	0	0	0	0	0	0	0
0	0	0.3	3.7	10.3	14.3	12.3	9.7	7.3	4.7	1	0	0	0	0	0	0	0	0
0	0	1.7	9.3	17	20.3	19.3	17	8.3	3	0.3	0	0	0	0	0	0	0	0
0	0.7	5	16	21.7	24.3	19.7	12	5.3	1.3	0	0	0	0	0	0	0	0	0
0.3	3	12.3	20.3	23.7	23.7	16.3	11	7	1.7	0.3	0	0	0	0	0	0	0	0
1.3	8	16	16	18.7	18.7	19	19.3	17.3	8.3	4.3	4	3	1	0	0	0	0	0
1.7	11	17	15.3	16	19.3	21.7	26.3	28.3	22.7	22	21.3	17.3	7	1.7	0.3	0	0	0
1.7	10.7	19.7	20.3	17.7	16.7	20.3	28.7	38	38.3	31	23.7	22	15	6.7	2	0.3	0	0
0.7	5	14.7	14.7	18	18.7	25.7	33.7	46.3	44	30.7	21.3	17	15.3	13	8.3	2	0	0
0	1	4.7	8.7	15.3	22.3	25.7	29	31.7	25	18	16.3	15.3	20	18.3	12	4	0.3	0
0.3	0.3	0.7	3	7.7	13.7	17.3	20.3	20.7	19.7	14.7	13	13.7	15	14.3	10.7	3.3	0.3	0
0	0	0	0.3	2.3	6.7	11.3	15.7	17	18	14.7	10	10.7	11.7	12.3	10.7	2.7	0.3	0
0	0	0.3	0.7	0.3	1.7	4	5.7	7.7	9.3	8.3	5.3	5.3	6.7	7.7	5.3	1	0	0
0	0	0.3	1.3	0.7	0.7	0.7	0.7	1	1.3	1.3	0.7	1	2.3	5	5.3	1.3	0	0
0	0	0	0.3	0.7	1.7	1.3	0.3	0.7	0.3	0	0	0.7	3.3	7.7	9	4.7	0.7	0
0	0	0	0	0.3	0.7	0.7	1.3	3.3	2.7	0.7	0	1.7	7	9.3	9.3	5.7	1	0
0	0	0	0	0	0	0	1	4.3	4.3	0.7	0	1.3	6	8	7.3	2.3	0.3	0
0	0	0	0	0	0	0	0	0.7	1	0	0	0.3	1	1.3	1.3	0.3	0	0
0	0	0	0	0	0	0	0	0	0	0	0	0	0	0	0	0	0	0
0	0	0	0	0	0	0	0	0	0	0	0	0	0	0	0	0	0	0
Frame 41 (82.00 ms)
0	0	0	0	0	0	0	0	0	0	0	0	0	0	0	0	0	0	0
0	0	0	0	0	0	0	0	0	0	0	0.3	0.3	0	0	0	0	0	0
0	0	0	0	0	0	0	0	0.3	0.7	1	2	2	1.3	0.7	0	0	0	0
0	0	0	0	0	0	0	0.3	2	5	4.7	6	6.7	6	3.3	0.7	0	0	0
0	0	0	0	0	0	0.3	2	6.3	10.3	9	11.7	13.7	11.7	5	0.7	0	0	0
0	0	0	0	0	0	0.7	5.3	11.3	13.7	15	19.3	19	12.7	3.7	0.3	0	0	0
0	0	0	0	0	0	1.3	7.7	14	17.3	17.3	21	23	13	2.3	0	0	0	0
0	0	0	0	0	0.3	3.7	11.3	14	15	15	15	17.3	10	1.7	0	0	0	0
0	0	0	0	0	1	7	13	13.7	15	12	11.7	10	3.3	0.3	0	0	0	0
0	0	0	0	0.3	2.3	8	11.7	11.7	10	8	5.7	2.7	0.3	0	0	0	0	0
0	0	0	0	1	5.7	9	11.7	11.7	9.3	6.7	2.3	0.3	0	0	0	0	0	0
0	0	0	0.7	4.3	10.3	10	10.3	9.7	7.7	3.7	0.7	0	0	0	0	0	0	0
0	0	0	1.7	9.3	12.3	10	8.7	8	6.7	2	0	0	0	0	0	0	0	0
0	0	0.3	3.7	10.7	14.7	13	10	7.7	5	1	0	0	0	0	0	0	0	0
0	0	1.7	9.7	17.3	21	20.3	18	9	3.3	0.3	0	0	0	0	0	0	0	0
0	0.7	5	16.7	22.7	25	20.7	12.7	5.7	1.3	0	0	0	0	0	0	0	0	0
0.3	3	12.7	21.3	24.3	24.3	17.3	11.7	7.3	2	0.3	0	0	0	0	0	0	0	0
1.3	8.3	16.3	16.3	19	19	19.7	20	18	8.7	4.7	4.3	3.3	1	0	0	0	0	0
2	11.3	17.7	15.7	16.3	19.7	22.3	27	29	23.3	22.7	22.7	18	7.3	1.7	0.3	0	0	0
1.7	11	20.3	21	18	17	21	30	39.3	39.3	32.3	25	23	15.7	7.3	2.3	0.3	0	0
0.7	5.3	15	15	18.3	19.3	26.3	34.7	47.3	45.3	32	22.7	18	16	13.7	8.7	2	0	0
0	1	5	9	15.7	23	26.7	30	32.7	25.7	18.3	17.3	16	20.7	18.7	12.3	4.3	0.7	0
0.3	0.3	0.7	3	8	14	18	21	21.3	20.3	15.3	13.7	14.3	15.7	14.7	11.3	3.7	0.3	0
0	0	0	0.7	2.3	7	11.7	16	17.3	18.3	15.3	10.3	11.3	12.3	12.7	11	2.7	0.3	0
0	0	0.3	0.7	0.3	1.7	4.3	6	8	9.7	8.3	5.3	5.7	7	8	5.7	1	0	0
0	0	0.3	1.3	0.7	0.7	1	0.7	1	1.3	1.3	0.7	1	2.7	5.3	6	1.7	0	0
0	0	0	0.3	0.7	2	1.7	0.7	0.7	0.3	0	0	0.7	4.3	9	10.7	5.3	0.7	0
0	0	0	0	0.3	0.7	1	1.3	3.7	2.7	0.7	0.3	2.3	8.3	11	10.7	6.7	1	0
0	0	0	0	0	0	0	1	5	4.7	1	0	1.7	7.3	9.3	8.7	3	0.3	0
0	0	0	0	0	0	0	0.3	1	1	0.3	0	0.3	1.3	1.7	1.7	0.3	0	0
0	0	0	0	0	0	0	0	0	0	0	0	0	0	0	0	0	0	0
0	0	0	0	0	0	0	0	0	0	0	0	0	0	0	0	0	0	0
Frame 42 (84.00 ms)
0	0	0	0	0	0	0	0	0	0	0	0	0	0	0	0	0	0	0
0	0	0	0	0	0	0	0	0	0	0	0.3	0.3	0	0	0	0	0	0
0	0	0	0	0	0	0	0	0.3	0.7	1	1.7	1.7	1	0.7	0	0	0	0
0	0	0	0	0	0	0	0.3	1.7	4.3	4.3	5.7	6.3	5.7	3	0.3	0	0	0
0	0	0	0	0	0	0.3	1.7	5.7	9.7	8.3	11	13	11	4.3	0.7	0	0	0
0	0	0	0	0	0	0.7	4.3	10.3	12.7	14	18.3	17.7	11.7	3	0.3	0	0	0
0	0	0	0	0	0	1.3	6.7	13	16	16	19.7	21.3	11.7	2	0	0	0	0
0	0	0	0	0	0.3	3.3	10.7	13	14	14	14.3	15.7	8.7	1.3	0	0	0	0
0	0	0	0	0	1	6.7	12.7	13.3	14.3	11.3	11	9.3	3	0.3	0	0	0	0
0	0	0	0	0.3	2	7.7	11.7	11.3	9.7	7.7	5.3	2.3	0.3	0	0	0	0	0
0	0	0	0	1	5.7	9	11.7	11.7	9.3	6.7	2	0.3	0	0	0	0	0	0
0	0	0	0.7	4.3	10.7	10	10.7	9.7	8	3.7	0.7	0	0	0	0	0	0	0
0	0	0	2	9.7	12.7	10	8.7	8	7	2	0	0	0	0	0	0	0	0
0	0	0.3	3.7	11	15	13.3	10.3	7.7	5	1	0	0	0	0	0	0	0	0
0	0	1.7	10	18	21.7	21.3	18.7	9.3	3.7	0.7	0	0	0	0	0	0	0	0
0	0.7	5.3	17.3	23.3	26	21.3	13	6	1.7	0	0	0	0	0	0	0	0	0
0.3	3.3	13.3	22	25	25	17.7	11.7	7.3	2	0.3	0	0	0	0	0	0	0	0
1.3	8.7	16.7	16.7	19.7	19.7	20	20.3	18.3	9	5	4.3	3.3	1	0	0	0	0	0
2	11.7	18	16	17	20.3	23	28	29.7	24.3	23.7	23.3	18.3	7.7	1.7	0.3	0	0	0
1.7	11.3	21	21.7	18.7	17.7	21.7	30.7	40.3	41	33.7	25.7	23.7	16.3	7.7	2.3	0.3	0	0
0.7	5.7	15.3	15.3	19	20	27.3	35.7	49	47.3	33.3	23.7	18.7	16.7	14.3	9.3	2.3	0	0
0	1.3	5	9.3	16.3	23.7	27.3	31	33.7	26.7	19.3	18	16.7	21.3	19.7	13	4.7	0.7	0
0.3	0.3	0.7	3	8.3	14.3	18.7	21.7	22	21	16	14	15	16.3	15	11.3	4	0.3	0
0	0	0	0.7	2.3	7	12	16.3	17.7	19	15.7	10.7	11.7	12.7	13	11.3	3	0.3	0
0	0	0.3	1	0.7	1.7	4.3	6	8.3	10	9	5.7	5.7	7.3	8.3	6.3	1.3	0	0
0	0	0.3	1.3	0.7	0.7	1	0.7	1.3	1.7	1.3	1	1	2.7	5.7	6.3	2	0.3	0
0	0	0	0.3	1	2.3	2	0.7	0.7	0.3	0	0	1	5	10.3	11.7	6	1	0
0	0	0	0	0.3	0.7	1	1.7	4	3	0.7	0.3	2.7	9.7	12.7	12	7.7	1.3	0
0	0	0	0	0	0	0.3	1.3	5.7	5.7	1	0	2.3	8.7	10.7	10	3.7	0.3	0
0	0	0	0	0	0	0	0.3	1	1.3	0.3	0	0.3	1.7	2	1.7	0.7	0	0
0	0	0	0	0	0	0	0	0	0	0	0	0	0	0	0	0	0	0
0	0	0	0	0	0	0	0	0	0	0	0	0	0	0	0	0	0	0
Frame 43 (86.00 ms)
0	0	0	0	0	0	0	0	0	0	0	0	0	0	0	0	0	0	0
0	0	0	0	0	0	0	0	0	0	0	0	0	0	0	0	0	0	0
0	0	0	0	0	0	0	0	0.3	0.7	1	1.3	1.3	1	0.3	0	0	0	0
0	0	0	0	0	0	0	0.3	1.7	4	4	5	5.7	5	2.3	0.3	0	0	0
0	0	0	0	0	0	0	1.3	5	9	8	10	12	10	3.7	0.3	0	0	0
0	0	0	0	0	0	0.3	3.7	9.3	12	13	17	16.7	10.7	2.7	0.3	0	0	0
0	0	0	0	0	0	1	5.7	12	15	15	18	19.3	10.7	1.7	0	0	0	0
0	0	0	0	0	0.3	3	9.7	12.3	13.3	13	13	14	7.3	1	0	0	0	0
0	0	0	0	0	1	6	12.3	13	13.7	11	10.3	8.3	2.7	0.3	0	0	0	0
0	0	0	0	0	2	7.3	11.7	11.3	9.7	7.7	5.3	2	0.3	0	0	0	0	0
0	0	0	0	1	5.3	9	11.7	11.7	9.3	6.3	2	0.3	0	0	0	0	0	0
0	0	0	0.7	4.3	10.7	10.3	10.7	9.7	8	3.7	0.7	0	0	0	0	0	0	0
0	0	0	2	9.7	12.7	10.3	9	8.3	7	2	0	0	0	0	0	0	0	0
0	0	0.3	3.7	11.3	15.3	13.7	11	8	5.3	1	0	0	0	0	0	0	0	0
0	0	1.7	10.3	18.3	22.3	22	19.7	10	4	0.7	0	0	0	0	0	0	0	0
0	0.7	5.7	18	24	26.3	22	13.7	6.3	2	0.3	0	0	0	0	0	0	0	0
0.3	3.3	13.7	22.7	25.7	25.7	18	12.3	7.7	2.3	0.3	0	0	0	0	0	0	0	0
1.3	9	17	17.3	20	20	20.3	21	18.7	9.3	5	4.7	3.3	1	0	0	0	0	0
2	12	18.3	16.3	17.3	21	23.3	28.3	30.7	25	24.3	24.3	19.3	8	1.7	0.3	0	0	0
1.7	11.7	21.3	22	19	18	22	31.7	41.7	42.3	34.7	26.7	24.7	16.7	8	2.7	0.3	0	0
0.7	5.7	15.7	16	19.7	20.3	28	36.7	50	48.3	34	24.3	19.3	17	15	9.7	2.3	0	0
0.3	1.3	5	9.7	17	24.3	28	32	34.7	27.3	19.7	18.7	17.7	22.3	20.3	13.7	5	0.7	0
0.7	0.7	1	3.3	8.3	14.7	19	22.3	22.7	22	16.3	14.7	15.7	17	15.7	12	4.3	0.3	0
0	0	0.3	0.7	2.3	7.3	12.3	17	18.3	19.7	16	11	12	13.3	13.7	12.3	3.3	0.3	0
0	0	0.7	1	0.7	1.7	4.3	6.3	8.7	10.3	9	6	6	7.7	9	6.7	1.3	0	0
0	0	0.7	1.7	1	0.7	1	1	1.3	1.7	1.3	1	1.3	3	6.3	7	2.3	0.3	0
0	0	0	0.3	1	2.3	2	0.7	0.7	0.3	0	0	1.3	5.7	11.3	13	7	1	0
0	0	0	0	0.3	0.7	1	2	4.3	3.3	0.7	0.3	3	11	14.3	13.3	8.7	1.3	0
0	0	0	0	0	0	0.3	1.7	6.3	6.7	1.3	0.3	2.7	10	12.3	11.7	4.3	0.3	0
0	0	0	0	0	0	0	0.3	1.3	1.3	0.3	0	0.3	2	2.3	2.3	0.7	0	0
0	0	0	0	0	0	0	0	0	0	0	0	0	0	0	0	0	0	0
0	0	0	0	0	0	0	0	0	0	0	0	0	0	0	0	0	0	0
Frame 44 (88.00 ms)
0	0	0	0	0	0	0	0	0	0	0	0	0	0	0	0	0	0	0
0	0	0	0	0	0	0	0	0	0	0	0	0	0	0	0	0	0	0
0	0	0	0	0	0	0	0	0	0.7	0.7	1	1.3	0.7	0.3	0	0	0	0
0	0	0	0	0	0	0	0.3	1.3	3.7	3.7	4.7	5.3	4.3	2	0.3	0	0	0
0	0	0	0	0	0	0	1	4.7	8.3	7.3	9.3	11	9	3	0.3	0	0	0
0	0	0	0	0	0	0.3	2.7	8.3	11	12	16.3	15.3	9.7	2	0	0	0	0
0	0	0	0	0	0	0.7	4.7	10.7	13.7	13.7	16.7	17.7	9.3	1.3	0	0	0	0
0	0	0	0	0	0.3	2.3	8.7	11.3	12.3	12	11.7	12.7	6.3	1	0	0	0	0
0	0	0	0	0	0.7	5.3	11.7	12.3	13.3	10.3	9.7	7.7	2	0.3	0	0	0	0
0	0	0	0	0	1.7	7	11.3	11.3	9.3	7.3	5	2	0.3	0	0	0	0	0
0	0	0	0	1	5.3	9	11.7	11.3	9	6.3	2	0.3	0	0	0	0	0	0
0	0	0	0.7	4.3	10.7	10.3	11	10	7.7	3.7	0.7	0	0	0	0	0	0	0
0	0	0	2	10	13	10.3	9	8.3	7	2	0	0	0	0	0	0	0	0
0	0	0.3	3.7	11.7	16	14	11	8	5.3	1	0	0	0	0	0	0	0	0
0	0	1.7	10.3	19	23	22.7	20	10.3	4	0.7	0	0	0	0	0	0	0	0
0	0.7	5.7	18	24.3	27	22.3	14	6.7	2	0.3	0	0	0	0	0	0	0	0
0.3	3.3	14	23	26	26	18.3	12.7	8	2.3	0.3	0	0	0	0	0	0	0	0
1.3	9.3	17.3	17.7	20.3	20.3	20.7	21.7	19.3	9.7	5.3	4.7	3.3	1.3	0	0	0	0	0
2	12.3	18.7	16.7	17.7	21.3	23.7	29	31.3	25.7	25	25	19.7	8.3	2	0.3	0	0	0
2	12	21.7	22.3	19.7	18.3	22.7	32.3	42.7	43.3	35.3	27.7	25.3	17.3	8.3	2.7	0.3	0	0
0.7	6	16	16.3	20	20.7	28.3	37.3	51.3	49.7	34.7	25	20	17.7	15.7	10.3	2.7	0.3	0
0.3	1.3	5.3	9.7	17.3	24.7	29	32.7	35.3	28.3	20.3	19.3	18	23	21	14	5.3	0.7	0
0.7	0.7	1	3.3	8.7	15	19.3	22.7	23.3	22.3	17	15.3	16.3	17.7	16	12.7	4.3	0.7	0
0	0	0.3	0.7	2.3	7.3	12.3	17.3	18.7	20	16.7	11.3	12.7	13.7	14	13	3.7	0.3	0
0	0	0.7	1	0.7	1.7	4.3	6.3	8.7	10.7	9.7	6	6	7.7	9.3	7	1.3	0	0
0	0	0.7	1.7	1	1	1	1	1.3	1.7	1.3	1	1.3	3.3	6.7	7.3	2.3	0.3	0
0	0	0	0.3	1	2.7	2.3	0.7	0.7	0.7	0	0	1.3	6.3	12.3	14.7	8	1.3	0
0	0	0	0	0.3	1	1.3	2	4.7	4	1	0.3	3.7	12.3	16	15	9.7	1.7	0
0	0	0	0	0	0	0.3	1.7	7.3	7.3	1.3	0.3	3.3	12	14	13.3	5	0.7	0
0	0	0	0	0	0	0	0.3	1.3	1.7	0.3	0	0.7	2.3	2.7	2.7	0.7	0	0
0	0	0	0	0	0	0	0	0	0	0	0	0	0	0	0	0	0	0
0	0	0	0	0	0	0	0	0	0	0	0	0	0	0	0	0	0	0
Frame 45 (90.00 ms)
0	0	0	0	0	0	0	0	0	0	0	0	0	0	0	0	0	0	0
0	0	0	0	0	0	0	0	0	0	0	0	0	0	0	0	0	0	0
0	0	0	0	0	0	0	0	0	0.3	0.7	1	1	0.7	0.3	0	0	0	0
0	0	0	0	0	0	0	0	1	3.3	3.7	4.3	5	4	1.7	0.3	0	0	0
0	0	0	0	0	0	0	0.7	4	7.7	7	8.7	10.3	8	2.3	0.3	0	0	0
0	0	0	0	0	0	0.3	2	7	10	11.3	15	14.3	8.7	1.7	0	0	0	0
0	0	0	0	0	0	0.7	3.7	9.3	12.7	13	15.7	16.7	8.3	1.3	0	0	0	0
0	0	0	0	0	0	2	7.3	10	11.3	11.3	10.7	11.3	5.3	0.7	0	0	0	0
0	0	0	0	0	0.7	5	11	11.7	12.3	9.7	9	7	2	0	0	0	0	0
0	0	0	0	0	1.7	6.7	11	11	9	7.3	4.7	1.7	0.3	0	0	0	0	0
0	0	0	0	1	5	9	11.7	11.3	9	6.3	2	0.3	0	0	0	0	0	0
0	0	0	0.7	4	10.3	10.7	11	10	7.7	3.7	0.7	0	0	0	0	0	0	0
0	0	0	2	10	13	10.3	9.3	8.3	7	2	0	0	0	0	0	0	0	0
0	0	0.3	4	11.7	16	14.3	11.7	8.7	5.3	1	0	0	0	0	0	0	0	0
0	0	2	10.7	19.3	23.7	23.3	21	10.7	4	0.7	0	0	0	0	0	0	0	0
0	0.7	5.7	18.7	25	27.7	23	14.3	6.7	2	0.3	0	0	0	0	0	0	0	0
0.3	3.7	14.3	23.7	26.3	26.3	18.7	12.7	8.3	2.3	0.3	0	0	0	0	0	0	0	0
1.3	9.7	18	18	20.7	20.7	21.3	22	20	10.3	5.3	5	3.7	1.3	0	0	0	0	0
2	12.3	18.7	17	18	21.7	24.3	30	32.3	26.3	25.7	26	20.7	8.7	2	0.3	0	0	0
2	12	22	23	20	18.7	23	33.3	44	44.7	36	28.3	26.3	18	8.7	2.7	0.3	0	0
0.7	6	16	16.3	20.7	21.3	29	38.7	52.7	50.7	35.7	25.7	21	18.3	16	10.7	2.7	0.3	0
0.3	1.3	5.3	9.7	17.7	25.3	29.3	33.7	36.3	29	20.7	19.7	18.7	23.7	21.7	15	5.7	0.7	0
0.7	0.7	1	3.3	9	15	20	23.7	24	23	17.3	16	17	18	16.7	13.3	4.7	0.7	0
0.3	0.3	0.3	0.7	2.3	7.3	12.7	18	19	20.3	17	12	13	14.3	14.7	13.3	3.7	0.3	0
0	0	0.7	1	0.7	2	4.7	6.7	9	10.7	9.7	6.3	6.7	8.3	9.7	7.7	1.7	0	0
0	0	0.7	2	1	1	1.3	1	1.3	1.7	1.7	1	1.3	3.7	7	8	2.7	0.3	0
0	0	0	0.7	1.3	3.3	2.7	1	1	0.7	0	0	1.7	7.3	13.7	16	8.7	1.3	0
0	0	0	0	0.3	1	1.3	2.3	5.3	4.3	1	0.3	4.3	14	17.7	16.7	11	2	0
0	0	0	0	0	0	0.3	2	8.3	8	1.7	0.3	3.7	14	16	15	6	0.7	0
0	0	0	0	0	0	0	0.3	1.7	1.7	0.3	0	0.7	2.7	3	3	1	0	0
0	0	0	0	0	0	0	0	0	0	0	0	0	0	0	0	0	0	0
0	0	0	0	0	0	0	0	0	0	0	0	0	0	0	0	0	0	0
Frame 46 (92.00 ms)
0	0	0	0	0	0	0	0	0	0	0	0	0	0	0	0	0	0	0
0	0	0	0	0	0	0	0	0	0	0	0	0	0	0	0	0	0	0
0	0	0	0	0	0	0	0	0	0.3	0.7	0.7	1	0.7	0.3	0	0	0	0
0	0	0	0	0	0	0	0	1	3	3.3	4	4.7	3.3	1.3	0	0	0	0
0	0	0	0	0	0	0	0.7	3.3	7	6.3	8	9.7	7.3	2	0.3	0	0	0
0	0	0	0	0	0	0	1.7	6	9	10.3	14	13.7	8	1.7	0	0	0	0
0	0	0	0	0	0	0.3	3	8.3	11.3	11.7	14.7	15.7	7.7	1	0	0	0	0
0	0	0	0	0	0	1.7	6.7	9.3	10.7	10.3	9.7	10.3	4.7	0.7	0	0	0	0
0	0	0	0	0	0.7	4.3	10.7	11.3	11.7	9.3	8.3	6.3	1.7	0	0	0	0	0
0	0	0	0	0	1.7	6.3	11	10.7	8.7	7	4.3	1.3	0.3	0	0	0	0	0
0	0	0	0	1	4.7	8.7	11.3	11	8.7	6	1.7	0	0	0	0	0	0	0
0	0	0	0.7	4	10.3	10.7	11	10	7.7	3.7	0.7	0	0	0	0	0	0	0
0	0	0	2	10	13.3	10.7	9.7	8.7	7.3	2	0	0	0	0	0	0	0	0
0	0	0.3	4	12	16.3	14.7	12	9	5.7	1	0	0	0	0	0	0	0	0
0	0	2	10.7	19.7	24	24	21.7	11.3	4.3	0.7	0	0	0	0	0	0	0	0
0	0.7	5.7	19	25.3	28	23.7	15	7	2	0.3	0	0	0	0	0	0	0	0
0.3	3.7	14.3	24	27	27	19.3	13	8.7	2.7	0.3	0	0	0	0	0	0	0	0
1.3	9.7	18	18	21.3	21.3	21.7	22	20.3	10.7	5.7	5	3.7	1.3	0	0	0	0	0
2	12.7	19	17	18.3	22	25	30	32.7	27	26.3	26.7	20.7	9	2	0.3	0	0	0
2	12	22	23	20.3	19	23.7	33.7	44.7	45.7	37	29	27	18.3	9	3	0.3	0	0
0.7	6	16	16.7	21	22	30	39.3	53.7	52	36.7	26.3	21.3	19	17	11.3	3	0.3	0
0.3	1.3	5.3	10	18	26	30.3	34.7	37.3	30	21.3	20.3	19.3	24.3	22.7	15.7	6	0.7	0
0.7	1	1	3.3	9	15.7	20.3	24	24.7	23.7	18	16.3	17.3	19	17.3	13.7	5	0.7	0
0.3	0.3	0.3	0.7	2.7	7.7	13	18	19.7	21.3	17.7	12.3	13.3	15	15.3	14	3.7	0.3	0
0	0	0.7	1.3	0.7	2	4.7	6.7	9.3	11	10	6.3	6.7	8.7	10.3	8	1.7	0	0
0	0	0.7	2	1	1	1.3	1	1.3	1.7	1.7	1	1.3	4	7.7	8.7	3	0.3	0
0	0	0	0.7	1.3	3.3	3	1	1	0.7	0.3	0	2	8.3	15.3	17.7	9.7	1.7	0
0	0	0	0	0.3	1	1.7	2.7	6	4.7	1	0.7	5	15.7	19.7	18.3	12.3	2.3	0
0	0	0	0	0	0	0.3	2.3	9	9	1.7	0.3	4.3	15.3	18	17	6.7	1	0
0	0	0	0	0	0	0	0.3	1.7	2	0.3	0	0.7	3	3.7	3.3	1	0	0
0	0	0	0	0	0	0	0	0	0	0	0	0	0	0	0	0	0	0
0	0	0	0	0	0	0	0	0	0	0	0	0	0	0	0	0	0	0
Frame 47 (94.00 ms)
0	0	0	0	0	0	0	0	0	0	0	0	0	0	0	0	0	0	0
0	0	0	0	0	0	0	0	0	0	0	0	0	0	0	0	0	0	0
0	0	0	0	0	0	0	0	0	0.3	0.3	0.7	0.7	0.3	0.3	0	0	0	0
0	0	0	0	0	0	0	0	0.7	2.7	3	3.7	4.3	3.3	1	0	0	0	0
0	0	0	0	0	0	0	0.3	3	6.3	6	7.7	9	6.7	1.7	0	0	0	0
0	0	0	0	0	0	0	1	5	8	9.7	13.3	12.7	7	1.3	0	0	0	0
0	0	0	0	0	0	0.3	2.3	7	10.3	11	13.7	15	7	1	0	0	0	0
0	0	0	0	0	0	1.3	5.7	8.7	10	9.7	9.3	10	4	0.7	0	0	0	0
0	0	0	0	0	0.3	4	10	10.7	10.7	8.7	7.7	5.7	1.7	0	0	0	0	0
0	0	0	0	0	1.3	6	10.7	10.3	8.3	6.3	4	1.3	0.3	0	0	0	0	0
0	0	0	0	0.7	4.3	8.3	11.3	11	8.7	5.7	1.7	0	0	0	0	0	0	0
0	0	0	0.7	4	10	10.7	11	10	7.7	3.3	0.7	0	0	0	0	0	0	0
0	0	0	2	10	13.3	11	9.7	9	7.3	2	0	0	0	0	0	0	0	0
0	0	0.3	4	12	16.7	15	12.3	9.3	6	1	0	0	0	0	0	0	0	0
0	0	2	11	19.7	24.3	24.7	22.3	11.7	4.7	0.7	0	0	0	0	0	0	0	0
0	0.7	6	19.3	25.3	28.3	24.3	15.3	7.3	2.3	0.3	0	0	0	0	0	0	0	0
0.3	3.7	14.7	24	27.3	27	19.7	13.3	9	2.7	0.3	0	0	0	0	0	0	0	0
1.7	10	18.3	18.3	21.7	21.3	22	22.7	21	11	5.7	5	3.7	1.3	0	0	0	0	0
2	12.7	19	17.3	18.7	22.3	25	30.7	33.3	28	27	27	21.3	9.3	2.3	0.3	0	0	0
2	12.3	22	23.3	20.7	19.3	24	34.3	45.7	47	38.3	29.7	27.3	19.3	9.7	3.3	0.3	0	0
0.7	6	16.3	17	21.3	22.3	30.7	40	54.7	54	37.7	26.7	21.7	19.7	17.7	12	3	0.3	0
0.3	1.3	5	10	18.3	26.3	31	35.3	38.3	30.7	22	20.7	19.7	25.3	23.3	16.3	6.3	0.7	0
0.7	1	1	3.3	9	16	21	24.7	25.7	24.7	18.3	17	18	19.3	17.7	14	5.3	0.7	0
0.3	0.3	0.3	0.7	2.7	7.7	13.3	18.3	20	21.7	18	12.3	13.7	15.3	16	14.7	4	0.3	0
0	0	0.7	1.3	0.7	2	4.7	7	9.3	11.3	10.3	6.7	7	9	10.7	8.7	1.7	0	0
0	0	0.7	2	1	1.3	1.3	1	1.3	1.7	1.7	1	1.7	4.3	8	9.3	3	0.3	0
0	0	0	0.7	1.3	3.7	3.3	1	1	0.7	0.3	0.3	2	9.3	16.7	19.3	10.3	1.7	0
0	0	0	0	0.3	1	1.7	3	6.3	5	1.3	0.7	5.7	17.7	22	20	13.7	2.3	0
0	0	0	0	0	0	0.3	2.3	10	10	2	0.3	5	17.7	20	18.7	7.7	1	0
0	0	0	0	0	0	0	0.3	2	2	0.3	0	1	3.3	4	3.7	1.3	0	0
0	0	0	0	0	0	0	0	0	0	0	0	0	0	0	0	0	0	0
0	0	0	0	0	0	0	0	0	0	0	0	0	0	0	0	0	0	0
Frame 48 (96.00 ms)
0	0	0	0	0	0	0	0	0	0	0	0	0	0	0	0	0	0	0
0	0	0	0	0	0	0	0	0	0	0	0	0	0	0	0	0	0	0
0	0	0	0	0	0	0	0	0	0.3	0.3	0.7	0.7	0.3	0	0	0	0	0
0	0	0	0	0	0	0	0	0.7	2.3	2.7	3.3	4	2.7	1	0	0	0	0
0	0	0	0	0	0	0	0.3	2.7	5.7	5.7	7.3	8.7	6	1.3	0	0	0	0
0	0	0	0	0	0	0	0.7	4.3	7.3	9	12.3	11.7	6.3	1	0	0	0	0
0	0	0	0	0	0	0.3	1.7	6.3	9.3	10	13	14.3	6.3	1	0	0	0	0
0	0	0	0	0	0	1	5	8	9.3	9	8.7	9	3.3	0.3	0	0	0	0
0	0	0	0	0	0.3	3.3	9.3	10	10.3	8	7.3	5.3	1	0	0	0	0	0
0	0	0	0	0	1	5.7	10.3	10	7.7	6	3.3	1.3	0	0	0	0	0	0
0	0	0	0	0.7	4	8.3	11	11	8.3	5.3	1.7	0	0	0	0	0	0	0
0	0	0	0.3	4	10	10.7	11	10	7.7	3.3	0.7	0	0	0	0	0	0	0
0	0	0	2	10	13.7	11	10	9	7.3	2	0	0	0	0	0	0	0	0
0	0	0.3	4.3	12.3	17	15	12.3	9.3	6	1	0	0	0	0	0	0	0	0
0	0	2	11.3	20	24.7	25	23	12.3	5	0.7	0	0	0	0	0	0	0	0
0	0.7	6	19.7	25.7	29	24.7	15.7	7.7	2.3	0.3	0	0	0	0	0	0	0	0
0.3	4	14.7	24.3	27.7	27.7	19.7	13.3	9	2.7	0.3	0	0	0	0	0	0	0	0
1.7	10.3	18.3	18.3	21.7	21.7	22.3	23	21	11.3	6	5.3	3.7	1.3	0.3	0	0	0	0
2	12.7	19.3	17.7	18.7	22.7	25.7	31	34	28.3	27.3	27.7	21.7	9.7	2.3	0.3	0	0	0
2	12.3	22.3	23.7	21	19.7	24.3	34.7	46.3	48	39	30.3	28	19.7	10	3.3	0.7	0	0
0.7	6	16.3	17	21.3	22.7	31	40.7	56	55.3	38.7	27.3	22.3	20	18.3	12.3	3.3	0.3	0
0.3	1.3	5.3	10	18.7	26.7	31.3	35.7	39	31.7	22.7	21.3	20.3	26	24	16.7	6.3	1	0
1	1	1	3.3	9	16	21.3	25	26	25.3	19	17.7	18.7	20	18.3	14.7	5.7	0.7	0
0.3	0.3	0.3	0.7	2.7	8	13.3	19	20.7	22.3	18.3	13	14.3	16	16.3	15	4.3	0.3	0
0	0	0.7	1.3	0.7	2	4.7	7	9.7	11.7	10.7	7	7.3	9.3	11	8.7	1.7	0	0
0	0	0.7	2.3	1.3	1.3	1.7	1	1.7	1.7	1.7	1	1.7	4.7	8.7	9.7	3	0.3	0
0	0	0	0.7	1.7	4	3.7	1.3	1	0.7	0.3	0.3	2.7	10.3	18.3	20.7	11	1.7	0
0	0	0	0	0.3	1.3	1.7	3	7	5.3	1.3	0.7	6.3	19.3	24.3	21.7	14.3	2.7	0
0	0	0	0	0	0	0.3	2.7	11	11	2.3	0.7	6	19.3	22	20.3	8.3	1	0
0	0	0	0	0	0	0	0.3	2.3	2.3	0.3	0	1	3.7	4.7	4	1.3	0	0
0	0	0	0	0	0	0	0	0	0	0	0	0	0	0	0	0	0	0
0	0	0	0	0	0	0	0	0	0	0	0	0	0	0	0	0	0	0
Frame 49 (98.00 ms)
0	0	0	0	0	0	0	0	0	0	0	0	0	0	0	0	0	0	0
0	0	0	0	0	0	0	0	0	0	0	0	0	0	0	0	0	0	0
0	0	0	0	0	0	0	0	0	0.3	0.3	0.3	0.7	0.3	0	0	0	0	0
0	0	0	0	0	0	0	0	0.3	2	2.3	3	4	2.3	0.7	0	0	0	0
0	0	0	0	0	0	0	0.3	2	5	5	7	8	5.3	1.3	0	0	0	0
0	0	0	0	0	0	0	0.7	3.3	6.3	8.3	11.7	11	5.7	1	0	0	0	0
0	0	0	0	0	0	0	1.3	5.3	8.3	9.3	12	13	5.3	0.7	0	0	0	0
0	0	0	0	0	0	1	4	7.3	8.3	8.3	8	8	2.7	0.3	0	0	0	0
0	0	0	0	0	0.3	3	8.7	9.3	9.3	7.7	6.7	4.7	1	0	0	0	0	0
0	0	0	0	0	1	5.3	9.7	9.7	7.3	5.3	3	1	0	0	0	0	0	0
0	0	0	0	0.7	3.7	8	11	10.7	8	5.3	1.3	0	0	0	0	0	0	0
0	0	0	0.3	4	10	10.7	11.3	10	7.7	3.3	0.7	0	0	0	0	0	0	0
0	0	0	2	10.3	13.7	11.3	10.3	9	7.3	2	0	0	0	0	0	0	0	0
0	0	0.3	4.3	12.3	17.3	15.7	12.7	9.3	6	1	0	0	0	0	0	0	0	0
0	0	2	11.3	20.3	25	25.7	24	12.7	5	0.7	0	0	0	0	0	0	0	0
0	0.7	6.3	19.7	26	29.3	25	16	8	2.3	0.3	0	0	0	0	0	0	0	0
0.3	4	15	24.7	27.7	28	20	13.7	9.3	3	0.3	0	0	0	0	0	0	0	0
1.7	10.3	18.7	18.7	22	22	22.7	23.3	21.3	11.7	6.3	5.3	4	1.3	0.3	0	0	0	0
2	12.7	19.3	17.7	19	23	26	31.7	34.3	28.7	28	28	22	10	2.3	0.3	0	0	0
2	12.3	22.3	23.7	21.3	20.3	25	35.7	47.3	49	40	31	29	20.3	10.3	3.7	0.7	0	0
0.7	6	16.3	17.3	22	23.3	31.7	41.3	56.7	56	39.7	28.3	23	20.7	18.7	13	3.3	0.3	0
0.3	1.7	5.3	10.3	19	27.3	32	36.7	39.7	32.3	23.3	22.3	21	26.7	24.7	17.3	6.7	1	0
1	1.3	1	3.3	9.3	16.3	21.7	26	26.7	25.7	19.3	18	19.3	20.7	19	15	5.7	0.7	0
0.3	0.3	0.3	0.7	2.7	8	13.7	19.3	21	22.7	18.7	13.3	14.7	16.3	17	15.7	4.7	0.3	0
0	0	0.7	1.3	1	2	5	7	9.7	11.7	10.7	7.3	7.7	9.7	11.3	9.3	2	0	0
0	0	0.7	2.7	1.3	1.3	1.7	1	1.7	1.7	1.7	1.3	2	5	9	10	3.3	0.3	0
0	0	0	0.7	1.7	4.3	4	1.3	1	0.7	0.3	0.3	2.7	11.3	19.7	22	12	2	0
0	0	0	0	0.3	1.3	2	3.3	7.7	6	1.3	0.7	6.7	21	26	23	15.7	2.7	0
0	0	0	0	0	0	0.3	3	12.3	12	2.3	0.7	6.7	21	23.7	21.7	9.3	1.3	0
0	0	0	0	0	0	0	0.7	2.3	2.7	0.3	0	1.3	4	5	4.7	1.7	0	0
0	0	0	0	0	0	0	0	0	0	0	0	0	0	0	0	0	0	0
0	0	0	0	0	0	0	0	0	0	0	0	0	0	0	0	0	0	0
Frame 50 (100.00 ms)
0	0	0	0	0	0	0	0	0	0	0	0	0	0	0	0	0	0	0
0	0	0	0	0	0	0	0	0	0	0	0	0	0	0	0	0	0	0
0	0	0	0	0	0	0	0	0	0	0.3	0.3	0.7	0.3	0	0	0	0	0
0	0	0	0	0	0	0	0	0.3	1.3	2	3	3.3	2	0.3	0	0	0	0
0	0	0	0	0	0	0	0.3	1.7	4.3	4.7	6.3	7.3	4.7	1	0	0	0	0
0	0	0	0	0	0	0	0.3	2.7	5.3	7.3	10.7	9.7	4.7	0.7	0	0	0	0
0	0	0	0	0	0	0	1	4.7	7	8.3	11	11.7	4.7	0.7	0	0	0	0
0	0	0	0	0	0	0.7	3.3	6.3	7.7	8	7	7	2.3	0.3	0	0	0	0
0	0	0	0	0	0.3	2.3	8	9	8.7	7	6	4	0.7	0	0	0	0	0
0	0	0	0	0	0.7	4.7	9.3	9	7	5	2.7	1	0	0	0	0	0	0
0	0	0	0	0.7	3.3	7.7	10.7	10	7.3	4.7	1	0	0	0	0	0	0	0
0	0	0	0.3	4	9.7	10.7	11.3	9.7	7.3	3	0.3	0	0	0	0	0	0	0
0	0	0	2	10.3	13.7	11.3	10.3	9	7.3	2	0	0	0	0	0	0	0	0
0	0	0.3	4.3	12.3	17.3	15.7	13	9.7	6	1	0	0	0	0	0	0	0	0
0	0	2	11.3	20.3	25.3	26.3	24.3	12.7	5	0.7	0	0	0	0	0	0	0	0
0	0.7	6.3	20	26.3	29.7	25.7	16.3	8	2.3	0.3	0	0	0	0	0	0	0	0
0.3	4	15.3	25	28.3	28	20.3	14	9.7	3	0.3	0	0	0	0	0	0	0	0
1.7	10.3	18.7	19	22.3	22.3	22.7	23.7	21.7	12	6.3	5.3	4	1.3	0.3	0	0	0	0
2	13	19.3	18	19.7	23.3	26.3	32	34.7	29	28	28	22.3	10	2.3	0.3	0	0	0
2	12.3	22.7	24.3	21.7	20.3	25	36.3	48.3	49.7	40.3	31.3	29.3	20.7	10.7	3.7	0.7	0	0
0.7	6	16.3	17.3	22.3	23.7	32.3	42.3	57.7	56.7	40	28.7	23.3	21	19	13	3.3	0.3	0
0.3	1.7	5.3	10.3	19	27.7	33	37.7	40.7	32.7	23.7	22.7	21.7	27.3	25	17.7	7	1	0
1	1.7	1.3	3.3	9.3	16.3	22	26.3	27.3	26.3	20	18.7	19.7	21	19.3	15.3	6	0.7	0
0.3	0.3	0.3	0.7	2.7	8	14	20	21.7	23	19	13.7	15	17	17.3	16	4.7	0.3	0
0	0	0.7	1.7	1	2	5	7.3	10	12	11	7.3	7.7	10	11.7	9.3	2	0	0
0	0	0.7	2.7	1.3	1.7	1.7	1	1.7	2	1.7	1.3	2	5.3	9.7	10.7	3.7	0.3	0
0	0	0	0.7	1.7	5	4.7	1.3	1.3	0.7	0.3	0.3	3	12.3	21.3	23.3	13	2	0
0	0	0	0	0.3	1.3	2.3	3.7	8	6.3	1.3	1	7.3	22.7	28	24.3	16.3	3	0
0	0	0	0	0	0	0.3	3	13	12.7	2.7	0.7	7	23	25.3	22.7	10	1.3	0
0	0	0	0	0	0	0	0.7	2.7	2.7	0.7	0	1.3	4.7	5.7	4.7	1.7	0.3	0
0	0	0	0	0	0	0	0	0	0	0	0	0	0	0.3	0	0	0	0
0	0	0	0	0	0	0	0	0	0	0	0	0	0	0	0	0	0	0
Frame 51 (102.00 ms)
0	0	0	0	0	0	0	0	0	0	0	0	0	0	0	0	0	0	0
0	0	0	0	0	0	0	0	0	0	0	0	0	0	0	0	0	0	0
0	0	0	0	0	0	0	0	0	0	0.3	0.3	0.3	0	0	0	0	0	0
0	0	0	0	0	0	0	0	0.3	1	1.7	2.7	3	1.3	0.3	0	0	0	0
0	0	0	0	0	0	0	0	1	3.3	4.3	6	6.7	3.7	0.7	0	0	0	0
0	0	0	0	0	0	0	0.3	2	4.7	6.7	9.7	8.7	4	0.7	0	0	0	0
0	0	0	0	0	0	0	0.7	3.7	6	7.7	10	10.3	3.7	0.3	0	0	0	0
0	0	0	0	0	0	0.3	2.7	5.3	7	7.3	6.3	6	1.7	0	0	0	0	0
0	0	0	0	0	0	2	7	8	8	6.3	5.3	3.3	0.7	0	0	0	0	0
0	0	0	0	0	0.7	4	8.7	8.7	6.3	4.3	2.3	0.7	0	0	0	0	0	0
0	0	0	0	0.7	3	7.3	10	9.3	6.7	4.3	1	0	0	0	0	0	0	0
0	0	0	0.3	3.7	9.3	10.7	11	9.7	7	2.7	0.3	0	0	0	0	0	0	0
0	0	0	2	10	13.7	11.7	10.3	9	7.3	2	0	0	0	0	0	0	0	0
0	0	0.3	4	12.3	17.7	16	13	9.7	6	1	0	0	0	0	0	0	0	0
0	0	2	11.3	20.3	25.3	26.3	24.7	13	5	0.7	0	0	0	0	0	0	0	0
0	0.7	6.3	20	26.3	29.7	25.7	16.7	8.3	2.3	0.3	0	0	0	0	0	0	0	0
0.3	4	15.7	25	28.3	28	20.3	14.3	10	3	0.3	0	0	0	0	0	0	0	0
1.7	10.7	19	19	22.3	22.3	22.7	23.7	22.3	12	6.3	5.3	4	1.3	0.3	0	0	0	0
2	13	19.7	18	19.7	23.7	26.7	32.7	35.7	29.7	28.3	28	22.3	10	2.7	0.3	0	0	0
2	12.3	22.7	24.3	21.7	20.7	25.7	37	49	50.3	41	32	30.3	21.3	11	3.7	0.7	0	0
0.7	6.3	17	17.7	22.7	24	33	43.3	58.3	57	40.7	29.7	24.3	21.7	19.3	13.7	3.7	0.3	0
0.3	1.7	5.7	10.3	19.3	28.3	33.7	38.3	41.3	33.3	24.3	23.3	22.3	27.7	25.3	18	7.3	1	0
1.3	1.7	1.3	3.3	9.3	16.7	22.3	27	28	27	20.7	19.3	20.3	21.7	19.7	16	6.3	0.7	0
0.3	0.3	0.3	0.7	2.7	8	14	20.3	22	23.7	19.7	14	15.3	17	17.7	16.7	5	0.3	0
0	0	1	1.7	1	2	5	7.3	10.3	12.3	11.3	7.7	8	10	12	9.7	2	0	0
0	0	1	2.7	1.7	1.7	2	1	1.7	2	1.7	1.3	2	5.3	10	11	4	0.3	0
0	0	0	0.7	2	5.3	5	1.7	1.3	1	0.3	0.3	3	13	22.3	24.7	14	2.3	0
0	0	0	0	0.3	1.7	2.3	4	8.7	6.7	1.7	1	8	24.3	29.7	25.7	18	3.3	0
0	0	0	0	0	0	0.3	3.3	14	14	2.7	0.7	8	24.7	27	24.3	11	1.7	0
0	0	0	0	0	0	0	0.7	3	3	0.7	0	1.3	5	6	5	1.7	0.3	0
0	0	0	0	0	0	0	0	0	0	0	0	0	0	0.3	0	0	0	0
0	0	0	0	0	0	0	0	0	0	0	0	0	0	0	0	0	0	0
Frame 52 (104.00 ms)
0	0	0	0	0	0	0	0	0	0	0	0	0	0	0	0	0	0	0
0	0	0	0	0	0	0	0	0	0	0	0	0	0	0	0	0	0	0
0	0	0	0	0	0	0	0	0	0	0.3	0.3	0.3	0	0	0	0	0	0
0	0	0	0	0	0	0	0	0	0.7	1.7	2.3	2.3	1	0	0	0	0	0
0	0	0	0	0	0	0	0	0.7	2.7	3.7	5.3	6	3	0.3	0	0	0	0
0	0	0	0	0	0	0	0	1.3	3.7	6	8.7	7.7	3	0.3	0	0	0	0
0	0	0	0	0	0	0	0.7	2.7	5	6.7	8.7	8.7	2.7	0.3	0	0	0	0
0	0	0	0	0	0	0.3	2	4.3	6	6.3	5.7	5	1	0	0	0	0	0
0	0	0	0	0	0	1.3	5.7	7.3	7.3	5.7	4.3	2.3	0.3	0	0	0	0	0
0	0	0	0	0	0.7	3.3	8	8	5.7	4	1.7	0.3	0	0	0	0	0	0
0	0	0	0	0.3	2.7	6.7	9.3	8.7	6	3.7	0.7	0	0	0	0	0	0	0
0	0	0	0.3	3.7	9.3	10.7	10.7	9	6.3	2.3	0.3	0	0	0	0	0	0	0
0	0	0	2	10	14	11.7	10.3	9	7	1.7	0	0	0	0	0	0	0	0
0	0	0.3	4	12.7	17.7	16	13	9.7	6	1	0	0	0	0	0	0	0	0
0	0	2	11.7	20.7	25.7	26.3	24.7	13	5	0.7	0	0	0	0	0	0	0	0
0	0.7	6.3	20	26.7	30	25.7	16.7	8.3	2.3	0.3	0	0	0	0	0	0	0	0
0.3	4	15.7	25	28.3	28.3	21	14.3	10	3	0.3	0	0	0	0	0	0	0	0
1.7	10.7	19	19	22.7	22.7	23.3	24.3	22.3	12	6	5.3	4	1.3	0	0	0	0	0
2.3	13.3	19.7	18	20	24	27	33	35.7	30	28.3	28	22.3	10	2.3	0.3	0	0	0
2	12.7	23	24.7	22	21	26	37.3	49.7	51.7	42	32.3	30.7	21.3	11	4	0.7	0	0
0.7	6.3	17	17.7	23	24.3	33.3	43.7	58.7	57.3	41.3	30	24.7	22	20	14.3	3.7	0.3	0
0.3	1.7	5.7	10.7	19.7	28.7	34	39	41.7	33.7	24.7	24	22.7	28.3	26	18.7	7.7	1	0
1.3	2	1.3	3.3	9.7	17	22.7	27.3	28.7	27.3	21	19.7	20.7	22	20	16.3	6.3	0.7	0
0.3	0.3	0.3	0.7	2.7	8	14.3	20.3	22.3	24	20	14.3	16	17.7	18.3	17	5	0.3	0
0	0	1	1.7	1	2	5	7.7	10.3	12.7	11.3	8	8.3	10.7	12.3	10.3	2.3	0	0
0	0	1	3	1.7	1.7	2	1.3	1.7	2	1.7	1.3	2	6	10.3	11.7	4	0.3	0
0	0	0	0.7	2	5.7	5.3	1.7	1.3	1	0.3	0.3	3.3	13.7	23.7	26	14.3	2.3	0
0	0	0	0	0.3	1.7	2.7	4.3	9	7	1.7	1	8.7	25.7	31.3	27.3	18.7	3.3	0
0	0	0	0	0	0	0.3	3.7	15	15	3	1	8.3	26.3	28.3	26	11.3	1.7	0
0	0	0	0	0	0	0	0.7	3	3	0.7	0	1.7	5.3	6.3	5.7	2	0.3	0
0	0	0	0	0	0	0	0	0	0	0	0	0	0	0.3	0.3	0	0	0
0	0	0	0	0	0	0	0	0	0	0	0	0	0	0	0	0	0	0
Frame 53 (106.00 ms)
0	0	0	0	0	0	0	0	0	0	0	0	0	0	0	0	0	0	0
0	0	0	0	0	0	0	0	0	0	0	0	0	0	0	0	0	0	0
0	0	0	0	0	0	0	0	0	0	0	0.3	0.3	0	0	0	0	0	0
0	0	0	0	0	0	0	0	0	0.3	1	2	2	0.7	0	0	0	0	0
0	0	0	0	0	0	0	0	0.3	2	3	4.7	5.3	2.3	0.3	0	0	0	0
0	0	0	0	0	0	0	0	1	2.7	5	7.3	6.7	2.3	0.3	0	0	0	0
0	0	0	0	0	0	0	0.3	2	4	5.3	7.3	7.3	2	0	0	0	0	0
0	0	0	0	0	0	0.3	1.3	3.3	5.3	5.7	4.7	3.7	0.7	0	0	0	0	0
0	0	0	0	0	0	1	4.3	6	6.3	4.7	3.3	1.3	0.3	0	0	0	0	0
0	0	0	0	0	0.3	2.7	7	7	5	3	1	0.3	0	0	0	0	0	0
0	0	0	0	0.3	2.3	6	8.7	8	5.3	2.7	0.3	0	0	0	0	0	0	0
0	0	0	0.3	3	8.7	10.3	10.3	8.7	6	2	0.3	0	0	0	0	0	0	0
0	0	0	1.7	9.7	13.7	11.7	10.3	9	7	1.3	0	0	0	0	0	0	0	0
0	0	0.3	4	12.3	17.7	16	13	9.7	5.7	1	0	0	0	0	0	0	0	0
0	0	2	11.7	20.7	25.7	26.7	25	13	5	0.7	0	0	0	0	0	0	0	0
0	0.7	6.3	20	26.7	30.3	26	17	8.3	2.3	0.3	0	0	0	0	0	0	0	0
0.3	4.3	15.7	25.3	28.7	29	21	14.7	10	3	0.3	0	0	0	0	0	0	0	0
1.7	11	19.3	19.3	22.7	23	23.7	24.3	22.3	12	6.3	5.3	3.7	1.3	0	0	0	0	0
2.3	13.3	20	18.3	20	24	27.3	33.3	36	30.3	28.7	28.3	22.3	9.7	2.3	0.3	0	0	0
2	13	23.3	25	22.3	21.3	26.7	38	50	52	42.7	33	30.7	21.3	11	4	0.7	0	0
0.7	6.7	17.3	18	23.3	24.7	34.3	44.7	59	57.7	42.3	30.7	25	22.3	20.3	14.7	4	0.3	0
0.3	2	5.7	10.7	19.7	29	35	39.7	42.3	34.3	25	24.3	23.3	28.7	26.3	19	7.7	1	0
1.7	2.3	1.3	3.3	9.7	17.3	23.3	28	29	28.3	21.3	20.3	21.3	22.3	20.7	16.7	6.7	1	0
0.3	0.7	0.3	0.7	2.7	8.3	14.7	20.7	22.7	24.3	20.7	14.7	16.3	18	18.7	17.7	5.3	0.3	0
0	0	1	1.7	1	2	5	7.7	10.7	13	11.7	8	8.7	11	12.7	10.7	2.3	0	0
0	0	1	3	1.7	1.7	2	1.3	1.7	2.3	2	1.3	2.3	6.3	10.7	12	4.3	0.3	0
0	0	0.3	0.7	2.3	6	5.7	1.7	1.3	1	0.3	0.3	3.3	14.3	24.7	27.3	15.3	2.3	0
0	0	0	0	0.3	2	2.7	4.3	9.7	7.3	1.7	1	9	27.3	33	28.7	19.7	3.7	0
0	0	0	0	0	0	0.3	4	16	15.7	3.3	1	9	28	30.3	27.3	12	1.7	0
0	0	0	0	0	0	0	0.7	3.3	3.3	0.7	0.3	1.7	5.7	7	6	2	0.3	0
0	0	0	0	0	0	0	0	0	0	0	0	0	0	0.3	0.3	0	0	0
0	0	0	0	0	0	0	0	0	0	0	0	0	0	0	0	0	0	0
Frame 54 (108.00 ms)
0	0	0	0	0	0	0	0	0	0	0	0	0	0	0	0	0	0	0
0	0	0	0	0	0	0	0	0	0	0	0	0	0	0	0	0	0	0
0	0	0	0	0	0	0	0	0	0	0	0	0.3	0	0	0	0	0	0
0	0	0	0	0	0	0	0	0	0.3	1	1.3	1.7	0.3	0	0	0	0	0
0	0	0	0	0	0	0	0	0.3	1.3	2.7	4	4.7	1.7	0.3	0	0	0	0
0	0	0	0	0	0	0	0	0.3	2	4	6.3	5.7	2	0.3	0	0	0	0
0	0	0	0	0	0	0	0.3	1.3	3	4.3	6	6.3	1.7	0	0	0	0	0
0	0	0	0	0	0	0	1	2.3	4	4.7	3.7	3	0.7	0	0	0	0	0
0	0	0	0	0	0	0.7	3.3	4.7	5	4	2.7	1	0	0	0	0	0	0
0	0	0	0	0	0.3	2	6	6.3	4.3	2.3	0.7	0	0	0	0	0	0	0
0	0	0	0	0.3	2	5.3	8	7.3	5	2	0.3	0	0	0	0	0	0	0
0	0	0	0.3	3	8.3	10	10	8	5.3	1.3	0	0	0	0	0	0	0	0
0	0	0	1.7	9.3	13.7	11.7	10	8.7	6.7	1.3	0	0	0	0	0	0	0	0
0	0	0.3	4	12.3	18	16.3	13	9.3	5.3	1	0	0	0	0	0	0	0	0
0	0	2	11.3	20.7	26	26.7	25	13	4.7	0.7	0	0	0	0	0	0	0	0
0	0.7	6.7	20.3	27	30.3	26	17	8.3	2.3	0.3	0	0	0	0	0	0	0	0
0.3	4.3	16	25.7	29	29	21.3	14.7	10	3	0.3	0	0	0	0	0	0	0	0
1.7	11.3	19.3	19.3	22.7	23	23.7	24.3	22.3	11.7	6	5.3	3.7	1.3	0	0	0	0	0
2.3	13.7	20	18.7	20	24.3	27.7	33.7	36	30.3	28.7	28.3	22.3	9.7	2.3	0.3	0	0	0
2	13	23.7	25	22.3	21.3	27	38.7	50.3	52.7	43.3	33.3	31	21.7	11	4	0.7	0	0
0.7	6.7	17.3	18	23.3	25	35	45.7	59.3	58	43	31.3	25.3	22.3	20.3	15	4	0.3	0
0.3	2	5.7	10.7	20	29.7	35.7	40.7	43	34.7	25.7	25	23.7	29	27	19.3	8	1	0
1.7	2.3	1.3	3.7	9.7	17.7	24	28.7	29.7	29	22	20.7	21.7	22.7	20.7	17	6.7	1	0
0.3	0.7	0.3	0.7	2.7	8.3	15	21.3	23.3	25.3	21	15	16.7	18.3	19	18	5.3	0.3	0
0	0	1	1.7	1	2	5.3	7.7	10.7	13.3	12	8.3	8.7	11.3	13	10.7	2.3	0	0
0	0	1	3	1.7	2	2	1.3	1.7	2.3	2	1.3	2.3	6.3	11	12.3	4.3	0.3	0
0	0	0.3	0.7	2.3	6.3	6.3	2	1.7	1	0.3	0.3	3.7	15.3	26	28.3	16	2.7	0
0	0	0	0	0.7	2	3	4.7	10	8	2	1.3	9.7	28.3	34.7	30	20.7	4	0
0	0	0	0	0	0	0.3	4	16.7	16.7	3.3	1	9.7	29.3	31.7	28.7	12.7	1.7	0
0	0	0	0	0	0	0	0.7	3.3	3.7	0.7	0.3	1.7	6	7.3	6.3	2.3	0.3	0
0	0	0	0	0	0	0	0	0	0	0	0	0	0	0.3	0.3	0	0	0
0	0	0	0	0	0	0	0	0	0	0	0	0	0	0	0	0	0	0
Frame 55 (110.00 ms)
0	0	0	0	0	0	0	0	0	0	0	0	0	0	0	0	0	0	0
0	0	0	0	0	0	0	0	0	0	0	0	0	0	0	0	0	0	0
0	0	0	0	0	0	0	0	0	0	0	0	0	0	0	0	0	0	0
0	0	0	0	0	0	0	0	0	0	0.7	1	1	0.3	0	0	0	0	0
0	0	0	0	0	0	0	0	0	0.7	2	3.3	3.7	1	0	0	0	0	0
0	0	0	0	0	0	0	0	0.3	1.7	3.3	5	4.7	1.3	0	0	0	0	0
0	0	0	0	0	0	0	0	1	2.3	3.3	4.7	4.7	1	0	0	0	0	0
0	0	0	0	0	0	0	0.7	2	3	3.7	2.7	2	0.3	0	0	0	0	0
0	0	0	0	0	0	0.3	2.3	3.7	4	3	1.3	0.7	0	0	0	0	0	0
0	0	0	0	0	0	1.7	4.7	5	3.3	1.7	0.3	0	0	0	0	0	0	0
0	0	0	0	0.3	1.7	4.3	7	6.3	4	1.3	0.3	0	0	0	0	0	0	0
0	0	0	0.3	3	7.7	9.7	9.7	7.7	4.7	1	0	0	0	0	0	0	0	0
0	0	0	1.7	9	13.3	11.7	10	8.3	6	1	0	0	0	0	0	0	0	0
0	0	0.3	4	12.3	18	16.3	13	9.3	5.3	1	0	0	0	0	0	0	0	0
0	0	2	11.3	20.7	26	27	25	12.7	4.3	0.7	0	0	0	0	0	0	0	0
0	0.7	6.7	20.3	27	30.7	26.3	17	8	2	0.3	0	0	0	0	0	0	0	0
0.3	4.3	16.3	25.7	29	29.3	21.3	14.7	9.7	2.7	0.3	0	0	0	0	0	0	0	0
1.7	11.3	19.7	19.3	23	23	23.7	24.7	22.3	11.7	6	5	3.3	1	0	0	0	0	0
2.3	14	20.3	18.7	20.3	24.3	28	34	36.7	30.3	28.7	27.7	20.7	9	2.3	0.3	0	0	0
2	13.3	24	25.3	22.7	21.7	27.3	39.3	51.7	53	43.7	33.3	31	21.7	11	4	0.7	0	0
0.7	6.7	18	18.3	23.7	25.3	35.7	46.3	59.7	58.3	43.7	32	25.7	22.7	20.7	15	4	0.3	0
0.3	2	6	10.7	20	30.3	36.7	41.7	44	35.3	26	25.3	24	29.3	27	19.7	8	1	0
1.7	2.7	1.3	3.7	9.7	18	24.3	29.3	30	29.3	22.3	21	22	23.3	21.3	17.7	7	1	0
0.3	0.7	0.3	0.7	2.7	8.7	15.3	21.7	23.7	25.7	21.3	15.3	17	19	19.3	18.3	5.7	0.7	0
0	0	1	2	1.3	2	5.3	8	11	13.7	12.3	8.3	9	11.7	13.3	11	2.3	0	0
0	0	1	3.7	2	2	2.3	1.3	1.7	2.3	2	1.3	2.3	6.7	11.3	13	4.7	0.3	0
0	0	0.3	1	2.7	7	6.7	2	1.7	1	0.3	0.3	4	16	27	29.3	16.7	2.7	0
0	0	0	0	0.7	2	3.3	5	10.7	8.3	2	1.3	10.3	30	36.3	31	21.3	4	0
0	0	0	0	0	0	0.7	4.3	18	17.7	3.7	1.3	10.3	31	33.3	30	13.7	2	0
0	0	0	0	0	0	0	0.7	3.7	3.7	0.7	0.3	2	6.3	8	7	2.3	0.3	0
0	0	0	0	0	0	0	0	0	0	0	0	0	0	0.3	0.3	0	0	0
0	0	0	0	0	0	0	0	0	0	0	0	0	0	0	0	0	0	0
Frame 56 (112.00 ms)
0	0	0	0	0	0	0	0	0	0	0	0	0	0	0	0	0	0	0
0	0	0	0	0	0	0	0	0	0	0	0	0	0	0	0	0	0	0
0	0	0	0	0	0	0	0	0	0	0	0	0	0	0	0	0	0	0
0	0	0	0	0	0	0	0	0	0	0.3	0.7	0.7	0	0	0	0	0	0
0	0	0	0	0	0	0	0	0	0.3	1.3	2.3	2.7	0.7	0	0	0	0	0
0	0	0	0	0	0	0	0	0	1	2.3	3.7	3.3	0.7	0	0	0	0	0
0	0	0	0	0	0	0	0	0.7	1.7	2.7	3.3	3.3	0.7	0	0	0	0	0
0	0	0	0	0	0	0	0.3	1.3	2.3	2.7	1.7	1	0.3	0	0	0	0	0
0	0	0	0	0	0	0.3	1.7	3	3	2	0.7	0.3	0	0	0	0	0	0
0	0	0	0	0	0	1	4	4.3	2.7	1	0.3	0	0	0	0	0	0	0
0	0	0	0	0.3	1.3	3.7	6	5.3	3	0.7	0	0	0	0	0	0	0	0
0	0	0	0.3	2.3	7	9	9	7	4	0.7	0	0	0	0	0	0	0	0
0	0	0	1.7	8.3	13	11.3	9.7	8.3	5.7	1	0	0	0	0	0	0	0	0
0	0	0.3	3.7	12	17.7	16	13	9.3	5	0.7	0	0	0	0	0	0	0	0
0	0	2	11	20.7	26	27	25	12.3	4	0.7	0	0	0	0	0	0	0	0
0	0.7	6.7	20.3	27	30.7	26.3	17	8	2	0.3	0	0	0	0	0	0	0	0
0.3	4.3	16.3	25.7	29	29	21.3	14.7	9.7	2.7	0.3	0	0	0	0	0	0	0	0
2	11.7	19.7	19.3	23	23	24	24.7	22.3	11.7	5.3	4	3	1	0	0	0	0	0
2.7	14	20.7	19	20.7	25	28	34.3	36.7	30	26.3	23	18.7	8.7	2.3	0.3	0	0	0
2.3	13.7	24	26	23	22	28	40	52	53.7	43.3	32.3	30.7	21.7	11	4	0.7	0	0
0.7	6.7	18	18.7	24	26	36.3	47	60	58.7	44	32.3	26	23	20.7	15	4	0.3	0
0.7	2	6	10.7	20.3	30.7	37.3	42.3	44.7	36	26.7	26	24.3	30	27.3	19.7	8	1	0
2	2.7	1.7	3.7	10	18	25	30	31	30	23	22	23	23.7	21.3	17.7	7	1	0
0.3	0.7	0.3	0.7	2.7	8.7	15.7	22.3	24.3	26	22	15.7	17.3	19	19.3	18.7	5.7	0.7	0
0	0	1	2	1.3	2.3	5.7	8	11.3	13.7	12.7	9	9.3	11.7	13.7	11.3	2.3	0	0
0	0	1	3.7	2	2.3	2.3	1.3	1.7	2.3	2	1.3	2.7	7	12	13	4.7	0.7	0
0	0	0.3	1	2.7	7.3	7.3	2	1.7	1	0.3	0.3	4.3	17	28.3	30.3	17	2.7	0
0	0	0	0	0.7	2	3.3	5	11	8.7	2.3	1.3	10.7	31.3	37.7	32.3	22	4	0
0	0	0	0	0	0	0.3	4.3	19	19	4	1.3	11	32.3	34.7	31	14	2	0
0	0	0	0	0	0	0	0.7	4	4	0.7	0.3	2	6.7	8.3	7	2.3	0.3	0
0	0	0	0	0	0	0	0	0	0	0	0	0	0	0.3	0.3	0	0	0
0	0	0	0	0	0	0	0	0	0	0	0	0	0	0	0	0	0	0
Frame 57 (114.00 ms)
0	0	0	0	0	0	0	0	0	0	0	0	0	0	0	0	0	0	0
0	0	0	0	0	0	0	0	0	0	0	0	0	0	0	0	0	0	0
0	0	0	0	0	0	0	0	0	0	0	0	0	0	0	0	0	0	0
0	0	0	0	0	0	0	0	0	0	0	0.3	0.3	0	0	0	0	0	0
0	0	0	0	0	0	0	0	0	0	0.7	1.3	1.7	0.3	0	0	0	0	0
0	0	0	0	0	0	0	0	0	0.3	1.7	2.7	2.3	0.3	0	0	0	0	0
0	0	0	0	0	0	0	0	0.3	1	1.7	2.3	2	0.3	0	0	0	0	0
0	0	0	0	0	0	0	0.3	1	1.7	1.7	1	0.3	0	0	0	0	0	0
0	0	0	0	0	0	0.3	1.3	2.3	2	1	0.3	0	0	0	0	0	0	0
0	0	0	0	0	0	0.7	3.3	3.7	1.7	0.3	0	0	0	0	0	0	0	0
0	0	0	0	0.3	1	3	5	4.3	2	0.3	0	0	0	0	0	0	0	0
0	0	0	0.3	2.3	6.3	8.7	8.3	6	2.7	0.3	0	0	0	0	0	0	0	0
0	0	0	1.3	8	12.7	11	9.3	8	5	1	0	0	0	0	0	0	0	0
0	0	0.3	3.7	11.3	17.3	16	12.7	9	4.7	0.7	0	0	0	0	0	0	0	0
0	0	2	10.7	19	25.3	26.7	25	12.3	3.7	0.3	0	0	0	0	0	0	0	0
0	0.7	6.7	19.7	25.3	30	26.3	17	8	2	0.3	0	0	0	0	0	0	0	0
0.3	4.3	16.3	25.7	28.7	29	21.3	14.7	9.7	2.7	0.3	0	0	0	0	0	0	0	0
2	11.7	20	19.7	23	23.3	24	24.7	22.3	11.3	5	3.7	2.7	1	0	0	0	0	0
2.7	14	20.7	19	20.7	25	28.3	34.7	37	30	24.3	21	17.3	8.3	2.3	0.3	0	0	0
2.3	13.7	24.3	26	23.3	22.3	28.3	40.7	52.7	54.3	43.3	32.3	30.7	21.7	10.7	4	0.7	0	0
0.7	7	18.3	19	24.3	26.3	37	47.7	60.3	59	44.7	32.7	26.3	23	20.7	15	4	0.3	0
0.7	2.3	6.3	11	20.7	31	38	43.3	45	36.3	27	26.3	24.7	30	27.3	19.7	8	1	0
2	3	1.7	3.7	10	18.3	25.3	30.3	31.3	30.3	23.3	22.3	23.3	24	21.3	17.7	7	1	0
0.3	0.7	0.3	0.7	3	8.7	15.7	22.7	24.7	26.7	22.3	16	18	19.7	19.7	18.7	5.7	0.7	0
0	0	1	2	1.3	2.3	5.7	8.3	11.3	14	13	9	9.7	12.3	14	11.7	2.7	0	0
0	0	1	3.7	2.3	2.3	2.7	1.3	2	2.3	2	1.7	2.7	7.3	12	13.3	4.7	0.7	0
0	0	0.3	1	2.7	7.7	7.7	2.3	1.7	1	0.3	0.3	4.3	17.7	29	31	17.3	2.7	0
0	0	0	0	0.7	2	3.3	5.3	11.7	9	2.3	1.3	11.3	32.3	39	33	22.7	4.3	0
0	0	0	0	0	0	0.7	5	20	19.7	4	1.3	11.7	33.7	36	32	14.7	2	0
0	0	0	0	0	0	0	1	4	4.3	1	0.3	2.3	7	8.7	7.3	2.7	0.3	0
0	0	0	0	0	0	0	0	0	0	0	0	0	0	0.7	0.3	0	0	0
0	0	0	0	0	0	0	0	0	0	0	0	0	0	0	0	0	0	0
Frame 58 (116.00 ms)
0	0	0	0	0	0	0	0	0	0	0	0	0	0	0	0	0	0	0
0	0	0	0	0	0	0	0	0	0	0	0	0	0	0	0	0	0	0
0	0	0	0	0	0	0	0	0	0	0	0	0	0	0	0	0	0	0
0	0	0	0	0	0	0	0	0	0	0	0	0	0	0	0	0	0	0
0	0	0	0	0	0	0	0	0	0	0.3	0.7	1	0.3	0	0	0	0	0
0	0	0	0	0	0	0	0	0	0.3	1	1.7	1.3	0.3	0	0	0	0	0
0	0	0	0	0	0	0	0	0	0.3	1	1.3	1	0.3	0	0	0	0	0
0	0	0	0	0	0	0	0	0.3	1	1.3	0.7	0.3	0	0	0	0	0	0
0	0	0	0	0	0	0	0.7	1.3	1.3	0.7	0	0	0	0	0	0	0	0
0	0	0	0	0	0	0.3	2.3	2.7	1	0.3	0	0	0	0	0	0	0	0
0	0	0	0	0	1	2.3	4.3	3.3	1.3	0	0	0	0	0	0	0	0	0
0	0	0	0.3	1.7	5.7	8	7.7	5.3	2	0.3	0	0	0	0	0	0	0	0
0	0	0	1	6.7	12	10.7	9	7.3	4.7	0.7	0	0	0	0	0	0	0	0
0	0	0.3	3.3	11	17	15.7	12.7	8.3	4	0.7	0	0	0	0	0	0	0	0
0	0	2	10.3	19	25.3	26.7	24.7	12	3.7	0.3	0	0	0	0	0	0	0	0
0	0.7	6.3	18.7	25	30	26.3	16.7	8	2	0.3	0	0	0	0	0	0	0	0
0.3	4.3	16.3	25.3	28.7	29	21.3	14.3	9.7	2.7	0.3	0	0	0	0	0	0	0	0
2	11.7	19.7	19.7	23.3	23.3	24	24.7	22.3	11	4.7	3	2.3	1	0	0	0	0	0
2.3	14	20.3	19	20.7	25.3	28.3	34.7	37.3	30	23.3	18.7	15.7	8	2.3	0.3	0	0	0
2.3	13.7	24.3	26.3	23.3	22.7	28.7	41	53.3	54.7	43.3	32	30.3	21.7	10.7	4	0.7	0	0
0.7	7	18.3	19.3	25	27	37.7	48	60.7	59.3	45	33	26.7	23.3	21	15	4	0.3	0
0.7	2.3	6.3	11.3	21.3	31.7	38.7	44	46	37.3	27.7	26.7	25.3	30.7	27.7	19.7	8	1	0
1.7	3	1.7	3.7	10.3	18.7	25.7	31	32.3	31.7	24	23	24	24.7	22	17.7	7	1	0
0.3	0.7	0.3	0.7	3	9	16	23.3	25.3	27.3	22.7	16.3	18.3	20	20	18.7	5.7	0.7	0
0	0.3	1.3	2.3	1.3	2.3	5.7	8.7	12	14.7	13.3	9.3	10	12.7	14.3	11.7	2.7	0	0
0	0	1	3.7	2.3	2.7	2.7	1.3	2	2.3	2	1.7	2.7	7.7	12.7	13.7	5	0.7	0
0	0	0.3	1	2.7	8.3	8.3	2.3	1.7	1.3	0.3	0.3	4.7	18.7	30	32	18	3	0
0	0	0	0	0.7	2.3	3.7	5.3	12	9.7	2.3	1.7	12	34	40.7	34	23.3	4.3	0
0	0	0	0	0	0	0.7	5	20.7	20.7	4.3	1.7	12.3	35	37.7	33	15	2	0
0	0	0	0	0	0	0	1	4.3	4.3	1	0.3	2.3	7.3	9.3	7.7	2.7	0.3	0
0	0	0	0	0	0	0	0	0	0	0	0	0	0.3	0.7	0.3	0	0	0
0	0	0	0	0	0	0	0	0	0	0	0	0	0	0	0	0	0	0
Frame 59 (118.00 ms)
0	0	0	0	0	0	0	0	0	0	0	0	0	0	0	0	0	0	0
0	0	0	0	0	0	0	0	0	0	0	0	0	0	0	0	0	0	0
0	0	0	0	0	0	0	0	0	0	0	0	0	0	0	0	0	0	0
0	0	0	0	0	0	0	0	0	0	0	0	0	0	0	0	0	0	0
0	0	0	0	0	0	0	0	0	0	0	0.3	0.3	0	0	0	0	0	0
0	0	0	0	0	0	0	0	0	0	0.3	1	0.7	0	0	0	0	0	0
0	0	0	0	0	0	0	0	0	0.3	0.7	0.7	0.3	0	0	0	0	0	0
0	0	0	0	0	0	0	0	0.3	0.7	0.7	0.3	0	0	0	0	0	0	0
0	0	0	0	0	0	0	0.3	0.7	0.7	0.3	0	0	0	0	0	0	0	0
0	0	0	0	0	0	0.3	1.7	2	0.7	0	0	0	0	0	0	0	0	0
0	0	0	0	0	0.7	2	3.3	2.3	0.7	0	0	0	0	0	0	0	0	0
0	0	0	0	1.3	4.7	7	6.7	4	1.3	0	0	0	0	0	0	0	0	0
0	0	0	1	5.7	11	10.3	8.7	6.7	3.7	0.7	0	0	0	0	0	0	0	0
0	0	0.3	3	10	16	15.3	12.3	8	3.7	0.7	0	0	0	0	0	0	0	0
0	0	1.7	9.3	17.3	23.3	26.3	24.3	11.7	3	0.3	0	0	0	0	0	0	0	0
0	0.7	6	17	22.7	27.7	26	16.7	7.7	1.7	0	0	0	0	0	0	0	0	0
0.3	4.3	16	24.3	26.7	28.3	21	14.3	9	2.7	0.3	0	0	0	0	0	0	0	0
1.7	11.3	19.7	19	21.7	23	24	24.7	21	10.7	4	2.7	2	0.7	0	0	0	0	0
2.3	14	20.7	19	20.7	25.3	28.7	35	37	29.3	21.3	16.7	14	7.3	2	0.3	0	0	0
2	13.3	24.7	26.3	23.7	22.7	29.3	42	54.3	55	43.3	31.7	30.3	21.3	10.7	4	0.7	0	0
0.7	7	18.7	19.3	25	27	38.3	49.3	61.3	59.3	45.7	33.7	27.3	23.7	21.3	15.3	4	0.3	0
0.7	2.7	6.3	11.3	21.3	32	39.3	45	46.7	37.7	28.3	27.7	26	31	28.3	20	8.3	1	0
2	3.7	2	3.7	10.3	19.3	26.3	32	32.7	32	24.7	23.7	24.3	25	22.3	18	7	1	0
0.3	0.7	0.7	0.7	3	9	16.3	23.7	25.7	28	23.7	16.7	18.7	20.3	20.3	19	6	0.7	0
0	0.3	1.3	2.3	1.3	2.3	6	9	12	15	13.7	9.3	10	12.7	14.7	12	2.7	0	0
0	0	1	3.7	2.3	2.7	2.7	1.7	2	2.3	2.3	1.7	2.7	8	13	14	5	0.7	0
0	0	0.3	1	3	8.7	8.7	2.7	2	1.3	0.3	0.3	5	19.3	31.3	33	18.7	3	0
0	0	0	0	0.7	2.3	3.7	5.7	12.7	10	2.3	1.7	12.7	35.3	42.7	35.7	24.3	4.7	0
0	0	0	0	0	0	0.7	5.3	21.7	21.7	4.7	1.7	13	36.7	39.3	34.3	15.7	2.3	0
0	0	0	0	0	0	0	1	4.3	4.7	1	0.3	2.3	7.7	10	8.3	2.7	0.3	0
0	0	0	0	0	0	0	0	0	0	0	0	0	0.3	0.7	0.3	0	0	0
0	0	0	0	0	0	0	0	0	0	0	0	0	0	0	0	0	0	0
Frame 60 (120.00 ms)
0	0	0	0	0	0	0	0	0	0	0	0	0	0	0	0	0	0	0
0	0	0	0	0	0	0	0	0	0	0	0	0	0	0	0	0	0	0
0	0	0	0	0	0	0	0	0	0	0	0	0	0	0	0	0	0	0
0	0	0	0	0	0	0	0	0	0	0	0	0	0	0	0	0	0	0
0	0	0	0	0	0	0	0	0	0	0	0	0	0	0	0	0	0	0
0	0	0	0	0	0	0	0	0	0	0	0.3	0.3	0	0	0	0	0	0
0	0	0	0	0	0	0	0	0	0	0.3	0.3	0	0	0	0	0	0	0
0	0	0	0	0	0	0	0	0	0.3	0.3	0	0	0	0	0	0	0	0
[truncated: 7,063 more rows]
