# Supplementary material for: Similarity of Center of Pressure Progression during Walking and Jogging of Anterior Cruciate Ligament Deficient Patients
Source: PLoS One. 2017 Jan 10;12(1):e0169421. doi: 10.1371/journal.pone.0169421 (PMC5224873; doi:10.1371/journal.pone.0169421)
Supplement: S1 Dataset — (ZIP) [file pone.0169421.s001.zip › partial plantar pressure data sent to PLOS-remove name and data/01. Part of the 64 unilateral ACLD subjects/jog/06/06 - run_1' - Dyn.txt]

Scanning speed; for the left foot: 500.00 Hertz, for the right foot: 500.00 Hertz
Left foot data
Left rectangle position
Rectangle bottom
3
Rectangle left
21
Rectangle width
19
Rectangle height
33
Frame 0 (0.00 ms)
0	0	0	0	0	0	0	0	0.3	0.7	0.7	0.3	0	0	0	0	0	0	0
0	0	0	0	0	0	0	0.7	1.7	3.7	3.7	2	0.7	0	0	0	0	0	0
0	0	0	0	0	0	0.3	1.3	3.3	6	4.3	2	0.7	0	0	0	0	0	0
0	0	0	0	0	0	0	0.7	1.7	2.3	2.3	1	0.3	0	0	0	0	0	0
0	0	0	0	0	0	0	0	0.3	0.3	0.3	0.3	0	0	0	0	0	0	0
0	0	0	0	0	0	0	0	0	0	0	0	0	0	0	0	0	0	0
0	0	0	0	0	0	0	0	0	0	0	0	0	0	0	0	0	0	0
0	0	0	0	0	0	0	0	0	0	0	0	0	0	0	0	0	0	0
0	0	0	0	0	0	0	0	0	0	0	0	0	0	0	0	0	0	0
0	0	0	0	0	0	0	0	0	0	0	0	0	0	0	0	0	0	0
0	0	0	0	0	0	0	0	0	0	0	0	0	0	0	0	0	0	0
0	0	0	0	0	0	0	0	0	0	0	0	0	0	0	0	0	0	0
0	0	0	0	0	0	0	0	0	0	0	0	0	0	0	0	0	0	0
0	0	0	0	0	0	0	0	0	0	0	0	0	0	0	0	0	0	0
0	0	0	0	0	0	0	0	0	0	0	0	0	0	0	0	0	0	0
0	0	0	0	0	0	0	0	0	0	0	0	0	0	0	0	0	0	0
0	0	0	0	0	0	0	0	0	0	0	0	0	0	0	0	0	0	0
0	0	0	0	0	0	0	0	0	0	0	0	0	0	0	0	0	0	0
0	0	0	0	0	0	0	0	0	0	0	0	0	0	0	0	0	0	0
0	0	0	0	0	0	0	0	0	0	0	0	0	0	0	0	0	0	0
0	0	0	0	0	0	0	0	0	0	0	0	0	0	0	0	0	0	0
0	0	0	0	0	0	0	0	0	0	0	0	0	0	0	0	0	0	0
0	0	0	0	0	0	0	0	0	0	0	0	0	0	0	0	0	0	0
0	0	0	0	0	0	0	0	0	0	0	0	0	0	0	0	0	0	0
0	0	0	0	0	0	0	0	0	0	0	0	0	0	0	0	0	0	0
0	0	0	0	0	0	0	0	0	0	0	0	0	0	0	0	0	0	0
0	0	0	0	0	0	0	0	0	0	0	0	0	0	0	0	0	0	0
0	0	0	0	0	0	0	0	0	0	0	0	0	0	0	0	0	0	0
0	0	0	0	0	0	0	0	0	0	0	0	0	0	0	0	0	0	0
0	0	0	0	0	0	0	0	0	0	0	0	0	0	0	0	0	0	0
0	0	0	0	0	0	0	0	0	0	0	0	0	0	0	0	0	0	0
0	0	0	0	0	0	0	0	0	0	0	0	0	0	0	0	0	0	0
0	0	0	0	0	0	0	0	0	0	0	0	0	0	0	0	0	0	0
Frame 1 (2.00 ms)
0	0	0	0	0	0	0	0.7	2	4.3	4.7	3	1	0	0	0	0	0	0
0	0	0	0	0	0	0.7	4.3	8.7	12.7	13.7	11	4.3	0.7	0	0	0	0	0
0	0	0	0	0	0	1.7	7.3	14	18.7	14	10.3	4.7	1	0	0	0	0	0
0	0	0	0	0	0	1.3	4.3	10.3	13.7	11.7	7	2.3	0.3	0	0	0	0	0
0	0	0	0	0	0	0.3	1	3	4	3.3	1.7	0.3	0	0	0	0	0	0
0	0	0	0	0	0	0	0	0.3	0.3	0.3	0	0	0	0	0	0	0	0
0	0	0	0	0	0	0	0	0	0	0	0	0	0	0	0	0	0	0
0	0	0	0	0	0	0	0	0	0	0	0	0	0	0	0	0	0	0
0	0	0	0	0	0	0	0	0	0	0	0	0	0	0	0	0	0	0
0	0	0	0	0	0	0	0	0	0	0	0	0	0	0	0	0	0	0
0	0	0	0	0	0	0	0	0	0	0	0	0	0	0	0	0	0	0
0	0	0	0	0	0	0	0	0	0	0	0	0	0	0	0	0	0	0
0	0	0	0	0	0	0	0	0	0	0	0	0	0	0	0	0	0	0
0	0	0	0	0	0	0	0	0	0	0	0	0	0	0	0	0	0	0
0	0	0	0	0	0	0	0	0	0	0	0	0	0	0	0	0	0	0
0	0	0	0	0	0	0	0	0	0	0	0	0	0	0	0	0	0	0
0	0	0	0	0	0	0	0	0	0	0	0	0	0	0	0	0	0	0
0	0	0	0	0	0	0	0	0	0	0	0	0	0	0	0	0	0	0
0	0	0	0	0	0	0	0	0	0	0	0	0	0	0	0	0	0	0
0	0	0	0	0	0	0	0	0	0	0	0	0	0	0	0	0	0	0
0	0	0	0	0	0	0	0	0	0	0	0	0	0	0	0	0	0	0
0	0	0	0	0	0	0	0	0	0	0	0	0	0	0	0	0	0	0
0	0	0	0	0	0	0	0	0	0	0	0	0	0	0	0	0	0	0
0	0	0	0	0	0	0	0	0	0	0	0	0	0	0	0	0	0	0
0	0	0	0	0	0	0	0	0	0	0	0	0	0	0	0	0	0	0
0	0	0	0	0	0	0	0	0	0	0	0	0	0	0	0	0	0	0
0	0	0	0	0	0	0	0	0	0	0	0	0	0	0	0	0	0	0
0	0	0	0	0	0	0	0	0	0	0	0	0	0	0	0	0	0	0
0	0	0	0	0	0	0	0	0	0	0	0	0	0	0	0	0	0	0
0	0	0	0	0	0	0	0	0	0	0	0	0	0	0	0	0	0	0
0	0	0	0	0	0	0	0	0	0	0	0	0	0	0	0	0	0	0
0	0	0	0	0	0	0	0	0	0	0	0	0	0	0	0	0	0	0
0	0	0	0	0	0	0	0	0	0	0	0	0	0	0	0	0	0	0
Frame 2 (4.00 ms)
0	0	0	0	0	0	0.3	2.7	7.3	15.7	16.7	11	3.7	0.7	0	0	0	0	0
0	0	0	0	0	0.3	3	13	20.7	27.3	31	30.3	15	3.7	0.3	0	0	0	0
0	0	0	0	0	0.7	6.3	21.3	33.7	40	31	26	16	6	0.7	0	0	0	0
0	0	0	0	0	0.7	4.7	14.7	29.7	36.3	29.3	19.7	8.3	2.3	0.3	0	0	0	0
0	0	0	0	0	0.3	1.3	4.3	10.7	14.7	11.3	6.3	2	0.3	0	0	0	0	0
0	0	0	0	0	0	0	0.3	1.3	2	1.7	0.7	0.3	0	0	0	0	0	0
0	0	0	0	0	0	0	0	0	0	0	0	0	0	0	0	0	0	0
0	0	0	0	0	0	0	0	0	0	0	0	0	0	0	0	0	0	0
0	0	0	0	0	0	0	0	0	0	0	0	0	0	0	0	0	0	0
0	0	0	0	0	0	0	0	0	0	0	0	0	0	0	0	0	0	0
0	0	0	0	0	0	0	0	0	0	0	0	0	0	0	0	0	0	0
0	0	0	0	0	0	0	0	0	0	0	0	0	0	0	0	0	0	0
0	0	0	0	0	0	0	0	0	0	0	0	0	0	0	0	0	0	0
0	0	0	0	0	0	0	0	0	0	0	0	0	0	0	0	0	0	0
0	0	0	0	0	0	0	0	0	0	0	0	0	0	0	0	0	0	0
0	0	0	0	0	0	0	0	0	0	0	0	0	0	0	0	0	0	0
0	0	0	0	0	0	0	0	0	0	0	0	0	0	0	0	0	0	0
0	0	0	0	0	0	0	0	0	0	0	0	0	0	0	0	0	0	0
0	0	0	0	0	0	0	0	0	0	0	0	0	0	0	0	0	0	0
0	0	0	0	0	0	0	0	0	0	0	0	0	0	0	0	0	0	0
0	0	0	0	0	0	0	0	0	0	0	0	0	0	0	0	0	0	0
0	0	0	0	0	0	0	0	0	0	0	0	0	0	0	0	0	0	0
0	0	0	0	0	0	0	0	0	0	0	0	0	0	0	0	0	0	0
0	0	0	0	0	0	0	0	0	0	0	0	0	0	0	0	0	0	0
0	0	0	0	0	0	0	0	0	0	0	0	0	0	0	0	0	0	0
0	0	0	0	0	0	0	0	0	0	0	0	0	0	0	0	0	0	0
0	0	0	0	0	0	0	0	0	0	0	0	0	0	0	0	0	0	0
0	0	0	0	0	0	0	0	0	0	0	0	0	0	0	0	0	0	0
0	0	0	0	0	0	0	0	0	0	0	0	0	0	0	0	0	0	0
0	0	0	0	0	0	0	0	0	0	0	0	0	0	0	0	0	0	0
0	0	0	0	0	0	0	0	0	0	0	0	0	0	0	0	0	0	0
0	0	0	0	0	0	0	0	0	0	0	0	0	0	0	0	0	0	0
0	0	0	0	0	0	0	0	0	0	0	0	0	0	0	0	0	0	0
Frame 3 (6.00 ms)
0	0	0	0	0	0	0.7	4.3	13.7	28.3	31	23	8.3	1.7	0	0	0	0	0
0	0	0	0	0	0.3	5.3	21	31	39.3	45.3	46.7	26.3	8.3	1	0	0	0	0
0	0	0	0	0	1.7	12	33.3	50	57	45	40	27	14	2.3	0	0	0	0
0	0	0	0	0	1.7	9.3	25	47.7	56.3	45.3	32.3	16	6	1	0	0	0	0
0	0	0	0	0	0.7	3	9	19.7	27	21.7	15.7	5.7	1	0	0	0	0	0
0	0	0	0	0	0	0.3	1.3	3	4.7	3.7	2.7	0.7	0	0	0	0	0	0
0	0	0	0	0	0	0	0	0	0.3	0	0	0	0	0	0	0	0	0
0	0	0	0	0	0	0	0	0	0	0	0	0	0	0	0	0	0	0
0	0	0	0	0	0	0	0	0	0	0	0	0	0	0	0	0	0	0
0	0	0	0	0	0	0	0	0	0	0	0	0	0	0	0	0	0	0
0	0	0	0	0	0	0	0	0	0	0	0	0	0	0	0	0	0	0
0	0	0	0	0	0	0	0	0	0	0	0	0	0	0	0	0	0	0
0	0	0	0	0	0	0	0	0	0	0	0	0	0	0	0	0	0	0
0	0	0	0	0	0	0	0	0	0	0	0	0	0	0	0	0	0	0
0	0	0	0	0	0	0	0	0	0	0	0	0	0	0	0	0	0	0
0	0	0	0	0	0	0	0	0	0	0	0	0	0	0	0	0	0	0
0	0	0	0	0	0	0	0	0	0	0	0	0	0	0	0	0	0	0
0	0	0	0	0	0	0	0	0	0	0	0	0	0	0	0	0	0	0
0	0	0	0	0	0	0	0	0	0	0	0	0	0	0	0	0	0	0
0	0	0	0	0	0	0	0	0	0	0	0	0	0	0	0	0	0	0
0	0	0	0	0	0	0	0	0	0	0	0	0	0	0	0	0	0	0
0	0	0	0	0	0	0	0	0	0	0	0	0	0	0	0	0	0	0
0	0	0	0	0	0	0	0	0	0	0	0	0	0	0	0	0	0	0
0	0	0	0	0	0	0	0	0	0	0	0	0	0	0	0	0	0	0
0	0	0	0	0	0	0	0	0	0	0	0	0	0	0	0	0	0	0
0	0	0	0	0	0	0	0	0	0	0	0	0	0	0	0	0	0	0
0	0	0	0	0	0	0	0	0	0	0	0	0	0	0	0	0	0	0
0	0	0	0	0	0	0	0	0	0	0	0	0	0	0	0	0	0	0
0	0	0	0	0	0	0	0	0	0	0	0	0	0	0	0	0	0	0
0	0	0	0	0	0	0	0	0	0	0	0	0	0	0	0	0	0	0
0	0	0	0	0	0	0	0	0	0	0	0	0	0	0	0	0	0	0
0	0	0	0	0	0	0	0	0	0	0	0	0	0	0	0	0	0	0
0	0	0	0	0	0	0	0	0	0	0	0	0	0	0	0	0	0	0
Frame 4 (8.00 ms)
0	0	0	0	0	0	0.7	4.7	14	29.3	32.3	24.7	10	2.3	0.3	0	0	0	0
0	0	0	0	0	0.7	6	22	32	40.7	47.3	49.3	29.7	11.3	1.7	0	0	0	0
0	0	0	0	0	2	13.3	36.3	53.7	59.7	48.3	43	30.3	19	3.3	0	0	0	0
0	0	0	0	0	2	11	28.3	52.7	60.3	50.3	37.7	20.3	10	1.7	0	0	0	0
0	0	0	0	0	0.7	4.7	11.3	24.3	32.3	27	23	10	2.3	0.3	0	0	0	0
0	0	0	0	0	0	0.7	1.7	4.7	7.7	6	4.7	1.7	0.3	0	0	0	0	0
0	0	0	0	0	0	0	0	0.3	0.7	0.3	0.3	0	0	0	0	0	0	0
0	0	0	0	0	0	0	0	0	0	0	0	0	0	0	0	0	0	0
0	0	0	0	0	0	0	0	0	0	0	0	0	0	0	0	0	0	0
0	0	0	0	0	0	0	0	0	0	0	0	0	0	0	0	0	0	0
0	0	0	0	0	0	0	0	0	0	0	0	0	0	0	0	0	0	0
0	0	0	0	0	0	0	0	0	0	0	0	0	0	0	0	0	0	0
0	0	0	0	0	0	0	0	0	0	0	0	0	0	0	0	0	0	0
0	0	0	0	0	0	0	0	0	0	0	0	0	0	0	0	0	0	0
0	0	0	0	0	0	0	0	0	0	0	0	0	0	0	0	0	0	0
0	0	0	0	0	0	0	0	0	0	0	0	0	0	0	0	0	0	0
0	0	0	0	0	0	0	0	0	0	0	0	0	0	0	0	0	0	0
0	0	0	0	0	0	0	0	0	0	0	0	0	0	0	0	0	0	0
0	0	0	0	0	0	0	0	0	0	0	0	0	0	0	0	0	0	0
0	0	0	0	0	0	0	0	0	0	0	0	0	0	0	0	0	0	0
0	0	0	0	0	0	0	0	0	0	0	0	0	0	0	0	0	0	0
0	0	0	0	0	0	0	0	0	0	0	0	0	0	0	0	0	0	0
0	0	0	0	0	0	0	0	0	0	0	0	0	0	0	0	0	0	0
0	0	0	0	0	0	0	0	0	0	0	0	0	0	0	0	0	0	0
0	0	0	0	0	0	0	0	0	0	0	0	0	0	0	0	0	0	0
0	0	0	0	0	0	0	0	0	0	0	0	0	0	0	0	0	0	0
0	0	0	0	0	0	0	0	0	0	0	0	0	0	0	0	0	0	0
0	0	0	0	0	0	0	0	0	0	0	0	0	0	0	0	0	0	0
0	0	0	0	0	0	0	0	0	0	0	0	0	0	0	0	0	0	0
0	0	0	0	0	0	0	0	0	0	0	0	0	0	0	0	0	0	0
0	0	0	0	0	0	0	0	0	0	0	0	0	0	0	0	0	0	0
0	0	0	0	0	0	0	0	0	0	0	0	0	0	0	0	0	0	0
0	0	0	0	0	0	0	0	0	0	0	0	0	0	0	0	0	0	0
Frame 5 (10.00 ms)
0	0	0	0	0	0	0.7	4.7	14	29.3	32.3	25	11	2.7	0.3	0	0	0	0
0	0	0	0	0	0.7	6	22.3	32.3	41	47.7	49.7	30.7	13	2	0	0	0	0
0	0	0	0	0	2	14	37.3	55	60	49	44.3	31.7	21	4	0	0	0	0
0	0	0	0	0	2.3	12	30	55	61.7	52.7	40.7	22.7	12.7	2.3	0	0	0	0
0	0	0	0	0	1	5.7	13.3	27.7	36.3	30.7	27.3	13.3	3.3	0.3	0	0	0	0
0	0	0	0	0	0	1	2.7	7.7	11.7	9	6.3	2.3	0.3	0	0	0	0	0
0	0	0	0	0	0	0	0	0.7	1.3	1	0.3	0	0	0	0	0	0	0
0	0	0	0	0	0	0	0	0	0	0	0	0	0	0	0	0	0	0
0	0	0	0	0	0	0	0	0	0	0	0	0	0	0	0	0	0	0
0	0	0	0	0	0	0	0	0	0	0	0	0	0	0	0	0	0	0
0	0	0	0	0	0	0	0	0	0	0	0	0	0	0	0	0	0	0
0	0	0	0	0	0	0	0	0	0	0	0	0	0	0	0	0	0	0
0	0	0	0	0	0	0	0	0	0	0	0	0	0	0	0	0	0	0
0	0	0	0	0	0	0	0	0	0	0	0	0	0	0	0	0	0	0
0	0	0	0	0	0	0	0	0	0	0	0	0	0	0	0	0	0	0
0	0	0	0	0	0	0	0	0	0	0	0	0	0	0	0	0	0	0
0	0	0	0	0	0	0	0	0	0	0	0	0	0	0	0	0	0	0
0	0	0	0	0	0	0	0	0	0	0	0	0	0	0	0	0	0	0
0	0	0	0	0	0	0	0	0	0	0	0	0	0	0	0	0	0	0
0	0	0	0	0	0	0	0	0	0	0	0	0	0	0	0	0	0	0
0	0	0	0	0	0	0	0	0	0	0	0	0	0	0	0	0	0	0
0	0	0	0	0	0	0	0	0	0	0	0	0	0	0	0	0	0	0
0	0	0	0	0	0	0	0	0	0	0	0	0	0	0	0	0	0	0
0	0	0	0	0	0	0	0	0	0	0	0	0	0	0	0	0	0	0
0	0	0	0	0	0	0	0	0	0	0	0	0	0	0	0	0	0	0
0	0	0	0	0	0	0	0	0	0	0	0	0	0	0	0	0	0	0
0	0	0	0	0	0	0	0	0	0	0	0	0	0	0	0	0	0	0
0	0	0	0	0	0	0	0	0	0	0	0	0	0	0	0	0	0	0
0	0	0	0	0	0	0	0	0	0	0	0	0	0	0	0	0	0	0
0	0	0	0	0	0	0	0	0	0	0	0	0	0	0	0	0	0	0
0	0	0	0	0	0	0	0	0	0	0	0	0	0	0	0	0	0	0
0	0	0	0	0	0	0	0	0	0	0	0	0	0	0	0	0	0	0
0	0	0	0	0	0	0	0	0	0	0	0	0	0	0	0	0	0	0
Frame 6 (12.00 ms)
0	0	0	0	0	0	1	5	15	30	33	25.3	12	3.3	0.3	0	0	0	0
0	0	0	0	0	0.7	6.3	22.7	33	41.7	48.3	49.7	31.7	15	2.7	0	0	0	0
0	0	0	0	0	2.3	15	38.7	56	60.3	49.7	45	33.7	24	5.7	0.3	0	0	0
0	0	0	0	0	2.7	13.7	32.3	56.7	63	55.3	44.3	26	16	3.3	0	0	0	0
0	0	0	0	0	1.3	7.3	15.3	31	41.3	35.3	32.3	17.3	4.7	0.7	0	0	0	0
0	0	0	0	0	0.3	1.3	3.7	11.3	16.7	12.3	9.7	3.7	0.3	0	0	0	0	0
0	0	0	0	0	0	0	0.3	1.7	2.3	1.7	1	0	0	0	0	0	0	0
0	0	0	0	0	0	0	0	0	0	0	0	0	0	0	0	0	0	0
0	0	0	0	0	0	0	0	0	0	0	0	0	0	0	0	0	0	0
0	0	0	0	0	0	0	0	0	0	0	0	0	0	0	0	0	0	0
0	0	0	0	0	0	0	0	0	0	0	0	0	0	0	0	0	0	0
0	0	0	0	0	0	0	0	0	0	0	0	0	0	0	0	0	0	0
0	0	0	0	0	0	0	0	0	0	0	0	0	0	0	0	0	0	0
0	0	0	0	0	0	0	0	0	0	0	0	0	0	0	0	0	0	0
0	0	0	0	0	0	0	0	0	0	0	0	0	0	0	0	0	0	0
0	0	0	0	0	0	0	0	0	0	0	0	0	0	0	0	0	0	0
0	0	0	0	0	0	0	0	0	0	0	0	0	0	0	0	0	0	0
0	0	0	0	0	0	0	0	0	0	0	0	0	0	0	0	0	0	0
0	0	0	0	0	0	0	0	0	0	0	0	0	0	0	0	0	0	0
0	0	0	0	0	0	0	0	0	0	0	0	0	0	0	0	0	0	0
0	0	0	0	0	0	0	0	0	0	0	0	0	0	0	0	0	0	0
0	0	0	0	0	0	0	0	0	0	0	0	0	0	0	0	0	0	0
0	0	0	0	0	0	0	0	0	0	0	0	0	0	0	0	0	0	0
0	0	0	0	0	0	0	0	0	0	0	0	0	0	0	0	0	0	0
0	0	0	0	0	0	0	0	0	0	0	0	0	0	0	0	0	0	0
0	0	0	0	0	0	0	0	0	0	0	0	0	0	0	0	0	0	0
0	0	0	0	0	0	0	0	0	0	0	0	0	0	0	0	0	0	0
0	0	0	0	0	0	0	0	0	0	0	0	0	0	0	0	0	0	0
0	0	0	0	0	0	0	0	0	0	0	0	0	0	0	0	0	0	0
0	0	0	0	0	0	0	0	0	0	0	0	0	0	0	0	0	0	0
0	0	0	0	0	0	0	0	0	0	0	0	0	0	0	0	0	0	0
0	0	0	0	0	0	0	0	0	0	0	0	0	0	0	0	0	0	0
0	0	0	0	0	0	0	0	0	0	0	0	0	0	0	0	0	0	0
Frame 7 (14.00 ms)
0	0	0	0	0	0	1	5.3	15.7	30.7	33.3	25.7	13.7	4	0.3	0	0	0	0
0	0	0	0	0	0.7	6.7	23	33.7	41.7	48.7	50.3	33	17.7	3.7	0.3	0	0	0
0	0	0	0	0	2.3	16	39.7	56.7	60.7	50.7	46	35	26	7.3	0.7	0	0	0
0	0	0	0	0.3	3	15.3	34.3	58.3	64.3	57.3	46.7	29.3	19.3	4.3	0.3	0	0	0
0	0	0	0	0	1.7	9	18	35.3	46.7	40	37	21.3	6.3	0.7	0	0	0	0
0	0	0	0	0	0.3	1.7	5.7	16.3	22.7	16.7	13.3	5	0.7	0	0	0	0	0
0	0	0	0	0	0	0	0.7	2.3	3.3	2.3	1.7	0.3	0	0	0	0	0	0
0	0	0	0	0	0	0	0	0	0	0	0	0	0	0	0	0	0	0
0	0	0	0	0	0	0	0	0	0	0	0	0	0	0	0	0	0	0
0	0	0	0	0	0	0	0	0	0	0	0	0	0	0	0	0	0	0
0	0	0	0	0	0	0	0	0	0	0	0	0	0	0	0	0	0	0
0	0	0	0	0	0	0	0	0	0	0	0	0	0	0	0	0	0	0
0	0	0	0	0	0	0	0	0	0	0	0	0	0	0	0	0	0	0
0	0	0	0	0	0	0	0	0	0	0	0	0	0	0	0	0	0	0
0	0	0	0	0	0	0	0	0	0	0	0	0	0	0	0	0	0	0
0	0	0	0	0	0	0	0	0	0	0	0	0	0	0	0	0	0	0
0	0	0	0	0	0	0	0	0	0	0	0	0	0	0	0	0	0	0
0	0	0	0	0	0	0	0	0	0	0	0	0	0	0	0	0	0	0
0	0	0	0	0	0	0	0	0	0	0	0	0	0	0	0	0	0	0
0	0	0	0	0	0	0	0	0	0	0	0	0	0	0	0	0	0	0
0	0	0	0	0	0	0	0	0	0	0	0	0	0	0	0	0	0	0
0	0	0	0	0	0	0	0	0	0	0	0	0	0	0	0	0	0	0
0	0	0	0	0	0	0	0	0	0	0	0	0	0	0	0	0	0	0
0	0	0	0	0	0	0	0	0	0	0	0	0	0	0	0	0	0	0
0	0	0	0	0	0	0	0	0	0	0	0	0	0	0	0	0	0	0
0	0	0	0	0	0	0	0	0	0	0	0	0	0	0	0	0	0	0
0	0	0	0	0	0	0	0	0	0	0	0	0	0	0	0	0	0	0
0	0	0	0	0	0	0	0	0	0	0	0	0	0	0	0	0	0	0
0	0	0	0	0	0	0	0	0	0	0	0	0	0	0	0	0	0	0
0	0	0	0	0	0	0	0	0	0	0	0	0	0	0	0	0	0	0
0	0	0	0	0	0	0	0	0	0	0	0	0	0	0	0	0	0	0
0	0	0	0	0	0	0	0	0	0	0	0	0	0	0	0	0	0	0
0	0	0	0	0	0	0	0	0	0	0	0	0	0	0	0	0	0	0
Frame 8 (16.00 ms)
0	0	0	0	0	0	1	5	15.3	30.3	33.3	25.7	14	4.3	0.7	0	0	0	0
0	0	0	0	0	0.7	6.7	23	33.3	41.7	48.7	50.3	33	18.3	4	0.3	0	0	0
0	0	0	0	0	2.7	16.3	40	57	60.7	50.7	46	35.3	27	8.7	1	0	0	0
0	0	0	0	0.3	3.3	16	35	59	65	58	47.3	31	21.3	5.3	0.3	0	0	0
0	0	0	0	0	2	10	19.3	37.7	49.7	42.7	40	23.7	7.7	1	0	0	0	0
0	0	0	0	0	0.3	2	7.3	19.3	25.7	19.3	16.3	6	1	0	0	0	0	0
0	0	0	0	0	0	0	1	3	4	2.7	2	0.3	0	0	0	0	0	0
0	0	0	0	0	0	0	0	0	0	0	0	0	0	0	0	0	0	0
0	0	0	0	0	0	0	0	0	0	0	0	0	0	0	0	0	0	0
0	0	0	0	0	0	0	0	0	0	0	0	0	0	0	0	0	0	0
0	0	0	0	0	0	0	0	0	0	0	0	0	0	0	0	0	0	0
0	0	0	0	0	0	0	0	0	0	0	0	0	0	0	0	0	0	0
0	0	0	0	0	0	0	0	0	0	0	0	0	0	0	0	0	0	0
0	0	0	0	0	0	0	0	0	0	0	0	0	0	0	0	0	0	0
0	0	0	0	0	0	0	0	0	0	0	0	0	0	0	0	0	0	0
0	0	0	0	0	0	0	0	0	0	0	0	0	0	0	0	0	0	0
0	0	0	0	0	0	0	0	0	0	0	0	0	0	0	0	0	0	0
0	0	0	0	0	0	0	0	0	0	0	0	0	0	0	0	0	0	0
0	0	0	0	0	0	0	0	0	0	0	0	0	0	0	0	0	0	0
0	0	0	0	0	0	0	0	0	0	0	0	0	0	0	0	0	0	0
0	0	0	0	0	0	0	0	0	0	0	0	0	0	0	0	0	0	0
0	0	0	0	0	0	0	0	0	0	0	0	0	0	0	0	0	0	0
0	0	0	0	0	0	0	0	0	0	0	0	0	0	0	0	0	0	0
0	0	0	0	0	0	0	0	0	0	0	0	0	0	0	0	0	0	0
0	0	0	0	0	0	0	0	0	0	0	0	0	0	0	0	0	0	0
0	0	0	0	0	0	0	0	0	0	0	0	0	0	0	0	0	0	0
0	0	0	0	0	0	0	0	0	0	0	0	0	0	0	0	0	0	0
0	0	0	0	0	0	0	0	0	0	0	0	0	0	0	0	0	0	0
0	0	0	0	0	0	0	0	0	0	0	0	0	0	0	0	0	0	0
0	0	0	0	0	0	0	0	0	0	0	0	0	0	0	0	0	0	0
0	0	0	0	0	0	0	0	0	0	0	0	0	0	0	0	0	0	0
0	0	0	0	0	0	0	0	0	0	0	0	0	0	0	0	0	0	0
0	0	0	0	0	0	0	0	0	0	0	0	0	0	0	0	0	0	0
Frame 9 (18.00 ms)
0	0	0	0	0	0	0.7	4.7	14	29.3	32.3	25.3	13	4	0.7	0	0	0	0
0	0	0	0	0	0.7	6.3	22.7	33	41.3	48.3	50	33	18.3	4	0.3	0	0	0
0	0	0	0	0	2.3	15.7	39.7	56.7	60.7	50.7	46	35.3	27	9	1	0	0	0
0	0	0	0	0	3	16	35	59	65.3	58.3	47.7	31.3	21.7	5.7	0.3	0	0	0
0	0	0	0	0	2	10.7	20.3	38.7	51	43.7	41	24.7	8.3	1.3	0	0	0	0
0	0	0	0	0	0.3	2.3	8.3	21	27.7	21	18	6.7	1	0	0	0	0	0
0	0	0	0	0	0	0	1.3	3.3	4.7	3.3	2.7	0.7	0	0	0	0	0	0
0	0	0	0	0	0	0	0	0	0	0	0	0	0	0	0	0	0	0
0	0	0	0	0	0	0	0	0	0	0	0	0	0	0	0	0	0	0
0	0	0	0	0	0	0	0	0	0	0	0	0	0	0	0	0	0	0
0	0	0	0	0	0	0	0	0	0	0	0	0	0	0	0	0	0	0
0	0	0	0	0	0	0	0	0	0	0	0	0	0	0	0	0	0	0
0	0	0	0	0	0	0	0	0	0	0	0	0	0	0	0	0	0	0
0	0	0	0	0	0	0	0	0	0	0	0	0	0	0	0	0	0	0
0	0	0	0	0	0	0	0	0	0	0	0	0	0	0	0	0	0	0
0	0	0	0	0	0	0	0	0	0	0	0	0	0	0	0	0	0	0
0	0	0	0	0	0	0	0	0	0	0	0	0	0	0	0	0	0	0
0	0	0	0	0	0	0	0	0	0	0	0	0	0	0	0	0	0	0
0	0	0	0	0	0	0	0	0	0	0	0	0	0	0	0	0	0	0
0	0	0	0	0	0	0	0	0	0	0	0	0	0	0	0	0	0	0
0	0	0	0	0	0	0	0	0	0	0	0	0	0	0	0	0	0	0
0	0	0	0	0	0	0	0	0	0	0	0	0	0	0	0	0	0	0
0	0	0	0	0	0	0	0	0	0	0	0	0	0	0	0	0	0	0
0	0	0	0	0	0	0	0	0	0	0	0	0	0	0	0	0	0	0
0	0	0	0	0	0	0	0	0	0	0	0	0	0	0	0	0	0	0
0	0	0	0	0	0	0	0	0	0	0	0	0	0	0	0	0	0	0
0	0	0	0	0	0	0	0	0	0	0	0	0	0	0	0	0	0	0
0	0	0	0	0	0	0	0	0	0	0	0	0	0	0	0	0	0	0
0	0	0	0	0	0	0	0	0	0	0	0	0	0	0	0	0	0	0
0	0	0	0	0	0	0	0	0	0	0	0	0	0	0	0	0	0	0
0	0	0	0	0	0	0	0	0	0	0	0	0	0	0	0	0	0	0
0	0	0	0	0	0	0	0	0	0	0	0	0	0	0	0	0	0	0
0	0	0	0	0	0	0	0	0	0	0	0	0	0	0	0	0	0	0
Frame 10 (20.00 ms)
0	0	0	0	0	0	0.7	4.3	11.3	20.7	26	23.7	12	3.7	0.7	0	0	0	0
0	0	0	0	0	0.3	6	22.3	32.3	39.3	46.7	49.7	32.7	18	4	0.3	0	0	0
0	0	0	0	0	2	15	39.3	56.7	60.7	50.3	46	35.3	27	9	1	0	0	0
0	0	0	0	0.3	3.3	16	35	59	65.3	58.3	47.7	31.7	22.3	6	0.3	0	0	0
0	0	0	0	0	2	11	21	39.3	52.3	45	42	25.7	9.7	1.7	0	0	0	0
0	0	0	0	0	0.3	2.7	9.3	22.7	29.3	22.7	19.7	7.3	1.3	0	0	0	0	0
0	0	0	0	0	0	0.3	1.3	4	6	4.3	3	0.7	0	0	0	0	0	0
0	0	0	0	0	0	0	0	0	0.3	0.3	0	0	0	0	0	0	0	0
0	0	0	0	0	0	0	0	0	0	0	0	0	0	0	0	0	0	0
0	0	0	0	0	0	0	0	0	0	0	0	0	0	0	0	0	0	0
0	0	0	0	0	0	0	0	0	0	0	0	0	0	0	0	0	0	0
0	0	0	0	0	0	0	0	0	0	0	0	0	0	0	0	0	0	0
0	0	0	0	0	0	0	0	0	0	0	0	0	0	0	0	0	0	0
0	0	0	0	0	0	0	0	0	0	0	0	0	0	0	0	0	0	0
0	0	0	0	0	0	0	0	0	0	0	0	0	0	0	0	0	0	0
0	0	0	0	0	0	0	0	0	0	0	0	0	0	0	0	0	0	0
0	0	0	0	0	0	0	0	0	0	0	0	0	0	0	0	0	0	0
0	0	0	0	0	0	0	0	0	0	0	0	0	0	0	0	0	0	0
0	0	0	0	0	0	0	0	0	0	0	0	0	0	0	0	0	0	0
0	0	0	0	0	0	0	0	0	0	0	0	0	0	0	0	0	0	0
0	0	0	0	0	0	0	0	0	0	0	0	0	0	0	0	0	0	0
0	0	0	0	0	0	0	0	0	0	0	0	0	0	0	0	0	0	0
0	0	0	0	0	0	0	0	0	0	0	0	0	0	0	0	0	0	0
0	0	0	0	0	0	0	0	0	0	0	0	0	0	0	0	0	0	0
0	0	0	0	0	0	0	0	0	0	0	0	0	0	0	0	0	0	0
0	0	0	0	0	0	0	0	0	0	0	0	0	0	0	0	0	0	0
0	0	0	0	0	0	0	0	0	0	0	0	0	0	0	0	0	0	0
0	0	0	0	0	0	0	0	0	0	0	0	0	0	0	0	0	0	0
0	0	0	0	0	0	0	0	0	0	0	0	0	0	0	0	0	0	0
0	0	0	0	0	0	0	0	0	0	0	0	0	0	0	0	0	0	0
0	0	0	0	0	0	0	0	0	0	0	0	0	0	0	0	0	0	0
0	0	0	0	0	0	0	0	0	0	0	0	0	0	0	0	0	0	0
0	0	0	0	0	0	0	0	0	0	0	0	0	0	0	0	0	0	0
Frame 11 (22.00 ms)
0	0	0	0	0	0	0.7	3.3	9.3	16.3	20	19.7	10	3.3	0.3	0	0	0	0
0	0	0	0	0	0.3	4.7	19	31	38.3	45	48.3	31.3	16.3	3.3	0.3	0	0	0
0	0	0	0	0	2	14	38	56	60.7	50	45.7	35.3	26.7	8.7	1	0	0	0
0	0	0	0	0.3	3.3	15.7	35	59	65.6	58.3	47.7	31.7	22.7	6	0.3	0	0	0
0	0	0	0	0	2	11.3	21.3	40	53	45.7	43	26.7	10.7	1.7	0	0	0	0
0	0	0	0	0	0.3	3.3	10.3	24.3	31.3	24	21	8.7	2	0.3	0	0	0	0
0	0	0	0	0	0	0.3	1.7	5	9.7	6.3	3.3	1	0	0	0	0	0	0
0	0	0	0	0	0	0	0	0.3	1	0.7	0	0	0	0	0	0	0	0
0	0	0	0	0	0	0	0	0	0	0	0	0	0	0	0	0	0	0
0	0	0	0	0	0	0	0	0	0	0	0	0	0	0	0	0	0	0
0	0	0	0	0	0	0	0	0	0	0	0	0	0	0	0	0	0	0
0	0	0	0	0	0	0	0	0	0	0	0	0	0	0	0	0	0	0
0	0	0	0	0	0	0	0	0	0	0	0	0	0	0	0	0	0	0
0	0	0	0	0	0	0	0	0	0	0	0	0	0	0	0	0	0	0
0	0	0	0	0	0	0	0	0	0	0	0	0	0	0	0	0	0	0
0	0	0	0	0	0	0	0	0	0	0	0	0	0	0	0	0	0	0
0	0	0	0	0	0	0	0	0	0	0	0	0	0	0	0	0	0	0
0	0	0	0	0	0	0	0	0	0	0	0	0	0	0	0	0	0	0
0	0	0	0	0	0	0	0	0	0	0	0	0	0	0	0	0	0	0
0	0	0	0	0	0	0	0	0	0	0	0	0	0	0	0	0	0	0
0	0	0	0	0	0	0	0	0	0	0	0	0	0	0	0	0	0	0
0	0	0	0	0	0	0	0	0	0	0	0	0	0	0	0	0	0	0
0	0	0	0	0	0	0	0	0	0	0	0	0	0	0	0	0	0	0
0	0	0	0	0	0	0	0	0	0	0	0	0	0	0	0	0	0	0
0	0	0	0	0	0	0	0	0	0	0	0	0	0	0	0	0	0	0
0	0	0	0	0	0	0	0	0	0	0	0	0	0	0	0	0	0	0
0	0	0	0	0	0	0	0	0	0	0	0	0	0	0	0	0	0	0
0	0	0	0	0	0	0	0	0	0	0	0	0	0	0	0	0	0	0
0	0	0	0	0	0	0	0	0	0	0	0	0	0	0	0	0	0	0
0	0	0	0	0	0	0	0	0	0	0	0	0	0	0	0	0	0	0
0	0	0	0	0	0	0	0	0	0	0	0	0	0	0	0	0	0	0
0	0	0	0	0	0	0	0	0	0	0	0	0	0	0	0	0	0	0
0	0	0	0	0	0	0	0	0	0	0	0	0	0	0	0	0	0	0
Frame 12 (24.00 ms)
0	0	0	0	0	0	0.3	2.7	7.3	12.3	15	14.7	8.3	2.7	0.3	0	0	0	0
0	0	0	0	0	0.3	4.3	16.7	27.7	33.7	40.7	45.7	30	15	3	0	0	0	0
0	0	0	0	0	1.7	13	37.3	55.3	59.7	49	44.7	34.7	26.3	8	0.7	0	0	0
0	0	0	0	0.3	3	15.3	34.7	59	65.6	58.7	47.7	32	22.7	6	0.3	0	0	0
0	0	0	0	0	2.3	12	21.7	40.7	53.7	46.3	44	27.7	11.7	2	0	0	0	0
0	0	0	0	0	0.7	4	11.3	25.3	33.3	25.7	22.3	10	2.3	0.3	0	0	0	0
0	0	0	0	0	0	0.3	2	6.3	13.3	9.3	4	1	0	0	0	0	0	0
0	0	0	0	0	0	0	0	0.3	2	1.3	0.3	0	0	0	0	0	0	0
0	0	0	0	0	0	0	0	0	0	0	0	0	0	0	0	0	0	0
0	0	0	0	0	0	0	0	0	0	0	0	0	0	0	0	0	0	0
0	0	0	0	0	0	0	0	0	0	0	0	0	0	0	0	0	0	0
0	0	0	0	0	0	0	0	0	0	0	0	0	0	0	0	0	0	0
0	0	0	0	0	0	0	0	0	0	0	0	0	0	0	0	0	0	0
0	0	0	0	0	0	0	0	0	0	0	0	0	0	0	0	0	0	0
0	0	0	0	0	0	0	0	0	0	0	0	0	0	0	0	0	0	0
0	0	0	0	0	0	0	0	0	0	0	0	0	0	0	0	0	0	0
0	0	0	0	0	0	0	0	0	0	0	0	0	0	0	0	0	0	0
0	0	0	0	0	0	0	0	0	0	0	0	0	0	0	0	0	0	0
0	0	0	0	0	0	0	0	0	0	0	0	0	0	0	0	0	0	0
0	0	0	0	0	0	0	0	0	0	0	0	0	0	0	0	0	0	0
0	0	0	0	0	0	0	0	0	0	0	0	0	0	0	0	0	0	0
0	0	0	0	0	0	0	0	0	0	0	0	0	0	0	0	0	0	0
0	0	0	0	0	0	0	0	0	0	0	0	0	0	0	0	0	0	0
0	0	0	0	0	0	0	0	0	0	0	0	0	0	0	0	0	0	0
0	0	0	0	0	0	0	0	0	0	0	0	0	0	0	0	0	0	0
0	0	0	0	0	0	0	0	0	0	0	0	0	0	0	0	0	0	0
0	0	0	0	0	0	0	0	0	0	0	0	0	0	0	0	0	0	0
0	0	0	0	0	0	0	0	0	0	0	0	0	0	0	0	0	0	0
0	0	0	0	0	0	0	0	0	0	0	0	0	0	0	0	0	0	0
0	0	0	0	0	0	0	0	0	0	0	0	0	0	0	0	0	0	0
0	0	0	0	0	0	0	0	0	0	0	0	0	0	0	0	0	0	0
0	0	0	0	0	0	0	0	0	0	0	0	0	0	0	0	0	0	0
0	0	0	0	0	0	0	0	0	0	0	0	0	0	0	0	0	0	0
Frame 13 (26.00 ms)
0	0	0	0	0	0	0.3	2	5	8.7	10.7	10	5.3	2	0.3	0	0	0	0
0	0	0	0	0	0.3	3.3	13.7	23	29.7	33.7	35.3	23.7	12.3	2.7	0	0	0	0
0	0	0	0	0	1.7	11.3	32	48.3	57	43.7	38.7	32	25.3	7.3	0.7	0	0	0
0	0	0	0	0.3	3	14.3	30.7	54.3	64.3	57.3	46.3	30	22.3	6	0.3	0	0	0
0	0	0	0	0	2.3	12	21.3	40	53.7	46.7	44.3	27.7	12	2	0	0	0	0
0	0	0	0	0	0.7	4.3	11.7	26.3	34.3	26.7	23	10.7	2.7	0.3	0	0	0	0
0	0	0	0	0	0	0.7	2.3	8	16.7	12	5	1.3	0	0	0	0	0	0
0	0	0	0	0	0	0	0	0.7	2.7	1.7	0.3	0	0	0	0	0	0	0
0	0	0	0	0	0	0	0	0	0	0	0	0	0	0	0	0	0	0
0	0	0	0	0	0	0	0	0	0	0	0	0	0	0	0	0	0	0
0	0	0	0	0	0	0	0	0	0	0	0	0	0	0	0	0	0	0
0	0	0	0	0	0	0	0	0	0	0	0	0	0	0	0	0	0	0
0	0	0	0	0	0	0	0	0	0	0	0	0	0	0	0	0	0	0
0	0	0	0	0	0	0	0	0	0	0	0	0	0	0	0	0	0	0
0	0	0	0	0	0	0	0	0	0	0	0	0	0	0	0	0	0	0
0	0	0	0	0	0	0	0	0	0	0	0	0	0	0	0	0	0	0
0	0	0	0	0	0	0	0	0	0	0	0	0	0	0	0	0	0	0
0	0	0	0	0	0	0	0	0	0	0	0	0	0	0	0	0	0	0
0	0	0	0	0	0	0	0	0	0	0	0	0	0	0	0	0	0	0
0	0	0	0	0	0	0	0	0	0	0	0	0	0	0	0	0	0	0
0	0	0	0	0	0	0	0	0	0	0	0	0	0	0	0	0	0	0
0	0	0	0	0	0	0	0	0	0	0	0	0	0	0	0	0	0	0
0	0	0	0	0	0	0	0	0	0	0	0	0	0	0	0	0	0	0
0	0	0	0	0	0	0	0	0	0	0	0	0	0	0	0	0	0	0
0	0	0	0	0	0	0	0	0	0	0	0	0	0	0	0	0	0	0
0	0	0	0	0	0	0	0	0	0	0	0	0	0	0	0	0	0	0
0	0	0	0	0	0	0	0	0	0	0	0	0	0	0	0	0	0	0
0	0	0	0	0	0	0	0	0	0	0	0	0	0	0	0	0	0	0
0	0	0	0	0	0	0	0	0	0	0	0	0	0	0	0	0	0	0
0	0	0	0	0	0	0	0	0	0	0	0	0	0	0	0	0	0	0
0	0	0	0	0	0	0	0	0	0	0	0	0	0	0	0	0	0	0
0	0	0	0	0	0	0	0	0	0	0	0	0	0	0	0	0	0	0
0	0	0	0	0	0	0	0	0	0	0	0	0	0	0	0	0	0	0
Frame 14 (28.00 ms)
0	0	0	0	0	0	0.3	1.7	4	6.7	8.3	7.3	4	1.3	0.3	0	0	0	0
0	0	0	0	0	0.3	2.7	11.3	20	26.3	28.7	29.7	19.3	10.3	2	0	0	0	0
0	0	0	0	0	1.3	10	28.3	44	55	39.3	34.3	27.3	23.7	6.3	0.3	0	0	0
0	0	0	0	0	2.7	13.7	28.7	51.3	62.3	52.7	44.3	28.3	22	5.3	0.3	0	0	0
0	0	0	0	0	2.3	12.3	21	39	50.7	45	44.3	27.7	12	2	0	0	0	0
0	0	0	0	0	0.7	5	12.3	27	34.3	27.3	24	11.3	2.7	0.3	0	0	0	0
0	0	0	0	0	0	0.7	2.7	10.3	19	14.3	5.7	1.7	0.3	0	0	0	0	0
0	0	0	0	0	0	0	0	1.3	3	2.3	0.7	0	0	0	0	0	0	0
0	0	0	0	0	0	0	0	0	0	0	0	0	0	0	0	0	0	0
0	0	0	0	0	0	0	0	0	0	0	0	0	0	0	0	0	0	0
0	0	0	0	0	0	0	0	0	0	0	0	0	0	0	0	0	0	0
0	0	0	0	0	0	0	0	0	0	0	0	0	0	0	0	0	0	0
0	0	0	0	0	0	0	0	0	0	0	0	0	0	0	0	0	0	0
0	0	0	0	0	0	0	0	0	0	0	0	0	0	0	0	0	0	0
0	0	0	0	0	0	0	0	0	0	0	0	0	0	0	0	0	0	0
0	0	0	0	0	0	0	0	0	0	0	0	0	0	0	0	0	0	0
0	0	0	0	0	0	0	0	0	0	0	0	0	0	0	0	0	0	0
0	0	0	0	0	0	0	0	0	0	0	0	0	0	0	0	0	0	0
0	0	0	0	0	0	0	0	0	0	0	0	0	0	0	0	0	0	0
0	0	0	0	0	0	0	0	0	0	0	0	0	0	0	0	0	0	0
0	0	0	0	0	0	0	0	0	0	0	0	0	0	0	0	0	0	0
0	0	0	0	0	0	0	0	0	0	0	0	0	0	0	0	0	0	0
0	0	0	0	0	0	0	0	0	0	0	0	0	0	0	0	0	0	0
0	0	0	0	0	0	0	0	0	0	0	0	0	0	0	0	0	0	0
0	0	0	0	0	0	0	0	0	0	0	0	0	0	0	0	0	0	0
0	0	0	0	0	0	0	0	0	0	0	0	0	0	0	0	0	0	0
0	0	0	0	0	0	0	0	0	0	0	0	0	0	0	0	0	0	0
0	0	0	0	0	0	0	0	0	0	0	0	0	0	0	0	0	0	0
0	0	0	0	0	0	0	0	0	0	0	0	0	0	0	0	0	0	0
0	0	0	0	0	0	0	0	0	0	0	0	0	0	0	0	0	0	0
0	0	0	0	0	0	0	0	0	0	0	0	0	0	0	0	0	0	0
0	0	0	0	0	0	0	0	0	0	0	0	0	0	0	0	0	0	0
0	0	0	0	0	0	0	0	0	0	0	0	0	0	0	0	0	0	0
Frame 15 (30.00 ms)
0	0	0	0	0	0	0.3	1.3	3	5	6.3	5.7	3	1	0	0	0	0	0
0	0	0	0	0	0	2.3	9.7	17.7	23.3	25	25.3	16.7	8.7	1.7	0	0	0	0
0	0	0	0	0	1.3	8.7	25.7	40.3	50.3	34.7	30.3	25	21	5	0.3	0	0	0
0	0	0	0	0	2.7	13	27.3	49	60.3	47.7	38.7	26.7	21.3	5	0.3	0	0	0
0	0	0	0	0	2.7	12.3	21.3	38.7	50.3	43.3	40.7	27	12.3	2	0	0	0	0
0	0	0	0	0	1	5.3	13.3	28.3	35.3	27.7	24	12	3	0.3	0	0	0	0
0	0	0	0	0	0	0.7	3.7	13.3	21.3	16.3	7	2	0.3	0	0	0	0	0
0	0	0	0	0	0	0	0.3	2	3.7	2.7	0.7	0	0	0	0	0	0	0
0	0	0	0	0	0	0	0	0	0	0	0	0	0	0	0	0	0	0
0	0	0	0	0	0	0	0	0	0	0	0	0	0	0	0	0	0	0
0	0	0	0	0	0	0	0	0	0	0	0	0	0	0	0	0	0	0
0	0	0	0	0	0	0	0	0	0	0	0	0	0	0	0	0	0	0
0	0	0	0	0	0	0	0	0	0	0	0	0	0	0	0	0	0	0
0	0	0	0	0	0	0	0	0	0	0	0	0	0	0	0	0	0	0
0	0	0	0	0	0	0	0	0	0	0	0	0	0	0	0	0	0	0
0	0	0	0	0	0	0	0	0	0	0	0	0	0	0	0	0	0	0
0	0	0	0	0	0	0	0	0	0	0	0	0	0	0	0	0	0	0
0	0	0	0	0	0	0	0	0	0	0	0	0	0	0	0	0	0	0
0	0	0	0	0	0	0	0	0	0	0	0	0	0	0	0	0	0	0
0	0	0	0	0	0	0	0	0	0	0	0	0	0	0	0	0	0	0
0	0	0	0	0	0	0	0	0	0	0	0	0	0	0	0	0	0	0
0	0	0	0	0	0	0	0	0	0	0	0	0	0	0	0	0	0	0
0	0	0	0	0	0	0	0	0	0	0	0	0	0	0	0	0	0	0
0	0	0	0	0	0	0	0	0	0	0	0	0	0	0	0	0	0	0
0	0	0	0	0	0	0	0	0	0	0	0	0	0	0	0	0	0	0
0	0	0	0	0	0	0	0	0	0	0	0	0	0	0	0	0	0	0
0	0	0	0	0	0	0	0	0	0	0	0	0	0	0	0	0	0	0
0	0	0	0	0	0	0	0	0	0	0	0	0	0	0	0	0	0	0
0	0	0	0	0	0	0	0	0	0	0	0	0	0	0	0	0	0	0
0	0	0	0	0	0	0	0	0	0	0	0	0	0	0	0	0	0	0
0	0	0	0	0	0	0	0	0	0	0	0	0	0	0	0	0	0	0
0	0	0	0	0	0	0	0	0	0	0	0	0	0	0	0	0	0	0
0	0	0	0	0	0	0	0	0	0	0	0	0	0	0	0	0	0	0
Frame 16 (32.00 ms)
0	0	0	0	0	0	0	1	2.3	4	5	4.7	2.3	0.7	0	0	0	0	0
0	0	0	0	0	0	2	8.3	15.3	20.7	22	22	13.7	6.7	1.3	0	0	0	0
0	0	0	0	0	1	8	23.7	37.3	47.3	31.7	27	21.7	17	4	0.3	0	0	0
0	0	0	0	0	2.7	12.7	25.7	46.7	58.7	44.3	35.3	24.3	17.7	4	0.3	0	0	0
0	0	0	0	0	2.7	12.7	21	38	48.3	40.7	39.7	26.7	11.7	1.7	0	0	0	0
0	0	0	0	0	1	6	14	29	35.7	28	24.7	12.7	3	0.3	0	0	0	0
0	0	0	0	0	0	1	5	16.7	23.3	18	8.7	2.3	0.3	0	0	0	0	0
0	0	0	0	0	0	0	0.7	2.7	4	3	1	0	0	0	0	0	0	0
0	0	0	0	0	0	0	0	0	0	0	0	0	0	0	0	0	0	0
0	0	0	0	0	0	0	0	0	0	0	0	0	0	0	0	0	0	0
0	0	0	0	0	0	0	0	0	0	0	0	0	0	0	0	0	0	0
0	0	0	0	0	0	0	0	0	0	0	0	0	0	0	0	0	0	0
0	0	0	0	0	0	0	0	0	0	0	0	0	0	0	0	0	0	0
0	0	0	0	0	0	0	0	0	0	0	0	0	0	0	0	0	0	0
0	0	0	0	0	0	0	0	0	0	0	0	0	0	0	0	0	0	0
0	0	0	0	0	0	0	0	0	0	0	0	0	0	0	0	0	0	0
0	0	0	0	0	0	0	0	0	0	0	0	0	0	0	0	0	0	0
0	0	0	0	0	0	0	0	0	0	0	0	0	0	0	0	0	0	0
0	0	0	0	0	0	0	0	0	0	0	0	0	0	0	0	0	0	0
0	0	0	0	0	0	0	0	0	0	0	0	0	0	0	0	0	0	0
0	0	0	0	0	0	0	0	0	0	0	0	0	0	0	0	0	0	0
0	0	0	0	0	0	0	0	0	0	0	0	0	0	0	0	0	0	0
0	0	0	0	0	0	0	0	0	0	0	0	0	0	0	0	0	0	0
0	0	0	0	0	0	0	0	0	0	0	0	0	0	0	0	0	0	0
0	0	0	0	0	0	0	0	0	0	0	0	0	0	0	0	0	0	0
0	0	0	0	0	0	0	0	0	0	0	0	0	0	0	0	0	0	0
0	0	0	0	0	0	0	0	0	0	0	0	0	0	0	0	0	0	0
0	0	0	0	0	0	0	0	0	0	0	0	0	0	0	0	0	0	0
0	0	0	0	0	0	0	0	0	0	0	0	0	0	0	0	0	0	0
0	0	0	0	0	0	0	0	0	0	0	0	0	0	0	0	0	0	0
0	0	0	0	0	0	0	0	0	0	0	0	0	0	0	0	0	0	0
0	0	0	0	0	0	0	0	0	0	0	0	0	0	0	0	0	0	0
0	0	0	0	0	0	0	0	0	0	0	0	0	0	0	0	0	0	0
Frame 17 (34.00 ms)
0	0	0	0	0	0	0	0.7	2	3	4	3.7	2	0.7	0	0	0	0	0
0	0	0	0	0	0	1.7	7.3	14	18.7	19.7	19.3	11.7	5.3	1	0	0	0	0
0	0	0	0	0	1	7.3	21.7	34.7	44.7	29	24.7	19.7	15	3	0	0	0	0
0	0	0	0	0.3	2.7	12.3	24.3	44	57	41.3	32.7	22.7	16.3	3.3	0	0	0	0
0	0	0	0	0	3	13	21	37	47	38.7	37.7	26.3	11.3	1.7	0	0	0	0
0	0	0	0	0	1.3	6.7	15	30.3	36.7	28.3	25	13.3	3.3	0.3	0	0	0	0
0	0	0	0	0	0	1.3	6.3	20	26	20.3	11.3	3	0.3	0	0	0	0	0
0	0	0	0	0	0	0	1	3.3	4.7	3.7	1.7	0.3	0	0	0	0	0	0
0	0	0	0	0	0	0	0	0	0	0	0	0	0	0	0	0	0	0
0	0	0	0	0	0	0	0	0	0	0	0	0	0	0	0	0	0	0
0	0	0	0	0	0	0	0	0	0	0	0	0	0	0	0	0	0	0
0	0	0	0	0	0	0	0	0	0	0	0	0	0	0	0	0	0	0
0	0	0	0	0	0	0	0	0	0	0	0	0	0	0	0	0	0	0
0	0	0	0	0	0	0	0	0	0	0	0	0	0	0	0	0	0	0
0	0	0	0	0	0	0	0	0	0	0	0	0	0	0	0	0	0	0
0	0	0	0	0	0	0	0	0	0	0	0	0	0	0	0	0	0	0
0	0	0	0	0	0	0	0	0	0	0	0	0	0	0	0	0	0	0
0	0	0	0	0	0	0	0	0	0	0	0	0	0	0	0	0	0	0
0	0	0	0	0	0	0	0	0	0	0	0	0	0	0	0	0	0	0
0	0	0	0	0	0	0	0	0	0	0	0	0	0	0	0	0	0	0
0	0	0	0	0	0	0	0	0	0	0	0	0	0	0	0	0	0	0
0	0	0	0	0	0	0	0	0	0	0	0	0	0	0	0	0	0	0
0	0	0	0	0	0	0	0	0	0	0	0	0	0	0	0	0	0	0
0	0	0	0	0	0	0	0	0	0	0	0	0	0	0	0	0	0	0
0	0	0	0	0	0	0	0	0	0	0	0	0	0	0	0	0	0	0
0	0	0	0	0	0	0	0	0	0	0	0	0	0	0	0	0	0	0
0	0	0	0	0	0	0	0	0	0	0	0	0	0	0	0	0	0	0
0	0	0	0	0	0	0	0	0	0	0	0	0	0	0	0	0	0	0
0	0	0	0	0	0	0	0	0	0	0	0	0	0	0	0	0	0	0
0	0	0	0	0	0	0	0	0	0	0	0	0	0	0	0	0	0	0
0	0	0	0	0	0	0	0	0	0	0	0	0	0	0	0	0	0	0
0	0	0	0	0	0	0	0	0	0	0	0	0	0	0	0	0	0	0
0	0	0	0	0	0	0	0	0	0	0	0	0	0	0	0	0	0	0
Frame 18 (36.00 ms)
0	0	0	0	0	0	0	0.7	1.7	2.7	3.3	3	1.3	0.3	0	0	0	0	0
0	0	0	0	0	0	1.3	6.3	12.7	17.3	17.7	16.7	9.7	4	0.7	0	0	0	0
0	0	0	0	0	1	6.7	20.3	33.3	42.7	27.3	22.7	18.3	13	2.7	0	0	0	0
0	0	0	0	0.3	3	12	23.7	42.7	56.3	39.7	30.7	21.3	15.3	3	0	0	0	0
0	0	0	0	0.3	3.3	13.3	21.3	37.3	47	37.7	36.7	26	11.3	1.7	0	0	0	0
0	0	0	0	0	1.7	7.7	16	32.3	38	29	26	14	3.3	0.3	0	0	0	0
0	0	0	0	0	0.3	1.7	8.3	23	28	22.3	14	3.7	0.3	0	0	0	0	0
0	0	0	0	0	0	0	1.3	4.3	5	4	2.3	0.3	0	0	0	0	0	0
0	0	0	0	0	0	0	0	0	0	0	0	0	0	0	0	0	0	0
0	0	0	0	0	0	0	0	0	0	0	0	0	0	0	0	0	0	0
0	0	0	0	0	0	0	0	0	0	0	0	0	0	0	0	0	0	0
0	0	0	0	0	0	0	0	0	0	0	0	0	0	0	0	0	0	0
0	0	0	0	0	0	0	0	0	0	0	0	0	0	0	0	0	0	0
0	0	0	0	0	0	0	0	0	0	0	0	0	0	0	0	0	0	0
0	0	0	0	0	0	0	0	0	0	0	0	0	0	0	0	0	0	0
0	0	0	0	0	0	0	0	0	0	0	0	0	0	0	0	0	0	0
0	0	0	0	0	0	0	0	0	0	0	0	0	0	0	0	0	0	0
0	0	0	0	0	0	0	0	0	0	0	0	0	0	0	0	0	0	0
0	0	0	0	0	0	0	0	0	0	0	0	0	0	0	0	0	0	0
0	0	0	0	0	0	0	0	0	0	0	0	0	0	0	0	0	0	0
0	0	0	0	0	0	0	0	0	0	0	0	0	0	0	0	0	0	0
0	0	0	0	0	0	0	0	0	0	0	0	0	0	0	0	0	0	0
0	0	0	0	0	0	0	0	0	0	0	0	0	0	0	0	0	0	0
0	0	0	0	0	0	0	0	0	0	0	0	0	0	0	0	0	0	0
0	0	0	0	0	0	0	0	0	0	0	0	0	0	0	0	0	0	0
0	0	0	0	0	0	0	0	0	0	0	0	0	0	0	0	0	0	0
0	0	0	0	0	0	0	0	0	0	0	0	0	0	0	0	0	0	0
0	0	0	0	0	0	0	0	0	0	0	0	0	0	0	0	0	0	0
0	0	0	0	0	0	0	0	0	0	0	0	0	0	0	0	0	0	0
0	0	0	0	0	0	0	0	0	0	0	0	0	0	0	0	0	0	0
0	0	0	0	0	0	0	0	0	0	0	0	0	0	0	0	0	0	0
0	0	0	0	0	0	0	0	0	0	0	0	0	0	0	0	0	0	0
0	0	0	0	0	0	0	0	0	0	0	0	0	0	0	0	0	0	0
Frame 19 (38.00 ms)
0	0	0	0	0	0	0	0.7	1.3	2	2.7	2.7	1.3	0.3	0	0	0	0	0
0	0	0	0	0	0	1.3	6	11.7	16.3	16.7	15.3	8.3	3.3	0.7	0	0	0	0
0	0	0	0	0	1	6.3	20	32.7	41.7	26.7	22	17	11.3	2.3	0	0	0	0
0	0	0	0	0.3	3	12	23.7	42.7	56	39	30	21	14.3	2.7	0	0	0	0
0	0	0	0	0.3	4	14.3	21.7	37.7	47.3	37.7	36.7	26	11.3	1.7	0	0	0	0
0	0	0	0	0	2	8.3	17.3	33.7	39	30	27	15	3.7	0.3	0	0	0	0
0	0	0	0	0	0.3	2.3	10.3	26	30.3	24.3	17	4.7	0.3	0	0	0	0	0
0	0	0	0	0	0	0.3	2	5.7	6	4.7	3	0.7	0	0	0	0	0	0
0	0	0	0	0	0	0	0	0.3	0	0	0	0	0	0	0	0	0	0
0	0	0	0	0	0	0	0	0	0	0	0	0	0	0	0	0	0	0
0	0	0	0	0	0	0	0	0	0	0	0	0	0	0	0	0	0	0
0	0	0	0	0	0	0	0	0	0	0	0	0	0	0	0	0	0	0
0	0	0	0	0	0	0	0	0	0	0	0	0	0	0	0	0	0	0
0	0	0	0	0	0	0	0	0	0	0	0	0	0	0	0	0	0	0
0	0	0	0	0	0	0	0	0	0	0	0	0	0	0	0	0	0	0
0	0	0	0	0	0	0	0	0	0	0	0	0	0	0	0	0	0	0
0	0	0	0	0	0	0	0	0	0	0	0	0	0	0	0	0	0	0
0	0	0	0	0	0	0	0	0	0	0	0	0	0	0	0	0	0	0
0	0	0	0	0	0	0	0	0	0	0	0	0	0	0	0	0	0	0
0	0	0	0	0	0	0	0	0	0	0	0	0	0	0	0	0	0	0
0	0	0	0	0	0	0	0	0	0	0	0	0	0	0	0	0	0	0
0	0	0	0	0	0	0	0	0	0	0	0	0	0	0	0	0	0	0
0	0	0	0	0	0	0	0	0	0	0	0	0	0	0	0	0	0	0
0	0	0	0	0	0	0	0	0	0	0	0	0	0	0	0	0	0	0
0	0	0	0	0	0	0	0	0	0	0	0	0	0	0	0	0	0	0
0	0	0	0	0	0	0	0	0	0	0	0	0	0	0	0	0	0	0
0	0	0	0	0	0	0	0	0	0	0	0	0	0	0	0	0	0	0
0	0	0	0	0	0	0	0	0	0	0	0	0	0	0	0	0	0	0
0	0	0	0	0	0	0	0	0	0	0	0	0	0	0	0	0	0	0
0	0	0	0	0	0	0	0	0	0	0	0	0	0	0	0	0	0	0
0	0	0	0	0	0	0	0	0	0	0	0	0	0	0	0	0	0	0
0	0	0	0	0	0	0	0	0	0	0	0	0	0	0	0	0	0	0
0	0	0	0	0	0	0	0	0	0	0	0	0	0	0	0	0	0	0
Frame 20 (40.00 ms)
0	0	0	0	0	0	0	0.3	1.3	2	2.7	2.3	1	0.3	0	0	0	0	0
0	0	0	0	0	0	1	5.3	10.7	15.3	15	13.3	6.7	2.7	0.3	0	0	0	0
0	0	0	0	0	1	6	19	31	40.3	25.7	20.7	15.7	10	1.7	0	0	0	0
0	0	0	0	0.3	3	12.3	23.3	42	55.3	38.3	29.3	19.7	13.3	2.3	0	0	0	0
0	0	0	0	0.3	4.7	15	22.3	37.7	47	36.7	36.3	26	11.3	1.7	0	0	0	0
0	0	0	0	0.3	2.3	9.3	18.7	34.7	40.3	30.7	28.3	16	4	0.3	0	0	0	0
0	0	0	0	0	0.3	3.3	12	28.7	32.7	26.3	19.7	5.7	0.7	0	0	0	0	0
0	0	0	0	0	0	0.3	2.7	7.3	7.3	5.3	3.3	0.7	0	0	0	0	0	0
0	0	0	0	0	0	0	0.3	0.7	0.3	0	0	0	0	0	0	0	0	0
0	0	0	0	0	0	0	0	0	0	0	0	0	0	0	0	0	0	0
0	0	0	0	0	0	0	0	0	0	0	0	0	0	0	0	0	0	0
0	0	0	0	0	0	0	0	0	0	0	0	0	0	0	0	0	0	0
0	0	0	0	0	0	0	0	0	0	0	0	0	0	0	0	0	0	0
0	0	0	0	0	0	0	0	0	0	0	0	0	0	0	0	0	0	0
0	0	0	0	0	0	0	0	0	0	0	0	0	0	0	0	0	0	0
0	0	0	0	0	0	0	0	0	0	0	0	0	0	0	0	0	0	0
0	0	0	0	0	0	0	0	0	0	0	0	0	0	0	0	0	0	0
0	0	0	0	0	0	0	0	0	0	0	0	0	0	0	0	0	0	0
0	0	0	0	0	0	0	0	0	0	0	0	0	0	0	0	0	0	0
0	0	0	0	0	0	0	0	0	0	0	0	0	0	0	0	0	0	0
0	0	0	0	0	0	0	0	0	0	0	0	0	0	0	0	0	0	0
0	0	0	0	0	0	0	0	0	0	0	0	0	0	0	0	0	0	0
0	0	0	0	0	0	0	0	0	0	0	0	0	0	0	0	0	0	0
0	0	0	0	0	0	0	0	0	0	0	0	0	0	0	0	0	0	0
0	0	0	0	0	0	0	0	0	0	0	0	0	0	0	0	0	0	0
0	0	0	0	0	0	0	0	0	0	0	0	0	0	0	0	0	0	0
0	0	0	0	0	0	0	0	0	0	0	0	0	0	0	0	0	0	0
0	0	0	0	0	0	0	0	0	0	0	0	0	0	0	0	0	0	0
0	0	0	0	0	0	0	0	0	0	0	0	0	0	0	0	0	0	0
0	0	0	0	0	0	0	0	0	0	0	0	0	0	0	0	0	0	0
0	0	0	0	0	0	0	0	0	0	0	0	0	0	0	0	0	0	0
0	0	0	0	0	0	0	0	0	0	0	0	0	0	0	0	0	0	0
0	0	0	0	0	0	0	0	0	0	0	0	0	0	0	0	0	0	0
Frame 21 (42.00 ms)
0	0	0	0	0	0	0	0.3	1	1.7	2.3	1.7	0.7	0	0	0	0	0	0
0	0	0	0	0	0	1	4.3	9.7	13.7	13.7	11	5.3	2	0.3	0	0	0	0
0	0	0	0	0	0.7	5.7	17.7	29.3	38.3	24.7	19.7	14.3	8	1.3	0	0	0	0
0	0	0	0	0.3	3	12	22.7	40.7	54.7	37.3	28.3	19	11.7	2	0	0	0	0
0	0	0	0	0.7	5	15.3	22.3	37.3	46.3	36	35.7	25.7	11	1.7	0	0	0	0
0	0	0	0	0.3	2.7	10.3	19.7	35.7	41	31.3	28.7	16.3	4	0.3	0	0	0	0
0	0	0	0	0	0.7	4.3	13.3	30.3	34.3	27.7	21	6.3	0.7	0	0	0	0	0
0	0	0	0	0	0	1	4	9.3	9	6.3	4	1	0	0	0	0	0	0
0	0	0	0	0	0	0	0.3	1	0.7	0.3	0	0	0	0	0	0	0	0
0	0	0	0	0	0	0	0	0	0	0	0	0	0	0	0	0	0	0
0	0	0	0	0	0	0	0	0	0	0	0	0	0	0	0	0	0	0
0	0	0	0	0	0	0	0	0	0	0	0	0	0	0	0	0	0	0
0	0	0	0	0	0	0	0	0	0	0	0	0	0	0	0	0	0	0
0	0	0	0	0	0	0	0	0	0	0	0	0	0	0	0	0	0	0
0	0	0	0	0	0	0	0	0	0	0	0	0	0	0	0	0	0	0
0	0	0	0	0	0	0	0	0	0	0	0	0	0	0	0	0	0	0
0	0	0	0	0	0	0	0	0	0	0	0	0	0	0	0	0	0	0
0	0	0	0	0	0	0	0	0	0	0	0	0	0	0	0	0	0	0
0	0	0	0	0	0	0	0	0	0	0	0	0	0	0	0	0	0	0
0	0	0	0	0	0	0	0	0	0	0	0	0	0	0	0	0	0	0
0	0	0	0	0	0	0	0	0	0	0	0	0	0	0	0	0	0	0
0	0	0	0	0	0	0	0	0	0	0	0	0	0	0	0	0	0	0
0	0	0	0	0	0	0	0	0	0	0	0	0	0	0	0	0	0	0
0	0	0	0	0	0	0	0	0	0	0	0	0	0	0	0	0	0	0
0	0	0	0	0	0	0	0	0	0	0	0	0	0	0	0	0	0	0
0	0	0	0	0	0	0	0	0	0	0	0	0	0	0	0	0	0	0
0	0	0	0	0	0	0	0	0	0	0	0	0	0	0	0	0	0	0
0	0	0	0	0	0	0	0	0	0	0	0	0	0	0	0	0	0	0
0	0	0	0	0	0	0	0	0	0	0	0	0	0	0	0	0	0	0
0	0	0	0	0	0	0	0	0	0	0	0	0	0	0	0	0	0	0
0	0	0	0	0	0	0	0	0	0	0	0	0	0	0	0	0	0	0
0	0	0	0	0	0	0	0	0	0	0	0	0	0	0	0	0	0	0
0	0	0	0	0	0	0	0	0	0	0	0	0	0	0	0	0	0	0
Frame 22 (44.00 ms)
0	0	0	0	0	0	0	0.3	0.7	1.3	2	1.3	0.3	0	0	0	0	0	0
0	0	0	0	0	0	0.7	4	8.3	12.3	11.7	9	4.3	1.3	0.3	0	0	0	0
0	0	0	0	0	0.7	5	16.7	28	36.3	23	18.3	12.7	6.7	1	0	0	0	0
0	0	0	0	0.3	3	11.7	22	39.3	53.7	36	27	18	10.7	1.7	0	0	0	0
0	0	0	0	0.7	5.3	15.7	22.3	37.3	46	35.7	34.7	25.3	10.7	1.3	0	0	0	0
0	0	0	0	0.3	3.3	11	20	36.3	41	31.3	29	17	4	0.3	0	0	0	0
0	0	0	0	0	1	5.3	14.7	32.3	35.7	29	22.3	7	0.7	0	0	0	0	0
0	0	0	0	0	0.3	1.7	5.3	11	10.7	7.7	4.3	1	0	0	0	0	0	0
0	0	0	0	0	0	0.3	0.7	1.3	1	0.3	0	0	0	0	0	0	0	0
0	0	0	0	0	0	0	0	0	0	0	0	0	0	0	0	0	0	0
0	0	0	0	0	0	0	0	0	0	0	0	0	0	0	0	0	0	0
0	0	0	0	0	0	0	0	0	0	0	0	0	0	0	0	0	0	0
0	0	0	0	0	0	0	0	0	0	0	0	0	0	0	0	0	0	0
0	0	0	0	0	0	0	0	0	0	0	0	0	0	0	0	0	0	0
0	0	0	0	0	0	0	0	0	0	0	0	0	0	0	0	0	0	0
0	0	0	0	0	0	0	0	0	0	0	0	0	0	0	0	0	0	0
0	0	0	0	0	0	0	0	0	0	0	0	0	0	0	0	0	0	0
0	0	0	0	0	0	0	0	0	0	0	0	0	0	0	0	0	0	0
0	0	0	0	0	0	0	0	0	0	0	0	0	0	0	0	0	0	0
0	0	0	0	0	0	0	0	0	0	0	0	0	0	0	0	0	0	0
0	0	0	0	0	0	0	0	0	0	0	0	0	0	0	0	0	0	0
0	0	0	0	0	0	0	0	0	0	0	0	0	0	0	0	0	0	0
0	0	0	0	0	0	0	0	0	0	0	0	0	0	0	0	0	0	0
0	0	0	0	0	0	0	0	0	0	0	0	0	0	0	0	0	0	0
0	0	0	0	0	0	0	0	0	0	0	0	0	0	0	0	0	0	0
0	0	0	0	0	0	0	0	0	0	0	0	0	0	0	0	0	0	0
0	0	0	0	0	0	0	0	0	0	0	0	0	0	0	0	0	0	0
0	0	0	0	0	0	0	0	0	0	0	0	0	0	0	0	0	0	0
0	0	0	0	0	0	0	0	0	0	0	0	0	0	0	0	0	0	0
0	0	0	0	0	0	0	0	0	0	0	0	0	0	0	0	0	0	0
0	0	0	0	0	0	0	0	0	0	0	0	0	0	0	0	0	0	0
0	0	0	0	0	0	0	0	0	0	0	0	0	0	0	0	0	0	0
0	0	0	0	0	0	0	0	0	0	0	0	0	0	0	0	0	0	0
Frame 23 (46.00 ms)
0	0	0	0	0	0	0	0	0.7	1.3	1.7	1	0.3	0	0	0	0	0	0
0	0	0	0	0	0	0.7	3.3	7.3	11.3	10.3	7.3	3.7	1	0	0	0	0	0
0	0	0	0	0	0.7	4.7	15.7	27.3	35.7	22.3	17.3	11.7	5.7	1	0	0	0	0
0	0	0	0	0.3	3	11.7	21.7	39.3	53.7	36	26.7	17.3	10	1.7	0	0	0	0
0	0	0	0	0.7	5.7	16	22.3	37.3	46	35.7	34.7	25.3	10.3	1.3	0	0	0	0
0	0	0	0	0.7	4.3	11.7	21	37.3	41.7	32	29.7	17.7	4.3	0.3	0	0	0	0
0	0	0	0	0	1.7	6	16	34.3	37	30.3	24	8	1	0	0	0	0	0
0	0	0	0	0	0.3	2.3	6.3	12.7	12.3	9	5	1.3	0	0	0	0	0	0
0	0	0	0	0	0	0.3	1	1.3	1.3	0.7	0	0	0	0	0	0	0	0
0	0	0	0	0	0	0	0	0	0	0	0	0	0	0	0	0	0	0
0	0	0	0	0	0	0	0	0	0	0	0	0	0	0	0	0	0	0
0	0	0	0	0	0	0	0	0	0	0	0	0	0	0	0	0	0	0
0	0	0	0	0	0	0	0	0	0	0	0	0	0	0	0	0	0	0
0	0	0	0	0	0	0	0	0	0	0	0	0	0	0	0	0	0	0
0	0	0	0	0	0	0	0	0	0	0	0	0	0	0	0	0	0	0
0	0	0	0	0	0	0	0	0	0	0	0	0	0	0	0	0	0	0
0	0	0	0	0	0	0	0	0	0	0	0	0	0	0	0	0	0	0
0	0	0	0	0	0	0	0	0	0	0	0	0	0	0	0	0	0	0
0	0	0	0	0	0	0	0	0	0	0	0	0	0	0	0	0	0	0
0	0	0	0	0	0	0	0	0	0	0	0	0	0	0	0	0	0	0
0	0	0	0	0	0	0	0	0	0	0	0	0	0	0	0	0	0	0
0	0	0	0	0	0	0	0	0	0	0	0	0	0	0	0	0	0	0
0	0	0	0	0	0	0	0	0	0	0	0	0	0	0	0	0	0	0
0	0	0	0	0	0	0	0	0	0	0	0	0	0	0	0	0	0	0
0	0	0	0	0	0	0	0	0	0	0	0	0	0	0	0	0	0	0
0	0	0	0	0	0	0	0	0	0	0	0	0	0	0	0	0	0	0
0	0	0	0	0	0	0	0	0	0	0	0	0	0	0	0	0	0	0
0	0	0	0	0	0	0	0	0	0	0	0	0	0	0	0	0	0	0
0	0	0	0	0	0	0	0	0	0	0	0	0	0	0	0	0	0	0
0	0	0	0	0	0	0	0	0	0	0	0	0	0	0	0	0	0	0
0	0	0	0	0	0	0	0	0	0	0	0	0	0	0	0	0	0	0
0	0	0	0	0	0	0	0	0	0	0	0	0	0	0	0	0	0	0
0	0	0	0	0	0	0	0	0	0	0	0	0	0	0	0	0	0	0
Frame 24 (48.00 ms)
0	0	0	0	0	0	0	0	0.3	1	1.3	0.7	0.3	0	0	0	0	0	0
0	0	0	0	0	0	0.7	3	6.7	10.3	9.3	6.3	3	1	0	0	0	0	0
0	0	0	0	0	0.7	4.7	15	27	35.3	22.3	17	11.3	5	0.7	0	0	0	0
0	0	0	0	0.3	3.3	11.7	21.3	39	53.7	36	26.7	17.3	9.3	1.7	0	0	0	0
0	0	0	0	1	6.7	16.7	22.3	36	46.3	36	34.7	25.7	10.7	1.3	0	0	0	0
0	0	0	0	0.7	5.3	12.7	22	38	42.7	32.7	30.3	18.7	4.7	0.3	0	0	0	0
0	0	0	0	0.3	2.3	7.3	18	36.7	39	32	26	9.3	1.3	0	0	0	0	0
0	0	0	0	0	0.7	3.3	8	14.3	14.3	10.7	6	1.7	0	0	0	0	0	0
0	0	0	0	0	0.3	1.3	1.7	2.3	1.7	1	0.3	0	0	0	0	0	0	0
0	0	0	0	0	0	0	0	0	0	0	0	0	0	0	0	0	0	0
0	0	0	0	0	0	0	0	0	0	0	0	0	0	0	0	0	0	0
0	0	0	0	0	0	0	0	0	0	0	0	0	0	0	0	0	0	0
0	0	0	0	0	0	0	0	0	0	0	0	0	0	0	0	0	0	0
0	0	0	0	0	0	0	0	0	0	0	0	0	0	0	0	0	0	0
0	0	0	0	0	0	0	0	0	0	0	0	0	0	0	0	0	0	0
0	0	0	0	0	0	0	0	0	0	0	0	0	0	0	0	0	0	0
0	0	0	0	0	0	0	0	0	0	0	0	0	0	0	0	0	0	0
0	0	0	0	0	0	0	0	0	0	0	0	0	0	0	0	0	0	0
0	0	0	0	0	0	0	0	0	0	0	0	0	0	0	0	0	0	0
0	0	0	0	0	0	0	0	0	0	0	0	0	0	0	0	0	0	0
0	0	0	0	0	0	0	0	0	0	0	0	0	0	0	0	0	0	0
0	0	0	0	0	0	0	0	0	0	0	0	0	0	0	0	0	0	0
0	0	0	0	0	0	0	0	0	0	0	0	0	0	0	0	0	0	0
0	0	0	0	0	0	0	0	0	0	0	0	0	0	0	0	0	0	0
0	0	0	0	0	0	0	0	0	0	0	0	0	0	0	0	0	0	0
0	0	0	0	0	0	0	0	0	0	0	0	0	0	0	0	0	0	0
0	0	0	0	0	0	0	0	0	0	0	0	0	0	0	0	0	0	0
0	0	0	0	0	0	0	0	0	0	0	0	0	0	0	0	0	0	0
0	0	0	0	0	0	0	0	0	0	0	0	0	0	0	0	0	0	0
0	0	0	0	0	0	0	0	0	0	0	0	0	0	0	0	0	0	0
0	0	0	0	0	0	0	0	0	0	0	0	0	0	0	0	0	0	0
0	0	0	0	0	0	0	0	0	0	0	0	0	0	0	0	0	0	0
0	0	0	0	0	0	0	0	0	0	0	0	0	0	0	0	0	0	0
Frame 25 (50.00 ms)
0	0	0	0	0	0	0	0	0.3	1	1	0.7	0.3	0	0	0	0	0	0
0	0	0	0	0	0	0.7	3	6	9.7	8.3	5.7	2.7	0.7	0	0	0	0	0
0	0	0	0	0	0.7	4.3	14.7	27	35.7	22	17	11	4.3	0.7	0	0	0	0
0	0	0	0	0.3	3.3	11.7	21.7	40	54	36.3	27.3	17.3	9	1.3	0	0	0	0
0	0	0	0	1	7.3	17	23.3	38.3	47.7	36.7	35.7	26	11	1.7	0	0	0	0
0	0	0	0	1	6.3	13.7	23.3	40	44	33.3	31.3	19.7	5.3	0.3	0	0	0	0
0	0	0	0	0.3	3.3	8.7	20	39.7	41.3	34	27.7	10.7	1.3	0	0	0	0	0
0	0	0	0	0	1.3	4.3	9.3	16.7	16	12	7.3	2	0.3	0	0	0	0	0
0	0	0	0	0	0.7	3	3	4.3	2.7	1.3	0.3	0	0	0	0	0	0	0
0	0	0	0	0	0.3	0.7	0.3	0.7	0.3	0	0	0	0	0	0	0	0	0
0	0	0	0	0	0	0	0	0	0	0	0	0	0	0	0	0	0	0
0	0	0	0	0	0	0	0	0	0	0	0	0	0	0	0	0	0	0
0	0	0	0	0	0	0	0	0	0	0	0	0	0	0	0	0	0	0
0	0	0	0	0	0	0	0	0	0	0	0	0	0	0	0	0	0	0
0	0	0	0	0	0	0	0	0	0	0	0	0	0	0	0	0	0	0
0	0	0	0	0	0	0	0	0	0	0	0	0	0	0	0	0	0	0
0	0	0	0	0	0	0	0	0	0	0	0	0	0	0	0	0	0	0
0	0	0	0	0	0	0	0	0	0	0	0	0	0	0	0	0	0	0
0	0	0	0	0	0	0	0	0	0	0	0	0	0	0	0	0	0	0
0	0	0	0	0	0	0	0	0	0	0	0	0	0	0	0	0	0	0
0	0	0	0	0	0	0	0	0	0	0	0	0	0	0	0	0	0	0
0	0	0	0	0	0	0	0	0	0	0	0	0	0	0	0	0	0	0
0	0	0	0	0	0	0	0	0	0	0	0	0	0	0	0	0	0	0
0	0	0	0	0	0	0	0	0	0	0	0	0	0	0	0	0	0	0
0	0	0	0	0	0	0	0	0	0	0	0	0	0	0	0	0	0	0
0	0	0	0	0	0	0	0	0	0	0	0	0	0	0	0	0	0	0
0	0	0	0	0	0	0	0	0	0	0	0	0	0	0	0	0	0	0
0	0	0	0	0	0	0	0	0	0	0	0	0	0	0	0	0	0	0
0	0	0	0	0	0	0	0	0	0	0	0	0	0	0	0	0	0	0
0	0	0	0	0	0	0	0	0	0	0	0	0	0	0	0	0	0	0
0	0	0	0	0	0	0	0	0	0	0	0	0	0	0	0	0	0	0
0	0	0	0	0	0	0	0	0	0	0	0	0	0	0	0	0	0	0
0	0	0	0	0	0	0	0	0	0	0	0	0	0	0	0	0	0	0
Frame 26 (52.00 ms)
0	0	0	0	0	0	0	0	0.3	0.7	1	0.7	0	0	0	0	0	0	0
0	0	0	0	0	0	0.7	2.7	5.7	9	7.3	5	2.3	0.7	0	0	0	0	0
0	0	0	0	0	0.7	4.3	14.3	27	35.7	21.7	16.7	10.3	3.7	0.3	0	0	0	0
0	0	0	0	0.3	3.3	12	22	40.7	54.3	36	27	17.3	8.7	1.3	0	0	0	0
0	0	0	0	1	8	17.7	23.7	39	48.7	37	36	26.7	11	1.7	0	0	0	0
0	0	0	0	1	7.3	14.3	24.3	41.3	45.3	34.3	32.3	21	5.7	0.7	0	0	0	0
0	0	0	0	0.7	4.3	10	22	42.3	43.7	35.7	29.7	12	1.7	0	0	0	0	0
0	0	0	0	0.3	2	5.3	11	19.3	18.3	14	8.7	2.3	0.3	0	0	0	0	0
0	0	0	0	0	1.3	4	5	6.7	4.3	2	0.7	0	0	0	0	0	0	0
0	0	0	0	0	0.3	1	1	1	0.3	0	0	0	0	0	0	0	0	0
0	0	0	0	0	0	0	0	0	0	0	0	0	0	0	0	0	0	0
0	0	0	0	0	0	0	0	0	0	0	0	0	0	0	0	0	0	0
0	0	0	0	0	0.3	0	0	0	0	0	0	0	0	0	0	0	0	0
0	0	0	0	0.3	0	0	0	0	0	0	0	0	0	0	0	0	0	0
0	0	0	0	0.3	0	0	0	0	0	0	0	0	0	0	0	0	0	0
0	0	0	0	0	0	0	0	0	0	0	0	0	0	0	0	0	0	0
0	0	0	0	0	0	0	0	0	0	0	0	0	0	0	0	0	0	0
0	0	0	0	0.3	0.3	0	0	0	0	0	0	0	0	0	0	0	0	0
0	0	0	0	0.3	0.3	0.3	0	0	0	0	0	0	0	0	0	0	0	0
0	0	0	0	0	0.3	0.3	0	0	0	0	0	0	0	0	0	0	0	0
0	0	0	0	0	0	0	0	0	0	0	0	0	0	0	0	0	0	0
0	0	0	0	0	0	0	0	0	0	0	0	0	0	0	0	0	0	0
0	0	0	0	0	0	0	0	0	0	0	0	0	0	0	0	0	0	0
0	0	0	0	0	0	0	0	0	0	0	0	0	0	0	0	0	0	0
0	0	0	0	0	0	0	0	0	0	0	0	0	0	0	0	0	0	0
0	0	0	0	0	0	0	0	0	0	0	0	0	0	0	0	0	0	0
0	0	0	0	0	0	0	0	0	0	0	0	0	0	0	0	0	0	0
0	0	0	0	0	0	0	0	0	0	0	0	0	0	0	0	0	0	0
0	0	0	0	0	0	0	0	0	0	0	0	0	0	0	0	0	0	0
0	0	0	0	0	0	0	0	0	0	0	0	0	0	0	0	0	0	0
0	0	0	0	0	0	0	0	0	0	0	0	0	0	0	0	0	0	0
0	0	0	0	0	0	0	0	0	0	0	0	0	0	0	0	0	0	0
0	0	0	0	0	0	0	0	0	0	0	0	0	0	0	0	0	0	0
Frame 27 (54.00 ms)
0	0	0	0	0	0	0	0	0.3	0.7	0.7	0.3	0	0	0	0	0	0	0
0	0	0	0	0	0	0.3	2.3	5.3	8	6	4.3	2	0.3	0	0	0	0	0
0	0	0	0	0	0.7	4	13.7	26.3	34.7	21.3	16	9.7	3.3	0.3	0	0	0	0
0	0	0	0	0.3	3.7	12	22	40.3	54	36	27	17	8	1.3	0	0	0	0
0	0	0	0	1.3	8.3	18	24	39	48.7	37	36	26.7	11	1.7	0	0	0	0
0	0	0	0	1.3	8	15.3	25.3	42	46	34.7	32.7	21.7	6	0.7	0	0	0	0
0	0	0	0	1	5.3	11	23.3	44.3	45.3	37	31	12.7	2	0	0	0	0	0
0	0	0	0	0.7	3.3	6.3	12.7	21.3	20	15.3	9.7	2.7	0.3	0	0	0	0	0
0	0	0	0	0.3	2	5.3	6.3	9	6.3	2.7	1	0.3	0	0	0	0	0	0
0	0	0	0	0	1	2	2	1.7	1	0.3	0	0	0	0	0	0	0	0
0	0	0	0	0	0.3	0.3	0.3	0	0	0	0	0	0	0	0	0	0	0
0	0	0	0	0	0.3	0	0	0	0	0	0	0	0	0	0	0	0	0
0	0	0	0	0.7	0.7	0	0	0	0	0	0	0	0	0	0	0	0	0
0	0	0	0.3	1	0.3	0	0	0	0	0	0	0	0	0	0	0	0	0
0	0	0	0.3	0.7	0.3	0	0	0	0	0	0	0	0	0	0	0	0	0
0	0	0	0.3	0.3	0.3	0	0	0	0	0	0	0	0	0	0	0	0	0
0	0	0	0.3	0.3	0.3	0	0	0	0	0	0	0	0	0	0	0	0	0
0	0	0	0.7	0.7	0.7	0.3	0	0	0	0	0	0	0	0	0	0	0	0
0	0	0.3	0.3	0.7	1	0.7	0	0	0	0	0	0	0	0	0	0	0	0
0	0	0	0.7	0.7	0.7	0.7	0.3	0	0	0	0	0	0	0	0	0	0	0
0	0	0	0.3	0.3	0.7	0.3	0.3	0	0	0	0	0	0	0	0	0	0	0
0	0	0	0	0	0	0	0	0	0	0	0	0	0	0	0	0	0	0
0	0	0	0	0	0	0	0	0	0	0	0	0	0	0	0	0	0	0
0	0	0	0	0	0	0	0	0	0	0	0	0	0	0	0	0	0	0
0	0	0	0	0	0	0	0	0	0	0	0	0	0	0	0	0	0	0
0	0	0	0	0	0	0	0	0	0	0	0	0	0	0	0	0	0	0
0	0	0	0	0	0	0	0	0	0	0	0	0	0	0	0	0	0	0
0	0	0	0	0	0	0	0	0	0	0	0	0	0	0	0	0	0	0
0	0	0	0	0	0	0	0	0	0	0	0	0	0	0	0	0	0	0
0	0	0	0	0	0	0	0	0	0	0	0	0	0	0	0	0	0	0
0	0	0	0	0	0	0	0	0	0	0	0	0	0	0	0	0	0	0
0	0	0	0	0	0	0	0	0	0	0	0	0	0	0	0	0	0	0
0	0	0	0	0	0	0	0	0	0	0	0	0	0	0	0	0	0	0
Frame 28 (56.00 ms)
0	0	0	0	0	0	0	0	0	0.3	0.3	0.3	0	0	0	0	0	0	0
0	0	0	0	0	0	0.3	2	4.7	7.3	5.3	3.7	1.7	0.3	0	0	0	0	0
0	0	0	0	0	0.7	3.7	12.7	25.3	34.3	20.7	15.3	8.3	2.7	0.3	0	0	0	0
0	0	0	0	0.3	3.7	11.7	21.7	39.7	54	35.7	26.7	16	7.3	1	0	0	0	0
0	0	0	0	1.3	8.7	18.3	24	39	48.7	36.7	35.7	25	10.7	1.3	0	0	0	0
0	0	0	0	1.3	8.7	15.7	25.7	42.3	46.7	35.3	33.3	21.7	6.3	0.7	0	0	0	0
0	0	0	0	1.3	6	11.7	24.7	45.7	46.3	38	32.3	13.7	2	0	0	0	0	0
0	0	0	0	1	4	7	13.7	22.7	21.7	16.3	10.7	3.3	0.3	0	0	0	0	0
0	0	0	0	0.7	3	6.3	8	10.7	8	3.7	1.3	0.3	0	0	0	0	0	0
0	0	0	0	0.3	1.7	2.7	3	2.3	1.3	0.3	0	0	0	0	0	0	0	0
0	0	0	0	0.3	1	0.7	0.7	0.3	0	0	0	0	0	0	0	0	0	0
0	0	0	0	0.7	1	0.3	0	0	0	0	0	0	0	0	0	0	0	0
0	0	0	0.3	1.3	1.3	0.3	0	0	0	0	0	0	0	0	0	0	0	0
0	0	0	0.7	2	1.3	0.3	0	0	0	0	0	0	0	0	0	0	0	0
0	0	0	0.7	1.3	0.7	0	0	0	0	0	0	0	0	0	0	0	0	0
0	0	0	1	1	0.3	0	0	0	0	0	0	0	0	0	0	0	0	0
0	0	0.3	1	1	0.7	0.3	0	0	0	0	0	0	0	0	0	0	0	0
0	0	0.7	1	1	1.3	0.7	0.3	0	0	0	0	0	0	0	0	0	0	0
0	0	0.7	1	1.3	1.3	1.3	0.7	0	0	0	0	0	0	0	0	0	0	0
0	0	0.7	1.3	1.3	1.3	1	0.7	0.3	0	0	0	0	0	0	0	0	0	0
0	0	0	0.7	1	1	1	0.7	0.3	0	0	0	0	0	0	0	0	0	0
0	0	0	0	0.3	0.3	0.3	0.3	0.3	0.3	0	0	0	0	0	0	0	0	0
0	0	0	0	0	0	0	0	0	0	0	0	0	0	0	0	0	0	0
0	0	0	0	0	0	0	0	0	0	0	0	0	0	0	0	0	0	0
0	0	0	0	0	0	0	0	0	0	0	0	0	0	0	0	0	0	0
0	0	0	0	0	0	0	0	0	0	0	0	0	0	0	0	0	0	0
0	0	0	0	0	0	0	0	0	0	0	0	0	0	0	0	0	0	0
0	0	0	0	0	0	0	0	0	0	0	0	0	0	0	0	0	0	0
0	0	0	0	0	0	0	0	0	0	0	0	0	0	0	0	0	0	0
0	0	0	0	0	0	0	0	0	0	0	0	0	0	0	0	0	0	0
0	0	0	0	0	0	0	0	0	0	0	0	0	0	0	0	0	0	0
0	0	0	0	0	0	0	0	0	0	0	0	0	0	0	0	0	0	0
0	0	0	0	0	0	0	0	0	0	0	0	0	0	0	0	0	0	0
Frame 29 (58.00 ms)
0	0	0	0	0	0	0	0	0	0.3	0.3	0.3	0	0	0	0	0	0	0
0	0	0	0	0	0	0.3	1.7	4.3	6.7	4.7	3	1.3	0.3	0	0	0	0	0
0	0	0	0	0	0.3	3.3	11	23.7	33	20	14.3	7.7	2	0.3	0	0	0	0
0	0	0	0	0.3	3.3	11.3	20.7	38.3	53.3	35.3	26.3	15.7	6.7	1	0	0	0	0
0	0	0	0	1.3	8.7	18.3	23.3	37	48.3	36.7	35.7	25	10.3	1.3	0	0	0	0
0	0	0	0	1.3	8.7	16	25.7	42	46.7	35.3	33.7	22	6.3	0.7	0	0	0	0
0	0	0	0	1.3	6.7	12.3	25	46	47	38.7	33.3	14.7	2.3	0	0	0	0	0
0	0	0	0	1	4.7	7.7	14.7	23.7	22.7	17.3	11.7	3.7	0.3	0	0	0	0	0
0	0	0	0	0.7	3.7	7	9	12	9.7	5	1.7	0.3	0	0	0	0	0	0
0	0	0	0	0.7	2	3.3	4	3.7	1.7	0.7	0	0	0	0	0	0	0	0
0	0	0	0	1	1.3	1	1	0.3	0	0	0	0	0	0	0	0	0	0
0	0	0	0.3	1.7	1.7	0.7	0.3	0	0	0	0	0	0	0	0	0	0	0
0	0	0	1	2.7	2	0.7	0.3	0	0	0	0	0	0	0	0	0	0	0
0	0	0.3	1.7	3.3	2.3	0.7	0.3	0	0	0	0	0	0	0	0	0	0	0
0	0	0.3	2	2.7	1.7	0.3	0	0	0	0	0	0	0	0	0	0	0	0
0	0	0.3	1.7	1.7	1	0.3	0	0	0	0	0	0	0	0	0	0	0	0
0	0	1	1.7	1.3	1	0.7	0	0	0	0	0	0	0	0	0	0	0	0
0	0.3	1.3	2	1.7	2	1.3	0.7	0	0	0	0	0	0	0	0	0	0	0
0	0.3	1.7	1.7	2	2.3	2.3	1.3	0.3	0	0	0	0	0	0	0	0	0	0
0	0.3	1.3	2.3	2	1.7	1.7	1.3	0.7	0	0	0	0	0	0	0	0	0	0
0	0	0.7	1.7	1.7	1.3	1.7	1.3	1	0.3	0.3	0.3	0.3	0	0	0	0	0	0
0	0	0	0.3	0.7	1	1	1	1	0.7	0.3	0.3	0.3	0	0	0	0	0	0
0	0	0	0	0	0.3	0.3	0.3	0.3	0	0	0	0	0	0	0	0	0	0
0	0	0	0	0	0	0	0	0	0	0	0	0	0	0	0	0	0	0
0	0	0	0	0	0	0	0	0	0	0	0	0	0	0	0	0	0	0
0	0	0	0	0	0	0	0	0	0	0	0	0	0	0	0	0	0	0
0	0	0	0	0	0	0	0	0	0	0	0	0	0	0	0	0	0	0
0	0	0	0	0	0	0	0	0	0	0	0	0	0	0	0	0	0	0
0	0	0	0	0	0	0	0	0	0	0	0	0	0	0	0	0	0	0
0	0	0	0	0	0	0	0	0	0	0	0	0	0	0	0	0	0	0
0	0	0	0	0	0	0	0	0	0	0	0	0	0	0	0	0	0	0
0	0	0	0	0	0	0	0	0	0	0	0	0	0	0	0	0	0	0
0	0	0	0	0	0	0	0	0	0	0	0	0	0	0	0	0	0	0
Frame 30 (60.00 ms)
0	0	0	0	0	0	0	0	0	0.3	0.3	0	0	0	0	0	0	0	0
0	0	0	0	0	0	0.3	1.3	3.7	5.7	4	2.7	1	0.3	0	0	0	0	0
0	0	0	0	0	0.3	2.7	9.7	22	31.3	19	13.7	7	2	0.3	0	0	0	0
0	0	0	0	0.3	3	10.7	20	37.7	52.7	35	25.7	15	6.3	1	0	0	0	0
0	0	0	0	1	8	17.7	23.3	36.7	47.3	36.3	35.7	25	10.7	1.3	0	0	0	0
0	0	0	0	1.3	8.7	16	25.7	42	46.3	35.3	34	22.7	7	0.7	0	0	0	0
0	0	0	0	1.3	7	12.7	25.3	46.7	47.3	39	34	15.3	2.7	0	0	0	0	0
0	0	0	0	1.3	5.3	8.3	15.3	24.7	23.3	18	12.3	4.3	0.7	0	0	0	0	0
0	0	0	0	1	4.3	8	10	13.3	10.7	6	2	0.3	0	0	0	0	0	0
0	0	0	0	1	2.7	4.3	5	5	2.3	0.7	0	0	0	0	0	0	0	0
0	0	0	0.3	1.3	2	1.7	1.7	1	0.3	0	0	0	0	0	0	0	0	0
0	0	0	0.7	2.7	2.7	1	0.7	0.3	0	0	0	0	0	0	0	0	0	0
0	0	0	1.3	3.7	2.7	1.3	0.3	0	0	0	0	0	0	0	0	0	0	0
0	0	0.7	3	4.7	3.3	1.7	0.7	0	0	0	0	0	0	0	0	0	0	0
0	0	0.7	3	3.7	2	0.7	0	0	0	0	0	0	0	0	0	0	0	0
0	0	0.7	3	2	1	0.3	0	0	0	0	0	0	0	0	0	0	0	0
0	0.3	1.3	2.7	2	1.3	0.7	0.3	0	0	0	0	0	0	0	0	0	0	0
0	0.3	2.3	2.7	2.3	2.7	2	1	0.3	0	0	0	0	0	0	0	0	0	0
0	0.7	2.3	2.7	2.7	2.7	3	1.7	0.7	0	0	0	0	0	0	0	0	0	0
0	0.7	2	3	2.7	2.3	2	1.7	1	0.7	0.3	0.3	0	0	0	0	0	0	0
0	0.3	1.3	2.3	2.3	1.7	1.7	1.7	1.3	1	0.7	1	0.7	0.3	0	0	0	0	0
0	0	0.3	0.7	1	1.3	1.3	1.3	1.3	1	0.7	1	0.7	0.3	0	0	0	0	0
0	0	0	0	0	0.7	1	0.7	0.7	0.3	0.3	0.3	0	0	0	0	0	0	0
0	0	0	0	0	0	0.3	0	0	0	0	0	0	0	0	0	0	0	0
0	0	0	0	0	0	0	0	0	0	0	0	0	0	0	0	0	0	0
0	0	0	0	0	0	0	0	0	0	0	0	0	0	0	0	0	0	0
0	0	0	0	0	0	0	0	0	0	0	0	0	0	0	0	0	0	0
0	0	0	0	0	0	0	0	0	0	0	0	0	0	0	0	0	0	0
0	0	0	0	0	0	0	0	0	0	0	0	0	0	0	0	0	0	0
0	0	0	0	0	0	0	0	0	0	0	0	0	0	0	0	0	0	0
0	0	0	0	0	0	0	0	0	0	0	0	0	0	0	0	0	0	0
0	0	0	0	0	0	0	0	0	0	0	0	0	0	0	0	0	0	0
0	0	0	0	0	0	0	0	0	0	0	0	0	0	0	0	0	0	0
Frame 31 (62.00 ms)
0	0	0	0	0	0	0	0	0	0	0.3	0	0	0	0	0	0	0	0
0	0	0	0	0	0	0.3	1	3.3	5	3.3	2.3	1	0.3	0	0	0	0	0
0	0	0	0	0	0.3	2.3	8.3	20.3	29.3	18	13	6.3	1.7	0.3	0	0	0	0
0	0	0	0	0.3	2.7	9.7	18.7	36.3	52	34	25	14.7	6.3	1	0	0	0	0
0	0	0	0	1	7.3	17	22.7	35.3	46.3	35.7	35	25	10.7	1.7	0	0	0	0
0	0	0	0	1.3	8.3	16	25.7	42	46.3	35	32.3	22.3	7.3	0.7	0	0	0	0
0	0	0	0	1.3	7	12.7	25.3	46.7	47.3	39	34.3	16	3	0.3	0	0	0	0
0	0	0	0	1.3	5.3	8.7	15.7	25	23.7	18.3	13	4.7	0.7	0	0	0	0	0
0	0	0	0	1	4.7	8.3	10.7	14.3	11.7	6.7	2.3	0.3	0	0	0	0	0	0
0	0	0	0.3	1.3	3	4.7	6	6.3	3	1	0.3	0	0	0	0	0	0	0
0	0	0	0.3	1.7	2.3	2	2.3	1.3	0.3	0	0	0	0	0	0	0	0	0
0	0	0	0.7	3.3	3.3	1.7	1.7	0.3	0	0	0	0	0	0	0	0	0	0
0	0	0.3	2	4.3	3.7	1.7	1	0	0	0	0	0	0	0	0	0	0	0
0	0	0.7	4	5.7	4.3	2.3	1.3	0.3	0	0	0	0	0	0	0	0	0	0
0	0	0.7	3.7	4.7	2.7	1	0.3	0	0	0	0	0	0	0	0	0	0	0
0	0	1	3.7	2.7	1.3	0.7	0	0	0	0	0	0	0	0	0	0	0	0
0	0.3	2	3.7	2.3	1.7	1	0.7	0	0	0	0	0	0	0	0	0	0	0
0	0.7	3	3.7	3	3.3	2.7	1.7	0.3	0	0	0	0	0	0	0	0	0	0
0	1	3	3.3	3.3	3.3	3.3	2.3	1	0.3	0	0	0	0	0	0	0	0	0
0	1	2.7	3.7	3	2.7	2.3	2	1.7	1	0.7	0.3	0.3	0	0	0	0	0	0
0	0.3	1.7	2.7	2.7	2.3	2.3	2	1.7	1.3	1	1.3	1	0.7	0	0	0	0	0
0	0	0.3	1.3	1.3	1.7	1.7	1.7	2	1.3	1	1	1	0.7	0	0	0	0	0
0	0	0	0.3	0.3	1	1.7	1	1.3	1	0.7	0.3	0.3	0	0	0	0	0	0
0	0	0	0	0	0.3	0.3	0.3	0.3	0.3	0	0	0	0	0	0	0	0	0
0	0	0	0	0	0	0	0	0	0	0	0	0	0	0	0	0	0	0
0	0	0	0	0	0	0	0	0	0	0	0	0	0	0	0	0	0	0
0	0	0	0	0	0	0	0	0	0	0	0	0	0	0	0	0	0	0
0	0	0	0	0	0	0	0	0	0	0	0	0	0	0	0	0	0	0
0	0	0	0	0	0	0	0	0	0	0	0	0	0	0	0	0	0	0
0	0	0	0	0	0	0	0	0	0	0	0	0	0	0	0	0	0	0
0	0	0	0	0	0	0	0	0	0	0	0	0	0	0	0	0	0	0
0	0	0	0	0	0	0	0	0	0	0	0	0	0	0	0	0	0	0
0	0	0	0	0	0	0	0	0	0	0	0	0	0	0	0	0	0	0
Frame 32 (64.00 ms)
0	0	0	0	0	0	0	0	0	0	0	0	0	0	0	0	0	0	0
0	0	0	0	0	0	0	1	3	4.7	3	2	1	0	0	0	0	0	0
0	0	0	0	0	0.3	2	6.7	18.3	27.3	17	12.3	6	1.7	0.3	0	0	0	0
0	0	0	0	0	2	8.3	17	33.7	48	32.7	24	14	6.3	1	0	0	0	0
0	0	0	0	0.7	6.3	16.3	22	34	44.3	34.7	33.3	24	11	1.7	0	0	0	0
0	0	0	0	1.3	8	15.7	24.7	38.7	43.3	34.3	32.3	22.7	8	1	0	0	0	0
0	0	0	0	1.3	7	12.7	24.7	43.3	46	39.3	34.3	16.7	3.7	0.3	0	0	0	0
0	0	0	0	1.3	5.7	9	15.3	24.7	24	19	13.7	5.3	1	0	0	0	0	0
0	0	0	0	1.3	5	8.7	11.3	15	12.7	7.3	2.7	0.7	0	0	0	0	0	0
0	0	0	0.3	1.3	3.3	5	6.3	7	3.7	1.3	0.3	0	0	0	0	0	0	0
0	0	0	0.3	2	2.7	2.3	2.7	2	0.7	0	0	0	0	0	0	0	0	0
0	0	0	1	4	3.7	2.3	2.3	0.7	0	0	0	0	0	0	0	0	0	0
0	0	0.3	2.3	5	4	2.3	1.3	0.3	0	0	0	0	0	0	0	0	0	0
0	0	0.7	4.7	6.3	5	3.3	2.7	0.7	0	0	0	0	0	0	0	0	0	0
0	0	0.7	4.3	5.3	3	1.3	0.7	0	0	0	0	0	0	0	0	0	0	0
0	0	1.3	4.3	3.3	1.7	0.7	0	0	0	0	0	0	0	0	0	0	0	0
0	0.3	2.3	4.3	2.7	2	1.3	0.7	0	0	0	0	0	0	0	0	0	0	0
0	1	3.3	4	3.7	4	3	2	0.7	0	0	0	0	0	0	0	0	0	0
0	1.3	3.7	4	4	4	4	2.7	1.7	0.7	0.3	0	0	0	0	0	0	0	0
0	1	3	4	3.7	3	2.7	2.3	2	1.3	1	1	0.3	0.3	0	0	0	0	0
0	0.7	2	3.3	3.3	2.7	2.3	2.3	2.3	2	1.7	1.7	1.3	1	0.3	0	0	0	0
0	0	0.7	2	1.7	2	2	2	2.3	2	1.3	1.7	1.3	1	0.3	0	0	0	0
0	0	0	0.3	0.7	1.3	2	1.3	2	1.3	1	0.7	0.7	0.3	0	0	0	0	0
0	0	0	0	0	0.3	0.3	0.3	0.7	0.3	0.3	0	0	0	0	0	0	0	0
0	0	0	0	0	0	0	0	0	0	0	0	0	0	0	0	0	0	0
0	0	0	0	0	0	0	0	0	0	0	0	0	0	0	0	0	0	0
0	0	0	0	0	0	0	0	0	0	0	0	0	0	0	0	0	0	0
0	0	0	0	0	0	0	0	0	0	0	0	0	0	0	0	0	0	0
0	0	0	0	0	0	0	0	0	0	0	0	0	0	0	0	0	0	0
0	0	0	0	0	0	0	0	0	0	0	0	0	0	0	0	0	0	0
0	0	0	0	0	0	0	0	0	0	0	0	0	0	0	0	0	0	0
0	0	0	0	0	0	0	0	0	0	0	0	0	0	0	0	0	0	0
0	0	0	0	0	0	0	0	0	0	0	0	0	0	0	0	0	0	0
Frame 33 (66.00 ms)
0	0	0	0	0	0	0	0	0	0	0	0	0	0	0	0	0	0	0
0	0	0	0	0	0	0	0.7	2.7	4.3	2.7	1.7	0.7	0	0	0	0	0	0
0	0	0	0	0	0.3	1.3	5.7	16.7	25.3	15.7	11	5.3	1.7	0.3	0	0	0	0
0	0	0	0	0	1.7	7.3	15.7	31.3	44.3	30.7	22.7	13.3	6.3	1	0	0	0	0
0	0	0	0	0.7	5.3	15.3	20.7	32.7	42.7	32.7	32	23	11.3	1.7	0	0	0	0
0	0	0	0	1	7	14.7	23.3	38.3	42.7	32	30.7	22.7	8.3	1	0	0	0	0
0	0	0	0	1	6.7	12.7	24.3	43.3	45.7	36.7	34	17	4	0.3	0	0	0	0
0	0	0	0	1.3	5.7	9	15.7	25	24.3	18.7	14	6	1	0	0	0	0	0
0	0	0	0	1.3	5.3	9	11.7	15.7	13.3	8.3	3.3	1	0	0	0	0	0	0
0	0	0	0.3	1.7	3.7	5.7	7	8	5	1.7	0.3	0	0	0	0	0	0	0
0	0	0	0.3	2.3	3	2.7	3	2.3	0.7	0	0	0	0	0	0	0	0	0
0	0	0	1	4.3	4	2.3	2.7	1	0	0	0	0	0	0	0	0	0	0
0	0	0.3	2.7	5.3	4.3	2.7	2	0.3	0	0	0	0	0	0	0	0	0	0
0	0	1	5	7	5.7	4	3.3	0.7	0	0	0	0	0	0	0	0	0	0
0	0	1	5	6	3.7	1.7	1	0.3	0	0	0	0	0	0	0	0	0	0
0	0	1.3	5	3.7	1.7	0.7	0	0	0	0	0	0	0	0	0	0	0	0
0	0.3	2.7	4.7	3	2.3	1.3	0.7	0	0	0	0	0	0	0	0	0	0	0
0	1	3.7	4.3	4	4.3	3.3	2.3	1	0	0	0	0	0	0	0	0	0	0
0	1.3	3.7	4.3	4.3	4.3	4.3	3.3	2.3	0.7	0.3	0.3	0	0	0	0	0	0	0
0.3	1.3	3.3	4.3	4	3.3	2.7	2.7	2.3	1.7	1.7	1.3	0.7	0.7	0	0	0	0	0
0	0.7	2.3	3.7	3.7	3	2.7	2.7	2.7	2.7	2	2.3	1.7	1.7	0.7	0	0	0	0
0	0	1	2.3	2	2.3	2.3	2.3	3	2.7	2	2	2	1.7	0.7	0	0	0	0
0	0	0	0.3	1	2	2.7	2	2.3	1.7	1.3	1	1	0.7	0.3	0	0	0	0
0	0	0	0	0	0.3	0.7	1	1.3	1	0.7	0.3	0	0	0	0	0	0	0
0	0	0	0	0	0	0	0	0.3	0	0	0	0	0	0	0	0	0	0
0	0	0	0	0	0	0	0	0	0	0	0	0	0	0	0	0	0	0
0	0	0	0	0	0	0	0	0	0	0	0	0	0	0	0	0	0	0
0	0	0	0	0	0	0	0	0	0	0	0	0	0	0	0	0	0	0
0	0	0	0	0	0	0	0	0	0	0	0	0	0	0	0	0	0	0
0	0	0	0	0	0	0	0	0	0	0	0	0	0	0	0	0	0	0
0	0	0	0	0	0	0	0	0	0	0	0	0	0	0	0	0	0	0
0	0	0	0	0	0	0	0	0	0	0	0	0	0	0	0	0	0	0
0	0	0	0	0	0	0	0	0	0	0	0	0	0	0	0	0	0	0
Frame 34 (68.00 ms)
0	0	0	0	0	0	0	0	0	0	0	0	0	0	0	0	0	0	0
0	0	0	0	0	0	0	0.7	2.3	3.7	2.3	1.7	0.7	0	0	0	0	0	0
0	0	0	0	0	0	1	5	14.7	23.3	14.7	10.3	5	1.7	0.3	0	0	0	0
0	0	0	0	0	1.3	6.3	14.3	29.3	41.3	29	21.7	12.7	6.3	1	0	0	0	0
0	0	0	0	0.3	4.3	14	19.7	31	39.7	30.7	30.3	22.7	11.3	1.7	0	0	0	0
0	0	0	0	1	6	13.7	21.7	36	40.3	30.3	29.7	22.3	9	1	0	0	0	0
0	0	0	0	1	6	12	22.7	41.3	45	36	31.7	17	4.3	0.3	0	0	0	0
0	0	0	0	1	5.3	8.7	15.3	24.7	24.3	18.7	13.7	6.3	1.3	0	0	0	0	0
0	0	0	0	1.3	5.3	9.3	12	16	13.7	8.7	4	1	0	0	0	0	0	0
0	0	0	0.3	1.7	4	5.7	7.3	8.7	5.7	2	0.7	0	0	0	0	0	0	0
0	0	0	0.3	2.7	3.3	2.7	3.3	3	1.3	0	0	0	0	0	0	0	0	0
0	0	0	1	4.7	4.3	2.7	3.3	1.3	0.3	0	0	0	0	0	0	0	0	0
0	0	0.3	2.7	5.7	4.7	3	2.3	0.7	0	0	0	0	0	0	0	0	0	0
0	0	1	5.7	7.7	6.3	4.7	4.7	1.3	0	0	0	0	0	0	0	0	0	0
0	0	1.3	5.3	6.7	4	2	1.3	0.3	0	0	0	0	0	0	0	0	0	0
0	0	1.3	5.3	4	2	0.7	0.3	0	0	0	0	0	0	0	0	0	0	0
0	0.3	3	5.3	3.7	2.7	1.7	1	0.3	0	0	0	0	0	0	0	0	0	0
0	1.3	4	5	4.7	5	4	3	1	0.3	0	0	0	0	0	0	0	0	0
0.3	1.7	4	4.7	4.7	4.7	4.7	4	3	1.3	0.7	0.3	0	0	0	0	0	0	0
0.3	1.3	3.3	4.7	4.3	3.3	3	3	3	2.3	2	1.7	1	0.7	0.3	0	0	0	0
0	0.7	2.7	4	3.7	3	3	3.3	3.3	3	2.7	3	2.3	2	0.7	0	0	0	0
0	0	1	2.7	2.3	2.3	2.3	2.7	3.7	3.3	2.3	2.7	2.3	2	1	0	0	0	0
0	0	0	0.7	1	2.3	3	2.3	3.3	2.3	2	1.7	1.3	1.3	0.3	0	0	0	0
0	0	0	0	0.3	0.7	1	1.3	2.3	2	1	0.7	0.3	0.3	0	0	0	0	0
0	0	0	0	0	0	0	0.3	0.3	0.3	0	0	0	0	0	0	0	0	0
0	0	0	0	0	0	0	0	0	0	0	0	0	0	0	0	0	0	0
0	0	0	0	0	0	0	0	0	0	0	0	0	0	0	0	0	0	0
0	0	0	0	0	0	0	0	0	0	0	0	0	0	0	0	0	0	0
0	0	0	0	0	0	0	0	0	0	0	0	0	0	0	0	0	0	0
0	0	0	0	0	0	0	0	0	0	0	0	0	0	0	0	0	0	0
0	0	0	0	0	0	0	0	0	0	0	0	0	0	0	0	0	0	0
0	0	0	0	0	0	0	0	0	0	0	0	0	0	0	0	0	0	0
0	0	0	0	0	0	0	0	0	0	0	0	0	0	0	0	0	0	0
Frame 35 (70.00 ms)
0	0	0	0	0	0	0	0	0	0	0	0	0	0	0	0	0	0	0
0	0	0	0	0	0	0	0.3	2	3.3	2	1.3	0.7	0	0	0	0	0	0
0	0	0	0	0	0	1	4.3	13.3	21.7	13.7	9.7	4.7	1.3	0.3	0	0	0	0
0	0	0	0	0	1	5.7	13.3	28	39	27.3	20.3	12.3	6.3	1	0	0	0	0
0	0	0	0	0.3	3.7	13	18.7	29.3	37.7	29.3	29	22	11.3	1.7	0	0	0	0
0	0	0	0	0.7	5.3	13	20.3	34.3	38.3	29	28.3	22.3	9.3	1.3	0	0	0	0
0	0	0	0	1	5.7	11.3	21	39.7	41.7	34	30	16.7	5	0.7	0	0	0	0
0	0	0	0	1	5	8.7	15.3	24.7	23.7	18.3	13.7	6.7	1.3	0	0	0	0	0
0	0	0	0	1.3	5.3	9.3	12.3	16.3	14.3	9.3	4.7	1.3	0	0	0	0	0	0
0	0	0	0.3	1.7	4	6	7.7	9.3	6.7	2.3	0.7	0	0	0	0	0	0	0
0	0	0	0.3	2.7	3.3	3	3.7	3.7	1.7	0.3	0	0	0	0	0	0	0	0
0	0	0	1	5	4.7	3	3.7	2	0.3	0	0	0	0	0	0	0	0	0
0	0	0.3	2.7	6	5	3.3	2.7	1	0	0	0	0	0	0	0	0	0	0
0	0	1	6	8	6.7	5.3	5.3	1.7	0	0	0	0	0	0	0	0	0	0
0	0	1.3	6	7	4.3	2.3	1.7	0.3	0	0	0	0	0	0	0	0	0	0
0	0	1.7	5.7	4.7	2.3	1	0.3	0	0	0	0	0	0	0	0	0	0	0
0	0.7	3	5.7	4	3	2	1	0.3	0	0	0	0	0	0	0	0	0	0
0	1.3	4.3	5.3	5	5.7	4.3	3.3	1.3	0.3	0	0	0	0	0	0	0	0	0
0.3	1.7	4.3	5	5	5	5	4.3	3.7	1.7	0.7	0.3	0.3	0	0	0	0	0	0
0.3	1.7	3.7	5	4.7	3.7	3.3	3.3	3.7	3	2.3	2	1.3	1	0.3	0	0	0	0
0	1	2.7	4.3	4	3.3	3.3	3.7	4	3.7	3.3	3.3	2.7	2.7	1.3	0.3	0	0	0
0	0.3	1	3	2.7	3	3	3	4	4	2.7	3	3	2.7	1.7	0.3	0	0	0
0	0	0	0.7	1.7	2.7	3.7	3	4	3.3	2.7	2.3	1.7	1.7	1	0	0	0	0
0	0	0	0	0.3	0.7	1.3	2.3	3.3	3	2	1.3	0.7	0.3	0	0	0	0	0
0	0	0	0	0	0	0.3	0.3	0.7	0.7	0.3	0.3	0	0	0	0	0	0	0
0	0	0	0	0	0	0	0	0	0	0	0	0	0	0	0	0	0	0
0	0	0	0	0	0	0	0	0	0	0	0	0	0	0	0	0	0	0
0	0	0	0	0	0	0	0	0	0	0	0	0	0	0	0	0	0	0
0	0	0	0	0	0	0	0	0	0	0	0	0	0	0	0	0	0	0
0	0	0	0	0	0	0	0	0	0	0	0	0	0	0	0	0	0	0
0	0	0	0	0	0	0	0	0	0	0	0	0	0	0	0	0	0	0
0	0	0	0	0	0	0	0	0	0	0	0	0	0	0	0	0	0	0
0	0	0	0	0	0	0	0	0	0	0	0	0	0	0	0	0	0	0
Frame 36 (72.00 ms)
0	0	0	0	0	0	0	0	0	0	0	0	0	0	0	0	0	0	0
0	0	0	0	0	0	0	0.3	1.7	3	2	1.3	0.7	0	0	0	0	0	0
0	0	0	0	0	0	0.7	3.7	11.7	19.7	12.7	9	4.3	1.3	0.3	0	0	0	0
0	0	0	0	0	0.7	5	12.3	25.7	36	26	19.7	12	6	1	0	0	0	0
0	0	0	0	0.3	3	12	18	28	36	28.7	28	21	11.3	1.7	0	0	0	0
0	0	0	0	0.7	4.7	12.3	19.7	33	36.3	28	27.7	20.7	9.3	1.3	0	0	0	0
0	0	0	0	0.7	5	11	20.7	39	40	32.7	30	16.7	5.3	0.7	0	0	0	0
0	0	0	0	1	5	8.7	15	24.3	23.3	18.3	14	7.3	1.7	0	0	0	0	0
0	0	0	0	1	5.3	9.7	12.3	16.7	14.7	9.7	5.3	1.7	0	0	0	0	0	0
0	0	0	0.3	1.7	4.3	6.3	8.3	10	7.7	2.7	1	0	0	0	0	0	0	0
0	0	0	0.3	3	3.7	3.3	4	4.3	2	0.3	0	0	0	0	0	0	0	0
0	0	0	1	5.3	5	3.3	4.3	2.7	0.7	0	0	0	0	0	0	0	0	0
0	0	0.3	2.7	6.3	5.3	3.7	3.3	1.3	0.3	0	0	0	0	0	0	0	0	0
0	0	1	6	8.7	7.3	6	6.3	2.3	0.3	0	0	0	0	0	0	0	0	0
0	0	1.3	6	7.3	5	2.7	2	0.7	0	0	0	0	0	0	0	0	0	0
0	0	1.7	6	4.7	2.7	1	0.7	0	0	0	0	0	0	0	0	0	0	0
0	0.7	3.7	6	4.3	3.3	2	1.3	0.3	0	0	0	0	0	0	0	0	0	0
0	1.3	4.7	5.7	5.3	6	4.7	3.7	1.7	0.3	0	0	0	0	0	0	0	0	0
0.3	2	4.7	5.3	5.3	5.3	5.3	4.7	4	2	1	0.7	0.3	0.3	0	0	0	0	0
0.3	1.7	4	5.3	5	4	3.7	3.7	4	3.3	2.7	2	1.3	1	0.3	0	0	0	0
0	1	3	4.7	4.3	3.7	3.7	4	4.3	4.3	3.7	3.7	3	3	1.7	0.3	0	0	0
0	0.3	1.3	3.3	3	3.3	3.3	3.7	4.3	4.7	3.3	3.7	3.3	3	1.7	0.3	0	0	0
0	0	0.3	1	2	3.3	4	3.7	4.7	4	3.3	2.7	2	2	1	0.3	0	0	0
0	0	0	0	0.3	1	2	3	4	3.7	3	2	1	1	0.3	0	0	0	0
0	0	0	0	0	0	0.3	0.7	1	0.7	0.7	0.3	0	0	0	0	0	0	0
0	0	0	0	0	0	0	0	0	0	0	0	0	0	0	0	0	0	0
0	0	0	0	0	0	0	0	0	0	0	0	0	0	0	0	0	0	0
0	0	0	0	0	0	0	0	0	0	0	0	0	0	0	0	0	0	0
0	0	0	0	0	0	0	0	0	0	0	0	0	0	0	0	0	0	0
0	0	0	0	0	0	0	0	0	0	0	0	0	0	0	0	0	0	0
0	0	0	0	0	0	0	0	0	0	0	0	0	0	0	0	0	0	0
0	0	0	0	0	0	0	0	0	0	0	0	0	0	0	0	0	0	0
0	0	0	0	0	0	0	0	0	0	0	0	0	0	0	0	0	0	0
Frame 37 (74.00 ms)
0	0	0	0	0	0	0	0	0	0	0	0	0	0	0	0	0	0	0
0	0	0	0	0	0	0	0.3	1.3	3	1.7	1.3	0.7	0	0	0	0	0	0
0	0	0	0	0	0	0.7	3	10.7	18.7	11.7	8.3	4	1.3	0.3	0	0	0	0
0	0	0	0	0	0.7	4.3	11.3	24.7	35	25	19	11.3	6	1	0	0	0	0
0	0	0	0	0	2.7	11	16.7	27	35.3	27.3	27.3	20.7	11.3	1.7	0	0	0	0
0	0	0	0	0.3	4.3	11.7	18.7	32	36.3	27.7	27	20.7	9.7	1.3	0	0	0	0
0	0	0	0	0.7	4.7	11	20	38	39.7	32.7	29	16.7	5.7	0.7	0	0	0	0
0	0	0	0	1	5	8.7	15	24.3	23.3	18.3	14	7.7	1.7	0	0	0	0	0
0	0	0	0	1.3	5.3	9.7	12.7	16.7	15	10	5.7	1.7	0.3	0	0	0	0	0
0	0	0	0.3	1.7	4.3	6.7	8.7	10	8	3.3	1	0	0	0	0	0	0	0
0	0	0	0.3	3	4	3.7	4.3	4.7	2.7	0.7	0	0	0	0	0	0	0	0
0	0	0	1.3	5.3	5.3	3.7	5	3.7	1	0	0	0	0	0	0	0	0	0
0	0	0.3	3	6.7	5.7	4	3.7	1.7	0.3	0	0	0	0	0	0	0	0	0
0	0	1	6.3	9	7.7	6.7	7.3	3	0.3	0	0	0	0	0	0	0	0	0
0	0	1.3	6.7	8.3	5.3	2.7	2.3	1	0	0	0	0	0	0	0	0	0	0
0	0.3	2	6.7	5	2.7	1.3	0.7	0	0	0	0	0	0	0	0	0	0	0
0	0.7	4	6.7	4.7	3.3	2.3	1.7	0.3	0	0	0	0	0	0	0	0	0	0
0	1.7	5	6	5.7	6.7	5	4	2	0.7	0	0	0	0	0	0	0	0	0
0.3	2	5	5.7	6	6	6	5	4.7	2	1	0.7	0.3	0.3	0	0	0	0	0
0.3	2	4.3	5.7	5.3	4.3	4	4	4.3	3.7	3	2.3	1.7	1.3	0.3	0	0	0	0
0	1.3	3.3	5	5	4	4	4.3	4.7	4.7	4	4	3	3	1.7	0.3	0	0	0
0	0.3	1.3	3.7	3.3	3.7	3.7	4	5	5	3.3	3.7	3.3	3	2	0.7	0	0	0
0	0	0.3	1	2.3	3.7	5	4.7	6	5	4	3	2.3	2.3	1.3	0.3	0	0	0
0	0	0	0	0.3	1.3	2.7	3.7	5	4.3	3.7	3	1.7	1.3	0.7	0	0	0	0
0	0	0	0	0	0	0.3	1	1.3	1	0.7	0.7	0.3	0.3	0	0	0	0	0
0	0	0	0	0	0	0	0	0	0	0	0	0	0	0	0	0	0	0
0	0	0	0	0	0	0	0	0	0	0	0	0	0	0	0	0	0	0
0	0	0	0	0	0	0	0	0	0	0	0	0	0	0	0	0	0	0
0	0	0	0	0	0	0	0	0	0	0	0	0	0	0	0	0	0	0
0	0	0	0	0	0	0	0	0	0	0	0	0	0	0	0	0	0	0
0	0	0	0	0	0	0	0	0	0	0	0	0	0	0	0	0	0	0
0	0	0	0	0	0	0	0	0	0	0	0	0	0	0	0	0	0	0
0	0	0	0	0	0	0	0	0	0	0	0	0	0	0	0	0	0	0
Frame 38 (76.00 ms)
0	0	0	0	0	0	0	0	0	0	0	0	0	0	0	0	0	0	0
0	0	0	0	0	0	0	0.3	1.3	2.7	1.7	1	0.7	0	0	0	0	0	0
0	0	0	0	0	0	0.3	2.7	9.7	17.7	11.3	8	4	1.3	0.3	0	0	0	0
0	0	0	0	0	0.7	3.7	10.3	23.7	33.7	24.3	18.3	11	6	1	0	0	0	0
0	0	0	0	0	2.3	10.3	16.3	26	34.3	27	26.7	20	11.3	2	0	0	0	0
0	0	0	0	0.3	3.7	11	18	31	35	27	27	20.7	10	1.3	0	0	0	0
0	0	0	0	0.7	4.3	10.7	19.7	37.7	38.3	31.7	29	17	6	0.7	0	0	0	0
0	0	0	0	0.7	4.3	8.3	15	24.3	23	18	14.3	8	2	0	0	0	0	0
0	0	0	0	1	5.3	9.7	12.7	17	15.3	10.7	6.3	2	0.3	0	0	0	0	0
0	0	0	0.3	1.7	4.3	6.7	8.7	10.3	8.7	4	1.3	0.3	0	0	0	0	0	0
0	0	0	0.7	3	4	3.7	4.7	5.3	3	0.7	0	0	0	0	0	0	0	0
0	0	0	1.3	5.7	5.7	4.3	5.3	4	1.3	0	0	0	0	0	0	0	0	0
0	0	0.3	3.3	7	6	4.7	4.3	2.3	0.3	0	0	0	0	0	0	0	0	0
0	0	1.3	7	9.7	8.3	7.3	8.3	3.7	0.3	0	0	0	0	0	0	0	0	0
0	0	1.3	7	8.7	5.7	3	2.7	1.3	0	0	0	0	0	0	0	0	0	0
0	0.3	2.3	7	5.3	3	1.3	0.7	0.3	0	0	0	0	0	0	0	0	0	0
0	0.7	4.3	7	4.7	3.7	2.7	1.7	0.3	0	0	0	0	0	0	0	0	0	0
0	1.7	5.3	6.7	6	7	5.3	4.3	2.3	0.7	0	0	0	0	0	0	0	0	0
0.3	2.3	5.3	6.3	6.3	6	6.3	5.7	5	2.7	1.3	1	0.7	0.3	0	0	0	0	0
0.3	2.3	4.3	6	5.7	4.7	4	4.3	4.7	4	3.3	2.7	2	1.3	0.3	0	0	0	0
0.3	1.3	3.7	5.3	5	4.3	4.3	4.7	5	5	4.3	4.3	3.3	3.3	2	0.3	0	0	0
0	0.3	1.7	4	4	4	4	4.3	5.3	5.3	3.7	4	3.7	3.3	2.3	0.7	0	0	0
0	0	0.3	1.3	3	4.3	5.7	5	6.3	5.3	4.3	3.7	2.7	2.7	1.7	0.3	0	0	0
0	0	0	0	0.7	1.7	3	4.3	5.7	5	4.3	3.7	2.3	2	0.7	0	0	0	0
0	0	0	0	0	0.3	0.7	1.3	2	1.7	1	0.7	0.3	0.3	0	0	0	0	0
0	0	0	0	0	0	0	0	0.3	0.3	0	0	0	0	0	0	0	0	0
0	0	0	0	0	0	0	0	0	0	0	0	0	0	0	0	0	0	0
0	0	0	0	0	0	0	0	0	0	0	0	0	0	0	0	0	0	0
0	0	0	0	0	0	0	0	0	0	0	0	0	0	0	0	0	0	0
0	0	0	0	0	0	0	0	0	0	0	0	0	0	0	0	0	0	0
0	0	0	0	0	0	0	0	0	0	0	0	0	0	0	0	0	0	0
0	0	0	0	0	0	0	0	0	0	0	0	0	0	0	0	0	0	0
0	0	0	0	0	0	0	0	0	0	0	0	0	0	0	0	0	0	0
Frame 39 (78.00 ms)
0	0	0	0	0	0	0	0	0	0	0	0	0	0	0	0	0	0	0
0	0	0	0	0	0	0	0.3	1	2.3	1.3	1	0.3	0	0	0	0	0	0
0	0	0	0	0	0	0.3	2.3	9	16.7	10.7	7.7	3.7	1.3	0.3	0	0	0	0
0	0	0	0	0	0.3	3.3	9.7	22.7	32.3	23.7	18	10.7	6	1	0	0	0	0
0	0	0	0	0	2	9.7	15.3	25.3	33	26	26	20	11.3	2	0	0	0	0
0	0	0	0	0.3	3.3	10.7	17.3	30.3	34	26.3	26	20.7	10.3	1.7	0	0	0	0
0	0	0	0	0.7	4	10	19	36.3	38	31.3	28.3	16.7	6.3	0.7	0	0	0	0
0	0	0	0	0.7	4.3	8.3	14.7	23	23	18.3	14	8.3	2	0	0	0	0	0
0	0	0	0	1	5.3	9.7	12.7	17	15.3	11	6.7	2	0.3	0	0	0	0	0
0	0	0	0.3	1.7	4.7	7	9	11	9.3	4.7	1.7	0.3	0	0	0	0	0	0
0	0	0	0.7	3	4.3	4	5	5.7	3.7	1	0	0	0	0	0	0	0	0
0	0	0	1.3	6	6	4.3	5.7	4.7	1.7	0.3	0	0	0	0	0	0	0	0
0	0	0.3	3.3	7.3	6.3	4.7	4.7	2.7	0.7	0	0	0	0	0	0	0	0	0
0	0	1.3	7	10	8.7	8	9	4	0.7	0	0	0	0	0	0	0	0	0
0	0	1.3	7.3	9	6	3.3	3	1.3	0.3	0	0	0	0	0	0	0	0	0
0	0.3	2.3	7.3	5.7	3	1.3	1	0.3	0	0	0	0	0	0	0	0	0	0
0	1	4.3	7.3	5.3	4	2.7	2	0.7	0	0	0	0	0	0	0	0	0	0
0.3	2	5.7	7	6.7	7.3	5.7	4.7	2.3	0.7	0	0	0	0	0	0	0	0	0
0.3	2.7	5.7	6.7	7	6.7	6.7	5.7	5.7	2.7	1.3	1	0.7	0.3	0	0	0	0	0
0.3	2.3	4.7	6.3	6.3	5	4.3	4.7	5	4.3	3.3	3	2	1.7	0.7	0	0	0	0
0.3	1.7	4	6	5.7	4.7	4.7	5	5.3	5.7	4.3	4.7	3.7	3.3	2	0.3	0	0	0
0	0.3	2	4.3	4.3	4.3	4.3	4.7	6	6	4.3	4.3	4	3.7	2.3	0.7	0	0	0
0	0	0.3	1.7	3.3	5	6	5.7	7.3	6.3	5	4	3	2.7	1.7	0.7	0	0	0
0	0	0	0.3	1	2	4	5	6.7	6	5	4.3	3	2.7	1	0.3	0	0	0
0	0	0	0	0	0.3	1	1.7	3.3	3	1.7	1	0.7	0.7	0	0	0	0	0
0	0	0	0	0	0	0	0.3	0.3	0.3	0	0	0	0	0	0	0	0	0
0	0	0	0	0	0	0	0	0	0	0	0	0	0	0	0	0	0	0
0	0	0	0	0	0	0	0	0	0	0	0	0	0	0	0	0	0	0
0	0	0	0	0	0	0	0	0	0	0	0	0	0	0	0	0	0	0
0	0	0	0	0	0	0	0	0	0	0	0	0	0	0	0	0	0	0
0	0	0	0	0	0	0	0	0	0	0	0	0	0	0	0	0	0	0
0	0	0	0	0	0	0	0	0	0	0	0	0	0	0	0	0	0	0
0	0	0	0	0	0	0	0	0	0	0	0	0	0	0	0	0	0	0
Frame 40 (80.00 ms)
0	0	0	0	0	0	0	0	0	0	0	0	0	0	0	0	0	0	0
0	0	0	0	0	0	0	0	1	2.3	1.3	1	0.3	0	0	0	0	0	0
0	0	0	0	0	0	0.3	2	8	15.3	10	7.3	3.7	1.3	0	0	0	0	0
0	0	0	0	0	0.3	3	9	21.3	30.7	23	17.7	10.3	5.3	1	0	0	0	0
0	0	0	0	0	1.7	8.7	15	24.3	32	25.3	25.7	19.7	11.3	1.7	0	0	0	0
0	0	0	0	0.3	2.7	10	16.7	29.3	33.7	26	25.7	19.7	10	1.7	0	0	0	0
0	0	0	0	0.3	3.7	9.7	18.7	35.7	37.3	31	28	16.7	6.3	1	0	0	0	0
0	0	0	0	0.7	4.3	8.3	14.7	22.7	22.7	18.3	14.3	8.3	2	0.3	0	0	0	0
0	0	0	0	1	5.3	10	13	17	15.7	11.3	7.3	2.3	0.3	0	0	0	0	0
0	0	0	0.3	1.7	4.7	7	9	11	9.7	5.3	2	0.3	0	0	0	0	0	0
0	0	0	0.7	3	4.3	4	5.3	6	4	1	0.3	0	0	0	0	0	0	0
0	0	0	1.3	6	6.3	4.7	6	5	2	0.3	0	0	0	0	0	0	0	0
0	0	0.3	3.3	7.7	6.7	5	5	3	0.7	0	0	0	0	0	0	0	0	0
0	0	1.3	7.3	10.7	9.3	8.3	10	4.7	0.7	0	0	0	0	0	0	0	0	0
0	0	1.7	7.7	9.7	6	3.3	3.3	1.7	0.3	0	0	0	0	0	0	0	0	0
0	0.3	2.3	7.7	6	3.3	1.7	1	0.3	0	0	0	0	0	0	0	0	0	0
0	1	4.7	8	5.7	4.3	3	2	0.7	0	0	0	0	0	0	0	0	0	0
0.3	2	6	7.3	7	8	6.3	5.3	2.7	0.7	0.3	0	0	0	0	0	0	0	0
0.3	2.7	5.7	7	7.3	7	7.3	6.3	6	3	1.7	1.3	1	0.3	0	0	0	0	0
0.3	2.7	5	6.7	6.7	5.3	5	5	5.3	4.7	3.7	3	2.3	1.7	0.7	0	0	0	0
0.3	1.7	4	6.3	6	5	5	5.7	5.7	6	4.7	4.7	3.7	3.7	2	0.7	0	0	0
0	0.3	2.3	4.7	4.7	5	5	5	6.3	6.3	4.7	4.7	4	3.7	2.7	1	0	0	0
0	0	0.3	1.7	3.7	5.7	6.7	6.3	8	7	5.7	4.3	3	3	2	0.7	0	0	0
0	0	0	0.3	1	2.7	4.7	6	7.7	6.7	6	5	3.3	3	1.3	0.3	0	0	0
0	0	0	0	0	0.3	1.3	2.3	4.3	4.7	2.7	1.3	1	0.7	0.3	0	0	0	0
0	0	0	0	0	0	0	0.3	0.7	0.7	0.3	0	0	0	0	0	0	0	0
0	0	0	0	0	0	0	0	0	0	0	0	0	0	0	0	0	0	0
0	0	0	0	0	0	0	0	0	0	0	0	0	0	0	0	0	0	0
0	0	0	0	0	0	0	0	0	0	0	0	0	0	0	0	0	0	0
0	0	0	0	0	0	0	0	0	0	0	0	0	0	0	0	0	0	0
0	0	0	0	0	0	0	0	0	0	0	0	0	0	0	0	0	0	0
0	0	0	0	0	0	0	0	0	0	0	0	0	0	0	0	0	0	0
0	0	0	0	0	0	0	0	0	0	0	0	0	0	0	0	0	0	0
Frame 41 (82.00 ms)
0	0	0	0	0	0	0	0	0	0	0	0	0	0	0	0	0	0	0
0	0	0	0	0	0	0	0	1	2	1.3	1	0.3	0	0	0	0	0	0
0	0	0	0	0	0	0.3	2	7.3	14.3	9.7	7	3.3	1.3	0	0	0	0	0
0	0	0	0	0	0.3	2.7	8.3	20	29	22.3	17	10	5.3	1	0	0	0	0
0	0	0	0	0	1.3	8	14	23	30.3	25	25.3	19	11	1.7	0	0	0	0
0	0	0	0	0.3	2.3	9.7	16	28	32	25.3	25.3	19.7	10.3	1.7	0	0	0	0
0	0	0	0	0.3	3.3	9.7	18.3	34.3	36	30.7	27.7	16.7	6.3	1	0	0	0	0
0	0	0	0	0.7	4	8.3	14.7	22.7	22.3	18.3	14.3	8.7	2.3	0.3	0	0	0	0
0	0	0	0	1	5.3	10	13	17	15.7	11.7	7.7	2.7	0.3	0	0	0	0	0
0	0	0	0.3	1.7	4.7	7.3	9.3	11.3	10.3	5.7	2.3	0.3	0	0	0	0	0	0
0	0	0	0.7	3	4.7	4.3	5.7	6.3	4.3	1.3	0.3	0	0	0	0	0	0	0
0	0	0	1.3	6	6.3	5	6.7	5.7	2.3	0.3	0	0	0	0	0	0	0	0
0	0	0.3	3.3	7.7	7	5.3	5.7	3.7	1	0	0	0	0	0	0	0	0	0
0	0	1.3	7.7	11	10	9.3	10.7	5	1	0	0	0	0	0	0	0	0	0
0	0	1.7	7.7	10	6.7	4	3.7	2	0.3	0	0	0	0	0	0	0	0	0
0	0.3	2.3	7.7	6.3	3.7	1.7	1.3	0.3	0	0	0	0	0	0	0	0	0	0
0	1	5	8	5.7	4.7	3.3	2.3	0.7	0	0	0	0	0	0	0	0	0	0
0.3	2	6	7.7	7.3	8.7	6.7	5.7	3	1	0.3	0.3	0.3	0	0	0	0	0	0
0.3	2.7	6	7.3	7.7	7.7	7.7	6.7	6.3	3.3	1.7	1.3	1.3	0.3	0	0	0	0	0
0.3	2.7	5	7	7	5.7	5.3	5.3	6	5	4	3.3	2.7	2	0.7	0	0	0	0
0.3	1.7	4.3	6.7	6.3	5.3	5	6	6.3	6.3	5	5	4	3.7	2.3	0.7	0	0	0
0	0.3	2.3	5	5	5	5	5.3	7	7	5	5	4.3	3.7	2.7	1	0	0	0
0	0	0.3	2	4	6	7.3	6.7	8.7	8	6.3	4.7	3.7	3.3	2.3	1	0	0	0
0	0	0	0.3	1	3	5	6.3	8.3	7.7	7	5.7	4	3.7	1.7	0.7	0	0	0
0	0	0	0	0	0.7	1.7	3.3	5.7	6.3	4	1.7	1	0.7	0.3	0	0	0	0
0	0	0	0	0	0	0.3	0.3	1	1.3	0.7	0	0	0	0	0	0	0	0
0	0	0	0	0	0	0	0	0	0	0	0	0	0	0	0	0	0	0
0	0	0	0	0	0	0	0	0	0	0	0	0	0	0	0	0	0	0
0	0	0	0	0	0	0	0	0	0	0	0	0	0	0	0	0	0	0
0	0	0	0	0	0	0	0	0	0	0	0	0	0	0	0	0	0	0
0	0	0	0	0	0	0	0	0	0	0	0	0	0	0	0	0	0	0
0	0	0	0	0	0	0	0	0	0	0	0	0	0	0	0	0	0	0
0	0	0	0	0	0	0	0	0	0	0	0	0	0	0	0	0	0	0
Frame 42 (84.00 ms)
0	0	0	0	0	0	0	0	0	0	0	0	0	0	0	0	0	0	0
0	0	0	0	0	0	0	0	0.7	2	1.3	1	0.3	0	0	0	0	0	0
0	0	0	0	0	0	0.3	1.7	7	13.3	9	6.3	3	1	0	0	0	0	0
0	0	0	0	0	0.3	2.3	7.7	19.3	27.7	21.7	16.3	9.7	5.3	1	0	0	0	0
0	0	0	0	0	1.3	7.3	13.7	22.3	29.3	24.3	24.3	18.7	11	1.7	0	0	0	0
0	0	0	0	0	2	9	15.3	27.3	31	24.7	25	19.3	10.3	1.7	0	0	0	0
0	0	0	0	0.3	3	9.3	17.7	34	35.3	30	27.3	16.7	6.7	1	0	0	0	0
0	0	0	0	0.7	3.7	8.3	14.3	22.3	22	18	14.3	8.7	2.3	0.3	0	0	0	0
0	0	0	0	1	5.3	10.3	13.3	17.3	16	12	8	3	0.3	0	0	0	0	0
0	0	0	0.3	1.7	4.7	7.3	9.7	12	10.7	6.3	2.7	0.7	0	0	0	0	0	0
0	0	0	0.7	3	4.7	4.3	6	7	5	1.7	0.3	0	0	0	0	0	0	0
0	0	0	1.3	6	6.7	5.3	7	6	3	0.3	0	0	0	0	0	0	0	0
0	0	0.3	3.3	8	7.3	6	6	4	1.3	0.3	0	0	0	0	0	0	0	0
0	0	1.3	7.7	11.3	10.3	10	11.7	5.7	1	0	0	0	0	0	0	0	0	0
0	0	1.7	8	10.3	7	4	4	2.3	0.3	0	0	0	0	0	0	0	0	0
0	0.3	2.7	8	6.3	3.7	1.7	1.3	0.3	0	0	0	0	0	0	0	0	0	0
0	1	5	8.7	5.7	4.7	3.3	2.7	1	0	0	0	0	0	0	0	0	0	0
0.3	2.3	6.3	8	7.7	8.7	7	6	3.3	1	0.3	0.3	0.3	0	0	0	0	0	0
0.3	3	6.3	7.7	8	7.7	8	7	7	4	2	1.7	1.3	0.7	0	0	0	0	0
0.3	2.7	5.3	7.3	7.3	5.7	5.3	5.7	6.3	5.3	4.3	3.7	2.7	2.3	1	0	0	0	0
0.3	2	4.7	6.7	6.7	5.7	5.3	6.3	6.7	6.7	5.3	5.3	4.3	4	2.7	0.7	0	0	0
0	0.7	2.7	5.3	5.3	5.3	5.3	6	7.3	7.3	5.3	5	4.7	4.3	3.3	1.3	0.3	0	0
0	0	0.7	2.3	4.3	6.3	7.7	7.3	9.3	8.7	6.7	5.3	4	4	2.7	1.3	0.3	0	0
0	0	0	0.3	1.3	3.3	5.7	7.3	9.3	8.7	7.7	6.7	4.7	4	2	0.7	0	0	0
0	0	0	0	0	0.7	2	4	6.7	8.3	5.7	2.7	1.7	1	0.7	0	0	0	0
0	0	0	0	0	0	0.3	0.7	1	1.7	1	0.3	0	0	0	0	0	0	0
0	0	0	0	0	0	0	0	0	0	0	0	0	0	0	0	0	0	0
0	0	0	0	0	0	0	0	0	0	0	0	0	0	0	0	0	0	0
0	0	0	0	0	0	0	0	0	0	0	0	0	0	0	0	0	0	0
0	0	0	0	0	0	0	0	0	0	0	0	0	0	0	0	0	0	0
0	0	0	0	0	0	0	0	0	0	0	0	0	0	0	0	0	0	0
0	0	0	0	0	0	0	0	0	0	0	0	0	0	0	0	0	0	0
0	0	0	0	0	0	0	0	0	0	0	0	0	0	0	0	0	0	0
Frame 43 (86.00 ms)
0	0	0	0	0	0	0	0	0	0	0	0	0	0	0	0	0	0	0
0	0	0	0	0	0	0	0	0.7	1.7	1	0.7	0.3	0	0	0	0	0	0
0	0	0	0	0	0	0.3	1.3	6.3	12.3	8.7	6	3	1	0	0	0	0	0
0	0	0	0	0	0.3	2	7.3	18.3	26	20.7	16	9.3	5	0.7	0	0	0	0
0	0	0	0	0	1.3	7	13	21.7	28	23.7	23.7	18	10.7	1.7	0	0	0	0
0	0	0	0	0	2	8.7	15	26.3	29.7	23.7	24	19	10.3	1.7	0	0	0	0
0	0	0	0	0.3	2.7	9	17	32.7	33.7	29	26.7	16.7	6.7	1	0	0	0	0
0	0	0	0	0.7	3.7	8	14	21.3	21.3	17.7	14.3	9	2.3	0.3	0	0	0	0
0	0	0	0	1	5.3	10.3	13.3	17	16	12	8.3	3.3	0.3	0	0	0	0	0
0	0	0	0.3	1.7	4.7	7.7	10	12	11	6.7	3	0.7	0	0	0	0	0	0
0	0	0	0.7	3	4.7	4.7	6	7	5.3	2	0.3	0	0	0	0	0	0	0
0	0	0	1.3	6.3	7	5.7	7.3	6.3	3.3	0.7	0	0	0	0	0	0	0	0
0	0	0.3	3.7	8	7.3	6	6.7	4.3	2	0.3	0	0	0	0	0	0	0	0
0	0	1.3	8	11.7	10.7	10.3	12.3	6.3	1.3	0	0	0	0	0	0	0	0	0
0	0	1.7	8.3	10.7	7.3	4.3	4.7	2.3	0.3	0	0	0	0	0	0	0	0	0
0	0.3	2.7	8.3	6.7	3.7	2	1.7	0.7	0	0	0	0	0	0	0	0	0	0
0	1	5.3	8.7	6	5	3.7	2.7	1	0	0	0	0	0	0	0	0	0	0
0.3	2.7	6.7	8.3	8	9.3	7.3	6.3	3.7	1.3	0.3	0.3	0.3	0	0	0	0	0	0
0.3	3.3	6.7	8	8.3	8	8.3	7.3	7.3	4.3	2.3	2	1.7	0.7	0	0	0	0	0
0.3	3	5.7	7.7	7.3	6	5.7	6	6.7	5.7	4.7	4	3	2.7	1	0.3	0	0	0
0.3	2.3	4.7	7	6.7	5.7	5.7	6.7	7.3	7.3	5.7	5.7	4.3	4.3	3	1	0	0	0
0	0.7	2.7	5.7	5.7	5.7	5.7	6.3	7.7	8	5.7	5.3	5	4.3	3.7	1.7	0.3	0	0
0	0	0.7	2.3	4.7	7	8	7.7	10	9.3	7.3	5.7	4	4.3	3	1.7	0.3	0	0
0	0	0	0.3	1.7	3.7	6	8	9.7	9.3	8.7	7.3	5	4.7	2.7	1	0	0	0
0	0	0	0	0	0.7	2.3	5	7.7	9.7	7.3	3.3	2	1.3	1	0.3	0	0	0
0	0	0	0	0	0	0.3	0.7	1.3	2	1.3	0.3	0.3	0	0	0	0	0	0
0	0	0	0	0	0	0	0	0	0	0	0	0	0	0	0	0	0	0
0	0	0	0	0	0	0	0	0	0	0	0	0	0	0	0	0	0	0
0	0	0	0	0	0	0	0	0	0	0	0	0	0	0	0	0	0	0
0	0	0	0	0	0	0	0	0	0	0	0	0	0	0	0	0	0	0
0	0	0	0	0	0	0	0	0	0	0	0	0	0	0	0	0	0	0
0	0	0	0	0	0	0	0	0	0	0	0	0	0	0	0	0	0	0
0	0	0	0	0	0	0	0	0	0	0	0	0	0	0	0	0	0	0
Frame 44 (88.00 ms)
0	0	0	0	0	0	0	0	0	0	0	0	0	0	0	0	0	0	0
0	0	0	0	0	0	0	0	0.7	1.7	1	0.7	0.3	0	0	0	0	0	0
0	0	0	0	0	0	0	1.3	5.7	11.3	8	5.7	2.7	1	0	0	0	0	0
0	0	0	0	0	0.3	1.7	7	17.3	25	20	15.3	9	4.7	0.7	0	0	0	0
0	0	0	0	0	1	6	12.3	20.7	27	22.7	23	17.3	10.3	1.7	0	0	0	0
0	0	0	0	0	1.7	8	14.3	25.7	28.7	23	23.3	18.3	10	1.7	0	0	0	0
0	0	0	0	0.3	2.7	8.7	16.3	31.7	32.7	28	26	16.3	6.7	1	0	0	0	0
0	0	0	0	0.3	3.3	8	13.7	21	21.3	17.3	14	9	2.3	0.3	0	0	0	0
0	0	0	0	0.7	5	10.3	13.3	17.3	16	12.3	8.7	3.3	0.3	0	0	0	0	0
0	0	0	0	1.3	5	7.7	10	12.3	11.3	7	3.3	0.7	0	0	0	0	0	0
0	0	0	0.7	3.3	5	4.7	6.3	7.3	5.7	2.3	0.7	0	0	0	0	0	0	0
0	0	0	1.3	6.7	7	5.7	7.7	7	4	0.7	0	0	0	0	0	0	0	0
0	0	0.3	3.7	8.3	8	6.3	6.7	5	2.3	0.3	0	0	0	0	0	0	0	0
0	0	1.3	8.3	12.3	11.3	11	13	6.7	1.3	0	0	0	0	0	0	0	0	0
0	0	1.7	8.7	11.3	7.7	4.7	5	3	0.7	0	0	0	0	0	0	0	0	0
0	0.3	3	8.7	7	4	2	1.7	0.7	0	0	0	0	0	0	0	0	0	0
0	1	5.7	9	6.3	5	3.7	3	1.3	0.3	0	0	0	0	0	0	0	0	0
0.3	2.7	7	8.7	8.3	9.7	7.7	6.7	4.3	1.3	0.3	0.3	0.3	0	0	0	0	0	0
0.3	3.3	6.7	8.3	8.7	8.3	8.3	7.7	8	4.7	2.3	2.3	2	0.7	0	0	0	0	0
0.3	3	5.7	8	8	6.3	5.7	6	7	6	5	4.3	3.3	3	1.3	0.3	0	0	0
0.3	2.3	5	7.3	7.3	6	6	7	7.7	7.7	6	6	4.7	4.7	3.3	1	0	0	0
0	0.7	2.7	5.7	6	6	6	6.7	8	8.3	6	6	5	4.7	4	2	0.3	0	0
0	0	0.7	2.7	5	7.3	8.3	8	10.7	9.7	7.7	6	4.7	4.7	3.7	2	0.3	0	0
0	0	0	0.3	1.7	4	6.3	8.3	10.7	10.3	9.7	8.3	6	5	3	1.3	0.3	0	0
0	0	0	0	0	0.7	2.7	5.7	8.3	11.3	9	4.3	2.7	2	1.7	0.3	0	0	0
0	0	0	0	0	0	0.3	1	1.3	2.3	1.7	0.7	0.3	0.3	0.3	0	0	0	0
0	0	0	0	0	0	0	0	0	0	0	0	0	0	0	0	0	0	0
0	0	0	0	0	0	0	0	0	0	0	0	0	0	0	0	0	0	0
0	0	0	0	0	0	0	0	0	0	0	0	0	0	0	0	0	0	0
0	0	0	0	0	0	0	0	0	0	0	0	0	0	0	0	0	0	0
0	0	0	0	0	0	0	0	0	0	0	0	0	0	0	0	0	0	0
0	0	0	0	0	0	0	0	0	0	0	0	0	0	0	0	0	0	0
0	0	0	0	0	0	0	0	0	0	0	0	0	0	0	0	0	0	0
Frame 45 (90.00 ms)
0	0	0	0	0	0	0	0	0	0	0	0	0	0	0	0	0	0	0
0	0	0	0	0	0	0	0	0.7	1.3	1	0.7	0.3	0	0	0	0	0	0
0	0	0	0	0	0	0	1.3	5.3	10.3	7.3	5.3	2.3	1	0	0	0	0	0
0	0	0	0	0	0.3	1.7	6.3	16.3	23.3	19	14.7	8.7	4.3	0.7	0	0	0	0
0	0	0	0	0	1	5.7	11.7	19.7	25.7	21.7	22.3	17	10	1.7	0	0	0	0
0	0	0	0	0	1.7	7.7	13.7	24.7	27.3	22	22.7	17.7	9.7	1.7	0	0	0	0
0	0	0	0	0.3	2.3	8.3	15.7	30.3	31.3	27	25	16	6.7	1	0	0	0	0
0	0	0	0	0.3	3	8	13.7	20.7	20.7	17.3	14	9	2.7	0.3	0	0	0	0
0	0	0	0	0.7	5	10.3	13.3	17.3	16	12.3	8.7	3.7	0.7	0	0	0	0	0
0	0	0	0	1.3	5	8	10.3	12.3	11.3	7.3	3.3	0.7	0	0	0	0	0	0
0	0	0	0.7	3	5	5	6.3	7.7	6	2.3	0.7	0	0	0	0	0	0	0
0	0	0	1.3	6.7	7.3	6	8	7.3	4.3	0.7	0	0	0	0	0	0	0	0
0	0	0.3	3.7	8.7	8.3	6.7	7	5.3	2.7	0.3	0	0	0	0	0	0	0	0
0	0	1.3	8.3	12.7	11.7	11.3	13.7	7	1.7	0	0	0	0	0	0	0	0	0
0	0	2	9	11.7	7.7	5	5.3	3	0.7	0	0	0	0	0	0	0	0	0
0	0.3	3	9	7.3	4	2.3	2	1	0	0	0	0	0	0	0	0	0	0
0	1.3	6	9.3	6.7	5.3	4	3.3	1.3	0.3	0	0	0	0	0	0	0	0	0
0.3	2.7	7	9	8.7	10	8	7	4.7	1.7	0.7	0.3	0.3	0	0	0	0	0	0
0.3	3.3	7	8.7	9	8.7	9	8.3	8.3	5	3	2.7	2.3	1	0.3	0	0	0	0
0.7	3	5.7	8	8	6.3	6	6.7	7.3	6.7	5.3	4.7	3.7	3.3	1.3	0.3	0	0	0
0.3	2.3	5	7.3	7.3	6.3	6.3	7.3	8	8	6.3	6.3	5	5	3.7	1.3	0.3	0	0
0	0.7	3	6	6	6	6.3	7	8.3	8.7	6.3	6.3	5.7	5	4.3	2.3	0.3	0	0
0	0	0.7	3	5.3	7.3	9	8.3	11	10.3	8.3	6.7	5	4.7	3.7	2.3	0.3	0	0
0	0	0	0.7	2	4	7	8.7	11	11	10.3	9	6.3	5.3	3.3	1.7	0.3	0	0
0	0	0	0	0.3	1	3	6	9	12.7	10	5.3	3.3	2.7	2.3	0.7	0	0	0
0	0	0	0	0	0	0.3	1	1.7	2.7	2	0.7	0.3	0.3	0.3	0	0	0	0
0	0	0	0	0	0	0	0	0	0	0	0	0	0	0	0.3	0	0	0
0	0	0	0	0	0	0	0	0	0	0	0	0	0	0	0	0	0	0
0	0	0	0	0	0	0	0	0	0	0	0	0	0	0	0	0	0	0
0	0	0	0	0	0	0	0	0	0	0	0	0	0	0	0	0	0	0
0	0	0	0	0	0	0	0	0	0	0	0	0	0	0	0	0	0	0
0	0	0	0	0	0	0	0	0	0	0	0	0	0	0	0	0	0	0
0	0	0	0	0	0	0	0	0	0	0	0	0	0	0	0	0	0	0
Frame 46 (92.00 ms)
0	0	0	0	0	0	0	0	0	0	0	0	0	0	0	0	0	0	0
0	0	0	0	0	0	0	0	0.3	1.3	0.7	0.7	0.3	0	0	0	0	0	0
0	0	0	0	0	0	0	1	4.7	9.3	6.7	5	2.3	1	0	0	0	0	0
0	0	0	0	0	0	1.3	5.7	15.3	22.3	18	13.7	8	4	0.7	0	0	0	0
0	0	0	0	0	0.7	5	11	19	25.3	20.7	21.3	16	9.3	1.7	0	0	0	0
0	0	0	0	0	1.3	7	12.7	23.7	26.7	21.7	22	16.7	9	1.3	0	0	0	0
0	0	0	0	0.3	2.3	8	15	29.3	30.7	26.3	24.3	15.3	6.3	1	0	0	0	0
0	0	0	0	0.3	3	7.7	13.3	20.3	20.7	17	13.7	9	2.7	0.3	0	0	0	0
0	0	0	0	0.7	5	10.3	13.3	17	16	12.3	9	3.7	0.7	0	0	0	0	0
0	0	0	0	1.3	5	8	10.3	12.7	11.7	7.7	3.7	0.7	0	0	0	0	0	0
0	0	0	0.7	3	5	5.3	6.7	8	6.3	2.7	0.7	0	0	0	0	0	0	0
0	0	0	1.3	6.7	7.3	6	8.3	7.7	4.7	1	0	0	0	0	0	0	0	0
0	0	0.3	3.7	9	8.3	6.7	7.3	5.7	3	0.3	0	0	0	0	0	0	0	0
0	0	1.3	8.7	13	12	12	14.3	7.3	1.7	0	0	0	0	0	0	0	0	0
0	0	2	9.3	12.3	8	5.3	5.7	3.3	0.7	0	0	0	0	0	0	0	0	0
0	0.3	3	9.3	7.3	4.3	2.3	2	1	0.3	0	0	0	0	0	0	0	0	0
0	1.3	6	9.7	6.7	5.3	4.3	3.7	1.7	0.3	0	0	0	0	0	0	0	0	0
0.3	2.7	7	9	8.7	10.3	8.3	7.3	5	1.7	0.7	0.3	0.3	0	0	0	0	0	0
0.7	3.3	7	8.7	9.3	9	9	8.3	8.7	5.3	3	3	2.7	1	0.3	0	0	0	0
0.7	3.3	6	8.3	8.3	6.7	6.3	6.7	7.7	7	5.3	5	4	3.7	1.7	0.3	0	0	0
0.3	2.3	5	7.7	7.7	6.7	6.7	7.7	8.3	8.7	6.7	7	5.3	5.3	4	1.3	0.3	0	0
0	0.7	3	6	6.3	6.3	6.3	7.3	8.7	9	6.7	6.7	6	5.3	4.3	2.3	0.3	0	0
0	0	0.7	3	5.3	7.7	9.3	9	11.7	11	8.7	7	5.3	5	4	2.7	0.3	0	0
0	0	0	0.7	2	4.3	7.3	9.3	11.7	11.7	10.7	9.7	6.7	5.7	3.7	2	0.3	0	0
0	0	0	0	0.3	1	3.3	6.7	9.7	13.7	11	6	3.7	3	3	1	0	0	0
0	0	0	0	0	0	0.3	1	1.7	2.7	2	1	0.7	0.3	0.7	0.3	0	0	0
0	0	0	0	0	0	0	0	0	0	0	0	0	0	0.3	0.7	0	0	0
0	0	0	0	0	0	0	0	0	0	0	0	0	0	0	0.3	0	0	0
0	0	0	0	0	0	0	0	0	0.3	0	0	0	0	0	0	0	0	0
0	0	0	0	0	0	0	0	0	0	0	0	0	0	0	0	0	0	0
0	0	0	0	0	0	0	0	0	0	0	0	0	0	0	0	0	0	0
0	0	0	0	0	0	0	0	0	0	0	0	0	0	0	0	0	0	0
0	0	0	0	0	0	0	0	0	0	0	0	0	0	0	0	0	0	0
Frame 47 (94.00 ms)
0	0	0	0	0	0	0	0	0	0	0	0	0	0	0	0	0	0	0
0	0	0	0	0	0	0	0	0.3	1	0.7	0.7	0.3	0	0	0	0	0	0
0	0	0	0	0	0	0	1	4	8.3	6.3	4.3	2	0.7	0	0	0	0	0
0	0	0	0	0	0	1	5.3	14.3	21	17	13	7.7	3.7	0.7	0	0	0	0
0	0	0	0	0	0.7	4.3	10	18	24	20	20.3	15	8.7	1.3	0	0	0	0
0	0	0	0	0	1	6.3	11.7	22.3	25.3	20.3	21	16	8.3	1.3	0	0	0	0
0	0	0	0	0	2	7.7	14	27.7	29.7	25.3	23.7	15	6	0.7	0	0	0	0
0	0	0	0	0.3	2.7	7.7	13	19.3	20	16.7	13.7	8.7	2.7	0.3	0	0	0	0
0	0	0	0	0.7	4.7	10.3	13.3	17	16	12.3	9	3.7	0.7	0	0	0	0	0
0	0	0	0	1.3	5	8	10.7	12.7	11.7	7.7	4	1	0	0	0	0	0	0
0	0	0	0.7	3.3	5	5.3	6.7	8	6.7	3	0.7	0	0	0	0	0	0	0
0	0	0	1.3	6.7	7.7	6.3	8.3	8	5	1	0	0	0	0	0	0	0	0
0	0	0.3	3.7	9	8.7	7.3	7.7	6	3.3	0.7	0	0	0	0	0	0	0	0
0	0	1.3	8.7	13.3	12.3	12.7	15	7.7	2	0.3	0	0	0	0	0	0	0	0
0	0	2	9.3	12.7	8.3	5.7	6	3.7	0.7	0	0	0	0	0	0	0	0	0
0	0.3	3	9.3	7.7	4.3	2.3	2.3	1.3	0.3	0	0	0	0	0	0	0	0	0
0	1.3	6	9.7	7	5.7	4.3	4	1.7	0.3	0	0	0	0	0	0	0	0	0
0.3	3	7.3	9	9	10.7	8.7	7.7	5	2	0.7	0.7	0.7	0	0	0	0	0	0
0.7	3.7	7.3	9	9.3	9.3	9.7	8.7	9	5.7	3.3	3.3	3	1.3	0.3	0	0	0	0
0.7	3.3	6	8.3	8.7	7	6.3	6.7	8	7.3	6	5.3	4.3	4	1.7	0.3	0	0	0
0.3	2.7	5.3	7.7	8	6.7	6.7	7.7	8.7	9	7	7	5.7	5.7	4.3	1.7	0.3	0	0
0	1	3.3	6.3	6.3	6.7	6.7	7.7	9	9.3	7	7	6.3	5.3	4.7	2.7	0.3	0	0
0	0	1	3	5.7	8	9.3	9	12	11.3	9	7.3	5.3	5.3	4.3	2.7	0.7	0	0
0	0	0	0.7	2	4.3	7.3	9.7	12	12.3	11.7	10.3	7.3	6.3	4	2.3	0.3	0	0
0	0	0	0	0.3	1	3.7	7	10.3	14.7	12.3	7	4.3	3.7	3.3	1.3	0.3	0	0
0	0	0	0.3	0	0	0.7	1.3	2	3	2.3	1.3	0.7	0.7	1	0.7	0	0	0
0	0	0	0	0	0	0	0	0	0	0	0	0	0.3	1	1.3	0.3	0	0
0	0	0	0	0	0	0	0	0	0	0	0	0	0	0.3	0.7	0.3	0	0
0	0	0	0	0	0	0	0	0.3	0.3	0	0	0	0	0	0	0	0	0
0	0	0	0	0	0	0	0	0	0	0	0	0	0	0	0	0	0	0
0	0	0	0	0	0	0	0	0	0	0	0	0	0	0	0	0	0	0
0	0	0	0	0	0	0	0	0	0	0	0	0	0	0	0	0	0	0
0	0	0	0	0	0	0	0	0	0	0	0	0	0	0	0	0	0	0
Frame 48 (96.00 ms)
0	0	0	0	0	0	0	0	0	0	0	0	0	0	0	0	0	0	0
0	0	0	0	0	0	0	0	0.3	1	0.7	0.3	0	0	0	0	0	0	0
0	0	0	0	0	0	0	0.7	3.7	7.3	5.7	3.7	1.7	0.3	0	0	0	0	0
0	0	0	0	0	0	0.7	4.3	13	19.7	16	12	6.7	3	0.3	0	0	0	0
0	0	0	0	0	0.3	3.3	9	16.7	22.7	18.7	19	14	7.7	1.3	0	0	0	0
0	0	0	0	0	1	5.3	10.7	21	24.3	19.3	19.7	14.7	7.3	1	0	0	0	0
0	0	0	0	0	1.7	7	13.3	26.3	28.3	24.3	22	14	5.7	0.7	0	0	0	0
0	0	0	0	0.3	2.7	7.3	12.7	18.3	19.3	16	13	8.3	2.3	0.3	0	0	0	0
0	0	0	0	0.7	4.7	10	13	16.7	15.7	12.3	9	3.7	0.7	0	0	0	0	0
0	0	0	0	1.3	5	8	10.3	12.7	12	8	4	1	0	0	0	0	0	0
0	0	0	0.3	3	5.3	5.3	6.7	8.3	7	3.3	1	0	0	0	0	0	0	0
0	0	0	1.3	6.7	7.7	6.7	8.7	8	5.3	1.3	0	0	0	0	0	0	0	0
0	0	0.3	3.7	9.3	8.7	7.3	8	6.3	3.7	0.7	0	0	0	0	0	0	0	0
0	0	1.7	8.7	13.7	13	13	15.3	8	2	0.3	0	0	0	0	0	0	0	0
0	0	2	9.3	12.7	8.7	5.7	6.3	4	0.7	0	0	0	0	0	0	0	0	0
0	0.3	3	9.3	8	4.7	2.7	2.7	1.3	0.3	0	0	0	0	0	0	0	0	0
0	1.3	6	9.7	7	5.7	4.7	4	1.7	0.3	0	0	0	0	0	0	0	0	0
0.3	3	7.7	9.3	9.3	11	9	7.7	5.3	2	0.7	0.7	0.7	0	0	0	0	0	0
0.7	3.7	7.3	9	9.7	9.7	9.7	9	9.7	6	3.7	3.3	3	1.3	0.3	0	0	0	0
0.7	3.7	6	8.3	9	7.3	6.7	7	8.3	7.7	6.3	5.7	4.7	4.3	2	0.3	0	0	0
0.3	2.7	5.3	8	8.3	7	7	8	8.7	9.3	7.3	7.3	6	6	4.7	1.7	0.3	0	0
0	1	3.3	6.3	6.7	7	7	7.7	9.3	9.7	7.3	7	6.3	5.7	5	2.7	0.3	0	0
0	0	1	3	5.7	8.3	10	9.3	12.3	12	9.7	7.7	5.7	5.3	4.7	3	0.7	0	0
0	0	0	0.7	2	4.7	8	10	12.7	12.7	12.3	11	7.7	6.7	4.3	2.3	0.3	0	0
0	0	0	0	0.3	1.3	4	7.7	10.7	15.3	13.3	8	4.7	4	3.7	1.7	0.3	0	0
0	0	0.3	0.3	0	0	0.7	1.3	2	3	2.7	1.3	0.7	0.7	1.3	1	0.3	0	0
0	0	0	0	0	0	0	0	0	0	0	0	0	0.3	2	2	0.7	0	0
0	0	0	0	0	0	0	0	0	0.3	0	0	0	0	1	1.3	0.7	0	0
0	0	0	0	0	0	0	0	0.3	0.7	0	0	0	0	0.3	0.3	0	0	0
0	0	0	0	0	0	0	0	0	0	0	0	0	0	0	0	0	0	0
0	0	0	0	0	0	0	0	0	0	0	0	0	0	0	0	0	0	0
0	0	0	0	0	0	0	0	0	0	0	0	0	0	0	0	0	0	0
0	0	0	0	0	0	0	0	0	0	0	0	0	0	0	0	0	0	0
Frame 49 (98.00 ms)
0	0	0	0	0	0	0	0	0	0	0	0	0	0	0	0	0	0	0
0	0	0	0	0	0	0	0	0.3	0.7	0.7	0.3	0	0	0	0	0	0	0
0	0	0	0	0	0	0	0.7	3	6.3	5	3.3	1.3	0.3	0	0	0	0	0
0	0	0	0	0	0	0.7	3.7	11.7	17.7	14.7	11	6	2.7	0.3	0	0	0	0
0	0	0	0	0	0.3	2.7	8	15.3	21.3	18	18	13	6.7	1	0	0	0	0
0	0	0	0	0	1	4.7	9.7	19.7	23	18.3	18.7	13.7	6.7	1	0	0	0	0
0	0	0	0	0	1.7	6.3	12	24.3	26.7	22.7	21	13.3	5	0.7	0	0	0	0
0	0	0	0	0.3	2.3	7	12	17.7	18.7	15.7	12.7	8	2	0.3	0	0	0	0
0	0	0	0	0.7	4.7	10	12.7	16.7	15.7	12.3	8.7	3.7	0.7	0	0	0	0	0
0	0	0	0	1.3	5	8	10.3	12.3	12	8	4	1	0	0	0	0	0	0
0	0	0	0.3	3	5.3	5.3	6.7	8.3	7	3.7	1	0	0	0	0	0	0	0
0	0	0	1.3	6.7	7.7	6.7	8.7	8.3	5.7	1.3	0	0	0	0	0	0	0	0
0	0	0.3	4	9.7	9	7.7	8	6.3	4	0.7	0	0	0	0	0	0	0	0
0	0	1.7	9	14.3	13.3	13.7	16	8.3	2.3	0.3	0	0	0	0	0	0	0	0
0	0	2	10	13.3	9	6	6.7	4.3	0.7	0	0	0	0	0	0	0	0	0
0	0.3	3	9.7	8.3	5	2.7	2.7	1.7	0.3	0	0	0	0	0	0	0	0	0
0	1.3	6.3	10	7.3	6	4.7	4.3	2	0.3	0	0	0	0	0	0	0	0	0
0.3	3.3	7.7	9.7	9.7	11.7	9	8	5.7	2.3	0.7	0.7	0.7	0	0	0	0	0	0
0.7	3.7	7.7	9.3	10	10	10.3	9.3	10	6.3	3.7	3.7	3.3	1.3	0.3	0	0	0	0
0.7	3.7	6	8.7	9.3	7.3	7	7.3	8.7	8	6.3	5.7	4.7	4.3	2	0.3	0	0	0
0.3	2.7	5.3	8	8.3	7.3	7.3	8.3	9	9.7	7.7	7.7	6	6	5	2	0.3	0	0
0	1	3.3	6.3	6.7	7	7	8	9.7	10.3	7.7	7.3	6.7	6	5.3	3	0.7	0	0
0	0	1	3.3	6	8.7	10	9.7	12.7	12.3	10	8	6	5.7	5	3.3	0.7	0	0
0	0	0	0.7	2.3	5	8	10.3	13	13.3	13	11.3	8	7	4.7	2.7	0.3	0	0
0	0	0	0	0.3	1.3	4.3	8	11.3	16.3	14.3	8.7	5	4.3	4	1.7	0.3	0	0
0	0	0.3	0.3	0	0	0.7	1.3	2	3.3	2.7	1.3	0.7	1	2	1.3	0.3	0	0
0	0	0	0	0	0	0	0	0	0	0	0	0	0.7	2.7	3	1	0	0
0	0	0	0	0	0	0	0	0.3	0.7	0	0	0	0.3	1.3	2	1	0	0
0	0	0	0	0	0	0	0	0.7	1	0.3	0	0	0.3	0.7	0.7	0.3	0	0
0	0	0	0	0	0	0	0	0	0.3	0	0	0	0	0	0	0	0	0
0	0	0	0	0	0	0	0	0	0	0	0	0	0	0	0	0	0	0
0	0	0	0	0	0	0	0	0	0	0	0	0	0	0	0	0	0	0
0	0	0	0	0	0	0	0	0	0	0	0	0	0	0	0	0	0	0
Frame 50 (100.00 ms)
0	0	0	0	0	0	0	0	0	0	0	0	0	0	0	0	0	0	0
0	0	0	0	0	0	0	0	0	0.7	0.3	0.3	0	0	0	0	0	0	0
0	0	0	0	0	0	0	0.7	2.7	5.3	4.3	3	1	0.3	0	0	0	0	0
0	0	0	0	0	0	0.7	3.3	10.7	16.3	13.7	10	5.7	2.3	0.3	0	0	0	0
0	0	0	0	0	0.3	2.3	7	14.3	19.7	16.7	16.7	11.7	6	1	0	0	0	0
0	0	0	0	0	0.7	4	8.7	18	21	17.3	17.3	12.3	5.7	0.7	0	0	0	0
0	0	0	0	0	1.3	6	11	22.7	24.7	21.3	20	12.7	4.3	0.7	0	0	0	0
0	0	0	0	0.3	2	6.7	11.7	16.7	17.7	15	12.3	8	2	0	0	0	0	0
0	0	0	0	0.7	4.3	9.7	12.7	16	15	12	8.7	3.7	0.7	0	0	0	0	0
0	0	0	0	1.3	5	8	10.3	12.3	11.7	8	4	1	0	0	0	0	0	0
0	0	0	0.3	2.7	5.3	5.7	7	8.3	7	4	1	0	0	0	0	0	0	0
0	0	0	1.3	6.7	7.7	6.7	8.7	8.3	5.7	1.3	0	0	0	0	0	0	0	0
0	0	0.3	4	9.7	9.3	7.7	8.7	6.7	4	0.7	0	0	0	0	0	0	0	0
0	0	1.7	9.3	14.7	14	14.3	17	8.7	2.3	0.3	0	0	0	0	0	0	0	0
0	0	2	10	13.7	9.3	6.3	6.7	4.3	0.7	0	0	0	0	0	0	0	0	0
0	0.3	3.3	10	8.3	5	3	2.7	1.7	0.3	0	0	0	0	0	0	0	0	0
0	1.3	6.3	10.3	7.7	6.3	5	4.3	2	0.3	0	0	0	0	0	0	0	0	0
0.3	3.3	8	9.7	10	11.7	9.3	8.3	6	2.3	0.7	0.7	0.7	0	0	0	0	0	0
0.7	4	7.7	9.3	10.3	10	10.3	10	10.3	6.3	4	4	3.7	1.3	0.3	0	0	0	0
0.7	3.7	6.3	8.7	9.3	7.7	7	7.7	9	8.3	6.7	6.3	5	4.3	2	0.3	0	0	0
0.3	2.7	5.7	8.3	8.7	7.3	7.3	8.3	9.7	10	8	8.3	6.3	6.3	5	2	0.3	0	0
0	1	3.7	6.7	7	7.3	7.3	8.3	10	10.7	8	8	7	6	5.3	3	0.7	0	0
0	0	1	3.3	6	8.7	10.3	10	13.3	12.7	10.3	8.3	6.3	5.7	5	3.3	0.7	0	0
0	0	0	0.7	2.3	5	8.3	10.7	13.7	13.7	13.3	12	8.3	7	4.7	2.7	0.7	0	0
0	0	0	0	0.3	1.3	4.3	8	11.7	17	15	9	5.3	4.7	4	2	0.3	0	0
0	0	0.3	0.3	0	0	0.7	1.3	2	3.3	3	1.7	1	1	2	1.7	0.3	0	0
0	0	0	0	0	0	0	0	0	0	0	0	0	0.7	3.3	3.7	1.7	0.3	0
0	0	0	0	0	0	0	0	0.3	0.7	0	0	0	0.7	2	2.7	1.3	0.3	0
0	0	0	0	0	0	0	0	0.7	1.3	0.3	0	0	0.3	1	1	0.3	0	0
0	0	0	0	0	0	0	0	0.3	0.3	0	0	0	0	0.3	0	0	0	0
0	0	0	0	0	0	0	0	0	0	0	0	0	0	0	0	0	0	0
0	0	0	0	0	0	0	0	0	0	0	0	0	0	0	0	0	0	0
0	0	0	0	0	0	0	0	0	0	0	0	0	0	0	0	0	0	0
Frame 51 (102.00 ms)
0	0	0	0	0	0	0	0	0	0	0	0	0	0	0	0	0	0	0
0	0	0	0	0	0	0	0	0	0.3	0.3	0.3	0	0	0	0	0	0	0
0	0	0	0	0	0	0	0.3	2	4.7	3.7	2.3	0.7	0.3	0	0	0	0	0
0	0	0	0	0	0	0.3	3	9.3	14.7	12.3	9.3	5	1.7	0.3	0	0	0	0
0	0	0	0	0	0	1.7	6.3	13	18.3	15.3	15.3	10.7	5	0.7	0	0	0	0
0	0	0	0	0	0.7	3.3	7.7	16.7	19.7	16	16.3	11.3	4.7	0.7	0	0	0	0
0	0	0	0	0	1	5.3	10.3	21.3	23.3	20	18.7	12	3.7	0.3	0	0	0	0
0	0	0	0	0.3	2	6.3	11	15.7	17	14	11.7	7.3	1.7	0	0	0	0	0
0	0	0	0	0.7	4	9.7	12.3	15.7	14.7	11.7	8.3	3	0.3	0	0	0	0	0
0	0	0	0	1	4.7	8	10.3	12.3	11.7	8	4	0.7	0	0	0	0	0	0
0	0	0	0.3	2.7	5.3	5.3	6.7	8.3	7	4	1	0	0	0	0	0	0	0
0	0	0	1.3	6.7	8	6.7	8.7	8.7	5.7	1.3	0	0	0	0	0	0	0	0
0	0	0.3	4	9.7	9.3	8	8.7	7	4.3	0.7	0	0	0	0	0	0	0	0
0	0	1.7	9.3	15.3	14.3	14.7	17.3	9	2.3	0.3	0	0	0	0	0	0	0	0
0	0	2.3	10.3	14.3	9.7	6.7	7	4.7	1	0	0	0	0	0	0	0	0	0
0	0.3	3.3	10.3	8.7	5.3	3	3	2	0.3	0	0	0	0	0	0	0	0	0
0	1.3	6.7	10.7	7.7	6.3	5	4.7	2.3	0.7	0	0	0	0	0	0	0	0	0
0.3	3.3	8	10	10.3	12.3	9.7	8.7	6	2.7	1	0.7	0.7	0	0	0	0	0	0
0.7	4	8	9.7	10.7	10.3	10.7	10	10.7	6.7	4.3	4	3.7	1.3	0.3	0	0	0	0
0.7	3.7	6.3	9	9.7	7.7	7.3	8	9.3	8.7	7	6.3	5	4.7	2.3	0.7	0	0	0
0.3	3	5.7	8.3	9	7.7	7.3	8.7	9.7	10.3	8	8.3	6.3	6.7	5.3	2.3	0.3	0	0
0	1	3.7	6.7	7	7.3	7.3	8.3	10	10.7	8	8	7.3	6.3	5.7	3.3	0.7	0	0
0	0	1	3.3	6.3	9	10.7	10.3	13.7	13.3	10.7	8.7	6.3	6.3	5.3	3.7	1	0	0
0	0	0	0.7	2.3	5	8.3	11	14	14.3	14	12.7	8.7	7.3	5	3	0.7	0	0
0	0	0	0.3	0.3	1.3	4.7	8.7	12.3	17.7	15.7	9.7	5.7	5	4.7	2	0.3	0	0
0	0	0.3	0.7	0.3	0.3	0.7	1.7	2.3	3.7	3	1.7	1	1	2.3	2	0.7	0	0
0	0	0	0	0	0	0	0	0	0	0	0	0	0.7	3.7	4.3	2	0.3	0
0	0	0	0	0	0	0	0	0.7	1	0.3	0	0	1	2.7	3.3	2	0.3	0
0	0	0	0	0	0	0	0	1	1.7	0.3	0	0	0.7	1.7	1.3	0.7	0	0
0	0	0	0	0	0	0	0	0.3	0.3	0	0	0	0	0.3	0.3	0	0	0
0	0	0	0	0	0	0	0	0	0	0	0	0	0	0	0	0	0	0
0	0	0	0	0	0	0	0	0	0	0	0	0	0	0	0	0	0	0
0	0	0	0	0	0	0	0	0	0	0	0	0	0	0	0	0	0	0
Frame 52 (104.00 ms)
0	0	0	0	0	0	0	0	0	0	0	0	0	0	0	0	0	0	0
0	0	0	0	0	0	0	0	0	0.3	0.3	0	0	0	0	0	0	0	0
0	0	0	0	0	0	0	0.3	1.7	3.7	3.3	2	0.7	0	0	0	0	0	0
0	0	0	0	0	0	0.3	2.3	8	13	11	8.3	4.3	1.3	0.3	0	0	0	0
0	0	0	0	0	0	1.3	5.3	11.7	16.7	14	14	9.7	4	0.7	0	0	0	0
0	0	0	0	0	0.3	2.7	6.7	15	18.3	15	15.3	10.3	3.7	0.3	0	0	0	0
0	0	0	0	0	1	4.7	9.3	20	22	19	17.7	11	3	0.3	0	0	0	0
0	0	0	0	0	1.7	6	10.3	14.7	16	13.7	11	7	1.7	0	0	0	0	0
0	0	0	0	0.7	3.7	9.3	11.7	15	14.3	11	7.7	2.7	0.3	0	0	0	0	0
0	0	0	0	1	4.7	8	10	12	11.3	7.7	3.7	0.7	0	0	0	0	0	0
0	0	0	0.3	2.7	5.3	5.3	6.7	8.3	7	4	1	0	0	0	0	0	0	0
0	0	0	1.3	6.7	8	6.7	8.7	8.7	5.7	1.3	0	0	0	0	0	0	0	0
0	0	0.3	4	9.7	9.7	8	8.7	7	4.3	0.7	0	0	0	0	0	0	0	0
0	0	1.7	9.7	15.3	14.7	15.3	18	9.3	2.7	0.3	0	0	0	0	0	0	0	0
0	0	2.3	10.7	14.7	10	6.7	7.3	4.7	1	0	0	0	0	0	0	0	0	0
0	0.3	3.7	10.3	9	5.3	3	3	2	0.3	0	0	0	0	0	0	0	0	0
0	1.3	7	11	8	6.7	5.3	4.7	2.3	0.7	0	0	0	0	0	0	0	0	0
0.3	3.3	8.3	10.3	10.3	12.7	10	9	6.3	2.7	1	0.7	0.7	0	0	0	0	0	0
0.7	4	8	10	11	10.7	11	10.3	11	7	4.3	4	4	1.7	0.3	0	0	0	0
0.7	4	6.7	9.3	10	8	7.7	8	9.7	9	7.3	6.7	5.3	5	2.3	0.7	0	0	0
0.3	3	6	8.7	9	8	7.7	9	10.3	11	8.3	8.7	7	7	5.7	2.3	0.3	0	0
0	1	3.7	7	7.3	7.7	7.7	8.7	10.7	11.3	8.3	8.3	7.7	6.7	6	3.3	0.7	0	0
0	0	1	3.3	6.3	9	10.7	10.7	14	13.7	11	9	6.7	6.7	5.3	3.7	1	0	0
0	0	0	0.7	2.3	5.3	8.7	11.3	14.3	14.7	14.3	13	9.3	7.7	5.3	3.3	0.7	0	0
0	0	0	0.3	0.3	1.3	4.7	8.7	12.7	18.3	16.3	10	6	5	4.7	2.3	0.3	0	0
0	0	0.3	0.7	0.3	0.3	0.7	1.7	2.3	3.7	3	1.7	1	1.3	2.7	2.3	0.7	0	0
0	0	0	0.3	0.3	0.3	0	0	0	0	0	0	0	1	4.3	5	2.3	0.3	0
0	0	0	0	0	0	0	0.3	0.7	1	0.3	0	0.3	1.3	3	4	2.3	0.3	0
0	0	0	0	0	0	0	0.3	1.3	2	0.7	0	0	1	2	1.7	0.7	0	0
0	0	0	0	0	0	0	0	0.3	0.3	0	0	0	0.3	0.3	0.3	0	0	0
0	0	0	0	0	0	0	0	0	0	0	0	0	0	0	0	0	0	0
0	0	0	0	0	0	0	0	0	0	0	0	0	0	0	0	0	0	0
0	0	0	0	0	0	0	0	0	0	0	0	0	0	0	0	0	0	0
Frame 53 (106.00 ms)
0	0	0	0	0	0	0	0	0	0	0	0	0	0	0	0	0	0	0
0	0	0	0	0	0	0	0	0	0.3	0.3	0	0	0	0	0	0	0	0
0	0	0	0	0	0	0	0.3	1.3	3	2.7	1.7	0.7	0	0	0	0	0	0
0	0	0	0	0	0	0.3	2	6.7	11.7	10	7.3	4	1	0	0	0	0	0
0	0	0	0	0	0	1	4.7	10.3	15.3	12.7	12.7	8.7	3.3	0.3	0	0	0	0
0	0	0	0	0	0.3	2	6	13.7	17	13.7	14	9	2.7	0.3	0	0	0	0
0	0	0	0	0	0.7	4	8.7	18.3	20.3	17.7	16.3	10	2.3	0.3	0	0	0	0
0	0	0	0	0	1.7	5.7	9.7	14	15.3	13	10.3	6.3	1.3	0	0	0	0	0
0	0	0	0	0.3	3.3	9	11.3	14.3	13.7	10.7	7.3	2.3	0.3	0	0	0	0	0
0	0	0	0	1	4.3	7.7	9.7	11.7	11.3	7.7	3.7	0.7	0	0	0	0	0	0
0	0	0	0.3	2.7	5	5.3	6.7	8.3	7	4	1	0	0	0	0	0	0	0
0	0	0	1.3	6.7	8	6.7	8.7	8.7	6	1.3	0	0	0	0	0	0	0	0
0	0	0.7	4	10	9.7	8.3	9	7	4.3	0.7	0	0	0	0	0	0	0	0
0	0	1.7	10	16	15	15.7	18.3	9.3	2.7	0.3	0	0	0	0	0	0	0	0
0	0	2.3	11	15	10	7	7.7	5	1	0	0	0	0	0	0	0	0	0
0	0.3	3.7	10.7	9	5.3	3	3.3	2	0.3	0	0	0	0	0	0	0	0	0
0	1.7	7.3	11.3	8	6.7	5.3	5	2.7	0.7	0	0	0	0	0	0	0	0	0
0.3	3.7	8.7	10.7	10.7	13	10.3	9.3	6.7	3	1	0.7	0.7	0	0	0	0	0	0
0.7	4.3	8.3	10.3	11.3	11	11.3	10.7	11.3	7.3	4.7	4.3	4	1.7	0.3	0	0	0	0
0.7	4	6.7	9.7	10.3	8.3	7.7	8.3	10	9.3	7.3	7	5.7	5.3	2.7	0.7	0	0	0
0.3	3	6	8.7	9.3	8	8	9	10.3	11	8.7	9	7.3	7.3	6	2.7	0.3	0	0
0	1	3.7	7	7.3	7.7	8	9	11	11.7	8.7	8.7	7.7	7	6.3	3.7	0.7	0	0
0	0	1	3.3	6.3	9.3	11	11	14.3	14	11.3	9.3	7	6.7	5.7	4	1	0	0
0	0	0	1	2.7	5.3	8.7	11.3	14.7	15	14.7	13.7	9.3	8	5.3	3.3	0.7	0	0
0	0	0	0.3	0.3	1.3	5	9	12.7	18.7	16.7	10.7	6.3	5.3	5	2.3	0.3	0	0
0	0	0.7	1	0.3	0.3	0.7	1.7	2.3	3.7	3.3	2	1	1.3	3	2.3	0.7	0	0
0	0	0	0.3	0.3	0.3	0	0	0	0.3	0	0	0	1.3	5	5.3	2.7	0.3	0
0	0	0	0	0	0	0.3	0.3	1	1.3	0.3	0	0.3	1.7	3.7	4.7	2.7	0.3	0
0	0	0	0	0	0	0	0.3	1.7	2.3	1	0	0.3	1.3	2.3	2	1	0	0
0	0	0	0	0	0	0	0	0.3	0.7	0.3	0	0	0.3	0.3	0.3	0	0	0
0	0	0	0	0	0	0	0	0	0	0	0	0	0	0	0	0	0	0
0	0	0	0	0	0	0	0	0	0	0	0	0	0	0	0	0	0	0
0	0	0	0	0	0	0	0	0	0	0	0	0	0	0	0	0	0	0
Frame 54 (108.00 ms)
0	0	0	0	0	0	0	0	0	0	0	0	0	0	0	0	0	0	0
0	0	0	0	0	0	0	0	0	0	0	0	0	0	0	0	0	0	0
0	0	0	0	0	0	0	0.3	1	2.3	2	1.3	0.3	0	0	0	0	0	0
0	0	0	0	0	0	0	1.3	5.7	10	9	6.7	3.3	0.7	0	0	0	0	0
0	0	0	0	0	0	0.7	3.7	9	14	11.7	11.7	7.7	2.3	0.3	0	0	0	0
0	0	0	0	0	0.3	1.7	5	12.3	15.3	12.7	12.7	8	2	0.3	0	0	0	0
0	0	0	0	0	0.7	3.7	7.7	16.7	19	16.7	15.3	9	2	0	0	0	0	0
0	0	0	0	0	1.3	5.3	9.3	12.7	14.3	12.3	9.7	5.7	1	0	0	0	0	0
0	0	0	0	0.3	3.3	8.7	11	13.7	13	10	7	2	0.3	0	0	0	0	0
0	0	0	0	1	4.3	7.7	9.7	11.3	10.7	7.3	3.3	0.7	0	0	0	0	0	0
0	0	0	0.3	2.3	5	5.3	6.7	8	7	3.7	1	0	0	0	0	0	0	0
0	0	0	1.3	6.7	8	7	9	8.7	6	1.3	0	0	0	0	0	0	0	0
0	0	0.7	4	10.3	10	8.7	9.3	7	4.3	0.7	0	0	0	0	0	0	0	0
0	0	1.7	10	16.3	15.7	16.3	19	9.7	2.7	0.3	0	0	0	0	0	0	0	0
0	0	2.3	11.3	15.3	10.3	7.3	7.7	5.3	1	0	0	0	0	0	0	0	0	0
0	0.3	3.7	11	9.3	5.3	3.3	3.3	2.3	0.3	0	0	0	0	0	0	0	0	0
0	1.7	7.7	11.7	8.3	7	5.7	5	2.7	0.7	0	0	0	0	0	0	0	0	0
0.7	3.7	9	11	11	13.3	10.7	9.3	6.7	3	1	0.7	0.7	0.3	0	0	0	0	0
0.7	4.3	8.7	10.7	11.7	11.3	11.7	11	11.7	7.3	4.7	4.7	4	1.7	0.3	0	0	0	0
0.7	4	7	10	10.7	8.3	8	8.7	10.3	9.3	7.7	7.3	6	5.3	2.7	0.7	0	0	0
0.7	3	6.3	9	9.7	8.3	8.3	9.7	10.7	11.3	9	9.3	7.3	7.3	6	2.7	0.3	0	0
0	1	4	7.3	7.7	8	8.3	9.3	11	12	9	9	8	7	6.3	3.7	0.7	0	0
0	0	1	3.7	6.7	9.7	11.3	11.3	15	14.7	11.7	9.7	7.3	7	5.7	4	1	0	0
0	0	0	1	2.7	5.7	9	12	15.3	15.3	15.3	14.3	9.7	8	5.3	3.7	1	0	0
0	0	0.3	0.3	0.3	1.7	5	9.3	13	19	17.3	11	6.7	5.7	5.3	2.7	0.3	0	0
0	0	0.7	1	0.3	0.3	0.7	1.7	2.3	3.7	3.3	2	1	1.3	3	2.7	1	0	0
0	0	0	0.3	0.3	0.3	0	0	0	0.3	0	0	0	1.3	5.7	6	3.3	0.7	0
0	0	0	0	0	0.3	0.3	0.3	1	1.7	0.7	0	0.3	2	4.7	5.7	3.3	0.7	0
0	0	0	0	0	0	0	0.3	1.7	2.7	1	0	0.3	1.3	3	2.7	1.3	0.3	0
0	0	0	0	0	0	0	0	0.3	0.7	0.3	0	0	0.3	0.7	0.3	0.3	0	0
0	0	0	0	0	0	0	0	0	0	0	0	0	0	0	0	0	0	0
0	0	0	0	0	0	0	0	0	0	0	0	0	0	0	0	0	0	0
0	0	0	0	0	0	0	0	0	0	0	0	0	0	0	0	0	0	0
Frame 55 (110.00 ms)
0	0	0	0	0	0	0	0	0	0	0	0	0	0	0	0	0	0	0
0	0	0	0	0	0	0	0	0	0	0	0	0	0	0	0	0	0	0
0	0	0	0	0	0	0	0	1	2	2	1	0.3	0	0	0	0	0	0
0	0	0	0	0	0	0	1.3	4.7	8.7	8	6	3	0.7	0	0	0	0	0
0	0	0	0	0	0	0.3	3	7.7	12.3	10.3	10.3	6.7	1.7	0	0	0	0	0
0	0	0	0	0	0	1.3	4.3	11	14.3	11.7	11.7	6.7	1.7	0	0	0	0	0
0	0	0	0	0	0.7	3	7	15.3	17.7	15	14	8	1.3	0	0	0	0	0
0	0	0	0	0	1.3	5	8.7	12	13.3	11.3	9	5	0.7	0	0	0	0	0
0	0	0	0	0.3	3	8.3	10.3	13	12.3	9.3	6	2	0.3	0	0	0	0	0
0	0	0	0	0.7	4	7.3	9	11	10.3	6.7	3	0.7	0	0	0	0	0	0
0	0	0	0.3	2.3	4.7	5.3	6.7	8	6.7	3.3	0.7	0	0	0	0	0	0	0
0	0	0	1.3	6.3	7.7	6.7	8.7	8.7	5.7	1.3	0	0	0	0	0	0	0	0
0	0	0.7	4.3	10.3	10	8.7	9.3	7.3	4.3	0.7	0	0	0	0	0	0	0	0
0	0	2	10.3	16.7	15.7	16.7	19.7	10	2.7	0.3	0	0	0	0	0	0	0	0
0	0	2.3	11.7	16	10.7	7.3	8	5.3	1	0	0	0	0	0	0	0	0	0
0	0.3	4	11.3	9.7	5.7	3.3	3.7	2.3	0.3	0	0	0	0	0	0	0	0	0
0	1.7	7.7	12	8.7	7	5.7	5.3	3	0.7	0	0	0	0	0	0	0	0	0
0.7	4	9	11.3	11.3	13.7	11	9.7	7	3	1	0.7	0.7	0.3	0	0	0	0	0
0.7	4.7	8.7	11	12	11.7	12	11.3	12	7.7	4.7	4.7	4.3	1.7	0.3	0	0	0	0
1	4	7.3	10	11	8.7	8.3	9	10.3	9.7	7.7	7.3	6	5.7	2.7	0.7	0	0	0
0.7	3	6.3	9.3	10	8.3	8.3	9.7	11	11.7	9.3	9.7	7.7	7.7	6	2.7	0.3	0	0
0	1	4	7.3	7.7	8.3	8.3	9.3	11.3	12.3	9.3	9.3	8.3	7	6.3	3.7	0.7	0	0
0	0.3	1	3.7	6.7	9.7	11.7	11.7	15.7	15.3	12	10	7.3	7	5.7	4	1	0	0
0.3	0.3	0.3	1	2.7	5.7	9.3	12.3	15.7	16	15.7	14.7	10	8.3	5.7	3.7	1	0	0
0	0	0.3	0.7	0.3	1.7	5.3	9.7	13.7	20	18	11.7	7	5.7	5.3	2.7	0.3	0	0
0	0	0.7	1.3	0.3	0.3	1	1.7	2.7	4	3.7	2	1.3	1.7	3.3	2.7	1	0	0
0	0	0	0.3	0.3	0.3	0	0	0.3	0.3	0	0	0	1.7	6	6.7	3.7	0.7	0
0	0	0	0	0	0.3	0.3	0.3	1.3	1.7	0.7	0	0.3	2.3	5	6	3.7	0.7	0
0	0	0	0	0	0	0	0.3	2.3	3.3	1	0	0.3	1.7	3.3	2.7	1.7	0.3	0
0	0	0	0	0	0	0	0	0.3	0.7	0.3	0	0	0.3	0.7	0.3	0.3	0	0
0	0	0	0	0	0	0	0	0	0	0	0	0	0	0	0	0	0	0
0	0	0	0	0	0	0	0	0	0	0	0	0	0	0	0	0	0	0
0	0	0	0	0	0	0	0	0	0	0	0	0	0	0	0	0	0	0
Frame 56 (112.00 ms)
0	0	0	0	0	0	0	0	0	0	0	0	0	0	0	0	0	0	0
0	0	0	0	0	0	0	0	0	0	0	0	0	0	0	0	0	0	0
0	0	0	0	0	0	0	0	0.7	1.3	1.3	1	0.3	0	0	0	0	0	0
0	0	0	0	0	0	0	0.7	3.7	7.3	7	5.3	2.3	0.3	0	0	0	0	0
0	0	0	0	0	0	0.3	2.3	6.7	11	9.3	9.3	6	1.3	0	0	0	0	0
0	0	0	0	0	0	1	3.7	9.7	13	10.7	10.7	5.7	1	0	0	0	0	0
0	0	0	0	0	0.3	2.3	6.3	13.7	16.3	14	12.7	7	1.3	0	0	0	0	0
0	0	0	0	0	1	4.7	8	11	12.7	10.7	8	4.3	0.7	0	0	0	0	0
0	0	0	0	0.3	2.7	8	9.7	12.3	11.7	8.7	5.3	1.3	0	0	0	0	0	0
0	0	0	0	0.7	4	7	8.7	10.7	9.7	6.3	2.3	0.3	0	0	0	0	0	0
0	0	0	0.3	2	4.7	5	6.3	7.7	6.3	3	0.7	0	0	0	0	0	0	0
0	0	0	1.3	6.3	7.7	6.7	8.7	8.3	5.7	1.3	0	0	0	0	0	0	0	0
0	0	0.7	4.3	10.7	10	8.7	9.3	7.3	4.3	0.7	0	0	0	0	0	0	0	0
0	0	2	10.7	17.3	16.3	17	19.7	10	2.7	0.3	0	0	0	0	0	0	0	0
0	0	2.7	11.7	16.3	11	7.3	8.3	5.3	1	0	0	0	0	0	0	0	0	0
0	0.3	4	11.7	10	5.7	3.3	3.7	2.3	0.3	0	0	0	0	0	0	0	0	0
0	1.7	8	12.3	9	7.3	5.7	5.3	3	0.7	0	0	0	0	0	0	0	0	0
0.7	4	9.3	11.7	12	14.3	11.3	10	7.3	3	1	0.7	0.7	0.3	0	0	0	0	0
0.7	4.7	9	11.3	12.3	12	12.3	11.7	12.3	8	4.7	4.7	4.3	1.7	0.3	0	0	0	0
1	4.3	7.3	10.3	11.3	9	8.3	9	11	10	8	7.3	6.3	5.7	2.7	0.7	0	0	0
0.7	3.3	6.3	9.3	10	8.7	8.7	10	11.3	12	9.3	9.7	7.7	7.7	6.3	2.7	0.3	0	0
0	1	4	7.3	8	8.3	8.7	9.7	11.7	12.7	9.3	9.3	8.3	7.3	6.3	3.7	0.7	0	0
0	0.3	1	3.7	7	10	12	12	16	16	12.3	10	7.3	7.3	6	4	1	0	0
0.3	0.3	0.3	1	2.7	5.7	9.7	12.7	16	16.3	16	15	10	8.3	5.7	3.7	1	0	0
0	0	0.3	0.7	0.3	1.7	5.3	10	14	20.3	18.3	12	7	6	5.7	2.7	0.3	0	0
0	0	0.7	1.3	0.3	0.3	1	1.7	2.7	4.3	3.7	2	1.3	1.7	3.3	3	1	0	0
0	0	0.3	0.3	0.3	0.3	0.3	0	0.3	0.3	0	0	0	2	6.7	7	3.7	0.7	0
0	0	0	0	0	0.3	0.3	0.3	1.3	2	0.7	0	0.3	2.7	5.7	7	4	0.7	0
0	0	0	0	0	0	0	0.3	2.3	3.3	1.3	0	0.3	2	3.7	3.3	2	0.3	0
0	0	0	0	0	0	0	0	0.7	0.7	0.3	0	0	0.3	0.7	0.3	0.3	0	0
0	0	0	0	0	0	0	0	0	0	0	0	0	0	0	0	0	0	0
0	0	0	0	0	0	0	0	0	0	0	0	0	0	0	0	0	0	0
0	0	0	0	0	0	0	0	0	0	0	0	0	0	0	0	0	0	0
Frame 57 (114.00 ms)
0	0	0	0	0	0	0	0	0	0	0	0	0	0	0	0	0	0	0
0	0	0	0	0	0	0	0	0	0	0	0	0	0	0	0	0	0	0
0	0	0	0	0	0	0	0	0.7	1.3	1	0.7	0.3	0	0	0	0	0	0
0	0	0	0	0	0	0	0.7	3	6.3	6.3	4.7	2	0.3	0	0	0	0	0
0	0	0	0	0	0	0.3	2	5.7	9.7	8.3	8	5	1	0	0	0	0	0
0	0	0	0	0	0	0.7	3	8.3	11.7	9.7	9.7	4.7	0.7	0	0	0	0	0
0	0	0	0	0	0.3	2	5.3	12.3	15.3	13	11.3	6	1	0	0	0	0	0
0	0	0	0	0	0.7	4	7.3	10.3	11.7	10	7.3	3.3	0.7	0	0	0	0	0
0	0	0	0	0.3	2.3	7.3	9	11.7	11	8	4.7	1	0	0	0	0	0	0
0	0	0	0	0.7	3.7	6.7	8.3	10	9	5.3	2	0.3	0	0	0	0	0	0
0	0	0	0.3	2	4.7	5	6.3	7.3	6	2.7	0.7	0	0	0	0	0	0	0
0	0	0	1.3	6.3	7.7	6.7	8.7	8.3	5.7	1.3	0	0	0	0	0	0	0	0
0	0	0.7	4.3	10.7	10.3	8.7	9.3	7.3	4.3	0.7	0	0	0	0	0	0	0	0
0	0	2	11	17.7	16.7	17.3	20.3	10	2.7	0.3	0	0	0	0	0	0	0	0
0	0	2.7	12.3	16.7	11	7.7	8.3	5.3	1.3	0	0	0	0	0	0	0	0	0
0	0.3	4	12	10.3	6	3.7	4	2.7	0.3	0	0	0	0	0	0	0	0	0
0	1.7	8	12.7	9.3	7.3	6	5.7	3	0.7	0	0	0	0	0	0	0	0	0
0.7	4.3	9.7	12	12.3	14.3	11.7	10.3	7.3	3	1	0.7	0.7	0.3	0	0	0	0	0
0.7	4.7	9.3	11.7	12.7	12.3	12.7	11.7	12.7	8	4.7	4.7	4.3	1.7	0.3	0	0	0	0
1	4.3	7.7	11	11.7	9.3	8.7	9.3	11	10.3	8.3	7.7	6.3	6	2.7	0.7	0	0	0
0.7	3.3	6.3	10	10.7	9	8.7	10.3	11.7	12.3	9.3	9.7	8	8	6.3	2.7	0.3	0	0
0	1.3	4	7.7	8.3	8.7	8.7	10	12	13	9.7	9.3	8.3	7.3	6.7	3.7	0.7	0	0
0	0.3	1.3	3.7	7	10.3	12.3	12	16.3	16.3	12.7	10.3	7.7	7.3	6	4	1	0	0
0.3	0.3	0.3	1	2.7	6	9.7	12.7	16.3	17	16.7	15.3	10.3	8.7	5.7	3.7	1	0	0
0	0	0.3	0.7	0.7	1.7	5.3	10.3	14.3	21	19	12.3	7	6.3	5.7	3	0.3	0	0
0	0	1	1.7	0.7	0.3	1	2	2.7	4.3	4	2.3	1.3	1.7	3.7	3	1.3	0	0
0	0	0.3	0.3	0.3	0.3	0.3	0	0.3	0.3	0.3	0	0.3	2	7	7.3	4	0.7	0
0	0	0	0	0	0.3	0.3	0.3	1.7	2.3	1	0	0.3	3	6	7.7	4.3	1	0
0	0	0	0	0	0	0	0.3	2.7	4	1.3	0	0.3	2.3	4	3.7	2	0.3	0
0	0	0	0	0	0	0	0	0.7	0.7	0.3	0	0	0.3	0.7	0.7	0.3	0	0
0	0	0	0	0	0	0	0	0	0	0	0	0	0	0	0	0	0	0
0	0	0	0	0	0	0	0	0	0	0	0	0	0	0	0	0	0	0
0	0	0	0	0	0	0	0	0	0	0	0	0	0	0	0	0	0	0
Frame 58 (116.00 ms)
0	0	0	0	0	0	0	0	0	0	0	0	0	0	0	0	0	0	0
0	0	0	0	0	0	0	0	0	0	0	0	0	0	0	0	0	0	0
0	0	0	0	0	0	0	0	0.3	1	1	0.7	0.3	0	0	0	0	0	0
0	0	0	0	0	0	0	0.3	2.3	5.7	5.7	4	1.7	0.3	0	0	0	0	0
0	0	0	0	0	0	0	1.3	4.7	8.7	7.3	7	4.3	0.7	0	0	0	0	0
0	0	0	0	0	0	0.3	2.3	7	10.7	8.7	8.3	4	0.7	0	0	0	0	0
0	0	0	0	0	0.3	1.3	4.7	11	14	11.7	10	5	0.7	0	0	0	0	0
0	0	0	0	0	0.7	3.3	6.7	9.3	11	9	6.3	2.7	0.3	0	0	0	0	0
0	0	0	0	0.3	2	7	8.3	11	10	7.3	4	1	0	0	0	0	0	0
0	0	0	0	0.7	3	6.3	8	9.3	8.3	4.7	1.7	0.3	0	0	0	0	0	0
0	0	0	0.3	1.7	4.3	4.7	6	7	5.7	2.3	0.3	0	0	0	0	0	0	0
0	0	0	1.3	6	7.7	6.7	8.3	8	5	1	0	0	0	0	0	0	0	0
0	0	0.7	4.3	11	10.3	9	9.3	7	4	0.7	0	0	0	0	0	0	0	0
0	0	2	11.3	18	17	17.7	20.3	10	2.7	0.3	0	0	0	0	0	0	0	0
0	0.3	3	12.7	17.3	11.7	8	8.7	5.3	1.3	0	0	0	0	0	0	0	0	0
0	0.3	4.3	12.3	10.3	6	3.7	4	2.7	0.3	0	0	0	0	0	0	0	0	0
[truncated: 8,000 more rows]
[truncated: 1 more columns]
