# Supplementary material for: Similarity of Center of Pressure Progression during Walking and Jogging of Anterior Cruciate Ligament Deficient Patients
Source: PLoS One. 2017 Jan 10;12(1):e0169421. doi: 10.1371/journal.pone.0169421 (PMC5224873; doi:10.1371/journal.pone.0169421)
Supplement: S1 Dataset — (ZIP) [file pone.0169421.s001.zip › partial plantar pressure data sent to PLOS-remove name and data/01. Part of the 64 unilateral ACLD subjects/jog/05/05 - run_4' - Dyn.txt]

Scanning speed; for the left foot: 500.00 Hertz, for the right foot: 500.00 Hertz
Left foot data
Left rectangle position
Rectangle bottom
34
Rectangle left
17
Rectangle width
21
Rectangle height
35
Frame 0 (0.00 ms)
0	0	0	0	0	0	0	0	0	0	0	0	0	0	0	0	0	0	0	0	0
0	0	0	0	0	0	0	0	0	0.3	0.3	0.3	0.3	0	0	0	0	0	0	0	0
0	0	0	0	0	0	0	0	0	0.7	0.7	0.7	0.3	0	0	0	0	0	0	0	0
0	0	0	0	0	0	0	0.3	0.3	0.7	0.3	0.3	0.3	0	0	0	0	0	0	0	0
0	0	0	0	0	0	0	0	0.3	0	0.3	0.3	0	0	0	0	0	0	0	0	0
0	0	0	0	0	0	0	0	0	0	0	0	0	0	0	0	0	0	0	0	0
0	0	0	0	0	0	0	0	0	0	0	0	0	0	0	0	0	0	0	0	0
0	0	0	0	0	0	0	0	0	0	0	0	0	0	0	0	0	0	0	0	0
0	0	0	0	0	0	0	0	0	0	0	0	0	0	0	0	0	0	0	0	0
0	0	0	0	0	0	0	0	0	0	0	0	0	0	0	0	0	0	0	0	0
0	0	0	0	0	0	0	0	0	0	0	0	0	0	0	0	0	0	0	0	0
0	0	0	0	0	0	0	0	0	0	0	0	0	0	0	0	0	0	0	0	0
0	0	0	0	0	0	0	0	0	0	0	0	0	0	0	0	0	0	0	0	0
0	0	0	0	0	0	0	0	0	0	0	0	0	0	0	0	0	0	0	0	0
0	0	0	0	0	0	0	0	0	0	0	0	0	0	0	0	0	0	0	0	0
0	0	0	0	0	0	0	0	0	0	0	0	0	0	0	0	0	0	0	0	0
0	0	0	0	0	0	0	0	0	0	0	0	0	0	0	0	0	0	0	0	0
0	0	0	0	0	0	0	0	0	0	0	0	0	0	0	0	0	0	0	0	0
0	0	0	0	0	0	0	0	0	0	0	0	0	0	0	0	0	0	0	0	0
0	0	0	0	0	0	0	0	0	0	0	0	0	0	0	0	0	0	0	0	0
0	0	0	0	0	0	0	0	0	0	0	0	0	0	0	0	0	0	0	0	0
0	0	0	0	0	0	0	0	0	0	0	0	0	0	0	0	0	0	0	0	0
0	0	0	0	0	0	0	0	0	0	0	0	0	0	0	0	0	0	0	0	0
0	0	0	0	0	0	0	0	0	0	0	0	0	0	0	0	0	0	0	0	0
0	0	0	0	0	0	0	0	0	0	0	0	0	0	0	0	0	0	0	0	0
0	0	0	0	0	0	0	0	0	0	0	0	0	0	0	0	0	0	0	0	0
0	0	0	0	0	0	0	0	0	0	0	0	0	0	0	0	0	0	0	0	0
0	0	0	0	0	0	0	0	0	0	0	0	0	0	0	0	0	0	0	0	0
0	0	0	0	0	0	0	0	0	0	0	0	0	0	0	0	0	0	0	0	0
0	0	0	0	0	0	0	0	0	0	0	0	0	0	0	0	0	0	0	0	0
0	0	0	0	0	0	0	0	0	0	0	0	0	0	0	0	0	0	0	0	0
0	0	0	0	0	0	0	0	0	0	0	0	0	0	0	0	0	0	0	0	0
0	0	0	0	0	0	0	0	0	0	0	0	0	0	0	0	0	0	0	0	0
0	0	0	0	0	0	0	0	0	0	0	0	0	0	0	0	0	0	0	0	0
0	0	0	0	0	0	0	0	0	0	0	0	0	0	0	0	0	0	0	0	0
Frame 1 (2.00 ms)
0	0	0	0	0	0	0	0	0	0.3	0.3	0.3	0.3	0	0	0	0	0	0	0	0
0	0	0	0	0	0	0	0	0.7	1.7	2.3	2	1.3	0.7	0	0	0	0	0	0	0
0	0	0	0	0	0	0	0.7	1.3	2.3	3	2.3	1.7	1	0	0	0	0	0	0	0
0	0	0	0	0	0	0.3	1.3	1.7	2.3	2.3	1.7	1.3	0.7	0	0	0	0	0	0	0
0	0	0	0	0	0	0.3	1	1.3	1.7	2	1.3	0.7	0.3	0	0	0	0	0	0	0
0	0	0	0	0	0	0	0.7	1	1	1	0.7	0.3	0	0	0	0	0	0	0	0
0	0	0	0	0	0	0	0	0.3	0.3	0.3	0	0	0	0	0	0	0	0	0	0
0	0	0	0	0	0	0	0	0	0	0	0	0	0	0	0	0	0	0	0	0
0	0	0	0	0	0	0	0	0	0	0	0	0	0	0	0	0	0	0	0	0
0	0	0	0	0	0	0	0	0	0	0	0	0	0	0	0	0	0	0	0	0
0	0	0	0	0	0	0	0	0	0	0	0	0	0	0	0	0	0	0	0	0
0	0	0	0	0	0	0	0	0	0	0	0	0	0	0	0	0	0	0	0	0
0	0	0	0	0	0	0	0	0	0	0	0	0	0	0	0	0	0	0	0	0
0	0	0	0	0	0	0	0	0	0	0	0	0	0	0	0	0	0	0	0	0
0	0	0	0	0	0	0	0	0	0	0	0	0	0	0	0	0	0	0	0	0
0	0	0	0	0	0	0	0	0	0	0	0	0	0	0	0	0	0	0	0	0
0	0	0	0	0	0	0	0	0	0	0	0	0	0	0	0	0	0	0	0	0
0	0	0	0	0	0	0	0	0	0	0	0	0	0	0	0	0	0	0	0	0
0	0	0	0	0	0	0	0	0	0	0	0	0	0	0	0	0	0	0	0	0
0	0	0	0	0	0	0	0	0	0	0	0	0	0	0	0	0	0	0	0	0
0	0	0	0	0	0	0	0	0	0	0	0	0	0	0	0	0	0	0	0	0
0	0	0	0	0	0	0	0	0	0	0	0	0	0	0	0	0	0	0	0	0
0	0	0	0	0	0	0	0	0	0	0	0	0	0	0	0	0	0	0	0	0
0	0	0	0	0	0	0	0	0	0	0	0	0	0	0	0	0	0	0	0	0
0	0	0	0	0	0	0	0	0	0	0	0	0	0	0	0	0	0	0	0	0
0	0	0	0	0	0	0	0	0	0	0	0	0	0	0	0	0	0	0	0	0
0	0	0	0	0	0	0	0	0	0	0	0	0	0	0	0	0	0	0	0	0
0	0	0	0	0	0	0	0	0	0	0	0	0	0	0	0	0	0	0	0	0
0	0	0	0	0	0	0	0	0	0	0	0	0	0	0	0	0	0	0	0	0
0	0	0	0	0	0	0	0	0	0	0	0	0	0	0	0	0	0	0	0	0
0	0	0	0	0	0	0	0	0	0	0	0	0	0	0	0	0	0	0	0	0
0	0	0	0	0	0	0	0	0	0	0	0	0	0	0	0	0	0	0	0	0
0	0	0	0	0	0	0	0	0	0	0	0	0	0	0	0	0	0	0	0	0
0	0	0	0	0	0	0	0	0	0	0	0	0	0	0	0	0	0	0	0	0
0	0	0	0	0	0	0	0	0	0	0	0	0	0	0	0	0	0	0	0	0
Frame 2 (4.00 ms)
0	0	0	0	0	0	0	0	0.7	1.3	2	2	1.7	0.7	0	0	0	0	0	0	0
0	0	0	0	0	0	0	1	3.7	8	10.7	9.3	8	4.3	1	0	0	0	0	0	0
0	0	0	0	0	0	1	4.3	6.7	10.3	12.7	10.3	8.7	6.3	2	0.3	0	0	0	0	0
0	0	0	0	0	0.3	2.7	8	8.7	11.7	10.7	9.3	7.3	5.7	2	0.3	0	0	0	0	0
0	0	0	0	0	0.3	2	5.7	8.7	9.3	11.3	8.7	5	2.7	1	0	0	0	0	0	0
0	0	0	0	0	0	1.3	4	6	5.3	6.3	4	2	1	0.3	0	0	0	0	0	0
0	0	0	0	0	0	0.3	1.7	2.3	1.7	1.7	1	0.7	0	0	0	0	0	0	0	0
0	0	0	0	0	0	0	0.3	0.3	0.3	0	0	0	0	0	0	0	0	0	0	0
0	0	0	0	0	0	0	0	0	0	0	0	0	0	0	0	0	0	0	0	0
0	0	0	0	0	0	0	0	0	0	0	0	0	0	0	0	0	0	0	0	0
0	0	0	0	0	0	0	0	0	0	0	0	0	0	0	0	0	0	0	0	0
0	0	0	0	0	0	0	0	0	0	0	0	0	0	0	0	0	0	0	0	0
0	0	0	0	0	0	0	0	0	0	0	0	0	0	0	0	0	0	0	0	0
0	0	0	0	0	0	0	0	0	0	0	0	0	0	0	0	0	0	0	0	0
0	0	0	0	0	0	0	0	0	0	0	0	0	0	0	0	0	0	0	0	0
0	0	0	0	0	0	0	0	0	0	0	0	0	0	0	0	0	0	0	0	0
0	0	0	0	0	0	0	0	0	0	0	0	0	0	0	0	0	0	0	0	0
0	0	0	0	0	0	0	0	0	0	0	0	0	0	0	0	0	0	0	0	0
0	0	0	0	0	0	0	0	0	0	0	0	0	0	0	0	0	0	0	0	0
0	0	0	0	0	0	0	0	0	0	0	0	0	0	0	0	0	0	0	0	0
0	0	0	0	0	0	0	0	0	0	0	0	0	0	0	0	0	0	0	0	0
0	0	0	0	0	0	0	0	0	0	0	0	0	0	0	0	0	0	0	0	0
0	0	0	0	0	0	0	0	0	0	0	0	0	0	0	0	0	0	0	0	0
0	0	0	0	0	0	0	0	0	0	0	0	0	0	0	0	0	0	0	0	0
0	0	0	0	0	0	0	0	0	0	0	0	0	0	0	0	0	0	0	0	0
0	0	0	0	0	0	0	0	0	0	0	0	0	0	0	0	0	0	0	0	0
0	0	0	0	0	0	0	0	0	0	0	0	0	0	0	0	0	0	0	0	0
0	0	0	0	0	0	0	0	0	0	0	0	0	0	0	0	0	0	0	0	0
0	0	0	0	0	0	0	0	0	0	0	0	0	0	0	0	0	0	0	0	0
0	0	0	0	0	0	0	0	0	0	0	0	0	0	0	0	0	0	0	0	0
0	0	0	0	0	0	0	0	0	0	0	0	0	0	0	0	0	0	0	0	0
0	0	0	0	0	0	0	0	0	0	0	0	0	0	0	0	0	0	0	0	0
0	0	0	0	0	0	0	0	0	0	0	0	0	0	0	0	0	0	0	0	0
0	0	0	0	0	0	0	0	0	0	0	0	0	0	0	0	0	0	0	0	0
0	0	0	0	0	0	0	0	0	0	0	0	0	0	0	0	0	0	0	0	0
Frame 3 (6.00 ms)
0	0	0	0	0	0	0	0.3	2	4.3	6	5.3	4.7	2.3	0.7	0	0	0	0	0	0
0	0	0	0	0	0	0.3	3.7	12.3	22.3	28	24.7	22.3	14	3.7	0.3	0	0	0	0	0
0	0	0	0	0	0.3	3.7	14	19	26.7	31.7	27	23.3	18.7	7.7	1.3	0	0	0	0	0
0	0	0	0	0	1.3	9.7	24	25	32.3	29.3	25.7	20	17.7	8.3	1.3	0	0	0	0	0
0	0	0	0	0	1.3	7	16.7	25.7	29.7	32.7	25.3	16	11	5	0.7	0	0	0	0	0
0	0	0	0	0	1	5.7	15.3	19.3	18	19.7	13.7	8.7	5	1.7	0.3	0	0	0	0	0
0	0	0	0	0	0.3	2.3	7.7	9.3	7.7	6	4	2.7	1.3	0.3	0	0	0	0	0	0
0	0	0	0	0	0	0.3	1.3	2	1.7	1	0.7	0.3	0	0	0	0	0	0	0	0
0	0	0	0	0	0	0	0	0	0	0	0	0	0	0	0	0	0	0	0	0
0	0	0	0	0	0	0	0	0	0	0	0	0	0	0	0	0	0	0	0	0
0	0	0	0	0	0	0	0	0	0	0	0	0	0	0	0	0	0	0	0	0
0	0	0	0	0	0	0	0	0	0	0	0	0	0	0	0	0	0	0	0	0
0	0	0	0	0	0	0	0	0	0	0	0	0	0	0	0	0	0	0	0	0
0	0	0	0	0	0	0	0	0	0	0	0	0	0	0	0	0	0	0	0	0
0	0	0	0	0	0	0	0	0	0	0	0	0	0	0	0	0	0	0	0	0
0	0	0	0	0	0	0	0	0	0	0	0	0	0	0	0	0	0	0	0	0
0	0	0	0	0	0	0	0	0	0	0	0	0	0	0	0	0	0	0	0	0
0	0	0	0	0	0	0	0	0	0	0	0	0	0	0	0	0	0	0	0	0
0	0	0	0	0	0	0	0	0	0	0	0	0	0	0	0	0	0	0	0	0
0	0	0	0	0	0	0	0	0	0	0	0	0	0	0	0	0	0	0	0	0
0	0	0	0	0	0	0	0	0	0	0	0	0	0	0	0	0	0	0	0	0
0	0	0	0	0	0	0	0	0	0	0	0	0	0	0	0	0	0	0	0	0
0	0	0	0	0	0	0	0	0	0	0	0	0	0	0	0	0	0	0	0	0
0	0	0	0	0	0	0	0	0	0	0	0	0	0	0	0	0	0	0	0	0
0	0	0	0	0	0	0	0	0	0	0	0	0	0	0	0	0	0	0	0	0
0	0	0	0	0	0	0	0	0	0	0	0	0	0	0	0	0	0	0	0	0
0	0	0	0	0	0	0	0	0	0	0	0	0	0	0	0	0	0	0	0	0
0	0	0	0	0	0	0	0	0	0	0	0	0	0	0	0	0	0	0	0	0
0	0	0	0	0	0	0	0	0	0	0	0	0	0	0	0	0	0	0	0	0
0	0	0	0	0	0	0	0	0	0	0	0	0	0	0	0	0	0	0	0	0
0	0	0	0	0	0	0	0	0	0	0	0	0	0	0	0	0	0	0	0	0
0	0	0	0	0	0	0	0	0	0	0	0	0	0	0	0	0	0	0	0	0
0	0	0	0	0	0	0	0	0	0	0	0	0	0	0	0	0	0	0	0	0
0	0	0	0	0	0	0	0	0	0	0	0	0	0	0	0	0	0	0	0	0
0	0	0	0	0	0	0	0	0	0	0	0	0	0	0	0	0	0	0	0	0
Frame 4 (8.00 ms)
0	0	0	0	0	0	0	0.7	3.7	7	9.3	9.3	7.7	5	1.7	0.3	0	0	0	0	0
0	0	0	0	0	0	0.7	6.7	21.3	35.3	44.3	39.7	36.3	25.7	10	1.3	0	0	0	0	0
0	0	0	0	0	0.7	7	24.3	31.7	42.3	50.3	44	38	33	17.7	3.3	0	0	0	0	0
0	0	0	0	0	2.3	18	41	42.3	53	48.7	43.7	34	33	19.3	4	0.3	0	0	0	0
0	0	0	0	0	2.3	13.7	31	46.7	53.3	55	45	29.7	22.7	13.3	2.7	0	0	0	0	0
0	0	0	0	0.3	2.7	12.3	29.7	37.3	36.3	37.7	26.3	19	12.7	5	0.7	0	0	0	0	0
0	0	0	0	0	1.3	6.7	17	18.7	15.7	12.7	9.7	8	4.7	1	0	0	0	0	0	0
0	0	0	0	0	0.3	1.3	3.7	4.7	3.7	3	2.3	1.7	0.7	0	0	0	0	0	0	0
0	0	0	0	0	0	0	0.3	0.3	0.3	0.3	0.3	0	0	0	0	0	0	0	0	0
0	0	0	0	0	0	0	0	0	0	0	0	0	0	0	0	0	0	0	0	0
0	0	0	0	0	0	0	0	0	0	0	0	0	0	0	0	0	0	0	0	0
0	0	0	0	0	0	0	0	0	0	0	0	0	0	0	0	0	0	0	0	0
0	0	0	0	0	0	0	0	0	0	0	0	0	0	0	0	0	0	0	0	0
0	0	0	0	0	0	0	0	0	0	0	0	0	0	0	0	0	0	0	0	0
0	0	0	0	0	0	0	0	0	0	0	0	0	0	0	0	0	0	0	0	0
0	0	0	0	0	0	0	0	0	0	0	0	0	0	0	0	0	0	0	0	0
0	0	0	0	0	0	0	0	0	0	0	0	0	0	0	0	0	0	0	0	0
0	0	0	0	0	0	0	0	0	0	0	0	0	0	0	0	0	0	0	0	0
0	0	0	0	0	0	0	0	0	0	0	0	0	0	0	0	0	0	0	0	0
0	0	0	0	0	0	0	0	0	0	0	0	0	0	0	0	0	0	0	0	0
0	0	0	0	0	0	0	0	0	0	0	0	0	0	0	0	0	0	0	0	0
0	0	0	0	0	0	0	0	0	0	0	0	0	0	0	0	0	0	0	0	0
0	0	0	0	0	0	0	0	0	0	0	0	0	0	0	0	0	0	0	0	0
0	0	0	0	0	0	0	0	0	0	0	0	0	0	0	0	0	0	0	0	0
0	0	0	0	0	0	0	0	0	0	0	0	0	0	0	0	0	0	0	0	0
0	0	0	0	0	0	0	0	0	0	0	0	0	0	0	0	0	0	0	0	0
0	0	0	0	0	0	0	0	0	0	0	0	0	0	0	0	0	0	0	0	0
0	0	0	0	0	0	0	0	0	0	0	0	0	0	0	0	0	0	0	0	0
0	0	0	0	0	0	0	0	0	0	0	0	0	0	0	0	0	0	0	0	0
0	0	0	0	0	0	0	0	0	0	0	0	0	0	0	0	0	0	0	0	0
0	0	0	0	0	0	0	0	0	0	0	0	0	0	0	0	0	0	0	0	0
0	0	0	0	0	0	0	0	0	0	0	0	0	0	0	0	0	0	0	0	0
0	0	0	0	0	0	0	0	0	0	0	0	0	0	0	0	0	0	0	0	0
0	0	0	0	0	0	0	0	0	0	0	0	0	0	0	0	0	0	0	0	0
0	0	0	0	0	0	0	0	0	0	0	0	0	0	0	0	0	0	0	0	0
Frame 5 (10.00 ms)
0	0	0	0	0	0	0	0.7	3.7	7	9.7	10	8.3	5.3	2.3	0.3	0	0	0	0	0
0	0	0	0	0	0	1	6.7	22	36.7	45.7	41.3	38	27.7	14	2.3	0	0	0	0	0
0	0	0	0	0	0.7	7.7	26.3	34	45	52.3	46	40.7	36	23	5.3	0.3	0	0	0	0
0	0	0	0	0	3	21.7	48	49.3	58.7	52	47.3	39.3	40.3	27	7.3	0.7	0	0	0	0
0	0	0	0	0.3	3.3	17.3	38.7	56.3	62.7	62	53.7	38	31	21.3	5	0.3	0	0	0	0
0	0	0	0	0.3	4	17.3	40	48.7	48	48.3	35	27	19.7	8.7	1.7	0	0	0	0	0
0	0	0	0	0	2	10.7	25.3	26.3	22.7	18.3	14	13	9.3	2.7	0.3	0	0	0	0	0
0	0	0	0	0	0.3	3	8	8	7	6.7	5.3	3.7	1.7	0.3	0	0	0	0	0	0
0	0	0	0	0	0	0.3	1	1	1	1	0.7	0.3	0	0	0	0	0	0	0	0
0	0	0	0	0	0	0	0	0	0	0	0	0	0	0	0	0	0	0	0	0
0	0	0	0	0	0	0	0	0	0	0	0	0	0	0	0	0	0	0	0	0
0	0	0	0	0	0	0	0	0	0	0	0	0	0	0	0	0	0	0	0	0
0	0	0	0	0	0	0	0	0	0	0	0	0	0	0	0	0	0	0	0	0
0	0	0	0	0	0	0	0	0	0	0	0	0	0	0	0	0	0	0	0	0
0	0	0	0	0	0	0	0	0	0	0	0	0	0	0	0	0	0	0	0	0
0	0	0	0	0	0	0	0	0	0	0	0	0	0	0	0	0	0	0	0	0
0	0	0	0	0	0	0	0	0	0	0	0	0	0	0	0	0	0	0	0	0
0	0	0	0	0	0	0	0	0	0	0	0	0	0	0	0	0	0	0	0	0
0	0	0	0	0	0	0	0	0	0	0	0	0	0	0	0	0	0	0	0	0
0	0	0	0	0	0	0	0	0	0	0	0	0	0	0	0	0	0	0	0	0
0	0	0	0	0	0	0	0	0	0	0	0	0	0	0	0	0	0	0	0	0
0	0	0	0	0	0	0	0	0	0	0	0	0	0	0	0	0	0	0	0	0
0	0	0	0	0	0	0	0	0	0	0	0	0	0	0	0	0	0	0	0	0
0	0	0	0	0	0	0	0	0	0	0	0	0	0	0	0	0	0	0	0	0
0	0	0	0	0	0	0	0	0	0	0	0	0	0	0	0	0	0	0	0	0
0	0	0	0	0	0	0	0	0	0	0	0	0	0	0	0	0	0	0	0	0
0	0	0	0	0	0	0	0	0	0	0	0	0	0	0	0	0	0	0	0	0
0	0	0	0	0	0	0	0	0	0	0	0	0	0	0	0	0	0	0	0	0
0	0	0	0	0	0	0	0	0	0	0	0	0	0	0	0	0	0	0	0	0
0	0	0	0	0	0	0	0	0	0	0	0	0	0	0	0	0	0	0	0	0
0	0	0	0	0	0	0	0	0	0	0	0	0	0	0	0	0	0	0	0	0
0	0	0	0	0	0	0	0	0	0	0	0	0	0	0	0	0	0	0	0	0
0	0	0	0	0	0	0	0	0	0	0	0	0	0	0	0	0	0	0	0	0
0	0	0	0	0	0	0	0	0	0	0	0	0	0	0	0	0	0	0	0	0
0	0	0	0	0	0	0	0	0	0	0	0	0	0	0	0	0	0	0	0	0
Frame 6 (12.00 ms)
0	0	0	0	0	0	0	0.7	3.7	7	9.7	10	8.7	6	3	0.3	0	0	0	0	0
0	0	0	0	0	0	1	6.7	21.3	36.3	45.7	41.3	38.3	28.7	16.3	3	0	0	0	0	0
0	0	0	0	0	0.7	7.7	26.3	34	45	52.7	46.3	40.7	36.7	24.7	6.3	0.7	0	0	0	0
0	0	0	0	0	3.3	22.7	49	50.7	59	52.3	48	40.3	42	30.3	9.3	1	0	0	0	0
0	0	0	0	0.3	3.7	19.3	41	58.7	64.6	63.3	56	40.3	34.3	25.3	7	0.7	0	0	0	0
0	0	0	0	0.3	4.7	20.7	45.7	54	53.3	53.7	39.3	31.3	24	11.3	2.3	0	0	0	0	0
0	0	0	0	0	2.7	14	30.7	31	27	22	17.3	16.7	13.3	4	0.3	0	0	0	0	0
0	0	0	0	0	0.7	5.3	11.3	10.3	9	9	8	7	3.3	0.7	0	0	0	0	0	0
0	0	0	0	0	0	0.7	2	2	1.3	1.7	1.3	1	0.3	0	0	0	0	0	0	0
0	0	0	0	0	0	0	0	0.3	0	0	0	0	0	0	0	0	0	0	0	0
0	0	0	0	0	0	0	0	0	0	0	0	0	0	0	0	0	0	0	0	0
0	0	0	0	0	0	0	0	0	0	0	0	0	0	0	0	0	0	0	0	0
0	0	0	0	0	0	0	0	0	0	0	0	0	0	0	0	0	0	0	0	0
0	0	0	0	0	0	0	0	0	0	0	0	0	0	0	0	0	0	0	0	0
0	0	0	0	0	0	0	0	0	0	0	0	0	0	0	0	0	0	0	0	0
0	0	0	0	0	0	0	0	0	0	0	0	0	0	0	0	0	0	0	0	0
0	0	0	0	0	0	0	0	0	0	0	0	0	0	0	0	0	0	0	0	0
0	0	0	0	0	0	0	0	0	0	0	0	0	0	0	0	0	0	0	0	0
0	0	0	0	0	0	0	0	0	0	0	0	0	0	0	0	0	0	0	0	0
0	0	0	0	0	0	0	0	0	0	0	0	0	0	0	0	0	0	0	0	0
0	0	0	0	0	0	0	0	0	0	0	0	0	0	0	0	0	0	0	0	0
0	0	0	0	0	0	0	0	0	0	0	0	0	0	0	0	0	0	0	0	0
0	0	0	0	0	0	0	0	0	0	0	0	0	0	0	0	0	0	0	0	0
0	0	0	0	0	0	0	0	0	0	0	0	0	0	0	0	0	0	0	0	0
0	0	0	0	0	0	0	0	0	0	0	0	0	0	0	0	0	0	0	0	0
0	0	0	0	0	0	0	0	0	0	0	0	0	0	0	0	0	0	0	0	0
0	0	0	0	0	0	0	0	0	0	0	0	0	0	0	0	0	0	0	0	0
0	0	0	0	0	0	0	0	0	0	0	0	0	0	0	0	0	0	0	0	0
0	0	0	0	0	0	0	0	0	0	0	0	0	0	0	0	0	0	0	0	0
0	0	0	0	0	0	0	0	0	0	0	0	0	0	0	0	0	0	0	0	0
0	0	0	0	0	0	0	0	0	0	0	0	0	0	0	0	0	0	0	0	0
0	0	0	0	0	0	0	0	0	0	0	0	0	0	0	0	0	0	0	0	0
0	0	0	0	0	0	0	0	0	0	0	0	0	0	0	0	0	0	0	0	0
0	0	0	0	0	0	0	0	0	0	0	0	0	0	0	0	0	0	0	0	0
0	0	0	0	0	0	0	0	0	0	0	0	0	0	0	0	0	0	0	0	0
Frame 7 (14.00 ms)
0	0	0	0	0	0	0	0.7	3.7	7.3	10	10.7	9	6	3	0.3	0	0	0	0	0
0	0	0	0	0	0	1	6.7	21.3	36.3	45.7	41.3	38	29	17.3	3.3	0	0	0	0	0
0	0	0	0	0	0.7	7.7	26.3	34	45	52.7	46.3	40.7	37	25	7	0.7	0	0	0	0
0	0	0	0	0	3.3	22.7	49.3	50.3	59	52.3	48	40.3	42.3	31.3	10.3	1	0	0	0	0
0	0	0	0	0.3	3.7	20	41.7	59.3	64.6	63.6	56	41	35.7	27.3	8.3	0.7	0	0	0	0
0	0	0	0	0.3	5.3	22.3	48	55.7	54.7	55	40.3	33.7	26.7	13	3	0.3	0	0	0	0
0	0	0	0	0.3	3	16	34.3	34	29.7	24.7	19.3	19.7	16.3	5.7	0.7	0	0	0	0	0
0	0	0	0	0	1.3	7	14.3	12.7	10.7	11.3	10	9.3	4.3	1	0	0	0	0	0	0
0	0	0	0	0	0.3	1.7	4.3	4	2.3	2.3	1.7	1.3	0.3	0	0	0	0	0	0	0
0	0	0	0	0	0	0	0.7	0.7	0.3	0	0	0	0	0	0	0	0	0	0	0
0	0	0	0	0	0	0	0	0	0	0	0	0	0	0	0	0	0	0	0	0
0	0	0	0	0	0	0	0	0	0	0	0	0	0	0	0	0	0	0	0	0
0	0	0	0	0	0	0	0	0	0	0	0	0	0	0	0	0	0	0	0	0
0	0	0	0	0	0	0	0	0	0	0	0	0	0	0	0	0	0	0	0	0
0	0	0	0	0	0	0	0	0	0	0	0	0	0	0	0	0	0	0	0	0
0	0	0	0	0	0	0	0	0	0	0	0	0	0	0	0	0	0	0	0	0
0	0	0	0	0	0	0	0	0	0	0	0	0	0	0	0	0	0	0	0	0
0	0	0	0	0	0	0	0	0	0	0	0	0	0	0	0	0	0	0	0	0
0	0	0	0	0	0	0	0	0	0	0	0	0	0	0	0	0	0	0	0	0
0	0	0	0	0	0	0	0	0	0	0	0	0	0	0	0	0	0	0	0	0
0	0	0	0	0	0	0	0	0	0	0	0	0	0	0	0	0	0	0	0	0
0	0	0	0	0	0	0	0	0	0	0	0	0	0	0	0	0	0	0	0	0
0	0	0	0	0	0	0	0	0	0	0	0	0	0	0	0	0	0	0	0	0
0	0	0	0	0	0	0	0	0	0	0	0	0	0	0	0	0	0	0	0	0
0	0	0	0	0	0	0	0	0	0	0	0	0	0	0	0	0	0	0	0	0
0	0	0	0	0	0	0	0	0	0	0	0	0	0	0	0	0	0	0	0	0
0	0	0	0	0	0	0	0	0	0	0	0	0	0	0	0	0	0	0	0	0
0	0	0	0	0	0	0	0	0	0	0	0	0	0	0	0	0	0	0	0	0
0	0	0	0	0	0	0	0	0	0	0	0	0	0	0	0	0	0	0	0	0
0	0	0	0	0	0	0	0	0	0	0	0	0	0	0	0	0	0	0	0	0
0	0	0	0	0	0	0	0	0	0	0	0	0	0	0	0	0	0	0	0	0
0	0	0	0	0	0	0	0	0	0	0	0	0	0	0	0	0	0	0	0	0
0	0	0	0	0	0	0	0	0	0	0	0	0	0	0	0	0	0	0	0	0
0	0	0	0	0	0	0	0	0	0	0	0	0	0	0	0	0	0	0	0	0
0	0	0	0	0	0	0	0	0	0	0	0	0	0	0	0	0	0	0	0	0
Frame 8 (16.00 ms)
0	0	0	0	0	0	0	0.7	3.7	7.3	10.3	11	9.3	6.3	3.3	0.7	0	0	0	0	0
0	0	0	0	0	0	1	6.7	21.7	36.3	45.3	41.3	38.3	29	17.7	3.3	0	0	0	0	0
0	0	0	0	0	0.7	7.7	26.3	34.3	45	52.7	46	40.7	37	25.3	7.3	0.7	0	0	0	0
0	0	0	0	0	3.3	23	49.3	50.3	59.3	52.7	48.3	40.3	42.7	32	11.3	1.3	0	0	0	0
0	0	0	0	0.3	4	21	42	59.3	65	63.6	56.3	41.3	36.3	29	9.7	1	0	0	0	0
0	0	0	0	0.7	5.7	24	49.3	56.3	55.3	55.3	41	34.7	28.3	14.3	3.7	0.3	0	0	0	0
0	0	0	0	0.3	3.7	18.3	37.7	36.7	32	26.3	20.7	21.7	18.7	6.7	1	0	0	0	0	0
0	0	0	0	0	1.7	9.3	17.7	15.3	13	13.7	11.7	11.7	5.7	1.3	0	0	0	0	0	0
0	0	0	0	0	0.3	3	7	6.3	4	3.3	2.3	2	0.7	0	0	0	0	0	0	0
0	0	0	0	0	0	0.3	1	1	0.7	0.3	0	0	0	0	0	0	0	0	0	0
0	0	0	0	0	0	0	0	0	0	0	0	0	0	0	0	0	0	0	0	0
0	0	0	0	0	0	0	0	0	0	0	0	0	0	0	0	0	0	0	0	0
0	0	0	0	0	0	0	0	0	0	0	0	0	0	0	0	0	0	0	0	0
0	0	0	0	0	0	0	0	0	0	0	0	0	0	0	0	0	0	0	0	0
0	0	0	0	0	0	0	0	0	0	0	0	0	0	0	0	0	0	0	0	0
0	0	0	0	0	0	0	0	0	0	0	0	0	0	0	0	0	0	0	0	0
0	0	0	0	0	0	0	0	0	0	0	0	0	0	0	0	0	0	0	0	0
0	0	0	0	0	0	0	0	0	0	0	0	0	0	0	0	0	0	0	0	0
0	0	0	0	0	0	0	0	0	0	0	0	0	0	0	0	0	0	0	0	0
0	0	0	0	0	0	0	0	0	0	0	0	0	0	0	0	0	0	0	0	0
0	0	0	0	0	0	0	0	0	0	0	0	0	0	0	0	0	0	0	0	0
0	0	0	0	0	0	0	0	0	0	0	0	0	0	0	0	0	0	0	0	0
0	0	0	0	0	0	0	0	0	0	0	0	0	0	0	0	0	0	0	0	0
0	0	0	0	0	0	0	0	0	0	0	0	0	0	0	0	0	0	0	0	0
0	0	0	0	0	0	0	0	0	0	0	0	0	0	0	0	0	0	0	0	0
0	0	0	0	0	0	0	0	0	0	0	0	0	0	0	0	0	0	0	0	0
0	0	0	0	0	0	0	0	0	0	0	0	0	0	0	0	0	0	0	0	0
0	0	0	0	0	0	0	0	0	0	0	0	0	0	0	0	0	0	0	0	0
0	0	0	0	0	0	0	0	0	0	0	0	0	0	0	0	0	0	0	0	0
0	0	0	0	0	0	0	0	0	0	0	0	0	0	0	0	0	0	0	0	0
0	0	0	0	0	0	0	0	0	0	0	0	0	0	0	0	0	0	0	0	0
0	0	0	0	0	0	0	0	0	0	0	0	0	0	0	0	0	0	0	0	0
0	0	0	0	0	0	0	0	0	0	0	0	0	0	0	0	0	0	0	0	0
0	0	0	0	0	0	0	0	0	0	0	0	0	0	0	0	0	0	0	0	0
0	0	0	0	0	0	0	0	0	0	0	0	0	0	0	0	0	0	0	0	0
Frame 9 (18.00 ms)
0	0	0	0	0	0	0	0.7	4	7.3	10.3	11.3	9.7	6.3	3.3	0.7	0	0	0	0	0
0	0	0	0	0	0	1	7	22.3	36.3	45.3	40.7	38	29	18	3.7	0	0	0	0	0
0	0	0	0	0	0.7	8	26.7	34.3	45	52.3	45.7	40.3	37	25.3	8	0.7	0	0	0	0
0	0	0	0	0	3.3	23	49.3	50.7	59.3	52.7	48	40.3	43	32.3	12	1.7	0	0	0	0
0	0	0	0	0.3	4.3	21.3	42.3	59.3	65.3	64	56.3	41.3	37	30.3	10.7	1.3	0	0	0	0
0	0	0	0	0.7	6.3	25.3	50.3	57	55.7	56	41.3	35.3	29.3	15.3	4	0.3	0	0	0	0
0	0	0	0	0.3	4.3	20.7	41	39	33.7	28	22.3	24	21.3	8	1	0	0	0	0	0
0	0	0	0	0	2.3	11.3	21	17.7	14.7	16	13.7	14.7	7.3	1.7	0	0	0	0	0	0
0	0	0	0	0	0.7	4.3	9	8.3	5.7	4.7	3	2.7	1	0	0	0	0	0	0	0
0	0	0	0	0	0	1	2	1.7	1	0.3	0	0	0	0	0	0	0	0	0	0
0	0	0	0	0	0	0	0	0	0	0	0	0	0	0	0	0	0	0	0	0
0	0	0	0	0	0	0	0	0	0	0	0	0	0	0	0	0	0	0	0	0
0	0	0	0	0	0	0	0	0	0	0	0	0	0	0	0	0	0	0	0	0
0	0	0	0	0	0	0	0	0	0	0	0	0	0	0	0	0	0	0	0	0
0	0	0	0	0	0	0	0	0	0	0	0	0	0	0	0	0	0	0	0	0
0	0	0	0	0	0	0	0	0	0	0	0	0	0	0	0	0	0	0	0	0
0	0	0	0	0	0	0	0	0	0	0	0	0	0	0	0	0	0	0	0	0
0	0	0	0	0	0	0	0	0	0	0	0	0	0	0	0	0	0	0	0	0
0	0	0	0	0	0	0	0	0	0	0	0	0	0	0	0	0	0	0	0	0
0	0	0	0	0	0	0	0	0	0	0	0	0	0	0	0	0	0	0	0	0
0	0	0	0	0	0	0	0	0	0	0	0	0	0	0	0	0	0	0	0	0
0	0	0	0	0	0	0	0	0	0	0	0	0	0	0	0	0	0	0	0	0
0	0	0	0	0	0	0	0	0	0	0	0	0	0	0	0	0	0	0	0	0
0	0	0	0	0	0	0	0	0	0	0	0	0	0	0	0	0	0	0	0	0
0	0	0	0	0	0	0	0	0	0	0	0	0	0	0	0	0	0	0	0	0
0	0	0	0	0	0	0	0	0	0	0	0	0	0	0	0	0	0	0	0	0
0	0	0	0	0	0	0	0	0	0	0	0	0	0	0	0	0	0	0	0	0
0	0	0	0	0	0	0	0	0	0	0	0	0	0	0	0	0	0	0	0	0
0	0	0	0	0	0	0	0	0	0	0	0	0	0	0	0	0	0	0	0	0
0	0	0	0	0	0	0	0	0	0	0	0	0	0	0	0	0	0	0	0	0
0	0	0	0	0	0	0	0	0	0	0	0	0	0	0	0	0	0	0	0	0
0	0	0	0	0	0	0	0	0	0	0	0	0	0	0	0	0	0	0	0	0
0	0	0	0	0	0	0	0	0	0	0	0	0	0	0	0	0	0	0	0	0
0	0	0	0	0	0	0	0	0	0	0	0	0	0	0	0	0	0	0	0	0
0	0	0	0	0	0	0	0	0	0	0	0	0	0	0	0	0	0	0	0	0
Frame 10 (20.00 ms)
0	0	0	0	0	0	0	0.7	4	7	9.3	10	9.3	6.3	3.3	0.7	0	0	0	0	0
0	0	0	0	0	0	1	7	22.3	35	39.7	35.7	37	28.7	17.7	3.3	0	0	0	0	0
0	0	0	0	0	0.7	8	26.7	34.3	44.7	51	44.7	40.3	37	25.3	8	1	0	0	0	0
0	0	0	0	0	3.3	23.3	49.3	50.3	59	52.3	48	40.3	43	32.7	12.7	1.7	0	0	0	0
0	0	0	0	0.3	4.3	21.7	42.3	59.3	65	64	56.3	41.3	37	30.7	11.7	1.3	0	0	0	0
0	0	0	0	0.7	7	26	51.3	57.7	56	56.3	41.7	35.7	30	16.3	4.7	0.7	0	0	0	0
0	0	0	0	0.3	5	23	44.3	40.7	34.7	29.3	23.7	25.7	23	9.3	1.3	0	0	0	0	0
0	0	0	0	0.3	3	13.7	25	20	16.3	17.7	15.3	17	9	2.3	0.3	0	0	0	0	0
0	0	0	0	0	1.3	6	11.7	10.3	7	6.3	4	3.3	1.3	0	0	0	0	0	0	0
0	0	0	0	0	0.3	1.7	3.3	2.3	1.3	0.7	0.3	0	0	0	0	0	0	0	0	0
0	0	0	0	0	0	0.3	0.7	0.3	0	0	0	0	0	0	0	0	0	0	0	0
0	0	0	0	0	0	0	0	0	0	0	0	0	0	0	0	0	0	0	0	0
0	0	0	0	0	0	0	0	0	0	0	0	0	0	0	0	0	0	0	0	0
0	0	0	0	0	0	0	0	0	0	0	0	0	0	0	0	0	0	0	0	0
0	0	0	0	0	0	0	0	0	0	0	0	0	0	0	0	0	0	0	0	0
0	0	0	0	0	0	0	0	0	0	0	0	0	0	0	0	0	0	0	0	0
0	0	0	0	0	0	0	0	0	0	0	0	0	0	0	0	0	0	0	0	0
0	0	0	0	0	0	0	0	0	0	0	0	0	0	0	0	0	0	0	0	0
0	0	0	0	0	0	0	0	0	0	0	0	0	0	0	0	0	0	0	0	0
0	0	0	0	0	0	0	0	0	0	0	0	0	0	0	0	0	0	0	0	0
0	0	0	0	0.3	0.3	0	0	0	0	0	0	0	0	0	0	0	0	0	0	0
0	0	0	0	0	0	0	0	0	0	0	0	0	0	0	0	0	0	0	0	0
0	0	0	0	0	0	0	0	0	0	0	0	0	0	0	0	0	0	0	0	0
0	0	0	0	0	0	0	0	0	0	0	0	0	0	0	0	0	0	0	0	0
0	0	0	0	0	0	0	0	0	0	0	0	0	0	0	0	0	0	0	0	0
0	0	0	0	0	0	0	0	0	0	0	0	0	0	0	0	0	0	0	0	0
0	0	0	0	0	0	0	0	0	0	0	0	0	0	0	0	0	0	0	0	0
0	0	0	0	0	0	0	0	0	0	0	0	0	0	0	0	0	0	0	0	0
0	0	0	0	0	0	0	0	0	0	0	0	0	0	0	0	0	0	0	0	0
0	0	0	0	0	0	0	0	0	0	0	0	0	0	0	0	0	0	0	0	0
0	0	0	0	0	0	0	0	0	0	0	0	0	0	0	0	0	0	0	0	0
0	0	0	0	0	0	0	0	0	0	0	0	0	0	0	0	0	0	0	0	0
0	0	0	0	0	0	0	0	0	0	0	0	0	0	0	0	0	0	0	0	0
0	0	0	0	0	0	0	0	0	0	0	0	0	0	0	0	0	0	0	0	0
0	0	0	0	0	0	0	0	0	0	0	0	0	0	0	0	0	0	0	0	0
Frame 11 (22.00 ms)
0	0	0	0	0	0	0	0.7	3.3	5.7	7.7	8.3	8	5.7	2.7	0.3	0	0	0	0	0
0	0	0	0	0	0	1	6.7	20	28.7	34.3	31.3	33.3	27.7	16	3	0	0	0	0	0
0	0	0	0	0	0.7	8	26.3	33.7	43	49.7	43.7	39.3	36.7	25	7.7	0.7	0	0	0	0
0	0	0	0	0	3.3	23	49	50.3	59	52	48	40.3	42.7	32.7	12.7	1.7	0	0	0	0
0	0	0	0	0.3	4.7	21.7	42	59.3	65	63.6	56.3	41.3	37	31	12	1.7	0	0	0	0
0	0	0	0	0.7	7.3	26.3	51.3	57.7	56	56	42	36	30.3	17	5	0.7	0	0	0	0
0	0	0	0	0.7	6	24.3	45.7	41.3	35	30	24.3	26.7	24.7	10.3	1.7	0	0	0	0	0
0	0	0	0	0.3	4	15	27	21.7	17.7	19.7	17	19	11	2.7	0.3	0	0	0	0	0
0	0	0	0	0	1.7	7	13	12	8.7	8.3	5.7	4.3	1.7	0.3	0	0	0	0	0	0
0	0	0	0	0	0.3	2.3	4.7	3.7	2.3	1.3	0.7	0.3	0	0	0	0	0	0	0	0
0	0	0	0	0	0	0.7	1	0.3	0.3	0	0	0	0	0	0	0	0	0	0	0
0	0	0	0	0	0	0.3	0.3	0	0	0	0	0	0	0	0	0	0	0	0	0
0	0	0	0	0	0	0	0	0	0	0	0	0	0	0	0	0	0	0	0	0
0	0	0	0	0	0.3	0	0	0	0	0	0	0	0	0	0	0	0	0	0	0
0	0	0	0	0	0.3	0	0	0	0	0	0	0	0	0	0	0	0	0	0	0
0	0	0	0	0	0.3	0	0	0	0	0	0	0	0	0	0	0	0	0	0	0
0	0	0	0	0	0.3	0	0	0	0	0	0	0	0	0	0	0	0	0	0	0
0	0	0	0	0.3	0.3	0	0	0	0	0	0	0	0	0	0	0	0	0	0	0
0	0	0	0	0.3	0.3	0	0	0	0	0	0	0	0	0	0	0	0	0	0	0
0	0	0	0	0.7	0.3	0	0	0	0	0	0	0	0	0	0	0	0	0	0	0
0	0	0	0	0.3	0.7	0.3	0	0	0	0	0	0	0	0	0	0	0	0	0	0
0	0	0	0	0	0.3	0	0	0	0	0	0	0	0	0	0	0	0	0	0	0
0	0	0	0	0	0	0	0	0	0	0	0	0	0	0	0	0	0	0	0	0
0	0	0	0	0	0	0	0	0	0	0	0	0	0	0	0	0	0	0	0	0
0	0	0	0	0	0	0	0	0	0	0	0	0	0	0	0	0	0	0	0	0
0	0	0	0	0	0	0	0	0	0	0	0	0	0	0	0	0	0	0	0	0
0	0	0	0	0	0	0	0	0	0	0	0	0	0	0	0	0	0	0	0	0
0	0	0	0	0	0	0	0	0	0	0	0	0	0	0	0	0	0	0	0	0
0	0	0	0	0	0	0	0	0	0	0	0	0	0	0	0	0	0	0	0	0
0	0	0	0	0	0	0	0	0	0	0	0	0	0	0	0	0	0	0	0	0
0	0	0	0	0	0	0	0	0	0	0	0	0	0	0	0	0	0	0	0	0
0	0	0	0	0	0	0	0	0	0	0	0	0	0	0	0	0	0	0	0	0
0	0	0	0	0	0	0	0	0	0	0	0	0	0	0	0	0	0	0	0	0
0	0	0	0	0	0	0	0	0	0	0	0	0	0	0	0	0	0	0	0	0
0	0	0	0	0	0	0	0	0	0	0	0	0	0	0	0	0	0	0	0	0
Frame 12 (24.00 ms)
0	0	0	0	0	0	0	0.7	2.7	4.3	6	6	5.7	4.3	2	0.3	0	0	0	0	0
0	0	0	0	0	0	0.7	6	16.3	23.3	29.3	26.7	27	22.7	12.7	2.3	0	0	0	0	0
0	0	0	0	0	0.7	7.3	25.3	31.3	41.3	48	42	36.7	34.7	23.7	6.7	0.7	0	0	0	0
0	0	0	0	0	3	22	47.3	46.3	57.7	51.7	46.7	36.3	41.7	32.3	12.3	1.7	0	0	0	0
0	0	0	0	0.3	4.3	21.3	41.3	57.7	63.6	63.3	55.7	40.3	36.7	31	12	1.7	0	0	0	0
0	0	0	0	1	7.7	26.3	51.3	57.3	55.7	55.7	41.7	35.7	30.7	17.3	5.3	0.7	0	0	0	0
0	0	0	0	0.7	6.3	25	46	41.3	35.3	30	24.7	27	25.3	11.3	1.7	0	0	0	0	0
0	0	0	0	0.7	5	16.3	28.3	22.7	18.3	20.3	18	20	12.3	3	0.3	0	0	0	0	0
0	0	0	0	0.3	2.3	8	14.3	13.3	10	9.7	7.3	5.3	2	0.3	0	0	0	0	0	0
0	0	0	0	0	0.7	3.3	5.7	5	3.3	2	1	0.3	0	0	0	0	0	0	0	0
0	0	0	0	0	0.3	1.7	2	1	0.3	0	0	0	0	0	0	0	0	0	0	0
0	0	0	0	0	0.3	1	0.7	0	0	0	0	0	0	0	0	0	0	0	0	0
0	0	0	0	0	0.3	0.3	0	0	0	0	0	0	0	0	0	0	0	0	0	0
0	0	0	0	0.3	1	0.3	0	0	0	0	0	0	0	0	0	0	0	0	0	0
0	0	0	0	0	0.7	0.3	0	0	0	0	0	0	0	0	0	0	0	0	0	0
0	0	0	0	0.3	0.3	0.3	0	0	0	0	0	0	0	0	0	0	0	0	0	0
0	0	0	0	0.3	0.7	0.3	0	0	0	0	0	0	0	0	0	0	0	0	0	0
0	0	0	0	0.7	0.7	0.3	0	0	0	0	0	0	0	0	0	0	0	0	0	0
0	0	0	0	0.7	0.7	0.3	0	0	0	0	0	0	0	0	0	0	0	0	0	0
0	0	0	0.3	0.7	0.7	0.3	0	0	0	0	0	0	0	0	0	0	0	0	0	0
0	0	0	0.3	1	1	0.3	0	0	0	0	0	0	0	0	0	0	0	0	0	0
0	0	0	0	0.7	0.7	0.3	0	0	0	0	0	0	0	0	0	0	0	0	0	0
0	0	0	0	0	0	0	0	0	0	0	0	0	0	0	0	0	0	0	0	0
0	0	0	0	0	0	0	0	0	0	0	0	0	0	0	0	0	0	0	0	0
0	0	0	0	0	0	0	0	0	0	0	0	0	0	0	0	0	0	0	0	0
0	0	0	0	0	0	0	0	0	0	0	0	0	0	0	0	0	0	0	0	0
0	0	0	0	0	0	0	0	0	0	0	0	0	0	0	0	0	0	0	0	0
0	0	0	0	0	0	0	0	0	0	0	0	0	0	0	0	0	0	0	0	0
0	0	0	0	0	0	0	0	0	0	0	0	0	0	0	0	0	0	0	0	0
0	0	0	0	0	0	0	0	0	0	0	0	0	0	0	0	0	0	0	0	0
0	0	0	0	0	0	0	0	0	0	0	0	0	0	0	0	0	0	0	0	0
0	0	0	0	0	0	0	0	0	0	0	0	0	0	0	0	0	0	0	0	0
0	0	0	0	0	0	0	0	0	0	0	0	0	0	0	0	0	0	0	0	0
0	0	0	0	0	0	0	0	0	0	0	0	0	0	0	0	0	0	0	0	0
0	0	0	0	0	0	0	0	0	0	0	0	0	0	0	0	0	0	0	0	0
Frame 13 (26.00 ms)
0	0	0	0	0	0	0	0.3	1.7	2.7	4	4	3.7	2.7	1.3	0.3	0	0	0	0	0
0	0	0	0	0	0	0.3	3.3	10.7	16.3	22	20.7	20.3	15.7	8	1.3	0	0	0	0	0
0	0	0	0	0	0.7	5.3	16.7	24.3	32.7	39	33.7	29	30.7	19	5	0.3	0	0	0	0
0	0	0	0	0	2.7	18.3	37.3	37.3	48	47	42.7	32.3	37.7	30.7	11	1.3	0	0	0	0
0	0	0	0	0.3	4.3	20	37.3	47.7	52.7	59.7	50	38	35.7	30.7	11.7	1.3	0	0	0	0
0	0	0	0	0.7	7.3	26.3	50.3	53.7	49	53.3	40	35	30.3	17.7	5	0.7	0	0	0	0
0	0	0	0	0.7	6.7	25	46	41	34.3	29.7	24.3	27	25.7	11.7	2	0	0	0	0	0
0	0	0	0	0.7	5.7	16.7	29	23.3	18.7	20.7	18.3	21	13.3	3.3	0.3	0	0	0	0	0
0	0	0	0	0.3	2.7	8.7	15.3	14.3	10.7	10.7	8.3	7	2.7	0.3	0	0	0	0	0	0
0	0	0	0	0	1	4	6.7	5.7	4.3	2.7	1.3	0.7	0	0	0	0	0	0	0	0
0	0	0	0	0	0.7	2.3	2.7	1.7	0.7	0.3	0	0	0	0	0	0	0	0	0	0
0	0	0	0	0	0.7	2	1	0.3	0	0	0	0	0	0	0	0	0	0	0	0
0	0	0	0	0.3	1	1	0.3	0	0	0	0	0	0	0	0	0	0	0	0	0
0	0	0	0	0.7	2	1	0	0	0	0	0	0	0	0	0	0	0	0	0	0
0	0	0	0	0.7	1.3	1	0	0	0	0	0	0	0	0	0	0	0	0	0	0
0	0	0	0	0.7	0.7	0.3	0	0	0	0	0	0	0	0	0	0	0	0	0	0
0	0	0	0	0.7	1	0.7	0	0	0	0	0	0	0	0	0	0	0	0	0	0
0	0	0	0.3	1.3	1.3	0.7	0	0	0	0	0	0	0	0	0	0	0	0	0	0
0	0	0	0.3	1.3	1	0.7	0	0	0	0	0	0	0	0	0	0	0	0	0	0
0	0	0	0.7	1.7	1.3	0.7	0.3	0	0	0	0	0	0	0	0	0	0	0	0	0
0	0	0	1	1.7	1.3	1	0.3	0	0	0	0	0	0	0	0	0	0	0	0	0
0	0	0	0.3	1	1	0.7	0.7	0	0	0	0	0	0	0	0	0	0	0	0	0
0	0	0	0	0.3	0.3	0.3	0.3	0	0	0	0	0	0	0	0	0	0	0	0	0
0	0	0	0	0	0	0	0	0	0	0	0	0	0	0	0	0	0	0	0	0
0	0	0	0	0	0	0	0	0	0	0	0	0	0	0	0	0	0	0	0	0
0	0	0	0	0	0	0	0	0	0	0	0	0	0	0	0	0	0	0	0	0
0	0	0	0	0	0	0	0	0	0	0	0	0	0	0	0	0	0	0	0	0
0	0	0	0	0	0	0	0	0	0	0	0	0	0	0	0	0	0	0	0	0
0	0	0	0	0	0	0	0	0	0	0	0	0	0	0	0	0	0	0	0	0
0	0	0	0	0	0	0	0	0	0	0	0	0	0	0	0	0	0	0	0	0
0	0	0	0	0	0	0	0	0	0	0	0	0	0	0	0	0	0	0	0	0
0	0	0	0	0	0	0	0	0	0	0	0	0	0	0	0	0	0	0	0	0
0	0	0	0	0	0	0	0	0	0	0	0	0	0	0	0	0	0	0	0	0
0	0	0	0	0	0	0	0	0	0	0	0	0	0	0	0	0	0	0	0	0
0	0	0	0	0	0	0	0	0	0	0	0	0	0	0	0	0	0	0	0	0
Frame 14 (28.00 ms)
0	0	0	0	0	0	0	0	0.7	1.7	2.7	2.7	2.3	1.3	0.7	0	0	0	0	0	0
0	0	0	0	0	0	0.3	2	6	10.7	16.7	16	14.7	10.3	4.7	0.7	0	0	0	0	0
0	0	0	0	0	0.3	3.7	12	18.3	26.3	32	27	23	23	14.3	3.7	0.3	0	0	0	0
0	0	0	0	0	2.3	14.7	30.3	31.3	41	38	33	26	32	28.3	9.7	1	0	0	0	0
0	0	0	0	0.3	3.7	17.7	30.7	39	45	54.3	42	31	33	29.7	10.7	1.3	0	0	0	0
0	0	0	0	0.7	7.3	25	44.7	45	41.7	45.7	36.3	31	29	17.3	5	0.7	0	0	0	0
0	0	0	0	0.7	6.7	24.7	44.7	39.3	32.7	27.3	23.7	26	25.7	12	2	0	0	0	0	0
0	0	0	0	0.7	5.7	17	29	23.3	19	20.7	18.7	21.3	14	3.7	0.3	0	0	0	0	0
0	0	0	0	0.3	3	9.3	16.3	15.3	11.7	11.7	9.7	8.7	3.3	0.3	0	0	0	0	0	0
0	0	0	0	0	1.3	4.7	7.3	6.7	5.3	3.7	1.7	1	0.3	0	0	0	0	0	0	0
0	0	0	0	0	1	3	3.3	2.3	1.3	0.3	0	0	0	0	0	0	0	0	0	0
0	0	0	0	0	1	2.3	1.7	1	0.3	0	0	0	0	0	0	0	0	0	0	0
0	0	0	0	0.3	1.3	1.3	0.7	0.3	0	0	0	0	0	0	0	0	0	0	0	0
0	0	0	0	1	3	1.7	0.3	0	0	0	0	0	0	0	0	0	0	0	0	0
0	0	0	0	1	2	1.3	0.3	0	0	0	0	0	0	0	0	0	0	0	0	0
0	0	0	0	1	1	1	0.3	0	0	0	0	0	0	0	0	0	0	0	0	0
0	0	0	0.3	1	1.3	1	0.3	0	0	0	0	0	0	0	0	0	0	0	0	0
0	0	0	0.7	2.3	2	1.3	0.3	0	0	0	0	0	0	0	0	0	0	0	0	0
0	0	0	1	2.3	1.7	1.3	0.3	0	0	0	0	0	0	0	0	0	0	0	0	0
0	0	0.3	1.7	2.7	2	1.3	0.7	0	0	0	0	0	0	0	0	0	0	0	0	0
0	0	0.3	2	2.7	2.3	1.7	1	0.3	0	0	0	0	0	0	0	0	0	0	0	0
0	0	0	1	2	1.7	1.3	1.3	0.3	0	0	0	0	0	0	0	0	0	0	0	0
0	0	0	0.3	0.7	0.7	0.7	0.7	0.3	0	0	0	0	0	0	0	0	0	0	0	0
0	0	0	0	0	0	0	0	0	0	0	0	0	0	0	0	0	0	0	0	0
0	0	0	0	0	0	0	0	0	0	0	0	0	0	0	0	0	0	0	0	0
0	0	0	0	0	0	0	0	0	0	0	0	0	0	0	0	0	0	0	0	0
0	0	0	0	0	0	0	0	0	0	0	0	0	0	0	0	0	0	0	0	0
0	0	0	0	0	0	0	0	0	0	0	0	0	0	0	0	0	0	0	0	0
0	0	0	0	0	0	0	0	0	0	0	0	0	0	0	0	0	0	0	0	0
0	0	0	0	0	0	0	0	0	0	0	0	0	0	0	0	0	0	0	0	0
0	0	0	0	0	0	0	0	0	0	0	0	0	0	0	0	0	0	0	0	0
0	0	0	0	0	0	0	0	0	0	0	0	0	0	0	0	0	0	0	0	0
0	0	0	0	0	0	0	0	0	0	0	0	0	0	0	0	0	0	0	0	0
0	0	0	0	0	0	0	0	0	0	0	0	0	0	0	0	0	0	0	0	0
0	0	0	0	0	0	0	0	0	0	0	0	0	0	0	0	0	0	0	0	0
Frame 15 (30.00 ms)
0	0	0	0	0	0	0	0	0.3	0.7	1.7	1.7	1.7	1	0.3	0	0	0	0	0	0
0	0	0	0	0	0	0	1	3.3	7	12	12	10.7	7	2.7	0.3	0	0	0	0	0
0	0	0	0	0	0.3	3	8.7	14.3	22	27	23	19.3	19	10.7	2.7	0.3	0	0	0	0
0	0	0	0	0	1.7	12	25	27	35.3	33.7	28	22.3	27.3	24	8	1	0	0	0	0
0	0	0	0	0.3	3.3	15.3	26	34	40.3	51.3	36	25.7	27.3	27.3	9.7	1	0	0	0	0
0	0	0	0	0.7	6.7	22.3	39.3	40	37.3	40.7	30.3	26	25	16.3	4.7	0.3	0	0	0	0
0	0	0	0	0.7	7	24.3	43.7	38	31.7	25.7	21.7	24	25	12	2	0	0	0	0	0
0	0	0	0	1	6.3	17.7	29.7	23.7	19	20.7	18.3	21.3	14.7	3.7	0.3	0	0	0	0	0
0	0	0	0	0.3	3.3	10	17.3	16.3	12.3	12.7	10.3	10	3.7	0.3	0	0	0	0	0	0
0	0	0	0	0.3	2	5.7	8.7	8	6.3	4.7	2.3	1.3	0.3	0	0	0	0	0	0	0
0	0	0	0	0	1.3	4	4.3	3.3	1.7	0.7	0	0	0	0	0	0	0	0	0	0
0	0	0	0	0.3	1.7	3	2.7	1.7	0.3	0	0	0	0	0	0	0	0	0	0	0
0	0	0	0	0.7	2	2	1	0.3	0	0	0	0	0	0	0	0	0	0	0	0
0	0	0	0	1.7	4	2.3	0.3	0	0	0	0	0	0	0	0	0	0	0	0	0
0	0	0	0.3	1.7	3	2	0.7	0	0	0	0	0	0	0	0	0	0	0	0	0
0	0	0	0.3	1.3	1.7	1.3	0.3	0	0	0	0	0	0	0	0	0	0	0	0	0
0	0	0	0.3	1.7	2	1.3	0.3	0	0	0	0	0	0	0	0	0	0	0	0	0
0	0	0	1	3.3	3	2	0.3	0	0	0	0	0	0	0	0	0	0	0	0	0
0	0	0.3	2	3.3	2.7	2	0.7	0	0	0	0	0	0	0	0	0	0	0	0	0
0	0	1	3.7	4.3	3	2	1.3	0.3	0	0	0	0	0	0	0	0	0	0	0	0
0	0	1	3.7	4	3.7	3	2	0.7	0	0	0	0	0	0	0	0	0	0	0	0
0	0	0.7	2	3	2.7	2.7	2.7	1	0	0	0	0	0	0	0	0	0	0	0	0
0	0	0.3	1	1.3	1.3	1.7	1.7	0.7	0	0	0	0	0	0	0	0	0	0	0	0
0	0	0	0	0.3	0.3	0.7	0.7	0.3	0	0	0	0	0	0	0	0	0	0	0	0
0	0	0	0	0	0	0	0	0	0	0	0	0	0	0	0	0	0	0	0	0
0	0	0	0	0	0	0	0	0	0	0	0	0	0	0	0	0	0	0	0	0
0	0	0	0	0	0	0	0	0	0	0	0	0	0	0	0	0	0	0	0	0
0	0	0	0	0	0	0	0	0	0	0	0	0	0	0	0	0	0	0	0	0
0	0	0	0	0	0	0	0	0	0	0	0	0	0	0	0	0	0	0	0	0
0	0	0	0	0	0	0	0	0	0	0	0	0	0	0	0	0	0	0	0	0
0	0	0	0	0	0	0	0	0	0	0	0	0	0	0	0	0	0	0	0	0
0	0	0	0	0	0	0	0	0	0	0	0	0	0	0	0	0	0	0	0	0
0	0	0	0	0	0	0	0	0	0	0	0	0	0	0	0	0	0	0	0	0
0	0	0	0	0	0	0	0	0	0	0	0	0	0	0	0	0	0	0	0	0
0	0	0	0	0	0	0	0	0	0	0	0	0	0	0	0	0	0	0	0	0
Frame 16 (32.00 ms)
0	0	0	0	0	0	0	0	0	0.3	1	1.3	1	0.3	0	0	0	0	0	0	0
0	0	0	0	0	0	0	0.7	2.3	5	8.7	9.3	7.7	4.7	1.7	0.3	0	0	0	0	0
0	0	0	0	0	0.3	2	6.7	11.7	18.7	23.7	20.7	17	16.3	8.7	2	0	0	0	0	0
0	0	0	0	0	1.3	10	21.7	23.7	31.7	30.7	25.7	20.3	24.7	20.7	6.7	0.7	0	0	0	0
0	0	0	0	0.3	3	13.7	23.7	30.7	36.7	49.3	33.3	23.3	24.7	23.7	8.3	1	0	0	0	0
0	0	0	0	0.7	6	20.7	36.3	36.3	33.3	37.7	27.7	23.7	23.3	15.3	4.7	0.3	0	0	0	0
0	0	0	0	0.7	6.7	24	42.7	36.7	28	24	20.7	22.7	24.7	12.3	2.3	0	0	0	0	0
0	0	0	0	1	6.7	17.7	29.7	23.7	18.7	20.7	18.3	21.7	15.7	4.3	0.3	0	0	0	0	0
0	0	0	0	0.7	3.7	10.7	18	17	13.3	13.3	11.3	11.3	4.7	0.7	0	0	0	0	0	0
0	0	0	0	0.3	2.3	6.3	9.3	8.7	7	5.7	3	2	0.3	0	0	0	0	0	0	0
0	0	0	0	0.3	2	4.7	5.3	4	2.3	1	0.3	0	0	0	0	0	0	0	0	0
0	0	0	0	0.3	2	3.7	3.3	2.3	0.7	0	0	0	0	0	0	0	0	0	0	0
0	0	0	0	1	3	2.3	1.7	0.7	0	0	0	0	0	0	0	0	0	0	0	0
0	0	0	0.3	2.3	5.3	3.3	1	0	0	0	0	0	0	0	0	0	0	0	0	0
0	0	0	0.7	3	4.3	3.3	1	0	0	0	0	0	0	0	0	0	0	0	0	0
0	0	0	0.7	2.3	2.3	1.7	0.7	0	0	0	0	0	0	0	0	0	0	0	0	0
0	0	0	0.7	2.3	2.7	1.7	0.3	0	0	0	0	0	0	0	0	0	0	0	0	0
0	0	0.3	2	4.3	4	2.3	0.3	0	0	0	0	0	0	0	0	0	0	0	0	0
0	0	0.7	3.7	4.7	3.3	2.7	1	0	0	0	0	0	0	0	0	0	0	0	0	0
0	0	1.7	5.7	5.7	4	3	2	0.7	0	0	0	0	0	0	0	0	0	0	0	0
0	0.3	1.7	5	5.3	4.7	4.3	3	1.7	0.3	0	0	0	0	0	0	0	0	0	0	0
0	0.3	1.7	3.3	4	3.7	4	4.3	2	0.7	0	0	0	0	0	0	0	0	0	0	0
0	0	0.7	2	2	2	2.7	3	1.7	0.7	0	0	0	0	0	0	0	0	0	0	0
0	0	0	0.3	0.7	1	1.7	1.7	1	0.7	0	0	0	0	0	0	0	0	0	0	0
0	0	0	0	0	0.3	0.3	0.3	0.3	0	0	0	0	0	0	0	0	0	0	0	0
0	0	0	0	0	0	0	0	0	0	0	0	0	0	0	0	0	0	0	0	0
0	0	0	0	0	0	0	0	0	0	0	0	0	0	0	0	0	0	0	0	0
0	0	0	0	0	0	0	0	0	0	0	0	0	0	0	0	0	0	0	0	0
0	0	0	0	0	0	0	0	0	0	0	0	0	0	0	0	0	0	0	0	0
0	0	0	0	0	0	0	0	0	0	0	0	0	0	0	0	0	0	0	0	0
0	0	0	0	0	0	0	0	0	0	0	0	0	0	0	0	0	0	0	0	0
0	0	0	0	0	0	0	0	0	0	0	0	0	0	0	0	0	0	0	0	0
0	0	0	0	0	0	0	0	0	0	0	0	0	0	0	0	0	0	0	0	0
0	0	0	0	0	0	0	0	0	0	0	0	0	0	0	0	0	0	0	0	0
0	0	0	0	0	0	0	0	0	0	0	0	0	0	0	0	0	0	0	0	0
Frame 17 (34.00 ms)
0	0	0	0	0	0	0	0	0	0.3	0.7	1	0.7	0.3	0	0	0	0	0	0	0
0	0	0	0	0	0	0	0.3	1.7	3.7	6.7	7	5.7	3.7	1.3	0.3	0	0	0	0	0
0	0	0	0	0	0.3	1.7	5.3	9.7	16.7	21.3	18.3	15.3	14	7	1.7	0	0	0	0	0
0	0	0	0	0	1	8	18.7	21.7	28.7	27	23	18.7	22.3	18	5.7	0.7	0	0	0	0
0	0	0	0	0	2.7	12.3	21	28.3	33	41.7	29.3	21	22	21	7	0.7	0	0	0	0
0	0	0	0	0.7	5.7	19.3	33	33.3	30	33	25	21.7	21.3	14.3	4	0.3	0	0	0	0
0	0	0	0	0.7	6.7	23	37.7	33	25.7	22.3	19.7	22	24	12.3	2.3	0	0	0	0	0
0	0	0	0	1	7	17.7	28.7	23	18	20.3	18.3	22	16.3	4.3	0.3	0	0	0	0	0
0	0	0	0	0.7	4	11	18.7	17.7	14	13.7	11.7	12.3	5.3	0.7	0	0	0	0	0	0
0	0	0	0	0.3	2.7	7	10.3	9.3	8	6.3	3.3	2	0.7	0	0	0	0	0	0	0
0	0	0	0	0.3	2.3	5.3	6	4.7	3	1.7	0.3	0	0	0	0	0	0	0	0	0
0	0	0	0	0.7	2.7	4.3	4	3	1	0.3	0	0	0	0	0	0	0	0	0	0
0	0	0	0	1.3	3.7	3	2	1	0.3	0	0	0	0	0	0	0	0	0	0	0
0	0	0	0.7	3.7	7	4.3	1.3	0.3	0	0	0	0	0	0	0	0	0	0	0	0
0	0	0	0.7	4	5.3	4.3	1.3	0	0	0	0	0	0	0	0	0	0	0	0	0
0	0	0	0.7	3	3	2.3	1	0	0	0	0	0	0	0	0	0	0	0	0	0
0	0	0	1	3	3	2	0.3	0	0	0	0	0	0	0	0	0	0	0	0	0
0	0	0.7	3	5.7	5	3.3	0.7	0	0	0	0	0	0	0	0	0	0	0	0	0
0	0	1.3	5	6	4.3	3.3	1.3	0.3	0	0	0	0	0	0	0	0	0	0	0	0
0	0.3	2.7	7.7	7.3	5	4	2.7	1	0.3	0	0	0	0	0	0	0	0	0	0	0
0	0.3	3	6.7	6.3	6	5.7	4.3	2.3	0.7	0	0	0	0	0	0	0	0	0	0	0
0	0.7	3.7	4.7	5	5	5.7	5.7	3	1	0	0	0	0	0	0	0	0	0	0	0
0	0.3	1.7	3	3	3	4	4.3	2.7	1.3	0.3	0	0	0	0	0	0	0	0	0	0
0	0	0.3	0.7	1	2	2.7	2.7	1.7	1.3	0.3	0	0	0	0	0	0	0	0	0	0
0	0	0	0	0	0.3	0.7	1	0.7	0.3	0	0	0	0	0	0	0	0	0	0	0
0	0	0	0	0	0	0	0	0	0	0	0	0	0	0	0	0	0	0	0	0
0	0	0	0	0	0	0	0	0	0	0	0	0	0	0	0	0	0	0	0	0
0	0	0	0	0	0	0	0	0	0	0	0	0	0	0	0	0	0	0	0	0
0	0	0	0	0	0	0	0	0	0	0	0	0	0	0	0	0	0	0	0	0
0	0	0	0	0	0	0	0	0	0	0	0	0	0	0	0	0	0	0	0	0
0	0	0	0	0	0	0	0	0	0	0	0	0	0	0	0	0	0	0	0	0
0	0	0	0	0	0	0	0	0	0	0	0	0	0	0	0	0	0	0	0	0
0	0	0	0	0	0	0	0	0	0	0	0	0	0	0	0	0	0	0	0	0
0	0	0	0	0	0	0	0	0	0	0	0	0	0	0	0	0	0	0	0	0
0	0	0	0	0	0	0	0	0	0	0	0	0	0	0	0	0	0	0	0	0
Frame 18 (36.00 ms)
0	0	0	0	0	0	0	0	0	0	0.3	0.7	0.3	0	0	0	0	0	0	0	0
0	0	0	0	0	0	0	0.3	1	2.7	5	5.3	4	2.7	0.7	0	0	0	0	0	0
0	0	0	0	0	0	1.3	4	7.3	14	18.7	16.3	13.3	12.3	6	1	0	0	0	0	0
0	0	0	0	0	1	6.3	15.7	19	25.3	24.3	20.7	17	20.3	16	4.7	0.3	0	0	0	0
0	0	0	0	0	2.3	10.7	18.7	25.7	29.7	36.7	26.3	19	20.3	19.3	6.3	0.7	0	0	0	0
0	0	0	0	0.7	5	17.3	30	30	27	29.3	22.7	20	19.3	13.7	3.7	0.3	0	0	0	0
0	0	0	0	0.7	6.3	22	35.3	29.7	23.3	20.7	18.7	20.7	22.3	12	2	0	0	0	0	0
0	0	0	0	1	7	17.7	28.3	22.3	17.7	20	18	22	16.3	4.7	0.3	0	0	0	0	0
0	0	0	0	0.7	4.3	11.3	19	18	14.3	14.3	12	13.3	6	1	0	0	0	0	0	0
0	0	0	0	0.3	3	7.7	11	10	8.3	7	4	2.3	0.7	0	0	0	0	0	0	0
0	0	0	0	0.3	2.7	5.7	7	5.3	3.3	2	0.7	0	0	0	0	0	0	0	0	0
0	0	0	0	0.7	3	4.7	4.7	3.3	1.3	0.3	0	0	0	0	0	0	0	0	0	0
0	0	0	0.3	2	4.7	3.3	2.3	1	0.3	0	0	0	0	0	0	0	0	0	0	0
0	0	0	1	4.7	8.3	5	1.7	0.3	0	0	0	0	0	0	0	0	0	0	0	0
0	0	0	1	5	6.7	5	1.7	0	0	0	0	0	0	0	0	0	0	0	0	0
0	0	0	1	3.7	3.7	2.7	1	0	0	0	0	0	0	0	0	0	0	0	0	0
0	0	0.3	1.7	3.7	3.7	2.3	0.3	0	0	0	0	0	0	0	0	0	0	0	0	0
0	0	0.7	4	6.7	5.7	3.7	0.7	0	0	0	0	0	0	0	0	0	0	0	0	0
0	0	1.7	6.3	6.7	5	3.7	1.3	0	0	0	0	0	0	0	0	0	0	0	0	0
0	0.3	3.7	9.3	8.7	6	4.7	3	1	0.3	0	0	0	0	0	0	0	0	0	0	0
0	0.7	4.3	8	7.3	7.3	7.3	5.7	3	1	0	0	0	0	0	0	0	0	0	0	0
0	1	5.7	6	5.7	6	7.3	7.7	4	1.3	0.3	0	0	0	0	0	0	0	0	0	0
0	0.3	3	4.3	4	4	5.3	6	3.7	2	0.7	0	0	0	0	0	0	0	0	0	0
0	0	0.3	1.3	2	3.3	4	3.7	2.7	2	1	0	0	0	0	0	0	0	0	0	0
0	0	0	0	0.3	1	1.7	2.3	1.3	1	0.3	0	0	0	0	0	0	0	0	0	0
0	0	0	0	0	0	0.3	0.3	0.3	0	0	0	0	0	0	0	0	0	0	0	0
0	0	0	0	0	0	0	0	0	0	0	0	0	0	0	0	0	0	0	0	0
0	0	0	0	0	0	0	0	0	0	0	0	0	0	0	0	0	0	0	0	0
0	0	0	0	0	0	0	0	0	0	0	0	0	0	0	0	0	0	0	0	0
0	0	0	0	0	0	0	0	0	0	0	0	0	0	0	0	0	0	0	0	0
0	0	0	0	0	0	0	0	0	0	0	0	0	0	0	0	0	0	0	0	0
0	0	0	0	0	0	0	0	0	0	0	0	0	0	0	0	0	0	0	0	0
0	0	0	0	0	0	0	0	0	0	0	0	0	0	0	0	0	0	0	0	0
0	0	0	0	0	0	0	0	0	0	0	0	0	0	0	0	0	0	0	0	0
0	0	0	0	0	0	0	0	0	0	0	0	0	0	0	0	0	0	0	0	0
Frame 19 (38.00 ms)
0	0	0	0	0	0	0	0	0	0	0.3	0.3	0.3	0	0	0	0	0	0	0	0
0	0	0	0	0	0	0	0	0.7	2	4	4	3.3	2	0.7	0	0	0	0	0	0
0	0	0	0	0	0	1	3	5.7	12	16.7	14.3	11.7	10.7	4.7	1	0	0	0	0	0
0	0	0	0	0	0.7	5	13	16.7	23	21.7	18.3	15.3	18.3	14.3	3.7	0.3	0	0	0	0
0	0	0	0	0	2	9.3	16.3	23.3	26.3	32	23.3	17.3	18.3	17.7	5.3	0.7	0	0	0	0
0	0	0	0	0.3	4.3	15.7	26.7	27.3	24	26.3	20.3	17.7	17.7	13	3.3	0.3	0	0	0	0
0	0	0	0	0.7	6	21	32.3	27	21	19	17.3	18.3	20.3	11.3	2	0	0	0	0	0
0	0	0	0	1	6.7	17.3	27.7	21.3	16.7	18.3	17	20.3	16	4.3	0.3	0	0	0	0	0
0	0	0	0	0.7	4.3	11.3	19	18	14	14	12.3	13.7	6.7	1	0	0	0	0	0	0
0	0	0	0	0.3	3.3	8	11.3	10.3	8.7	7.3	4.7	2.7	1	0	0	0	0	0	0	0
0	0	0	0	0.3	3	6	7.3	5.7	3.7	2	0.7	0	0	0	0	0	0	0	0	0
0	0	0	0	1	3.7	5	5	4	1.7	0.3	0	0	0	0	0	0	0	0	0	0
0	0	0	0.3	2.3	5	4	2.7	1.3	0.3	0	0	0	0	0	0	0	0	0	0	0
0	0	0	1	5.3	9	6	2	0.3	0	0	0	0	0	0	0	0	0	0	0	0
0	0	0	1.7	6	7.7	6	2	0.3	0	0	0	0	0	0	0	0	0	0	0	0
0	0	0.3	1.7	4.3	4.3	3.3	1.3	0.3	0	0	0	0	0	0	0	0	0	0	0	0
0	0	0.3	2.3	4.3	4	2.7	0.7	0	0	0	0	0	0	0	0	0	0	0	0	0
0	0	1	5	7.3	6.3	3.7	0.7	0	0	0	0	0	0	0	0	0	0	0	0	0
0	0.3	2.3	7.3	8	5.7	4	1.3	0	0	0	0	0	0	0	0	0	0	0	0	0
0	0.7	4.7	10.7	10	7	5.7	3.7	1.3	0.3	0	0	0	0	0	0	0	0	0	0	0
0	1	5.7	9.3	8.7	8.7	8.7	6.7	3.7	1	0	0	0	0	0	0	0	0	0	0	0
0	1.3	7.3	7.3	7	7.3	8.7	9.3	4.7	1.7	0.7	0	0	0	0	0	0	0	0	0	0
0	0.7	4.3	5.3	5	5	6.7	7.3	4.7	2.7	1	0	0	0	0	0	0	0	0	0	0
0	0	1	2	3	4.3	5.3	5	3.7	3	1.7	0.3	0	0	0	0	0	0	0	0	0
0	0	0	0.3	0.7	1.7	2.7	3.3	2.3	1.7	0.7	0	0	0	0	0	0	0	0	0	0
0	0	0	0	0	0.3	0.7	1	0.3	0.3	0	0	0	0	0	0	0	0	0	0	0
0	0	0	0	0	0	0	0	0	0	0	0	0	0	0	0	0	0	0	0	0
0	0	0	0	0	0	0	0	0	0	0	0	0	0	0	0	0	0	0	0	0
0	0	0	0	0	0	0	0	0	0	0	0	0	0	0	0	0	0	0	0	0
0	0	0	0	0	0	0	0	0	0	0	0	0	0	0	0	0	0	0	0	0
0	0	0	0	0	0	0	0	0	0	0	0	0	0	0	0	0	0	0	0	0
0	0	0	0	0	0	0	0	0	0	0	0	0	0	0	0	0	0	0	0	0
0	0	0	0	0	0	0	0	0	0	0	0	0	0	0	0	0	0	0	0	0
0	0	0	0	0	0	0	0	0	0	0	0	0	0	0	0	0	0	0	0	0
0	0	0	0	0	0	0	0	0	0	0	0	0	0	0	0	0	0	0	0	0
Frame 20 (40.00 ms)
0	0	0	0	0	0	0	0	0	0	0	0.3	0	0	0	0	0	0	0	0	0
0	0	0	0	0	0	0	0	0.3	1.7	3	3	2.3	1.3	0.3	0	0	0	0	0	0
0	0	0	0	0	0	0.7	2.3	4.7	10	14.3	12.7	10	9	4	0.7	0	0	0	0	0
0	0	0	0	0	0.3	3.7	10.3	14.3	20.3	19.3	16.7	13.7	16.7	12.3	3.3	0.3	0	0	0	0
0	0	0	0	0	1.7	8	14.3	20.7	23.3	28.3	21	15.3	16.3	15.7	4.7	0.3	0	0	0	0
0	0	0	0	0.3	3.7	13.3	23.7	24.3	21.7	23.3	18.3	16	16	12.3	3.3	0.3	0	0	0	0
0	0	0	0	0.7	5	18	29	24.7	19	17.3	16	17	19	11.3	2	0	0	0	0	0
0	0	0	0	0.7	6	16	24.7	20.3	15.7	16.3	16	18.7	15.7	4.7	0.3	0	0	0	0	0
0	0	0	0	0.7	4	11	18.7	18	14	13.7	12	13.7	6.7	1	0	0	0	0	0	0
0	0	0	0	0.3	3.3	8.3	11.7	10.7	9	8	5	3	1	0	0	0	0	0	0	0
0	0	0	0	0.7	3	6.3	8	6.3	4.3	2.3	1	0.3	0	0	0	0	0	0	0	0
0	0	0	0	1	3.7	5.3	5.3	4.3	2	0.3	0	0	0	0	0	0	0	0	0	0
0	0	0	0.3	2.7	5.3	4.3	3	2	0.3	0	0	0	0	0	0	0	0	0	0	0
0	0	0	1.3	6	10.3	6.7	2.3	0.7	0	0	0	0	0	0	0	0	0	0	0	0
0	0	0	1.7	6.7	8.7	7	2.7	0.3	0	0	0	0	0	0	0	0	0	0	0	0
0	0	0.3	2	5	5	4	1.7	0.3	0	0	0	0	0	0	0	0	0	0	0	0
0	0	0.7	3	5	4.7	3	0.7	0	0	0	0	0	0	0	0	0	0	0	0	0
0	0	1.3	6	8.7	7.3	4.3	0.7	0	0	0	0	0	0	0	0	0	0	0	0	0
0	0.3	2.7	8.3	8.7	6.7	4.7	1.3	0.3	0	0	0	0	0	0	0	0	0	0	0	0
0	0.7	5.7	12.3	11.3	8	6.3	4	1.3	0.3	0	0	0	0	0	0	0	0	0	0	0
0	1	6.7	10.7	9.7	9.7	10.3	8	4.3	1.3	0	0	0	0	0	0	0	0	0	0	0
0	2	9	8.3	7.7	8.7	10.3	11	5.7	2	0.7	0	0	0	0	0	0	0	0	0	0
0	1	5.3	6.3	6	6.3	8	8.7	6	3.3	1.3	0.3	0	0	0	0	0	0	0	0	0
0	0.3	1.7	3	4	5.7	6.7	6.3	4.7	3.7	2	0.7	0	0	0	0	0	0	0	0	0
0	0	0.3	0.3	1	2.3	4	4.7	3	2.3	1.3	0.3	0	0	0	0	0	0	0	0	0
0	0	0	0	0	0.3	1	1.7	1	1	0.3	0	0	0	0	0	0	0	0	0	0
0	0	0.3	0	0	0	0	0.3	0	0	0	0	0	0	0	0	0	0	0	0	0
0	0	0	0	0	0	0	0	0	0	0	0	0	0	0	0	0	0	0	0	0
0	0	0	0	0	0	0	0	0	0	0	0	0	0	0	0	0	0	0	0	0
0	0	0	0	0	0	0	0	0	0	0	0	0	0	0	0	0	0	0	0	0
0	0	0	0	0	0	0	0	0	0	0	0	0	0	0	0	0	0	0	0	0
0	0	0	0	0	0	0	0	0	0	0	0	0	0	0	0	0	0	0	0	0
0	0	0	0	0	0	0	0	0	0	0	0	0	0	0	0	0	0	0	0	0
0	0	0	0	0	0	0	0	0	0	0	0	0	0	0	0	0	0	0	0	0
0	0	0	0	0	0	0	0	0	0	0	0	0	0	0	0	0	0	0	0	0
Frame 21 (42.00 ms)
0	0	0	0	0	0	0	0	0	0	0	0	0	0	0	0	0	0	0	0	0
0	0	0	0	0	0	0	0	0.3	1.3	2.7	2.3	1.7	1.3	0.3	0	0	0	0	0	0
0	0	0	0	0	0	0.3	1.7	3.7	8.3	12.7	11	9	8	4	0.7	0	0	0	0	0
0	0	0	0	0	0.3	2.7	8	12.3	18	17	15	12.3	15	11.3	3	0.3	0	0	0	0
0	0	0	0	0	1.3	6.7	12.7	18.7	21.3	25.7	18.7	13.7	15	14.3	4.3	0.3	0	0	0	0
0	0	0	0	0.3	3	12	22	22.3	19.3	21.7	17	14.7	15	11.7	3.3	0.3	0	0	0	0
0	0	0	0	0.3	4.3	16.3	27	22.7	17.3	16	15	16	18.3	11	2	0	0	0	0	0
0	0	0	0	0.7	5.3	15.3	23.3	19.3	15	15.7	15.3	18.3	15.3	4.7	0.3	0	0	0	0	0
0	0	0	0	0.7	4	11	18.3	18	14	13.7	12	14	7.3	1	0	0	0	0	0	0
0	0	0	0	0.3	3.3	8.3	12	11	9.3	8.3	5.3	3.3	1	0	0	0	0	0	0	0
0	0	0	0	0.7	3.3	6.7	8	6.3	4.7	3	1.3	0.3	0	0	0	0	0	0	0	0
0	0	0	0	1	4	5.7	5.7	4.7	2.3	0.7	0	0	0	0	0	0	0	0	0	0
0	0	0	0.3	2.7	6	5	3.3	2.3	0.7	0	0	0	0	0	0	0	0	0	0	0
0	0	0	1.3	6.7	11	7.3	3	0.7	0	0	0	0	0	0	0	0	0	0	0	0
0	0	0	2	7.3	9.7	7.7	3	0.3	0	0	0	0	0	0	0	0	0	0	0	0
0	0	0.3	2.3	5.3	5.7	4.3	2	0.3	0	0	0	0	0	0	0	0	0	0	0	0
0	0	0.7	3.7	5.7	5	3.3	0.7	0	0	0	0	0	0	0	0	0	0	0	0	0
0	0	1.7	7	9.3	8	4.7	0.7	0	0	0	0	0	0	0	0	0	0	0	0	0
0	0.3	3.3	9.3	9.7	7.3	5	1.7	0.3	0	0	0	0	0	0	0	0	0	0	0	0
0	1	6.7	13.7	12.7	9	7	4.7	1.7	0.3	0	0	0	0	0	0	0	0	0	0	0
0	1.3	8	11.7	10.7	11	11.7	9.3	5	1.7	0.3	0	0	0	0	0	0	0	0	0	0
0	2.3	10.3	9.3	8.7	9.7	12	13	6.7	2.7	0.7	0	0	0	0	0	0	0	0	0	0
0	1.7	6.3	7.3	6.7	7	9.3	10	7	4	2	0.3	0	0	0	0	0	0	0	0	0
0	0.3	2	4	5	6.7	8	7.3	5.7	4.3	2.7	1	0	0	0.3	0	0	0	0	0	0
0	0	0.3	0.7	1.3	3.7	5.3	6	4	3	2	0.7	0.3	0.3	0	0	0	0	0	0	0
0	0	0.3	0	0	0.7	1.7	3	2	2	1	0.7	0.3	0.3	0	0	0	0	0	0	0
0	0.3	0.3	0	0	0	0.3	0.3	0.3	0.3	0.3	0	0	0	0	0	0	0	0	0	0
0	0	0	0	0	0	0	0	0	0	0	0	0	0	0	0	0	0	0	0	0
0	0	0	0	0	0	0	0	0	0	0	0	0	0	0	0	0	0	0	0	0
0	0	0	0	0	0	0	0	0	0	0	0	0	0	0	0	0	0	0	0	0
0	0	0	0	0	0	0	0	0	0	0	0	0	0	0	0	0	0	0	0	0
0	0	0	0	0	0	0	0	0	0	0	0	0	0	0	0	0	0	0	0	0
0	0	0	0	0	0	0	0	0	0	0	0	0	0	0	0	0	0	0	0	0
0	0	0	0	0	0	0	0	0	0	0	0	0	0	0	0	0	0	0	0	0
0	0	0	0	0	0	0	0	0	0	0	0	0	0	0	0	0	0	0	0	0
Frame 22 (44.00 ms)
0	0	0	0	0	0	0	0	0	0	0	0	0	0	0	0	0	0	0	0	0
0	0	0	0	0	0	0	0	0.3	1	2.3	2	1.7	1	0.3	0	0	0	0	0	0
0	0	0	0	0	0	0.3	1.3	3	7.3	11.3	9.7	7.7	7	3.3	0.7	0	0	0	0	0
0	0	0	0	0	0.3	2.3	6.7	11	16.3	15.3	13.7	11.7	14	10.3	2.7	0.3	0	0	0	0
0	0	0	0	0	1	5.3	11.3	17	19.3	23.3	17.7	13	14	13.7	4	0.3	0	0	0	0
0	0	0	0	0.3	2.3	10.3	20	20.7	18	20	15.7	13.7	14.3	11.3	3	0.3	0	0	0	0
0	0	0	0	0.3	3.7	14.7	24.7	21.3	16.3	15	14.3	15.3	17.3	11	2	0	0	0	0	0
0	0	0	0	0.7	5	14.7	22	18.3	14.3	14.7	14.7	18	15.3	4.7	0.7	0	0	0	0	0
0	0	0	0	0.3	3.7	11	18	17.7	14	13.3	12	14	8	1.3	0	0	0	0	0	0
0	0	0	0	0.3	3	8.3	12.3	11.3	9.7	8.7	5.7	3.7	1.3	0	0	0	0	0	0	0
0	0	0	0	0.7	3.3	7	8.3	7	5	3.3	1.3	0.3	0	0	0	0	0	0	0	0
0	0	0	0	1	4.3	6	6	5	3	1	0	0	0	0	0	0	0	0	0	0
0	0	0	0.3	3	6.3	5.3	4	2.7	0.7	0	0	0	0	0	0	0	0	0	0	0
0	0	0	1.3	7	12	8	3.3	1	0	0	0	0	0	0	0	0	0	0	0	0
0	0	0	2	8	10.3	8.3	3.7	0.7	0	0	0	0	0	0	0	0	0	0	0	0
0	0	0.3	2.3	6	6	5	2.7	0.3	0	0	0	0	0	0	0	0	0	0	0	0
0	0	0.7	4	6	5.3	4	1	0	0	0	0	0	0	0	0	0	0	0	0	0
0	0	1.7	7.3	10	8.7	5	1	0	0	0	0	0	0	0	0	0	0	0	0	0
0	0.3	3.7	10	10.7	8	5.7	1.7	0.3	0	0	0	0	0	0	0	0	0	0	0	0
0	1	7.3	15	13.7	10	8	5.3	1.7	0.3	0	0	0	0	0	0	0	0	0	0	0
0	1.7	9	12.7	11.7	12	13.3	10.7	6	2	0.3	0	0	0	0	0	0	0	0	0	0
0	2.7	11.3	10.3	9.3	11	14	15	7.7	3.3	1	0.3	0	0	0	0	0	0	0	0	0
0	1.7	7	8.3	7.7	8.3	10.3	11.3	8	4.7	2.7	0.7	0	0	0	0	0	0	0	0	0
0	0.7	2.7	5	5.7	7.7	9	8.7	6.3	5.3	3.3	1.3	0.3	0.3	0.3	0	0	0	0	0	0
0	0	0.3	1	1.7	4.7	6.7	7.7	5.3	4	2.3	1	0.7	0.7	0.3	0	0	0	0	0	0
0	0.3	0.3	0	0.3	1	2.7	4.3	3	3	1.7	1	0.7	0.7	0	0	0	0	0	0	0
0	0.7	0.7	0	0	0	0.3	0.7	0.3	0.7	0.3	0.3	0	0	0	0	0	0	0	0	0
0	0.3	0	0	0	0	0	0	0	0	0	0	0	0	0	0	0	0	0	0	0
0	0	0	0	0	0	0	0	0	0	0	0	0	0	0	0	0	0	0	0	0
0	0	0	0	0	0	0	0	0	0	0	0	0	0	0	0	0	0	0	0	0
0	0	0	0	0	0	0	0	0	0	0	0	0	0	0	0	0	0	0	0	0
0	0	0	0	0	0	0	0	0	0	0	0	0	0	0	0	0	0	0	0	0
0	0	0	0	0	0	0	0	0	0	0	0	0	0	0	0	0	0	0	0	0
0	0	0	0	0	0	0	0	0	0	0	0	0	0	0	0	0	0	0	0	0
0	0	0	0	0	0	0	0	0	0	0	0	0	0	0	0	0	0	0	0	0
Frame 23 (46.00 ms)
0	0	0	0	0	0	0	0	0	0	0	0	0	0	0	0	0	0	0	0	0
0	0	0	0	0	0	0	0	0.3	0.7	2	1.7	1.3	1	0.3	0	0	0	0	0	0
0	0	0	0	0	0	0.3	1	2.3	6.3	10.3	9	7.3	6.7	3.3	0.7	0	0	0	0	0
0	0	0	0	0	0.3	1.7	5.7	10	15.3	14.7	13	11	13.7	10	2.7	0.3	0	0	0	0
0	0	0	0	0	1	5	10.7	16.3	18.3	22.3	16.7	12.7	13.7	13	4	0.3	0	0	0	0
0	0	0	0	0	2	9.3	19	20	17.3	19.3	15.3	13.7	14	11	3	0.3	0	0	0	0
0	0	0	0	0.3	3.3	13.7	24	20.7	16	15	14.3	15.3	17.3	11	2	0	0	0	0	0
0	0	0	0	0.7	4.7	14.3	21.7	18.3	14.3	14.3	14.7	18	15.7	5	0.7	0	0	0	0	0
0	0	0	0	0.3	3.7	11	18	17.7	14	13.3	12	14.7	8.7	1.3	0	0	0	0	0	0
0	0	0	0	0.3	3	8.7	12.3	11.3	10	8.7	6	4.3	1.7	0.3	0	0	0	0	0	0
0	0	0	0	0.7	3.3	7	8.7	7.3	5.3	3.7	1.7	0.3	0	0	0	0	0	0	0	0
0	0	0	0	1	4.3	6.3	6.3	5.7	3.3	1	0.3	0	0	0	0	0	0	0	0	0
0	0	0	0.3	3	6.7	5.7	4.3	3.3	1	0	0	0	0	0	0	0	0	0	0	0
0	0	0	1.3	7.7	12.7	8.7	4	1.3	0.3	0	0	0	0	0	0	0	0	0	0	0
0	0	0	2.3	8.7	11	9	4.3	0.7	0	0	0	0	0	0	0	0	0	0	0	0
0	0	0.3	2.7	6.3	6.3	5.3	3.3	0.7	0	0	0	0	0	0	0	0	0	0	0	0
0	0	0.7	4.3	6.3	6	4.3	1.3	0	0	0	0	0	0	0	0	0	0	0	0	0
0	0	1.7	8	10.7	9	5.7	1	0	0	0	0	0	0	0	0	0	0	0	0	0
0	0.3	4	10.7	11	8.7	6	2	0.3	0	0	0	0	0	0	0	0	0	0	0	0
0	1	7.7	15.3	14.7	11	8.7	6	2.3	0.3	0	0	0	0	0	0	0	0	0	0	0
0	1.7	9.7	13.3	12	13.3	15	12	6.7	2.3	0.3	0	0	0	0	0	0	0	0	0	0
0	3	12.3	10.7	9.7	12	15.7	16.7	8.7	4	1.3	0.3	0	0	0	0	0	0	0	0	0
0.3	2	7.7	9	8.3	9	11.7	12.7	8.7	5.3	3.3	1	0.3	0.3	0.3	0	0	0	0	0	0
0	0.7	3	5.7	6.7	8.7	10.3	10	7.3	6	4	1.7	1	0.7	0.7	0.3	0.3	0	0	0	0
0	0	0.7	1	2	5.7	8	9	6	5	3	1.7	1	0.7	0.3	0.3	0.3	0	0	0	0
0	0.7	0.7	0	0.3	1.7	3.7	5.7	4	4	2.7	2	1.3	0.7	0.3	0.3	0	0	0	0	0
0.3	1	1	0	0	0	0.7	1	1	1	0.7	0.3	0.3	0	0	0	0	0	0	0	0
0	0.3	0.3	0	0	0	0	0	0	0	0	0	0	0	0	0	0	0	0	0	0
0	0	0	0	0	0	0	0	0	0	0	0	0	0	0	0	0	0	0	0	0
0	0	0	0	0	0	0	0	0	0	0	0	0	0	0	0	0	0	0	0	0
0	0	0	0	0	0	0	0	0	0	0	0	0	0	0	0	0	0	0	0	0
0	0	0	0	0	0	0	0	0	0	0	0	0	0	0	0	0	0	0	0	0
0	0	0	0	0	0	0	0	0	0	0	0	0	0	0	0	0	0	0	0	0
0	0	0	0	0	0	0	0	0	0	0	0	0	0	0	0	0	0	0	0	0
0	0	0	0	0	0	0	0	0	0	0	0	0	0	0	0	0	0	0	0	0
Frame 24 (48.00 ms)
0	0	0	0	0	0	0	0	0	0	0	0	0	0	0	0	0	0	0	0	0
0	0	0	0	0	0	0	0	0.3	0.7	1.7	1.7	1.3	1	0.3	0	0	0	0	0	0
0	0	0	0	0	0	0.3	1	2.3	6	9.7	8.7	7	6.3	3.3	0.7	0	0	0	0	0
0	0	0	0	0	0.3	1.7	5	9.3	14.7	14	12.7	10.7	13	10	2.7	0.3	0	0	0	0
0	0	0	0	0	0.7	4.7	9.7	15.3	17.7	21.7	16.3	12.7	13.3	13	4.3	0.3	0	0	0	0
0	0	0	0	0	1.7	9	18.3	19	16.7	18.7	15	13.3	13.7	11	3.3	0.3	0	0	0	0
0	0	0	0	0.3	3	13.3	23.3	20	15.3	14.7	14	15.3	17	11	2	0	0	0	0	0
0	0	0	0	0.3	4.3	14	21.7	18	14	14.3	14.7	18.3	16	5.3	0.7	0	0	0	0	0
0	0	0	0	0.3	3	10.7	18	17.7	14	13.3	12.3	15.3	9.3	1.7	0	0	0	0	0	0
0	0	0	0	0.3	3	8.7	12.7	12	10.3	9	6.7	5.3	2	0.3	0	0	0	0	0	0
0	0	0	0	0.7	3.3	7	9	7.7	5.7	4	2	1	0	0	0	0	0	0	0	0
0	0	0	0	1	4.3	6.3	7	6	3.7	1.3	0.3	0	0	0	0	0	0	0	0	0
0	0	0	0.3	3	7	6	4.7	3.7	1.3	0.3	0	0	0	0	0	0	0	0	0	0
0	0	0	1.7	8	13.3	9.3	4.7	2	0.3	0	0	0	0	0	0	0	0	0	0	0
0	0	0	2.3	9	11.7	9.7	5	1	0	0	0	0	0	0	0	0	0	0	0	0
0	0	0.3	2.7	6.3	6.7	6	3.7	0.7	0	0	0	0	0	0	0	0	0	0	0	0
0	0	0.7	4.3	6.7	6.3	4.7	1.3	0	0	0	0	0	0	0	0	0	0	0	0	0
0	0	2	8	11.3	9.7	6	1	0	0	0	0	0	0	0	0	0	0	0	0	0
0	0.7	4.3	11	11.7	9	6.3	2.3	0.3	0	0	0	0	0	0	0	0	0	0	0	0
0	1.3	8	16	15.3	11.7	9.3	6.7	2.3	0.7	0	0	0	0	0	0	0	0	0	0	0
0	2	10	13.7	12.7	14	16	13	7.7	3	0.7	0	0	0	0	0	0	0	0	0	0
0.3	3.3	12.7	11.3	10.3	13	17	18.3	9.7	4.3	1.7	0.3	0	0	0	0	0	0	0	0	0
0.3	2.3	8	9.3	8.7	9.7	12.7	13.7	9.7	6	3.7	1.3	0.7	0.7	0.7	0.3	0	0	0	0	0
0	0.7	3.3	6.3	7	9.3	11.3	11	8.3	6.7	4.7	2	1.3	1	1	0.7	0.7	0	0	0	0
0	0.3	0.7	1.3	2.3	6.7	9	10	7.3	5.7	3.7	2.3	1.7	1	0.7	0.7	0.7	0	0	0	0
0.3	1	0.7	0.3	0.3	2	4.3	6.7	5.3	5.3	3.7	3	2	1.3	0.7	0.7	0.3	0	0	0	0
0.3	1.3	1	0.3	0	0.3	0.7	1.3	1.3	1.3	1	0.7	0.7	0.3	0	0	0	0	0	0	0
0	0.3	0.3	0	0	0	0	0	0	0	0	0	0	0	0	0	0	0	0	0	0
0	0	0	0	0	0	0	0	0	0	0	0	0	0	0	0	0	0	0	0	0
0	0	0	0	0	0	0	0	0	0	0	0	0	0	0	0	0	0	0	0	0
0	0	0	0	0	0	0	0	0	0	0	0	0	0	0	0	0	0	0	0	0
0	0	0	0	0	0	0	0	0	0	0	0	0	0	0	0	0	0	0	0	0
0	0	0	0	0	0	0	0	0	0	0	0	0	0	0	0	0	0	0	0	0
0	0	0	0	0	0	0	0	0	0	0	0	0	0	0	0	0	0	0	0	0
0	0	0	0	0	0	0	0	0	0	0	0	0	0	0	0	0	0	0	0	0
Frame 25 (50.00 ms)
0	0	0	0	0	0	0	0	0	0	0	0	0	0	0	0	0	0	0	0	0
0	0	0	0	0	0	0	0	0	0.7	1.7	1.7	1.3	1	0.3	0	0	0	0	0	0
0	0	0	0	0	0	0	0.7	2	5.7	9	8	7	6.3	3.3	0.7	0	0	0	0	0
0	0	0	0	0	0	1.3	4.7	8.7	14	13.7	12.3	10.7	13	10	3	0.3	0	0	0	0
0	0	0	0	0	0.7	4	9.3	14.7	17	21.3	16	12.3	13.3	13	4.7	0.7	0	0	0	0
0	0	0	0	0	1.7	8	17.7	18.7	16	18.3	14.7	13	13.7	11	3.7	0.3	0	0	0	0
0	0	0	0	0.3	2.7	12.7	22.7	19.7	15	14.3	14	14.7	17	11.3	2.3	0	0	0	0	0
0	0	0	0	0.3	3.7	13.7	21	17.7	14	14.3	14.7	18	16.3	5.7	0.7	0	0	0	0	0
0	0	0	0	0.3	2.7	11	18	17.7	14	13.7	12.3	15.3	10	2	0	0	0	0	0	0
0	0	0	0	0.3	2.7	8.7	12.7	12	10.3	9.3	7	5.7	2.3	0.3	0	0	0	0	0	0
0	0	0	0	0.7	3.3	7.3	9.3	8	6	4.3	2.3	1	0.3	0	0	0	0	0	0	0
0	0	0	0	1	4.7	6.7	7.3	6.3	4.3	1.7	0.3	0	0	0	0	0	0	0	0	0
0	0	0	0.3	3	7.3	6.3	5	4.3	1.3	0.3	0	0	0	0	0	0	0	0	0	0
0	0	0	1.7	8	13.7	9.7	5	2.3	0.3	0	0	0	0	0	0	0	0	0	0	0
0	0	0	2.3	9.3	12	10	5.3	1.3	0	0	0	0	0	0	0	0	0	0	0	0
0	0	0.3	2.7	6.7	7	6	4.3	1	0	0	0	0	0	0	0	0	0	0	0	0
0	0	0.7	4.7	7	6.3	5	1.7	0.3	0	0	0	0	0	0	0	0	0	0	0	0
0	0	2	8.3	11.3	10	6.3	1.3	0	0	0	0	0	0	0	0	0	0	0	0	0
0	0.7	4.3	11.3	12	9.3	7	2.7	0.3	0	0	0	0	0	0	0	0	0	0	0	0
0	1.3	8.3	16.3	16	12	9.7	7.7	3	0.7	0	0	0	0	0	0	0	0	0	0	0
0	2	10.3	14.3	13.3	14.7	16.7	14	8.3	3.7	1	0	0	0	0	0	0	0	0	0	0
0.3	3.3	13	11.7	10.7	13.7	18	19.7	10.3	5	2.3	0.7	0	0.3	0.3	0.3	0	0	0	0	0
0.3	2.3	8.3	9.7	9.3	10.3	13.7	15	10.7	7	4.3	1.7	0.7	1	1.3	1	0.3	0	0	0	0
0	0.7	3.7	6.7	7.7	10	12.3	12	9.3	7.7	5.3	2.3	1.7	1.3	1.3	1	1.3	0.3	0	0	0
0	0.3	0.7	1.3	2.7	7.7	10.3	11.7	8.3	7	4.7	2.7	2.3	1.3	1	1	1.3	0.3	0	0	0
0.3	1	1	0.3	0.3	2.3	5.3	8	6.7	6.7	4.7	3.7	3	1.7	1	1	0.7	0	0	0	0
0.3	2	1.3	0.3	0	0.3	1	1.7	2	2	1.3	1.3	1	0.7	0.3	0.3	0	0	0	0	0
0	0.3	0.3	0	0	0	0	0	0.3	0	0	0	0	0	0	0	0	0	0	0	0
0	0	0	0	0	0	0	0	0	0	0	0	0	0	0	0	0	0	0	0	0
0	0	0	0	0	0	0	0	0	0	0	0	0	0	0	0	0	0	0	0	0
0	0	0	0	0	0	0	0	0	0	0	0	0	0	0	0	0	0	0	0	0
0	0	0	0	0	0	0	0	0	0	0	0	0	0	0	0	0	0	0	0	0
0	0	0	0	0	0	0	0	0	0	0	0	0	0	0	0	0	0	0	0	0
0	0	0	0	0	0	0	0	0	0	0	0	0	0	0	0	0	0	0	0	0
0	0	0	0	0	0	0	0	0	0	0	0	0	0	0	0	0	0	0	0	0
Frame 26 (52.00 ms)
0	0	0	0	0	0	0	0	0	0	0	0	0	0	0	0	0	0	0	0	0
0	0	0	0	0	0	0	0	0	0.7	1.7	1.7	1.3	1	0.3	0	0	0	0	0	0
0	0	0	0	0	0	0	0.7	2	5.3	8.7	8	6.7	6.3	3.7	0.7	0	0	0	0	0
0	0	0	0	0	0	1	4	8	13.7	13.3	12	10.3	12.7	10	3	0.3	0	0	0	0
0	0	0	0	0	0.7	3.7	8.7	14	16.7	21	16	12	13	13	5	0.7	0	0	0	0
0	0	0	0	0	1.3	7.7	17	18	16	18.3	14.7	13	13.7	11	4	0.3	0	0	0	0
0	0	0	0	0	2.3	12.3	22.3	19.3	15	14.3	14	14.7	17	11.3	2.7	0	0	0	0	0
0	0	0	0	0.3	3	13.3	21	17.7	14	14.3	14.7	18	16.7	6.3	1	0	0	0	0	0
0	0	0	0	0.3	2.7	11	18.3	18	14	13.7	12.7	15.7	11	2.3	0	0	0	0	0	0
0	0	0	0	0.3	2.7	9	13	12.3	10.7	9.3	7.3	6	2.7	0.3	0	0	0	0	0	0
0	0	0	0	0.3	3.3	7.7	9.7	8.3	6.3	4.7	2.7	1	0.3	0	0	0	0	0	0	0
0	0	0	0	1	4.7	7	7.7	7	4.7	2	0.3	0	0	0	0	0	0	0	0	0
0	0	0	0.3	3	7.3	6.7	5.3	4.7	1.7	0.3	0	0	0	0	0	0	0	0	0	0
0	0	0	1.7	8	14	10	5.3	3	0.7	0	0	0	0	0	0	0	0	0	0	0
0	0	0	2.3	9.3	12.3	10.7	6	1.7	0.3	0	0	0	0	0	0	0	0	0	0	0
0	0	0.3	2.7	7	7.3	6.3	4.7	1	0	0	0	0	0	0	0	0	0	0	0	0
0	0	0.7	4.7	7	6.7	5.3	2	0.3	0	0	0	0	0	0	0	0	0	0	0	0
0	0	2	8.3	11.7	10.3	6.7	1.7	0	0	0	0	0	0	0	0	0	0	0	0	0
0	0.7	4.3	11.7	12.3	9.7	7.3	3	0.7	0	0	0	0	0	0	0	0	0	0	0	0
0	1.3	8.7	16.7	16.3	12	10	8	3.7	1	0.3	0	0	0	0	0	0	0	0	0	0
0	2	10.3	14.7	13.7	15	17.3	14.7	9	4.3	1	0	0	0	0	0	0	0	0	0	0
0.3	3.3	13	11.7	11	14	19	20.7	11	5.7	2.3	0.7	0.3	0.7	0.7	0.3	0	0	0	0	0
0.3	2.3	8.3	10	9.7	10.7	14.3	16	11.7	7.7	4.7	2	1	1.3	1.7	1.3	1	0	0	0	0
0	0.7	3.7	7	8.3	10.7	13.7	13.3	10	8.3	6.3	3.3	2.3	1.7	1.7	1.3	2	0.3	0	0	0
0	0.3	0.7	1.3	3	8.3	11.7	13	9.7	8	5.3	3.3	3	2	1.3	1.3	2	0.7	0	0	0
0.3	1.3	1	0.3	0.7	3	6.3	9.3	8	8	5.3	4.7	3.7	2.3	1	1.3	1.3	0.3	0	0	0
0.3	2	1.3	0.3	0	0.3	1	2	2.7	2.7	1.7	1.7	1.3	1.3	0.7	0.3	0.3	0	0	0	0
0	0.3	0.3	0	0	0	0	0	0.3	0.3	0.3	0	0	0.3	0	0	0	0	0	0	0
0	0	0	0	0	0	0	0	0	0	0	0	0	0	0	0	0	0	0	0	0
0	0	0	0	0	0	0	0	0	0	0	0	0	0	0	0	0	0	0	0	0
0	0	0	0	0	0	0	0	0	0	0	0	0	0	0	0	0	0	0	0	0
0	0	0	0	0	0	0	0	0	0	0	0	0	0	0	0	0	0	0	0	0
0	0	0	0	0	0	0	0	0	0	0	0	0	0	0	0	0	0	0	0	0
0	0	0	0	0	0	0	0	0	0	0	0	0	0	0	0	0	0	0	0	0
0	0	0	0	0	0	0	0	0	0	0	0	0	0	0	0	0	0	0	0	0
Frame 27 (54.00 ms)
0	0	0	0	0	0	0	0	0	0	0	0	0	0	0	0	0	0	0	0	0
0	0	0	0	0	0	0	0	0	0.7	1.7	1.3	1.3	1	0.3	0	0	0	0	0	0
0	0	0	0	0	0	0	0.7	1.7	5	8.3	7.7	6.7	6.3	3.7	1	0	0	0	0	0
0	0	0	0	0	0	1	3.7	7.7	13.3	13	11.7	10	12.7	10.3	3.3	0.3	0	0	0	0
0	0	0	0	0	0.3	3.3	8	13.7	16.3	20.7	15.7	11.7	13	13.3	5.7	0.7	0	0	0	0
0	0	0	0	0	1.3	7	16.3	17.7	15.7	18	14.3	12.7	13.3	11.3	4.7	0.7	0	0	0	0
0	0	0	0	0	2.3	11.7	22	19	14.7	14.3	14	14.7	17	12	3	0.3	0	0	0	0
0	0	0	0	0.3	3	13	21	17.7	14	14.3	14.7	18.3	17	7	1	0	0	0	0	0
0	0	0	0	0	2.3	10.7	18.3	18	14	13.7	12.7	16.3	12	2.7	0	0	0	0	0	0
0	0	0	0	0.3	2.3	9	13.3	12.3	11	10	7.7	6.7	3.3	0.3	0	0	0	0	0	0
0	0	0	0	0.3	3	7.7	10	8.3	6.7	5	3	1.3	0.3	0	0	0	0	0	0	0
0	0	0	0	1	4.7	7	8	7	5.3	2.7	0.7	0	0	0	0	0	0	0	0	0
0	0	0	0.3	3	7.3	6.7	5.7	5.3	2.3	0.7	0	0	0	0	0	0	0	0	0	0
0	0	0	1.7	8.3	14.3	10.3	5.7	3.7	0.7	0	0	0	0	0	0	0	0	0	0	0
0	0	0	2.3	9.3	12.7	10.7	6.3	2.3	0.3	0	0	0	0	0	0	0	0	0	0	0
0	0	0.3	2.7	7	7.3	6.7	5	1.3	0	0	0	0	0	0	0	0	0	0	0	0
0	0	0.7	4.7	7.3	6.7	5.3	2.3	0.3	0	0	0	0	0	0	0	0	0	0	0	0
0	0	2	8.7	12	10.7	7	2	0	0	0	0	0	0	0	0	0	0	0	0	0
0	0.7	4.7	11.7	12.7	10	7.3	3.3	0.7	0	0	0	0	0	0	0	0	0	0	0	0
0	1.3	8.7	17	16.7	12.3	10.3	8.7	4.3	1.7	0.3	0	0	0	0	0	0	0	0	0	0
0	2	10.3	15	14	15.3	18	15.3	10	4.7	1.3	0.3	0	0	0	0	0	0	0	0	0
0.3	3.3	13	12	11.3	14.7	20	22	11.7	6	2.7	1	0.7	1	1	0.7	0.3	0	0	0	0
0.3	2.3	8.3	10.3	10	11.3	15.3	17.3	12.7	8.3	5.3	2.3	1.3	1.7	2.3	2	1.3	0.3	0	0	0
0	0.7	4	7.3	8.7	11.7	14.7	14.7	11.3	9.3	7	3.7	3	2	2	2	3	1	0	0	0
0	0.3	0.7	1.7	3.3	9.3	13	14.3	10.7	9.3	6.3	4.3	3.7	2.7	1.7	1.7	3	1	0	0	0
0.3	1.3	1	0.3	0.7	3.7	7.3	10.7	9.7	9.7	6.7	5.7	4.7	2.7	1.3	2	2.3	0.7	0	0	0
0.3	2.3	1.3	0.3	0	0.3	1.3	2.7	3.3	3.7	2.7	2	2	1.7	0.7	0.7	0.7	0	0	0	0
0	0.3	0.3	0	0	0	0	0.3	0.3	0.3	0.3	0.3	0.3	0.3	0	0	0	0	0	0	0
0	0	0	0	0	0	0	0	0	0	0	0	0	0	0	0	0	0	0	0	0
0	0	0	0	0	0	0	0	0	0	0	0	0	0	0	0	0	0	0	0	0
0	0	0	0	0	0	0	0	0	0	0	0	0	0	0	0	0	0	0	0	0
0	0	0	0	0	0	0	0	0	0	0	0	0	0	0	0	0	0	0	0	0
0	0	0	0	0	0	0	0	0	0	0	0	0	0	0	0	0	0	0	0	0
0	0	0	0	0	0	0	0	0	0	0	0	0	0	0	0	0	0	0	0	0
0	0	0	0	0	0	0	0	0	0	0	0	0	0	0	0	0	0	0	0	0
Frame 28 (56.00 ms)
0	0	0	0	0	0	0	0	0	0	0	0	0	0	0	0	0	0	0	0	0
0	0	0	0	0	0	0	0	0	0.7	1.3	1.3	1.3	1	0.7	0	0	0	0	0	0
0	0	0	0	0	0	0	0.7	1.7	5	8.3	7.3	6.3	6.3	4	1	0	0	0	0	0
0	0	0	0	0	0	1	3.3	7.7	13	12.7	11.3	10	12.3	10.3	4	0.3	0	0	0	0
0	0	0	0	0	0.3	3	7.7	13.3	16	20.3	15.3	11.7	12.7	13.3	6.3	1	0	0	0	0
0	0	0	0	0	1	6.7	16	17.3	15.7	18	14.3	12.7	13.3	11.7	5.3	0.7	0	0	0	0
0	0	0	0	0	2	11	21.7	19	14.7	14.3	14.3	14.7	17	12.3	3.3	0.3	0	0	0	0
0	0	0	0	0	2.7	12.7	21	17.7	14	14.3	15	18.3	17.3	7.7	1.3	0	0	0	0	0
0	0	0	0	0	2.3	10.7	18.3	18	14	13.7	13	16.7	13.3	3	0.3	0	0	0	0	0
0	0	0	0	0.3	2.3	9	13.3	12.7	11	10	8.3	7.3	4	0.7	0	0	0	0	0	0
0	0	0	0	0.3	2.7	8	10.3	8.7	6.7	5.3	3.3	1.7	0.3	0	0	0	0	0	0	0
0	0	0	0	1	4.3	7.3	8.3	7.7	5.7	3.3	1	0.3	0	0	0	0	0	0	0	0
0	0	0	0.3	3	7.3	7	6	6	2.7	0.7	0	0	0	0	0	0	0	0	0	0
0	0	0	1.3	8.3	14.7	11	6.3	4.3	1	0	0	0	0	0	0	0	0	0	0	0
0	0	0	2	9.3	13	11.3	7	2.7	0.3	0	0	0	0	0	0	0	0	0	0	0
0	0	0.3	2.3	7	7.7	7	5.7	2	0.3	0	0	0	0	0	0	0	0	0	0	0
0	0	0.7	4.7	7.3	7	5.7	2.7	0.7	0	0	0	0	0	0	0	0	0	0	0	0
0	0	2	8.7	12	10.7	7.3	2	0.3	0	0	0	0	0	0	0	0	0	0	0	0
0	0.7	4.7	11.7	12.7	10	7.7	3.7	1	0	0	0	0	0	0	0	0	0	0	0	0
0	1.3	8.7	17	16.7	12.7	10.7	9	5	1.7	0.3	0	0	0	0	0	0	0	0	0	0
0	2	10.7	15	14	16	19	16	10.7	5	1.3	0.3	0	0.3	0	0	0	0	0	0	0
0.3	3.3	13.3	12	11.3	15.3	21	23	12.3	6.3	3	1	0.7	1	1.3	1	0.3	0	0	0	0
0.3	2.3	8.3	10.3	10.3	12	16.3	18.3	13.3	9	6	2.7	1.7	2	2.7	2.3	1.7	0.3	0	0	0
0	0.7	4	7.7	9	12.3	16	16	12.3	10.3	7.7	4.3	3.7	2.3	2.7	2.3	3.3	1	0	0	0
0	0.3	0.7	1.7	3.7	10.3	14.3	16	12.3	10.3	7	5	4.3	3	2	2	3.7	1.7	0.3	0	0
0.3	1.7	1	0.3	0.7	4.3	8.7	12	11.3	11	8	7	5.7	3.3	1.7	2.3	3.3	1.3	0	0	0
0.7	2.7	1.3	0.3	0	0.7	1.7	3.3	4.7	4.7	3.3	2.7	2.3	2	1	1	1	0.3	0	0	0
0	0.7	0.3	0	0	0	0	0.3	0.7	0.7	0.3	0.3	0.3	0.3	0	0	0	0	0	0	0
0	0	0	0	0	0	0	0	0	0	0	0	0	0	0	0	0	0	0	0	0
0	0	0	0	0	0	0	0	0	0	0	0	0	0	0	0	0	0	0	0	0
0	0	0	0	0	0	0	0	0	0	0	0	0	0	0	0	0	0	0	0	0
0	0	0	0	0	0	0	0	0	0	0	0	0	0	0	0	0	0	0	0	0
0	0	0	0	0	0	0	0	0	0	0	0	0	0	0	0	0	0	0	0	0
0	0	0	0	0	0	0	0	0	0	0	0	0	0	0	0	0	0	0	0	0
0	0	0	0	0	0	0	0	0	0	0	0	0	0	0	0	0	0	0	0	0
Frame 29 (58.00 ms)
0	0	0	0	0	0	0	0	0	0	0	0	0	0	0	0	0	0	0	0	0
0	0	0	0	0	0	0	0	0	0.7	1.3	1.3	1.3	1	0.7	0	0	0	0	0	0
0	0	0	0	0	0	0	0.3	1.3	4.7	8	7.3	6.3	6.3	4	1	0	0	0	0	0
0	0	0	0	0	0	0.7	3	7.3	12.7	12.7	11.3	9.7	12.3	10.7	4.3	0.7	0	0	0	0
0	0	0	0	0	0.3	2.3	7.3	13.3	16	20.3	15.3	11.7	12.7	13.7	7	1	0	0	0	0
0	0	0	0	0	0.7	6	15.7	17.3	15.7	18	14.3	13	13.3	12	6.3	1	0	0	0	0
0	0	0	0	0	1.7	10.3	21.3	18.7	14.7	14.3	14	14.7	17.3	13	4	0.3	0	0	0	0
0	0	0	0	0	2.3	12	20.3	17.3	14	14.7	15	18.7	18	8.3	1.3	0	0	0	0	0
0	0	0	0	0	2	10.3	18	18	14.3	13.7	13	17.7	14.7	3.7	0.3	0	0	0	0	0
0	0	0	0	0	2	8.7	13.3	13	11.3	10.3	8.7	8	4.7	0.7	0	0	0	0	0	0
0	0	0	0	0.3	2.7	7.7	10.7	9	7.3	5.7	3.7	2	0.7	0	0	0	0	0	0	0
0	0	0	0	0.7	4.3	7.3	8.3	8	6.3	3.7	1	0.3	0	0	0	0	0	0	0	0
0	0	0	0.3	2.7	7.3	7	6.3	6.3	3	0.7	0	0	0	0	0	0	0	0	0	0
0	0	0	1.3	8	14.7	11	6.7	4.7	1	0	0	0	0	0	0	0	0	0	0	0
0	0	0	2	9.3	13	11.7	7.3	3.3	0.3	0	0	0	0	0	0	0	0	0	0	0
0	0	0.3	2.3	7	7.7	7	6	2.3	0.3	0	0	0	0	0	0	0	0	0	0	0
0	0	0.7	4.7	7.3	7	6	3	0.7	0	0	0	0	0	0	0	0	0	0	0	0
0	0	2	8.7	12	11	7.3	2.3	0.3	0	0	0	0	0	0	0	0	0	0	0	0
0	0.7	4.7	12	13	10.3	8	4	1	0.3	0	0	0	0	0	0	0	0	0	0	0
0	1.3	8.7	17.3	17	13	11	9.7	5.3	2	0.3	0	0	0	0	0	0	0	0	0	0
0	2	11	15	14.3	16.3	19.3	16.7	11.3	5.7	1.3	0.3	0	0.3	0	0	0	0	0	0	0
0.3	3.3	13.3	12.3	12	16	21.7	24	13	7	3.3	1	0.7	1.3	1.3	1	0.3	0	0	0	0
0.3	2.3	8.7	10.7	11	12.7	17.3	19.7	14.3	9.7	6.3	3	2	2.3	3	3	2.3	0.7	0	0	0
0	1	4.3	8	9.7	13.3	17.3	17	13.3	11.3	8.3	4.7	4	2.7	3	3	4	1.3	0	0	0
0	0.3	1	1.7	4	11.3	15.7	17.7	13.3	11.7	7.7	5.7	5	3.3	2.3	2.3	4.3	2.7	0.3	0	0
0.3	2	1	0.3	1	4.7	9.7	13.7	13	12.7	9.3	8	6.7	4	2	3	4.3	1.7	0.3	0	0
0.7	3	1.7	0.3	0	0.7	2	4	5.7	5.7	4	3.3	3	2.7	1.3	1.7	1.7	0.3	0	0	0
0	0.7	0.3	0	0	0	0	0.3	0.7	0.7	0.7	0.3	0.3	0.3	0.3	0.3	0.3	0	0	0	0
0	0	0	0	0	0	0	0	0	0	0	0	0	0	0	0	0	0	0	0	0
0	0	0	0	0	0	0	0	0	0	0	0	0	0	0	0	0	0	0	0	0
0	0	0	0	0	0	0	0	0	0	0	0	0	0	0	0	0	0	0	0	0
0	0	0	0	0	0	0	0	0	0	0	0	0	0	0	0	0	0	0	0	0
0	0	0	0	0	0	0	0	0	0	0	0	0	0	0	0	0	0	0	0	0
0	0	0	0	0	0	0	0	0	0	0	0	0	0	0	0	0	0	0	0	0
0	0	0	0	0	0	0	0	0	0	0	0	0	0	0	0	0	0	0	0	0
Frame 30 (60.00 ms)
0	0	0	0	0	0	0	0	0	0	0	0	0	0	0	0	0	0	0	0	0
0	0	0	0	0	0	0	0	0	0.7	1.3	1.3	1.3	1	0.7	0	0	0	0	0	0
0	0	0	0	0	0	0	0.3	1.3	4.3	7.7	7.3	6.3	6.3	4.3	1	0	0	0	0	0
0	0	0	0	0	0	0.3	2.7	7	12.7	12.7	11.3	9.7	12	10.7	4.7	0.7	0	0	0	0
0	0	0	0	0	0.3	2	7	13	16	20.3	15.3	11.7	12.7	13.7	7.7	1.3	0	0	0	0
0	0	0	0	0	0.7	5.3	15.3	17.3	15.7	18	14.7	13	13.3	12.3	7	1	0	0	0	0
0	0	0	0	0	1.3	9.7	21	18.7	15	14.7	14	14.7	17.3	13.3	5	0.7	0	0	0	0
0	0	0	0	0	2	11.3	20	17.3	14	15	15	18.7	18.7	9.3	2	0	0	0	0	0
0	0	0	0	0	1.7	10	18	18	14.3	14	13.3	18	16.3	4.3	0.3	0	0	0	0	0
0	0	0	0	0	2	8.3	13.7	13	11.3	10.7	9	8.7	5.7	1	0	0	0	0	0	0
0	0	0	0	0.3	2.3	7.7	10.7	9	7.3	6	4	2.7	0.7	0	0	0	0	0	0	0
0	0	0	0	0.7	4	7	8.3	8	6.3	4	1.3	0.3	0	0	0	0	0	0	0	0
0	0	0	0.3	2.7	7.3	7	6.3	6.7	3.3	1	0.3	0	0	0	0	0	0	0	0	0
0	0	0	1.3	8	15	11.3	6.7	5.3	1.3	0	0	0	0	0	0	0	0	0	0	0
0	0	0	2	9.3	13	11.7	7.7	3.7	0.7	0	0	0	0	0	0	0	0	0	0	0
0	0	0.3	2.3	7	7.7	7.3	6.3	2.7	0.3	0	0	0	0	0	0	0	0	0	0	0
0	0	0.7	4.7	7.3	7.3	6.3	3.3	0.7	0	0	0	0	0	0	0	0	0	0	0	0
0	0	2	8.7	12.3	11.3	7.7	2.7	0.3	0	0	0	0	0	0	0	0	0	0	0	0
0	0.7	4.7	12	13.3	10.3	8.3	4.3	1.3	0.3	0	0	0	0	0	0	0	0	0	0	0
0	1.3	9	17.3	17	13	11.3	10	5.7	2	0.3	0	0	0	0	0	0	0	0	0	0
0	2	11	15.3	14.3	16.7	20	17.3	11.7	6	1.7	0.3	0	0.3	0.3	0	0	0	0	0	0
0.3	3.7	13.7	12.3	12	16.3	22.7	24.7	13.7	7.3	3.7	1.3	0.7	1.3	1.7	1	0.7	0	0	0	0
0.3	2.7	9	11	11	13.3	18.3	20.3	15	10.3	7	3.3	2	2.7	3.7	3.3	3	0.7	0	0	0
0	1	4.3	8.3	10.3	14	18.7	18.3	14	12	9	5	4.3	3	3.3	3.3	4.7	1.7	0.3	0	0
0	0.3	1	1.7	4.3	12.3	17.3	19	14.7	12.7	8.7	6	5.7	4	2.3	2.7	4.7	3.3	0.7	0	0
0.3	2	1	0.3	1	5.7	11	15.3	14.7	14.3	10.7	9	7.7	4.3	2.3	3.3	5.3	2.3	0.3	0	0
0.7	3	1.7	0.3	0	0.7	2.3	5	7	6.7	5	4	3.3	3	1.7	2	2.3	0.7	0	0	0
0	0.7	0.3	0	0	0	0	0.7	1	1	1	0.7	0.3	0.7	0.3	0.3	0.3	0	0	0	0
0	0	0	0	0	0	0	0	0	0	0	0	0	0	0	0	0	0	0	0	0
0	0	0	0	0	0	0	0	0	0	0	0	0	0	0	0.3	0.3	0	0	0	0
0	0	0	0	0	0	0	0	0	0	0	0	0	0	0.3	0	0	0	0	0	0
0	0	0	0	0	0	0	0	0	0	0	0	0	0.3	0.3	0	0	0	0	0	0
0	0	0	0	0	0	0	0	0	0	0	0	0	0	0	0	0	0	0	0	0
0	0	0	0	0	0	0	0	0	0	0	0	0	0	0	0	0	0	0	0	0
0	0	0	0	0	0	0	0	0	0	0	0	0	0	0	0	0	0	0	0	0
Frame 31 (62.00 ms)
0	0	0	0	0	0	0	0	0	0	0	0	0	0	0	0	0	0	0	0	0
0	0	0	0	0	0	0	0	0	0.3	1.3	1.3	1.3	1	0.7	0	0	0	0	0	0
0	0	0	0	0	0	0	0.3	1.3	4	7.7	7	6.3	6.3	4.3	1.3	0	0	0	0	0
0	0	0	0	0	0	0.3	2	6.3	12	12.3	11.3	9.7	12	10.7	5	0.7	0	0	0	0
0	0	0	0	0	0.3	1.7	6.7	12.7	15.7	20.3	15.3	11.3	12.7	13.7	8	1.3	0	0	0	0
0	0	0	0	0	0.3	4.7	14.7	17	15.7	18	14.3	12.7	13.3	12.3	7.7	1.3	0	0	0	0
0	0	0	0	0	1	8.7	20.7	18.3	14.7	14.7	14	14.7	17.7	14	5.7	0.7	0	0	0	0
0	0	0	0	0	1.7	10.7	20	17.3	14	15	15	19	19	9.7	2.3	0.3	0	0	0	0
0	0	0	0	0	1.3	9.3	18	17.7	14	14	13.3	18.7	17.7	5	0.3	0	0	0	0	0
0	0	0	0	0	1.7	8.3	13.7	13	11.3	10.7	9.3	9.3	6.7	1.3	0	0	0	0	0	0
0	0	0	0	0	2	7.7	11	9.3	7.7	6.3	4.3	3	1	0	0	0	0	0	0	0
0	0	0	0	0.7	3.7	7.3	8.7	8.3	7	4.3	1.7	0.7	0	0	0	0	0	0	0	0
0	0	0	0.3	2.3	7	7	6.7	7	3.7	1.3	0.3	0	0	0	0	0	0	0	0	0
0	0	0	1	7.7	14.7	11.7	7	5.7	1.3	0	0	0	0	0	0	0	0	0	0	0
0	0	0	2	9	13	12	8	4.3	0.7	0	0	0	0	0	0	0	0	0	0	0
0	0	0.3	2.3	7	7.7	7.3	6.7	3	0.3	0	0	0	0	0	0	0	0	0	0	0
0	0	0.7	4.3	7.3	7.3	6.3	3.7	1	0	0	0	0	0	0	0	0	0	0	0	0
0	0	2	8.7	12.3	11.3	8	2.7	0.3	0	0	0	0	0	0	0	0	0	0	0	0
0	0.7	4.7	12	13.3	10.7	8.3	4.3	1.3	0.3	0	0	0	0	0	0	0	0	0	0	0
0	1.3	9	17.7	17.3	13.3	11.7	10.3	6	2.3	0.3	0	0	0	0	0	0	0	0	0	0
0	2	11.3	15.7	14.7	17	20.7	18	12.3	6.3	1.7	0.3	0	0.3	0.3	0	0	0	0	0	0
0.3	3.7	13.7	12.7	12.3	17	23.3	25.7	14.3	8	3.7	1.3	1	1.7	1.7	1.3	0.7	0	0	0	0
0.3	2.7	9	11	11.3	13.7	19.3	21.3	16	11	7.7	3.7	2.3	3	4	3.7	3.3	0.7	0	0	0
0	1	4.3	8.3	10.7	15	19.7	19.7	15	13	9.7	5.7	4.7	3.3	3.7	3.7	5	2	0.3	0	0
0	0.3	1	2	4.7	13.3	18.7	20.7	15.7	13.7	9.7	7	6.3	4.3	2.7	3	5.3	3.7	0.7	0	0
0.7	2.3	1.3	0.3	1.3	6.3	12.3	17.3	16	15.7	12	10.3	8.3	4.7	2.7	4	6	3.3	0.3	0	0
0.7	3.3	1.7	0.3	0	1	2.7	6.3	8.3	7.7	5.7	4.7	4	3.3	2	2.7	3.3	1	0	0	0
0	0.7	0.3	0	0	0	0	0.7	1.3	1.3	1.3	1	0.7	0.7	0.3	0.3	0.7	0	0	0	0
0	0	0	0	0.3	0	0	0	0	0	0	0	0	0	0	0	0.3	0	0	0	0
0	0	0	0	0	0	0	0	0	0	0	0	0	0.3	0.3	0.7	0.7	0	0	0	0
0	0	0	0	0	0	0	0	0	0	0	0	0	0.3	0.7	0.7	0.3	0	0	0	0
0	0	0	0	0	0	0	0	0	0	0	0	0	0.3	0.7	0.3	0	0	0	0	0
0	0	0	0	0	0	0	0	0	0	0	0	0	0	0	0	0	0	0	0	0
0	0	0	0	0	0	0	0	0	0	0	0	0	0	0	0	0	0	0	0	0
0	0	0	0	0	0	0	0	0	0	0	0	0	0	0	0	0	0	0	0	0
Frame 32 (64.00 ms)
0	0	0	0	0	0	0	0	0	0	0	0	0	0	0	0	0	0	0	0	0
0	0	0	0	0	0	0	0	0	0.3	1.3	1.3	1.3	1	0.7	0	0	0	0	0	0
0	0	0	0	0	0	0	0.3	1	4	7.3	7	6	6	4.3	1.3	0	0	0	0	0
0	0	0	0	0	0	0.3	1.7	6	11.7	12	11	9.3	11.7	10.7	5	0.7	0	0	0	0
0	0	0	0	0	0	1.3	6	12.3	15.7	19.7	15	11.3	12.3	13.7	8.7	1.3	0	0	0	0
0	0	0	0	0	0.3	4	14	16.7	15.3	17.7	14.3	12.7	13.3	12.7	8.7	1.3	0	0	0	0
0	0	0	0	0	1	7.7	20	18.3	14.7	14.7	14.3	15	17.7	14.7	6.3	1	0	0	0	0
0	0	0	0	0	1.3	9.7	19.3	17.3	14	15	15.3	19.3	19.7	10.7	2.7	0.3	0	0	0	0
0	0	0	0	0	1.3	8.7	17.7	17.7	14.3	14	13.3	19.3	19.3	6	0.7	0	0	0	0	0
0	0	0	0	0	1.3	7.7	13.7	13	11.7	11	9.7	10	7.7	1.7	0	0	0	0	0	0
0	0	0	0	0	1.7	7.3	11	9.3	7.7	6.3	4.7	3.7	1.3	0	0	0	0	0	0	0
0	0	0	0	0.7	3	7	8.7	8.3	7	4.7	2	0.7	0	0	0	0	0	0	0	0
0	0	0	0.3	2.3	7	7	6.7	7.3	3.7	1.3	0.3	0	0	0	0	0	0	0	0	0
0	0	0	1	7.3	14.7	11.7	7.3	6	1.3	0	0	0	0	0	0	0	0	0	0	0
0	0	0	1.7	8.7	13	12	8.3	4.7	0.7	0	0	0	0	0	0	0	0	0	0	0
0	0	0.3	2.3	7	7.7	7.7	7	3.3	0.3	0	0	0	0	0	0	0	0	0	0	0
0	0	0.7	4.3	7.3	7.3	6.7	3.7	1	0	0	0	0	0	0	0	0	0	0	0	0
0	0	2	8.7	12.7	11.7	8	3	0.3	0	0	0	0	0	0	0	0	0	0	0	0
0	0.7	4.7	12	13.3	10.7	8.3	4.7	1.3	0.3	0	0	0	0	0	0	0	0	0	0	0
0	1.3	9	18	17.7	13.7	11.7	10.7	6.3	2.3	0.3	0	0	0	0	0	0	0	0	0	0
0	2	11.3	16	15	17.3	21	18.3	12.7	7	2	0.3	0	0.3	0.3	0	0	0	0	0	0
0.3	3.7	13.7	12.7	12.7	17.7	24	26.7	15	8.3	4.3	1.7	1	1.7	2	1.3	0.7	0	0	0	0
0.3	2.7	9	11	11.7	14.3	20	22.7	17	11.7	8	4	2.7	3.3	4.3	4.3	3.7	1	0	0	0
0	1	4.7	9	11.3	16	20.7	20.7	16	13.7	10.3	6	5.3	3.7	4	4	5.7	2.3	0.3	0	0
0	0.7	1	2.3	5	14.7	20	22	17	14.7	10	7.3	7	4.7	3	3.7	6	4.3	0.7	0	0
0.7	2.7	1.3	0.3	1.3	7.3	13.3	18.7	18	17	13	11.3	9.3	5.3	3	4.3	7	4	0.7	0	0
1	3.7	1.7	0.3	0	1	3	7.3	9.7	8.7	6.7	5.3	4.7	4	2.3	3	4	1.7	0.3	0	0
0.3	0.7	0.3	0	0	0	0.3	1	1.7	1.7	1.7	1.3	0.7	0.7	0.3	0.7	1	0.3	0	0	0
0	0	0	0	0.3	0	0	0	0	0	0.3	0	0	0	0	0.3	0.7	0	0	0	0
0	0	0	0	0	0	0	0	0	0	0	0	0	0.3	0.7	1	1	0.3	0	0	0
0	0	0	0	0	0	0	0	0	0	0	0	0	0.7	1	1	0.7	0	0	0	0
0	0	0	0	0	0	0	0	0	0	0	0	0	1	1	0.3	0.3	0	0	0	0
0	0	0	0	0	0	0	0	0	0	0	0	0	0.3	0.3	0	0	0	0	0	0
0	0	0	0	0	0	0	0	0	0	0	0	0	0	0	0	0	0	0	0	0
0	0	0	0	0	0	0	0	0	0	0	0	0	0	0	0	0	0	0	0	0
Frame 33 (66.00 ms)
0	0	0	0	0	0	0	0	0	0	0	0	0	0	0	0	0	0	0	0	0
0	0	0	0	0	0	0	0	0	0.3	1.3	1.3	1.3	1	0.7	0	0	0	0	0	0
0	0	0	0	0	0	0	0.3	1	3.7	7	6.7	6	6	4.3	1.3	0	0	0	0	0
0	0	0	0	0	0	0.3	1.3	5.7	11.3	11.7	11	9.3	11.7	10.7	5.3	1	0	0	0	0
0	0	0	0	0	0	1.3	5.3	11.7	15.3	19.7	15	11.3	12.3	14	9	1.7	0	0	0	0
0	0	0	0	0	0.3	3.7	13	16	15.3	17.7	14.3	12.7	13.3	13	9	1.7	0	0	0	0
0	0	0	0	0	0.7	6.7	19	18	14.7	14.7	14.3	15	18	15	7	1	0	0	0	0
0	0	0	0	0	1	8.3	18.3	17	14	15	15.3	19.3	20	11.3	3	0.3	0	0	0	0
0	0	0	0	0	1	8	17.3	17.7	14.3	14	13.7	19.7	20	7	1	0	0	0	0	0
0	0	0	0	0	1	7	13.7	13	11.7	11	9.7	10.7	8.3	2	0	0	0	0	0	0
0	0	0	0	0	1.7	7.3	11	9.3	7.7	6.7	5	4	1.7	0.3	0	0	0	0	0	0
0	0	0	0	0.3	2.7	7	8.7	8.3	7.3	4.7	2	0.7	0	0	0	0	0	0	0	0
0	0	0	0.3	2	6.7	7	6.7	7.3	4	1.3	0.3	0	0	0	0	0	0	0	0	0
0	0	0	1	7	14.7	11.7	7.7	6.7	1.7	0	0	0	0	0	0	0	0	0	0	0
0	0	0	1.7	8.7	13.3	12.3	8.7	5	1	0	0	0	0	0	0	0	0	0	0	0
0	0	0.3	2	7	8	7.7	7.3	3.7	0.7	0	0	0	0	0	0	0	0	0	0	0
0	0	0.7	4	7.3	7.7	6.7	4	1.3	0.3	0	0	0	0	0	0	0	0	0	0	0
0	0	2	8.7	12.7	11.7	8	3	0.3	0	0	0	0	0	0	0	0	0	0	0	0
0	0.7	4.3	12.3	13.7	10.7	8.3	4.7	1.7	0.3	0	0	0	0	0	0	0	0	0	0	0
0	1.3	9	18	17.7	13.7	11.7	11	7	2.7	0.3	0	0	0	0	0	0	0	0	0	0
0	2	11.3	16	15.3	17.7	21.3	18.7	13	7	2	0.3	0	0.3	0.3	0.3	0	0	0	0	0
0.3	3.7	14	13	12.7	17.7	24.3	27	15.3	9	4.7	1.7	1	2	2.3	1.7	0.7	0	0	0	0
0.3	2.7	9	11.3	12	14.7	20.7	23.3	18	12.7	8.7	4.3	3	3.7	4.7	4.7	4	1	0	0	0
0	1	4.7	9.3	11.7	16.3	21.7	21.7	16.7	14.7	11	6.7	5.7	4	4.3	4.7	6.3	3	0.3	0	0
0	0.7	1	2.3	5.3	15.3	21	23.3	18	15.7	11	8	7.7	5	3.3	4	6.7	5.3	1	0	0
0.7	2.7	1.3	0.3	1.3	7.7	14.3	19.7	19	18.3	14.3	12.3	10.3	6	3.3	5	7.7	5	1	0	0
1	3.7	1.7	0.3	0.3	1.3	3.3	8	11	9.7	7.3	6	5	4.3	2.7	3.7	4.7	2.3	0.3	0	0
0.3	0.7	0.3	0	0	0	0.3	1	2	1.7	2	1.3	1	1	0.7	1	1	0.3	0	0	0
0	0	0	0	0.3	0	0	0	0	0	0.3	0.3	0	0.3	0.3	0.7	1	0.3	0	0	0
0	0	0	0	0	0	0	0	0	0	0	0	0	0.7	1.3	1.7	2.3	0.7	0	0	0
0	0	0	0	0	0	0	0	0	0	0	0	0.3	1	1.7	1.7	1.7	0.3	0	0	0
0	0	0	0	0	0	0	0	0	0	0	0	0.3	1.3	1.7	1	0.7	0	0	0	0
0	0	0	0	0	0	0	0	0	0	0	0	0	0.3	0.3	0	0	0	0	0	0
0	0	0	0	0	0	0	0	0	0	0	0	0	0	0	0	0	0	0	0	0
0	0	0	0	0	0	0	0	0	0	0	0	0	0	0	0	0	0	0	0	0
Frame 34 (68.00 ms)
0	0	0	0	0	0	0	0	0	0	0	0	0	0	0	0	0	0	0	0	0
0	0	0	0	0	0	0	0	0	0.3	1	1	1.3	1	0.7	0	0	0	0	0	0
0	0	0	0	0	0	0	0	1	3.3	6.7	6.3	6	6	4.7	1.3	0	0	0	0	0
0	0	0	0	0	0	0	1.3	5	11	11.7	10.7	9.3	11.7	10.7	5.3	1	0	0	0	0
0	0	0	0	0	0	1	5	11.3	15	19.3	14.7	11	12.3	13.7	9.3	2	0	0	0	0
0	0	0	0	0	0.3	3	12	15.3	15	17.3	14	12.7	13.3	13	9.7	2	0	0	0	0
0	0	0	0	0	0.7	5.7	18	17.7	14.7	14.3	14	15	18	15.3	7.7	1.3	0	0	0	0
0	0	0	0	0	1	7	17.7	16.7	14	15	15.3	19.7	20.3	12	3.7	0.3	0	0	0	0
0	0	0	0	0	1	7	17	17.7	14.3	14	13.7	19.7	21	7.7	1	0	0	0	0	0
0	0	0	0	0	1	6.3	13.3	13.3	11.7	11	10	11	9.3	2.3	0	0	0	0	0	0
0	0	0	0	0	1.3	6.7	11	9.3	8	6.7	5.3	4.3	2	0.3	0	0	0	0	0	0
0	0	0	0	0.3	2.3	7	8.7	8.3	7.3	5	2.7	1	0.3	0	0	0	0	0	0	0
0	0	0	0.3	2	6.3	7	7	7.7	4.3	1.7	0.3	0	0	0	0	0	0	0	0	0
0	0	0	1	6.7	14.7	11.7	7.7	7	2	0.3	0	0	0	0	0	0	0	0	0	0
0	0	0	1.7	8.3	13.3	12.3	8.7	5.3	1	0	0	0	0	0	0	0	0	0	0	0
0	0	0.3	2	7	8	7.7	7.3	4	0.7	0	0	0	0	0	0	0	0	0	0	0
0	0	0.7	4	7.3	7.7	6.7	4.3	1.7	0.3	0	0	0	0	0	0	0	0	0	0	0
0	0	2	8.7	12.7	11.7	8.3	3.3	0.7	0	0	0	0	0	0	0	0	0	0	0	0
0	0.7	4.3	12.3	13.7	10.7	8.3	5	2	0.7	0	0	0	0	0	0	0	0	0	0	0
0	1.3	9	18	17.7	13.7	12	11	7	3	0.7	0	0	0	0	0	0	0	0	0	0
0	2	11.3	16	15.3	18	21.7	19	13.3	7.3	2.3	0.3	0	0.3	0.3	0.3	0	0	0	0	0
0.3	3.7	14	13	12.7	18	24.7	27.7	15.7	9.3	5	1.7	1.3	2.3	2.7	2	1	0.3	0	0	0
0.3	2.7	9	11.3	12	15	21.3	24.3	18.3	13	9	4.7	3.3	4	5.3	5	4.3	1.3	0	0	0
0	1	4.7	9.3	11.7	17	22.7	22.7	17.7	15.3	11.7	7.3	6	4.3	4.7	5	6.7	3.7	0.7	0	0
0	0.7	1	2.3	5.3	15.7	22	24	19	16.7	11.7	8.7	8.3	5.3	3.7	4.3	7.3	6	1.3	0	0
0.7	3	1.3	0.3	1.7	8	15	20.7	20	19.7	15.7	13.7	11.7	6.3	4	5.3	8.7	6	1.3	0	0
1	4	2	0.3	0.3	1.3	3.3	8.7	11.7	10.3	8	6.3	5.7	5	3.3	4	5.7	3.3	0.7	0	0
0.3	0.7	0.3	0	0	0	0.3	1.3	2	2	2.3	1.7	1	1	1	1.3	1.7	0.7	0	0	0
0	0	0	0	0.3	0	0	0	0	0	0.3	0.3	0	0.3	0.7	1	1.7	0.7	0	0	0
0	0	0	0	0	0	0	0	0	0	0	0	0	0.7	1.7	2.3	3.3	1.3	0	0	0
0	0	0	0	0	0	0.3	0.3	0	0	0	0	0.3	1.7	2.7	2.7	3	1	0	0	0
0	0	0	0	0	0	0	0	0	0	0	0	0.3	2	2.7	1.7	1	0.3	0	0	0
0	0	0	0	0	0	0	0	0	0	0	0	0	0.3	0.7	0.3	0	0	0	0	0
0	0	0	0	0	0	0	0	0	0	0	0	0	0	0	0	0	0	0	0	0
0	0	0	0	0	0	0	0	0	0	0	0	0	0	0	0	0	0	0	0	0
Frame 35 (70.00 ms)
0	0	0	0	0	0	0	0	0	0	0	0	0	0	0	0	0	0	0	0	0
0	0	0	0	0	0	0	0	0	0.3	1	1	1	1	0.7	0	0	0	0	0	0
0	0	0	0	0	0	0	0	0.7	3	6	6	5.7	6	4.7	1.3	0.3	0	0	0	0
0	0	0	0	0	0	0	1	4.7	10.3	11	10.3	9	11.3	10.7	5.7	1	0	0	0	0
0	0	0	0	0	0	1	4.7	10.7	14.3	18.7	14.7	11	12.3	13.7	9.7	2	0	0	0	0
0	0	0	0	0	0	2.7	11.3	15	14.7	17	14	12.7	13.3	13.3	9.7	2	0	0	0	0
0	0	0	0	0	0.3	5	17	17.3	14.3	14.3	14	15	18	15.7	8.3	1.3	0	0	0	0
0	0	0	0	0	0.7	6	17	16.3	13.7	14.3	15	19.7	20.7	12.7	4.3	0.7	0	0	0	0
0	0	0	0	0	0.7	6	16.7	17.3	14	13.7	13.7	20	22	8.3	1.3	0	0	0	0	0
0	0	0	0	0	0.7	5.7	13.3	13	11.7	11	10	11.3	10.3	2.7	0	0	0	0	0	0
0	0	0	0	0	1	6.3	10.7	9.3	8	7	5.3	4.7	2	0.3	0	0	0	0	0	0
0	0	0	0	0.3	2.3	6.7	8.7	8.3	7.7	5.3	3	1.3	0.3	0	0	0	0	0	0	0
0	0	0	0	1.7	6.3	7	7	7.7	4.7	1.7	0.7	0.3	0	0	0	0	0	0	0	0
0	0	0	0.7	6	14.3	11.7	8	7	2	0.3	0	0	0	0	0	0	0	0	0	0
0	0	0	1.7	8	13	12.3	9	5.7	1.3	0	0	0	0	0	0	0	0	0	0	0
0	0	0	1.7	6.7	8	7.7	7.7	4.3	0.7	0	0	0	0	0	0	0	0	0	0	0
0	0	0.7	3.7	7.3	7.7	6.7	4.3	2	0.3	0	0	0	0	0	0	0	0	0	0	0
0	0	2	8.3	12.7	11.7	8.3	3.7	0.7	0	0	0	0	0	0	0	0	0	0	0	0
0	0.3	4.3	12	13.7	10.7	8.3	5	2	0.7	0	0	0	0	0	0	0	0	0	0	0
0	1.3	9	18	17.7	13.7	12	11.3	7.3	3	0.7	0	0	0	0	0	0	0	0	0	0
0	2	11.3	16	15.3	17.7	21.7	19.3	13.3	7.7	2.3	0.3	0.3	0.3	0.3	0.3	0	0	0	0	0
0.3	3.7	13.7	13	12.7	18	25	28	16	9.3	5	2	1.7	2.7	3	2.7	1.3	0.3	0	0	0
0.3	2.7	9	11.3	12	15	21.7	25	19	13.7	9.7	5	3.7	4.3	5.7	6	5.3	1.7	0.3	0	0
0	1	4.7	9.3	11.7	17.3	23.7	23.7	18.3	16	12	7.7	6.7	4.7	5	5.7	7.7	4.3	1	0	0
0	0.7	1	2.3	5.7	16.3	23	25	19.7	17.3	12.3	9.3	9	6	4	5	8.3	6.7	1.7	0	0
0.7	3	1.3	0.3	1.7	8.3	15.7	21.3	21	20.7	16.7	14.7	12.7	7.3	4.3	6.3	9.7	6.7	1.7	0	0
1	4	2	0.3	0.3	1.3	3.7	9	12.3	11	8.7	7	6.3	5.7	4	4.7	6.3	4	0.7	0	0
0.3	0.7	0.3	0	0	0	0.3	1.3	2.3	2.3	3	2	1.3	1.3	1	1.7	2	1	0	0	0
0	0	0	0	0.3	0	0	0	0	0	0.3	0.3	0	0.3	0.7	1.3	2.3	1	0	0	0
0	0	0	0	0	0	0.3	0	0	0	0	0	0.3	1	2.3	3.3	4.7	2.3	0.3	0	0
0	0	0	0	0	0	0.3	0.3	0	0	0	0	0.3	2	3.3	3.3	3.7	1.7	0.3	0	0
0	0	0	0	0	0	0	0	0	0	0	0	0.7	2.3	3	2	1.3	0.3	0	0	0
0	0	0	0	0	0	0	0	0	0	0	0	0	0.7	0.7	0.3	0.3	0	0	0	0
0	0	0	0	0	0	0	0	0	0	0	0	0	0	0	0	0	0	0	0	0
0	0	0	0	0	0	0	0	0	0	0	0	0	0	0	0	0	0	0	0	0
Frame 36 (72.00 ms)
0	0	0	0	0	0	0	0	0	0	0	0	0	0	0	0	0	0	0	0	0
0	0	0	0	0	0	0	0	0	0.3	1	1	1	1	0.7	0	0	0	0	0	0
0	0	0	0	0	0	0	0	0.7	3	6	5.7	5.7	6	4.7	1.7	0.3	0	0	0	0
0	0	0	0	0	0	0	0.7	4.3	10	11	10	8.7	11	10.7	5.7	1.3	0	0	0	0
0	0	0	0	0	0	0.7	4	10	14	18.7	14.3	11	12	13.7	10	2.3	0.3	0	0	0
0	0	0	0	0	0	2.3	10.7	14.3	14.3	17	14	12.7	13.3	13.3	10.3	2.3	0	0	0	0
0	0	0	0	0	0.3	4.3	16.3	16.3	14	14.3	14.3	15	18	16	9	1.3	0	0	0	0
0	0	0	0	0	0.3	5	16	16	13.7	14.3	15	19.7	21	13.3	5	0.7	0	0	0	0
0	0	0	0	0	0.7	5.3	16.3	17	14	13.7	13.7	20.3	22.7	9.3	1.7	0	0	0	0	0
0	0	0	0	0	0.7	5	13	13	11.7	11	10.3	12	11	3	0.3	0	0	0	0	0
0	0	0	0	0	1	6	11	9.7	8	7	5.7	5	2.3	0.3	0	0	0	0	0	0
0	0	0	0	0.3	2	6.7	8.7	8.7	7.7	5.7	3.3	1.3	0.3	0	0	0	0	0	0	0
0	0	0	0	1.3	5.7	7	7.3	7.7	4.7	2	0.7	0.3	0	0	0	0	0	0	0	0
0	0	0	0.7	5.7	14	12	8	7.3	2.3	0.3	0	0	0	0	0	0	0	0	0	0
0	0	0	1.3	7.7	13	12.3	9	6	1.3	0	0	0	0	0	0	0	0	0	0	0
0	0	0	1.7	6.7	8	8	7.7	4.7	0.7	0	0	0	0	0	0	0	0	0	0	0
0	0	0.7	3.3	7.3	7.7	6.7	4.7	2.3	0.3	0	0	0	0	0	0	0	0	0	0	0
0	0	1.7	8.3	12.7	11.7	8.7	4	1	0.3	0	0	0	0	0	0	0	0	0	0	0
0	0.3	4.3	12	13.3	10.7	8.7	5.3	2.3	1	0	0	0	0	0	0	0	0	0	0	0
0	1.3	9	18	17.7	13.7	12	11.3	7.3	3.3	0.7	0	0	0	0	0	0	0	0	0	0
0	2	11.3	16	15.3	17.7	21.7	19.3	13.3	7.7	2.7	0.3	0.3	0.3	0.3	0.3	0	0	0	0	0
0.3	3.7	13.7	12.7	12.7	18	25.3	28.3	16	9.7	5.3	2.3	1.7	3	3.3	3	1.3	0.3	0	0	0
0.3	2.7	9	11.3	12	15.3	22.3	25.7	19.3	14	10	5.7	4	4.7	6	6.3	6	2	0.3	0	0
0	1	4.7	9.3	11.7	17.7	24.3	24.3	18.7	16.7	12.7	8	7	5	5.3	6.3	8.3	5	1.3	0	0
0	0.7	1	2.3	5.7	16.7	23.7	25.7	20.3	18	12.7	10	9.7	6.3	4.7	5.7	9	7.7	2.3	0.3	0
0.7	3	1.3	0.3	1.7	8.7	16.3	22	21.7	21.7	17.3	15.7	13.7	8	5	6.7	10.7	7.3	2	0.3	0
1	4	2	0.3	0.3	1.3	4	9.7	13	11.7	9.3	7.3	6.7	6	4.3	5.3	7	4.7	1	0	0
0	0.7	0.3	0	0	0	0.3	1.3	2.7	2.7	3.3	2.3	1.7	1.7	1.3	2	2.7	1.3	0.3	0	0
0	0	0	0	0.3	0	0	0	0	0.3	0.3	0.3	0	0.3	0.7	2	3.3	1.7	0.3	0	0
0	0	0	0	0	0	0.3	0	0	0	0	0	0.3	1	2.7	4.3	6	3.7	0.7	0	0
0	0	0	0	0	0	0.3	0.3	0.3	0	0	0	0.7	2.3	4	4	4.7	2	0.3	0	0
0	0	0	0	0	0	0	0	0	0	0	0	0.7	2.7	3.7	2.7	2	0.7	0	0	0
0	0	0	0	0	0	0	0	0	0	0	0	0	0.7	1	0.7	0.3	0	0	0	0
0	0	0	0	0	0	0	0	0	0	0	0	0	0	0	0	0	0	0	0	0
0	0	0	0	0	0	0	0	0	0	0	0	0	0	0	0	0	0	0	0	0
Frame 37 (74.00 ms)
0	0	0	0	0	0	0	0	0	0	0	0	0	0	0	0	0	0	0	0	0
0	0	0	0	0	0	0	0	0	0.3	1	1	1	1	0.7	0	0	0	0	0	0
0	0	0	0	0	0	0	0	0.7	2.7	5.7	5.7	5.7	6	4.7	1.7	0.3	0	0	0	0
0	0	0	0	0	0	0	0.7	4	9.7	10.7	10	8.7	11.3	10.7	6	1.3	0	0	0	0
0	0	0	0	0	0	0.7	3.7	9.7	14	18.7	14.3	11	12	14	10	2.7	0.3	0	0	0
0	0	0	0	0	0	2	9.7	13.7	14.3	17	14	12.7	13.3	13.3	10.7	2.3	0	0	0	0
0	0	0	0	0	0.3	3.7	15.3	16	14	14.3	14.3	15.3	18.3	16.3	9.3	1.7	0	0	0	0
0	0	0	0	0	0.3	4.3	15.3	15.7	13.7	14.3	15	19.7	21.7	14	5.7	1	0	0	0	0
0	0	0	0	0	0.3	4.7	15.7	17	14	13.7	13.7	20.7	23.7	10.3	2	0	0	0	0	0
0	0	0	0	0	0.3	4.3	13	13	11.7	11.3	10.3	12.3	12	3.3	0.3	0	0	0	0	0
0	0	0	0	0	0.7	5.3	10.7	9.7	8.3	7.3	5.7	5.3	2.7	0.3	0	0	0	0	0	0
0	0	0	0	0	1.7	6.3	8.7	8.7	8	5.7	3.3	1.7	0.3	0	0	0	0	0	0	0
0	0	0	0	1.3	5.7	7	7.3	8	5	2	1	0.3	0	0	0	0	0	0	0	0
0	0	0	0.7	5.3	14	11.7	8.3	7.7	2.3	0.3	0	0	0	0	0	0	0	0	0	0
0	0	0	1.3	7	12.7	12.3	9	6.3	1.7	0	0	0	0	0	0	0	0	0	0	0
0	0	0	1.7	6.3	7.7	8	8	5	1	0	0	0	0	0	0	0	0	0	0	0
0	0	0.3	3.3	7	7.7	6.7	4.7	2.3	0.3	0	0	0	0	0	0	0	0	0	0	0
0	0	1.7	8	12.7	11.7	8.7	4.3	1	0.3	0	0	0	0	0	0	0	0	0	0	0
0	0.3	4.3	12	13.3	10.7	8.7	5.3	2.7	1	0	0	0	0	0	0	0	0	0	0	0
0	1.3	8.7	18	17.7	13.7	12	11.3	7.7	3.7	0.7	0	0	0	0	0	0	0	0	0	0
0	2	11	15.7	15	17.7	21.7	19.3	13.7	8	2.7	0.7	0.3	0.7	0.7	0.3	0	0	0	0	0
0.3	3.3	13.7	12.7	12.7	18	25.3	28.3	16	9.7	5.3	2.3	1.7	3.3	3.7	3.3	1.7	0.3	0	0	0
0.3	2.3	8.7	11.3	12	15.3	22.3	26	19.7	14.3	10.7	5.7	4.3	5.3	7	7.3	6.7	2	0.3	0	0
0	1	4.3	9	12	18	24.7	25	19	17	13.3	8.3	7.3	5.7	6	7	9	5.7	1.7	0.3	0
0	0.7	1	2.3	5.7	17	24.3	26.3	20.7	18.7	13.3	10.7	10.3	7	5	6	10	8.7	3	0.3	0
0.7	3	1.3	0.3	1.7	8.7	16.7	22.7	22.7	22.3	18.3	16.3	14.7	8.7	5.3	7.3	11.7	8.3	2.7	0.3	0
1	4	2	0.3	0.3	1.3	4	10	13.7	12.3	9.7	8	7.3	6.7	5	6	7.7	5	1.3	0	0
0	0.7	0.3	0	0	0	0.3	1.3	2.7	2.7	3.7	2.7	2	2	1.7	2.3	3	1.7	0.3	0	0
0	0	0	0	0.3	0	0	0	0	0.3	0.3	0.3	0.3	0.3	1	2	4	2	0.3	0	0
0	0	0	0	0	0	0.3	0.3	0	0	0	0	0.3	1.3	3.3	5	7.7	4.7	0.7	0	0
0	0	0	0	0	0	0.3	0.3	0.3	0	0	0	0.7	2.7	4.7	5	6	2.7	0.3	0	0
0	0	0	0	0	0	0	0	0	0	0	0	0.7	3.3	4.3	3.3	3	0.7	0	0	0
0	0	0	0	0	0	0	0	0	0	0	0	0	0.7	1.3	0.7	0.3	0	0	0	0
0	0	0	0	0	0	0	0	0	0	0	0	0	0	0	0	0	0	0	0	0
0	0	0	0	0	0	0	0	0	0	0	0	0	0	0	0	0	0	0	0	0
Frame 38 (76.00 ms)
0	0	0	0	0	0	0	0	0	0	0	0	0	0	0	0	0	0	0	0	0
0	0	0	0	0	0	0	0	0	0.3	1	1	1	1	0.7	0	0	0	0	0	0
0	0	0	0	0	0	0	0	0.7	2.7	5.3	5.7	5.3	6	5	1.7	0.3	0	0	0	0
0	0	0	0	0	0	0	0.7	4	9.7	10.7	10	8.7	11.3	11	6.3	1.7	0	0	0	0
0	0	0	0	0	0	0.3	3.3	9.3	14	18.7	14.3	11	12	14	10.7	3	0.3	0	0	0
0	0	0	0	0	0	1.7	9	13.7	14	17	14	12.7	13.3	13.7	11	2.7	0	0	0	0
0	0	0	0	0	0	3.3	14.7	16	14	14.3	14.3	15.3	18.3	16.7	10	2	0	0	0	0
0	0	0	0	0	0.3	3.7	14.7	15.7	13.7	14.7	15.3	20	22	14.3	6.3	1	0	0	0	0
0	0	0	0	0	0.3	4	15.3	17	14	13.7	13.7	21	24.7	11	2	0	0	0	0	0
0	0	0	0	0	0.3	4	12.7	13	12	11.3	10.3	12.3	12.7	3.7	0.3	0	0	0	0	0
0	0	0	0	0	0.7	5	10.7	9.7	8.3	7.3	6	5.7	3	0.7	0	0	0	0	0	0
0	0	0	0	0	1.7	6.3	9	8.7	8	6	3.7	2	0.3	0	0	0	0	0	0	0
0	0	0	0	1.3	5.3	7	7.3	8	5.3	2.3	1	0.3	0	0	0	0	0	0	0	0
0	0	0	0.7	4.7	13.7	12	8.3	8	2.7	0.3	0	0	0	0	0	0	0	0	0	0
0	0	0	1	6.7	12.7	12.3	9.3	6.7	1.7	0	0	0	0	0	0	0	0	0	0	0
0	0	0	1.7	6	7.7	8	8	5	1	0	0	0	0	0	0	0	0	0	0	0
0	0	0.3	3	7	7.7	7	5	2.3	0.3	0	0	0	0	0	0	0	0	0	0	0
0	0	1.7	8	12.3	11.7	8.7	4.3	1.3	0.3	0	0	0	0	0	0	0	0	0	0	0
0	0.3	4	11.7	13.3	10.7	8.7	5.7	2.7	1	0	0	0	0	0	0	0	0	0	0	0
0	1.3	8.7	17.7	17.7	13.7	12	11.3	7.7	3.7	0.7	0	0	0	0	0	0	0	0	0	0
0	2	11	15.7	15	17.7	21.7	19.3	13.7	8	3	0.7	0.3	0.7	0.7	0.7	0	0	0	0	0
0.3	3.3	13.7	12.7	12.7	18	25.3	28.3	16.3	10	5.7	2.7	2	3.7	4	3.7	2	0.3	0	0	0
0.3	2.3	8.7	11.3	12	15.7	23	26.3	20	14.7	10.7	6	4.7	5.7	7.3	7.7	7.3	2.7	0.3	0	0
0	1	4.3	9	12	18	25.3	25.3	19.3	17.7	13.7	8.7	7.7	6	6.3	7.7	9.7	6.3	2	0.3	0
0	0.7	1	2.3	5.7	17	25	27	21.3	19	13.7	11	10.7	7.3	5.3	6.7	10.7	9.7	3.7	0.3	0
0.7	3	1.3	0.3	1.7	9	17	23.3	23	23	19	17	15.7	9.3	6	8	12.3	9	3.3	0.3	0
1	4	2	0.3	0.3	1.3	4	10.3	14	12.7	10.3	8.3	8	7	5.3	6.7	8.3	5.7	1.7	0	0
0	0.7	0.3	0	0	0	0.3	1.7	2.7	3	4	3	2	2	1.7	2.7	3.7	2	0.3	0	0
0	0	0	0	0.3	0	0	0	0	0.3	0.7	0.3	0.3	0.3	1	2.7	4.7	2.7	0.3	0	0
0	0	0	0	0	0	0.3	0.3	0	0	0	0	0.3	1.3	3.7	6	9.3	6	1	0	0
0	0	0	0	0	0	0.3	0.7	0.3	0	0	0	0.7	3	5.3	6	7	3.3	0.3	0	0
0	0	0	0	0	0	0	0	0	0	0	0	0.7	3.3	4.7	4	4	1	0	0	0
0	0	0	0	0	0	0	0	0	0	0	0	0	0.7	1.3	0.7	0.7	0	0	0	0
0	0	0	0	0	0	0	0	0	0	0	0	0	0	0	0	0	0	0	0	0
0	0	0	0	0	0	0	0	0	0	0	0	0	0	0	0	0	0	0	0	0
Frame 39 (78.00 ms)
0	0	0	0	0	0	0	0	0	0	0	0	0	0	0	0	0	0	0	0	0
0	0	0	0	0	0	0	0	0	0.3	1	1	1	1	0.7	0	0	0	0	0	0
0	0	0	0	0	0	0	0	0.7	2.7	5.3	5.7	5.3	6	5	1.7	0.3	0	0	0	0
0	0	0	0	0	0	0	0.7	3.7	9.7	10.7	10	8.7	11.3	11	6.3	1.7	0	0	0	0
0	0	0	0	0	0	0.3	3.3	9	13.7	18.7	14.3	11	12	14	10.7	3.3	0.3	0	0	0
0	0	0	0	0	0	1.7	9	13.3	14	17	14	12.7	13.7	13.7	11.3	3	0.3	0	0	0
0	0	0	0	0	0	3	14.3	15.7	14	14.3	14.3	15.3	19	17	10.7	2.3	0	0	0	0
0	0	0	0	0	0	3.3	14.3	15.3	13.3	14.7	15.3	20.3	22.3	15.3	7	1	0	0	0	0
0	0	0	0	0	0.3	3.7	15.3	17	13.7	13.7	13.7	21.3	25.3	12.3	2.7	0.3	0	0	0	0
0	0	0	0	0	0.3	3.7	12.7	13	12	11.3	10.7	13	13.7	4	0.3	0	0	0	0	0
0	0	0	0	0	0.7	4.7	10.7	9.7	8.3	7.3	6	6	3.3	0.7	0	0	0	0	0	0
0	0	0	0	0	1.7	6	9	9	8.3	6	4	2	0.7	0	0	0	0	0	0	0
0	0	0	0	1.3	5	6.7	7.3	8.3	5.3	2.3	1.3	0.3	0	0	0	0	0	0	0	0
0	0	0	0.3	4.7	13.7	12	8.7	8.3	2.7	0.3	0	0	0	0	0	0	0	0	0	0
0	0	0	1	6.3	12.3	12.3	9.7	7	1.7	0	0	0	0	0	0	0	0	0	0	0
0	0	0	1.7	6	7.7	8	8.3	5.3	1	0	0	0	0	0	0	0	0	0	0	0
0	0	0.3	3	7	7.3	7	5.3	2.7	0.3	0	0	0	0	0	0	0	0	0	0	0
0	0	1.3	7.7	12.3	11.7	9	4.7	1.7	0.3	0	0	0	0	0	0	0	0	0	0	0
0	0.3	4	11.7	13.3	10.7	8.7	5.7	3	1.3	0.3	0	0	0	0	0	0	0	0	0	0
0	1.3	8.7	17.7	17.7	13.7	12	11.3	8	4	1	0	0	0	0	0	0	0	0	0	0
0	2	11	15.7	15	17.7	21.7	19.3	13.7	8.3	3	0.7	0.3	0.7	0.7	0.7	0.3	0	0	0	0
0.3	3.3	13.3	12.7	12.7	18	25.3	28.7	16.7	10.3	6	2.7	2	3.7	4.3	4	2	0.3	0	0	0
0.3	2.3	8.7	11	12	15.7	23	27	20.3	15	11	6.7	5	6	7.7	8.3	8	3	0.7	0	0
0	0.7	4.3	9	12	18.3	26	26.3	20	17.7	14	9.3	8.3	6.3	7	8.3	10.7	7.3	2.3	0.3	0
0	0.7	1	2.3	5.7	17.3	25.3	27.7	21.7	19.3	14	11.3	11	8	6	7.3	11.7	10.3	4.3	0.7	0
0.7	3	1.7	0.3	1.7	9	17.3	23.7	23.7	23.3	19.7	18	16	9.7	6.3	8.7	13.3	10	4	0.7	0
1	4	2.3	0.3	0.3	1.3	4.3	11	14.7	13	10.7	8.7	8.3	7.7	5.7	7	9	6.3	2	0.3	0
0	0.7	0.3	0	0	0	0.3	1.7	3	3	4	3	2.3	2.3	2	3	4	2.3	0.3	0	0
0	0	0	0	0.3	0	0	0	0	0.3	0.7	0.3	0.3	0.7	1.3	3	5.3	3.3	0.7	0	0
0	0	0	0	0	0	0.3	0.3	0	0	0	0	0.3	1.7	4.3	7	11	7.3	1.3	0	0
0	0	0	0	0	0	0.7	0.7	0.3	0	0	0	0.7	3.3	6	6.7	8.3	4.3	0.7	0	0
0	0	0	0	0	0	0	0	0	0.3	0.3	0	0.7	3.7	5.3	4.7	5	1.3	0	0	0
0	0	0	0	0	0	0	0	0	0	0	0	0	1	1.7	1	1	0	0	0	0
0	0	0	0	0	0	0	0	0	0	0	0	0	0	0	0	0	0	0	0	0
0	0	0	0	0	0	0	0	0	0	0	0	0	0	0	0	0	0	0	0	0
Frame 40 (80.00 ms)
0	0	0	0	0	0	0	0	0	0	0	0	0	0	0	0	0	0	0	0	0
0	0	0	0	0	0	0	0	0	0.3	1	1	1	1	0.7	0.3	0	0	0	0	0
0	0	0	0	0	0	0	0	0.7	2.7	5.3	5.7	5.3	6	5	2	0.3	0	0	0	0
0	0	0	0	0	0	0	0.7	3.7	9.3	10.7	10	8.7	11.3	11	6.7	1.7	0	0	0	0
0	0	0	0	0	0	0.3	3	9	13.7	18.3	14.3	11	12	14	11	3.7	0.3	0	0	0
0	0	0	0	0	0	1.7	8.7	13.3	14	17	14	12.7	13.7	14	11.7	3.3	0.3	0	0	0
0	0	0	0	0	0	3	14.3	15.7	13.7	14.3	14.7	15.7	19	17	11	2.3	0	0	0	0
0	0	0	0	0	0	3.3	14.3	15.7	13.3	14.7	15.7	20.3	22.3	15.7	7.7	1.3	0	0	0	0
0	0	0	0	0	0.3	3.7	15.3	17	13.7	13.7	14	21.7	26.3	13	3	0.3	0	0	0	0
0	0	0	0	0	0.3	3.3	12.7	13.3	12	11.3	10.7	13.3	14.3	4.7	0.3	0	0	0	0	0
0	0	0	0	0	0.7	4.7	10.7	9.7	8.3	7.3	6.3	6.3	4	0.7	0	0	0	0	0	0
0	0	0	0	0	1.7	6	9	9	8.3	6.3	4.3	2.7	0.7	0	0	0	0	0	0	0
0	0	0	0	1	5	6.7	7.3	8.3	5.3	2.7	1.3	0.3	0	0	0	0	0	0	0	0
0	0	0	0.3	4.3	13.3	12	8.7	8.3	3	0.7	0	0	0	0	0	0	0	0	0	0
0	0	0	1	6.3	12	12.3	9.7	7	2	0	0	0	0	0	0	0	0	0	0	0
0	0	0	1.3	5.7	7.7	8	8.3	5.7	1.3	0	0	0	0	0	0	0	0	0	0	0
0	0	0.3	3	7	7.3	7	5.3	3	0.7	0	0	0	0	0	0	0	0	0	0	0
0	0	1.3	7.7	12.3	11.7	9	5	1.7	0.3	0	0	0	0	0	0	0	0	0	0	0
0	0.3	3.7	11.7	13.3	10.7	8.7	6	3.3	1.3	0.3	0	0	0	0	0	0	0	0	0	0
0	1.3	8.7	18	17.7	13.7	12	11.7	8	4	1	0	0	0	0	0	0	0	0	0	0
0	2	11	15.7	15	17.7	21.7	19.7	14	8.3	3.3	0.7	0.3	0.7	0.7	0.7	0.3	0	0	0	0
0.3	3.3	13.3	12.7	12.7	18	25.7	29	16.7	10.3	6	2.7	2.3	4	4.7	4.3	2.7	0.7	0	0	0
0.3	2.3	8.7	11.3	12	15.7	23.3	27.7	21	15.3	11.3	7	5.3	6.3	8.3	9	8.7	3.3	0.7	0	0
0	0.7	4.3	9	12	18.3	26.3	26.7	20.7	18	14.3	9.7	9	6.7	7.3	8.7	11.3	8	2.7	0.3	0
0	0.7	1	2.3	5.7	17.3	25.3	28	22	19.7	14.7	12	11.7	8.3	6.3	7.7	12.3	11.3	5	0.7	0
0.7	3	1.7	0.3	1.7	9	17.7	24	24	24	20.3	18.7	17	10.3	7	9.7	14.7	10.7	4.7	0.7	0
1	4	2.3	0.3	0.3	1.3	4.3	11	15	13.3	11	9.3	8.7	8	6.3	8	10	7	2.3	0.3	0
0	0.7	0.3	0	0	0	0.3	1.7	3	3.3	4	3.3	2.3	2.3	2.3	3.7	4.7	3	0.7	0	0
0	0	0	0	0.3	0	0	0	0	0.3	0.7	0.3	0.3	0.7	1.3	3.3	6.3	4	0.7	0	0
0	0	0	0	0	0	0.3	0.3	0	0	0	0	0.3	1.7	4.7	8	12.7	8.7	1.7	0	0
0	0	0	0	0	0	0.7	1	0.3	0	0	0	0.7	3.7	6.3	7.7	9.3	5	0.7	0	0
0	0	0	0	0	0	0	0.3	0	0.3	0.3	0.3	1	4	5.7	5.3	6	1.7	0	0	0
0	0	0	0	0	0	0	0	0	0	0	0	0.3	1	2	1.3	1	0.3	0	0	0
0	0	0	0	0	0	0	0	0	0	0	0	0	0	0.3	0	0	0	0	0	0
0	0	0	0	0	0	0	0	0	0	0	0	0	0	0	0	0	0	0	0	0
Frame 41 (82.00 ms)
0	0	0	0	0	0	0	0	0	0	0	0	0	0	0	0	0	0	0	0	0
0	0	0	0	0	0	0	0	0	0.3	1	1	1	1	0.7	0.3	0	0	0	0	0
0	0	0	0	0	0	0	0	0.7	2.7	5.3	5.7	5.3	6	5.3	2	0.3	0	0	0	0
0	0	0	0	0	0	0	0.7	3.7	9.3	10.7	10	8.7	11.3	11.3	7	2	0	0	0	0
0	0	0	0	0	0	0.3	3	9	13.7	18.7	14.7	11	12.3	14.3	11.7	4	0.3	0	0	0
0	0	0	0	0	0	1.3	8.7	13.3	14	17.3	14.3	12.7	13.7	14	12	3.3	0.3	0	0	0
0	0	0	0	0	0	3	14.3	15.7	13.7	14.7	14.7	15.7	19	17.3	11.3	2.3	0	0	0	0
0	0	0	0	0	0	3.3	14.3	15.7	13.3	15	15.7	20.7	23	16.3	8	1.3	0	0	0	0
0	0	0	0	0	0.3	3.7	15.3	17.3	13.7	14	14	22	27	14	3.3	0.3	0	0	0	0
0	0	0	0	0	0.3	3.3	12.7	13.3	12	11.7	11	13.7	15	5	0.7	0	0	0	0	0
0	0	0	0	0	0.7	4.7	10.7	10	8.3	7.7	6.7	6.7	4.3	1	0	0	0	0	0	0
0	0	0	0	0	1.7	6	9	9	8.3	6.3	4.7	3	0.7	0	0	0	0	0	0	0
0	0	0	0	1	5	6.7	7.7	8.7	5.7	2.7	1.3	0.7	0	0	0	0	0	0	0	0
0	0	0	0.3	4.3	13	12	8.7	8.7	3	0.7	0	0	0	0	0	0	0	0	0	0
0	0	0	1	6	12	12.3	9.7	7.3	2	0.3	0	0	0	0	0	0	0	0	0	0
0	0	0	1.3	5.7	7.7	8	8.3	5.7	1.3	0	0	0	0	0	0	0	0	0	0	0
0	0	0.3	2.7	6.7	7.3	7	5.7	3.3	0.7	0	0	0	0	0	0	0	0	0	0	0
0	0	1.3	7.3	12	11.3	9	5.3	2	0.3	0	0	0	0	0	0	0	0	0	0	0
0	0.3	3.7	11.3	13.3	10.7	9	6.3	3.3	1.3	0.3	0	0	0	0	0	0	0	0	0	0
0	1.3	8.7	17.7	17.7	13.7	12	11.7	8.3	4.3	1	0	0	0	0	0	0	0	0	0	0
0	2	11	15.7	15	17.7	22	19.7	14	8.7	3.7	1	0.3	0.7	0.7	0.7	0.3	0	0	0	0
0.3	3.3	13.3	12.7	12.7	18	25.7	29	16.7	10.3	6.3	3	2.3	4	4.7	5	2.7	0.7	0	0	0
0.3	2.3	8.7	11.3	12	15.7	23.7	28	21.3	15.3	11.7	7.3	5.7	6.7	8.7	9.7	9.3	4	0.7	0	0
0	0.7	4.3	9	12	18.7	26.7	27	20.7	18.3	15	10	9.3	7	8	9.3	12.3	8.7	3.3	0.3	0
0	0.7	1	2.3	5.7	17.7	25.7	28	22.3	20	15	12.3	12.3	8.7	6.7	8.3	13.3	12.3	5.7	0.7	0
0.7	3.3	1.7	0.3	1.7	9.3	18	24.3	24.7	24.3	21	19.3	17.3	10.7	7.3	10.3	15.3	11.7	5	0.7	0
1	4	2.3	0.3	0.3	1.3	4.3	11.3	15.7	14	11.3	9.3	9	8.7	7	8.7	10.7	7.7	2.7	0.3	0
0	0.7	0.3	0	0	0	0.3	1.7	3	3.3	4.3	3.3	2.7	2.7	2.3	4	5.3	3.3	1	0	0
0	0	0	0	0.3	0	0	0	0	0.3	0.7	0.3	0.3	0.7	1.7	4	7.3	5	1	0	0
0	0	0	0	0	0	0.3	0.3	0	0	0	0	0.3	2	5	8.7	14.3	10	1.7	0	0
0	0	0	0	0	0	0.7	1	0.7	0	0	0	0.7	3.7	6.7	8.3	10.7	6	1	0	0
0	0	0	0	0	0	0	0.3	0.3	0.3	0.3	0.3	1	4	6	6	6.7	2	0	0	0
0	0	0	0	0	0	0	0	0	0	0	0	0.3	1	2	1.3	1.3	0.3	0	0	0
0	0	0	0	0	0	0	0	0	0	0	0	0	0	0.3	0	0	0	0	0	0
0	0	0	0	0	0	0	0	0	0	0	0	0	0	0	0	0	0	0	0	0
Frame 42 (84.00 ms)
0	0	0	0	0	0	0	0	0	0	0	0	0	0	0	0	0	0	0	0	0
0	0	0	0	0	0	0	0	0	0.3	1	1	1	1	0.7	0.3	0	0	0	0	0
0	0	0	0	0	0	0	0	0.7	2.7	5.3	5.7	5.3	6	5.3	2	0.3	0	0	0	0
0	0	0	0	0	0	0	0.7	3.7	9.3	10.7	10	8.7	11.3	11.3	7	2	0.3	0	0	0
0	0	0	0	0	0	0.3	3	9	13.7	18.7	14.7	11	12.3	14.3	11.7	4.3	0.3	0	0	0
0	0	0	0	0	0	1.3	8.7	13.3	14.3	17.3	14.3	13	13.7	14	12.3	3.3	0.3	0	0	0
0	0	0	0	0	0	3	14	15.7	14	14.7	14.7	15.7	19.3	17.7	11.7	2.7	0	0	0	0
0	0	0	0	0	0	3.3	14.3	15.7	13.7	15.3	16	21	23.3	16.7	8.3	1.3	0	0	0	0
0	0	0	0	0	0.3	3.7	15.3	17.3	14	14	14	22	27.7	14.7	3.3	0.3	0	0	0	0
0	0	0	0	0	0.3	3.3	12.7	13.7	12	11.7	11	14	15.7	5.3	0.7	0	0	0	0	0
0	0	0	0	0	0.7	4.7	10.7	10	8.7	7.7	6.7	7	5	1	0	0	0	0	0	0
0	0	0	0	0	1.7	6	9	9.3	8.7	6.7	4.7	3	1	0	0	0	0	0	0	0
0	0	0	0	1	5	6.7	7.7	8.7	5.7	2.7	1.3	0.7	0	0	0	0	0	0	0	0
0	0	0	0.3	4.3	13	12	8.7	9	3.3	0.7	0	0	0	0	0	0	0	0	0	0
0	0	0	1	6	12	12.3	9.7	7.3	2.3	0.3	0	0	0	0	0	0	0	0	0	0
0	0	0	1.3	5.7	7.7	8	8.7	6	1.3	0	0	0	0	0	0	0	0	0	0	0
0	0	0.3	2.7	6.7	7.3	7	5.7	3.3	0.7	0	0	0	0	0	0	0	0	0	0	0
0	0	1.3	7.3	12	11.3	9	5.3	2	0.3	0	0	0	0	0	0	0	0	0	0	0
0	0.3	3.7	11.3	13.3	10.7	9	6.3	3.7	1.7	0.3	0	0	0	0	0	0	0	0	0	0
0	1.3	8.7	17.7	17.7	13.7	12	11.7	8.7	4.3	1.3	0	0	0	0	0	0	0	0	0	0
0	2	11	15.7	15	17.7	22	19.7	14	8.7	3.7	1	0.3	0.7	0.7	0.7	0.3	0	0	0	0
0.3	3.3	13.3	12.3	12.7	18	26	29.7	17	10.7	6.3	3	2.7	4.3	5.3	5.3	3	0.7	0	0	0
0.3	2.3	8.7	11	12	15.7	24	28.3	21.3	15.7	12	7.3	6	7.3	9.3	10.3	10	4.3	1	0	0
0	0.7	4.3	9.3	12.3	19	26.7	27	21	18.7	15	10	9.7	7.3	8.3	10	13	9.7	4	0.7	0
0	0.7	1	2.3	5.7	17.7	25.7	28	22.3	20.3	15.3	12.7	12.7	9.3	7.3	8.7	14	13	6.7	1	0
0.7	3.3	1.7	0.3	1.7	9.3	18	24.7	25	25	21.7	20	18.3	11.3	8	11	16.3	12.3	6	1	0
1	4	2.3	0.3	0.3	1.3	4.7	11.7	16	14.3	12	9.7	9.3	9	7.3	9.3	11.3	8.3	3	0.3	0
0	0.7	0.3	0	0	0	0.3	1.7	3	3.7	4.7	3.7	2.7	2.7	2.7	4.7	5.7	4	1	0	0
0	0	0	0	0.3	0	0	0	0	0.3	0.7	0.7	0.3	0.7	1.7	4.3	8.3	5.7	1	0	0
0	0	0	0	0	0	0.3	0.3	0	0	0	0	0.3	2	5.3	10	16.7	11.3	2.3	0	0
0	0	0	0	0	0	1	1	0.7	0	0	0	0.7	4	7.3	9.3	11.7	6.3	1	0	0
0	0	0	0	0	0	0.3	0.3	0.3	0.3	0.3	0.3	1	4.3	6.3	6.3	7.7	2.3	0.3	0	0
0	0	0	0	0	0	0	0	0	0	0	0	0.3	1	2	1.7	1.3	0.3	0	0	0
0	0	0	0	0	0	0	0	0	0	0	0	0	0	0.3	0	0	0	0	0	0
0	0	0	0	0	0	0	0	0	0	0	0	0	0	0	0	0	0	0	0	0
Frame 43 (86.00 ms)
0	0	0	0	0	0	0	0	0	0	0	0	0	0	0	0	0	0	0	0	0
0	0	0	0	0	0	0	0	0	0.3	1	1	1	1	0.7	0.3	0	0	0	0	0
0	0	0	0	0	0	0	0	0.7	2.7	5.3	5.7	5.3	6	5.3	2	0.3	0	0	0	0
0	0	0	0	0	0	0	0.7	3.7	9.3	10.7	10	8.7	11.3	11.3	7.3	2	0.3	0	0	0
0	0	0	0	0	0	0.3	3	9	13.7	18.7	14.7	11	12.3	14.7	12	4.3	0.7	0	0	0
0	0	0	0	0	0	1.3	8.7	13.3	14.3	17.3	14.3	13	13.7	14	12.3	3.3	0.3	0	0	0
0	0	0	0	0	0	3	14	16	14	14.7	14.7	15.7	19.3	17.7	11.7	2.7	0	0	0	0
0	0	0	0	0	0	3.3	14.3	15.7	13.7	15.3	16	21	23.7	17	8.7	1.3	0	0	0	0
0	0	0	0	0	0.3	3.7	15.3	17.3	14	14	14.3	22.7	28.3	15.3	3.7	0.3	0	0	0	0
0	0	0	0	0	0.3	3.3	12.7	13.7	12	11.7	11.3	14.3	16.3	5.7	0.7	0	0	0	0	0
0	0	0	0	0	0.7	4.7	10.7	10	8.7	7.7	6.7	7.3	5	1	0	0	0	0	0	0
0	0	0	0	0	1.7	6.3	9.3	9.3	8.7	6.7	5	3.3	1	0	0	0	0	0	0	0
0	0	0	0	1	5	7	7.7	9	6	2.7	1.7	0.7	0	0	0	0	0	0	0	0
0	0	0	0.3	4	13	12	8.7	9	3.3	0.7	0.3	0	0	0	0	0	0	0	0	0
0	0	0	1	6	12	12.3	10	7.7	2.3	0.3	0	0	0	0	0	0	0	0	0	0
0	0	0	1.3	5.7	7.3	8	8.7	6	1.7	0	0	0	0	0	0	0	0	0	0	0
0	0	0.3	2.7	6.7	7.3	7	6	3.7	0.7	0	0	0	0	0	0	0	0	0	0	0
0	0	1.3	7.3	12	11.3	9	5.7	2.3	0.3	0	0	0	0	0	0	0	0	0	0	0
0	0.3	3.7	11.3	13	10.3	9	6.3	3.7	1.7	0.3	0	0	0	0	0	0	0	0	0	0
0	1.3	8.7	17.7	17.3	13.3	12	11.7	8.7	4.3	1.3	0	0	0	0	0	0	0	0	0	0
0	2	11	15.7	15	17.7	22	19.7	14	8.7	3.7	1	0.3	0.7	1	1	0.3	0	0	0	0
0.3	3.3	13	12.3	12.7	18	26	29.7	17.3	11	6.7	3.3	2.7	4.7	5.3	5.7	3.3	1	0	0	0
0.3	2.3	8.7	11	12.3	16	24	28.3	22	16	12	7.7	6.3	7.7	9.7	11	10.7	4.7	1	0	0
0	0.7	4.3	9.3	12.3	19	27	27	21	19	15.7	10.3	10	7.7	8.7	10.3	13.7	10.7	4.7	0.7	0
0	0.7	1	2.3	5.7	17.7	26	28.3	22.7	20.7	15.3	13	13	9.7	7.3	9.3	15	14	7.3	1	0
0.7	3.3	1.7	0.3	1.7	9.3	18	25	25	25	21.7	20.3	19	12	8.3	11.3	17	13.3	6.7	1	0
1	4.3	2.3	0.3	0.3	1.3	4.7	11.7	16.3	14.3	12	10	10	9.3	7.7	9.7	12.3	9	3.3	0.3	0
0.3	1	0.3	0	0	0	0.3	1.7	3	3.7	4.7	3.7	3	2.7	2.7	5	6.3	4.7	1.3	0	0
0	0	0	0.3	0.3	0	0	0	0	0.3	0.7	0.7	0.3	0.7	1.7	5	9.3	6.3	1.3	0	0
0	0	0	0	0	0	0.3	0.3	0	0	0	0	0.3	2	5.3	11	18.7	12.7	2.7	0	0
0	0	0	0	0	0	1	1	0.7	0.3	0	0	0.7	4	7.7	10	13	7.3	1.3	0	0
0	0	0	0	0	0	0.3	0.3	0.3	0.7	0.7	0.3	1	4.3	6.7	7	8.3	2.7	0.3	0	0
0	0	0	0	0	0	0	0	0	0.3	0.3	0	0.3	1	2	1.7	1.7	0.3	0	0	0
0	0	0	0	0	0	0	0	0	0	0	0	0	0	0.3	0	0	0	0	0	0
0	0	0	0	0	0	0	0	0	0	0	0	0	0	0	0	0	0	0	0	0
Frame 44 (88.00 ms)
0	0	0	0	0	0	0	0	0	0	0	0	0	0	0	0	0	0	0	0	0
0	0	0	0	0	0	0	0	0	0.3	1	1	1	1	1	0.3	0	0	0	0	0
0	0	0	0	0	0	0	0	0.7	2.7	5.3	5.7	5.3	6.3	5.3	2	0.3	0	0	0	0
0	0	0	0	0	0	0	0.7	3.7	9.3	10.3	10	9	11.3	11.7	7.7	2.3	0.3	0	0	0
0	0	0	0	0	0	0.3	3	9	13.7	18.7	14.7	11.3	12.7	14.7	12	4.3	0.7	0	0	0
0	0	0	0	0	0	1.3	8.7	13.3	14.3	17.3	14.3	13	14.3	14.3	12.7	3.7	0.3	0	0	0
0	0	0	0	0	0	3	14	16	14.3	14.7	14.7	16	20	18.3	12	2.7	0	0	0	0
0	0	0	0	0	0	3.3	14.3	16	14	15.3	16	21	24	17.7	9.3	1.7	0	0	0	0
0	0	0	0	0	0.3	3.7	15.3	17.3	14	14	14.3	22.7	29	16.3	4	0.3	0	0	0	0
0	0	0	0	0	0.3	3.3	12.7	13.7	12.3	11.7	11.3	14.7	17	6.3	0.7	0	0	0	0	0
0	0	0	0	0	0.7	4.7	10.7	10.3	8.7	7.7	6.7	7.3	5.3	1.3	0	0	0	0	0	0
0	0	0	0	0	1.7	6.3	9.3	9.3	8.7	6.7	5	3.7	1	0	0	0	0	0	0	0
0	0	0	0	1	5	7	7.7	9	6	3	1.7	0.7	0	0	0	0	0	0	0	0
0	0	0	0.3	4	13.3	12	8.7	9	3.7	1	0.3	0	0	0	0	0	0	0	0	0
0	0	0	1	5.7	12	12.3	10	7.7	2.3	0.3	0	0	0	0	0	0	0	0	0	0
0	0	0	1.3	5.7	7.3	8	8.7	6.3	1.7	0	0	0	0	0	0	0	0	0	0	0
0	0	0.3	2.7	6.7	7.3	7	6	3.7	1	0	0	0	0	0	0	0	0	0	0	0
0	0	1.3	7.3	12	11.3	9	5.7	2.7	0.7	0	0	0	0	0	0	0	0	0	0	0
0	0.3	3.7	11.3	13	10.3	8.7	6.7	4	1.7	0.3	0	0	0	0	0	0	0	0	0	0
0	1.3	8.3	17.7	17.3	13.3	12	11.7	8.7	4.7	1.3	0.3	0	0	0	0	0	0	0	0	0
0	2	11	15.7	15	17.7	22	19.7	14	9	4	1.3	0.7	1	1	1	0.3	0	0	0	0
0.3	3.3	13	12.3	12.7	18.3	26	29.7	17.3	11	6.7	3.3	3	5	5.7	6.3	3.7	1	0	0	0
0.3	2.3	8.7	11	12.3	16	24.7	29	22.3	16.3	12.3	8	6.7	8	10.3	11.7	11.7	5.3	1.3	0	0
0	0.7	4.3	9.3	12.3	19	27	27.7	21.3	19.3	15.7	10.7	10.3	8	9	11	14.7	11.7	5	0.7	0
0	0.7	1	2.3	5.7	17.7	26	28.3	23	20.7	15.7	13	13.3	10	7.7	10	16	15.3	8.3	1.3	0
0.7	3.3	1.7	0.3	1.7	9.3	18	25	25.3	25.3	22	20.7	19.3	12.3	8.7	12.3	18.3	14.3	7.3	1.3	0
1	4.3	2.3	0.3	0.3	1.3	4.7	12	16.3	14.7	12.3	10.3	10	9.7	8.3	10.7	13	9.7	4	0.7	0
0	0.7	0.3	0	0	0	0.3	1.7	3.3	3.7	4.7	4	3	3	3	5.3	7	5	1.3	0	0
0	0	0	0.3	0.3	0	0	0	0	0.3	0.7	0.7	0.3	0.7	2	5.3	10	7	1.3	0	0
0	0	0	0	0	0	0.3	0.3	0	0	0	0	0.3	2	6	12	20.7	14.3	3	0	0
0	0	0	0	0	0	1	1	0.7	0.3	0.3	0	1	4.3	8	10.7	14	8.3	1.7	0	0
0	0	0	0	0	0	0.3	0.3	0.3	0.7	1	0.3	1	4.7	7	7.3	9	3	0.3	0	0
0	0	0	0	0	0	0	0	0	0.3	0.3	0	0.3	1	2.3	1.7	1.7	0.3	0	0	0
0	0	0	0	0	0	0	0	0	0	0	0	0	0	0.3	0	0	0	0	0	0
0	0	0	0	0	0	0	0	0	0	0	0	0	0	0	0	0	0	0	0	0
Frame 45 (90.00 ms)
0	0	0	0	0	0	0	0	0	0	0	0	0	0	0	0	0	0	0	0	0
0	0	0	0	0	0	0	0	0	0.3	1	1	1	1	1	0.3	0	0	0	0	0
0	0	0	0	0	0	0	0	0.7	2.7	5.3	5.7	5.7	6.3	5.7	2.3	0.3	0	0	0	0
0	0	0	0	0	0	0	0.7	3.7	9.3	10.3	10	9	11.3	11.7	7.7	2.3	0.3	0	0	0
0	0	0	0	0	0	0.3	3	9	13.3	18.7	14.7	11.3	12.7	14.7	12.3	4.7	0.7	0	0	0
0	0	0	0	0	0	1.3	8.7	13.3	14.3	17.3	14.3	13	14.3	14.7	13	3.7	0.3	0	0	0
0	0	0	0	0	0	3	14	16	14.3	14.7	14.7	16.3	20	18.3	12.3	3	0.3	0	0	0
0	0	0	0	0	0	3.3	14.3	15.7	14	15.3	16	22.3	24.3	18	9.7	1.7	0	0	0	0
0	0	0	0	0	0.3	3.7	15.3	17.3	14	14	14.3	23.3	29.3	17	4.3	0.3	0	0	0	0
0	0	0	0	0	0.3	3.7	12.7	13.7	12.3	11.7	11.3	14.7	17.3	6.7	1	0	0	0	0	0
0	0	0	0	0	0.7	4.7	11	10.3	9	8	7	7.7	5.7	1.3	0	0	0	0	0	0
0	0	0	0	0	1.7	6.3	9.3	9.3	9	7	5.3	3.7	1	0	0	0	0	0	0	0
0	0	0	0	1	5	7	7.7	9	6	3	1.7	0.7	0	0	0	0	0	0	0	0
0	0	0	0.3	4	13	12	9	9.3	3.7	1	0.3	0	0	0	0	0	0	0	0	0
0	0	0	1	5.7	12	12.3	10	8	2.7	0.3	0	0	0	0	0	0	0	0	0	0
0	0	0	1.3	5.7	7.3	8	9	6.3	1.7	0	0	0	0	0	0	0	0	0	0	0
0	0	0.3	2.7	6.7	7.3	7.3	6	4	1	0	0	0	0	0	0	0	0	0	0	0
0	0	1.3	7.3	12	11.3	9	6	2.7	0.7	0	0	0	0	0	0	0	0	0	0	0
0	0.3	3.7	11.3	13	10.3	8.7	6.7	4	1.7	0.3	0	0	0	0	0	0	0	0	0	0
0	1.3	8.3	17.7	17.3	13.3	12	11.7	8.7	4.7	1.3	0.3	0	0	0	0	0	0	0	0	0
0	2	11	15.7	15	17.7	22	19.7	14.3	9	4	1.3	0.7	1	1	1	0.3	0	0	0	0
0.3	3.3	13	12.3	12.7	18	26	29.7	17.3	11	6.7	3.3	3	5.3	6.3	6.7	4	1	0	0	0
0.3	2.3	8.7	11	12.3	16	24.7	29	22.3	16.3	12.7	8	6.7	8.3	10.7	12	12.3	5.7	1.3	0	0
0	0.7	4.3	9.3	12.3	19.3	27.3	27.7	21.7	19.3	16	11	10.7	8.3	9.3	11.7	15.7	12.3	5.7	1	0
0	0.7	1	2.3	6	17.7	26	28.7	23.3	21	16	13.3	13.7	10.3	8	10.3	17	16.3	9	1.7	0
0.7	3.3	1.7	0.3	1.7	9.3	18.3	25.3	25.7	25.7	22.7	21.3	19.7	12.7	9	12.7	19.3	15	8	1.3	0
1	4.3	2.3	0.3	0.3	1.3	4.7	12	16.7	15	12.7	10.3	10.3	10	8.7	11	13.7	10.3	4.7	0.7	0
0	0.7	0.3	0	0	0	0.3	1.7	3.3	3.7	5	4	3.3	3.3	3.3	5.7	7.7	5.3	2	0.3	0
0	0	0	0.3	0.3	0	0	0	0	0.3	0.7	0.7	0.3	0.7	2	5.7	11	7.7	1.7	0	0
0	0	0	0	0	0	0.7	0.3	0	0	0	0	0.3	2	6	12.7	22.3	15.7	3.3	0	0
0	0	0	0	0	0	1	1	0.7	0.3	0.3	0	1	4.3	8.3	11.3	15.3	9	1.7	0	0
0	0	0	0	0	0	0.3	0.3	0.3	1	1	0.3	1	4.7	7.3	7.7	9.3	3.3	0.3	0	0
0	0	0	0	0	0	0	0	0	0.3	0.3	0	0.3	1	2.3	2	1.7	0.3	0	0	0
0	0	0	0	0	0	0	0	0	0	0	0	0	0	0.3	0	0	0	0	0	0
0	0	0	0	0	0	0	0	0	0	0	0	0	0	0	0	0	0	0	0	0
Frame 46 (92.00 ms)
0	0	0	0	0	0	0	0	0	0	0	0	0	0	0	0	0	0	0	0	0
0	0	0	0	0	0	0	0	0	0.3	1	1	1	1	1	0.3	0	0	0	0	0
0	0	0	0	0	0	0	0	0.7	2.7	5.3	5.3	5.3	6.3	5.7	2.3	0.3	0	0	0	0
0	0	0	0	0	0	0	0.7	3.7	9	10.3	10	9	11.3	11.7	7.7	2.3	0.3	0	0	0
0	0	0	0	0	0	0.3	3	9	13.3	18.7	14.7	11.3	12.7	15	12.7	5	0.7	0	0	0
0	0	0	0	0	0	1.3	8.3	13	14	17.3	14.3	13.3	14.3	14.7	13	4	0.3	0	0	0
0	0	0	0	0	0	3	14	15.7	14	14.7	14.7	16.3	20.3	18.7	12.7	3	0.3	0	0	0
0	0	0	0	0	0	3.3	14.3	15.7	14	15.3	16.3	22.3	24.7	18.7	10	1.7	0	0	0	0
0	0	0	0	0	0.3	3.7	15	17.3	14	14.3	14.3	23.3	29.7	17.7	4.7	0.3	0	0	0	0
0	0	0	0	0	0.3	3.3	12.7	13.7	12.3	12	11.3	15	18	7	1	0	0	0	0	0
0	0	0	0	0	0.7	4.7	11	10.3	9	8	7	8	5.7	1.3	0	0	0	0	0	0
0	0	0	0	0	1.7	6.3	9.3	9.3	9	7	5.3	4	1	0	0	0	0	0	0	0
0	0	0	0	1	5	7	7.7	9	6	3.3	2	0.7	0	0	0	0	0	0	0	0
0	0	0	0.3	4	13	12	9	9.3	3.7	1	0.3	0	0	0	0	0	0	0	0	0
0	0	0	0.7	5.7	12	12.3	10	8	2.7	0.3	0	0	0	0	0	0	0	0	0	0
0	0	0	1.3	5.7	7.3	8	9	6.3	1.7	0	0	0	0	0	0	0	0	0	0	0
0	0	0.3	2.7	6.7	7.3	7.3	6	4	1	0	0	0	0	0	0	0	0	0	0	0
0	0	1.3	7.3	12	11.3	9	6	3	0.7	0	0	0	0	0	0	0	0	0	0	0
0	0.3	3.7	11.3	13	10.3	8.7	6.7	4.3	2	0.3	0	0	0	0	0	0	0	0	0	0
0	1.3	8.3	17.7	17.3	13.3	12	11.7	9	4.7	1.3	0.3	0	0	0	0	0	0	0	0	0
0	2	11	15.7	15	17.7	22	19.7	14.3	9	4	1.3	0.7	1	1	1	0.3	0	0	0	0
0	3	13	12.3	12.7	18	26.3	30	17.7	11.3	7	3.7	3.3	5.3	6.3	7	4.3	1	0	0	0
0.3	2.3	8.3	11	12.3	16.3	25	29.7	22.7	16.7	12.7	8.3	7	8.7	11	12.7	13	6	1.7	0.3	0
0	0.7	4.3	9.3	12.3	19.3	27.7	28	21.7	19.7	16.3	11.3	10.7	8.7	9.7	12.3	16.3	13	6	1	0
0	0.7	1	2.3	6	18	26	28.7	23.3	21	16.3	13.7	14	10.7	8.7	11	18	17.3	9.7	1.7	0
0.7	3.3	1.7	0.3	1.7	9.3	18.3	25.3	25.7	26	22.7	21.3	20	13	9.7	13.3	20	16	8.7	1.3	0
1	4.3	2.3	0.3	0.3	1.3	4.7	12	16.7	15	12.7	10.7	10.3	10.3	9	11.7	14.3	11	5	0.7	0
0	0.7	0.3	0	0	0	0.3	1.7	3.3	3.7	5	4	3.3	3.3	3.3	6	8	6	2	0.3	0
0	0	0	0.3	0.3	0	0	0	0	0.3	0.7	0.7	0.3	0.7	2.3	6.3	11.7	8.7	2	0	0
0	0	0	0	0	0	0.7	0.3	0.3	0	0	0	0.3	2	6.3	13.7	24.3	17.3	3.7	0.3	0
0	0	0	0	0	0.3	1	1.3	0.7	0.3	0.3	0	1	4.3	8.7	12.3	16.7	10	2	0	0
0	0	0	0	0	0	0.3	0.3	0.3	1	1	0.7	1	4.7	7.3	8.3	10	3.7	0.3	0	0
0	0	0	0	0	0	0	0	0	0.3	0.3	0	0.3	1	2.3	2	2	0.3	0	0	0
0	0	0	0	0	0	0	0	0	0	0	0	0	0	0.3	0	0	0	0	0	0
0	0	0	0	0	0	0	0	0	0	0	0	0	0	0	0	0	0	0	0	0
Frame 47 (94.00 ms)
0	0	0	0	0	0	0	0	0	0	0	0	0	0	0	0	0	0	0	0	0
0	0	0	0	0	0	0	0	0	0.3	1	1	1	1	1	0.3	0	0	0	0	0
0	0	0	0	0	0	0	0	0.7	2.3	5	5.3	5.3	6.3	5.7	2.3	0.3	0	0	0	0
0	0	0	0	0	0	0	0.7	3.7	8.7	10	9.7	8.7	11.3	11.7	7.7	2.3	0.3	0	0	0
0	0	0	0	0	0	0.3	2.7	8.7	13	18.3	14.3	11	12.7	15	12.7	5	0.7	0	0	0
0	0	0	0	0	0	1.3	8	12.7	14	17.3	14.3	13	14.3	14.7	13	4	0.3	0	0	0
0	0	0	0	0	0	2.7	13.7	15.7	14	14.7	14.7	16.3	20.3	18.7	12.7	3	0.3	0	0	0
0	0	0	0	0	0	3	13.7	15.7	13.7	15.3	16	22.3	24.7	18.7	10.3	1.7	0	0	0	0
0	0	0	0	0	0	3.3	15	17.3	14	14	14.3	23.3	30.3	18	4.7	0.3	0	0	0	0
0	0	0	0	0	0.3	3.3	12.7	13.7	12.3	12	11.7	15	18.3	7	1	0	0	0	0	0
0	0	0	0	0	0.7	4.3	11	10.3	9	8	7.3	8	6	1.3	0	0	0	0	0	0
0	0	0	0	0	1.3	6.3	9.3	9.3	9	7	5.7	4	1.3	0	0	0	0	0	0	0
0	0	0	0	1	5	7	7.7	9	6.3	3.3	2	0.7	0	0	0	0	0	0	0	0
0	0	0	0.3	3.7	12.7	12	9	9.7	4	1	0.3	0	0	0	0	0	0	0	0	0
0	0	0	0.7	5.7	11.7	12.3	10.3	8	2.7	0.3	0	0	0	0	0	0	0	0	0	0
0	0	0	1.3	5.7	7.3	8	9	6.7	1.7	0	0	0	0	0	0	0	0	0	0	0
0	0	0.3	2.7	6.7	7.3	7.3	6.3	4	1	0	0	0	0	0	0	0	0	0	0	0
0	0	1.3	7.3	12	11.3	9	6.3	3.3	1	0	0	0	0	0	0	0	0	0	0	0
0	0.3	3.7	11.3	13	10.3	8.7	6.7	4.3	2	0.3	0	0	0	0	0	0	0	0	0	0
0	1.3	8.3	17.7	17.3	13.3	12	11.7	9	5	1.7	0.3	0	0	0	0	0	0	0	0	0
0	2	10.7	15.7	15	17.7	22	19.7	14.3	9.3	4.3	1.3	0.7	1	1	1.3	0.7	0	0	0	0
0	3	13	12.3	12.7	18	26.3	30	17.7	11.3	7.3	4	3.3	5.7	6.7	7.3	5	1.3	0	0	0
0	2	8.3	11	12.3	16.3	25.3	29.7	22.7	17	13	8.3	7.3	9	11.7	13	13.7	6.3	1.7	0.3	0
0	0.7	4.3	9.3	12.3	19.7	28	28.3	22	19.7	16.3	11.3	11	9	10	12.7	17.3	14	6.7	1	0
0	0.7	1	2.3	6	18	26.3	29	23.3	21.3	16.3	13.7	14.3	11	9	11.3	18.7	18.3	10.3	1.7	0
0.7	3.7	1.7	0.3	1.7	9.7	18.3	25.7	26.3	26.3	23	21.7	20.3	13.3	10	14	21	16.7	9	1.7	0
1	4.3	2.3	0.3	0.3	1.7	4.7	12.3	17	15.3	13	10.7	10.7	10.7	9.3	12.3	15	11.3	5.3	0.7	0
0.3	1	0.3	0	0	0	0.3	2	3.3	3.7	5	4	3.3	3.3	3.7	6.3	8.7	6.3	2.3	0.3	0
0	0	0	0.3	0.3	0	0	0	0.3	0.3	0.7	0.7	0.3	0.7	2.3	6.7	12.7	9.3	2.3	0	0
0	0	0	0	0	0	0.7	0.7	0.3	0	0	0	0.3	2.3	6.7	14.7	26.3	19	4.3	0.3	0
0	0	0	0	0	0.3	1	1.3	0.7	0.3	0.3	0.3	1	4.3	9	12.7	18	11	2	0	0
0	0	0	0	0	0	0.3	0.3	0.3	1	1.3	0.7	1	4.7	7.7	8.7	11	4	0.3	0	0
0	0	0	0	0	0	0	0	0	0.3	0.3	0.3	0.3	1	2.3	2	2	0.7	0	0	0
0	0	0	0	0	0	0	0	0	0	0	0	0	0	0.3	0	0	0	0	0	0
0	0	0	0	0	0	0	0	0	0	0	0	0	0	0	0	0	0	0	0	0
Frame 48 (96.00 ms)
0	0	0	0	0	0	0	0	0	0	0	0	0	0	0	0	0	0	0	0	0
0	0	0	0	0	0	0	0	0	0.3	0.7	1	1	1	1	0.3	0	0	0	0	0
0	0	0	0	0	0	0	0	0.7	2.3	5	5	5.3	6	5.7	2.3	0.3	0	0	0	0
0	0	0	0	0	0	0	0.7	3.3	8.7	9.7	9.3	8.3	11	11.7	7.7	2.3	0.3	0	0	0
0	0	0	0	0	0	0.3	2.7	8.3	12.7	17.7	14	11	12.3	15	12.7	5	0.7	0	0	0
0	0	0	0	0	0	1.3	7.7	12.7	13.3	16.7	14	13	14.3	14.7	13	4	0.3	0	0	0
0	0	0	0	0	0	2.7	13	15	13.7	14.3	14.7	16.3	20.3	18.7	12.7	3	0.3	0	0	0
0	0	0	0	0	0	3	13.3	15	13.3	14.7	16	22.3	25	19	10.3	1.7	0	0	0	0
0	0	0	0	0	0	3	14.3	17	14	14	14.3	23.3	30.3	18.3	5	0.3	0	0	0	0
0	0	0	0	0	0.3	3	12.3	13.7	12.3	12	11.3	15.3	18.7	7.3	1	0	0	0	0	0
0	0	0	0	0	0.7	4.3	11	10.3	9	8	7	8	6.3	1.3	0	0	0	0	0	0
0	0	0	0	0	1.3	6.3	9.3	9.3	9	7	5.7	4	1.3	0	0	0	0	0	0	0
0	0	0	0	1	4.7	7	7.7	9	6.3	3.3	2	0.7	0	0	0	0	0	0	0	0
0	0	0	0.3	3.7	12.7	12	9	9.7	4	1	0.3	0	0	0	0	0	0	0	0	0
0	0	0	0.7	5.3	11.7	12.3	10.3	8.3	2.7	0.3	0	0	0	0	0	0	0	0	0	0
0	0	0	1.3	5.3	7.3	8	9	6.7	1.7	0	0	0	0	0	0	0	0	0	0	0
0	0	0.3	2.7	6.7	7.3	7.3	6.3	4.3	1	0	0	0	0	0	0	0	0	0	0	0
0	0	1.3	7.3	12	11.3	9	6.3	3.3	1	0	0	0	0	0	0	0	0	0	0	0
0	0.3	3.7	11.3	13	10.3	8.7	6.7	4.3	2	0.3	0	0	0	0	0	0	0	0	0	0
0	1.3	8.3	17.3	17.3	13.3	12	11.7	9	5	1.7	0.3	0	0	0	0	0	0	0	0	0
0	2	10.7	15.3	15	17.7	22	19.3	14.3	9.3	4.3	1.3	0.7	1	1	1.3	0.7	0	0	0	0
0	3	12.7	12.3	12.7	18.3	26.3	30	17.7	11.7	7.3	4	3.7	5.7	7	7.7	5.3	1.7	0.3	0	0
0	2	8.3	11	12.3	16.3	25.7	30	23	17	13	8.7	7.3	9.3	12	13.7	14.3	7	2	0.3	0
0	0.7	4.3	9	12.3	19.7	28	28.3	22	20	16.7	11.7	11.3	9.3	10.7	13	18	15	7	1	0
0	0.7	1	2.3	6	18	26.3	29	23.3	21.7	16.3	14	14.7	11.3	9.3	11.7	19.3	19.3	11	2	0
0.7	3.7	1.7	0.3	1.7	9.7	18.3	25.7	26.3	26.7	23.3	22	20.7	13.7	10.3	14.3	21.7	17.7	9.7	1.7	0
1	4.3	2.3	0.3	0.3	1.7	4.7	12.3	17	15.3	13	11	11	11	9.7	12.7	15.7	12	5.7	0.7	0
0.3	1	0.3	0	0	0	0.3	2	3.3	3.7	5	4.3	3.3	3.7	3.7	6.7	9	6.7	2.7	0.3	0
0	0	0	0.3	0.3	0	0	0	0.3	0.3	0.7	0.7	0.3	0.7	2.7	7	13.3	9.7	2.3	0.3	0
0	0	0	0	0	0	0.7	0.7	0.3	0	0	0	0.3	2.3	7.3	16	28.3	20.3	4.7	0.3	0
0	0	0	0	0	0.3	1	1.3	0.7	0.3	0.3	0.3	1	4.7	9.3	13.7	19	11.7	2.3	0	0
0	0	0	0	0	0	0.3	0.3	0.3	1.3	1.7	0.7	1	5	8	9	11.7	4.3	0.7	0	0
0	0	0	0	0	0	0	0	0	0.3	0.7	0.3	0.3	1	2.7	2.3	2	0.7	0	0	0
0	0	0	0	0	0	0	0	0	0	0	0	0	0	0.3	0.3	0	0	0	0	0
0	0	0	0	0	0	0	0	0	0	0	0	0	0	0	0	0	0	0	0	0
Frame 49 (98.00 ms)
0	0	0	0	0	0	0	0	0	0	0	0	0	0	0	0	0	0	0	0	0
0	0	0	0	0	0	0	0	0	0.3	0.7	0.7	1	1	1	0.3	0	0	0	0	0
0	0	0	0	0	0	0	0	0.7	2.3	4.7	5	5	6	5.7	2.3	0.3	0	0	0	0
0	0	0	0	0	0	0	0.3	3.3	8.3	9.3	9	8.3	11	11.3	7.7	2.3	0.3	0	0	0
0	0	0	0	0	0	0.3	2.3	8	12.3	17.3	13.7	10.7	12	14.7	12.7	5	0.7	0	0	0
0	0	0	0	0	0	1	7	12	13	16.3	13.7	12.7	13.7	14.7	13	4	0.3	0	0	0
0	0	0	0	0	0	2.3	12.3	14.7	13.3	14	14.3	16	20.3	18.7	12.7	3	0.3	0	0	0
0	0	0	0	0	0	2.3	12.3	15	13	14.3	15.7	21.3	24.7	19	10.7	2	0	0	0	0
0	0	0	0	0	0	3	14	16.7	13.7	13.7	14	23.3	30.3	18.3	5	0.3	0	0	0	0
0	0	0	0	0	0	3	12	13.7	12.3	11.7	11.3	15.3	18.7	7.7	1	0	0	0	0	0
0	0	0	0	0	0.3	4	11	10.3	9	8	7.3	8	6.3	1.3	0	0	0	0	0	0
0	0	0	0	0	1.3	6	9.3	9.3	9	7	5.7	4	1.3	0	0	0	0	0	0	0
0	0	0	0	1	4.7	7	7.7	9.3	6.7	3.3	2	0.7	0	0	0	0	0	0	0	0
0	0	0	0.3	3.7	12.7	12	9	9.7	4.3	1.3	0.3	0	0	0	0	0	0	0	0	0
0	0	0	0.7	5.3	11.7	12.3	10.3	8.3	3	0.3	0	0	0	0	0	0	0	0	0	0
0	0	0	1.3	5.3	7.3	8	9	6.7	2	0.3	0	0	0	0	0	0	0	0	0	0
0	0	0.3	2.7	6.7	7.3	7.3	6.3	4.3	1	0	0	0	0	0	0	0	0	0	0	0
0	0	1.3	7.3	12	11.3	9	6.7	3.7	1	0	0	0	0	0	0	0	0	0	0	0
0	0.3	3.7	11	13	10.3	8.7	7	4.7	2	0.3	0	0	0	0	0	0	0	0	0	0
0	1.3	8.3	17.3	17	13.3	12	11.7	9	5	1.7	0.3	0	0	0	0	0	0	0	0	0
0	2	10.7	15.3	14.7	17.7	22	19.3	14.3	9.3	4.7	1.3	1	1.3	1.3	1.3	0.7	0	0	0	0
0	3	12.7	12	12.7	18.3	26.3	30	18	11.7	7.3	4	3.7	6	7.3	8.3	5.7	1.7	0.3	0	0
0	2	8.3	11	12.3	16.7	25.7	30.3	23.3	17.3	13.3	8.7	7.7	9.7	12.3	14	15	7.3	2	0.3	0
0	0.7	4.3	9	12.3	19.7	28	28.3	22.3	20	16.7	11.7	11.7	9.3	10.7	13.7	18.7	16	7.7	1.3	0
0	0.7	1	2.3	6	18	26.3	29	23.7	21.7	16.3	14	14.7	11.3	9.3	12.3	20.3	20.7	12	2.3	0
0.7	3.7	1.7	0.3	1.7	9.3	18.3	25.7	26.7	26.7	23.3	22	21	14	10.3	15	22.7	18.7	10.3	1.7	0
1	4.3	2.3	0.3	0.3	1.3	4.7	12.7	17.3	15.3	13	11	11	11.3	10	13	16.3	12.7	6	1	0
0.3	1	0.3	0	0	0	0.3	2	3.3	3.7	5	4.3	3.3	3.7	4	7	9.7	7.3	2.7	0.3	0
0	0	0	0.3	0.3	0	0	0	0.3	0.3	0.7	0.7	0.3	1	2.7	7.7	14.3	10.7	2.7	0.3	0
0	0	0	0	0	0	0.7	0.7	0.3	0	0	0	0.3	2.3	7.3	17.3	30.7	22	5	0.3	0
0	0	0	0	0	0.3	1.3	1.7	1	0.3	0.3	0.3	1	4.7	9.7	14.7	20.3	12.7	2.7	0	0
0	0	0	0	0	0	0.3	0.3	0.7	1.3	1.7	0.7	1	5	8	9.3	12	4.7	0.7	0	0
0	0	0	0	0	0	0	0	0	0.7	0.7	0.3	0.3	1.3	2.7	2.3	2.3	0.7	0	0	0
0	0	0	0	0	0	0	0	0	0	0	0	0	0	0.3	0.3	0	0	0	0	0
0	0	0	0	0	0	0	0	0	0	0	0	0	0	0	0	0	0	0	0	0
Frame 50 (100.00 ms)
0	0	0	0	0	0	0	0	0	0	0	0	0	0	0	0	0	0	0	0	0
0	0	0	0	0	0	0	0	0	0.3	0.7	0.7	1	1	0.7	0.3	0	0	0	0	0
0	0	0	0	0	0	0	0	0.3	2	4.3	4.7	5	5.7	5.3	2.3	0.3	0	0	0	0
0	0	0	0	0	0	0	0.3	3	8	9	8.7	8	10.7	11.3	7.7	2.3	0.3	0	0	0
0	0	0	0	0	0	0.3	2.3	7.3	11.7	16.7	13.3	10.3	12	14.3	12.3	5	0.7	0	0	0
0	0	0	0	0	0	1	6.3	11.7	12.7	15.7	13.3	12.3	13.7	14.3	13	4	0.3	0	0	0
0	0	0	0	0	0	2.3	11.7	14.3	13	13.7	14	16	20.3	18.7	12.7	3	0.3	0	0	0
0	0	0	0	0	0	2.3	11.7	14.3	13	14	15.3	21	24.7	19	10.7	2	0	0	0	0
0	0	0	0	0	0	2.7	13.3	16.3	13.7	13.7	14	23.3	30.3	18.7	5.3	0.7	0	0	0	0
0	0	0	0	0	0	2.7	11.7	13.3	12.3	11.7	11.3	15.3	18.7	7.7	1	0	0	0	0	0
0	0	0	0	0	0.3	4	11	10.3	9	8	7.3	8	6.3	1.7	0	0	0	0	0	0
0	0	0	0	0	1.3	6	9.3	9.3	9	7	5.7	4.3	1.3	0	0	0	0	0	0	0
0	0	0	0	1	4.7	7	7.7	9.3	6.7	3.3	2.3	1	0	0	0	0	0	0	0	0
0	0	0	0.3	3.7	12.3	12	9	9.7	4.3	1.3	0.3	0	0	0	0	0	0	0	0	0
0	0	0	0.7	5	11.3	12.3	10.3	8.3	3	0.3	0	0	0	0	0	0	0	0	0	0
0	0	0	1	5	7.3	8	9	6.7	2	0.3	0	0	0	0	0	0	0	0	0	0
0	0	0.3	2.3	6.3	7.3	7.3	6.3	4.3	1	0	0	0	0	0	0	0	0	0	0	0
0	0	1.3	7	12	11.3	9.3	6.7	3.7	1.3	0	0	0	0	0	0	0	0	0	0	0
0	0.3	3.7	11	13	10.3	8.7	7	4.7	2.3	0.3	0	0	0	0	0	0	0	0	0	0
0	1.3	8.3	17.3	17	13.3	12	11.7	9	5.3	2	0.3	0	0	0	0	0	0	0	0	0
0	2	10.3	15.3	14.7	17.7	22	19.3	14.3	9.7	4.7	1.3	1	1.3	1.3	1.3	0.7	0	0	0	0
0	3	12.3	12	12.7	18.3	26.7	30.3	18	11.7	7.7	4	3.7	6.3	7.7	8.3	5.7	1.7	0.3	0	0
0	2	8.3	11	12.3	16.7	26	30.7	23.7	17.7	13.7	9	8	10	12.7	14.7	15.3	7.7	2	0.3	0
0	0.7	4.3	9	12.3	19.7	28.3	28.7	22.3	20.3	17	11.7	11.7	9.7	11	14	19.3	16.7	8.3	1.3	0
0	0.7	1	2	6	18	26.3	29	24	22	16.7	14.3	15	12	9.7	12.7	21	21.7	12.7	2.3	0
1	4	2	0.3	1.7	9.3	18.3	25.7	26.7	27	23.3	22.3	21.3	14.3	11	15.7	23.3	19.3	11	2	0
1	4.7	2.3	0.3	0.3	1.3	4.7	12.7	17.3	15.7	13	11	11.3	11.7	10.3	13.7	17	13	6.3	1	0
0.3	1	0.3	0	0	0	0.3	2	3.3	4	5	4.3	3.7	4	4	7.3	10.3	7.7	3	0.3	0
0	0	0	0.3	0.3	0	0	0	0.3	0.3	0.7	0.7	0.7	1	2.7	8	15.3	11.3	2.7	0.3	0
0	0	0	0	0	0	0.7	0.7	0.3	0	0	0	0.3	2.3	7.7	18.3	32.3	23.7	5.7	0.3	0
0	0	0	0	0	0.3	1.3	1.7	1	0.7	0.7	0.3	1	5	10	15	21	13.3	2.7	0	0
0	0	0	0	0	0	0.3	0.3	0.7	1.7	1.7	0.7	1	5	8.3	9.7	12.7	5	0.7	0	0
0	0	0	0	0	0	0	0	0	0.7	0.7	0.3	0.3	1.3	2.7	2.7	2.7	0.7	0	0	0
0	0	0	0	0	0	0	0	0	0	0	0	0	0	0.3	0.3	0	0	0	0	0
0	0	0	0	0	0	0	0	0	0	0	0	0	0	0	0	0	0	0	0	0
Frame 51 (102.00 ms)
0	0	0	0	0	0	0	0	0	0	0	0	0	0	0	0	0	0	0	0	0
0	0	0	0	0	0	0	0	0	0	0.7	0.7	0.7	1	0.7	0.3	0	0	0	0	0
0	0	0	0	0	0	0	0	0.3	2	4	4.3	4.7	5.7	5	2	0.3	0	0	0	0
0	0	0	0	0	0	0	0.3	2.7	7.3	8.7	8.7	8	10.3	11	7.7	2.3	0.3	0	0	0
0	0	0	0	0	0	0.3	2	7	11	16	13	10	11.3	14	12.3	4.7	0.7	0	0	0
0	0	0	0	0	0	1	6	11	12	15.3	13	12	13	14	12.7	3.7	0.3	0	0	0
0	0	0	0	0	0	2	11	13.7	12.3	13.3	14	15.3	19.7	18.3	12.7	3	0.3	0	0	0
0	0	0	0	0	0	2	10.7	13.7	12.7	13.7	15	20.3	24.3	19	10.7	2	0	0	0	0
0	0	0	0	0	0	2.3	12.3	16	13.3	13.3	13.7	22	30	18.7	5.3	0.7	0	0	0	0
0	0	0	0	0	0	2.3	11.3	13.3	12	11.7	11.3	15	18.7	7.7	1	0	0	0	0	0
0	0	0	0	0	0.3	3.7	10.7	10.3	9	8	7.3	8	6.3	1.7	0	0	0	0	0	0
0	0	0	0	0	1.3	5.7	9.3	9.7	9	7	5.7	4.3	1.3	0	0	0	0	0	0	0
0	0	0	0	0.7	4.3	7	8	9.3	6.7	3.3	2.3	1	0	0	0	0	0	0	0	0
0	0	0	0.3	3.3	12.3	11.7	9.3	9.7	4.3	1.3	0.3	0	0	0	0	0	0	0	0	0
0	0	0	0.7	4.7	11.3	12.3	10.3	8.3	3	0.3	0	0	0	0	0	0	0	0	0	0
0	0	0	1	5	7.3	8	9	7	2	0.3	0	0	0	0	0	0	0	0	0	0
0	0	0.3	2.3	6.3	7.3	7.7	7	4.7	1	0	0	0	0	0	0	0	0	0	0	0
0	0	1.3	7	11.7	11.3	9.3	7	4	1.3	0	0	0	0	0	0	0	0	0	0	0
0	0.3	3.7	11	12.7	10.3	9	7	4.7	2.3	0.3	0	0	0	0	0	0	0	0	0	0
0	1.3	8.3	17.3	17	13.3	12	11.7	9	5.3	2	0.3	0	0	0	0	0	0	0	0	0
0	2	10.3	15.3	14.7	17.7	22	19.3	14.3	9.7	4.7	1.7	1	1.3	1.3	1.3	0.7	0	0	0	0
0	3	12.3	12	12.7	18.3	26.7	30.3	18	11.7	7.7	4.3	4	6.3	7.7	8.7	6	1.7	0.3	0	0
0	2	8.3	11	12.3	16.7	26.3	31	23.7	17.7	13.7	9	8.3	10.3	13	15	16	8.3	2.3	0.3	0
0	0.7	4.3	9	12.3	19.7	28.3	29	22.3	20.3	17	12	12	10	11.3	14.3	20.3	17.7	8.7	1.3	0
0	1	1	2	6	18	26.3	29.3	24	22	17	14.3	15.3	12.3	10	13	22	22.3	13.3	2.7	0
1	4.3	2	0.3	1.7	9.3	18.7	26	27	27	23.7	22.7	21.7	14.3	11	16	24.7	20	11.3	2	0
1	4.7	2.3	0.3	0.3	1.3	4.7	12.7	17.3	15.7	13.3	11.3	11.7	11.7	10.3	14	17.7	13.7	6.7	1.3	0
0.3	1	0.3	0	0	0	0.3	2	3.3	4	5.3	4.3	3.7	4	4	7.7	10.7	8	3.3	0.3	0
0	0	0	0.3	0.7	0	0	0	0.3	0.3	0.7	0.7	0.7	1	2.7	8.3	16	11.7	3	0.3	0
0	0	0	0	0	0	0.7	0.7	0.3	0	0	0	0.3	2.7	8	19	34	25	6	0.3	0
0	0	0	0	0	0.3	1.3	1.7	1	0.7	0.7	0.3	1	5	10.3	15.7	22.3	14.3	3	0.3	0
0	0	0	0	0	0	0.3	0.3	0.7	1.7	2	0.7	1	5.3	8.3	10	13.3	5	0.7	0	0
0	0	0	0	0	0	0	0	0	0.7	0.7	0.3	0.3	1.3	2.7	2.7	2.7	0.7	0	0	0
0	0	0	0	0	0	0	0	0	0	0	0	0	0	0.3	0.3	0	0	0	0	0
0	0	0	0	0	0	0	0	0	0	0	0	0	0	0	0	0	0	0	0	0
Frame 52 (104.00 ms)
0	0	0	0	0	0	0	0	0	0	0	0	0	0	0	0	0	0	0	0	0
0	0	0	0	0	0	0	0	0	0	0.7	0.7	0.7	1	0.7	0.3	0	0	0	0	0
0	0	0	0	0	0	0	0	0.3	2	4	4.3	4.3	5.3	5	2	0.3	0	0	0	0
0	0	0	0	0	0	0	0.3	2.3	7	8.3	8.3	7.3	10	10.3	7.3	2.3	0.3	0	0	0
0	0	0	0	0	0	0	1.7	6.3	10.7	15.3	12.3	9.7	11	13.3	12	4.7	0.7	0	0	0
0	0	0	0	0	0	1	5.3	10.3	11.3	14.7	12.7	11.7	12.7	13.7	12.3	3.7	0.3	0	0	0
0	0	0	0	0	0	1.7	10	13	12	13	13.7	15.3	19	18	12.3	3	0.3	0	0	0
0	0	0	0	0	0	2	9.7	13.7	12.3	13.3	14.7	20	23	18.3	10.3	1.7	0	0	0	0
0	0	0	0	0	0	2.3	11.7	15.7	13	13	13.7	21.7	29.7	18.3	5	0.7	0	0	0	0
0	0	0	0	0	0	2.3	11	13	12	11.7	11.3	15	18.7	7.7	1.3	0	0	0	0	0
0	0	0	0	0	0.3	3.3	10.3	10.3	9	8	7.3	8	6.3	1.7	0	0	0	0	0	0
0	0	0	0	0	1.3	5.7	9.3	9.7	9	7	5.7	4.3	1.3	0	0	0	0	0	0	0
0	0	0	0	0.7	4.3	6.7	8	9.3	6.7	3.7	2.3	1	0	0	0	0	0	0	0	0
0	0	0	0.3	3.3	12.3	11.7	9.3	10	4.7	1.3	0.3	0	0	0	0	0	0	0	0	0
0	0	0	0.7	4.7	11.3	12.3	10.3	8.3	3	0.3	0	0	0	0	0	0	0	0	0	0
0	0	0	1	5	7.3	8	9.3	7	2.3	0.3	0	0	0	0	0	0	0	0	0	0
0	0	0.3	2.3	6.3	7.3	7.7	7	5	1.3	0	0	0	0	0	0	0	0	0	0	0
0	0	1.3	7	11.7	11.3	9.3	7.3	4.3	1.3	0	0	0	0	0	0	0	0	0	0	0
0	0.3	3.7	11	12.7	10.3	8.7	7	5	2.7	0.7	0	0	0	0	0	0	0	0	0	0
0	1	8	17.3	17	13.3	11.7	11.7	9.3	5.3	2	0.3	0	0	0	0	0	0	0	0	0
0	2	10.3	15	14.7	17.7	22	19.3	14.3	9.7	4.7	1.7	1	1.3	1.3	1.3	0.7	0	0	0	0
0	3	12.3	12	12.7	18.3	26.7	30.3	18.3	12	7.7	4.3	4.3	6.7	8	9	6.3	2	0.3	0	0
0	2	8	11	12.3	16.7	26.3	31	24.3	18	13.7	9.3	8.7	10.7	13.3	15.3	16.7	8.7	2.7	0.3	0
0	0.7	4.3	9	12.3	19.7	28.3	29	22.7	20.7	17	12	12.3	10.3	11.7	15	21.3	18.3	9	1.3	0
0	1	1	2	6	18	26.3	29.3	24.3	22	17	14.7	15.3	12.3	10.3	13.7	23	23.3	14	2.7	0
1	4.3	2	0.3	1.7	9.3	18.7	26	27	27	24	23	22	14.7	11.3	16.7	25	20.7	12	2.3	0
1	4.7	2.7	0.3	0.3	1.3	4.7	12.7	17.3	15.7	13.3	11.3	11.7	12	10.7	14.7	18.3	14	7	1.3	0
0.3	1	0.7	0	0	0	0.3	2	3.3	4	5.3	4.3	3.7	4	4.3	8	11.3	8.3	3.3	0.7	0
0	0	0	0.3	0.7	0	0	0	0.3	0.3	0.7	0.7	0.7	1	3	8.7	16.7	12.7	3.3	0.3	0
0	0	0	0	0	0	0.7	0.7	0.3	0	0	0	0.3	2.7	8.3	20	35.7	26.7	6.3	0.3	0
0	0	0	0	0	0.3	1.3	1.7	1	0.7	0.7	0.3	1	5	10.7	16.3	23.3	15	3.3	0.3	0
0	0	0	0	0	0	0.3	0.3	0.7	2	2	1	1.3	5.3	8.7	10.3	13.7	5.3	0.7	0	0
0	0	0	0	0	0	0	0	0	0.7	0.7	0.3	0.3	1.3	3	2.7	2.7	0.7	0	0	0
0	0	0	0	0	0	0	0	0	0	0	0	0	0	0.3	0.3	0	0	0	0	0
0	0	0	0	0	0	0	0	0	0	0	0	0	0	0	0	0	0	0	0	0
Frame 53 (106.00 ms)
0	0	0	0	0	0	0	0	0	0	0	0	0	0	0	0	0	0	0	0	0
0	0	0	0	0	0	0	0	0	0	0.7	0.7	0.7	1	0.7	0.3	0	0	0	0	0
0	0	0	0	0	0	0	0	0.3	1.7	3.7	4	4	5	4.7	2	0.3	0	0	0	0
0	0	0	0	0	0	0	0.3	2.3	6.7	8	7.7	7	9.7	10	7	2	0.3	0	0	0
0	0	0	0	0	0	0	1.7	6	10	14.7	11.7	9.3	10.7	13	11.7	4.3	0.7	0	0	0
0	0	0	0	0	0	0.7	4.7	9.3	11	14	12	11	12.7	13.3	12.3	3.3	0.3	0	0	0
0	0	0	0	0	0	1.3	8.7	12	11.3	12.3	13.3	14.7	18.7	18	12.3	2.7	0	0	0	0
0	0	0	0	0	0	1.7	8.7	12.7	11.7	13	14.7	19.7	22.7	18	10.3	1.7	0	0	0	0
0	0	0	0	0	0	2	11	15	12.7	13	13.3	20.7	29.3	18.3	5.3	0.7	0	0	0	0
0	0	0	0	0	0	2.3	10.3	12.7	12	11.7	11.3	14.7	18.3	7.7	1.3	0	0	0	0	0
0	0	0	0	0	0.3	3.3	10.3	10.3	9	8	7.3	8	6.3	1.7	0	0	0	0	0	0
0	0	0	0	0	1	5.7	9.3	9.3	9	7	5.7	4.3	1.3	0	0	0	0	0	0	0
0	0	0	0	0.7	4	6.7	8	9	6.7	3.7	2.3	1	0	0	0	0	0	0	0	0
0	0	0	0.3	3	11.7	11.7	9	9.7	4.7	1.3	0.3	0	0	0	0	0	0	0	0	0
0	0	0	0.7	4.7	11	12.3	10.3	8.3	3.3	0.3	0	0	0	0	0	0	0	0	0	0
0	0	0	1	5	7.3	8	9.3	7	2.3	0.3	0	0	0	0	0	0	0	0	0	0
0	0	0.3	2.3	6.3	7.3	7.7	7	5	1.3	0	0	0	0	0	0	0	0	0	0	0
0	0	1.3	7	11.7	11.3	9.3	7.3	4.3	1.7	0.3	0	0	0	0	0	0	0	0	0	0
0	0.3	3.3	11	12.7	10.3	8.7	7	5	2.7	0.7	0	0	0	0	0	0	0	0	0	0
0	1	8	17	17	13.3	11.7	12	9.3	5.3	2	0.3	0	0	0	0	0	0	0	0	0
0	1.7	10.3	15	14.7	17.7	22	20	14.7	9.7	4.7	1.7	1	1.3	1.3	1.7	0.7	0	0	0	0
0	3	12	12	12.7	18.3	26.7	30.7	18.3	12	7.7	4.3	4.3	7	8.3	9.3	6.7	2	0.3	0	0
0	2	8	11	12.3	16.7	26.7	31.7	24.3	18	14	9.3	8.7	10.7	14	16	17.3	9	2.7	0.3	0
0	0.7	4.3	9	12.3	19.7	28.7	29.3	23	20.7	17.3	12.3	12.7	10.7	12	15.7	22	19	9.7	1.7	0
0	1	1	2	5.7	18	26.3	29.3	24.3	22.3	17.3	15	15.7	12.7	10.7	14.3	24	24	14.7	3	0
1	4.3	2	0.3	1.7	9.3	18.7	26.3	27	27	24.3	23	22	15	12	17.3	26	21.3	12.7	2.3	0
1	4.7	2.7	0.3	0.3	1.7	5	12.7	17.3	15.7	13.7	11.7	11.7	12.3	11.3	15.3	19	14.7	7.3	1.3	0
0.3	1	0.7	0	0	0	0.3	2	3.3	4	5.3	4.3	3.7	4	4.7	8.3	11.7	8.7	3.7	0.7	0
0	0	0	0.3	0.7	0	0	0	0.3	0.3	0.7	0.7	0.7	1	3.3	9.3	17.3	13	3.3	0.3	0
0	0	0	0	0	0	0.7	0.7	0.3	0	0	0	0.3	2.7	8.7	21	37.7	27.7	6.7	0.3	0
0	0	0	0	0	0.3	1.7	2	1	0.7	0.7	0.3	1	5.3	11	17.3	24.7	15.7	3.3	0.3	0
0	0	0	0	0	0	0.3	0.3	0.7	2.3	2.3	1	1.3	5.3	9	10.7	14.3	5.7	0.7	0	0
0	0	0	0	0	0	0	0	0.3	1	1	0.3	0.3	1.3	3	3	2.7	0.7	0	0	0
0	0	0	0	0	0	0	0	0	0	0	0	0	0	0.3	0.3	0	0	0	0	0
0	0	0	0	0	0	0	0	0	0	0	0	0	0	0	0	0	0	0	0	0
Frame 54 (108.00 ms)
0	0	0	0	0	0	0	0	0	0	0	0	0	0	0	0	0	0	0	0	0
0	0	0	0	0	0	0	0	0	0	0.7	0.7	0.7	1	0.7	0.3	0	0	0	0	0
0	0	0	0	0	0	0	0	0.3	1.7	3.3	3.7	4	5	4.3	2	0.3	0	0	0	0
0	0	0	0	0	0	0	0.3	2	6	7.3	7	6.7	9	9.3	6.7	2	0.3	0	0	0
0	0	0	0	0	0	0	1.3	5.3	9.3	13.7	11	8.7	10	12.7	11.3	4.3	0.7	0	0	0
0	0	0	0	0	0	0.7	4.3	9	10.3	13	11.3	10.7	12	13	12	3.3	0.3	0	0	0
0	0	0	0	0	0	1.3	8	11.3	11	12	13	14.3	18	17.3	12	2.7	0	0	0	0
0	0	0	0	0	0	1.3	8	12.3	11.3	12.3	14	18.7	21.3	17.7	10	1.7	0	0	0	0
0	0	0	0	0	0	1.7	10	14.7	12.3	12.3	13	19.7	27	17.7	5	0.7	0	0	0	0
0	0	0	0	0	0	2	9.7	12.3	11.7	11	10.7	14	17.7	7.3	1	0	0	0	0	0
0	0	0	0	0	0.3	3.3	10.3	10	8.7	7.7	6.7	7.7	6	1.3	0	0	0	0	0	0
0	0	0	0	0	1	5.3	9.3	9.3	9	7	5.7	4.3	1.3	0	0	0	0	0	0	0
0	0	0	0	0.7	4	6.7	7.7	9	6.7	3.7	2.3	1	0	0	0	0	0	0	0	0
0	0	0	0.3	3	11.7	11.7	9	9.7	4.7	1.3	0.3	0	0	0	0	0	0	0	0	0
0	0	0	0.7	4.7	11	12.3	10.3	8.3	3.3	0.3	0	0	0	0	0	0	0	0	0	0
0	0	0	1	5	7.3	8	9.3	7	2.3	0.3	0	0	0	0	0	0	0	0	0	0
0	0	0.3	2.3	6.3	7.3	7.7	7	5	1.3	0	0	0	0	0	0	0	0	0	0	0
0	0	1.3	7	11.7	11.3	9.3	7.3	4.3	1.7	0.3	0	0	0	0	0	0	0	0	0	0
0	0.3	3.3	11	12.7	10.3	9	7.3	5	2.7	0.7	0	0	0	0	0	0	0	0	0	0
0	1	8	17	17	13.3	11.7	12	9.3	5.3	2.3	0.3	0	0	0	0	0	0	0	0	0
0	1.7	10	15	14.7	17.7	22	20	14.7	10	5	1.7	1	1.3	1.3	1.7	1	0.3	0	0	0
0	3	12	12	12.3	18.3	26.7	31	18.3	12.3	8	4.3	4.3	7	8.7	9.7	7	2	0.3	0	0
0	2	7.7	11	12.3	16.7	27	32	24.7	18.3	14	9.7	9	11	14.3	16.3	18	9.3	2.7	0.3	0
0	0.7	4	8.7	12.3	19.7	29	29.3	23	21	17.3	12.3	12.7	11	12.3	16	22.7	20	10	1.7	0
0	1	1	2	5.7	18	26.7	29.7	24.3	22.7	17.3	15	16	13	10.7	14.7	24.3	25	15.7	3.3	0
1	4.3	2	0.3	1.7	9.3	18.7	26.3	27.3	27.7	24.3	23.3	22.7	15.3	12.3	18	26.7	22.3	13.3	2.7	0
1	4.7	2.7	0.3	0.3	1.7	5	12.7	17.7	16	13.7	11.7	12	12.7	11.3	16	19.7	15.3	8	1.7	0
0.3	1	0.7	0	0	0	0.3	2	3.7	4.3	5.7	4.7	3.7	4.3	4.7	8.7	12.3	9	4	0.7	0
0	0	0	0.3	0.7	0	0	0	0.3	0.3	0.7	0.7	0.7	1	3.3	9.7	18.3	13.7	3.7	0.3	0
0	0	0	0	0	0	0.7	1	0.3	0	0	0	0.3	2.7	9	22	39.7	29	7	0.7	0
0	0	0	0	0	0.3	1.7	2	1	0.7	0.7	0.3	1	5.3	11.3	18	25.7	16.3	3.7	0.3	0
0	0	0	0	0	0	0.3	0.3	0.7	2.3	2.7	1	1.3	5.7	9.3	11	14.7	6	0.7	0	0
0	0	0	0	0	0	0	0	0.3	1	1	0.3	0.3	1.3	3	3	2.7	1	0	0	0
0	0	0	0	0	0	0	0	0	0	0	0	0	0	0.3	0.3	0	0	0	0	0
0	0	0	0	0	0	0	0	0	0	0	0	0	0	0	0	0	0	0	0	0
Frame 55 (110.00 ms)
0	0	0	0	0	0	0	0	0	0	0	0	0	0	0	0	0	0	0	0	0
0	0	0	0	0	0	0	0	0	0	0.7	0.7	0.7	1	0.7	0.3	0	0	0	0	0
0	0	0	0	0	0	0	0	0.3	1.7	3.3	3.3	3.7	4.7	4.3	2	0.3	0	0	0	0
0	0	0	0	0	0	0	0.3	2	5.7	7	6.7	6.3	8.7	9	6.7	1.7	0	0	0	0
0	0	0	0	0	0	0	1	5	8.7	13	10.3	8	9.3	12	10.7	3.7	0.3	0	0	0
0	0	0	0	0	0	0.7	4	8	9.7	12.3	10.7	9.7	11.3	12.7	11.3	3	0.3	0	0	0
0	0	0	0	0	0	1.3	7.3	10.7	10.3	11	12.3	13.3	17.3	17	11.7	2.3	0	0	0	0
0	0	0	0	0	0	1.3	7.3	11.7	10.7	11.3	13.7	17.7	20.3	17	9.7	1.7	0	0	0	0
[truncated: 8,239 more rows]
