# Supplementary material for: Similarity of Center of Pressure Progression during Walking and Jogging of Anterior Cruciate Ligament Deficient Patients
Source: PLoS One. 2017 Jan 10;12(1):e0169421. doi: 10.1371/journal.pone.0169421 (PMC5224873; doi:10.1371/journal.pone.0169421)
Supplement: S1 Dataset — (ZIP) [file pone.0169421.s001.zip › partial plantar pressure data sent to PLOS-remove name and data/01. Part of the 64 unilateral ACLD subjects/jog/05/05 - run_3' - Dyn.txt]

Scanning speed; for the left foot: 500.00 Hertz, for the right foot: 500.00 Hertz
Left foot data
Left rectangle position
Rectangle bottom
47
Rectangle left
17
Rectangle width
21
Rectangle height
35
Frame 0 (0.00 ms)
0	0	0	0	0	0	0	0	0	0	0	0	0	0	0	0	0	0	0	0	0
0	0	0	0	0	0	0	0	0	0	0	0.3	0.3	0	0	0	0	0	0	0	0
0	0	0	0	0	0	0	0	0	0	0	0.3	0.3	0	0	0	0	0	0	0	0
0	0	0	0	0	0	0	0	0	0	0	0	0	0	0	0	0	0	0	0	0
0	0	0	0	0	0	0	0	0	0	0	0	0	0	0	0	0	0	0	0	0
0	0	0	0	0	0	0	0	0	0	0	0	0	0	0	0	0	0	0	0	0
0	0	0	0	0	0	0	0	0	0	0	0	0	0	0	0	0	0	0	0	0
0	0	0	0	0	0	0	0	0	0	0	0	0	0	0	0	0	0	0	0	0
0	0	0	0	0	0	0	0	0	0	0	0	0	0	0	0	0	0	0	0	0
0	0	0	0	0	0	0	0	0	0	0	0	0	0	0	0	0	0	0	0	0
0	0	0	0	0	0	0	0	0	0	0	0	0	0	0	0	0	0	0	0	0
0	0	0	0	0	0	0	0	0	0	0	0	0	0	0	0	0	0	0	0	0
0	0	0	0	0	0	0	0	0	0	0	0	0	0	0	0	0	0	0	0	0
0	0	0	0	0	0	0	0	0	0	0	0	0	0	0	0	0	0	0	0	0
0	0	0	0	0	0	0	0	0	0	0	0	0	0	0	0	0	0	0	0	0
0	0	0	0	0	0	0	0	0	0	0	0	0	0	0	0	0	0	0	0	0
0	0	0	0	0	0	0	0	0	0	0	0	0	0	0	0	0	0	0	0	0
0	0	0	0	0	0	0	0	0	0	0	0	0	0	0	0	0	0	0	0	0
0	0	0	0	0	0	0	0	0	0	0	0	0	0	0	0	0	0	0	0	0
0	0	0	0	0	0	0	0	0	0	0	0	0	0	0	0	0	0	0	0	0
0	0	0	0	0	0	0	0	0	0	0	0	0	0	0	0	0	0	0	0	0
0	0	0	0	0	0	0	0	0	0	0	0	0	0	0	0	0	0	0	0	0
0	0	0	0	0	0	0	0	0	0	0	0	0	0	0	0	0	0	0	0	0
0	0	0	0	0	0	0	0	0	0	0	0	0	0	0	0	0	0	0	0	0
0	0	0	0	0	0	0	0	0	0	0	0	0	0	0	0	0	0	0	0	0
0	0	0	0	0	0	0	0	0	0	0	0	0	0	0	0	0	0	0	0	0
0	0	0	0	0	0	0	0	0	0	0	0	0	0	0	0	0	0	0	0	0
0	0	0	0	0	0	0	0	0	0	0	0	0	0	0	0	0	0	0	0	0
0	0	0	0	0	0	0	0	0	0	0	0	0	0	0	0	0	0	0	0	0
0	0	0	0	0	0	0	0	0	0	0	0	0	0	0	0	0	0	0	0	0
0	0	0	0	0	0	0	0	0	0	0	0	0	0	0	0	0	0	0	0	0
0	0	0	0	0	0	0	0	0	0	0	0	0	0	0	0	0	0	0	0	0
0	0	0	0	0	0	0	0	0	0	0	0	0	0	0	0	0	0	0	0	0
0	0	0	0	0	0	0	0	0	0	0	0	0	0	0	0	0	0	0	0	0
0	0	0	0	0	0	0	0	0	0	0	0	0	0	0	0	0	0	0	0	0
Frame 1 (2.00 ms)
0	0	0	0	0	0	0	0	0	0	0	0	0.3	0	0	0	0	0	0	0	0
0	0	0	0	0	0	0	0	0	0.3	0.7	0.7	1	0.3	0	0	0	0	0	0	0
0	0	0	0	0	0	0	0	0.3	0.3	0.7	1	1	0.7	0	0	0	0	0	0	0
0	0	0	0	0	0	0	0	0.3	0.3	0.3	0.7	0.7	0.3	0	0	0	0	0	0	0
0	0	0	0	0	0	0	0	0	0.3	0.3	0.3	0.3	0	0	0	0	0	0	0	0
0	0	0	0	0	0	0	0	0	0	0	0	0	0	0	0	0	0	0	0	0
0	0	0	0	0	0	0	0	0	0	0	0	0	0	0	0	0	0	0	0	0
0	0	0	0	0	0	0	0	0	0	0	0	0	0	0	0	0	0	0	0	0
0	0	0	0	0	0	0	0	0	0	0	0	0	0	0	0	0	0	0	0	0
0	0	0	0	0	0	0	0	0	0	0	0	0	0	0	0	0	0	0	0	0
0	0	0	0	0	0	0	0	0	0	0	0	0	0	0	0	0	0	0	0	0
0	0	0	0	0	0	0	0	0	0	0	0	0	0	0	0	0	0	0	0	0
0	0	0	0	0	0	0	0	0	0	0	0	0	0	0	0	0	0	0	0	0
0	0	0	0	0	0	0	0	0	0	0	0	0	0	0	0	0	0	0	0	0
0	0	0	0	0	0	0	0	0	0	0	0	0	0	0	0	0	0	0	0	0
0	0	0	0	0	0	0	0	0	0	0	0	0	0	0	0	0	0	0	0	0
0	0	0	0	0	0	0	0	0	0	0	0	0	0	0	0	0	0	0	0	0
0	0	0	0	0	0	0	0	0	0	0	0	0	0	0	0	0	0	0	0	0
0	0	0	0	0	0	0	0	0	0	0	0	0	0	0	0	0	0	0	0	0
0	0	0	0	0	0	0	0	0	0	0	0	0	0	0	0	0	0	0	0	0
0	0	0	0	0	0	0	0	0	0	0	0	0	0	0	0	0	0	0	0	0
0	0	0	0	0	0	0	0	0	0	0	0	0	0	0	0	0	0	0	0	0
0	0	0	0	0	0	0	0	0	0	0	0	0	0	0	0	0	0	0	0	0
0	0	0	0	0	0	0	0	0	0	0	0	0	0	0	0	0	0	0	0	0
0	0	0	0	0	0	0	0	0	0	0	0	0	0	0	0	0	0	0	0	0
0	0	0	0	0	0	0	0	0	0	0	0	0	0	0	0	0	0	0	0	0
0	0	0	0	0	0	0	0	0	0	0	0	0	0	0	0	0	0	0	0	0
0	0	0	0	0	0	0	0	0	0	0	0	0	0	0	0	0	0	0	0	0
0	0	0	0	0	0	0	0	0	0	0	0	0	0	0	0	0	0	0	0	0
0	0	0	0	0	0	0	0	0	0	0	0	0	0	0	0	0	0	0	0	0
0	0	0	0	0	0	0	0	0	0	0	0	0	0	0	0	0	0	0	0	0
0	0	0	0	0	0	0	0	0	0	0	0	0	0	0	0	0	0	0	0	0
0	0	0	0	0	0	0	0	0	0	0	0	0	0	0	0	0	0	0	0	0
0	0	0	0	0	0	0	0	0	0	0	0	0	0	0	0	0	0	0	0	0
0	0	0	0	0	0	0	0	0	0	0	0	0	0	0	0	0	0	0	0	0
Frame 2 (4.00 ms)
0	0	0	0	0	0	0	0	0	0.3	0.3	0.7	0.7	0.3	0	0	0	0	0	0	0
0	0	0	0	0	0	0	0	0.7	1.7	2.3	3.3	4.3	2.3	0.3	0	0	0	0	0	0
0	0	0	0	0	0	0	0.7	2.3	2.3	2.3	3.7	4.3	3.3	0.7	0	0	0	0	0	0
0	0	0	0	0	0	0	1	2	2	1.7	2.7	3	2.3	0.7	0	0	0	0	0	0
0	0	0	0	0	0	0	0.7	1.3	1.7	1.7	1.7	2	1.3	0.3	0	0	0	0	0	0
0	0	0	0	0	0	0	0.3	0.3	0.7	0.7	0.7	0.7	0.3	0	0	0	0	0	0	0
0	0	0	0	0	0	0	0	0	0	0	0	0	0	0	0	0	0	0	0	0
0	0	0	0	0	0	0	0	0	0	0	0	0	0	0	0	0	0	0	0	0
0	0	0	0	0	0	0	0	0	0	0	0	0	0	0	0	0	0	0	0	0
0	0	0	0	0	0	0	0	0	0	0	0	0	0	0	0	0	0	0	0	0
0	0	0	0	0	0	0	0	0	0	0	0	0	0	0	0	0	0	0	0	0
0	0	0	0	0	0	0	0	0	0	0	0	0	0	0	0	0	0	0	0	0
0	0	0	0	0	0	0	0	0	0	0	0	0	0	0	0	0	0	0	0	0
0	0	0	0	0	0	0	0	0	0	0	0	0	0	0	0	0	0	0	0	0
0	0	0	0	0	0	0	0	0	0	0	0	0	0	0	0	0	0	0	0	0
0	0	0	0	0	0	0	0	0	0	0	0	0	0	0	0	0	0	0	0	0
0	0	0	0	0	0	0	0	0	0	0	0	0	0	0	0	0	0	0	0	0
0	0	0	0	0	0	0	0	0	0	0	0	0	0	0	0	0	0	0	0	0
0	0	0	0	0	0	0	0	0	0	0	0	0	0	0	0	0	0	0	0	0
0	0	0	0	0	0	0	0	0	0	0	0	0	0	0	0	0	0	0	0	0
0	0	0	0	0	0	0	0	0	0	0	0	0	0	0	0	0	0	0	0	0
0	0	0	0	0	0	0	0	0	0	0	0	0	0	0	0	0	0	0	0	0
0	0	0	0	0	0	0	0	0	0	0	0	0	0	0	0	0	0	0	0	0
0	0	0	0	0	0	0	0	0	0	0	0	0	0	0	0	0	0	0	0	0
0	0	0	0	0	0	0	0	0	0	0	0	0	0	0	0	0	0	0	0	0
0	0	0	0	0	0	0	0	0	0	0	0	0	0	0	0	0	0	0	0	0
0	0	0	0	0	0	0	0	0	0	0	0	0	0	0	0	0	0	0	0	0
0	0	0	0	0	0	0	0	0	0	0	0	0	0	0	0	0	0	0	0	0
0	0	0	0	0	0	0	0	0	0	0	0	0	0	0	0	0	0	0	0	0
0	0	0	0	0	0	0	0	0	0	0	0	0	0	0	0	0	0	0	0	0
0	0	0	0	0	0	0	0	0	0	0	0	0	0	0	0	0	0	0	0	0
0	0	0	0	0	0	0	0	0	0	0	0	0	0	0	0	0	0	0	0	0
0	0	0	0	0	0	0	0	0	0	0	0	0	0	0	0	0	0	0	0	0
0	0	0	0	0	0	0	0	0	0	0	0	0	0	0	0	0	0	0	0	0
0	0	0	0	0	0	0	0	0	0	0	0	0	0	0	0	0	0	0	0	0
Frame 3 (6.00 ms)
0	0	0	0	0	0	0	0	0.3	1	1.7	2.7	3.7	2.3	0.7	0	0	0	0	0	0
0	0	0	0	0	0	0	1	3.3	6	7.7	12.7	17	13	3	0.3	0	0	0	0	0
0	0	0	0	0	0	0.7	3.7	9	9.3	9.3	12	14.3	14.7	5	0.7	0	0	0	0	0
0	0	0	0	0	0	1.3	5.3	9	8	7.7	9.3	11.7	11.7	4.3	0.7	0	0	0	0	0
0	0	0	0	0	0.3	1.7	4.7	7	7.3	6.7	7.7	10	7.7	2.3	0.3	0	0	0	0	0
0	0	0	0	0	0	0.7	2	3	3.3	3.3	4	4.3	2.7	0.7	0	0	0	0	0	0
0	0	0	0	0	0	0	0.3	0.7	1	1	1	0.7	0.3	0	0	0	0	0	0	0
0	0	0	0	0	0	0	0	0	0	0	0	0	0	0	0	0	0	0	0	0
0	0	0	0	0	0	0	0	0	0	0	0	0	0	0	0	0	0	0	0	0
0	0	0	0	0	0	0	0	0	0	0	0	0	0	0	0	0	0	0	0	0
0	0	0	0	0	0	0	0	0	0	0	0	0	0	0	0	0	0	0	0	0
0	0	0	0	0	0	0	0	0	0	0	0	0	0	0	0	0	0	0	0	0
0	0	0	0	0	0	0	0	0	0	0	0	0	0	0	0	0	0	0	0	0
0	0	0	0	0	0	0	0	0	0	0	0	0	0	0	0	0	0	0	0	0
0	0	0	0	0	0	0	0	0	0	0	0	0	0	0	0	0	0	0	0	0
0	0	0	0	0	0	0	0	0	0	0	0	0	0	0	0	0	0	0	0	0
0	0	0	0	0	0	0	0	0	0	0	0	0	0	0	0	0	0	0	0	0
0	0	0	0	0	0	0	0	0	0	0	0	0	0	0	0	0	0	0	0	0
0	0	0	0	0	0	0	0	0	0	0	0	0	0	0	0	0	0	0	0	0
0	0	0	0	0	0	0	0	0	0	0	0	0	0	0	0	0	0	0	0	0
0	0	0	0	0	0	0	0	0	0	0	0	0	0	0	0	0	0	0	0	0
0	0	0	0	0	0	0	0	0	0	0	0	0	0	0	0	0	0	0	0	0
0	0	0	0	0	0	0	0	0	0	0	0	0	0	0	0	0	0	0	0	0
0	0	0	0	0	0	0	0	0	0	0	0	0	0	0	0	0	0	0	0	0
0	0	0	0	0	0	0	0	0	0	0	0	0	0	0	0	0	0	0	0	0
0	0	0	0	0	0	0	0	0	0	0	0	0	0	0	0	0	0	0	0	0
0	0	0	0	0	0	0	0	0	0	0	0	0	0	0	0	0	0	0	0	0
0	0	0	0	0	0	0	0	0	0	0	0	0	0	0	0	0	0	0	0	0
0	0	0	0	0	0	0	0	0	0	0	0	0	0	0	0	0	0	0	0	0
0	0	0	0	0	0	0	0	0	0	0	0	0	0	0	0	0	0	0	0	0
0	0	0	0	0	0	0	0	0	0	0	0	0	0	0	0	0	0	0	0	0
0	0	0	0	0	0	0	0	0	0	0	0	0	0	0	0	0	0	0	0	0
0	0	0	0	0	0	0	0	0	0	0	0	0	0	0	0	0	0	0	0	0
0	0	0	0	0	0	0	0	0	0	0	0	0	0	0	0	0	0	0	0	0
0	0	0	0	0	0	0	0	0	0	0	0	0	0	0	0	0	0	0	0	0
Frame 4 (8.00 ms)
0	0	0	0	0	0	0	0.3	1	2	3.7	6.3	7.7	6	1.7	0	0	0	0	0	0
0	0	0	0	0	0	0.3	2.3	9	13.3	17.3	28	36.3	32.3	9.7	1	0	0	0	0	0
0	0	0	0	0	0	1.3	9.3	21.7	22.7	21.7	26.3	31.3	35	15	3	0.3	0	0	0	0
0	0	0	0	0	0.3	4.3	14.7	21	19.3	19.3	22	28	30.7	14.7	3.3	0.3	0	0	0	0
0	0	0	0	0	0.7	5.7	14.3	19	18.7	17.3	17.7	24.3	22.3	9.7	2	0	0	0	0	0
0	0	0	0	0	0.3	3	7.3	9.7	9	8.3	9.7	12.7	9.7	3.3	0.3	0	0	0	0	0
0	0	0	0	0	0	0.7	2.3	3.7	3.7	3.3	3	3.7	2	0.7	0	0	0	0	0	0
0	0	0	0	0	0	0	0.3	0.7	0.7	0.7	0.3	0.3	0.3	0	0	0	0	0	0	0
0	0	0	0	0	0	0	0	0	0	0	0	0	0	0	0	0	0	0	0	0
0	0	0	0	0	0	0	0	0	0	0	0	0	0	0	0	0	0	0	0	0
0	0	0	0	0	0	0	0	0	0	0	0	0	0	0	0	0	0	0	0	0
0	0	0	0	0	0	0	0	0	0	0	0	0	0	0	0	0	0	0	0	0
0	0	0	0	0	0	0	0	0	0	0	0	0	0	0	0	0	0	0	0	0
0	0	0	0	0	0	0	0	0	0	0	0	0	0	0	0	0	0	0	0	0
0	0	0	0	0	0	0	0	0	0	0	0	0	0	0	0	0	0	0	0	0
0	0	0	0	0	0	0	0	0	0	0	0	0	0	0	0	0	0	0	0	0
0	0	0	0	0	0	0	0	0	0	0	0	0	0	0	0	0	0	0	0	0
0	0	0	0	0	0	0	0	0	0	0	0	0	0	0	0	0	0	0	0	0
0	0	0	0	0	0	0	0	0	0	0	0	0	0	0	0	0	0	0	0	0
0	0	0	0	0	0	0	0	0	0	0	0	0	0	0	0	0	0	0	0	0
0	0	0	0	0	0	0	0	0	0	0	0	0	0	0	0	0	0	0	0	0
0	0	0	0	0	0	0	0	0	0	0	0	0	0	0	0	0	0	0	0	0
0	0	0	0	0	0	0	0	0	0	0	0	0	0	0	0	0	0	0	0	0
0	0	0	0	0	0	0	0	0	0	0	0	0	0	0	0	0	0	0	0	0
0	0	0	0	0	0	0	0	0	0	0	0	0	0	0	0	0	0	0	0	0
0	0	0	0	0	0	0	0	0	0	0	0	0	0	0	0	0	0	0	0	0
0	0	0	0	0	0	0	0	0	0	0	0	0	0	0	0	0	0	0	0	0
0	0	0	0	0	0	0	0	0	0	0	0	0	0	0	0	0	0	0	0	0
0	0	0	0	0	0	0	0	0	0	0	0	0	0	0	0	0	0	0	0	0
0	0	0	0	0	0	0	0	0	0	0	0	0	0	0	0	0	0	0	0	0
0	0	0	0	0	0	0	0	0	0	0	0	0	0	0	0	0	0	0	0	0
0	0	0	0	0	0	0	0	0	0	0	0	0	0	0	0	0	0	0	0	0
0	0	0	0	0	0	0	0	0	0	0	0	0	0	0	0	0	0	0	0	0
0	0	0	0	0	0	0	0	0	0	0	0	0	0	0	0	0	0	0	0	0
0	0	0	0	0	0	0	0	0	0	0	0	0	0	0	0	0	0	0	0	0
Frame 5 (10.00 ms)
0	0	0	0	0	0	0	0.3	1.7	3	5	8.7	11	9.3	2.7	0.3	0	0	0	0	0
0	0	0	0	0	0	0.3	3.7	13.3	19.7	25.3	40.7	51	48	16.3	2.3	0.3	0	0	0	0
0	0	0	0	0	0	2.7	15	33.3	35	33	39	45.7	52.7	26.3	7	0.7	0	0	0	0
0	0	0	0	0	1	8	24.3	33.3	31.3	31	34.3	42.7	48.7	27	8.7	1	0	0	0	0
0	0	0	0	0	1.7	11.3	25	32.3	31.3	30	29.7	39.7	37	19	5.7	0.7	0	0	0	0
0	0	0	0	0	1	6.3	13	17	15.3	14.7	17	23.7	19.7	8.7	2	0	0	0	0	0
0	0	0	0	0	0.3	2	6.3	8	6.7	7.3	7	9.3	6	2	0.3	0	0	0	0	0
0	0	0	0	0	0	0.3	1.3	1.7	1.7	2	1.3	1.3	0.7	0	0	0	0	0	0	0
0	0	0	0	0	0	0	0	0	0	0	0	0	0	0	0	0	0	0	0	0
0	0	0	0	0	0	0	0	0	0	0	0	0	0	0	0	0	0	0	0	0
0	0	0	0	0	0	0	0	0	0	0	0	0	0	0	0	0	0	0	0	0
0	0	0	0	0	0	0	0	0	0	0	0	0	0	0	0	0	0	0	0	0
0	0	0	0	0	0	0	0	0	0	0	0	0	0	0	0	0	0	0	0	0
0	0	0	0	0	0	0	0	0	0	0	0	0	0	0	0	0	0	0	0	0
0	0	0	0	0	0	0	0	0	0	0	0	0	0	0	0	0	0	0	0	0
0	0	0	0	0	0	0	0	0	0	0	0	0	0	0	0	0	0	0	0	0
0	0	0	0	0	0	0	0	0	0	0	0	0	0	0	0	0	0	0	0	0
0	0	0	0	0	0	0	0	0	0	0	0	0	0	0	0	0	0	0	0	0
0	0	0	0	0	0	0	0	0	0	0	0	0	0	0	0	0	0	0	0	0
0	0	0	0	0	0	0	0	0	0	0	0	0	0	0	0	0	0	0	0	0
0	0	0	0	0	0	0	0	0	0	0	0	0	0	0	0	0	0	0	0	0
0	0	0	0	0	0	0	0	0	0	0	0	0	0	0	0	0	0	0	0	0
0	0	0	0	0	0	0	0	0	0	0	0	0	0	0	0	0	0	0	0	0
0	0	0	0	0	0	0	0	0	0	0	0	0	0	0	0	0	0	0	0	0
0	0	0	0	0	0	0	0	0	0	0	0	0	0	0	0	0	0	0	0	0
0	0	0	0	0	0	0	0	0	0	0	0	0	0	0	0	0	0	0	0	0
0	0	0	0	0	0	0	0	0	0	0	0	0	0	0	0	0	0	0	0	0
0	0	0	0	0	0	0	0	0	0	0	0	0	0	0	0	0	0	0	0	0
0	0	0	0	0	0	0	0	0	0	0	0	0	0	0	0	0	0	0	0	0
0	0	0	0	0	0	0	0	0	0	0	0	0	0	0	0	0	0	0	0	0
0	0	0	0	0	0	0	0	0	0	0	0	0	0	0	0	0	0	0	0	0
0	0	0	0	0	0	0	0	0	0	0	0	0	0	0	0	0	0	0	0	0
0	0	0	0	0	0	0	0	0	0	0	0	0	0	0	0	0	0	0	0	0
0	0	0	0	0	0	0	0	0	0	0	0	0	0	0	0	0	0	0	0	0
0	0	0	0	0	0	0	0	0	0	0	0	0	0	0	0	0	0	0	0	0
Frame 6 (12.00 ms)
0	0	0	0	0	0	0	0.3	1.7	3.3	5	9.3	12	10	3.3	0.3	0	0	0	0	0
0	0	0	0	0	0	0.3	4	14.7	21.3	26.7	42.3	53.3	51	19.7	3.7	0.3	0	0	0	0
0	0	0	0	0	0	3	17.3	37.7	39.3	36.7	43	49.3	58	30.7	9.7	1.3	0	0	0	0
0	0	0	0	0	1	9.7	29	38.7	36.3	35.7	39	49	56	33	12.3	1.7	0	0	0	0
0	0	0	0	0	2	14.7	30.7	39	37.7	36	35.3	47.7	44.7	24.7	9	1.3	0	0	0	0
0	0	0	0	0	1.3	8.7	16.3	21.7	19	18.7	21.7	30.7	26.3	13	3.3	0.3	0	0	0	0
0	0	0	0	0	0.3	3.3	8.3	10.3	9	10	9.7	13.3	11	3.7	0.7	0	0	0	0	0
0	0	0	0	0	0	0.7	2	3.3	4	3.7	2.3	2.3	1.7	0.3	0	0	0	0	0	0
0	0	0	0	0	0	0	0.3	0.3	0.7	0.3	0.3	0	0	0	0	0	0	0	0	0
0	0	0	0	0	0	0	0	0	0	0	0	0	0	0	0	0	0	0	0	0
0	0	0	0	0	0	0	0	0	0	0	0	0	0	0	0	0	0	0	0	0
0	0	0	0	0	0	0	0	0	0	0	0	0	0	0	0	0	0	0	0	0
0	0	0	0	0	0	0	0	0	0	0	0	0	0	0	0	0	0	0	0	0
0	0	0	0	0	0	0	0	0	0	0	0	0	0	0	0	0	0	0	0	0
0	0	0	0	0	0	0	0	0	0	0	0	0	0	0	0	0	0	0	0	0
0	0	0	0	0	0	0	0	0	0	0	0	0	0	0	0	0	0	0	0	0
0	0	0	0	0	0	0	0	0	0	0	0	0	0	0	0	0	0	0	0	0
0	0	0	0	0	0	0	0	0	0	0	0	0	0	0	0	0	0	0	0	0
0	0	0	0	0	0	0	0	0	0	0	0	0	0	0	0	0	0	0	0	0
0	0	0	0	0	0	0	0	0	0	0	0	0	0	0	0	0	0	0	0	0
0	0	0	0	0	0	0	0	0	0	0	0	0	0	0	0	0	0	0	0	0
0	0	0	0	0	0	0	0	0	0	0	0	0	0	0	0	0	0	0	0	0
0	0	0	0	0	0	0	0	0	0	0	0	0	0	0	0	0	0	0	0	0
0	0	0	0	0	0	0	0	0	0	0	0	0	0	0	0	0	0	0	0	0
0	0	0	0	0	0	0	0	0	0	0	0	0	0	0	0	0	0	0	0	0
0	0	0	0	0	0	0	0	0	0	0	0	0	0	0	0	0	0	0	0	0
0	0	0	0	0	0	0	0	0	0	0	0	0	0	0	0	0	0	0	0	0
0	0	0	0	0	0	0	0	0	0	0	0	0	0	0	0	0	0	0	0	0
0	0	0	0	0	0	0	0	0	0	0	0	0	0	0	0	0	0	0	0	0
0	0	0	0	0	0	0	0	0	0	0	0	0	0	0	0	0	0	0	0	0
0	0	0	0	0	0	0	0	0	0	0	0	0	0	0	0	0	0	0	0	0
0	0	0	0	0	0	0	0	0	0	0	0	0	0	0	0	0	0	0	0	0
0	0	0	0	0	0	0	0	0	0	0	0	0	0	0	0	0	0	0	0	0
0	0	0	0	0	0	0	0	0	0	0	0	0	0	0	0	0	0	0	0	0
0	0	0	0	0	0	0	0	0	0	0	0	0	0	0	0	0	0	0	0	0
Frame 7 (14.00 ms)
0	0	0	0	0	0	0	0.3	2	3.3	5.3	10	12.7	10.7	3.7	0.7	0	0	0	0	0
0	0	0	0	0	0	0.3	4.3	15.7	21.7	26.7	42.7	53.7	51.3	21.3	4.3	0.3	0	0	0	0
0	0	0	0	0	0.3	3.3	18.7	39	40	37	43.3	49.7	58.3	31.7	11	1.3	0	0	0	0
0	0	0	0	0	1.3	10.7	30.7	39.7	37	36.3	39.7	49.7	57	34	13.7	2	0	0	0	0
0	0	0	0	0	2.3	16.3	33.3	40.7	39	37.3	36.3	49	47	26.7	10.3	1.3	0	0	0	0
0	0	0	0	0	1.7	10	18	23.7	20.7	20	23.3	33	29.3	15.3	4.3	0.3	0	0	0	0
0	0	0	0	0	0.7	4.7	10	12	10.3	11.3	10.7	15.7	14	5	0.7	0	0	0	0	0
0	0	0	0	0	0.3	1.3	4	6	6	5.3	3.3	3.7	2.7	0.7	0	0	0	0	0	0
0	0	0	0	0	0	0	0.7	1	1	0.7	0.3	0.3	0	0	0	0	0	0	0	0
0	0	0	0	0	0	0	0	0	0	0	0	0	0	0	0	0	0	0	0	0
0	0	0	0	0	0	0	0	0	0	0	0	0	0	0	0	0	0	0	0	0
0	0	0	0	0	0	0	0	0	0	0	0	0	0	0	0	0	0	0	0	0
0	0	0	0	0	0	0	0	0	0	0	0	0	0	0	0	0	0	0	0	0
0	0	0	0	0	0	0	0	0	0	0	0	0	0	0	0	0	0	0	0	0
0	0	0	0	0	0	0	0	0	0	0	0	0	0	0	0	0	0	0	0	0
0	0	0	0	0	0	0	0	0	0	0	0	0	0	0	0	0	0	0	0	0
0	0	0	0	0	0	0	0	0	0	0	0	0	0	0	0	0	0	0	0	0
0	0	0	0	0	0	0	0	0	0	0	0	0	0	0	0	0	0	0	0	0
0	0	0	0	0	0	0	0	0	0	0	0	0	0	0	0	0	0	0	0	0
0	0	0	0	0	0	0	0	0	0	0	0	0	0	0	0	0	0	0	0	0
0	0	0	0	0	0	0	0	0	0	0	0	0	0	0	0	0	0	0	0	0
0	0	0	0	0	0	0	0	0	0	0	0	0	0	0	0	0	0	0	0	0
0	0	0	0	0	0	0	0	0	0	0	0	0	0	0	0	0	0	0	0	0
0	0	0	0	0	0	0	0	0	0	0	0	0	0	0	0	0	0	0	0	0
0	0	0	0	0	0	0	0	0	0	0	0	0	0	0	0	0	0	0	0	0
0	0	0	0	0	0	0	0	0	0	0	0	0	0	0	0	0	0	0	0	0
0	0	0	0	0	0	0	0	0	0	0	0	0	0	0	0	0	0	0	0	0
0	0	0	0	0	0	0	0	0	0	0	0	0	0	0	0	0	0	0	0	0
0	0	0	0	0	0	0	0	0	0	0	0	0	0	0	0	0	0	0	0	0
0	0	0	0	0	0	0	0	0	0	0	0	0	0	0	0	0	0	0	0	0
0	0	0	0	0	0	0	0	0	0	0	0	0	0	0	0	0	0	0	0	0
0	0	0	0	0	0	0	0	0	0	0	0	0	0	0	0	0	0	0	0	0
0	0	0	0	0	0	0	0	0	0	0	0	0	0	0	0	0	0	0	0	0
0	0	0	0	0	0	0	0	0	0	0	0	0	0	0	0	0	0	0	0	0
0	0	0	0	0	0	0	0	0	0	0	0	0	0	0	0	0	0	0	0	0
Frame 8 (16.00 ms)
0	0	0	0	0	0	0	0.3	2.3	3.7	6	11.3	14	12	4.3	0.7	0	0	0	0	0
0	0	0	0	0	0	0.7	5.3	18	22.7	26.7	42.3	53.7	50.7	21.7	5	0.3	0	0	0	0
0	0	0	0	0	0.3	4	20.7	40	40.7	37	43	48.3	53.3	29.7	11.7	1.7	0	0	0	0
0	0	0	0	0	1.3	11.7	31.7	40	37.3	36.3	39.3	49	56.3	34.3	15	2.3	0	0	0	0
0	0	0	0	0	3	17.7	34.7	41	39	37.3	36.3	49.3	47.7	28	11.7	2	0	0	0	0
0	0	0	0	0	2	11	19.3	24.7	21	20.3	23.7	34	30.7	17.3	5	0.7	0	0	0	0
0	0	0	0	0	1	5.7	11.3	13	11.3	12.3	11.7	17.7	16.3	6	1	0	0	0	0	0
0	0	0	0	0	0.3	2.3	6	7.3	7	6	4.3	5	3.7	1	0	0	0	0	0	0
0	0	0	0	0	0	0.3	1.3	1.7	1.3	1	0.7	0.7	0.3	0	0	0	0	0	0	0
0	0	0	0	0	0	0	0	0	0	0	0	0	0	0	0	0	0	0	0	0
0	0	0	0	0	0	0	0	0	0	0	0	0	0	0	0	0	0	0	0	0
0	0	0	0	0	0	0	0	0	0	0	0	0	0	0	0	0	0	0	0	0
0	0	0	0	0	0	0	0	0	0	0	0	0	0	0	0	0	0	0	0	0
0	0	0	0	0	0	0	0	0	0	0	0	0	0	0	0	0	0	0	0	0
0	0	0	0	0	0	0	0	0	0	0	0	0	0	0	0	0	0	0	0	0
0	0	0	0	0	0	0	0	0	0	0	0	0	0	0	0	0	0	0	0	0
0	0	0	0	0	0	0	0	0	0	0	0	0	0	0	0	0	0	0	0	0
0	0	0	0	0	0	0	0	0	0	0	0	0	0	0	0	0	0	0	0	0
0	0	0	0	0	0	0	0	0	0	0	0	0	0	0	0	0	0	0	0	0
0	0	0	0	0	0	0	0	0	0	0	0	0	0	0	0	0	0	0	0	0
0	0	0	0	0	0	0	0	0	0	0	0	0	0	0	0	0	0	0	0	0
0	0	0	0	0	0	0	0	0	0	0	0	0	0	0	0	0	0	0	0	0
0	0	0	0	0	0	0	0	0	0	0	0	0	0	0	0	0	0	0	0	0
0	0	0	0	0	0	0	0	0	0	0	0	0	0	0	0	0	0	0	0	0
0	0	0	0	0	0	0	0	0	0	0	0	0	0	0	0	0	0	0	0	0
0	0	0	0	0	0	0	0	0	0	0	0	0	0	0	0	0	0	0	0	0
0	0	0	0	0	0	0	0	0	0	0	0	0	0	0	0	0	0	0	0	0
0	0	0	0	0	0	0	0	0	0	0	0	0	0	0	0	0	0	0	0	0
0	0	0	0	0	0	0	0	0	0	0	0	0	0	0	0	0	0	0	0	0
0	0	0	0	0	0	0	0	0	0	0	0	0	0	0	0	0	0	0	0	0
0	0	0	0	0	0	0	0	0	0	0	0	0	0	0	0	0	0	0	0	0
0	0	0	0	0	0	0	0	0	0	0	0	0	0	0	0	0	0	0	0	0
0	0	0	0	0	0	0	0	0	0	0	0	0	0	0	0	0	0	0	0	0
0	0	0	0	0	0	0	0	0	0	0	0	0	0	0	0	0	0	0	0	0
0	0	0	0	0	0	0	0	0	0	0	0	0	0	0	0	0	0	0	0	0
Frame 9 (18.00 ms)
0	0	0	0	0	0	0	0.7	3	4.3	7	13	15.7	13	5	1	0	0	0	0	0
0	0	0	0	0	0	0.7	6.3	21	23.3	25.7	42.7	53.7	51	22.7	5.7	0.7	0	0	0	0
0	0	0	0	0	0.3	4.7	22.7	41	40.7	36.7	42.7	46.7	53.3	31.3	13	2	0	0	0	0
0	0	0	0	0	1.7	12.7	32.3	40	37.3	36	39.3	48.7	56.3	35.7	16.7	2.7	0	0	0	0
0	0	0	0	0	3	19	35.7	41.3	39	37.3	36.3	49.7	48.3	29	12.7	2	0	0	0	0
0	0	0	0	0	2.3	12.3	20.3	25	21.3	21	24	34.7	32.3	18.7	6	0.7	0	0	0	0
0	0	0	0	0	1	7	12.7	14.3	12.3	13.7	12.7	19.3	18.7	7.3	1.3	0	0	0	0	0
0	0	0	0	0	0.7	3.7	7.3	8.7	8.3	7	5	6.3	4.7	1.3	0	0	0	0	0	0
0	0	0	0	0	0	1	2.7	2.7	1.7	1	0.7	0.7	0.3	0	0	0	0	0	0	0
0	0	0	0	0	0	0	0.3	0.3	0	0	0	0	0	0	0	0	0	0	0	0
0	0	0	0	0	0	0	0	0	0	0	0	0	0	0	0	0	0	0	0	0
0	0	0	0	0	0	0	0	0	0	0	0	0	0	0	0	0	0	0	0	0
0	0	0	0	0	0	0	0	0	0	0	0	0	0	0	0	0	0	0	0	0
0	0	0	0	0	0	0	0	0	0	0	0	0	0	0	0	0	0	0	0	0
0	0	0	0	0	0	0	0	0	0	0	0	0	0	0	0	0	0	0	0	0
0	0	0	0	0	0	0	0	0	0	0	0	0	0	0	0	0	0	0	0	0
0	0	0	0	0	0	0	0	0	0	0	0	0	0	0	0	0	0	0	0	0
0	0	0	0	0	0	0	0	0	0	0	0	0	0	0	0	0	0	0	0	0
0	0	0	0	0	0	0	0	0	0	0	0	0	0	0	0	0	0	0	0	0
0	0	0	0	0	0	0	0	0	0	0	0	0	0	0	0	0	0	0	0	0
0	0	0	0	0	0	0	0	0	0	0	0	0	0	0	0	0	0	0	0	0
0	0	0	0	0	0	0	0	0	0	0	0	0	0	0	0	0	0	0	0	0
0	0	0	0	0	0	0	0	0	0	0	0	0	0	0	0	0	0	0	0	0
0	0	0	0	0	0	0	0	0	0	0	0	0	0	0	0	0	0	0	0	0
0	0	0	0	0	0	0	0	0	0	0	0	0	0	0	0	0	0	0	0	0
0	0	0	0	0	0	0	0	0	0	0	0	0	0	0	0	0	0	0	0	0
0	0	0	0	0	0	0	0	0	0	0	0	0	0	0	0	0	0	0	0	0
0	0	0	0	0	0	0	0	0	0	0	0	0	0	0	0	0	0	0	0	0
0	0	0	0	0	0	0	0	0	0	0	0	0	0	0	0	0	0	0	0	0
0	0	0	0	0	0	0	0	0	0	0	0	0	0	0	0	0	0	0	0	0
0	0	0	0	0	0	0	0	0	0	0	0	0	0	0	0	0	0	0	0	0
0	0	0	0	0	0	0	0	0	0	0	0	0	0	0	0	0	0	0	0	0
0	0	0	0	0	0	0	0	0	0	0	0	0	0	0	0	0	0	0	0	0
0	0	0	0	0	0	0	0	0	0	0	0	0	0	0	0	0	0	0	0	0
0	0	0	0	0	0	0	0	0	0	0	0	0	0	0	0	0	0	0	0	0
Frame 10 (20.00 ms)
0	0	0	0	0	0	0	0.7	3.7	4.7	8.3	14.7	17.3	14.7	5.7	1	0	0	0	0	0
0	0	0	0	0	0	0.7	7.7	23.7	24	26	43	54.3	52.3	24	6.7	1	0	0	0	0
0	0	0	0	0	0.3	5	24.7	42.3	41	36.7	43.3	49	55.7	32.7	14.3	2.3	0	0	0	0
0	0	0	0	0	1.7	13.3	33.3	40.3	37.3	36.7	39.7	49.7	57	36.3	18.3	3	0	0	0	0
0	0	0	0	0	3.3	20.3	36.3	41.7	39.3	37.3	36.7	49.7	49.3	30.3	14	2.3	0	0	0	0
0	0	0	0	0	2.7	13.3	21.7	26	22.3	21.3	24.7	36	34.3	20.7	7	1	0	0	0	0
0	0	0	0	0	1.3	8	14.7	16	13.7	15.3	14	22	21.7	8.7	1.7	0	0	0	0	0
0	0	0	0	0	0.7	5	9	10.3	9.7	8.3	6	7.7	6	1.7	0	0	0	0	0	0
0	0	0	0	0	0.3	1.7	4	3.7	2.7	1.7	1	1	0.7	0	0	0	0	0	0	0
0	0	0	0	0	0	0.3	0.7	0.7	0.3	0	0	0	0	0	0	0	0	0	0	0
0	0	0	0	0	0	0	0	0	0	0	0	0	0	0	0	0	0	0	0	0
0	0	0	0	0	0	0	0	0	0	0	0	0	0	0	0	0	0	0	0	0
0	0	0	0	0	0	0	0	0	0	0	0	0	0	0	0	0	0	0	0	0
0	0	0	0	0	0	0	0	0	0	0	0	0	0	0	0	0	0	0	0	0
0	0	0	0	0	0	0	0	0	0	0	0	0	0	0	0	0	0	0	0	0
0	0	0	0	0	0	0	0	0	0	0	0	0	0	0	0	0	0	0	0	0
0	0	0	0	0	0	0	0	0	0	0	0	0	0	0	0	0	0	0	0	0
0	0	0	0	0	0	0	0	0	0	0	0	0	0	0	0	0	0	0	0	0
0	0	0	0	0	0	0	0	0	0	0	0	0	0	0	0	0	0	0	0	0
0	0	0	0	0	0	0	0	0	0	0	0	0	0	0	0	0	0	0	0	0
0	0	0	0	0	0	0	0	0	0	0	0	0	0	0	0	0	0	0	0	0
0	0	0	0	0	0	0	0	0	0	0	0	0	0	0	0	0	0	0	0	0
0	0	0	0	0	0	0	0	0	0	0	0	0	0	0	0	0	0	0	0	0
0	0	0	0	0	0	0	0	0	0	0	0	0	0	0	0	0	0	0	0	0
0	0	0	0	0	0	0	0	0	0	0	0	0	0	0	0	0	0	0	0	0
0	0	0	0	0	0	0	0	0	0	0	0	0	0	0	0	0	0	0	0	0
0	0	0	0	0	0	0	0	0	0	0	0	0	0	0	0	0	0	0	0	0
0	0	0	0	0	0	0	0	0	0	0	0	0	0	0	0	0	0	0	0	0
0	0	0	0	0	0	0	0	0	0	0	0	0	0	0	0	0	0	0	0	0
0	0	0	0	0	0	0	0	0	0	0	0	0	0	0	0	0	0	0	0	0
0	0	0	0	0	0	0	0	0	0	0	0	0	0	0	0	0	0	0	0	0
0	0	0	0	0	0	0	0	0	0	0	0	0	0	0	0	0	0	0	0	0
0	0	0	0	0	0	0	0	0	0	0	0	0	0	0	0	0	0	0	0	0
0	0	0	0	0	0	0	0	0	0	0	0	0	0	0	0	0	0	0	0	0
0	0	0	0	0	0	0	0	0	0	0	0	0	0	0	0	0	0	0	0	0
Frame 11 (22.00 ms)
0	0	0	0	0	0	0	1	4.3	5.3	9.7	16	18.3	16	6.3	1.3	0	0	0	0	0
0	0	0	0	0	0	1	8.3	26	25	27.7	43.7	55	53.3	25.7	7.7	1	0	0	0	0
0	0	0	0	0	0.3	5.7	26	43	41	37.3	43.3	49.7	58.7	34	16	2.7	0	0	0	0
0	0	0	0	0	2	14.3	33.7	40.7	37.3	36.7	39.7	50	58	37.3	19.7	3.7	0	0	0	0
0	0	0	0	0	4	21.7	37	41.7	39.3	37.7	36.7	50	49.7	31.3	15	2.7	0	0	0	0
0	0	0	0	0	3	14.7	22.7	26.7	22.7	22.3	25	36.7	35.7	22.7	8	1	0	0	0	0
0	0	0	0	0	1.7	9.3	16.7	17.7	15	16.7	15.3	24	23.7	9.7	2	0.3	0	0	0	0
0	0	0	0	0	1	6.7	11	12.3	11.3	9.7	7	9	7.3	2	0.3	0	0	0	0	0
0	0	0	0	0	0.3	3	5.7	5	3.3	2.3	1.3	1.3	0.7	0	0	0	0	0	0	0
0	0	0	0	0	0	0.7	1.7	1	0.3	0	0	0	0	0	0	0	0	0	0	0
0	0	0	0	0	0	0.3	0.3	0	0	0	0	0	0	0	0	0	0	0	0	0
0	0	0	0	0	0	0	0	0	0	0	0	0	0	0	0	0	0	0	0	0
0	0	0	0	0	0.3	0.3	0	0	0	0	0	0	0	0	0	0	0	0	0	0
0	0	0	0	0	0.3	0.3	0	0	0	0	0	0	0	0	0	0	0	0	0	0
0	0	0	0	0	0	0.3	0	0	0	0	0	0	0	0	0	0	0	0	0	0
0	0	0	0	0.3	0.3	0	0	0	0	0	0	0	0	0	0	0	0	0	0	0
0	0	0	0	0	0.3	0	0	0	0	0	0	0	0	0	0	0	0	0	0	0
0	0	0	0	0	0	0	0	0	0	0	0	0	0	0	0	0	0	0	0	0
0	0	0	0	0	0	0	0	0	0	0	0	0	0	0	0	0	0	0	0	0
0	0	0	0	0	0	0	0	0	0	0	0	0	0	0	0	0	0	0	0	0
0	0	0	0	0	0	0	0	0	0	0	0	0	0	0	0	0	0	0	0	0
0	0	0	0	0	0	0	0	0	0	0	0	0	0	0	0	0	0	0	0	0
0	0	0	0	0	0	0	0	0	0	0	0	0	0	0	0	0	0	0	0	0
0	0	0	0	0	0	0	0	0	0	0	0	0	0	0	0	0	0	0	0	0
0	0	0	0	0	0	0	0	0	0	0	0	0	0	0	0	0	0	0	0	0
0	0	0	0	0	0	0	0	0	0	0	0	0	0	0	0	0	0	0	0	0
0	0	0	0	0	0	0	0	0	0	0	0	0	0	0	0	0	0	0	0	0
0	0	0	0	0	0	0	0	0	0	0	0	0	0	0	0	0	0	0	0	0
0	0	0	0	0	0	0	0	0	0	0	0	0	0	0	0	0	0	0	0	0
0	0	0	0	0	0	0	0	0	0	0	0	0	0	0	0	0	0	0	0	0
0	0	0	0	0	0	0	0	0	0	0	0	0	0	0	0	0	0	0	0	0
0	0	0	0	0	0	0	0	0	0	0	0	0	0	0	0	0	0	0	0	0
0	0	0	0	0	0	0	0	0	0	0	0	0	0	0	0	0	0	0	0	0
0	0	0	0	0	0	0	0	0	0	0	0	0	0	0	0	0	0	0	0	0
0	0	0	0	0	0	0	0	0	0	0	0	0	0	0	0	0	0	0	0	0
Frame 12 (24.00 ms)
0	0	0	0	0	0	0	1	4.3	5.7	9.7	16	18.3	16	6.3	1.3	0	0	0	0	0
0	0	0	0	0	0	1	8.7	26.3	25	27.7	43.3	54.3	53.3	25.7	7.7	1	0	0	0	0
0	0	0	0	0	0.3	5.7	26.3	43	41	37	42.3	47.7	58.3	34.3	17	3	0	0	0	0
0	0	0	0	0	2	14.7	33.7	40.3	37	36	39.3	49.3	58	37.7	20.7	4	0	0	0	0
0	0	0	0	0	4	22	37	41.7	39.3	37.7	36.7	50	50	32	16	3	0	0	0	0
0	0	0	0	0	3	15.3	23.3	27	23.3	22.7	25.3	37	36.3	23.7	8.7	1.3	0	0	0	0
0	0	0	0	0	2	10	18	19	16	17.7	16	25	25.7	11	2.3	0.3	0	0	0	0
0	0	0	0	0	1.7	8	12.7	14	12.7	10.7	7.7	10	9	2.3	0.3	0	0	0	0	0
0	0	0	0	0	0.7	4	7.3	6	4	3	1.7	1.3	1	0.3	0	0	0	0	0	0
0	0	0	0	0	0.3	1.3	2.7	1.7	1	0.3	0	0	0	0	0	0	0	0	0	0
0	0	0	0	0	0	0.7	1	0.7	0	0	0	0	0	0	0	0	0	0	0	0
0	0	0	0	0	0	0.3	0.3	0	0	0	0	0	0	0	0	0	0	0	0	0
0	0	0	0	0	0.7	0.7	0	0	0	0	0	0	0	0	0	0	0	0	0	0
0	0	0	0	0.3	1	1	0	0	0	0	0	0	0	0	0	0	0	0	0	0
0	0	0	0	0	0.7	0.7	0	0	0	0	0	0	0	0	0	0	0	0	0	0
0	0	0	0	0.3	0.3	0.3	0	0	0	0	0	0	0	0	0	0	0	0	0	0
0	0	0	0.3	0.3	0.3	0.3	0	0	0	0	0	0	0	0	0	0	0	0	0	0
0	0	0	0	0	0	0	0	0	0	0	0	0	0	0	0	0	0	0	0	0
0	0	0	0	0	0	0	0	0	0	0	0	0	0	0	0	0	0	0	0	0
0	0	0	0	0	0	0	0	0	0	0	0	0	0	0	0	0	0	0	0	0
0	0	0	0	0	0.3	0	0	0	0	0	0	0	0	0	0	0	0	0	0	0
0	0	0	0	0	0	0.3	0	0	0	0	0	0	0	0	0	0	0	0	0	0
0	0	0	0	0	0	0	0	0	0	0	0	0	0	0	0	0	0	0	0	0
0	0	0	0	0	0	0	0	0	0	0	0	0	0	0	0	0	0	0	0	0
0	0	0	0	0	0	0	0	0	0	0	0	0	0	0	0	0	0	0	0	0
0	0	0	0	0	0	0	0	0	0	0	0	0	0	0	0	0	0	0	0	0
0	0	0	0	0	0	0	0	0	0	0	0	0	0	0	0	0	0	0	0	0
0	0	0	0	0	0	0	0	0	0	0	0	0	0	0	0	0	0	0	0	0
0	0	0	0	0	0	0	0	0	0	0	0	0	0	0	0	0	0	0	0	0
0	0	0	0	0	0	0	0	0	0	0	0	0	0	0	0	0	0	0	0	0
0	0	0	0	0	0	0	0	0	0	0	0	0	0	0	0	0	0	0	0	0
0	0	0	0	0	0	0	0	0	0	0	0	0	0	0	0	0	0	0	0	0
0	0	0	0	0	0	0	0	0	0	0	0	0	0	0	0	0	0	0	0	0
0	0	0	0	0	0	0	0	0	0	0	0	0	0	0	0	0	0	0	0	0
0	0	0	0	0	0	0	0	0	0	0	0	0	0	0	0	0	0	0	0	0
Frame 13 (26.00 ms)
0	0	0	0	0	0	0	1	4	5	8.3	14	17	14.7	5.7	1	0	0	0	0	0
0	0	0	0	0	0	1	8.3	25	24	24.3	39	53	52.3	25	7.3	1	0	0	0	0
0	0	0	0	0	0.3	5.7	25.7	42.3	40.3	34.7	37	43.7	54.7	33.7	17	3	0	0	0	0
0	0	0	0	0	2	14.7	33.7	39.7	35	32.3	33.7	45.3	56.7	37.7	21.3	4	0	0	0	0
0	0	0	0	0	4	22	37	41.3	38.7	36.7	35.3	49	49.7	32.3	17	3	0	0	0	0
0	0	0	0	0	3.3	15.7	23.3	27	23.3	23	25.3	37	36.3	23.7	9.3	1.3	0	0	0	0
0	0	0	0	0	2	10.7	18.3	19.3	16.7	18.7	16.7	25.7	26.7	11.7	2.3	0.3	0	0	0	0
0	0	0	0	0	1.7	9	13.7	15.3	13.7	11.7	8.3	11.3	10	2.7	0.3	0	0	0	0	0
0	0	0	0	0	1	5.3	8.7	6.7	5	3.3	2	2	1.3	0.3	0	0	0	0	0	0
0	0	0	0	0	0.3	2	3.3	2.7	1.7	0.7	0.3	0	0	0	0	0	0	0	0	0
0	0	0	0	0	0.3	1.3	1.7	1	0.3	0	0	0	0	0	0	0	0	0	0	0
0	0	0	0	0	0.7	1	1	0.3	0	0	0	0	0	0	0	0	0	0	0	0
0	0	0	0	0.3	1.7	1.3	0.7	0	0	0	0	0	0	0	0	0	0	0	0	0
0	0	0	0	0.7	2.3	1.7	0.7	0	0	0	0	0	0	0	0	0	0	0	0	0
0	0	0	0	0.3	1	1	0.3	0	0	0	0	0	0	0	0	0	0	0	0	0
0	0	0	0.3	0.7	0.7	0.7	0	0	0	0	0	0	0	0	0	0	0	0	0	0
0	0	0	0.3	0.7	0.7	0.3	0	0	0	0	0	0	0	0	0	0	0	0	0	0
0	0	0	0	0.3	0.3	0.3	0	0	0	0	0	0	0	0	0	0	0	0	0	0
0	0	0	0	0.3	0.3	0.3	0	0	0	0	0	0	0	0	0	0	0	0	0	0
0	0	0	0	0.3	0.3	0.3	0	0	0	0	0	0	0	0	0	0	0	0	0	0
0	0	0	0	0.3	0.3	0.3	0	0	0	0	0	0	0	0	0	0	0	0	0	0
0	0	0	0	0	0	0.3	0.3	0	0	0	0	0	0	0	0	0	0	0	0	0
0	0	0	0	0	0	0	0	0	0	0	0	0	0	0	0	0	0	0	0	0
0	0	0	0	0	0	0	0	0	0	0	0	0	0	0	0	0	0	0	0	0
0	0	0	0	0	0	0	0	0	0	0	0	0	0	0	0	0	0	0	0	0
0	0	0	0	0	0	0	0	0	0	0	0	0	0	0	0	0	0	0	0	0
0	0	0	0	0	0	0	0	0	0	0	0	0	0	0	0	0	0	0	0	0
0	0	0	0	0	0	0	0	0	0	0	0	0	0	0	0	0	0	0	0	0
0	0	0	0	0	0	0	0	0	0	0	0	0	0	0	0	0	0	0	0	0
0	0	0	0	0	0	0	0	0	0	0	0	0	0	0	0	0	0	0	0	0
0	0	0	0	0	0	0	0	0	0	0	0	0	0	0	0	0	0	0	0	0
0	0	0	0	0	0	0	0	0	0	0	0	0	0	0	0	0	0	0	0	0
0	0	0	0	0	0	0	0	0	0	0	0	0	0	0	0	0	0	0	0	0
0	0	0	0	0	0	0	0	0	0	0	0	0	0	0	0	0	0	0	0	0
0	0	0	0	0	0	0	0	0	0	0	0	0	0	0	0	0	0	0	0	0
Frame 14 (28.00 ms)
0	0	0	0	0	0	0	0.7	3.3	4.3	6.7	11.3	14.3	12.7	4.7	1	0	0	0	0	0
0	0	0	0	0	0	0.7	7.3	22.3	22.7	21.3	34.3	48	50	23	6.3	0.7	0	0	0	0
0	0	0	0	0	0.3	5	24	40	37.7	29.7	32.7	39.7	50.7	32.3	15.7	2.7	0	0	0	0
0	0	0	0	0	2	14	32.3	36	30.7	27.7	30.3	41	54.3	37	21	4	0	0	0	0
0	0	0	0	0	4	21.7	36.7	40.3	37	35	34.3	48	49	32	17	3	0	0	0	0
0	0	0	0	0	3.3	15.3	23.7	27	23	22.3	25.3	37	36.3	24	10	1.3	0	0	0	0
0	0	0	0	0	2.3	10.7	18.7	19.7	16.7	18.7	17	26	27	12.3	3	0.3	0	0	0	0
0	0	0	0	0	2	10	14.3	16	14.3	12	8.7	12	11.3	3.3	0.3	0	0	0	0	0
0	0	0	0	0	1.3	6.3	10	7.7	5.7	4	2.7	2.3	1.7	0.3	0	0	0	0	0	0
0	0	0	0	0	0.3	2.7	4.3	3.3	2.3	1.3	0.3	0	0	0	0	0	0	0	0	0
0	0	0	0	0	0.7	1.7	2.3	1.7	0.7	0.3	0	0	0	0	0	0	0	0	0	0
0	0	0	0	0.3	1	1.7	1.7	0.7	0	0	0	0	0	0	0	0	0	0	0	0
0	0	0	0	0.7	3.3	2.7	1.3	0.3	0	0	0	0	0	0	0	0	0	0	0	0
0	0	0	0	1.3	4.3	3.3	1.3	0	0	0	0	0	0	0	0	0	0	0	0	0
0	0	0	0	0.7	1.7	1.7	0.7	0	0	0	0	0	0	0	0	0	0	0	0	0
0	0	0	0.3	1	1	1	0.3	0	0	0	0	0	0	0	0	0	0	0	0	0
0	0	0	0.7	1.3	1.3	0.7	0.3	0	0	0	0	0	0	0	0	0	0	0	0	0
0	0	0	0.3	0.7	0.7	0.7	0	0	0	0	0	0	0	0	0	0	0	0	0	0
0	0	0	0	0.7	0.7	0.7	0	0	0	0	0	0	0	0	0	0	0	0	0	0
0	0	0	0.3	0.7	0.7	0.7	0.3	0	0	0	0	0	0	0	0	0	0	0	0	0
0	0	0	0	0.7	0.7	0.3	0.3	0	0	0	0	0	0	0	0	0	0	0	0	0
0	0	0	0	0.3	0.3	0.7	0.3	0.3	0	0	0	0	0	0	0	0	0	0	0	0
0	0	0	0	0	0	0	0	0	0	0	0	0	0	0	0	0	0	0	0	0
0	0	0	0	0	0	0	0	0	0	0	0	0	0	0	0	0	0	0	0	0
0	0	0	0	0	0	0	0	0	0	0	0	0	0	0	0	0	0	0	0	0
0	0	0	0	0	0	0	0	0	0	0	0	0	0	0	0	0	0	0	0	0
0	0	0	0	0	0	0	0	0	0	0	0	0	0	0	0	0	0	0	0	0
0	0	0	0	0	0	0	0	0	0	0	0	0	0	0	0	0	0	0	0	0
0	0	0	0	0	0	0	0	0	0	0	0	0	0	0	0	0	0	0	0	0
0	0	0	0	0	0	0	0	0	0	0	0	0	0	0	0	0	0	0	0	0
0	0	0	0	0	0	0	0	0	0	0	0	0	0	0	0	0	0	0	0	0
0	0	0	0	0	0	0	0	0	0	0	0	0	0	0	0	0	0	0	0	0
0	0	0	0	0	0	0	0	0	0	0	0	0	0	0	0	0	0	0	0	0
0	0	0	0	0	0	0	0	0	0	0	0	0	0	0	0	0	0	0	0	0
0	0	0	0	0	0	0	0	0	0	0	0	0	0	0	0	0	0	0	0	0
Frame 15 (30.00 ms)
0	0	0	0	0	0	0	0.3	2.7	3.3	4.3	8.3	11.3	9.7	3.3	0.7	0	0	0	0	0
0	0	0	0	0	0	0.7	5.7	17.3	19.3	17.3	28.7	42.7	43	19.3	4.7	0.3	0	0	0	0
0	0	0	0	0	0.3	4.3	19.7	32.3	30.3	24.7	28.3	34.7	44.3	30	14.3	2.3	0	0	0	0
0	0	0	0	0	1.7	12	28	30.7	25.3	23.3	26	36	46.7	35.3	20.3	3.7	0	0	0	0
0	0	0	0	0	3.7	20.7	35	36	30.3	27.7	29.3	45.7	47	31.7	17	3	0	0	0	0
0	0	0	0	0	3.3	15.3	23	26	21	20.3	23.7	36.7	36.3	24	10	1.3	0	0	0	0
0	0	0	0	0	2.3	11	18.7	19.7	16.7	18.3	16.7	26	27.3	12.7	3	0.3	0	0	0	0
0	0	0	0	0	2.7	10.7	15	16.3	14.7	12.3	9	12.7	12.3	3.3	0.3	0	0	0	0	0
0	0	0	0	0	1.7	7.3	11	8.3	6	4.3	3	3	2	0.3	0	0	0	0	0	0
0	0	0	0	0	0.7	3.3	5.3	4.3	3	2	0.7	0.3	0	0	0	0	0	0	0	0
0	0	0	0	0	0.7	2.3	3	2	1.7	0.7	0	0	0	0	0	0	0	0	0	0
0	0	0	0	0.3	1.7	2.3	2.7	1	0.3	0	0	0	0	0	0	0	0	0	0	0
0	0	0	0	1.3	5	3.7	2.3	0.3	0	0	0	0	0	0	0	0	0	0	0	0
0	0	0	0.3	2	6	4.3	2	0.3	0	0	0	0	0	0	0	0	0	0	0	0
0	0	0	0.3	1.3	2.7	2.3	1	0.3	0	0	0	0	0	0	0	0	0	0	0	0
0	0	0	0.7	1.7	1.7	1.3	0.7	0	0	0	0	0	0	0	0	0	0	0	0	0
0	0	0.3	1	2	1.7	1	0.3	0	0	0	0	0	0	0	0	0	0	0	0	0
0	0	0	0.7	1.3	1.3	1	0.3	0	0	0	0	0	0	0	0	0	0	0	0	0
0	0	0	0.7	1	1	1	0.7	0	0	0	0	0	0	0	0	0	0	0	0	0
0	0	0	0.7	1	1	1	0.7	0.3	0	0	0	0	0	0	0	0	0	0	0	0
0	0	0	0.3	1	1	1	0.7	0.3	0	0	0	0	0	0	0	0	0	0	0	0
0	0	0	0	0.7	0.7	1	1	0.7	0	0	0	0	0	0	0	0	0	0	0	0
0	0	0	0	0	0.3	0.3	0.3	0.3	0	0	0	0	0	0	0	0	0	0	0	0
0	0	0	0	0	0	0	0	0	0	0	0	0	0	0	0	0	0	0	0	0
0	0	0	0	0	0	0	0	0	0	0	0	0	0	0	0	0	0	0	0	0
0	0	0	0	0	0	0	0	0	0	0	0	0	0	0	0	0	0	0	0	0
0	0	0	0	0	0	0	0	0	0	0	0	0	0	0	0	0	0	0	0	0
0	0	0	0	0	0	0	0	0	0	0	0	0	0	0	0	0	0	0	0	0
0	0	0	0	0	0	0	0	0	0	0	0	0	0	0	0	0	0	0	0	0
0	0	0	0	0	0	0	0	0	0	0	0	0	0	0	0	0	0	0	0	0
0	0	0	0	0	0	0	0	0	0	0	0	0	0	0	0	0	0	0	0	0
0	0	0	0	0	0	0	0	0	0	0	0	0	0	0	0	0	0	0	0	0
0	0	0	0	0	0	0	0	0	0	0	0	0	0	0	0	0	0	0	0	0
0	0	0	0	0	0	0	0	0	0	0	0	0	0	0	0	0	0	0	0	0
0	0	0	0	0	0	0	0	0	0	0	0	0	0	0	0	0	0	0	0	0
Frame 16 (32.00 ms)
0	0	0	0	0	0	0	0.3	1.3	1.7	2.7	5.7	8.3	7	2.7	0.3	0	0	0	0	0
0	0	0	0	0	0	0.3	3.7	11.3	12	13.7	24	35.7	35.3	15	3.3	0.3	0	0	0	0
0	0	0	0	0	0.3	3.3	15	25.3	24.3	21	25	31	38.7	25.7	12	2	0	0	0	0
0	0	0	0	0	1.3	10.3	23.3	26	21.7	20	22.3	30.7	40.7	33.3	19	3.3	0	0	0	0
0	0	0	0	0	3.3	18.7	30.7	31	26	23.7	24.3	37.3	40.7	30.3	16.7	3	0	0	0	0
0	0	0	0	0	3	14.7	22	24.7	19.7	18.3	20.7	34.3	35	24	10.3	1.7	0	0	0	0
0	0	0	0	0	2.3	11	18.7	19.3	16.3	18	16	26	27.7	13	3.3	0.3	0	0	0	0
0	0	0	0	0	2.7	11.3	15.3	16.3	14.7	12.3	9	12.7	13	4	0.3	0	0	0	0	0
0	0	0	0	0	2	8.7	12.3	8.7	6.7	5	3.3	3.7	2.7	0.3	0	0	0	0	0	0
0	0	0	0	0	1	4.3	6.3	4.7	3.7	2.7	1	0.3	0	0	0	0	0	0	0	0
0	0	0	0	0	1.3	3.3	4	2.7	2	1	0.3	0	0	0	0	0	0	0	0	0
0	0	0	0	0.7	2.7	3.3	3.7	1.7	0.7	0.3	0	0	0	0	0	0	0	0	0	0
0	0	0	0	2	6.7	5	3.3	1	0	0	0	0	0	0	0	0	0	0	0	0
0	0	0	0.3	3	8	6	3.3	0.7	0	0	0	0	0	0	0	0	0	0	0	0
0	0	0	0.3	2.3	3.7	3	1.7	0.3	0	0	0	0	0	0	0	0	0	0	0	0
0	0	0	1	2.7	2.7	2	1	0.3	0	0	0	0	0	0	0	0	0	0	0	0
0	0	0.3	1.7	3	2.3	1.3	0.7	0	0	0	0	0	0	0	0	0	0	0	0	0
0	0	0.3	1.3	2	2	1.3	0.7	0	0	0	0	0	0	0	0	0	0	0	0	0
0	0	0.3	1	2	2	1.7	1	0.3	0	0	0	0	0	0	0	0	0	0	0	0
0	0	0.3	1	1.7	1.7	1.7	1.3	0.7	0.3	0	0	0	0	0	0	0	0	0	0	0
0	0	0.3	1	1.7	1.7	1.7	1.7	1	0.3	0	0	0	0	0	0	0	0	0	0	0
0	0	0	0.7	1.3	1.3	2	2	1.3	0.7	0.3	0	0	0	0	0	0	0	0	0	0
0	0	0	0	0.3	0.7	1	1	0.7	0.3	0	0	0	0	0	0	0	0	0	0	0
0	0	0	0	0	0	0	0	0	0	0	0	0	0	0	0	0	0	0	0	0
0	0	0	0	0	0	0	0	0	0	0	0	0	0	0	0	0	0	0	0	0
0	0	0	0	0	0	0	0	0	0	0	0	0	0	0	0	0	0	0	0	0
0	0	0	0	0	0	0	0	0	0	0	0	0	0	0	0	0	0	0	0	0
0	0	0	0	0	0	0	0	0	0	0	0	0	0	0	0	0	0	0	0	0
0	0	0	0	0	0	0	0	0	0	0	0	0	0	0	0	0	0	0	0	0
0	0	0	0	0	0	0	0	0	0	0	0	0	0	0	0	0	0	0	0	0
0	0	0	0	0	0	0	0	0	0	0	0	0	0	0	0	0	0	0	0	0
0	0	0	0	0	0	0	0	0	0	0	0	0	0	0	0	0	0	0	0	0
0	0	0	0	0	0	0	0	0	0	0	0	0	0	0	0	0	0	0	0	0
0	0	0	0	0	0	0	0	0	0	0	0	0	0	0	0	0	0	0	0	0
0	0	0	0	0	0	0	0	0	0	0	0	0	0	0	0	0	0	0	0	0
Frame 17 (34.00 ms)
0	0	0	0	0	0	0	0	0.7	1	1.7	4	6	5	1.7	0.3	0	0	0	0	0
0	0	0	0	0	0	0.3	2.3	7	8.3	10.3	19.3	29	26.7	10.7	2.3	0.3	0	0	0	0
0	0	0	0	0	0	2.3	11	20	20.3	18	21.3	27	33.7	21.7	9.7	1.3	0	0	0	0
0	0	0	0	0	1.3	8.3	19	22	19	17	19.3	27	36.3	31	17.3	3	0	0	0	0
0	0	0	0	0	3	16.7	26.7	27.3	23.3	20.3	21	32.3	35.7	29	16	3	0	0	0	0
0	0	0	0	0	2.7	13.7	20.7	23.3	18.3	17	18.7	31	33.3	23.7	10.3	1.7	0	0	0	0
0	0	0	0	0	2.3	10.7	18.3	19	15.7	17.3	15.3	25	27.7	13.3	3.7	0.3	0	0	0	0
0	0	0	0	0.3	3	12	15.7	16.3	14.7	12.3	9	13	13.7	4.3	0.7	0	0	0	0	0
0	0	0	0	0.3	2.3	9.3	13.3	9.3	7	5.3	3.7	4.3	3	0.7	0	0	0	0	0	0
0	0	0	0	0	1.3	5	7	5.3	4	3.3	1.3	0.7	0.3	0	0	0	0	0	0	0
0	0	0	0	0.3	1.7	3.7	4.3	3.3	2.7	1.7	0.3	0	0	0	0	0	0	0	0	0
0	0	0	0	0.7	3.7	4.3	4.3	2	1	0.3	0	0	0	0	0	0	0	0	0	0
0	0	0	0.3	2.7	8.3	6	4	1	0	0	0	0	0	0	0	0	0	0	0	0
0	0	0	0.7	4.3	9.7	7.7	4.3	1	0	0	0	0	0	0	0	0	0	0	0	0
0	0	0	1	3.7	5	4	2.3	0.7	0	0	0	0	0	0	0	0	0	0	0	0
0	0	0.3	1.7	3.7	3.7	2.7	1.3	0.3	0	0	0	0	0	0	0	0	0	0	0	0
0	0	0.3	2.7	4	3.3	1.7	0.7	0	0	0	0	0	0	0	0	0	0	0	0	0
0	0	0.3	2	2.7	2.7	2	1	0.3	0	0	0	0	0	0	0	0	0	0	0	0
0	0	0.3	2	3	2.7	2.7	1.7	0.7	0.3	0	0	0	0	0	0	0	0	0	0	0
0	0	0.7	2.3	2.7	2.7	2.7	2.3	1.3	0.7	0	0	0	0	0	0	0	0	0	0	0
0	0	1	2	2.7	2.7	2.7	2.7	1.7	0.7	0.3	0	0	0	0	0	0	0	0	0	0
0	0	0.7	1.7	2.3	2.7	3.7	3.7	2.7	1.3	0.7	0	0	0	0	0	0	0	0	0	0
0	0	0	0.7	1.3	1.7	2	2	1.7	1	0.3	0	0	0	0	0	0	0	0	0	0
0	0	0	0	0.3	0.3	0.7	0.7	0.7	0.3	0	0	0	0	0	0	0	0	0	0	0
0	0	0	0	0	0	0	0	0	0	0	0	0	0	0	0	0	0	0	0	0
0	0	0	0	0	0	0	0	0	0	0	0	0	0	0	0	0	0	0	0	0
0	0	0	0	0	0	0	0	0	0	0	0	0	0	0	0	0	0	0	0	0
0	0	0	0	0	0	0	0	0	0	0	0	0	0	0	0	0	0	0	0	0
0	0	0	0	0	0	0	0	0	0	0	0	0	0	0	0	0	0	0	0	0
0	0	0	0	0	0	0	0	0	0	0	0	0	0	0	0	0	0	0	0	0
0	0	0	0	0	0	0	0	0	0	0	0	0	0	0	0	0	0	0	0	0
0	0	0	0	0	0	0	0	0	0	0	0	0	0	0	0	0	0	0	0	0
0	0	0	0	0	0	0	0	0	0	0	0	0	0	0	0	0	0	0	0	0
0	0	0	0	0	0	0	0	0	0	0	0	0	0	0	0	0	0	0	0	0
0	0	0	0	0	0	0	0	0	0	0	0	0	0	0	0	0	0	0	0	0
Frame 18 (36.00 ms)
0	0	0	0	0	0	0	0	0.3	0.7	1	3	4.3	3.3	1	0	0	0	0	0	0
0	0	0	0	0	0	0	1.3	4.3	5.7	7.7	15.3	22.3	19.3	7.7	1.7	0	0	0	0	0
0	0	0	0	0	0	1.7	7.7	15.3	16.7	15.7	19	23.3	28.3	17.3	7.7	1	0	0	0	0
0	0	0	0	0	1	6.7	15.7	19	16.3	15	17.3	23.7	30.7	24.7	15	2.7	0	0	0	0
0	0	0	0	0	2.7	14.7	22.7	23.7	20.3	18	18.3	28.3	30.7	24.3	14.7	2.7	0	0	0	0
0	0	0	0	0	2.7	13	18.7	19.3	16.3	15.3	16.3	26.7	29	22.3	10.3	1.7	0	0	0	0
0	0	0	0	0	2.3	10.7	17.7	18	14.7	16	14.3	24	26.7	13.3	3.7	0.3	0	0	0	0
0	0	0	0	0	2.7	12	15.7	16	14.3	11.7	8.7	13	14.3	4.7	0.7	0	0	0	0	0
0	0	0	0	0.3	2.3	10	14	9.7	7	5.3	4	4.3	3.7	0.7	0	0	0	0	0	0
0	0	0	0	0	1.7	5.3	7.7	6	4.3	3.7	1.7	0.7	0.3	0	0	0	0	0	0	0
0	0	0	0	0.3	2	4.3	5	4	3.3	2	0.3	0	0	0	0	0	0	0	0	0
0	0	0	0	1	4.3	5	5	2.7	1	0.3	0	0	0	0	0	0	0	0	0	0
0	0	0	0.3	3.7	10	7	5	1.7	0.3	0	0	0	0	0	0	0	0	0	0	0
0	0	0	0.7	5.7	11.7	9	5.3	1.3	0	0	0	0	0	0	0	0	0	0	0	0
0	0	0	1.3	5	6	4.7	3	0.7	0	0	0	0	0	0	0	0	0	0	0	0
0	0	0.3	2.3	4.7	4.3	3.3	1.7	0.3	0	0	0	0	0	0	0	0	0	0	0	0
0	0	0.7	3.7	5	4	2.3	1	0	0	0	0	0	0	0	0	0	0	0	0	0
0	0	0.7	3	4	3.3	2.7	1	0.3	0	0	0	0	0	0	0	0	0	0	0	0
0	0	0.7	3.3	4	4	3.7	2.3	1	0.3	0	0	0	0	0	0	0	0	0	0	0
0	0	1	3.3	3.7	4	4	3.3	2.3	1	0.3	0	0	0	0	0	0	0	0	0	0
0	0.3	1.7	3	3.7	4	4	4	2.7	1.3	0.7	0	0	0	0	0	0	0	0	0	0
0	0.3	2.3	3.3	4	4.7	5.7	5.7	4.3	2.7	1.3	0.3	0	0	0	0	0	0	0	0	0
0	0	0.7	1.3	2.7	3.3	4	4.3	3.3	2	1.3	0.3	0	0	0	0	0	0	0	0	0
0	0	0	0.3	0.7	0.7	1.3	1.7	2	1.3	0.7	0.3	0	0	0	0	0	0	0	0	0
0	0	0	0	0	0	0.3	0.3	0.7	0.3	0	0	0	0	0	0	0	0	0	0	0
0	0	0	0	0	0	0	0	0	0	0	0	0	0	0	0	0	0	0	0	0
0	0	0	0	0	0	0	0	0	0	0	0	0	0	0	0	0	0	0	0	0
0	0	0	0	0	0	0	0	0	0	0	0	0	0	0	0	0	0	0	0	0
0	0	0	0	0	0	0	0	0	0	0	0	0	0	0	0	0	0	0	0	0
0	0	0	0	0	0	0	0	0	0	0	0	0	0	0	0	0	0	0	0	0
0	0	0	0	0	0	0	0	0	0	0	0	0	0	0	0	0	0	0	0	0
0	0	0	0	0	0	0	0	0	0	0	0	0	0	0	0	0	0	0	0	0
0	0	0	0	0	0	0	0	0	0	0	0	0	0	0	0	0	0	0	0	0
0	0	0	0	0	0	0	0	0	0	0	0	0	0	0	0	0	0	0	0	0
0	0	0	0	0	0	0	0	0	0	0	0	0	0	0	0	0	0	0	0	0
Frame 19 (38.00 ms)
0	0	0	0	0	0	0	0	0	0.3	0.7	2	3	2.3	0.7	0	0	0	0	0	0
0	0	0	0	0	0	0	0.7	2.3	3.7	5.3	11.3	17	14	5.3	1	0	0	0	0	0
0	0	0	0	0	0	1	5	11.3	13.7	13.3	16	20.3	24.3	14.3	6	1	0	0	0	0
0	0	0	0	0	0.7	5.3	12.3	16	14.3	13	15	21	27	20.7	12.7	2.3	0	0	0	0
0	0	0	0	0	2	12.3	19.7	20.7	18	15.7	16	24.7	26.7	21	13.3	2.3	0	0	0	0
0	0	0	0	0	2.3	11.7	17	17.3	14.7	13.7	14	23.3	25.7	20.7	9.7	1.3	0	0	0	0
0	0	0	0	0	2	10	17	17	14	15	13	21.7	25.3	13	3.7	0.3	0	0	0	0
0	0	0	0	0	2.7	12	15.3	16	14	11.3	8.3	12.7	14	4.7	0.7	0	0	0	0	0
0	0	0	0	0	2.3	10.3	14.3	10	7	5.3	4	4.7	4	1	0	0	0	0	0	0
0	0	0	0	0	1.7	5.7	8.3	6.7	5	4	2	1	0.3	0	0	0	0	0	0	0
0	0	0	0	0.3	2	4.7	5.3	4.3	3.7	2.3	0.7	0	0	0	0	0	0	0	0	0
0	0	0	0	1.3	4.7	5.3	5.3	3	1.3	0.3	0	0	0	0	0	0	0	0	0	0
0	0	0	0.7	4.3	11	8	5.7	2	0.3	0	0	0	0	0	0	0	0	0	0	0
0	0	0	1	6.7	13.7	10.7	6.3	1.3	0	0	0	0	0	0	0	0	0	0	0	0
0	0	0	1.7	6	7	5.7	3.7	0.7	0	0	0	0	0	0	0	0	0	0	0	0
0	0	0.3	3	5.7	5.3	3.7	1.7	0.3	0	0	0	0	0	0	0	0	0	0	0	0
0	0	0.7	4.7	6.3	5	2.3	1	0	0	0	0	0	0	0	0	0	0	0	0	0
0	0	0.7	4	4.7	4.3	3	1.3	0.3	0	0	0	0	0	0	0	0	0	0	0	0
0	0	1.3	4.3	5	5	4.7	3	1.3	0.3	0	0	0	0	0	0	0	0	0	0	0
0	0.3	1.7	4	4.3	5	5	4.3	3	1.3	0.3	0	0	0	0	0	0	0	0	0	0
0	0.7	3	3.7	4.3	5	5.3	5	4	2	0.7	0	0	0	0	0	0	0	0	0	0
0	1	4.7	5	5.3	6.3	7.7	7.7	6	3.7	2.3	0.7	0	0	0	0	0	0	0	0	0
0	0.3	1.3	3	4.3	5	6	6.3	5.3	3.3	2.3	0.7	0	0	0	0	0	0	0	0	0
0	0	0	0.3	1	1.7	2.7	3	3.7	3	1.7	0.7	0	0	0	0	0	0	0	0	0
0	0	0	0	0	0.3	0.7	1	1.7	1.3	0.7	0	0	0	0	0	0	0	0	0	0
0	0	0	0	0	0	0	0	0.3	0.3	0	0	0	0	0	0	0	0	0	0	0
0	0	0	0	0	0	0	0	0	0	0	0	0	0	0	0	0	0	0	0	0
0	0	0	0	0	0	0	0	0	0	0	0	0	0	0	0	0	0	0	0	0
0	0	0	0	0	0	0	0	0	0	0	0	0	0	0	0	0	0	0	0	0
0	0	0	0	0	0	0	0	0	0	0	0	0	0	0	0	0	0	0	0	0
0	0	0	0	0	0	0	0	0	0	0	0	0	0	0	0	0	0	0	0	0
0	0	0	0	0	0	0	0	0	0	0	0	0	0	0	0	0	0	0	0	0
0	0	0	0	0	0	0	0	0	0	0	0	0	0	0	0	0	0	0	0	0
0	0	0	0	0	0	0	0	0	0	0	0	0	0	0	0	0	0	0	0	0
0	0	0	0	0	0	0	0	0	0	0	0	0	0	0	0	0	0	0	0	0
Frame 20 (40.00 ms)
0	0	0	0	0	0	0	0	0	0	0.3	1.3	2	1.3	0.3	0	0	0	0	0	0
0	0	0	0	0	0	0	0.3	1.7	2.7	3.7	8	12	9.3	3.7	0.7	0	0	0	0	0
0	0	0	0	0	0	0.7	3	7.7	10.7	11	14	17	20.3	11.7	4.7	0.7	0	0	0	0
0	0	0	0	0	0.3	3.7	9.7	13.3	12.3	11.3	13	18.3	23	17.7	11	2	0	0	0	0
0	0	0	0	0	1.7	10.3	16.3	18	15.7	13.7	14	21.3	23	18	12	2.3	0	0	0	0
0	0	0	0	0	2	10.7	15.7	15.3	13.3	12.3	12.3	20	21.7	16.7	8.7	1.3	0	0	0	0
0	0	0	0	0	2	9.7	16	16	13	13.7	11.7	18.3	21	11.3	3.3	0.3	0	0	0	0
0	0	0	0	0	2.7	11.3	15	15.3	13.3	10.7	7.7	11.7	13.3	4.7	0.7	0	0	0	0	0
0	0	0	0	0	2.3	10.3	14.7	10	7	5.3	4	4.7	4.3	1	0	0	0	0	0	0
0	0	0	0	0	1.7	6	8.3	6.7	5	4.3	2.3	1.3	0.7	0	0	0	0	0	0	0
0	0	0	0	0.3	2	4.7	5.7	4.7	3.7	2.3	0.7	0	0	0	0	0	0	0	0	0
0	0	0	0	1.3	5	5.7	5.7	3.3	1.7	0.7	0	0	0	0	0	0	0	0	0	0
0	0	0	0.7	4.7	11.7	8.7	6.3	2.3	0.3	0	0	0	0	0	0	0	0	0	0	0
0	0	0	1.3	7.3	14.7	11.7	7	2	0	0	0	0	0	0	0	0	0	0	0	0
0	0	0.3	2.3	7	7.7	6	4	1	0	0	0	0	0	0	0	0	0	0	0	0
0	0	0.7	4	6.7	5.7	4	2	0.3	0	0	0	0	0	0	0	0	0	0	0	0
0	0	1	6.3	7.3	5.3	2.7	1	0	0	0	0	0	0	0	0	0	0	0	0	0
0	0	1	5	5.7	5	3.7	1.3	0.3	0	0	0	0	0	0	0	0	0	0	0	0
0	0.3	2	5.7	6	6	5.7	3.7	1.3	0.3	0	0	0	0	0	0	0	0	0	0	0
0	0.3	2.3	5	5.3	6.3	6	5	3.7	1.7	0.3	0	0	0	0	0	0	0	0	0	0
0	1	4.3	4.7	5.3	6.3	6.3	6	5	2.3	1	0.3	0	0	0	0	0	0	0	0	0
0	1.7	7	6.7	6.7	8	9.3	9.3	7.7	5	3.3	1	0	0	0	0	0	0	0	0	0
0	0.3	2.3	4.3	5.7	7	8.3	8.7	7.3	5	3.7	1.3	0.3	0	0	0	0	0	0	0	0
0	0	0.3	0.7	1.7	3	4.3	4.7	5.3	4.7	2.7	1.3	0.3	0.3	0	0.3	0	0	0	0	0
0	0	0	0	0.3	0.7	1.7	2.3	3	2.3	1	0.3	0	0.3	0	0	0	0	0	0	0
0	0	0	0	0	0	0.3	0.3	0.7	0.3	0	0	0	0	0	0	0	0	0	0	0
0	0	0	0	0	0	0	0	0	0	0	0	0	0	0	0	0	0	0	0	0
0	0	0	0	0	0	0	0	0	0	0	0	0	0	0	0	0	0	0	0	0
0	0	0	0	0	0	0	0	0	0	0	0	0	0	0	0	0	0	0	0	0
0	0	0	0	0	0	0	0	0	0	0	0	0	0	0	0	0	0	0	0	0
0	0	0	0	0	0	0	0	0	0	0	0	0	0	0	0	0	0	0	0	0
0	0	0	0	0	0	0	0	0	0	0	0	0	0	0	0	0	0	0	0	0
0	0	0	0	0	0	0	0	0	0	0	0	0	0	0	0	0	0	0	0	0
0	0	0	0	0	0	0	0	0	0	0	0	0	0	0	0	0	0	0	0	0
0	0	0	0	0	0	0	0	0	0	0	0	0	0	0	0	0	0	0	0	0
Frame 21 (42.00 ms)
0	0	0	0	0	0	0	0	0	0	0.3	0.7	1.3	0.7	0.3	0	0	0	0	0	0
0	0	0	0	0	0	0	0.3	0.7	1.7	2.7	5.3	7.7	6.3	2.7	0.7	0	0	0	0	0
0	0	0	0	0	0	0.3	2	5.3	8	9	11.7	14.3	17	9.7	3.7	0.7	0	0	0	0
0	0	0	0	0	0.3	2.7	7.3	11	10	9.7	11.7	16	20	15	9.3	1.7	0	0	0	0
0	0	0	0	0	1.3	8.7	14	15.3	13.7	12	12.3	18.7	20.3	15.7	10.7	2	0	0	0	0
0	0	0	0	0	1.7	9.3	14	13.7	12	11.3	11	17	18.3	14.3	8	1.3	0	0	0	0
0	0	0	0	0	1.7	9	15.3	15	12	12.7	10.7	15.3	18	10.3	3.3	0.3	0	0	0	0
0	0	0	0	0	2.3	11	14.7	14.7	12.7	10	7.3	10.7	12.3	4.7	0.7	0	0	0	0	0
0	0	0	0	0	2.3	10	14.7	9.7	6.7	5.3	4	4.7	4.3	1	0	0	0	0	0	0
0	0	0	0	0	1.7	6	8.7	6.7	5	4.7	2.3	1.3	0.7	0	0	0	0	0	0	0
0	0	0	0	0.3	2	5	5.7	4.7	4	2.7	1	0.3	0	0	0	0	0	0	0	0
0	0	0	0	1.3	5	6	6	3.3	2	0.7	0	0	0	0	0	0	0	0	0	0
0	0	0	0.7	5	12.3	9	7	2.7	0.3	0	0	0	0	0	0	0	0	0	0	0
0	0	0	1.3	7.7	15.7	12.3	7.7	2	0.3	0	0	0	0	0	0	0	0	0	0	0
0	0	0.3	2.7	7.7	8.3	6.7	4.3	1.3	0	0	0	0	0	0	0	0	0	0	0	0
0	0	0.7	4.7	7.3	6.3	4.3	2	0.3	0	0	0	0	0	0	0	0	0	0	0	0
0	0	1.3	7.3	8.3	6	3	1	0	0	0	0	0	0	0	0	0	0	0	0	0
0	0	1.3	6.3	6.7	5.7	4	1.3	0.3	0	0	0	0	0	0	0	0	0	0	0	0
0	0.3	2.3	6.7	7	7	6.3	4	1.3	0.3	0	0	0	0	0	0	0	0	0	0	0
0	0.3	3	5.7	6.3	7.7	7.3	6.3	4.3	1.7	0.3	0	0	0	0	0	0	0	0	0	0
0	1.3	5.3	5.7	6.3	7.3	8	7.7	6	3	1.7	0.3	0	0	0	0	0	0	0	0	0
0	2.3	9.3	8	7.7	9.7	11.3	11.3	9	6	4	1.7	0.3	0	0	0	0	0	0	0	0
0	0.7	3.7	5	7	8.7	10.3	10.7	8.7	6.3	4.3	2	0.7	0.3	0	0	0	0	0	0	0
0	0	0.3	1	2.3	4.3	6	6.3	6.7	6.3	4	2	1	0.7	0.3	0.7	0	0	0	0	0
0	0	0	0	0.3	1.3	2.7	3.7	4.3	3.7	1.7	1	0.7	0.7	0.3	0.3	0	0	0	0	0
0	0	0	0	0	0	0.3	0.7	1	0.7	0.3	0.3	0	0.3	0.3	0	0	0	0	0	0
0	0	0	0	0	0	0	0	0	0	0	0	0	0	0	0	0	0	0	0	0
0	0	0	0	0	0	0	0	0	0	0	0	0	0	0	0	0	0	0	0	0
0	0	0	0	0	0	0	0	0	0	0	0	0	0	0	0	0	0	0	0	0
0	0	0	0	0	0	0	0	0	0	0	0	0	0	0	0	0	0	0	0	0
0	0	0	0	0	0	0	0	0	0	0	0	0	0	0	0	0	0	0	0	0
0	0	0	0	0	0	0	0	0	0	0	0	0	0	0	0	0	0	0	0	0
0	0	0	0	0	0	0	0	0	0	0	0	0	0	0	0	0	0	0	0	0
0	0	0	0	0	0	0	0	0	0	0	0	0	0	0	0	0	0	0	0	0
0	0	0	0	0	0	0	0	0	0	0	0	0	0	0	0	0	0	0	0	0
Frame 22 (44.00 ms)
0	0	0	0	0	0	0	0	0	0	0	0.3	0.7	0.3	0	0	0	0	0	0	0
0	0	0	0	0	0	0	0	0.7	1.3	2	3.7	5	4.3	2	0.3	0	0	0	0	0
0	0	0	0	0	0	0.3	1.3	3.7	6	7.3	9.7	11.7	14.3	8	3	0.3	0	0	0	0
0	0	0	0	0	0.3	2	5.3	9	8.7	8.3	10	13.7	17.7	13	8	1.3	0	0	0	0
0	0	0	0	0	1	6.7	11.7	13.3	12	10.7	10.7	16.3	18	13.7	9.7	1.7	0	0	0	0
0	0	0	0	0	1.3	8.3	12.7	12	11	10.3	9.7	15	16.3	12.7	7.7	1.3	0	0	0	0
0	0	0	0	0	1.3	8.3	14	13.7	11.3	12	9.7	13.7	16.3	9.3	3.3	0.3	0	0	0	0
0	0	0	0	0	2	10	14	14	12	9.7	7	10	11.7	4.3	0.7	0	0	0	0	0
0	0	0	0	0	2	9.3	14	9.3	6.7	5.3	4	5	4.7	1	0	0	0	0	0	0
0	0	0	0	0	1.3	6	8.7	6.7	5	4.7	2.7	1.7	0.7	0	0	0	0	0	0	0
0	0	0	0	0.3	2	5	6	4.7	4	3	1	0.3	0	0	0	0	0	0	0	0
0	0	0	0	1.3	5.3	6	6.3	3.7	2	1	0.3	0	0	0	0	0	0	0	0	0
0	0	0	0.7	5	13	9.7	7.3	2.7	0.7	0	0	0	0	0	0	0	0	0	0	0
0	0	0	1.3	8.3	16.7	13.3	8.3	2.3	0.3	0	0	0	0	0	0	0	0	0	0	0
0	0	0.3	2.7	8	9	7	4.7	1.3	0	0	0	0	0	0	0	0	0	0	0	0
0	0	1	5.3	8	7	4.7	2.3	0.3	0	0	0	0	0	0	0	0	0	0	0	0
0	0	1.7	8	9	6.7	3.3	1	0	0	0	0	0	0	0	0	0	0	0	0	0
0	0	1.7	7	7.3	6.3	4.3	1.7	0.3	0	0	0	0	0	0	0	0	0	0	0	0
0	0.3	3	7.7	8	8.3	7.3	4.3	1.7	0.3	0	0	0	0	0	0	0	0	0	0	0
0	0.7	3.7	6.3	7.3	9	8.7	7.3	5.3	2	0.3	0	0	0	0	0	0	0	0	0	0
0	1.7	6.3	6.3	7	8.7	9.3	9	7.3	3.7	1.7	0.3	0	0	0	0	0	0	0	0	0
0.3	3	11.3	9	8.7	11	12.7	13	10.3	7	5	2	0.7	0.3	0	0	0	0	0	0	0
0	1	4.7	6	8.3	10.3	12.7	12.7	10	7.7	5.3	2.7	1.3	0.7	0.3	0.3	0	0	0	0	0
0	0	0.7	1.3	3.3	5.7	7.7	8	8	7.3	5	3	1.7	1.3	1	1.3	0.3	0	0	0	0
0	0	0	0	0.7	2.3	4.3	5	5.7	4.7	2.3	1.7	1	1.3	1	0.7	0	0	0	0	0
0	0	0	0	0	0.3	1	1	1.3	1.3	0.7	0.7	0.3	0.7	0.7	0.3	0	0	0	0	0
0	0	0	0	0	0	0	0	0	0	0	0	0	0	0	0	0	0	0	0	0
0	0	0	0	0	0	0	0	0	0	0	0	0	0	0	0	0	0	0	0	0
0	0	0	0	0	0	0	0	0	0	0	0	0	0	0	0	0	0	0	0	0
0	0	0	0	0	0	0	0	0	0	0	0	0	0	0	0	0	0	0	0	0
0	0	0	0	0	0	0	0	0	0	0	0	0	0	0	0	0	0	0	0	0
0	0	0	0	0	0	0	0	0	0	0	0	0	0	0	0	0	0	0	0	0
0	0	0	0	0	0	0	0	0	0	0	0	0	0	0	0	0	0	0	0	0
0	0	0	0	0	0	0	0	0	0	0	0	0	0	0	0	0	0	0	0	0
0	0	0	0	0	0	0	0	0	0	0	0	0	0	0	0	0	0	0	0	0
Frame 23 (46.00 ms)
0	0	0	0	0	0	0	0	0	0	0	0.3	0.3	0.3	0	0	0	0	0	0	0
0	0	0	0	0	0	0	0	0.3	0.7	1.3	2.7	3.7	3.3	1.3	0.3	0	0	0	0	0
0	0	0	0	0	0	0	1	2.7	4.3	6	8	10	12	6.3	2.3	0.3	0	0	0	0
0	0	0	0	0	0.3	1.3	4	7.3	7.3	7.3	9	12.3	15.3	11.3	7.3	1.3	0	0	0	0
0	0	0	0	0	0.7	5.3	9.7	11.7	10.7	9.7	10	15	16	12.3	9	1.7	0	0	0	0
0	0	0	0	0	1	7	11.7	10.7	10	9.7	9	13.3	14.3	11.3	7	1	0	0	0	0
0	0	0	0	0	1.3	7.3	13.3	13	10.7	11.3	9	12.7	14.7	8.7	3	0.3	0	0	0	0
0	0	0	0	0	1.7	9	13.3	13.3	11.3	9	6.7	9.7	11	4.3	0.7	0	0	0	0	0
0	0	0	0	0	1.7	9	14	9.3	6.7	5	4	5	5	1	0	0	0	0	0	0
0	0	0	0	0	1.3	5.7	8.7	6.7	5.3	4.7	2.7	1.7	0.7	0	0	0	0	0	0	0
0	0	0	0	0.3	2	5	6	4.7	4.3	3	1.3	0.3	0	0	0	0	0	0	0	0
0	0	0	0	1.3	5.3	6	6.3	4	2.3	1	0.3	0	0	0	0	0	0	0	0	0
0	0	0	0.7	5.3	13.7	10	7.7	3.3	1	0.3	0	0	0	0	0	0	0	0	0	0
0	0	0	1.3	8.3	17.7	14	8.7	2.7	0.3	0	0	0	0	0	0	0	0	0	0	0
0	0	0.3	2.7	8.7	9.7	7.7	5	1.7	0	0	0	0	0	0	0	0	0	0	0	0
0	0	1	5.3	8.3	7.3	5	2.7	0.7	0	0	0	0	0	0	0	0	0	0	0	0
0	0	1.7	8.7	9.7	7	3.7	1.3	0.3	0	0	0	0	0	0	0	0	0	0	0	0
0	0	2	7.7	8	7	4.7	1.7	0.3	0	0	0	0	0	0	0	0	0	0	0	0
0	0.3	3.7	8.3	8.7	9.3	8.3	4.7	1.7	0.3	0	0	0	0	0	0	0	0	0	0	0
0	0.7	4	7	7.7	10	10	8.3	6	2	0.3	0	0	0	0	0	0	0	0	0	0
0	2	7	6.7	7.7	9.7	10.3	10.3	8.3	4.3	2	0.7	0	0	0	0	0	0	0	0	0
0.3	3.7	12.7	10	9.3	12.3	14.7	14.7	12	8.3	6	3	1	0.3	0.3	0	0	0	0	0	0
0	1.3	5.7	7	9	12	14.7	14.7	11.7	9	6.3	3.3	2	1	0.7	0.7	0.3	0	0	0	0
0	0	0.7	1.7	4	7	9.3	9.7	9.3	9	6	4	2.3	1.7	1.3	2	0.7	0	0	0	0
0	0	0	0	1	3.3	5.3	6.3	7.3	6	3.3	2.3	1.7	2	1.3	1	0.3	0	0	0	0
0	0.3	0	0	0	0.7	1.3	1.7	2.3	2	1.3	1	0.7	1	1.3	0.7	0	0	0	0	0
0	0	0	0	0	0	0	0	0.3	0.3	0.3	0	0	0.3	0.3	0	0	0	0	0	0
0	0	0	0	0	0	0	0	0	0	0	0	0	0	0	0	0	0	0	0	0
0	0	0	0	0	0	0	0	0	0	0	0	0	0	0	0	0	0	0	0	0
0	0	0	0	0	0	0	0	0	0	0	0	0	0	0	0	0	0	0	0	0
0	0	0	0	0	0	0	0	0	0	0	0	0	0	0	0	0	0	0	0	0
0	0	0	0	0	0	0	0	0	0	0	0	0	0	0	0	0	0	0	0	0
0	0	0	0	0	0	0	0	0	0	0	0	0	0	0	0	0	0	0	0	0
0	0	0	0	0	0	0	0	0	0	0	0	0	0	0	0	0	0	0	0	0
0	0	0	0	0	0	0	0	0	0	0	0	0	0	0	0	0	0	0	0	0
Frame 24 (48.00 ms)
0	0	0	0	0	0	0	0	0	0	0	0	0.3	0	0	0	0	0	0	0	0
0	0	0	0	0	0	0	0	0.3	0.7	1	2	2.7	2.3	1	0.3	0	0	0	0	0
0	0	0	0	0	0	0	0.7	1.7	3.3	5	7	8.7	10	5.3	2.3	0.3	0	0	0	0
0	0	0	0	0	0	1	3	5.7	6.3	6.7	7.7	11	13.3	10	6.3	1	0	0	0	0
0	0	0	0	0	0.7	4	8	9.7	9.7	9	8.7	13.3	14.3	11	8.3	1.3	0	0	0	0
0	0	0	0	0	1	6	10.3	9.7	9.3	9	8	12	13	10.3	6.3	1	0	0	0	0
0	0	0	0	0	1	6.7	12.3	12	10	10.3	8.3	11.7	13.7	8.3	3	0.3	0	0	0	0
0	0	0	0	0	1.7	8.3	12.7	12.7	11	8.7	6.3	9.3	10.7	4.3	0.7	0	0	0	0	0
0	0	0	0	0	1.7	8.3	13.3	9	6.3	5	3.7	4.7	4.7	1.3	0	0	0	0	0	0
0	0	0	0	0	1.3	5.3	8.7	7	5.3	4.7	3	1.7	0.7	0	0	0	0	0	0	0
0	0	0	0	0.3	2	5	6	5	4.3	3.3	1.3	0.3	0	0	0	0	0	0	0	0
0	0	0	0	1.3	5.3	6.3	6.7	4.3	2.7	1.3	0.3	0	0	0	0	0	0	0	0	0
0	0	0	0.7	5.3	14	10.7	8	3.7	1	0.3	0	0	0	0	0	0	0	0	0	0
0	0	0	1.7	8.7	18.3	15	9	3	0.3	0	0	0	0	0	0	0	0	0	0	0
0	0	0.3	2.7	9	10	8.3	5.7	2	0.3	0	0	0	0	0	0	0	0	0	0	0
0	0	1	5.3	9	8	5.3	3	0.7	0	0	0	0	0	0	0	0	0	0	0	0
0	0	1.7	9	10	7.7	4	1.3	0.3	0	0	0	0	0	0	0	0	0	0	0	0
0	0	2	8	8.7	7.7	5	1.7	0.3	0	0	0	0	0	0	0	0	0	0	0	0
0	0.7	4	9	9.3	10	9	5	1.7	0.3	0	0	0	0	0	0	0	0	0	0	0
0	0.7	4.7	7.3	8.3	11.3	11	9	6.7	2.3	0.3	0	0	0	0	0	0	0	0	0	0
0	2	7.3	7	8.3	10.7	11.7	11.3	9.3	5	2.3	0.7	0.3	0	0	0	0	0	0	0	0
0.3	4.3	13.7	10.7	10.3	13.7	16.3	16.7	13.7	9.3	6.7	3.3	1.3	0.7	0.7	0.3	0	0	0	0	0
0	1.3	6	7.7	10	13.7	17	17	13.3	10.7	7.3	4.3	2.7	1.7	1.3	1	0.3	0	0	0	0
0	0	1	2	4.7	8.3	11	11	10.7	10.7	7.3	5	3	2.3	2	2.7	1.3	0	0	0	0
0	0	0	0	1	4.3	6.7	7.3	8.3	7	4.3	3.3	2.7	2.7	2	1.7	0.7	0	0	0	0
0.3	0.3	0	0	0	0.7	1.7	2.3	3.3	2.7	1.7	1.7	1.3	1.3	1.7	0.7	0.3	0	0	0	0
0	0	0	0	0	0	0	0.3	0.3	0.7	0.3	0.3	0.3	0.3	0.3	0	0	0	0	0	0
0	0	0	0	0	0	0	0	0	0	0	0	0	0	0	0	0	0	0	0	0
0	0	0	0	0	0	0	0	0	0	0	0	0	0	0	0	0	0	0	0	0
0	0	0	0	0	0	0	0	0	0	0	0	0	0	0	0	0	0	0	0	0
0	0	0	0	0	0	0	0	0	0	0	0	0	0	0	0	0	0	0	0	0
0	0	0	0	0	0	0	0	0	0	0	0	0	0	0	0	0	0	0	0	0
0	0	0	0	0	0	0	0	0	0	0	0	0	0	0	0	0	0	0	0	0
0	0	0	0	0	0	0	0	0	0	0	0	0	0	0	0	0	0	0	0	0
0	0	0	0	0	0	0	0	0	0	0	0	0	0	0	0	0	0	0	0	0
Frame 25 (50.00 ms)
0	0	0	0	0	0	0	0	0	0	0	0	0	0	0	0	0	0	0	0	0
0	0	0	0	0	0	0	0	0	0.3	0.7	1.3	2	1.7	1	0.3	0	0	0	0	0
0	0	0	0	0	0	0	0.3	1.3	2.7	4	6	7.3	8.7	4.7	2	0.3	0	0	0	0
0	0	0	0	0	0	0.7	2.3	4.7	5.3	5.7	7	9.7	12	9	5.7	1	0	0	0	0
0	0	0	0	0	0.3	3	6.3	8.3	8.7	8	8	12	13	10	7.7	1.3	0	0	0	0
0	0	0	0	0	0.7	5	9.7	8.7	8.7	8	7.3	11	12	9.3	6	1	0	0	0	0
0	0	0	0	0	1	6	11.7	11.3	9.3	9.7	8	10.7	12.3	8	3	0.3	0	0	0	0
0	0	0	0	0	1.3	7.3	12	12	10.3	8.3	6	8.7	10.3	4.3	0.7	0	0	0	0	0
0	0	0	0	0	1.3	7.7	13	8.7	6	4.7	3.7	4.7	5	1.3	0	0	0	0	0	0
0	0	0	0	0	1	5.3	8.7	6.7	5	4.7	3	2	1	0.3	0	0	0	0	0	0
0	0	0	0	0.3	1.7	5	6	5	4.3	3.3	1.7	0.7	0	0	0	0	0	0	0	0
0	0	0	0	1.3	5.3	6.3	6.7	4.3	3	1.3	0.3	0	0	0	0	0	0	0	0	0
0	0	0	0.7	5	14.3	11	8.3	4	1.3	0.3	0	0	0	0	0	0	0	0	0	0
0	0	0	1.7	9	19	15.7	10	3.7	0.7	0	0	0	0	0	0	0	0	0	0	0
0	0	0.3	2.7	9	10.3	8.7	6	2.3	0.3	0	0	0	0	0	0	0	0	0	0	0
0	0	1	5.7	9.3	8.3	5.7	3.3	1	0	0	0	0	0	0	0	0	0	0	0	0
0	0	1.7	9.3	10.7	8	4	1.7	0.3	0	0	0	0	0	0	0	0	0	0	0	0
0	0	2.3	8.7	9.3	8	5.3	2	0.3	0	0	0	0	0	0	0	0	0	0	0	0
0	0.7	4.3	9.7	10	11	9.7	5.3	2	0.3	0	0	0	0	0	0	0	0	0	0	0
0	1	5	8	9	12	12	10	7.7	2.7	0.3	0	0	0	0	0	0	0	0	0	0
0	2.3	7.7	7.7	9	11.3	12.7	12.7	10.7	6	2.7	1	0.3	0.3	0	0	0	0	0	0	0
0.3	4.7	14.3	11.3	11	14.7	18	18.7	15.3	10.7	7.7	4.3	1.7	1.3	1	0.3	0	0	0	0	0
0	1.7	6.7	8	10.7	15	19	19.7	15	12	8.7	5.3	3.3	2.3	1.7	1.3	0.7	0	0	0	0
0	0	1	2	5	9.3	12.7	13	12	12.3	8.3	6	4	3	2.7	3.3	2	0.3	0	0	0
0	0	0	0.3	1.3	5	7.7	8.7	9.7	8.3	5	4	3.3	3.3	2.3	2.3	1.7	0.3	0	0	0
0.3	0.3	0	0	0	1	2	3.3	4.3	3.3	2.3	2	1.7	1.7	2	1.3	0.7	0	0	0	0
0	0	0	0	0	0	0.3	0.3	0.7	1	1	0.7	0.3	0.3	0.3	0.3	0	0	0	0	0
0	0	0	0	0	0	0	0	0	0	0.3	0	0	0	0	0	0	0	0	0	0
0	0	0	0	0	0	0	0	0	0	0	0	0	0	0	0	0	0	0	0	0
0	0	0	0	0	0	0	0	0	0	0	0	0	0	0	0	0	0	0	0	0
0	0	0	0	0	0	0	0	0	0	0	0	0	0	0	0	0	0	0	0	0
0	0	0	0	0	0	0	0	0	0	0	0	0	0	0	0	0	0	0	0	0
0	0	0	0	0	0	0	0	0	0	0	0	0	0	0	0	0	0	0	0	0
0	0	0	0	0	0	0	0	0	0	0	0	0	0	0	0	0	0	0	0	0
0	0	0	0	0	0	0	0	0	0	0	0	0	0	0	0	0	0	0	0	0
Frame 26 (52.00 ms)
0	0	0	0	0	0	0	0	0	0	0	0	0	0	0	0	0	0	0	0	0
0	0	0	0	0	0	0	0	0	0.3	0.7	1	1.3	1.3	0.7	0.3	0	0	0	0	0
0	0	0	0	0	0	0	0.3	1	2	3.3	5	6.3	7.3	3.7	1.7	0.3	0	0	0	0
0	0	0	0	0	0	0.3	1.7	4	4.7	5	6.3	8.7	10.7	8	5.3	1	0	0	0	0
0	0	0	0	0	0.3	2	5.3	7.7	7.7	7	7.3	11	12	9	7.3	1.3	0	0	0	0
0	0	0	0	0	0.7	4.3	8.7	8	8	7.7	7	10	11	8.7	5.7	1	0	0	0	0
0	0	0	0	0	0.7	5.3	11	10.7	9	9.3	7.3	10	11.7	7.3	3	0.3	0	0	0	0
0	0	0	0	0	1	6.3	11.3	11.7	10	8	5.7	8.3	9.7	4	0.7	0	0	0	0	0
0	0	0	0	0	1	7	12.3	8.3	5.7	4.7	3.7	4.7	5	1.3	0	0	0	0	0	0
0	0	0	0	0	0.7	5	8.7	6.7	5	4.7	3	2	1	0.3	0	0	0	0	0	0
0	0	0	0	0.3	1.7	4.7	6.3	5	4.3	3.3	1.7	0.7	0	0	0	0	0	0	0	0
0	0	0	0	1.3	5	6.3	7.3	4.7	3	1.7	0.3	0	0	0	0	0	0	0	0	0
0	0	0	0.7	5	14.3	11	8.7	4.3	1.3	0.3	0	0	0	0	0	0	0	0	0	0
0	0	0	1.3	8.7	19.3	16	10.3	4	0.7	0	0	0	0	0	0	0	0	0	0	0
0	0	0.3	2.7	9.3	10.7	9	6.3	2.7	0.3	0	0	0	0	0	0	0	0	0	0	0
0	0	1	5.3	9.3	8.7	6	3.7	1	0	0	0	0	0	0	0	0	0	0	0	0
0	0	1.7	9.7	11	8.3	4.3	2	0.3	0	0	0	0	0	0	0	0	0	0	0	0
0	0	2.3	9	9.7	8.3	5.7	2.3	0.3	0	0	0	0	0	0	0	0	0	0	0	0
0	0.7	4.3	10	10.7	11.3	10	6	2.3	0.7	0	0	0	0	0	0	0	0	0	0	0
0	1	5	8.3	9.7	12.7	12.3	10.7	8	3	0.7	0	0	0	0	0	0	0	0	0	0
0	2.3	8	8	9.3	12	13.3	13.7	11.7	6.7	3	1	0.3	0.3	0.3	0	0	0	0	0	0
0.3	4.7	15	12	11.3	15.3	19	20.7	17	11.7	8.3	4.7	2	1.7	1.3	0.7	0	0	0	0	0
0	1.7	7	8.7	11.3	16	20.7	22	17	13.7	9.3	6	4	3	2	2	1	0.3	0	0	0
0	0	1	2.3	5.7	10.3	14	14.7	13.7	14	9.7	6.7	4.7	3.7	3.3	4	3	0.7	0	0	0
0	0	0	0.3	1.7	5.7	8.7	10	11	9.3	5.7	4.7	4	4	3	2.7	2.3	0.7	0	0	0
0.3	0.7	0	0	0.3	1	2.3	4.3	5.3	4.3	2.7	2.3	2	2	2	1.7	1.3	0.3	0	0	0
0	0	0	0	0	0	0.3	0.7	1.3	1.3	1.7	1.3	0.7	0.7	0.3	0.3	0.3	0	0	0	0
0	0	0	0	0	0	0	0	0	0.3	0.3	0.3	0	0	0	0	0	0	0	0	0
0	0	0	0	0	0	0	0	0	0	0	0	0	0	0	0	0	0	0	0	0
0	0	0	0	0	0	0	0	0	0	0	0	0	0	0	0	0	0	0	0	0
0	0	0	0	0	0	0	0	0	0	0	0	0	0	0	0	0	0	0	0	0
0	0	0	0	0	0	0	0	0	0	0	0	0	0	0	0	0	0	0	0	0
0	0	0	0	0	0	0	0	0	0	0	0	0	0	0	0	0	0	0	0	0
0	0	0	0	0	0	0	0	0	0	0	0	0	0	0	0	0	0	0	0	0
0	0	0	0	0	0	0	0	0	0	0	0	0	0	0	0	0	0	0	0	0
Frame 27 (54.00 ms)
0	0	0	0	0	0	0	0	0	0	0	0	0	0	0	0	0	0	0	0	0
0	0	0	0	0	0	0	0	0	0.3	0.7	1	1.3	1.3	0.3	0.3	0	0	0	0	0
0	0	0	0	0	0	0	0.3	0.7	1.7	3	4.7	5.7	6.7	3.3	1.7	0.3	0	0	0	0
0	0	0	0	0	0	0.3	1.3	3.3	4	4.7	5.7	8	10	7.3	5.3	1	0	0	0	0
0	0	0	0	0	0.3	1.7	4.7	6.7	7	6.7	6.7	10.3	11.3	8.7	7	1.3	0	0	0	0
0	0	0	0	0	0.3	3.7	8	7.3	7.3	7.3	6.3	9.3	10.3	8.3	5.7	1	0	0	0	0
0	0	0	0	0	0.7	4.7	10.3	10.3	8.3	8.7	7.3	9.3	11	7	2.7	0.3	0	0	0	0
0	0	0	0	0	1	5.7	10.7	11.3	9.7	7.7	5.3	8	9.7	4	0.7	0	0	0	0	0
0	0	0	0	0	1	6.3	12	8.3	5.7	4.3	3.3	4.3	5	1.3	0	0	0	0	0	0
0	0	0	0	0	0.7	4.7	8.3	6.7	5	4.7	3	2	1.3	0.3	0	0	0	0	0	0
0	0	0	0	0.3	1.7	4.7	6.3	5	4.7	3.7	1.7	0.7	0	0	0	0	0	0	0	0
0	0	0	0	1.3	5	6.3	7.3	4.7	3.3	2	0.7	0	0	0	0	0	0	0	0	0
0	0	0	0.3	4.7	14.3	11.3	9	4.7	1.7	0.3	0	0	0	0	0	0	0	0	0	0
0	0	0	1.3	8.7	19.7	16.3	10.7	4.3	0.7	0	0	0	0	0	0	0	0	0	0	0
0	0	0.3	2.7	9.3	11	9	6.7	2.7	0.3	0	0	0	0	0	0	0	0	0	0	0
0	0	0.7	5.3	9.3	8.7	6.3	4	1.3	0.3	0	0	0	0	0	0	0	0	0	0	0
0	0	1.7	9.3	11	8.3	4.3	2.3	0.7	0	0	0	0	0	0	0	0	0	0	0	0
0	0	2.3	9	10	8.7	6	2.7	0.7	0	0	0	0	0	0	0	0	0	0	0	0
0	0.7	4.3	10.3	11	12	10.7	6.7	3	0.7	0	0	0	0	0	0	0	0	0	0	0
0	1	5	8.7	10	13.3	13	11.7	9	3.7	0.7	0	0	0	0	0	0	0	0	0	0
0	2.3	8.3	8	9.7	12.3	14	14.7	12.7	7.3	3.7	1.3	0.3	0.3	0.3	0	0	0	0	0	0
0.3	4.7	15.3	12.3	11.7	16	20	22.3	18.7	13	9.3	5.7	2.3	2	1.7	0.7	0.3	0	0	0	0
0	1.7	7.3	9	12	17	22.7	24.3	19	15	10.7	7	5	3.7	2.7	2.3	1.7	0.3	0	0	0
0	0	1	2.7	6	11.3	15.7	16.7	15	15.7	11	8	5.7	4.3	3.7	4.7	4	1.3	0	0	0
0	0	0	0.3	1.7	6.3	10	11.3	12.3	10.3	6.7	5.3	5	4.7	3.3	3.7	3.3	1.3	0.3	0	0
0.3	0.7	0	0	0.3	1	2.7	5	6.3	5	3.3	3	2.3	2.3	2.7	2.3	2.7	0.7	0	0	0
0	0.3	0	0	0	0	0.3	0.7	1.7	2	2.7	1.7	0.7	1	0.7	0.3	0.3	0	0	0	0
0	0	0	0	0	0	0	0	0	0.3	0.7	0.3	0	0	0	0	0	0	0	0	0
0	0	0	0	0	0	0	0	0	0	0	0	0	0	0	0	0	0	0	0	0
0	0	0	0	0	0	0	0	0	0	0	0	0	0	0	0	0	0	0	0	0
0	0	0	0	0	0	0	0	0	0	0	0	0	0	0	0	0	0	0	0	0
0	0	0	0	0	0	0	0	0	0	0	0	0	0	0	0	0	0	0	0	0
0	0	0	0	0	0	0	0	0	0	0	0	0	0	0	0	0	0	0	0	0
0	0	0	0	0	0	0	0	0	0	0	0	0	0	0	0	0	0	0	0	0
0	0	0	0	0	0	0	0	0	0	0	0	0	0	0	0	0	0	0	0	0
Frame 28 (56.00 ms)
0	0	0	0	0	0	0	0	0	0	0	0	0	0	0	0	0	0	0	0	0
0	0	0	0	0	0	0	0	0	0.3	0.3	0.7	1	1	0.3	0	0	0	0	0	0
0	0	0	0	0	0	0	0.3	0.7	1.7	2.7	4.3	5.3	6	3	1.3	0.3	0	0	0	0
0	0	0	0	0	0	0.3	1.3	3	3.7	4.3	5.3	7.7	9.3	7	5	1	0	0	0	0
0	0	0	0	0	0.3	1.3	4	6	6.7	6.3	6.3	10	10.7	8.3	7	1.3	0	0	0	0
0	0	0	0	0	0.3	3	7.3	7	7.3	7	6.3	9.3	10	8	5.7	1	0	0	0	0
0	0	0	0	0	0.7	4.3	10	10	8.3	8.7	7	9	11	7	2.7	0.3	0	0	0	0
0	0	0	0	0	0.7	5	10.3	11	9.3	7.3	5.3	8	9.7	4	0.7	0	0	0	0	0
0	0	0	0	0	1	6	11.7	8.3	5.7	4.3	3.3	4.3	5	1.3	0	0	0	0	0	0
0	0	0	0	0	0.7	4.7	8.3	6.7	5	4.7	3	2.3	1.3	0.3	0	0	0	0	0	0
0	0	0	0	0	1.7	4.7	6.3	5.3	4.7	3.7	2	1	0.3	0	0	0	0	0	0	0
0	0	0	0	1	5	6.3	7.3	5	3.7	2	0.7	0	0	0	0	0	0	0	0	0
0	0	0	0.3	4.7	14.3	11.3	9.3	5	2	0.3	0	0	0	0	0	0	0	0	0	0
0	0	0	1.3	8.7	19.7	16.7	11	5	1	0	0	0	0	0	0	0	0	0	0	0
0	0	0.3	2.7	9	11	9.3	7	3	0.3	0	0	0	0	0	0	0	0	0	0	0
0	0	0.7	5.3	9.3	9	6.3	4	1.3	0.3	0	0	0	0	0	0	0	0	0	0	0
0	0	1.7	9.7	11.3	8.7	4.7	2.7	0.7	0	0	0	0	0	0	0	0	0	0	0	0
0	0	2.3	9	10	8.7	6	3	1	0	0	0	0	0	0	0	0	0	0	0	0
0	0.7	4.3	10.7	11	12	11	7.3	3.7	1	0	0	0	0	0	0	0	0	0	0	0
0	1	5	8.7	10	13.7	13.3	12	9.7	4	1	0	0	0	0	0	0	0	0	0	0
0	2.3	8.7	8.3	10	13	14.7	15	13.3	8.3	4.3	1.7	0.3	0.3	0.3	0	0	0	0	0	0
0.3	4.7	15.7	12.7	12.3	16.7	21	23.7	20	14	10.3	6.3	3	2.7	2	1	0.3	0	0	0	0
0	1.7	7.3	9	12.3	18	24.3	26.7	20.7	16.7	11.7	8	5.7	4	3	3	2	0.7	0	0	0
0	0	1	2.7	6.3	12	17	18.7	16.3	17	12.3	9	6.3	5	4.3	5.3	4.7	2	0.3	0	0
0	0	0	0.3	2	7	11	12.7	13.3	11.7	7.7	6.3	6	5.3	3.7	4	4.3	2.3	0.3	0	0
0.3	0.7	0	0	0.3	1.3	3.3	5.7	7.3	6	4.3	3.7	3	3	3	3	3.7	1	0	0	0
0	0.3	0	0	0	0	0.3	1	2.3	2.7	3.7	2.3	1	1.3	1	0.7	0.7	0.3	0	0	0
0	0	0	0	0	0	0	0	0.3	0.3	0.7	0.3	0	0.3	0	0	0	0	0	0	0
0	0	0	0	0	0	0	0	0	0	0	0	0	0	0	0	0	0	0	0	0
0	0	0	0	0	0	0	0	0	0	0	0	0	0	0	0	0	0	0	0	0
0	0	0	0	0	0	0	0	0	0	0	0	0	0.3	0	0	0	0	0	0	0
0	0	0	0	0	0	0	0	0	0	0	0	0	0	0	0	0	0	0	0	0
0	0	0	0	0	0	0	0	0	0	0	0	0	0	0	0	0	0	0	0	0
0	0	0	0	0	0	0	0	0	0	0	0	0	0	0	0	0	0	0	0	0
0	0	0	0	0	0	0	0	0	0	0	0	0	0	0	0	0	0	0	0	0
Frame 29 (58.00 ms)
0	0	0	0	0	0	0	0	0	0	0	0	0	0	0	0	0	0	0	0	0
0	0	0	0	0	0	0	0	0	0.3	0.3	0.7	1	1	0.3	0	0	0	0	0	0
0	0	0	0	0	0	0	0	0.7	1.3	2.3	4	5	6	3	1.7	0.3	0	0	0	0
0	0	0	0	0	0	0.3	1	2.7	3.7	4	5.3	7.3	9.3	6.7	5	1	0	0	0	0
0	0	0	0	0	0	1	3.7	5.7	6.3	6	6.3	9.7	10.7	8	7	1.3	0	0	0	0
0	0	0	0	0	0.3	2.7	7	6.7	7	6.7	6	9	10	8	5.7	1	0	0	0	0
0	0	0	0	0	0.3	4	9.7	9.7	8	8.3	7	9	11	7	3	0.3	0	0	0	0
0	0	0	0	0	0.7	4.7	10	11	9.3	7.3	5.3	8	9.7	4.3	0.7	0	0	0	0	0
0	0	0	0	0	0.7	5.3	11.7	8.3	5.7	4.3	3.3	4.7	5.3	1.3	0	0	0	0	0	0
0	0	0	0	0	0.7	4.3	8.3	7	5	4.7	3	2.3	1.7	0.3	0	0	0	0	0	0
0	0	0	0	0	1.3	4.7	6.3	5.3	4.7	3.7	2	1	0.3	0	0	0	0	0	0	0
0	0	0	0	1	4.7	6.3	7.3	5	3.7	2	0.7	0.3	0	0	0	0	0	0	0	0
0	0	0	0.3	4.7	14.3	11.3	9.3	5	2.3	0.7	0	0	0	0	0	0	0	0	0	0
0	0	0	1.3	8.7	19.7	17	11.3	5.3	1	0	0	0	0	0	0	0	0	0	0	0
0	0	0.3	2.3	9	11.3	9.7	7.3	3.3	0.3	0	0	0	0	0	0	0	0	0	0	0
0	0	0.7	5.3	9.7	9	6.7	4.3	1.7	0.3	0	0	0	0	0	0	0	0	0	0	0
0	0	1.7	9.7	11.3	8.7	4.7	2.7	1	0	0	0	0	0	0	0	0	0	0	0	0
0	0	2.3	9.3	10	9	6.3	3	1.3	0.3	0	0	0	0	0	0	0	0	0	0	0
0	0.7	4.3	10.7	11.3	12.3	11.3	7.7	4.3	1.3	0	0	0	0	0	0	0	0	0	0	0
0	1	5	8.7	10.3	14	14	12.3	10	4.7	1.3	0	0	0	0	0	0	0	0	0	0
0.3	2.3	8.7	8.3	10.3	13	15	15.7	14	9	4.7	2	0.7	0.7	0.3	0.3	0	0	0	0	0
0.3	4.7	15.7	12.7	12.3	17.3	22	24.7	21	15	11.3	7	3.3	3	2.7	1.3	0.7	0	0	0	0
0	1.7	7.7	9.3	12.3	18.7	25.7	28.3	22.3	18.3	13	9	6.3	4.7	3.3	3.7	2.7	1	0	0	0
0	0.3	1	2.7	6.7	13	18.7	20.3	17.7	18.7	13.3	10	7	5.3	5	6	5.7	3	0.3	0	0
0	0.3	0	0.3	2	7.3	11.7	13.7	14.7	12.7	8.3	7	6.7	6	4.3	4.7	5.3	3	0.3	0	0
0.7	1	0.3	0	0.3	1.3	3.3	6	8.7	7	5	4.3	3.3	3.3	3.3	3.7	4.7	1.7	0	0	0
0	0.3	0	0	0	0	0.3	1.3	3.3	4	5	3	1.3	1.3	1	1	1	0.3	0	0	0
0	0	0	0	0	0	0	0	0.3	0.7	1	0.7	0.3	0.3	0	0	0	0	0	0	0
0	0	0	0	0	0	0	0	0	0	0	0	0	0	0	0	0	0	0	0	0
0	0	0	0	0	0	0	0	0	0	0	0	0	0.3	0	0.3	0	0	0	0	0
0	0	0	0	0	0	0	0	0	0	0	0	0	0.3	0.3	0.3	0	0	0	0	0
0	0	0	0	0	0	0	0	0	0	0	0	0	0.3	0	0	0	0	0	0	0
0	0	0	0	0	0	0	0	0	0	0	0	0	0	0	0	0	0	0	0	0
0	0	0	0	0	0	0	0	0	0	0	0	0	0	0	0	0	0	0	0	0
0	0	0	0	0	0	0	0	0	0	0	0	0	0	0	0	0	0	0	0	0
Frame 30 (60.00 ms)
0	0	0	0	0	0	0	0	0	0	0	0	0	0	0	0	0	0	0	0	0
0	0	0	0	0	0	0	0	0	0.3	0.3	0.7	1	1	0.3	0	0	0	0	0	0
0	0	0	0	0	0	0	0	0.3	1.3	2.3	4	5	5.7	3	1.7	0.3	0	0	0	0
0	0	0	0	0	0	0.3	1	2.3	3.3	4	5	7.3	9	6.7	5	1	0	0	0	0
0	0	0	0	0	0	1	3.3	5.3	6	6	6.3	9.3	10.3	8	7	1.3	0	0	0	0
0	0	0	0	0	0.3	2.3	7	6.7	7	6.7	6	9	10	8	6	1	0	0	0	0
0	0	0	0	0	0.3	3.7	9.3	9.7	8	8.3	7	9	11	7.3	3	0.3	0	0	0	0
0	0	0	0	0	0.7	4.3	10	11	9.3	7.3	5.3	8	9.7	4.3	0.7	0	0	0	0	0
0	0	0	0	0	0.7	5.3	11.7	8.3	5.7	4.3	3.3	4.7	5.3	1.7	0	0	0	0	0	0
0	0	0	0	0	0.7	4.3	8.3	6.7	5	4.7	3	2.3	1.7	0.3	0	0	0	0	0	0
0	0	0	0	0	1.3	4.3	6.3	5.3	4.7	3.7	2	1	0.3	0	0	0	0	0	0	0
0	0	0	0	1	4.7	6.3	7.3	5	3.7	2	1	0.3	0	0	0	0	0	0	0	0
0	0	0	0.3	4.3	14.3	11.7	9.7	5.3	2.3	0.7	0	0	0	0	0	0	0	0	0	0
0	0	0	1	8.7	20	17	11.7	5.3	1	0	0	0	0	0	0	0	0	0	0	0
0	0	0.3	2.3	9.3	11.3	9.7	7.3	3.7	0.7	0	0	0	0	0	0	0	0	0	0	0
0	0	0.7	5.3	9.7	9.3	6.7	4.7	1.7	0.3	0	0	0	0	0	0	0	0	0	0	0
0	0	1.7	9.7	11.7	9	5	2.7	1	0	0	0	0	0	0	0	0	0	0	0	0
0	0	2.3	9.3	10.3	9	6.3	3.3	1.3	0.3	0	0	0	0	0	0	0	0	0	0	0
0	0.7	4.7	10.7	11.3	12.7	11.7	8.3	4.7	1.3	0.3	0	0	0	0	0	0	0	0	0	0
0	1	5.3	8.7	10.3	14.3	14.3	13	10.7	5	1.3	0.3	0	0	0	0	0	0	0	0	0
0.3	2.3	8.7	8.7	10.3	13.3	15.3	16	14.7	9.7	5.3	2	0.7	0.7	0.7	0.3	0	0	0	0	0
0.3	5	16	13	12.7	17.7	22.7	26	22.3	16	12	7.7	3.7	3.7	3	1.7	0.7	0	0	0	0
0	2	7.7	9.3	13	19.7	27	29.3	23.7	19.3	13.7	10	7	5.3	4	4	3	1	0	0	0
0	0.3	1	2.7	6.7	13.7	20	21.3	18.7	19.7	14	11	8	6	5.7	7	6.3	3.7	0.7	0	0
0	0.3	0	0.3	2	8	12.7	15	16	13.7	9	7.7	7.7	6.3	5	5.3	6	3.7	0.7	0	0
0.7	1	0.3	0	0.3	1.7	4	7	10	8	5.7	4.7	4	3.7	3.7	4	5.7	2	0.3	0	0
0	0.3	0	0	0	0	0.3	1.7	4.7	5.3	6	3.7	1.7	1.7	1.3	1.3	1.3	0.3	0	0	0
0	0	0	0	0	0	0	0	0.7	1	1.3	0.7	0.3	0.3	0.3	0.3	0	0	0	0	0
0	0	0	0	0	0	0	0	0	0	0	0	0	0	0	0.3	0	0	0	0	0
0	0	0	0	0	0	0.3	0	0	0	0	0	0	0.3	0.3	0.7	0.3	0	0	0	0
0	0	0	0	0	0	0	0	0	0	0	0	0	0.7	0.7	0.7	0.3	0	0	0	0
0	0	0	0	0	0	0	0	0	0	0	0	0	0.3	0.3	0	0	0	0	0	0
0	0	0	0	0	0	0	0	0	0	0	0	0	0	0	0	0	0	0	0	0
0	0	0	0	0	0	0	0	0	0	0	0	0	0	0	0	0	0	0	0	0
0	0	0	0	0	0	0	0	0	0	0	0	0	0	0	0	0	0	0	0	0
Frame 31 (62.00 ms)
0	0	0	0	0	0	0	0	0	0	0	0	0	0	0	0	0	0	0	0	0
0	0	0	0	0	0	0	0	0	0.3	0.3	0.7	1	1	0.3	0	0	0	0	0	0
0	0	0	0	0	0	0	0	0.3	1.3	2.3	4	5	5.7	3	1.7	0.3	0	0	0	0
0	0	0	0	0	0	0.3	1	2.3	3.3	4	5	7	9	6.7	5	1	0	0	0	0
0	0	0	0	0	0	1	3.3	5	6	6	6	9.3	10.3	8	7	1.3	0	0	0	0
0	0	0	0	0	0.3	2.3	6.7	6.3	7	6.7	6	9	10	8.3	6.3	1	0	0	0	0
0	0	0	0	0	0.3	3.3	9	9.3	8	8.3	7	9	11	7.3	3.3	0.7	0	0	0	0
0	0	0	0	0	0.7	4	9.7	10.7	9.3	7.3	5.3	8	10	4.7	1	0	0	0	0	0
0	0	0	0	0	0.7	5	11.3	8	5.3	4.3	3.3	4.7	5.7	1.7	0	0	0	0	0	0
0	0	0	0	0	0.7	4	8.3	6.7	5	4.7	3	2.7	2	0.3	0	0	0	0	0	0
0	0	0	0	0	1.3	4.3	6.3	5.3	4.7	4	2	1.3	0.3	0	0	0	0	0	0	0
0	0	0	0	1	4.7	6.3	7.3	5	3.7	2.3	1	0.3	0	0	0	0	0	0	0	0
0	0	0	0.3	4.3	14.3	11.7	9.7	5.7	2.7	0.7	0	0	0	0	0	0	0	0	0	0
0	0	0	1	8.7	20	17.3	12	5.7	1.3	0	0	0	0	0	0	0	0	0	0	0
0	0	0.3	2.3	9.3	11.3	9.7	7.7	4	0.7	0	0	0	0	0	0	0	0	0	0	0
0	0	0.7	5.3	9.7	9.3	6.7	4.7	2	0.3	0	0	0	0	0	0	0	0	0	0	0
0	0	2	10	11.7	9	5	3	1	0	0	0	0	0	0	0	0	0	0	0	0
0	0	2.3	9.3	10.3	9.3	6.3	3.3	1.7	0.3	0	0	0	0	0	0	0	0	0	0	0
0	0.7	4.7	10.7	11.3	12.7	12	8.7	5	1.3	0.3	0	0	0	0	0	0	0	0	0	0
0	1	5.3	9	10.7	14.7	14.7	13.3	11	5	1.3	0.3	0	0	0	0	0	0	0	0	0
0.3	2.7	9	8.7	10.7	13.7	15.7	16.7	15.3	10	5.7	2	0.7	0.7	0.7	0.3	0	0	0	0	0
0.3	5	16	13	13	18.3	23.7	27	23.3	17	13	8.3	4	4	3.3	2	1	0.3	0	0	0
0	2	8	9.7	13.7	20.7	28.3	31	24.7	20.3	14.7	10.7	7.3	5.7	4.7	4.7	3.3	1.3	0	0	0
0	0.3	1.3	3	7.3	15	21.3	22.7	19.7	21	15	11.7	8.3	6.7	6.3	7.7	7.3	4.3	0.7	0	0
0	0.3	0	0.3	2.3	9	13.7	16	17	14.7	9.7	8.3	8.3	7	5.3	6	7	4.3	0.7	0	0
0.7	1	0.3	0	0.3	2	4.3	8	11	9	6.3	5.3	4.3	4	4	4.7	6.7	2.7	0.3	0	0
0.3	0.3	0	0	0	0	0.7	2	5.7	6.3	7	4.3	2	2	1.7	1.7	1.7	0.7	0	0	0
0	0	0	0	0	0	0	0.3	1	1	1.3	0.7	0.3	0.3	0.3	0.7	0.3	0	0	0	0
0	0	0	0	0	0	0	0	0	0	0	0	0	0	0.3	0.7	0.3	0	0	0	0
0	0	0	0	0	0	0.3	0	0	0	0	0	0.3	0.7	0.7	1	0.7	0	0	0	0
0	0	0	0	0	0	0	0	0	0	0	0	0.3	1	1.3	1	0.7	0	0	0	0
0	0	0	0	0	0	0	0	0	0	0	0	0.3	1	0.7	0.3	0	0	0	0	0
0	0	0	0	0	0	0	0	0	0	0	0	0	0	0	0	0	0	0	0	0
0	0	0	0	0	0	0	0	0	0	0	0	0	0	0	0	0	0	0	0	0
0	0	0	0	0	0	0	0	0	0	0	0	0	0	0	0	0	0	0	0	0
Frame 32 (64.00 ms)
0	0	0	0	0	0	0	0	0	0	0	0	0	0	0	0	0	0	0	0	0
0	0	0	0	0	0	0	0	0	0.3	0.3	0.7	1	1	0.3	0.3	0	0	0	0	0
0	0	0	0	0	0	0	0	0.3	1.3	2.3	3.7	5	5.7	3.3	1.7	0.3	0	0	0	0
0	0	0	0	0	0	0	0.7	2.3	3.3	3.7	5	7	8.7	6.7	5.3	1	0	0	0	0
0	0	0	0	0	0	0.7	3	4.7	5.7	5.7	6	9.3	10.3	8	7.3	1.7	0	0	0	0
0	0	0	0	0	0.3	2	6.3	6.3	6.7	6.7	6	9	10	8.3	6.7	1.3	0	0	0	0
0	0	0	0	0	0.3	3	8.7	9.3	8	8.7	7	9	11	7.7	3.7	0.7	0	0	0	0
0	0	0	0	0	0.3	3.7	9.7	10.7	9.3	7.3	5.3	8	10	5	1	0	0	0	0	0
0	0	0	0	0	0.7	4.7	11.3	8	5.3	4.3	3.3	4.7	5.7	2	0.3	0	0	0	0	0
0	0	0	0	0	0.7	4	8.3	6.7	5	4.7	3.3	2.7	2	0.3	0	0	0	0	0	0
0	0	0	0	0	1.3	4.3	6.3	5.3	4.7	4	2.3	1.3	0.3	0	0	0	0	0	0	0
0	0	0	0	1	4.3	6.3	7.7	5.3	4	2.3	1	0.3	0	0	0	0	0	0	0	0
0	0	0	0.3	4.3	14.3	11.7	9.7	5.7	3	0.7	0	0	0	0	0	0	0	0	0	0
0	0	0	1	8.7	20.3	17.3	12	6	1.3	0	0	0	0	0	0	0	0	0	0	0
0	0	0.3	2.3	9.3	11.3	10	7.7	4	0.7	0	0	0	0	0	0	0	0	0	0	0
0	0	0.7	5.3	9.7	9.3	7	4.7	2	0.3	0	0	0	0	0	0	0	0	0	0	0
0	0	2	10	12	9	5	3	1	0	0	0	0	0	0	0	0	0	0	0	0
0	0	2.3	9.7	10.7	9.3	6.7	3.7	1.7	0.3	0	0	0	0	0	0	0	0	0	0	0
0	0.7	4.7	11	11.7	13	12	9	5	1.3	0	0	0	0	0	0	0	0	0	0	0
0	1	5.7	9.3	11	14.7	15	14	11.3	5.3	1.3	0	0	0	0	0	0	0	0	0	0
0.3	2.7	9	8.7	11	14	16.3	17.7	16	10.7	6	2.3	0.7	0.7	0.7	0.3	0	0	0	0	0
0.3	5	16.3	13.3	13.3	18.7	24.3	28	24.7	18	13.7	9	4.7	4.7	4	2.3	1	0.3	0	0	0
0	2	8	10	14.3	22	29.7	32.3	26	21.3	15.7	11.7	8.3	6.3	5.3	5.3	4	1.3	0.3	0	0
0	0.3	1.3	3	7.7	16	22.7	24	20.7	22	16	12.7	9.3	7.3	7	8.7	8	5	0.7	0	0
0	0.3	0	0.3	2.7	9.3	14.7	17.3	18	15.7	10.3	9	9.3	7.7	5.7	6.7	7.7	5	0.7	0	0
0.7	1	0.3	0	0.3	2	5	8.7	12	10	7	5.7	5	4.3	4.3	5.3	7.7	3.3	0.3	0	0
0.3	0.3	0	0	0	0	0.7	2.3	7	7.3	8.3	4.7	2.3	2.3	2	2	2.3	0.7	0	0	0
0	0	0	0	0	0	0	0.3	1	1.3	1.7	1	0.3	0.3	0.3	1	0.7	0	0	0	0
0	0	0	0	0	0	0	0	0	0	0	0	0	0.3	0.3	1	0.7	0	0	0	0
0	0	0	0	0	0	0.7	0	0	0	0	0	0.3	1	1	1.7	1.7	0.3	0	0	0
0	0	0	0	0	0	0	0	0	0	0	0	0.3	1.7	1.7	1.7	1	0.3	0	0	0
0	0	0	0	0	0	0	0	0	0	0	0	0.3	1.7	1.3	0.7	0.3	0	0	0	0
0	0	0	0	0	0	0	0	0	0	0	0	0	0.3	0.3	0	0	0	0	0	0
0	0	0	0	0	0	0	0	0	0	0	0	0	0	0	0	0	0	0	0	0
0	0	0	0	0	0	0	0	0	0	0	0	0	0	0	0	0	0	0	0	0
Frame 33 (66.00 ms)
0	0	0	0	0	0	0	0	0	0	0	0	0	0	0	0	0	0	0	0	0
0	0	0	0	0	0	0	0	0	0	0.3	0.7	1	1	0.3	0	0	0	0	0	0
0	0	0	0	0	0	0	0	0.3	1	2	3.7	4.7	5.3	3	1.7	0.3	0	0	0	0
0	0	0	0	0	0	0	0.7	2	3	3.7	5	7	8.7	6.7	5.3	1	0	0	0	0
0	0	0	0	0	0	0.7	2.7	4.7	5.7	5.7	6	9.3	10.3	8.3	7.3	1.7	0	0	0	0
0	0	0	0	0	0	2	6	6.3	6.7	6.7	6	9	10	8.7	7	1.3	0	0	0	0
0	0	0	0	0	0.3	2.7	8.7	9.3	8	8.3	7	9	11	8	4	0.7	0	0	0	0
0	0	0	0	0	0.3	3.3	9.7	10.7	9	7	5.3	8	10	5	1.3	0	0	0	0	0
0	0	0	0	0	0.7	4.3	11	8	5.3	4.3	3.3	4.7	6	2	0.3	0	0	0	0	0
0	0	0	0	0	0.7	3.7	8.3	6.7	5	4.7	3.3	3	2.3	0.7	0	0	0	0	0	0
0	0	0	0	0	1	4.3	6.3	5.3	4.7	4	2.3	1.7	0.7	0	0	0	0	0	0	0
0	0	0	0	1	4.3	6.3	7.7	5.3	4	2.7	1	0.3	0	0	0	0	0	0	0	0
0	0	0	0.3	4.3	14.3	11.7	10	6	3.3	1	0.3	0	0	0	0	0	0	0	0	0
0	0	0	1	8.3	20.3	17.3	12.3	6.3	1.7	0.3	0	0	0	0	0	0	0	0	0	0
0	0	0.3	2.3	9	11.3	10	8	4.3	0.7	0	0	0	0	0	0	0	0	0	0	0
0	0	0.7	5.3	10	9.7	7	5	2	0.3	0	0	0	0	0	0	0	0	0	0	0
0	0	2	10	12	9.3	5.3	3	1	0	0	0	0	0	0	0	0	0	0	0	0
0	0	2.3	9.7	10.7	9.3	6.7	4	2	0.3	0	0	0	0	0	0	0	0	0	0	0
0	0.7	4.7	11	11.7	13	12.3	9.3	5.3	1.7	0	0	0	0	0	0	0	0	0	0	0
0	1	5.7	9.3	11	15.3	15.3	14.3	12	5.3	1.3	0	0	0	0	0	0	0	0	0	0
0.3	2.7	9	9	11	14.3	16.7	18.3	17	11.3	6.3	2.3	1	1	0.7	0.3	0	0	0	0	0
0.3	5.3	16.3	13.3	13.3	19	25.3	29	25.3	18.7	14.3	9.7	5.3	5.3	4.3	2.3	1	0.3	0	0	0
0	2	8	10	14.7	22.7	31	33.7	27	22.3	16.3	12.7	8.7	7	6	5.7	4.3	1.7	0.3	0	0
0	0.3	1.3	3.3	8.3	16.7	23.7	25.3	21.7	22.7	16.7	13.3	10	8	8	9.7	9	5.7	1	0	0
0.3	0.3	0	0.3	2.7	10.3	15.7	18.3	18.7	16.3	11	9.7	10	8	6.3	7.3	8.7	5.7	1	0	0
1	1	0.3	0	0.3	2.3	5	9.3	13	11	7.7	6.3	5.3	4.7	4.7	6	8.7	4	0.7	0	0
0.3	0.3	0	0	0	0	0.7	2.7	8	8.3	9	5	2.3	2.7	2.3	2.3	2.7	1	0	0	0
0	0	0	0	0	0	0	0.3	1.3	1.3	1.7	1	0.3	0.3	0.7	1.3	1	0.3	0	0	0
0	0	0	0	0	0	0	0	0	0	0	0	0	0.3	0.7	1.7	1.3	0.3	0	0	0
0	0	0	0	0	0	0.7	0.3	0	0	0	0	0.3	1.3	1.7	2.3	2.7	0.7	0	0	0
0	0	0	0	0	0	0	0	0	0	0	0	0.7	2	2.3	2.3	2	0.3	0	0	0
0	0	0	0	0	0	0	0	0	0	0	0	0.3	2	1.7	1	0.3	0	0	0	0
0	0	0	0	0	0	0	0	0	0	0	0	0	0.3	0.3	0	0	0	0	0	0
0	0	0	0	0	0	0	0	0	0	0	0	0	0	0	0	0	0	0	0	0
0	0	0	0	0	0	0	0	0	0	0	0	0	0	0	0	0	0	0	0	0
Frame 34 (68.00 ms)
0	0	0	0	0	0	0	0	0	0	0	0	0	0	0	0	0	0	0	0	0
0	0	0	0	0	0	0	0	0	0	0.3	0.7	1	1	0.3	0	0	0	0	0	0
0	0	0	0	0	0	0	0	0.3	1	2	3.7	4.7	5.3	3	1.7	0.3	0	0	0	0
0	0	0	0	0	0	0	0.7	2	3	3.7	4.7	7	8.7	6.7	5.3	1	0	0	0	0
0	0	0	0	0	0	0.7	2.3	4.3	5.3	5.7	6	9	10	8	7.3	1.7	0	0	0	0
0	0	0	0	0	0	1.7	5.7	6	6.7	6.7	6	9	10	8.3	7	1.7	0	0	0	0
0	0	0	0	0	0.3	2.3	8.3	9	8	8.3	7	9.3	11	8	4.3	0.7	0	0	0	0
0	0	0	0	0	0.3	3	9.3	10.3	9	7	5.3	8	10	5	1.3	0	0	0	0	0
0	0	0	0	0	0.3	4	11	8	5.3	4.3	3.3	4.7	6	2.3	0.3	0	0	0	0	0
0	0	0	0	0	0.3	3.3	8	7	5	4.7	3.3	3	2.7	0.7	0	0	0	0	0	0
0	0	0	0	0	1	4.3	6.7	5.3	4.7	4	2.3	1.7	0.7	0	0	0	0	0	0	0
0	0	0	0	0.7	4	6.3	7.7	5.3	4	2.7	1.3	0.7	0	0	0	0	0	0	0	0
0	0	0	0.3	4	14.3	12	10	6.3	3.7	1	0.3	0	0	0	0	0	0	0	0	0
0	0	0	1	8	20.3	17.7	12.7	6.7	1.7	0.3	0	0	0	0	0	0	0	0	0	0
0	0	0.3	2.3	9	11.3	10.3	8.3	4.3	1	0	0	0	0	0	0	0	0	0	0	0
0	0	0.7	5.3	10	9.7	7.3	5	2.3	0.7	0	0	0	0	0	0	0	0	0	0	0
0	0	2	10	12	9.3	5.3	3.3	1.3	0.3	0	0	0	0	0	0	0	0	0	0	0
0	0	2.3	9.7	10.7	9.3	6.7	4	2.3	0.3	0	0	0	0	0	0	0	0	0	0	0
0	0.7	4.7	11.3	12	13	12.7	9.3	5.7	1.7	0.3	0	0	0	0	0	0	0	0	0	0
0	1	5.7	9.3	11.3	15.3	15.3	14.7	12.3	5.7	1.7	0.3	0	0	0	0	0	0	0	0	0
0.3	2.7	9	9	11.3	14.7	17	18.3	17.3	11.7	6.7	2.7	1	1.3	1	0.3	0.3	0	0	0	0
0.3	5.3	16.3	13.3	13.7	19.7	25.7	29.7	26	19.7	15.3	10.7	5.7	6	5	3	1.3	0.3	0	0	0
0	2	8.3	10.3	15	23.3	32	34.7	28	23.3	17.7	13.3	9.3	8	6.3	6.3	4.7	2	0.3	0	0
0	0.3	1.3	3.3	8.3	17.7	24.3	26	22.7	24	18	14.3	10.7	8.3	8.3	10.7	9.7	6.3	1.3	0	0
0.3	0.3	0	0.3	3	10.7	16.3	19	20	17.3	11.7	10.3	11	8.7	6.7	8.3	9.7	6.7	1	0	0
1	1.3	0.3	0	0.3	2.3	5.3	9.7	14	12	8	6.7	5.7	5.3	5.3	6.7	9.7	4.7	0.7	0	0
0.3	0.3	0	0	0	0	0.7	3	9	9	9.7	5.7	2.7	3	2.7	2.7	3	1.3	0.3	0	0
0	0	0	0	0	0	0	0.3	1.7	1.7	2	1	0.3	0.7	0.7	1.7	1.3	0.3	0	0	0
0	0	0	0	0	0	0.3	0	0	0	0	0	0	0.3	0.7	2	2	0.7	0	0	0
0	0	0	0	0	0.3	1	0.3	0	0	0	0	0.7	2	2	3.3	3.3	1	0	0	0
0	0	0	0	0	0	0.3	0	0.3	0	0	0	0.7	2.3	3	3	3	0.7	0	0	0
0	0	0	0	0	0	0	0	0	0.3	0	0	0.7	2.3	2.3	1.3	0.7	0	0	0	0
0	0	0	0	0	0	0	0	0	0	0	0	0	0.3	0.3	0.3	0	0	0	0	0
0	0	0	0	0	0	0	0	0	0	0	0	0	0	0	0	0	0	0	0	0
0	0	0	0	0	0	0	0	0	0	0	0	0	0	0	0	0	0	0	0	0
Frame 35 (70.00 ms)
0	0	0	0	0	0	0	0	0	0	0	0	0	0	0	0	0	0	0	0	0
0	0	0	0	0	0	0	0	0	0	0.3	0.7	1	1	0.3	0	0	0	0	0	0
0	0	0	0	0	0	0	0	0.3	1	2	3.3	4.7	5.3	3	1.7	0.3	0	0	0	0
0	0	0	0	0	0	0	0.3	1.7	2.7	3.3	4.7	6.7	8.3	6.7	5.3	1	0	0	0	0
0	0	0	0	0	0	0.3	2	4	5.3	5.3	5.7	9	10	8	7.7	1.7	0	0	0	0
0	0	0	0	0	0	1.3	5.3	5.7	6.7	6.3	6	9	10	8.3	7.3	1.7	0	0	0	0
0	0	0	0	0	0	2	8	9	7.7	8	7	9.3	11	8	4.3	0.7	0	0	0	0
0	0	0	0	0	0.3	2.3	8.7	10.3	9	7	5.3	8	10	5.3	1.3	0	0	0	0	0
0	0	0	0	0	0.3	3.3	10.7	8	5.3	4.3	3.3	4.7	6.3	2.7	0.3	0	0	0	0	0
0	0	0	0	0	0.3	3	8	7	5	4.7	3.3	3.3	2.7	0.7	0	0	0	0	0	0
0	0	0	0	0	0.7	3.7	6.3	5.3	5	4	2.7	2	0.7	0	0	0	0	0	0	0
0	0	0	0	0.7	3.7	6.3	7.7	5.3	4.3	2.7	1.3	0.7	0	0	0	0	0	0	0	0
0	0	0	0.3	3.7	14	12	10.3	6.3	4	1.3	0.3	0	0	0	0	0	0	0	0	0
0	0	0	1	7.7	20	17.7	12.7	6.7	1.7	0.3	0	0	0	0	0	0	0	0	0	0
0	0	0.3	2.3	8.7	11.3	10.3	8.3	4.7	1	0	0	0	0	0	0	0	0	0	0	0
0	0	0.7	5.3	9.7	9.7	7.3	5.3	2.3	0.7	0	0	0	0	0	0	0	0	0	0	0
0	0	2	10	12	9.3	5.3	3.7	1.3	0.3	0	0	0	0	0	0	0	0	0	0	0
0	0	2.3	9.7	10.7	9.7	7	4	2.3	0.3	0	0	0	0	0	0	0	0	0	0	0
0	0.7	4.7	11.3	12	13.3	12.7	9.7	6	2	0.3	0	0	0	0	0	0	0	0	0	0
0	1	5.7	9.3	11.3	15.7	15.7	14.7	12.3	6	1.7	0.3	0	0	0	0	0	0	0	0	0
0.3	2.7	9	9	11.3	14.7	17.3	18.7	17.7	12	7	3	1	1.3	1	0.7	0.3	0	0	0	0
0.3	5.3	16.7	13.7	13.7	19.7	26.3	30.3	26.7	20	16	11	6	6.3	5.7	3.3	2	0.3	0	0	0
0	2	8.3	10.3	15	23.7	33	35.7	28.7	24.3	18	14	10	8.7	7.3	7	5.3	2.3	0.3	0	0
0	0.3	1.3	3.3	8.7	18	25.3	26.7	23	24.7	18.3	15	11.3	9.3	9.3	11.7	10.7	7.3	1.3	0	0
0.3	0.3	0	0.3	3	11	16.7	19.3	20.3	18	12.3	10.7	12	9.7	7.7	8.7	10.7	7.7	1.3	0	0
1	1.3	0.3	0	0.3	2.3	5.7	10	14.7	12.3	8.7	7.3	6.3	5.7	5.7	7.3	10.7	5.7	1	0	0
0.3	0.3	0	0	0	0	0.7	3.3	9.7	9.7	10.3	6.3	3	3	3	3.3	3.7	1.7	0.3	0	0
0	0	0	0	0	0	0	0.3	1.7	1.7	2.3	1.3	0.7	0.7	1	2	1.7	0.3	0	0	0
0	0	0	0	0	0	0.3	0	0	0	0	0	0	0.7	1	2.3	2.3	0.7	0	0	0
0	0	0	0	0	0.3	1	0.7	0	0	0	0	0.7	2.3	2.7	4	4.3	1.3	0	0	0
0	0	0	0	0	0	0.3	0.3	0.3	0	0	0	1	2.7	3.7	4	4	1	0	0	0
0	0	0	0	0	0	0	0	0	0.3	0	0	0.7	2.7	3	2	1	0.3	0	0	0
0	0	0	0	0	0	0	0	0	0	0	0	0	0.7	0.7	0.3	0	0	0	0	0
0	0	0	0	0	0	0	0	0	0	0	0	0	0	0	0	0	0	0	0	0
0	0	0	0	0	0	0	0	0	0	0	0	0	0	0	0	0	0	0	0	0
Frame 36 (72.00 ms)
0	0	0	0	0	0	0	0	0	0	0	0	0	0	0	0	0	0	0	0	0
0	0	0	0	0	0	0	0	0	0	0.3	0.7	1	1	0.3	0	0	0	0	0	0
0	0	0	0	0	0	0	0	0.3	0.7	1.7	3.3	4.3	5	3	1.7	0.3	0	0	0	0
0	0	0	0	0	0	0	0.3	1.3	2.7	3.3	4.3	6.3	8	6.3	5.3	1	0	0	0	0
0	0	0	0	0	0	0.3	1.7	3.7	5	5.3	5.7	8.7	10	8	7.7	2	0	0	0	0
0	0	0	0	0	0	1	4.7	5.3	6.3	6.3	5.7	8.7	10	8.7	7.7	1.7	0	0	0	0
0	0	0	0	0	0	1.7	7.3	8.7	7.7	8	6.7	9	11	8.3	4.7	0.7	0	0	0	0
0	0	0	0	0	0	2	8.3	10	8.7	7	5.3	8	10.3	5.3	1.7	0.3	0	0	0	0
0	0	0	0	0	0.3	3	10	7.7	5.3	4	3.3	5	6.3	2.7	0.3	0	0	0	0	0
0	0	0	0	0	0.3	2.7	7.7	6.7	5	4.7	3.3	3.3	3	0.7	0	0	0	0	0	0
0	0	0	0	0	0.7	3.7	6.3	5.3	5	4.3	2.7	2	0.7	0	0	0	0	0	0	0
0	0	0	0	0.7	3.3	6	7.7	5.7	4.7	2.7	1.3	0.7	0	0	0	0	0	0	0	0
0	0	0	0.3	3.3	13.3	12	10.3	6.7	4.3	1.3	0.3	0	0	0	0	0	0	0	0	0
0	0	0	1	7.3	20	18	13	7	2	0.3	0	0	0	0	0	0	0	0	0	0
0	0	0	2	8.3	11.3	10.3	8.3	4.7	1	0	0	0	0	0	0	0	0	0	0	0
0	0	0.7	5	9.7	9.7	7.3	5.3	2.7	0.7	0	0	0	0	0	0	0	0	0	0	0
0	0	1.7	9.7	12	9.3	5.3	3.7	1.7	0.3	0	0	0	0	0	0	0	0	0	0	0
0	0	2.3	9.7	10.7	9.7	7	4.3	3	0.7	0	0	0	0	0	0	0	0	0	0	0
0	0.7	4.7	11.3	12	13.3	12.7	10	6.7	2.3	0.3	0	0	0	0	0	0	0	0	0	0
0	1	5.7	9.3	11.3	15.7	15.7	14.7	12.7	6.3	1.7	0.3	0	0	0	0	0	0	0	0	0
0.3	3	9.3	9	11.3	14.7	17.3	18.7	17.7	12.3	7.3	3	1.3	1.3	1	0.7	0.3	0	0	0	0
0.3	5.3	17	13.7	13.7	19.7	26.3	30.7	27	20.3	16.3	11.7	6.7	7	6	4	2.3	0.3	0	0	0
0	2	8.3	10.3	15	24.3	33.3	36	29.3	25	19	15	11	9.3	8	8	5.7	2.3	0.3	0	0
0	0.3	1.3	3.3	8.7	18.3	25.7	27	23.3	25.3	19.3	16	12.3	10	10	12.7	11.7	8	1.7	0	0
0.3	0.3	0	0.3	3	11	17	19.7	21	18.7	12.7	11.3	12.7	10.3	8	9.7	11.7	8.3	2	0	0
1	1.3	0.3	0	0.3	2.3	5.7	10.3	15.3	13	8.7	7.7	6.7	6	6.3	8	11.7	6.3	1.3	0	0
0.3	0.3	0	0	0	0	0.7	3.3	10.3	10	10.7	6.7	3.3	3.3	3.3	4	4.3	2.3	0.3	0	0
0	0	0	0	0	0	0	0.3	1.7	2	2.3	1.3	0.7	0.7	1	2.7	2.3	0.7	0	0	0
0	0	0	0	0.3	0	0.3	0	0	0	0	0	0.3	0.7	1.3	3	3.3	1	0	0	0
0	0	0	0	0	0.3	1.3	0.7	0	0	0	0	0.7	3	3	5	5.7	2	0.3	0	0
0	0	0	0	0	0	0.3	0.3	0.3	0.3	0.3	0.3	1	3.3	4.3	5	5.3	1.3	0	0	0
0	0	0	0	0	0	0	0	0.3	0.7	0.3	0	0.7	3	3.7	2.3	1.3	0.3	0	0	0
0	0	0	0	0	0	0	0	0	0	0	0	0	0.7	0.7	0.3	0	0	0	0	0
0	0	0	0	0	0	0	0	0	0	0	0	0	0	0	0	0	0	0	0	0
0	0	0	0	0	0	0	0	0	0	0	0	0	0	0	0	0	0	0	0	0
Frame 37 (74.00 ms)
0	0	0	0	0	0	0	0	0	0	0	0	0	0	0	0	0	0	0	0	0
0	0	0	0	0	0	0	0	0	0	0.3	0.7	1	1	0.7	0.3	0	0	0	0	0
0	0	0	0	0	0	0	0	0	0.7	1.7	3.3	4.3	5.3	4.3	2	0.3	0	0	0	0
0	0	0	0	0	0	0	0.3	1	2.3	3.3	4.3	6.3	8	6.7	5.3	1	0	0	0	0
0	0	0	0	0	0	0.3	1.3	3.3	4.7	5	5.7	8.7	9.7	8	7.7	2.3	0	0	0	0
0	0	0	0	0	0	1	4.3	5	6	6	5.7	8.7	9.7	8.7	7.7	2	0	0	0	0
0	0	0	0	0	0	1.3	7	8.3	7.3	8	6.7	9	11	8.3	4.7	1	0	0	0	0
0	0	0	0	0	0	1.7	8	10	8.7	6.7	5.3	8	10.3	5.7	1.7	0.3	0	0	0	0
0	0	0	0	0	0	2.7	9.7	7.7	5.3	4	3.3	5	6.7	3	0.3	0	0	0	0	0
0	0	0	0	0	0.3	2.3	7.7	7	5	4.7	3.3	3.3	3.3	1	0	0	0	0	0	0
0	0	0	0	0	0.7	3.3	6.3	5.7	5	4.3	2.7	2.3	1	0	0	0	0	0	0	0
0	0	0	0	0.7	3	6	8	5.7	4.7	2.7	1.3	1	0.3	0	0	0	0	0	0	0
0	0	0	0.3	3.3	12.7	11.7	10.7	7	4.3	1.3	0.3	0	0	0	0	0	0	0	0	0
0	0	0	0.7	7	19.7	18	13	7	2	0.3	0	0	0	0	0	0	0	0	0	0
0	0	0	1.7	8	11.3	10.3	8.3	5	1	0	0	0	0	0	0	0	0	0	0	0
0	0	0.7	4.3	9.3	9.7	7.3	5.3	2.7	0.7	0	0	0	0	0	0	0	0	0	0	0
0	0	1.7	9.3	11.7	9.3	5.7	4	1.7	0.3	0	0	0	0	0	0	0	0	0	0	0
0	0	2.3	9.7	10.7	9.7	7	4.7	3.3	0.7	0	0	0	0	0	0	0	0	0	0	0
0	0.7	4.7	11.3	12	13.3	12.7	10	7	2.3	0.3	0	0	0	0	0	0	0	0	0	0
0	1	5.7	9.3	11.3	15.7	15.7	15	13	6.7	2	0.3	0	0	0	0	0	0	0	0	0
0.3	2.7	9.3	9	11.3	15	17.7	19	18	12.3	7.7	3.3	1.3	1.7	1.3	0.7	0.3	0	0	0	0
0.3	5.3	17	13.7	13.7	20	26.7	31.3	27.7	21	17	12.7	7.3	7.3	6.7	4.7	3	0.7	0	0	0
0	2	8.3	10.3	15.3	24.7	34	37	30	25.3	19.3	16	11.7	10	8.3	8.7	6.3	2.7	0.3	0	0
0	0.3	1.3	3.3	8.7	18.7	26.3	27.7	23.7	25.7	19.7	16.7	13.3	10.7	11	14	12.3	9	2	0	0
0.3	0.3	0	0.3	3.3	11.3	17.3	20	21.3	19	13	12	13.7	11	8.7	10.3	12.3	9.3	2.3	0	0
1	1.3	0.3	0	0.7	2.7	5.7	10.7	16	13.7	9.3	8	7	6.7	7	9	12.7	7.3	1.7	0	0
0.3	0.3	0	0	0	0	0.7	3.7	11	10.7	11.7	7	3.7	3.7	4	4.7	5	2.7	0.3	0	0
0	0	0	0.3	0	0	0	0.3	2	2	2.7	1.7	0.7	0.7	1.3	3	3	1.3	0	0	0
0	0	0	0	0.3	0	0.3	0.3	0	0	0	0	0.3	0.7	1.7	3.7	4	1.7	0.3	0	0
0	0	0	0	0	0.3	1.3	0.7	0.3	0	0	0	0.7	3	3.7	6	7	2.7	0.3	0	0
0	0	0	0	0	0	0.3	0.3	0.7	0.7	0.3	0.3	1	3.7	5	6	6.3	1.7	0	0	0
0	0	0	0	0	0	0	0	0.3	1	0.3	0	0.7	3.3	4	3.3	2	0.3	0	0	0
0	0	0	0	0	0	0	0	0	0.3	0	0	0	0.7	0.7	0.7	0	0	0	0	0
0	0	0	0	0	0	0	0	0	0	0	0	0	0	0	0	0	0	0	0	0
0	0	0	0	0	0	0	0	0	0	0	0	0	0	0	0	0	0	0	0	0
Frame 38 (76.00 ms)
0	0	0	0	0	0	0	0	0	0	0	0	0	0	0	0	0	0	0	0	0
0	0	0	0	0	0	0	0	0	0	0.3	1	1.3	1.3	0.7	0.3	0	0	0	0	0
0	0	0	0	0	0	0	0	0	0.7	1.7	3.3	4.3	5.3	4.3	2	0.3	0	0	0	0
0	0	0	0	0	0	0	0.3	1	2.3	3	4.3	6.3	8	6.7	5.7	1.3	0	0	0	0
0	0	0	0	0	0	0.3	1.3	3	4.3	5	5.3	8.7	9.7	8	7.7	2.3	0.3	0	0	0
0	0	0	0	0	0	1	4	4.7	5.7	6	5.7	8.7	10.7	8.7	8	2	0	0	0	0
0	0	0	0	0	0	1.3	6.7	8	7.3	8	6.7	9.7	15	9.3	5	1	0	0	0	0
0	0	0	0	0	0	1.7	7.7	9.7	8.7	6.7	5.3	8	11	6	2	0.3	0	0	0	0
0	0	0	0	0	0	2	9	7.7	5.3	4	3.3	5	6.7	3	0.7	0	0	0	0	0
0	0	0	0	0	0	2	7.3	6.7	5	4.7	3.3	3.3	3.3	1	0	0	0	0	0	0
0	0	0	0	0	0.3	3	6.3	5.7	5	4.3	2.7	2.3	1	0	0	0	0	0	0	0
0	0	0	0	0.3	2.7	5.7	8	5.7	4.7	3	1.7	1	0.3	0	0	0	0	0	0	0
0	0	0	0	3	12	11.7	10.7	7	4.7	1.7	0.7	0	0	0	0	0	0	0	0	0
0	0	0	0.7	6.7	19.3	18	13	7.3	2.3	0.3	0	0	0	0	0	0	0	0	0	0
0	0	0	1.7	7.7	11.3	10.3	8.7	5	1.3	0	0	0	0	0	0	0	0	0	0	0
0	0	0.7	4.3	9.3	9.7	7.3	5.3	2.7	0.7	0	0	0	0	0	0	0	0	0	0	0
0	0	1.7	9.3	11.7	9.3	5.7	4	2	0.3	0	0	0	0	0	0	0	0	0	0	0
0	0	2.3	9.3	10.7	9.7	7	4.7	3.7	0.7	0	0	0	0	0	0	0	0	0	0	0
0	0.7	4.7	11.3	12.3	13.7	12.7	10.3	7.3	2.7	0.3	0	0	0	0	0	0	0	0	0	0
0	1	5.7	9.3	11.3	15.7	15.7	15	13.3	7	2	0.3	0	0	0	0	0	0	0	0	0
0.3	2.7	9	9	11.3	15	17.7	19	18.3	13	8	3.3	1.3	1.7	1.3	1	0.7	0	0	0	0
0.3	5	15.7	13.3	13.7	20	27	31.3	28.3	21.7	17.7	13.3	7.7	8	7	5	3.3	0.7	0	0	0
0	2	8.3	10.3	15.3	25	34.3	37.7	30.7	26.3	20	16.7	12.3	10.7	9	9.3	7	3.3	0.7	0	0
0	0.3	1.3	3.3	9	19	26.3	27.7	24.3	26.7	20.3	17.3	14	11.3	11.7	14.7	13.7	10	2.3	0	0
0.3	0.3	0	0.3	3.3	11.7	17.7	20.3	22	19.7	13.7	12.3	14.7	11.7	9.3	11.3	13.3	10	2.7	0.3	0
1	1.3	0.3	0	0.7	2.7	6	11	16.7	14	9.7	8.3	7.7	7	7.3	9.7	13.7	8	2	0	0
0.3	0.3	0	0	0	0.3	0.7	4	11.7	11	12.3	7.7	4	4	4	5	5.7	3	0.7	0	0
0	0	0	0.3	0	0	0	0.7	2	2	2.7	1.7	0.7	0.7	1.7	3.7	3.7	1.7	0.3	0	0
0	0	0	0	0.3	0	0.3	0.3	0	0	0	0	0.3	1	1.7	4.3	4.7	2.3	0.3	0	0
0	0	0	0	0	0.3	1.7	1	0.3	0	0	0	1	3.7	4.3	7.3	8.3	3.7	0.7	0	0
0	0	0	0	0	0	0.7	0.7	0.7	1	0.3	0.3	1	4	6	7	8	2.3	0.3	0	0
0	0	0	0	0	0	0	0	0.7	2	0.7	0	0.7	3.7	4.7	4	2.3	0.3	0	0	0
0	0	0	0	0	0	0	0	0	0.3	0	0	0	0.7	0.7	0.7	0.3	0	0	0	0
0	0	0	0	0	0	0	0	0	0	0	0	0	0	0	0	0	0	0	0	0
0	0	0	0	0	0	0	0	0	0	0	0	0	0	0	0	0	0	0	0	0
Frame 39 (78.00 ms)
0	0	0	0	0	0	0	0	0	0	0	0	0	0	0	0	0	0	0	0	0
0	0	0	0	0	0	0	0	0	0	0.3	0.7	1.3	1	0.7	0.3	0	0	0	0	0
0	0	0	0	0	0	0	0	0.3	0.7	1.7	3	4	5	4.3	2	0.3	0	0	0	0
0	0	0	0	0	0	0	0.3	1.3	2	3	4	6.3	8	6.7	5.7	1.3	0	0	0	0
0	0	0	0	0	0	0	1	3	4.3	5	5.3	8.7	9.7	8	8	2.3	0.3	0	0	0
0	0	0	0	0	0	0.7	3.7	4.7	5.7	6	5.7	8.7	10.7	8.7	8.3	2.3	0.3	0	0	0
0	0	0	0	0	0	1.3	6.3	7.7	7.3	8	6.7	10	15	9.3	5	1	0	0	0	0
0	0	0	0	0	0	1.3	7	9.3	8.7	6.7	5.3	8	11	6.3	2	0.3	0	0	0	0
0	0	0	0	0	0	1.7	8.3	7	5	4	3.3	5	6.7	3.3	0.7	0	0	0	0	0
0	0	0	0	0	0	2	6.7	6.7	5	4.7	3.3	3.3	3.3	1	0	0	0	0	0	0
0	0	0	0	0	0.3	2.7	6	5.7	5	4.3	2.7	2.3	1	0.3	0	0	0	0	0	0
0	0	0	0	0.3	2.7	5.7	8	5.7	4.7	3	1.7	1	0.3	0	0	0	0	0	0	0
0	0	0	0	2.7	11.3	11.7	10.7	7	5	2	0.7	0	0	0	0	0	0	0	0	0
0	0	0	0.7	6.3	19	18.3	13.3	7.3	2.3	0.3	0	0	0	0	0	0	0	0	0	0
0	0	0	1.7	7.3	11.3	10.7	9	5.3	1.3	0	0	0	0	0	0	0	0	0	0	0
0	0	0.7	4	9	9.7	7.7	5.7	3	1	0	0	0	0	0	0	0	0	0	0	0
0	0	1.7	9	11.7	9.3	5.7	4	2	0.3	0	0	0	0	0	0	0	0	0	0	0
0	0	2.3	9.3	10.7	9.7	7.3	5	4	1	0	0	0	0	0	0	0	0	0	0	0
0	0.7	4.7	11	12	13.3	13	10.3	7.7	2.7	0.3	0	0	0	0	0	0	0	0	0	0
0	1	5.7	9.3	11.3	15.7	15.7	15	13.3	7	2.3	0.3	0	0	0	0	0	0	0	0	0
0.3	2.7	8.7	9	11.3	15	17.7	19.3	18.7	13.3	8.3	3.7	1.7	1.7	1.7	1	0.7	0	0	0	0
0.3	5	15.7	13.3	13.7	20.3	27.3	32	28.7	22	18.3	14	8.3	8.3	7.3	5.7	4	1	0	0	0
0	2	8.3	10.3	15.3	25	35	38.3	31	26.7	21	17.3	13	11.3	9.7	9.7	7.3	3.7	0.7	0	0
0	0.3	1.3	3.3	9	19	26.7	28.3	24.7	27	21	18.3	14.7	12	12.7	15.7	14.3	10.7	2.7	0.3	0
0.3	0.3	0	0.3	3.3	11.7	17.7	20.7	22.3	20	14	13	15.7	12.3	10	12	14	10.7	3	0.3	0
1	1.3	0.3	0	0.7	2.7	6	11.3	17.3	14.7	10.3	8.7	8	7.7	8	10.3	14.3	8.7	2.3	0.3	0
0.3	0.3	0	0	0	0.3	0.7	4	12	11.7	12.7	8	4.3	4.3	4.3	5.3	6	3.7	0.7	0	0
0	0	0	0.3	0.3	0	0	0.7	2	2.3	3	1.7	0.7	1	1.7	4	4.3	2	0.3	0	0
0	0	0	0	0.3	0	0.3	0.3	0	0	0	0	0.3	1	2	5	5.3	2.7	0.3	0	0
0	0	0	0	0	0.7	2	1	0.3	0	0	0	1	3.7	5	8.3	10	4.7	0.7	0	0
0	0	0	0	0	0.3	0.7	0.7	1	1	0.7	0.3	1.3	4.7	7	8.3	9.3	2.7	0.3	0	0
0	0	0	0	0	0	0	0.3	1	2.3	0.7	0	1	4	5.3	4.7	3	0.7	0	0	0
0	0	0	0	0	0	0	0	0.3	0.7	0	0	0.3	0.7	1	0.7	0.3	0	0	0	0
0	0	0	0	0	0	0	0	0	0	0	0	0	0	0	0	0	0	0	0	0
0	0	0	0	0	0	0	0	0	0	0	0	0	0	0	0	0	0	0	0	0
Frame 40 (80.00 ms)
0	0	0	0	0	0	0	0	0	0	0	0	0	0	0	0	0	0	0	0	0
0	0	0	0	0	0	0	0	0	0	0.3	0.7	1.3	1	0.7	0.3	0	0	0	0	0
0	0	0	0	0	0	0	0	0.3	0.7	1.7	3	4	5	4	2	0.3	0	0	0	0
0	0	0	0	0	0	0	0.3	1.3	2	3	4	6.3	8	6.3	5.7	1.3	0	0	0	0
0	0	0	0	0	0	0	1.3	3	4.3	5	5.3	8.7	9.7	7.7	8	2.7	0.3	0	0	0
0	0	0	0	0	0	0.7	3.3	4.3	5.7	6	5.7	8.7	10.7	8.7	8.3	2.7	0.3	0	0	0
0	0	0	0	0	0	1	6	7.7	7.3	8	6.7	10	15	9.3	5.3	1.3	0	0	0	0
0	0	0	0	0	0	1.3	6.7	9.3	8.7	6.7	5.3	8.3	11.3	6.3	2.3	0.3	0	0	0	0
0	0	0	0	0	0	1.7	7.7	7	5	4	3.3	5	7	3.7	0.7	0	0	0	0	0
0	0	0	0	0	0	1.7	6.7	6.7	5	4.7	3.3	3.3	3.7	1.3	0	0	0	0	0	0
0	0	0	0	0	0.3	2.7	6	5.7	5	4.3	2.7	2.7	1	0.3	0	0	0	0	0	0
0	0	0	0	0.3	2.7	5.7	8	5.7	4.7	3	1.7	1	0.3	0	0	0	0	0	0	0
0	0	0	0	2.7	11	11.7	11	7.3	5	2	0.7	0.3	0	0	0	0	0	0	0	0
0	0	0	0.7	6	19	18.3	13.3	7.7	2.7	0.7	0	0	0	0	0	0	0	0	0	0
0	0	0	1.7	7	11	10.7	9	5.3	1.3	0	0	0	0	0	0	0	0	0	0	0
0	0	0.7	4	9	9.7	7.7	5.7	3	1	0	0	0	0	0	0	0	0	0	0	0
0	0	1.7	8.7	11.7	9.3	5.7	4.3	2.3	0.3	0	0	0	0	0	0	0	0	0	0	0
0	0	2.3	9	10.7	9.7	7.3	5.3	4.3	1	0	0	0	0	0	0	0	0	0	0	0
0	0.7	4.7	11	12	13.3	13	10.7	8	3.3	0.7	0	0	0	0	0	0	0	0	0	0
0	1	5.7	9.3	11.3	15.7	16	15.3	13.7	7.3	2.3	0.3	0	0	0	0	0	0	0	0	0
0.3	2.3	8.7	8.7	11.3	15	18	19.3	18.7	13.7	8.7	4	1.7	1.7	1.7	1	0.7	0	0	0	0
0.3	4.7	14.7	13	13.7	20.3	27.7	32.3	28.7	22.3	19	14.7	8.7	8.7	8	6.3	4.3	1	0	0	0
0	2	8	10.3	15.3	25.3	35.7	39	31.7	27.3	21.3	18	13.7	11.7	10.3	10.7	8	4	0.7	0	0
0	0.3	1.3	3.3	9	19	27	28.3	24.7	27.7	21.3	19	15.7	12.7	13.3	16.7	15.3	11.7	3	0.3	0
0.3	0.3	0	0.3	3.3	11.7	17.7	20.7	22.3	20.3	14.3	13.3	16	13	10.7	12.7	15	11.7	3.7	0.3	0
1	1.3	0.3	0	0.7	2.7	6	11.3	17.7	15	10.7	9	8.3	8	8.3	10.7	15	9.3	2.7	0.3	0
0.3	0.3	0	0	0	0.3	0.7	4	12.7	12	13	8.3	4.7	4.7	4.7	5.7	6.3	4	1	0	0
0	0	0	0.3	0.3	0	0	0.7	2.3	2.3	3.3	2	1	1	2	4.7	4.7	2.3	0.3	0	0
0	0	0	0	0.3	0.3	0.3	0.3	0	0	0	0	0.3	1	2	5.3	6	3.3	0.3	0	0
0	0	0	0	0	0.7	2	1.3	0.3	0	0	0	1	4	5.7	9.7	11.3	6	1	0	0
0	0	0	0	0	0.3	1	0.7	1	1	0.7	0.3	1.3	5	7.7	9.3	10.7	3.3	0.3	0	0
0	0	0	0	0	0	0	0.3	1	2.7	1	0.3	1	4.3	6	5.7	3.3	0.7	0	0	0
0	0	0	0	0	0	0	0	0.3	0.7	0.3	0	0.3	0.7	1	1	0.3	0	0	0	0
0	0	0	0	0	0	0	0	0	0	0	0	0	0	0	0	0	0	0	0	0
0	0	0	0	0	0	0	0	0	0	0	0	0	0	0	0	0	0	0	0	0
Frame 41 (82.00 ms)
0	0	0	0	0	0	0	0	0	0	0	0	0	0	0	0	0	0	0	0	0
0	0	0	0	0	0	0	0	0	0	0.7	0.7	1.3	1	0.7	0.3	0	0	0	0	0
0	0	0	0	0	0	0	0	0.3	1	2.7	3	4	5	4	2	0.3	0	0	0	0
0	0	0	0	0	0	0	0.3	1.3	2	3	4.3	6.3	8	6.3	6	1.3	0	0	0	0
0	0	0	0	0	0	0	1	3	4.3	4.7	5.3	8.7	9.7	7.7	8	2.7	0.3	0	0	0
0	0	0	0	0	0	0.7	3	4.3	5.7	5.7	5.7	8.7	10.7	9	8.7	2.7	0.3	0	0	0
0	0	0	0	0	0	1	5.7	7.7	7	7.7	6.7	10	15	9.7	5.3	1.3	0	0	0	0
0	0	0	0	0	0	1	6.3	9	8.3	6.7	5.3	8.3	11.3	6.7	2.7	0.3	0	0	0	0
0	0	0	0	0	0	1.7	7.3	7	5.3	4	3.3	5	7	4	0.7	0	0	0	0	0
0	0	0	0	0	0	1.7	6.3	6.7	5	4.7	3.3	3.7	3.7	1.3	0	0	0	0	0	0
0	0	0	0	0	0.3	2.7	6	5.7	5	4.3	3	2.7	1.3	0.3	0	0	0	0	0	0
0	0	0	0	0.3	2.3	5.7	8	6	4.7	3	1.7	1	0.3	0	0	0	0	0	0	0
0	0	0	0	2.3	10.7	11.7	11	7.3	5.3	2	0.7	0.3	0	0	0	0	0	0	0	0
0	0	0	0.7	5.7	18.7	18.3	13.7	7.7	2.7	0.7	0	0	0	0	0	0	0	0	0	0
0	0	0	1.3	6.7	11	10.7	9	5.3	1.3	0	0	0	0	0	0	0	0	0	0	0
0	0	0.3	3.7	8.7	9.7	7.7	5.7	3	1	0	0	0	0	0	0	0	0	0	0	0
0	0	1.7	8.7	11.7	9.3	5.7	4.3	2.3	0.7	0	0	0	0	0	0	0	0	0	0	0
0	0	2.3	9	10.7	9.7	7.3	5.3	4.3	1.3	0	0	0	0	0	0	0	0	0	0	0
0	0.7	4.7	11	11.7	13.3	13.3	10.7	8	3.3	0.7	0	0	0	0	0	0	0	0	0	0
0	1	5.7	9.3	11.3	15.7	16	15.3	13.7	7.3	2.7	0.3	0	0	0	0	0	0	0	0	0
0.3	2.3	8.7	8.7	11.3	15	18	19.7	18.7	13.7	9	4.3	2	2	1.7	1.3	1	0	0	0	0
0.3	4.3	14.7	13	13.7	20.3	28.3	33	29.3	22.7	19.3	15.7	9.3	9.3	8.7	6.7	5	1	0	0	0
0	2	8	10.3	15.3	25.3	36	39.7	32	27.7	21.7	18.7	14.3	12.7	11	11	8.7	4.3	1	0	0
0	0.3	1.3	3.3	9	19	27	28.7	25	28	22	19.3	16.3	13.3	14	17.7	16.3	12.7	3.7	0.3	0
0.3	0.3	0	0.3	3.3	11.7	18	21.3	22.7	20.7	15	14	16.7	13.7	11	13.7	16	12.7	4.7	0.7	0
1	1.3	0.3	0	0.7	2.7	6.3	11.7	18	15.3	10.7	9.3	8.7	8.3	9	11.7	16	10.3	3.3	0.3	0
0.3	0.3	0	0	0	0.3	1	4.3	13	12.3	13.7	8.7	4.7	4.7	5	6.3	7	4.7	1.3	0	0
0	0	0	0.3	0.3	0	0	0.7	2.3	2.7	3.3	2	1	1	2	5	5	2.7	0.3	0	0
0	0	0	0	0.3	0.3	0.7	0.3	0	0	0.3	0	0.3	1	2.3	6	6.7	4	0.7	0	0
0	0	0	0	0	0.7	2.3	1.3	0.3	0	0	0	1.3	4.3	6.3	10.7	13	7	1	0	0
0	0	0	0	0	0.3	1	1	1	1.3	0.7	0.3	1.7	5.3	8.7	10.3	12	3.7	0.3	0	0
0	0	0	0	0	0	0	0.3	1.3	3	1	0.3	1	4.7	6.7	6.3	4	0.7	0	0	0
0	0	0	0	0	0	0	0	0.3	0.7	0.3	0	0.3	1	1	1	0.3	0	0	0	0
0	0	0	0	0	0	0	0	0	0	0	0	0	0	0	0	0	0	0	0	0
0	0	0	0	0	0	0	0	0	0	0	0	0	0	0	0	0	0	0	0	0
Frame 42 (84.00 ms)
0	0	0	0	0	0	0	0	0	0	0	0	0	0	0	0	0	0	0	0	0
0	0	0	0	0	0	0	0	0	0	0.7	0.7	1.3	1	0.7	0.3	0	0	0	0	0
0	0	0	0	0	0	0	0	0.3	1	2.7	3	4	5	4	2	0.3	0	0	0	0
0	0	0	0	0	0	0	0.3	1.3	2	3	4.3	6.3	7.7	6.3	6	1.7	0	0	0	0
0	0	0	0	0	0	0	1	2.7	4.3	4.7	5.3	8.7	9.7	7.7	8	3	0.3	0	0	0
0	0	0	0	0	0	0.7	3	4.3	5.7	5.7	5.7	9	10.7	9	8.7	3	0.3	0	0	0
0	0	0	0	0	0	1	5.7	7.7	7	7.7	6.7	10.3	15.3	9.7	5.7	1.3	0	0	0	0
0	0	0	0	0	0	1	6.3	9.3	8.3	6.7	5.3	8.3	11.7	7	2.7	0.3	0	0	0	0
0	0	0	0	0	0	1.7	7.3	7	5.3	4	3.3	5.3	7.3	4	1	0	0	0	0	0
0	0	0	0	0	0	1.7	6.3	6.7	5	4.7	3.7	3.7	4	1.3	0.3	0	0	0	0	0
0	0	0	0	0	0.3	2.7	6	5.7	5	4.3	3	3	1.3	0.3	0	0	0	0	0	0
0	0	0	0	0.3	2.3	5.7	8.3	6	4.7	3	1.7	1.3	0.3	0	0	0	0	0	0	0
0	0	0	0	2.3	10.3	11.7	11.3	7.7	5.3	2.3	1	0.3	0	0	0	0	0	0	0	0
0	0	0	0.7	5.7	18.7	18.3	13.7	7.7	2.7	0.7	0	0	0	0	0	0	0	0	0	0
0	0	0	1.3	6.7	11	10.7	9	5.3	1.3	0	0	0	0	0	0	0	0	0	0	0
0	0	0.3	3.7	8.7	9.7	7.7	5.7	3	1.3	0.3	0	0	0	0	0	0	0	0	0	0
0	0	1.7	8.7	11.7	9.3	5.7	4.7	2.3	0.7	0	0	0	0	0	0	0	0	0	0	0
0	0	2.3	9	10.7	9.7	7.7	5.7	4.7	1.3	0	0	0	0	0	0	0	0	0	0	0
0	0.7	4.3	11	12	13.7	13	11	8.3	3.7	0.7	0	0	0	0	0	0	0	0	0	0
0	1	5.7	9.3	11.3	16	16	15	13.7	7.7	2.7	0.7	0	0	0	0	0	0	0	0	0
0.3	2.3	8.7	8.7	11.3	15.3	18.3	19.7	19	13.7	9.3	4.3	2	2	2	1.3	1	0.3	0	0	0
0.3	4.3	14.3	13	14	20.7	28.3	33.3	29.7	23	19.7	16	10	9.7	9	7.7	5.7	1.3	0	0	0
0	1.7	7.7	10.3	15.7	25.7	36.3	40	32.3	28	22	19.3	14.7	13	11.7	12	9	5	1.3	0	0
0	0.3	1.3	3.3	9	19.3	27.3	29	25.3	28.3	22.3	20	17	14	14.7	19	17.3	14	4.3	0.3	0
0.3	0.3	0	0.3	3.3	12	18	21.3	23	21	15	14.3	17.7	14.3	11.7	14.3	17	13.7	5	0.7	0
1	1.7	0.3	0	0.7	2.7	6.3	11.7	18.3	15.7	11	9.7	9.3	8.7	9.3	12	17	11	4	0.7	0
0.3	0.3	0	0	0	0.3	1	4.3	13.3	12.7	14	8.7	5	5	5.3	6.7	7.7	5	1.3	0	0
0	0	0	0.3	0.3	0	0	0.7	2.3	2.7	3.7	2	1	1.3	2.3	5.3	5.7	3.3	0.7	0	0
0	0	0	0	0.3	0.3	0.7	0.3	0	0	0.3	0	0.3	1	2.3	6	7.7	4.7	0.7	0	0
0	0	0	0	0	0.7	2.7	1.3	0.3	0	0	0	1.3	4.7	6.3	11.7	14.7	8.3	1.3	0	0
0	0	0	0	0	0.3	1	1	1.3	1.3	0.7	0.3	1.7	5.7	9.3	11.7	13.3	4.3	0.3	0	0
0	0	0	0	0	0	0	0.3	1.7	3.7	1.3	0.3	1	5	7	7	4.7	1	0	0	0
0	0	0	0	0	0	0	0	0.3	0.7	0.3	0	0.3	1	1.3	1	0.7	0	0	0	0
0	0	0	0	0	0	0	0	0	0	0	0	0	0	0	0	0	0	0	0	0
0	0	0	0	0	0	0	0	0	0	0	0	0	0	0	0	0	0	0	0	0
Frame 43 (86.00 ms)
0	0	0	0	0	0	0	0	0	0	0	0	0	0	0	0	0	0	0	0	0
0	0	0	0	0	0	0	0	0	0	0.7	0.7	1.3	1	0.7	0.3	0	0	0	0	0
0	0	0	0	0	0	0	0	0.3	1	2.7	3	4	5	4	2.3	0.3	0	0	0	0
0	0	0	0	0	0	0	0.3	1.3	2	3	4.3	6.3	7.7	6.7	6	1.7	0	0	0	0
0	0	0	0	0	0	0	1	2.7	4.3	4.7	5.3	8.7	9.7	8	8	3	0.3	0	0	0
0	0	0	0	0	0	0.7	3	4.3	5.7	5.7	5.7	9	10.7	9	8.7	3	0.3	0	0	0
0	0	0	0	0	0	1	5.7	7.7	7	7.7	6.7	10.3	15.3	9.7	6	1.3	0	0	0	0
0	0	0	0	0	0	1	6.7	9.3	8.3	6.7	5.3	8.3	11.7	7	3	0.3	0	0	0	0
0	0	0	0	0	0	1.7	7.3	7.3	5.3	4	3.3	5.3	7.3	4.3	1	0	0	0	0	0
0	0	0	0	0	0	1.7	6.3	6.7	5.3	4.7	3.7	3.7	4	1.7	0.3	0	0	0	0	0
0	0	0	0	0	0.3	2.7	6	5.7	5	4.3	3	3	1.3	0.3	0	0	0	0	0	0
0	0	0	0	0.3	2.3	5.7	8.3	6	5	3.3	2	1.3	0.3	0	0	0	0	0	0	0
0	0	0	0	2	10	11.7	11.3	7.7	5.7	2.7	1	0.3	0	0	0	0	0	0	0	0
0	0	0	0.7	5.3	16.7	18	14	8	3	0.7	0.3	0	0	0	0	0	0	0	0	0
0	0	0	1.3	6.3	10.3	10.7	9	5.7	1.7	0.3	0	0	0	0	0	0	0	0	0	0
0	0	0.3	3.7	8.7	9.7	7.7	5.7	3.3	1.3	0.3	0	0	0	0	0	0	0	0	0	0
0	0	1.7	8.7	11.7	9.3	5.7	4.7	2.7	0.7	0	0	0	0	0	0	0	0	0	0	0
0	0	2.3	9	10.7	9.7	7.7	5.7	4.7	1.7	0	0	0	0	0	0	0	0	0	0	0
0	0.7	4.3	11	12	13.3	13	11	8.3	4	0.7	0	0	0	0	0	0	0	0	0	0
0	1	5.7	9.3	11.3	16	16	15	13.7	8	3	0.7	0	0	0	0	0	0	0	0	0
0.3	2.3	8.7	8.7	11.3	15.3	18.3	19.7	19	14	9.7	4.7	2	2.3	2	1.3	1	0.3	0	0	0
0.3	4.3	14.3	13	14	20.7	28.7	33.7	30	23.3	20.3	16.7	10.3	10.3	9.3	8	6	1.3	0	0	0
0	1.7	7.7	10.3	15.7	26	37	40.7	32.7	28.7	22.7	20	15.3	13.7	12	12.7	9.7	5.3	1.3	0	0
0	0.3	1.3	3.3	9	19.3	27.3	29.3	25.7	29	22.7	20.3	17.3	14.7	15.7	19.7	18.3	14.7	5	0.7	0
0.3	0.3	0	0.3	3.3	11.7	18	21.7	23.3	21.3	15.3	14.7	18	14.7	12.3	15.3	18	14.7	6	0.7	0
1	1.7	0.3	0	0.7	2.7	6.3	12	18.7	16	11.3	9.7	9.3	9	10	12.7	17.7	12	4.3	0.7	0
0.3	0.3	0	0	0	0.3	1	4.3	13.7	13	14.3	9	5	5.3	5.7	7	8	5.3	1.7	0	0
0	0	0	0.3	0.3	0	0	0.7	2.3	2.7	3.7	2.3	1	1.3	2.3	5.7	6.3	3.7	0.7	0	0
0	0	0	0	0.3	0.3	0.7	0.3	0	0	0.3	0	0.3	1	2.3	6.7	8.3	5	0.7	0	0
0	0	0	0	0	0.7	2.7	1.7	0.3	0.3	0	0.3	1.3	5	7	12.7	16	9.3	1.3	0	0
0	0	0	0	0	0.3	1.3	1.3	1.3	1.7	1	0.3	1.7	6	10	12.7	14.7	5.3	0.7	0	0
0	0	0	0	0	0	0	0.3	1.7	4	1.7	0.3	1.3	5.3	7.3	7.3	5.3	1	0	0	0
0	0	0	0	0	0	0	0	0.3	0.7	0.3	0	0.3	1	1.3	1.3	0.7	0	0	0	0
0	0	0	0	0	0	0	0	0	0	0	0	0	0	0	0	0	0	0	0	0
0	0	0	0	0	0	0	0	0	0	0	0	0	0	0	0	0	0	0	0	0
Frame 44 (88.00 ms)
0	0	0	0	0	0	0	0	0	0	0	0	0	0	0	0	0	0	0	0	0
0	0	0	0	0	0	0	0	0	0	0.7	1	1.3	1	0.7	0.3	0	0	0	0	0
0	0	0	0	0	0	0	0	0.3	1	2.7	3.3	4	5	4.3	2.3	0.3	0	0	0	0
0	0	0	0	0	0	0	0.3	1.3	2	3.3	4.3	6.3	8	6.7	6.3	1.7	0	0	0	0
0	0	0	0	0	0	0	1.3	3	4.3	5	5.7	8.7	9.7	8	8.3	3	0.3	0	0	0
0	0	0	0	0	0	0.7	3.3	4.3	5.7	6	6	8.7	10.7	9	9	3	0.3	0	0	0
0	0	0	0	0	0	1	5.7	8	7.3	8	7	10.3	15.3	9.7	6	1.3	0	0	0	0
0	0	0	0	0	0	1	6.7	9.3	8.7	6.7	5.3	8.3	11.7	7	3.3	0.7	0	0	0	0
0	0	0	0	0	0	1.7	7.7	7.3	5.3	4	3.3	5.3	7.3	4.7	1	0	0	0	0	0
0	0	0	0	0	0	1.7	6.7	7	5.3	4.7	3.7	4	4	1.7	0.3	0	0	0	0	0
0	0	0	0	0	0.3	2.7	6.3	5.7	5	4.3	3	3	1.3	0.3	0	0	0	0	0	0
0	0	0	0	0.3	2.3	5.7	8.3	6.3	5	3.3	2	1.3	0.3	0	0	0	0	0	0	0
0	0	0	0	2.3	10.3	11.7	11.7	8	6	3	1	0.3	0	0	0	0	0	0	0	0
0	0	0	0.7	5.3	16.7	18	14	8.3	3	0.7	0.3	0	0	0	0	0	0	0	0	0
0	0	0	1.3	6.7	10.3	10.7	9	5.7	1.7	0.3	0	0	0	0	0	0	0	0	0	0
0	0	0.3	3.7	9	9.7	7.7	5.7	3.3	1.3	0.3	0	0	0	0	0	0	0	0	0	0
0	0	1.7	8.7	11.7	9.3	5.7	4.7	2.7	0.7	0	0	0	0	0	0	0	0	0	0	0
0	0	2.3	9	10.7	9.7	7.3	5.7	5	1.7	0.3	0	0	0	0	0	0	0	0	0	0
0	0.7	4.3	11	12	13.3	13	11	8.7	4.3	0.7	0	0	0	0	0	0	0	0	0	0
0	1	5.7	9.3	11.3	15.7	16	15	14	8	3	0.7	0	0	0	0	0	0	0	0	0
0.3	2.3	8.3	8.7	11.3	15	18.3	19.7	19	14.3	10	5	2.3	2.3	2	1.7	1.3	0.3	0	0	0
0.3	4.3	14	13	14	20.7	28.7	34	30.7	24	21	17	10.7	10.7	9.7	8.3	6.7	1.7	0	0	0
0	1.7	7.7	10	15.7	26	37	41	33.3	29	23	20.3	16	14.3	12.3	13	10	5.7	1.3	0	0
0	0.3	1.3	3.3	9	19.3	27.3	29.3	26	29.3	23	21	18	15	16	20.7	19	15.7	5.3	0.7	0
0.3	0.3	0	0.3	3.3	11.7	18	21.7	23.7	21.7	15.7	15	18.7	15.3	12.7	16	19	15.3	6.3	1	0
1	1.7	0.3	0	0.7	2.7	6.3	12	19	16.3	11.3	10	9.7	9.3	10	13.3	18.7	12.7	5	0.7	0
0.3	0.3	0	0	0	0.3	1	4.7	14	13	14.3	9.3	5.3	5.7	6	7.3	8.3	6	1.7	0.3	0
0	0	0	0.3	0.3	0.3	0	0.7	2.7	2.7	3.7	2.3	1.3	1.3	2.7	6	6.7	4	0.7	0	0
0	0	0	0	0.3	0.3	1	0.3	0	0	0.3	0	0.3	1	2.7	7.3	9	5.7	1	0	0
0	0	0	0	0	0.7	3	2	0.7	0.3	0	0.3	1.3	5.3	7.3	13.7	17.7	10.3	1.7	0	0
0	0	0	0	0	0.3	1.3	1.3	1.7	2	1	0.3	1.7	6.3	10.7	13.3	15.7	5.7	0.7	0	0
0	0	0	0	0	0	0	0.3	2	4.3	1.7	0.3	1.3	5.3	7.7	8	5.7	1.3	0	0	0
0	0	0	0	0	0	0	0	0.3	1	0.3	0	0.3	1	1.3	1.3	0.7	0	0	0	0
0	0	0	0	0	0	0	0	0	0	0	0	0	0	0	0	0	0	0	0	0
0	0	0	0	0	0	0	0	0	0	0	0	0	0	0	0	0	0	0	0	0
Frame 45 (90.00 ms)
0	0	0	0	0	0	0	0	0	0	0	0	0	0	0	0	0	0	0	0	0
0	0	0	0	0	0	0	0	0	0	0.7	1	1.3	1.3	1	0.3	0	0	0	0	0
0	0	0	0	0	0	0	0	0.3	1	2.7	3.3	4	5.3	4.3	2.3	0.3	0	0	0	0
0	0	0	0	0	0	0	0.3	1.3	2	3.3	4.3	6.3	8	7	6.3	1.7	0	0	0	0
0	0	0	0	0	0	0	1.3	3	4.3	5	5.3	8.7	9.7	8	8.3	3	0.3	0	0	0
0	0	0	0	0	0	0.7	3.3	4.7	6	6.3	6	9	10.7	9.3	9.3	3	0.3	0	0	0
0	0	0	0	0	0	1	6	8	7.3	8.3	7	10.3	15.3	9.7	6	1.3	0	0	0	0
0	0	0	0	0	0	1.3	6.7	9.7	8.7	7	5.3	8.7	11.7	7.3	3.3	0.7	0	0	0	0
0	0	0	0	0	0	1.7	7.7	7.3	5.3	4.3	3.3	5.3	7.7	4.7	1.3	0	0	0	0	0
0	0	0	0	0	0	1.7	6.7	7	5.3	5	3.7	4	4.3	2	0.3	0	0	0	0	0
0	0	0	0	0	0.3	2.7	6.3	5.7	5.3	4.3	3	3	1.7	0.3	0	0	0	0	0	0
0	0	0	0	0.3	2.7	6	8.3	6.3	5	3.3	2	1.3	0.3	0	0	0	0	0	0	0
0	0	0	0	2.3	10.3	11.7	11.7	8	6.3	3	1	0.3	0	0	0	0	0	0	0	0
0	0	0	0.7	5.3	16	17.7	14	8.3	3.3	0.7	0.3	0	0	0	0	0	0	0	0	0
0	0	0	1.3	6.7	10.3	10.7	9.3	5.7	1.7	0.3	0	0	0	0	0	0	0	0	0	0
0	0	0.3	3.7	9	9.7	7.7	6	3.3	1.3	0.3	0	0	0	0	0	0	0	0	0	0
0	0	1.7	8.7	11.7	9.3	6	4.7	2.7	0.7	0	0	0	0	0	0	0	0	0	0	0
0	0	2.3	9	10.7	9.7	7.7	6	5.3	1.7	0.3	0	0	0	0	0	0	0	0	0	0
0	0.7	4.3	11	12	13.3	13	11.3	9	4.3	0.7	0	0	0	0	0	0	0	0	0	0
0	1	5.3	9.3	11.3	15.7	16	15.3	14	8.3	3	0.7	0	0	0	0	0	0	0	0	0
0.3	2.3	8.3	8.7	11.3	15	18.3	20	19.3	14.3	10	5.3	2.7	2.7	2.3	1.7	1.3	0.3	0	0	0
0.3	4	14	13	14	20.7	29	34.7	31	24.3	21.3	17.3	11.3	11	10	9	7	1.7	0	0	0
0	1.7	7.3	10	15.7	26	37.3	41.7	34	29.7	23.7	20.7	16.3	14.7	13	13.7	10.7	6.3	1.7	0	0
0	0.3	1.3	3.3	9	19	27.3	29.7	26.3	29.7	23.7	21.3	18.3	15.7	16.7	21.3	20	16.7	5.7	0.7	0
0.3	0.7	0	0.3	3.3	11.7	18.3	22	24	22	16	15.3	19	15.7	13.3	16.3	19.7	16.3	7	1	0
1	1.7	0.3	0	0.7	2.7	6.3	12.3	19.3	16.7	11.7	10.3	9.7	9.7	10.7	14	19.7	13	5.3	0.7	0
0.3	0.7	0	0	0	0.3	1	4.7	14	13.3	15	9.3	5.3	5.7	6.3	8	9	6.3	2	0.3	0
0	0	0	0.3	0.3	0.3	0	0.7	2.7	2.7	4	2.3	1.3	1.3	2.7	6.7	7.3	4.3	0.7	0	0
0	0	0	0	0.3	0.3	1	0.3	0	0	0.3	0	0.3	1.3	3	8	9.7	6.3	1	0	0
0	0	0	0	0	0.7	3	2	0.7	0.3	0	0.3	1.3	5.3	8	15	18.7	11.3	1.7	0	0
0	0	0	0	0	0.3	1.3	1.3	1.7	2	1	0.3	2	6.7	11	14.3	16.7	6.3	0.7	0	0
0	0	0	0	0	0	0	0.3	2	4.3	2	0.3	1.3	5.7	7.7	8.3	6	1.3	0	0	0
0	0	0	0	0	0	0	0	0.3	1	0.3	0	0.3	1	1.3	1.3	0.7	0	0	0	0
0	0	0	0	0	0	0	0	0	0	0	0	0	0	0	0	0	0	0	0	0
0	0	0	0	0	0	0	0	0	0	0	0	0	0	0	0	0	0	0	0	0
Frame 46 (92.00 ms)
0	0	0	0	0	0	0	0	0	0	0	0	0	0	0	0	0	0	0	0	0
0	0	0	0	0	0	0	0	0	0	0.7	1	1.3	1.3	1	0.3	0	0	0	0	0
0	0	0	0	0	0	0	0	0.3	1	2.7	3.3	4	5.3	4.7	2.7	0.3	0	0	0	0
0	0	0	0	0	0	0	0.3	1.7	2.3	3.3	4.3	6.3	8	7	6.7	1.7	0	0	0	0
0	0	0	0	0	0	0	1.3	3	4.3	5	5.7	8.7	10	8.3	8.7	3	0.3	0	0	0
0	0	0	0	0	0	0.7	3.3	4.7	6	6.3	6	9	10.7	9.3	9.3	3.3	0.3	0	0	0
0	0	0	0	0	0	1	6	8	7.3	8.3	7	10.3	15.3	10	6.3	1.7	0	0	0	0
0	0	0	0	0	0	1.3	7	9.7	8.7	7	5.3	8.7	12	7.3	3.7	0.7	0	0	0	0
0	0	0	0	0	0	1.7	8	7.3	5.3	4.3	3.3	5.3	7.7	5	1.3	0	0	0	0	0
0	0	0	0	0	0	2	6.7	7	5.3	5.3	4	4	4.3	2	0.3	0	0	0	0	0
0	0	0	0	0	0.3	3	6.3	5.7	5.3	4.7	3.3	3.3	1.7	0.3	0	0	0	0	0	0
0	0	0	0	0.3	2.7	6	8.3	6.3	5.3	3.7	2	1.3	0.3	0	0	0	0	0	0	0
0	0	0	0	2.3	10.7	12	11.7	8	6.3	3.3	1.3	0.3	0	0	0	0	0	0	0	0
0	0	0	0.7	5.3	16.7	18	14	8.3	3.3	1	0.3	0	0	0	0	0	0	0	0	0
0	0	0	1.3	6.7	10.7	10.7	9.3	6	2	0.3	0	0	0	0	0	0	0	0	0	0
0	0	0.3	3.7	9	9.7	7.7	6	3.7	1.7	0.3	0	0	0	0	0	0	0	0	0	0
0	0	1.7	8.7	11.7	9.7	6	5	3	1	0	0	0	0	0	0	0	0	0	0	0
0	0	2.3	9.3	10.7	9.7	7.7	6	5.3	1.7	0.3	0	0	0	0	0	0	0	0	0	0
0	0.7	4.3	11	12.3	13.3	13	11.7	9.3	4.3	1	0	0	0	0	0	0	0	0	0	0
0	1	5.3	9.3	11.3	15.7	16	15.3	14.3	8.7	3.3	0.7	0.3	0.3	0	0	0	0	0	0	0
0.3	2.3	8	8.7	11.3	15	18.3	20	19.7	14.7	10.3	5.7	2.7	2.7	2.3	1.7	1.3	0.3	0	0	0
0.3	4	13.7	12.7	14	20.7	29	34.7	31.7	24.7	21.3	17.7	11.7	11.7	10.7	9.3	7.3	1.7	0.3	0	0
0	1.7	7.3	10	16	26	37.3	41.7	34.7	29.7	23.7	21	17	15.3	13.3	14	11	6.7	2	0.3	0
0	0.3	1.3	3.3	9.3	19.3	27.3	30	26.7	30	23.7	21.7	19	16	17.3	22.3	21.3	18	6.3	0.7	0
0.3	0.7	0	0.3	3.3	11.7	18.3	22	24.3	22	16	15.3	19.7	16.3	13.7	17	20.7	17.3	7.7	1	0
1	1.7	0.3	0	0.7	2.7	6.3	12.3	19.7	16.7	11.7	10.3	10	10	11	14.3	20.3	14	5.7	0.7	0
0.3	0.7	0	0	0	0.3	1	4.7	14.3	13.3	15	9.7	5.7	5.7	6.7	8.3	9.7	7	2	0.3	0
0	0	0	0.3	0.3	0.3	0	0.7	2.7	2.7	4	2.3	1.3	1.3	3	7	8	4.7	1	0	0
0	0	0	0	0.3	0.3	1	0.3	0	0	0.3	0	0.3	1.3	3.3	8.3	10.7	7	1	0	0
0	0	0	0	0	1	3.3	2.3	0.7	0.3	0.3	0.3	1.3	5.7	8.3	15.7	20.3	12.7	2	0	0
0	0	0	0	0	0.3	1.7	1.7	1.7	2.3	1.3	0.7	2	6.7	11.3	15	17.7	6.7	0.7	0	0
0	0	0	0	0	0	0.3	0.3	2.3	5	2	0.3	1.3	5.7	8	8.7	6.3	1.3	0	0	0
0	0	0	0	0	0	0	0	0.3	1	0.3	0	0.3	1	1.3	1.3	0.7	0	0	0	0
0	0	0	0	0	0	0	0	0	0	0	0	0	0	0	0	0	0	0	0	0
0	0	0	0	0	0	0	0	0	0	0	0	0	0	0	0	0	0	0	0	0
Frame 47 (94.00 ms)
0	0	0	0	0	0	0	0	0	0	0	0	0	0	0	0	0	0	0	0	0
0	0	0	0	0	0	0	0	0	0.3	0.7	1	1.3	1.3	1	0.3	0	0	0	0	0
0	0	0	0	0	0	0	0	0.3	1.3	3	3.3	4.3	5.3	4.7	2.7	0.3	0	0	0	0
0	0	0	0	0	0	0	0.3	1.7	2.3	3.3	4.3	6.3	8.3	7	6.7	1.7	0	0	0	0
0	0	0	0	0	0	0.3	1.3	3	4.3	5	5.7	9	10	8.3	8.7	3	0.3	0	0	0
0	0	0	0	0	0	0.7	3.3	4.7	6	6.3	6	9	11	9.3	9.3	3.3	0.3	0	0	0
0	0	0	0	0	0	1.3	6	8	7.7	8.3	7.3	10.3	15.3	10	6.3	1.7	0	0	0	0
0	0	0	0	0	0	1.3	7	9.7	9	7	5.3	8.7	12	7.7	3.7	0.7	0	0	0	0
0	0	0	0	0	0	1.7	8.3	7.3	5.3	4.3	3.3	5.3	7.7	5	1.3	0	0	0	0	0
0	0	0	0	0	0	2	6.7	7	5.7	5.3	4	4	4.3	2	0.3	0	0	0	0	0
0	0	0	0	0	0.7	3	6.3	5.7	5.3	4.7	3.3	3.3	1.7	0.3	0	0	0	0	0	0
0	0	0	0	0.3	2.7	6.3	8.7	6.3	5.3	3.7	2	1.3	0.3	0	0	0	0	0	0	0
0	0	0	0	2.3	10.7	12	11.7	8.3	6.7	3.3	1.3	0.3	0	0	0	0	0	0	0	0
0	0	0	0.7	5.3	16.7	18.3	14.3	8.7	3.7	1	0.3	0	0	0	0	0	0	0	0	0
0	0	0	1.3	6.7	10.7	11	9.3	6	2	0.3	0	0	0	0	0	0	0	0	0	0
0	0	0.3	3.7	9	9.7	8	6	3.7	1.7	0.3	0	0	0	0	0	0	0	0	0	0
0	0	1.7	8.7	11.7	9.7	6	5	3	1	0	0	0	0	0	0	0	0	0	0	0
0	0	2.3	9	10.7	9.7	7.7	6.3	5.7	2	0.3	0	0	0	0	0	0	0	0	0	0
0	0.7	4.3	11	12	13.3	13.3	11.7	9.3	4.7	1	0	0	0	0	0	0	0	0	0	0
0	1	5.3	9.3	11.3	15.7	16	15.7	14.3	8.7	3.7	1	0.3	0.3	0	0	0	0	0	0	0
0.3	2.3	8	8.7	11.3	15	18.3	20	19.7	14.7	10.7	6	3	3	2.7	2	1.3	0.3	0	0	0
0.3	4	13.7	13	14	21	29.3	35	32	24.7	21.7	18.3	12	11.7	10.7	9.7	8	2	0.3	0	0
0	1.7	7.3	10.3	15.7	26.3	38	42.3	35	30	24	21.3	17.3	15.7	13.7	14.7	11.3	7	2	0.3	0
0	0.3	1.3	3.3	9	19.3	27.7	30.3	27	30.3	24	21.7	19.3	16.3	17.7	23	22	19	6.7	0.7	0
0.3	0.7	0	0.3	3.3	11.7	18.3	22.3	24.7	22.3	16	15.7	20	16.7	14	17.7	21.3	18	8	1	0
1	1.7	0.3	0	0.7	2.7	6.7	12.7	19.7	17	12	10.7	10.3	10	11	14.7	21.3	14.7	6.3	1	0
0.3	0.7	0	0	0	0.3	1	4.7	14.3	13.3	15	9.7	5.7	6	7	8.7	10	7.3	2.3	0.3	0
0	0	0	0.3	0.3	0.3	0	0.7	2.7	2.7	4	2.3	1.3	1.3	3.3	7.7	8.3	5.3	1	0	0
0	0	0	0	0.3	0.3	1	0.7	0	0	0.3	0	0.3	1.3	3.3	9	11.3	7.7	1.3	0	0
0	0	0	0	0	1	3.7	2.3	0.7	0.3	0.3	0.3	1.7	5.7	8.3	16.7	21.3	13.7	2.3	0	0
0	0	0	0	0	0.3	1.7	1.7	2	2.3	1.3	0.7	2	7	11.7	15.7	18.7	7.3	1	0	0
0	0	0	0	0	0	0.3	0.7	2.3	5	2.3	0.3	1.3	5.7	8.3	9	6.7	1.7	0	0	0
0	0	0	0	0	0	0	0	0.3	1	0.3	0	0.3	1	1.3	1.3	0.7	0	0	0	0
0	0	0	0	0	0	0	0	0	0	0	0	0	0	0	0	0	0	0	0	0
0	0	0	0	0	0	0	0	0	0	0	0	0	0	0	0	0	0	0	0	0
Frame 48 (96.00 ms)
0	0	0	0	0	0	0	0	0	0	0	0	0	0	0	0	0	0	0	0	0
0	0	0	0	0	0	0	0	0	0.3	0.7	1	1.3	1.3	1	0.3	0	0	0	0	0
0	0	0	0	0	0	0	0	0.3	1.3	3	3.3	4.3	5.7	4.7	2.7	0.3	0	0	0	0
0	0	0	0	0	0	0	0.3	1.7	2.3	3.3	4.3	6.3	8.3	7.3	6.7	2	0	0	0	0
0	0	0	0	0	0	0.3	1.3	3	4.7	5	5.7	9	10	8.3	8.7	3	0.3	0	0	0
0	0	0	0	0	0	0.7	3.7	4.7	6	6.3	6	9	11.3	9.7	9.3	3	0.3	0	0	0
0	0	0	0	0	0	1.3	6	8	7.7	8.3	7.3	10.7	16.3	10.3	6.7	1.7	0	0	0	0
0	0	0	0	0	0	1.7	7	9.7	9	7	5.7	8.7	12.3	7.7	4	0.7	0	0	0	0
0	0	0	0	0	0	2	8.3	7.3	5.3	4.3	3.7	5.3	8	5.3	1.3	0	0	0	0	0
0	0	0	0	0	0	2	7	7	5.7	5.3	4	4.3	4.7	2	0.3	0	0	0	0	0
0	0	0	0	0	0.7	3	6.7	6	5.3	4.7	3.3	3.3	1.7	0.3	0	0	0	0	0	0
0	0	0	0	0.3	2.7	6.3	8.7	6.3	5.7	4	2.3	1.7	0.3	0	0	0	0	0	0	0
0	0	0	0	2.7	11	12	11.7	8.3	6.7	3.7	1.7	0.3	0	0	0	0	0	0	0	0
0	0	0	0.7	5.3	17	18.3	14.3	8.7	3.7	1	0.3	0	0	0	0	0	0	0	0	0
0	0	0	1.3	6.7	10.7	11	9.7	6	2	0.3	0	0	0	0	0	0	0	0	0	0
0	0	0.3	3.7	9	9.7	8	6.3	3.7	1.7	0.3	0	0	0	0	0	0	0	0	0	0
0	0	1.7	8.7	11.7	9.7	6.3	5	3	1	0	0	0	0	0	0	0	0	0	0	0
0	0	2.3	9	10.7	9.7	8	6.7	5.7	2	0.3	0	0	0	0	0	0	0	0	0	0
0	0.7	4.3	11	12	13.3	13.3	12	9.3	4.7	1	0	0	0	0	0	0	0	0	0	0
0	1	5.3	9.3	11.3	16	16.3	15.7	14.3	8.7	3.7	1	0.3	0.3	0	0	0	0	0	0	0
0.3	2.3	8	8.7	11.3	15.3	18.7	20	19.7	14.7	10.7	6.3	3	3	2.7	2	1.7	0.3	0	0	0
0.3	4	13.3	12.7	14	21	29.7	35	32	25.3	22.3	19	12.7	12.3	11	10.3	8.3	2.3	0.3	0	0
0	1.7	7.3	10.3	16	26.3	38	42.3	35	30	24.3	22	18	16.3	14	15	12	7.3	2	0.3	0
0	0.3	1.3	3.3	9	19.3	27.7	30.3	27	30.3	24	22.3	20	17	18	23.7	22.7	19.7	7	0.7	0
0.3	0.7	0	0.3	3.3	11.7	18.3	22.7	24.7	22.7	16.3	16	20.3	17	14.3	18.3	22	19	8.7	1.3	0
1	2	0.3	0	0.7	2.7	6.7	12.7	19.7	17	12	10.7	10.7	10.3	11.3	15.3	22.3	15.3	6.7	1	0
0.3	0.7	0	0	0	0.3	1	4.7	14.3	13.7	15.3	10	5.7	6	7	9	10.3	7.7	2.7	0.3	0
0	0	0	0.3	0.3	0.3	0	0.7	2.7	2.7	4	2.3	1.3	1.3	3.3	8	9	5.7	1.3	0	0
0	0	0	0	0.3	0.3	1	0.7	0	0	0.3	0	0.3	1.3	3.7	9.3	12	8.3	1.3	0	0
0	0	0	0	0	1	3.7	2.7	1	0.3	0.3	0.3	1.7	5.7	8.7	17.3	22.3	14.7	2.3	0	0
0	0	0	0	0	0.3	1.7	1.7	2	2.7	1.3	0.7	2	7	12	16.3	19.3	7.7	1	0	0
0	0	0	0	0	0	0.3	0.7	2.3	5.3	2.3	0.3	1.3	5.7	8.3	9.3	7	1.7	0	0	0
0	0	0	0	0	0	0	0	0.3	1	0.3	0	0.3	1	1.3	1.3	0.7	0	0	0	0
0	0	0	0	0	0	0	0	0	0	0	0	0	0	0	0	0	0	0	0	0
0	0	0	0	0	0	0	0	0	0	0	0	0	0	0	0	0	0	0	0	0
Frame 49 (98.00 ms)
0	0	0	0	0	0	0	0	0	0	0	0	0.3	0	0	0	0	0	0	0	0
0	0	0	0	0	0	0	0	0	0.3	0.7	1	1.7	1.3	1	0.3	0	0	0	0	0
0	0	0	0	0	0	0	0	0.3	1.3	3	3.3	4.3	5.7	4.7	2.7	0.3	0	0	0	0
0	0	0	0	0	0	0	0.3	1.7	2.3	3.3	4.3	6.3	8.3	7.3	6.7	2	0	0	0	0
0	0	0	0	0	0	0.3	1.3	3	4.7	5	5.7	9	10	8.3	8.7	3	0.3	0	0	0
0	0	0	0	0	0	0.7	3.7	4.7	6	6.3	6	9	11.3	9.7	9.3	3	0.3	0	0	0
0	0	0	0	0	0	1.3	6	8	7.3	8.3	7.3	10.7	16.3	10.3	6.7	1.7	0	0	0	0
0	0	0	0	0	0	1.7	7	9.7	8.7	7	5.7	8.7	12.3	8	4	0.7	0	0	0	0
0	0	0	0	0	0	2	8.3	7.3	5.3	4.3	3.7	5.3	8	5.3	1.3	0	0	0	0	0
0	0	0	0	0	0	2	7	7	5.7	5.3	4	4.3	4.7	2.3	0.3	0	0	0	0	0
0	0	0	0	0	0.7	3.3	6.7	6	5.3	4.7	3.3	3.7	1.7	0.3	0	0	0	0	0	0
0	0	0	0	0.3	2.7	6.3	8.7	6.3	5.7	4	2.3	1.7	0.3	0	0	0	0	0	0	0
0	0	0	0	2.7	11	12.3	11.7	8.3	7	3.7	1.7	0.3	0	0	0	0	0	0	0	0
0	0	0	0.7	5.3	17	18.3	14.3	8.7	3.7	1	0.3	0	0	0	0	0	0	0	0	0
0	0	0	1.3	6.7	10.7	11	9.7	6	2	0.3	0	0	0	0	0	0	0	0	0	0
0	0	0.3	3.7	9	10	8	6.3	3.7	1.7	0.3	0	0	0	0	0	0	0	0	0	0
0	0	1.7	8.7	11.7	9.7	6.3	5.3	3.3	1	0	0	0	0	0	0	0	0	0	0	0
0	0	2.3	9	10.7	9.7	8	6.7	6	2.3	0.3	0	0	0	0	0	0	0	0	0	0
0	0.7	4.3	11	12	13.3	13.3	12	9.7	5	1	0	0	0	0	0	0	0	0	0	0
0	1	5.3	9.3	11.3	16	16.3	15.7	14.3	9	3.7	1	0.3	0.3	0.3	0	0	0	0	0	0
0.3	2.3	8	8.7	11.3	15.3	18.7	20	20	15	11	6.3	3.3	3.3	3	2	1.7	0.3	0	0	0
0.3	4	13.3	12.7	14	21.3	29.7	35.7	32.3	25.3	22.7	19.3	13	12.7	11.3	10.7	8.7	2.3	0.3	0	0
0	1.7	7.3	10.3	16	26.7	38.3	43	35	30.3	24.7	22.3	18.3	17	14.7	15.3	12.3	7.7	2.3	0.3	0
0	0.3	1.3	3.3	9	19.3	28	30.3	27	30.3	24.3	22.3	20.3	17.3	18.7	24.3	23.7	20.7	7.7	1	0
0.3	0.7	0.3	0.3	3.3	12	18.7	22.7	24.7	22.7	16.3	16	20.7	17.3	14.7	19	23	19.7	9	1.3	0
1.3	2	0.7	0	0.7	2.7	6.7	12.7	19.7	17	12	10.7	10.7	10.3	11.7	16	23	16	7	1	0
0.3	0.7	0.3	0	0	0.3	1	4.7	14.3	13.7	15.3	10	6	6.3	7.3	9.3	10.7	8	2.7	0.3	0
0	0	0	0.3	0.3	0.3	0	0.7	2.7	2.7	4	2.3	1.3	1.7	3.7	8.7	9.3	6	1.3	0	0
0	0	0	0	0.3	0.3	1	0.7	0	0	0.3	0	0.3	1.3	3.7	10	12.7	8.7	1.7	0	0
0	0	0	0	0	1	4	3	1	0.3	0.3	0.3	1.7	6	9	18	23.7	15.3	2.7	0	0
0	0	0	0	0	0.3	1.7	2	2.3	2.7	1.3	0.7	2	7.3	12.3	17	20	8	1	0	0
0	0	0	0	0	0	0.3	0.7	2.7	5.7	2.7	0.3	1.3	6	8.7	9.3	7	1.7	0	0	0
0	0	0	0	0	0	0	0	0.7	1.3	0.7	0	0.3	1	1.3	1.3	0.7	0	0	0	0
0	0	0	0	0	0	0	0	0	0	0	0	0	0	0	0	0	0	0	0	0
0	0	0	0	0	0	0	0	0	0	0	0	0	0	0	0	0	0	0	0	0
Frame 50 (100.00 ms)
0	0	0	0	0	0	0	0	0	0	0	0	0.3	0	0	0	0	0	0	0	0
0	0	0	0	0	0	0	0	0	0.3	0.7	1	1.7	1.3	1	0.3	0	0	0	0	0
0	0	0	0	0	0	0	0	0.3	1.3	3	3.3	4.3	5.3	4.7	2.7	0.3	0	0	0	0
0	0	0	0	0	0	0	0.3	1.7	2.3	3.3	4.3	6.3	8.3	7.3	6.7	2	0	0	0	0
0	0	0	0	0	0	0.3	1.3	3	4.3	5	5.7	9	10	8.3	8.7	3	0.3	0	0	0
0	0	0	0	0	0	0.7	3.7	4.7	6	6.3	6	9.3	11.3	9.3	9.3	3	0.3	0	0	0
0	0	0	0	0	0	1.3	6	8	7.3	8.3	7.3	11	16.3	10.3	6.7	1.7	0	0	0	0
0	0	0	0	0	0	1.7	7.3	9.7	9	7	5.7	8.7	12.3	8	4	0.7	0	0	0	0
0	0	0	0	0	0	2	8.3	7.7	5.7	4.3	3.7	5.3	8	5.3	1.7	0	0	0	0	0
0	0	0	0	0	0	2	7	7	5.7	5.3	4	4.3	4.7	2.3	0.3	0	0	0	0	0
0	0	0	0	0	0.7	3.3	6.7	6	5.3	4.7	3.3	3.7	1.7	0.3	0	0	0	0	0	0
0	0	0	0	0.3	2.7	6.3	8.7	6.3	5.7	4	2.3	1.7	0.3	0	0	0	0	0	0	0
0	0	0	0	2.7	11	12	12	8.3	7	3.7	1.7	0.3	0	0	0	0	0	0	0	0
0	0	0	0.7	5.3	17	18.3	14.7	9	4	1	0.3	0	0	0	0	0	0	0	0	0
0	0	0	1.3	6.7	10.7	11	9.7	6.3	2	0.3	0	0	0	0	0	0	0	0	0	0
0	0	0.3	3.7	9	10	8	6.3	3.7	1.7	0.3	0	0	0	0	0	0	0	0	0	0
0	0	1.7	8.7	11.7	9.7	6.3	5.3	3.3	1	0	0	0	0	0	0	0	0	0	0	0
0	0	2.3	9	10.7	9.7	8	6.7	6	2.3	0.3	0	0	0	0	0	0	0	0	0	0
0	0.7	4.3	11	12	13.3	13.3	12	9.7	5.3	1	0	0	0	0	0	0	0	0	0	0
0	1	5.3	9.3	11.3	16	16	15.3	14.3	9	4	1	0.3	0.3	0.3	0	0	0	0	0	0
0.3	2.3	8	8.7	11.3	15.3	18.7	20.3	20	15	11	6.7	3.7	3.3	3	2	1.7	0.3	0	0	0
0.3	4	13.3	12.7	14	21.3	30	36	32.3	25.7	22.7	19.7	13.3	13	11.7	11	9	2.3	0.3	0	0
0	1.7	7.3	10	16	27	39	43	35.3	30.7	24.7	22.3	18.7	17.3	15	16	12.7	8	2.3	0.3	0
0	0.3	1.3	3.3	9	19.7	28	30.3	27	30.3	24.3	22.7	20.7	17.7	19	25.3	24.3	21.3	8	1	0
0.3	0.7	0.3	0.3	3.3	12	18.7	22.7	24.7	22.7	16.3	16	20.7	17.7	15.3	19.7	23.7	20.3	9.7	1.3	0
1.3	2	0.7	0	0.7	2.7	6.7	12.7	19.7	17.3	12.3	11	10.7	10.7	12	16.3	23.3	16.7	7.3	1	0
0.3	0.7	0.3	0	0	0.3	1	4.7	14.3	13.7	15.3	10	6	6.3	7.3	9.7	11.3	8.3	3	0.3	0
0	0	0	0.3	0.3	0.3	0	0.7	2.7	3	4	2.3	1.3	1.7	3.7	9	10	6.7	1.3	0	0
0	0	0	0	0.3	0.3	1	0.7	0	0	0.3	0	0.3	1.7	3.7	10.3	13.3	9.3	1.7	0	0
0	0	0	0	0	1	4	3	1	0.3	0.3	0.3	1.7	6	9.3	18.7	24.7	16.3	2.7	0	0
0	0	0	0	0	0.3	1.7	2.3	2.3	2.7	1.7	0.7	2	7.3	12.7	17.3	20.7	8.7	1	0	0
0	0	0	0	0	0	0.3	0.7	2.7	6	2.7	0.3	1.3	6	8.7	9.3	7	1.7	0	0	0
0	0	0	0	0	0	0	0	0.7	1.3	0.7	0	0.3	1	1.3	1.3	0.7	0	0	0	0
0	0	0	0	0	0	0	0	0	0	0	0	0	0	0	0	0	0	0	0	0
0	0	0	0	0	0	0	0	0	0	0	0	0	0	0	0	0	0	0	0	0
Frame 51 (102.00 ms)
0	0	0	0	0	0	0	0	0	0	0	0	0	0	0	0	0	0	0	0	0
0	0	0	0	0	0	0	0	0	0.3	0.7	1	1.3	1.3	1	0.3	0	0	0	0	0
0	0	0	0	0	0	0	0	0.3	1.3	3	3.3	4.3	5.3	4.7	2.7	0.3	0	0	0	0
0	0	0	0	0	0	0	0.3	1.7	2.3	3.3	4.3	6.3	8.3	7.3	6.7	2	0	0	0	0
0	0	0	0	0	0	0.3	1.3	3	4.3	5	5.7	9	10	8.3	8.7	3	0.3	0	0	0
0	0	0	0	0	0	0.7	3.7	4.7	5.7	6	6	9.3	11.3	9.3	9.3	3	0.3	0	0	0
0	0	0	0	0	0	1	6	8	7.3	8	7.3	11	16.3	10.3	6.7	1.7	0	0	0	0
0	0	0	0	0	0	1.3	7	9.7	8.7	7	5.3	8.7	12.3	8	4	0.7	0	0	0	0
0	0	0	0	0	0	2	8.3	7.7	5.3	4.3	3.3	5.3	8	5.3	1.7	0	0	0	0	0
0	0	0	0	0	0	2	7	7	5.3	5	4	4.3	4.7	2.3	0.3	0	0	0	0	0
0	0	0	0	0	0.7	3	6.7	6	5.3	4.7	3.7	3.7	1.7	0.3	0	0	0	0	0	0
0	0	0	0	0.3	2.7	6.3	8.7	6.7	5.7	4	2.3	1.7	0.3	0	0	0	0	0	0	0
0	0	0	0	2.3	11	12	12	8.7	7	3.7	1.7	0.3	0	0	0	0	0	0	0	0
0	0	0	0.7	5	16.3	18.3	14.7	9	4	1	0.3	0	0	0	0	0	0	0	0	0
0	0	0	1.3	6.7	10.7	11	9.7	6.3	2	0.3	0	0	0	0	0	0	0	0	0	0
0	0	0.3	3.7	9	10	8	6.3	4	1.7	0.3	0	0	0	0	0	0	0	0	0	0
0	0	1.7	8.7	11.7	9.7	6.3	5.3	3.3	1.3	0.3	0	0	0	0	0	0	0	0	0	0
0	0	2.3	9	10.7	9.7	8	6.7	6.3	2.3	0.3	0	0	0	0	0	0	0	0	0	0
0	0.7	4.3	11	12	13.7	13.3	12	9.7	5.3	1	0	0	0	0	0	0	0	0	0	0
0	1	5.3	9.3	11.3	16	16.3	15.3	14.3	9	4	1	0.3	0.3	0.3	0	0	0	0	0	0
0.3	2.3	8	8.7	11.7	15.3	18.7	20.3	19.7	15	11.3	7	3.7	3.3	3	2.3	1.7	0.3	0	0	0
0.3	3.7	13.3	12.7	14.3	21.3	30.3	36.3	32.7	25.7	23	20	13.7	13.3	12	11.3	9.3	2.3	0.3	0	0
0	1.7	7.3	10	16.3	27	39	43.3	35.3	30.7	25.3	22.7	18.7	17.3	15.3	16.3	13	8.3	2.3	0.3	0
0	0.3	1.3	3.3	9.3	19.7	28	30.7	27	30.7	24.7	22.7	20.7	18	19.7	26	25	22.3	8.3	1	0
0.3	0.7	0.3	0.3	3.3	12	18.7	22.7	24.7	22.7	16.3	16.3	21	17.7	15.3	20.3	24.7	21.3	10	1.3	0
1.3	2	0.7	0	0.7	2.7	6.7	12.7	20	17.3	12.3	11	11	11	12.3	17	24.3	17.7	7.7	1	0
0.3	0.7	0.3	0	0	0.3	1	4.7	14.7	14	15.3	10	6	6.7	7.7	10	11.7	8.7	3.3	0.3	0
0	0	0	0.3	0.7	0.3	0	0.7	2.7	3	4	2.3	1.3	1.7	4	9.3	10.7	7	1.3	0	0
0	0	0	0	0.3	0.7	1	0.7	0	0	0.3	0	0.3	1.7	4	10.7	14	10	1.7	0	0
0	0	0	0	0	1	4.3	3.3	1	0.3	0.3	0.3	1.7	6	9.3	19.3	25.7	17.3	3	0	0
0	0	0	0	0	0.3	2	2.3	2.7	3	1.7	0.7	2	7.7	13	18	21.7	9	1	0	0
0	0	0	0	0	0	0.3	0.7	3	6.3	3	0.3	1.3	6	9	9.7	7.3	1.7	0	0	0
0	0	0	0	0	0	0	0	0.7	1.3	0.7	0	0.3	1	1.7	1.7	1	0	0	0	0
0	0	0	0	0	0	0	0	0	0	0	0	0	0	0	0	0	0	0	0	0
0	0	0	0	0	0	0	0	0	0	0	0	0	0	0	0	0	0	0	0	0
Frame 52 (104.00 ms)
0	0	0	0	0	0	0	0	0	0	0	0	0	0	0	0	0	0	0	0	0
0	0	0	0	0	0	0	0	0	0.3	0.7	1	1.3	1.3	1	0.3	0	0	0	0	0
0	0	0	0	0	0	0	0	0.3	1.3	2.7	3.3	4	5.3	4.7	2.7	0.3	0	0	0	0
0	0	0	0	0	0	0	0.3	1.7	2.3	3.3	4.3	6.3	8	7	6.7	1.7	0	0	0	0
0	0	0	0	0	0	0	1.3	3	4.3	4.7	5.3	8.7	10	8.3	8.7	3	0.3	0	0	0
0	0	0	0	0	0	0.7	3.3	4.3	5.7	6	5.7	9	11	9.3	9.3	3	0.3	0	0	0
0	0	0	0	0	0	1	5.7	7.7	7.3	8	7	10.7	16.3	10.3	6.7	1.7	0	0	0	0
0	0	0	0	0	0	1.3	7	9.3	8.7	7	5.3	8.7	12.3	8	4	0.7	0	0	0	0
0	0	0	0	0	0	1.7	8.3	7.3	5.3	4.3	3.3	5.3	8	5.3	1.7	0	0	0	0	0
0	0	0	0	0	0	2	7	7	5.3	5	4	4.3	4.7	2.3	0.3	0	0	0	0	0
0	0	0	0	0	0.7	3	6.7	6	5.3	4.7	3.7	3.7	1.7	0.3	0	0	0	0	0	0
0	0	0	0	0.3	2.7	6.3	8.7	6.7	5.7	4	2.3	1.7	0.3	0	0	0	0	0	0	0
0	0	0	0	2.3	10.7	12	12	8.7	7	4	1.7	0.3	0	0	0	0	0	0	0	0
0	0	0	0.7	5	16.3	18.3	14.7	9	4	1	0.3	0	0	0	0	0	0	0	0	0
0	0	0	1.3	6.7	10.7	11	9.7	6.3	2.3	0.3	0	0	0	0	0	0	0	0	0	0
0	0	0.3	3.7	9	10	8	6.7	4	2	0.3	0	0	0	0	0	0	0	0	0	0
0	0	1.7	8.7	11.7	9.7	6.3	5.7	3.3	1.3	0.3	0	0	0	0	0	0	0	0	0	0
0	0	2.3	9	10.7	9.7	8	7	6.3	2.7	0.3	0	0	0	0	0	0	0	0	0	0
0	0.7	4.3	11	12	13.7	13.7	12	10	5.3	1.3	0	0	0	0	0	0	0	0	0	0
0	1	5.3	9.3	11.3	16	16.3	15.3	14.3	9.3	4.3	1	0.3	0.3	0.3	0	0	0	0	0	0
0.3	2.3	8	8.7	11.3	15.3	19	20.3	20	15.3	11.3	7	3.7	3.7	3.3	2.3	2	0.3	0	0	0
0.3	3.7	13.7	12.7	14.3	21.3	30.7	36.7	33	26	23	20.7	14	13.3	12.3	11.7	10	2.7	0.3	0	0
0	1.7	7.3	10	16.3	27	39.3	43.7	35.7	31	25.3	23.3	19	17.7	15.7	16.7	13.7	8.7	2.7	0.3	0
0	0.3	1.3	3.3	9.3	19.7	28	30.7	27.3	31	24.7	23	21	18.3	20	26.3	25.7	23.3	9	1	0
0.3	0.7	0.3	0.3	3.3	11.7	18.3	22.7	24.7	23	16.7	16.3	21.3	18	15.7	20.7	25	22	10.7	1.7	0
1.3	2.3	0.7	0	0.7	2.7	6.7	12.7	20	17.7	12.3	11	11	11	12.7	17.3	24.7	18	8.3	1.3	0
0.3	0.7	0.3	0	0	0.3	1	4.7	14.7	14	15.3	10	6	6.7	8	10.3	12	9.3	3.3	0.3	0
0	0	0	0.3	0.7	0.3	0	0.7	2.7	3	4	2.3	1.3	1.7	4	9.7	11	7.3	1.7	0	0
0	0	0	0	0.3	0.7	1	0.7	0	0	0.3	0	0.3	1.7	4.3	11.3	14.7	10.7	2	0	0
0	0	0	0	0	1.3	4.3	3.3	1	0.3	0.3	0.3	1.7	6.3	10	20	26.7	18.3	3	0	0
0	0	0	0	0	0.3	2	2.3	2.7	3.3	2	0.7	2.3	8	13.7	18.7	22	9.3	1	0	0
0	0	0	0	0	0	0.3	0.7	3	6.7	3	0.7	1.3	6.3	9.3	10	7.7	2	0	0	0
0	0	0	0	0	0	0	0	0.7	1.3	0.7	0	0.3	1	1.7	1.7	1	0	0	0	0
0	0	0	0	0	0	0	0	0	0	0	0	0	0	0	0	0	0	0	0	0
0	0	0	0	0	0	0	0	0	0	0	0	0	0	0	0	0	0	0	0	0
Frame 53 (106.00 ms)
0	0	0	0	0	0	0	0	0	0	0	0	0	0	0	0	0	0	0	0	0
0	0	0	0	0	0	0	0	0	0.3	0.7	1	1.3	1.3	1	0.3	0	0	0	0	0
0	0	0	0	0	0	0	0	0.3	1.3	2.7	3.3	4	5.3	4.7	2.7	0.3	0	0	0	0
0	0	0	0	0	0	0	0.3	1.7	2.3	3.3	4.3	6.3	8	7	6.7	1.7	0	0	0	0
0	0	0	0	0	0	0	1	3	4.3	4.7	5.3	8.7	9.7	8.3	8.7	3	0.3	0	0	0
0	0	0	0	0	0	0.7	3	4.3	5.7	5.7	5.7	8.7	11	9.3	9.3	3	0.3	0	0	0
0	0	0	0	0	0	1	5.7	7.7	7	7.7	6.7	10.3	16	10.3	6.7	1.7	0	0	0	0
0	0	0	0	0	0	1.3	6.7	9.3	8.7	7	5.3	8.7	12.3	8	4	0.7	0	0	0	0
0	0	0	0	0	0	1.7	8	7.3	5.3	4.3	3.7	5.3	8	5.7	1.7	0	0	0	0	0
0	0	0	0	0	0	2	7	7	5.7	5.3	4	4.3	4.7	2.3	0.3	0	0	0	0	0
0	0	0	0	0	0.7	3	6.7	6	5.3	5	3.7	3.7	1.7	0.3	0	0	0	0	0	0
0	0	0	0	0.3	2.7	6.3	9	6.7	5.7	4.3	2.3	1.7	0.3	0	0	0	0	0	0	0
0	0	0	0	2.3	10.3	12	12	8.7	7	4	1.7	0.3	0	0	0	0	0	0	0	0
0	0	0	0.3	5	16	18.3	14.7	9	4	1	0.3	0	0	0	0	0	0	0	0	0
0	0	0	1.3	6.3	10.3	11	10	6.3	2.3	0.3	0	0	0	0	0	0	0	0	0	0
0	0	0.3	3.7	9	10	8	6.7	4	2	0.3	0	0	0	0	0	0	0	0	0	0
0	0	1.7	8.7	11.7	9.7	6.3	5.7	3.7	1.3	0.3	0	0	0	0	0	0	0	0	0	0
0	0	2.3	9	10.7	9.7	8	7	6.3	2.7	0.3	0	0	0	0	0	0	0	0	0	0
0	0.7	4.3	11	12	13.3	13.3	12.3	10.3	5.7	1.3	0	0	0	0	0	0	0	0	0	0
0	1	5.7	9.3	11.3	16	16.3	15.7	14.7	9.3	4.3	1.3	0.3	0.3	0.3	0	0	0	0	0	0
0.3	2.3	8	8.7	11.3	15.3	18.7	20.3	20	15.3	11.7	7.3	4	3.7	3.3	2.7	2	0.3	0	0	0
0.3	3.7	13.7	12.7	14.3	21.3	30.7	36.7	33	26	23.7	21	14.3	14	12.7	12	10.3	3	0.3	0	0
0	1.7	7.3	10	16.3	27	39.3	43.7	35.7	31	25.3	23.7	19.7	18	16	17.3	14	9	3	0.3	0
0	0.3	1.3	3.3	9	19.7	28	30.7	27.3	31	24.7	23.3	21.3	18.7	20.3	27.3	26.3	23.7	9.3	1.3	0
0.3	0.7	0.3	0.3	3.3	11.7	18.3	22.7	25	23	16.7	16.7	21.3	18.3	16	21.3	26	22.7	11.3	1.7	0
1.3	2.3	0.7	0	0.7	2.7	6.7	12.7	20	17.7	12.3	11	11	11.3	13	18	25.7	18.7	8.7	1.3	0
0.3	0.7	0.3	0	0	0.3	1	4.7	14.7	14	15.7	10.3	6	6.7	8	10.7	12.3	9.7	3.7	0.3	0
0	0	0	0.3	0.7	0.3	0.3	0.7	2.7	3	4	2.3	1.3	1.7	4.3	10.3	11.3	7.3	1.7	0	0
0	0	0	0	0.3	0.7	1.3	0.7	0	0	0.3	0	0.3	1.7	4.3	11.7	15	11	2	0	0
0	0	0	0	0	1.3	4.7	3.3	1	0.3	0.3	0.3	1.7	6.3	10	20.7	27.7	19	3.3	0	0
0	0	0	0	0	0.3	2	2.7	3	3.3	2	0.7	2.3	8	14	19.3	22.7	9.7	1.3	0	0
0	0	0	0	0	0	0.3	0.7	3.3	7	3.3	0.7	1.7	6.3	9.7	10.3	7.7	2	0	0	0
0	0	0	0	0	0	0	0	0.7	1.3	0.7	0	0.3	1	1.7	1.7	1	0	0	0	0
0	0	0	0	0	0	0	0	0	0	0	0	0	0	0	0	0	0	0	0	0
0	0	0	0	0	0	0	0	0	0	0	0	0	0	0	0	0	0	0	0	0
Frame 54 (108.00 ms)
0	0	0	0	0	0	0	0	0	0	0	0	0	0	0	0	0	0	0	0	0
0	0	0	0	0	0	0	0	0	0	0.7	1	1.3	1.3	1	0.3	0	0	0	0	0
0	0	0	0	0	0	0	0	0.3	1	2.7	3.3	4	5	4.3	2.7	0.3	0	0	0	0
0	0	0	0	0	0	0	0.3	1.3	2	3.3	4	6	8	7	6.7	1.7	0	0	0	0
0	0	0	0	0	0	0	1	2.7	4	4.7	5.3	8.3	9.7	8	8.7	2.7	0.3	0	0	0
0	0	0	0	0	0	0.7	3	4	5.3	5.7	5.7	8.7	10.7	9.3	9.3	2.7	0.3	0	0	0
0	0	0	0	0	0	1	5.3	7.3	7	7.7	6.7	10	15	10	6.7	1.3	0	0	0	0
0	0	0	0	0	0	1	6.3	9	8.3	6.7	5.3	8.3	12	8	4	0.7	0	0	0	0
0	0	0	0	0	0	1.7	7.7	7.3	5.3	4	3.3	5.3	8	5.7	1.7	0	0	0	0	0
0	0	0	0	0	0	1.7	6.7	7	5.7	5.3	4	4.3	4.7	2.3	0.3	0	0	0	0	0
0	0	0	0	0	0.7	3	6.7	6	5.3	5	3.7	3.7	1.7	0.3	0	0	0	0	0	0
0	0	0	0	0.3	2.7	6.7	9	6.7	5.7	4.3	2.3	1.7	0.3	0	0	0	0	0	0	0
0	0	0	0	2	10.3	11.7	12	8.7	7.3	4	1.7	0.3	0	0	0	0	0	0	0	0
0	0	0	0.3	4.7	15.7	17	14.3	9	4	1	0.3	0	0	0	0	0	0	0	0	0
0	0	0	1.3	6.3	10.3	10.7	9.7	6.3	2.3	0.3	0	0	0	0	0	0	0	0	0	0
0	0	0.3	3.7	9	10	8	6.7	4	2	0.3	0	0	0	0	0	0	0	0	0	0
0	0	1.7	8.3	11.7	9.7	6.3	5.7	3.7	1.3	0.3	0	0	0	0	0	0	0	0	0	0
0	0	2.3	9	10.7	9.7	8	7	6.7	2.7	0.3	0	0	0	0	0	0	0	0	0	0
0	0.7	4.3	11	12.3	13.3	13.3	12.3	10.3	5.7	1.3	0	0	0	0	0	0	0	0	0	0
0	1	5.3	9.3	11.3	16	16	15.7	14.7	9.3	4.7	1.3	0.3	0.3	0.3	0	0	0	0	0	0
0.3	2.3	8	8.7	11.3	15.3	18.7	20.7	20.3	15.3	11.7	7.7	4	4	3.7	2.7	2	0.3	0	0	0
0.3	3.7	13.3	12.7	14.3	21.3	30.7	37.3	33.7	26.3	23.7	21	14.7	14	13	12.3	10.7	3	0.3	0	0
0	1.7	7.3	10	16.3	27	39.7	44	36.3	31.7	25.7	23.7	19.7	18.3	16.3	17.7	14.3	9.7	3	0.3	0
0	0.3	1.3	3.3	9.3	19.7	28.3	31	27.7	31.3	25	23.7	21.7	19	21	27.7	27.3	25	10	1.3	0
0.3	0.7	0.3	0.3	3.3	11.7	18.7	23	25	23	16.7	16.7	21.3	18.7	16.7	22	26.7	23.7	11.7	2	0
1.3	2.3	0.7	0	0.7	2.7	6.7	12.7	20	17.7	12.3	11.3	11	11.3	13	18.7	26.3	19.3	9	1.3	0
0.3	0.7	0.3	0	0	0.3	1	4.7	14.7	14	15.7	10.3	6	6.7	8	11	13	10	3.7	0.3	0
0	0	0	0.3	0.7	0.3	0.3	0.7	2.7	3	4	2.3	1.3	1.7	4.3	10.7	12	7.7	2	0	0
0	0	0	0	0.3	0.7	1.3	0.7	0	0	0.3	0	0.3	1.7	4.7	12.3	15.7	11.7	2	0	0
0	0	0	0	0	1.3	5	3.7	1.3	0.7	0.3	0.3	2	6.3	10.3	21.7	28.7	19.7	3.3	0	0
0	0	0	0	0	0.3	2	2.7	3	3.7	2	0.7	2.3	8	14	20	23.7	10	1.3	0	0
0	0	0	0	0	0	0.3	0.7	3.3	7.3	3.7	0.7	1.7	6.7	9.7	10.7	8	2	0	0	0
0	0	0	0	0	0	0	0	0.7	1.7	0.7	0	0.3	1.3	1.7	1.7	1	0	0	0	0
0	0	0	0	0	0	0	0	0	0	0	0	0	0	0	0	0	0	0	0	0
0	0	0	0	0	0	0	0	0	0	0	0	0	0	0	0	0	0	0	0	0
Frame 55 (110.00 ms)
0	0	0	0	0	0	0	0	0	0	0	0	0	0	0	0	0	0	0	0	0
0	0	0	0	0	0	0	0	0	0	0.7	0.7	1.3	1	0.7	0.3	0	0	0	0	0
0	0	0	0	0	0	0	0	0.3	1	2.7	3	4	5	4.3	2.3	0.3	0	0	0	0
0	0	0	0	0	0	0	0.3	1.3	2	3	4	6	7.7	6.7	6.3	1.7	0	0	0	0
0	0	0	0	0	0	0	0.7	2.3	4	4.7	5	8.3	9.3	7.7	8.3	2.7	0.3	0	0	0
0	0	0	0	0	0	0.3	2.7	4	5.3	5.7	5.3	8.3	10	8.7	9	2.7	0.3	0	0	0
0	0	0	0	0	0	1	5	7	6.7	7.7	6.7	9.7	14	9.7	6.3	1.3	0	0	0	0
0	0	0	0	0	0	1	6	9	8.3	6.7	5.3	8.3	11.7	8	4	0.7	0	0	0	0
[truncated: 8,991 more rows]
