# Supplementary material for: Similarity of Center of Pressure Progression during Walking and Jogging of Anterior Cruciate Ligament Deficient Patients
Source: PLoS One. 2017 Jan 10;12(1):e0169421. doi: 10.1371/journal.pone.0169421 (PMC5224873; doi:10.1371/journal.pone.0169421)
Supplement: S1 Dataset — (ZIP) [file pone.0169421.s001.zip › partial plantar pressure data sent to PLOS-remove name and data/01. Part of the 64 unilateral ACLD subjects/jog/05/05 - run_2' - Dyn.txt]

Scanning speed; for the left foot: 500.00 Hertz, for the right foot: 500.00 Hertz
Left foot data
Left rectangle position
Rectangle bottom
45
Rectangle left
11
Rectangle width
22
Rectangle height
36
Frame 0 (0.00 ms)
0	0	0	0	0	0	0	0	0	0	0	0	0	0	0	0	0	0	0	0	0	0
0	0	0	0	0	0	0	0.7	0.3	0.7	0.3	0	0	0	0	0	0	0	0	0	0	0
0	0	0	0	0	0	0.3	0.7	0.7	1	0.7	0	0	0	0	0	0	0	0	0	0	0
0	0	0	0	0	0	0	0.3	0.3	0.3	0.3	0	0	0	0	0	0	0	0	0	0	0
0	0	0	0	0	0	0	0.3	0	0.3	0	0	0	0	0	0	0	0	0	0	0	0
0	0	0	0	0	0	0	0	0	0	0	0	0	0	0	0	0	0	0	0	0	0
0	0	0	0	0	0	0	0	0	0	0	0	0	0	0	0	0	0	0	0	0	0
0	0	0	0	0	0	0	0	0	0	0	0	0	0	0	0	0	0	0	0	0	0
0	0	0	0	0	0	0	0	0	0	0	0	0	0	0	0	0	0	0	0	0	0
0	0	0	0	0	0	0	0	0	0	0	0	0	0	0	0	0	0	0	0	0	0
0	0	0	0	0	0	0	0	0	0	0	0	0	0	0	0	0	0	0	0	0	0
0	0	0	0	0	0	0	0	0	0	0	0	0	0	0	0	0	0	0	0	0	0
0	0	0	0	0	0	0	0	0	0	0	0	0	0	0	0	0	0	0	0	0	0
0	0	0	0	0	0	0	0	0	0	0	0	0	0	0	0	0	0	0	0	0	0
0	0	0	0	0	0	0	0	0	0	0	0	0	0	0	0	0	0	0	0	0	0
0	0	0	0	0	0	0	0	0	0	0	0	0	0	0	0	0	0	0	0	0	0
0	0	0	0	0	0	0	0	0	0	0	0	0	0	0	0	0	0	0	0	0	0
0	0	0	0	0	0	0	0	0	0	0	0	0	0	0	0	0	0	0	0	0	0
0	0	0	0	0	0	0	0	0	0	0	0	0	0	0	0	0	0	0	0	0	0
0	0	0	0	0	0	0	0	0	0	0	0	0	0	0	0	0	0	0	0	0	0
0	0	0	0	0	0	0	0	0	0	0	0	0	0	0	0	0	0	0	0	0	0
0	0	0	0	0	0	0	0	0	0	0	0	0	0	0	0	0	0	0	0	0	0
0	0	0	0	0	0	0	0	0	0	0	0	0	0	0	0	0	0	0	0	0	0
0	0	0	0	0	0	0	0	0	0	0	0	0	0	0	0	0	0	0	0	0	0
0	0	0	0	0	0	0	0	0	0	0	0	0	0	0	0	0	0	0	0	0	0
0	0	0	0	0	0	0	0	0	0	0	0	0	0	0	0	0	0	0	0	0	0
0	0	0	0	0	0	0	0	0	0	0	0	0	0	0	0	0	0	0	0	0	0
0	0	0	0	0	0	0	0	0	0	0	0	0	0	0	0	0	0	0	0	0	0
0	0	0	0	0	0	0	0	0	0	0	0	0	0	0	0	0	0	0	0	0	0
0	0	0	0	0	0	0	0	0	0	0	0	0	0	0	0	0	0	0	0	0	0
0	0	0	0	0	0	0	0	0	0	0	0	0	0	0	0	0	0	0	0	0	0
0	0	0	0	0	0	0	0	0	0	0	0	0	0	0	0	0	0	0	0	0	0
0	0	0	0	0	0	0	0	0	0	0	0	0	0	0	0	0	0	0	0	0	0
0	0	0	0	0	0	0	0	0	0	0	0	0	0	0	0	0	0	0	0	0	0
0	0	0	0	0	0	0	0	0	0	0	0	0	0	0	0	0	0	0	0	0	0
0	0	0	0	0	0	0	0	0	0	0	0	0	0	0	0	0	0	0	0	0	0
Frame 1 (2.00 ms)
0	0	0	0	0	0	0	0.3	0.3	0.3	0	0	0	0	0	0	0	0	0	0	0	0
0	0	0	0	0	0	0.7	2.3	2.3	2.7	1	0.3	0	0	0	0	0	0	0	0	0	0
0	0	0	0	0	0.3	1.7	3	3	3.7	2.7	1.3	0.3	0	0	0	0	0	0	0	0	0
0	0	0	0	0	0.7	1.3	2	1.7	2	2	1	0	0	0	0	0	0	0	0	0	0
0	0	0	0	0	0.7	1	1.3	1	1	1	0.3	0	0	0	0	0	0	0	0	0	0
0	0	0	0	0	0.3	0.3	0.7	0.3	0.3	0	0	0	0	0	0	0	0	0	0	0	0
0	0	0	0	0	0	0	0	0.3	0	0	0	0	0	0	0	0	0	0	0	0	0
0	0	0	0	0	0	0	0	0	0	0	0	0	0	0	0	0	0	0	0	0	0
0	0	0	0	0	0	0	0	0	0	0	0	0	0	0	0	0	0	0	0	0	0
0	0	0	0	0	0	0	0	0	0	0	0	0	0	0	0	0	0	0	0	0	0
0	0	0	0	0	0	0	0	0	0	0	0	0	0	0	0	0	0	0	0	0	0
0	0	0	0	0	0	0	0	0	0	0	0	0	0	0	0	0	0	0	0	0	0
0	0	0	0	0	0	0	0	0	0	0	0	0	0	0	0	0	0	0	0	0	0
0	0	0	0	0	0	0	0	0	0	0	0	0	0	0	0	0	0	0	0	0	0
0	0	0	0	0	0	0	0	0	0	0	0	0	0	0	0	0	0	0	0	0	0
0	0	0	0	0	0	0	0	0	0	0	0	0	0	0	0	0	0	0	0	0	0
0	0	0	0	0	0	0	0	0	0	0	0	0	0	0	0	0	0	0	0	0	0
0	0	0	0	0	0	0	0	0	0	0	0	0	0	0	0	0	0	0	0	0	0
0	0	0	0	0	0	0	0	0	0	0	0	0	0	0	0	0	0	0	0	0	0
0	0	0	0	0	0	0	0	0	0	0	0	0	0	0	0	0	0	0	0	0	0
0	0	0	0	0	0	0	0	0	0	0	0	0	0	0	0	0	0	0	0	0	0
0	0	0	0	0	0	0	0	0	0	0	0	0	0	0	0	0	0	0	0	0	0
0	0	0	0	0	0	0	0	0	0	0	0	0	0	0	0	0	0	0	0	0	0
0	0	0	0	0	0	0	0	0	0	0	0	0	0	0	0	0	0	0	0	0	0
0	0	0	0	0	0	0	0	0	0	0	0	0	0	0	0	0	0	0	0	0	0
0	0	0	0	0	0	0	0	0	0	0	0	0	0	0	0	0	0	0	0	0	0
0	0	0	0	0	0	0	0	0	0	0	0	0	0	0	0	0	0	0	0	0	0
0	0	0	0	0	0	0	0	0	0	0	0	0	0	0	0	0	0	0	0	0	0
0	0	0	0	0	0	0	0	0	0	0	0	0	0	0	0	0	0	0	0	0	0
0	0	0	0	0	0	0	0	0	0	0	0	0	0	0	0	0	0	0	0	0	0
0	0	0	0	0	0	0	0	0	0	0	0	0	0	0	0	0	0	0	0	0	0
0	0	0	0	0	0	0	0	0	0	0	0	0	0	0	0	0	0	0	0	0	0
0	0	0	0	0	0	0	0	0	0	0	0	0	0	0	0	0	0	0	0	0	0
0	0	0	0	0	0	0	0	0	0	0	0	0	0	0	0	0	0	0	0	0	0
0	0	0	0	0	0	0	0	0	0	0	0	0	0	0	0	0	0	0	0	0	0
0	0	0	0	0	0	0	0	0	0	0	0	0	0	0	0	0	0	0	0	0	0
Frame 2 (4.00 ms)
0	0	0	0	0	0	0.3	1.7	1.7	1.7	0.7	0.3	0	0	0	0	0	0	0	0	0	0
0	0	0	0	0	0.7	3.3	9	9.7	10	5.7	2.7	0.3	0	0	0	0	0	0	0	0	0
0	0	0	0	0.3	2.7	6.7	11	12.7	14.7	12.3	8.7	2	0	0	0	0	0	0	0	0	0
0	0	0	0	1.3	4.7	7	8.7	8.7	10.3	9.7	6.3	1.7	0.3	0	0	0	0	0	0	0	0
0	0	0	0.3	1.7	4.3	5.7	6.7	5.3	5.7	4.7	2.3	0.7	0	0	0	0	0	0	0	0	0
0	0	0	0	0.7	2	3	4.3	3.3	3	1.7	0.7	0	0	0	0	0	0	0	0	0	0
0	0	0	0	0	0.7	1	1.3	1.7	1	0.3	0	0	0	0	0	0	0	0	0	0	0
0	0	0	0	0	0	0	0.3	0.3	0	0	0	0	0	0	0	0	0	0	0	0	0
0	0	0	0	0	0	0	0	0	0	0	0	0	0	0	0	0	0	0	0	0	0
0	0	0	0	0	0	0	0	0	0	0	0	0	0	0	0	0	0	0	0	0	0
0	0	0	0	0	0	0	0	0	0	0	0	0	0	0	0	0	0	0	0	0	0
0	0	0	0	0	0	0	0	0	0	0	0	0	0	0	0	0	0	0	0	0	0
0	0	0	0	0	0	0	0	0	0	0	0	0	0	0	0	0	0	0	0	0	0
0	0	0	0	0	0	0	0	0	0	0	0	0	0	0	0	0	0	0	0	0	0
0	0	0	0	0	0	0	0	0	0	0	0	0	0	0	0	0	0	0	0	0	0
0	0	0	0	0	0	0	0	0	0	0	0	0	0	0	0	0	0	0	0	0	0
0	0	0	0	0	0	0	0	0	0	0	0	0	0	0	0	0	0	0	0	0	0
0	0	0	0	0	0	0	0	0	0	0	0	0	0	0	0	0	0	0	0	0	0
0	0	0	0	0	0	0	0	0	0	0	0	0	0	0	0	0	0	0	0	0	0
0	0	0	0	0	0	0	0	0	0	0	0	0	0	0	0	0	0	0	0	0	0
0	0	0	0	0	0	0	0	0	0	0	0	0	0	0	0	0	0	0	0	0	0
0	0	0	0	0	0	0	0	0	0	0	0	0	0	0	0	0	0	0	0	0	0
0	0	0	0	0	0	0	0	0	0	0	0	0	0	0	0	0	0	0	0	0	0
0	0	0	0	0	0	0	0	0	0	0	0	0	0	0	0	0	0	0	0	0	0
0	0	0	0	0	0	0	0	0	0	0	0	0	0	0	0	0	0	0	0	0	0
0	0	0	0	0	0	0	0	0	0	0	0	0	0	0	0	0	0	0	0	0	0
0	0	0	0	0	0	0	0	0	0	0	0	0	0	0	0	0	0	0	0	0	0
0	0	0	0	0	0	0	0	0	0	0	0	0	0	0	0	0	0	0	0	0	0
0	0	0	0	0	0	0	0	0	0	0	0	0	0	0	0	0	0	0	0	0	0
0	0	0	0	0	0	0	0	0	0	0	0	0	0	0	0	0	0	0	0	0	0
0	0	0	0	0	0	0	0	0	0	0	0	0	0	0	0	0	0	0	0	0	0
0	0	0	0	0	0	0	0	0	0	0	0	0	0	0	0	0	0	0	0	0	0
0	0	0	0	0	0	0	0	0	0	0	0	0	0	0	0	0	0	0	0	0	0
0	0	0	0	0	0	0	0	0	0	0	0	0	0	0	0	0	0	0	0	0	0
0	0	0	0	0	0	0	0	0	0	0	0	0	0	0	0	0	0	0	0	0	0
0	0	0	0	0	0	0	0	0	0	0	0	0	0	0	0	0	0	0	0	0	0
Frame 3 (6.00 ms)
0	0	0	0	0	0.3	1.7	4	4.3	4.7	2.3	0.7	0	0	0	0	0	0	0	0	0	0
0	0	0	0	0.3	2.3	9.7	22.7	24.3	25.3	16.7	8.7	2	0	0	0	0	0	0	0	0	0
0	0	0	0	2	9	17	26.7	32.7	36.3	33.3	27.3	8.3	0.7	0	0	0	0	0	0	0	0
0	0	0	0.7	5	15.7	20	24	24	28.3	27.3	23	9	1	0	0	0	0	0	0	0	0
0	0	0	1	7	15	17	19.7	15.3	16.7	14	10.3	4	0.7	0	0	0	0	0	0	0	0
0	0	0	0.7	4	8	10.3	13.3	11.7	10.3	6.7	3.7	1.3	0	0	0	0	0	0	0	0	0
0	0	0	0	1	2.3	4.3	5.7	6.3	4.7	2.7	1.3	0.3	0	0	0	0	0	0	0	0	0
0	0	0	0	0	0.3	1	1.7	1.7	1	0.3	0.3	0	0	0	0	0	0	0	0	0	0
0	0	0	0	0	0	0	0.3	0.3	0	0	0	0	0	0	0	0	0	0	0	0	0
0	0	0	0	0	0	0	0	0	0	0	0	0	0	0	0	0	0	0	0	0	0
0	0	0	0	0	0	0	0	0	0	0	0	0	0	0	0	0	0	0	0	0	0
0	0	0	0	0	0	0	0	0	0	0	0	0	0	0	0	0	0	0	0	0	0
0	0	0	0	0	0	0	0	0	0	0	0	0	0	0	0	0	0	0	0	0	0
0	0	0	0	0	0	0	0	0	0	0	0	0	0	0	0	0	0	0	0	0	0
0	0	0	0	0	0	0	0	0	0	0	0	0	0	0	0	0	0	0	0	0	0
0	0	0	0	0	0	0	0	0	0	0	0	0	0	0	0	0	0	0	0	0	0
0	0	0	0	0	0	0	0	0	0	0	0	0	0	0	0	0	0	0	0	0	0
0	0	0	0	0	0	0	0	0	0	0	0	0	0	0	0	0	0	0	0	0	0
0	0	0	0	0	0	0	0	0	0	0	0	0	0	0	0	0	0	0	0	0	0
0	0	0	0	0	0	0	0	0	0	0	0	0	0	0	0	0	0	0	0	0	0
0	0	0	0	0	0	0	0	0	0	0	0	0	0	0	0	0	0	0	0	0	0
0	0	0	0	0	0	0	0	0	0	0	0	0	0	0	0	0	0	0	0	0	0
0	0	0	0	0	0	0	0	0	0	0	0	0	0	0	0	0	0	0	0	0	0
0	0	0	0	0	0	0	0	0	0	0	0	0	0	0	0	0	0	0	0	0	0
0	0	0	0	0	0	0	0	0	0	0	0	0	0	0	0	0	0	0	0	0	0
0	0	0	0	0	0	0	0	0	0	0	0	0	0	0	0	0	0	0	0	0	0
0	0	0	0	0	0	0	0	0	0	0	0	0	0	0	0	0	0	0	0	0	0
0	0	0	0	0	0	0	0	0	0	0	0	0	0	0	0	0	0	0	0	0	0
0	0	0	0	0	0	0	0	0	0	0	0	0	0	0	0	0	0	0	0	0	0
0	0	0	0	0	0	0	0	0	0	0	0	0	0	0	0	0	0	0	0	0	0
0	0	0	0	0	0	0	0	0	0	0	0	0	0	0	0	0	0	0	0	0	0
0	0	0	0	0	0	0	0	0	0	0	0	0	0	0	0	0	0	0	0	0	0
0	0	0	0	0	0	0	0	0	0	0	0	0	0	0	0	0	0	0	0	0	0
0	0	0	0	0	0	0	0	0	0	0	0	0	0	0	0	0	0	0	0	0	0
0	0	0	0	0	0	0	0	0	0	0	0	0	0	0	0	0	0	0	0	0	0
0	0	0	0	0	0	0	0	0	0	0	0	0	0	0	0	0	0	0	0	0	0
Frame 4 (8.00 ms)
0	0	0	0	0	0.3	2.3	5	6.3	7.3	4.3	1.7	0.3	0	0	0	0	0	0	0	0	0
0	0	0	0	0.7	4	14.3	28	35.7	39	28	16.3	4.7	0.3	0	0	0	0	0	0	0	0
0	0	0	0.3	3.7	16.3	27	40	51.7	56.3	54	46.7	19.7	2.7	0	0	0	0	0	0	0	0
0	0	0	1.3	10.3	28.7	35.3	40	41	47.7	46.3	43.3	23	4	0	0	0	0	0	0	0	0
0	0	0	2.3	14.7	27	31	36	28.7	31	27	21.3	11.3	2	0	0	0	0	0	0	0	0
0	0	0	2	10.7	16.3	20.7	26.3	23.7	22.3	15	9.7	4.3	0.7	0	0	0	0	0	0	0	0
0	0	0	0.7	3.3	6.7	10	12.3	13.3	11.3	9	4.7	1.3	0	0	0	0	0	0	0	0	0
0	0	0	0	0.3	1.3	3	5.3	5	3.7	2.3	1	0	0	0	0	0	0	0	0	0	0
0	0	0	0	0	0	0.3	0.7	0.7	0.3	0.3	0	0	0	0	0	0	0	0	0	0	0
0	0	0	0	0	0	0	0	0	0	0	0	0	0	0	0	0	0	0	0	0	0
0	0	0	0	0	0	0	0	0	0	0	0	0	0	0	0	0	0	0	0	0	0
0	0	0	0	0	0	0	0	0	0	0	0	0	0	0	0	0	0	0	0	0	0
0	0	0	0	0	0	0	0	0	0	0	0	0	0	0	0	0	0	0	0	0	0
0	0	0	0	0	0	0	0	0	0	0	0	0	0	0	0	0	0	0	0	0	0
0	0	0	0	0	0	0	0	0	0	0	0	0	0	0	0	0	0	0	0	0	0
0	0	0	0	0	0	0	0	0	0	0	0	0	0	0	0	0	0	0	0	0	0
0	0	0	0	0	0	0	0	0	0	0	0	0	0	0	0	0	0	0	0	0	0
0	0	0	0	0	0	0	0	0	0	0	0	0	0	0	0	0	0	0	0	0	0
0	0	0	0	0	0	0	0	0	0	0	0	0	0	0	0	0	0	0	0	0	0
0	0	0	0	0	0	0	0	0	0	0	0	0	0	0	0	0	0	0	0	0	0
0	0	0	0	0	0	0	0	0	0	0	0	0	0	0	0	0	0	0	0	0	0
0	0	0	0	0	0	0	0	0	0	0	0	0	0	0	0	0	0	0	0	0	0
0	0	0	0	0	0	0	0	0	0	0	0	0	0	0	0	0	0	0	0	0	0
0	0	0	0	0	0	0	0	0	0	0	0	0	0	0	0	0	0	0	0	0	0
0	0	0	0	0	0	0	0	0	0	0	0	0	0	0	0	0	0	0	0	0	0
0	0	0	0	0	0	0	0	0	0	0	0	0	0	0	0	0	0	0	0	0	0
0	0	0	0	0	0	0	0	0	0	0	0	0	0	0	0	0	0	0	0	0	0
0	0	0	0	0	0	0	0	0	0	0	0	0	0	0	0	0	0	0	0	0	0
0	0	0	0	0	0	0	0	0	0	0	0	0	0	0	0	0	0	0	0	0	0
0	0	0	0	0	0	0	0	0	0	0	0	0	0	0	0	0	0	0	0	0	0
0	0	0	0	0	0	0	0	0	0	0	0	0	0	0	0	0	0	0	0	0	0
0	0	0	0	0	0	0	0	0	0	0	0	0	0	0	0	0	0	0	0	0	0
0	0	0	0	0	0	0	0	0	0	0	0	0	0	0	0	0	0	0	0	0	0
0	0	0	0	0	0	0	0	0	0	0	0	0	0	0	0	0	0	0	0	0	0
0	0	0	0	0	0	0	0	0	0	0	0	0	0	0	0	0	0	0	0	0	0
0	0	0	0	0	0	0	0	0	0	0	0	0	0	0	0	0	0	0	0	0	0
Frame 5 (10.00 ms)
0	0	0	0	0	0.3	2.3	5	7	7.7	4.7	2.3	0.3	0	0	0	0	0	0	0	0	0
0	0	0	0	0.7	4.7	15.3	28.7	37	41	30.3	19.3	6.3	0.7	0	0	0	0	0	0	0	0
0	0	0	0.3	4.7	18.7	29.3	42.3	55	62.3	60.7	54.3	26.3	4	0	0	0	0	0	0	0	0
0	0	0	1.7	13.3	34.3	41.3	46	47.3	55.7	55.3	54	31.3	6.3	0.3	0	0	0	0	0	0	0
0	0	0	3.7	19.7	33.3	38.3	44	35.3	39	34.7	29	17	4	0.3	0	0	0	0	0	0	0
0	0	0	3.3	15	21.7	27.7	34.7	32.3	31	21.3	14.7	8	1.7	0	0	0	0	0	0	0	0
0	0	0	1.3	5.7	9.7	14	17.3	19	16.3	13.7	9	3	0.3	0	0	0	0	0	0	0	0
0	0	0	0.3	1	3	5.7	8.7	8.3	6.7	4.7	2	0.3	0	0	0	0	0	0	0	0	0
0	0	0	0	0	0.7	1	1.7	1.3	1	0.7	0	0	0	0	0	0	0	0	0	0	0
0	0	0	0	0	0	0	0	0	0	0	0	0	0	0	0	0	0	0	0	0	0
0	0	0	0	0	0	0	0	0	0	0	0	0	0	0	0	0	0	0	0	0	0
0	0	0	0	0	0	0	0	0	0	0	0	0	0	0	0	0	0	0	0	0	0
0	0	0	0	0	0	0	0	0	0	0	0	0	0	0	0	0	0	0	0	0	0
0	0	0	0	0	0	0	0	0	0	0	0	0	0	0	0	0	0	0	0	0	0
0	0	0	0	0	0	0	0	0	0	0	0	0	0	0	0	0	0	0	0	0	0
0	0	0	0	0	0	0	0	0	0	0	0	0	0	0	0	0	0	0	0	0	0
0	0	0	0	0	0	0	0	0	0	0	0	0	0	0	0	0	0	0	0	0	0
0	0	0	0	0	0	0	0	0	0	0	0	0	0	0	0	0	0	0	0	0	0
0	0	0	0	0	0	0	0	0	0	0	0	0	0	0	0	0	0	0	0	0	0
0	0	0	0	0	0	0	0	0	0	0	0	0	0	0	0	0	0	0	0	0	0
0	0	0	0	0	0	0	0	0	0	0	0	0	0	0	0	0	0	0	0	0	0
0	0	0	0	0	0	0	0	0	0	0	0	0	0	0	0	0	0	0	0	0	0
0	0	0	0	0	0	0	0	0	0	0	0	0	0	0	0	0	0	0	0	0	0
0	0	0	0	0	0	0	0	0	0	0	0	0	0	0	0	0	0	0	0	0	0
0	0	0	0	0	0	0	0	0	0	0	0	0	0	0	0	0	0	0	0	0	0
0	0	0	0	0	0	0	0	0	0	0	0	0	0	0	0	0	0	0	0	0	0
0	0	0	0	0	0	0	0	0	0	0	0	0	0	0	0	0	0	0	0	0	0
0	0	0	0	0	0	0	0	0	0	0	0	0	0	0	0	0	0	0	0	0	0
0	0	0	0	0	0	0	0	0	0	0	0	0	0	0	0	0	0	0	0	0	0
0	0	0	0	0	0	0	0	0	0	0	0	0	0	0	0	0	0	0	0	0	0
0	0	0	0	0	0	0	0	0	0	0	0	0	0	0	0	0	0	0	0	0	0
0	0	0	0	0	0	0	0	0	0	0	0	0	0	0	0	0	0	0	0	0	0
0	0	0	0	0	0	0	0	0	0	0	0	0	0	0	0	0	0	0	0	0	0
0	0	0	0	0	0	0	0	0	0	0	0	0	0	0	0	0	0	0	0	0	0
0	0	0	0	0	0	0	0	0	0	0	0	0	0	0	0	0	0	0	0	0	0
0	0	0	0	0	0	0	0	0	0	0	0	0	0	0	0	0	0	0	0	0	0
Frame 6 (12.00 ms)
0	0	0	0	0	0.3	2.7	5.3	7	7.7	4.7	2.3	0.3	0	0	0	0	0	0	0	0	0
0	0	0	0	0.7	5	15.7	28.7	37	41	30.3	20	6.7	0.7	0	0	0	0	0	0	0	0
0	0	0	0.3	4.7	19.3	29.7	42.7	55.3	62.3	61	55	27.3	4.7	0	0	0	0	0	0	0	0
0	0	0	2	14.7	35.7	42.3	46.7	48	56.7	56.7	56.3	34.3	7.7	0.7	0	0	0	0	0	0	0
0	0	0.3	4.3	22.3	36	40	45.7	36.7	41	37.3	31.3	20	5.7	0.7	0	0	0	0	0	0	0
0	0	0.3	4.3	18	24.7	30.7	37.7	35.7	34.7	24.3	17	10	2.3	0	0	0	0	0	0	0	0
0	0	0	2	7.7	12	16.7	20.7	22.7	19.7	17	11.7	4.7	0.7	0	0	0	0	0	0	0	0
0	0	0	0.3	2.3	5	7.7	11	10.7	8.7	7.3	3.3	1	0	0	0	0	0	0	0	0	0
0	0	0	0	0.3	1.3	2	3	2.3	1.3	1	0.3	0	0	0	0	0	0	0	0	0	0
0	0	0	0	0	0	0.3	0.3	0	0	0	0	0	0	0	0	0	0	0	0	0	0
0	0	0	0	0	0	0	0	0	0	0	0	0	0	0	0	0	0	0	0	0	0
0	0	0	0	0	0	0	0	0	0	0	0	0	0	0	0	0	0	0	0	0	0
0	0	0	0	0	0	0	0	0	0	0	0	0	0	0	0	0	0	0	0	0	0
0	0	0	0	0	0	0	0	0	0	0	0	0	0	0	0	0	0	0	0	0	0
0	0	0	0	0	0	0	0	0	0	0	0	0	0	0	0	0	0	0	0	0	0
0	0	0	0	0	0	0	0	0	0	0	0	0	0	0	0	0	0	0	0	0	0
0	0	0	0	0	0	0	0	0	0	0	0	0	0	0	0	0	0	0	0	0	0
0	0	0	0	0	0	0	0	0	0	0	0	0	0	0	0	0	0	0	0	0	0
0	0	0	0	0	0	0	0	0	0	0	0	0	0	0	0	0	0	0	0	0	0
0	0	0	0	0	0	0	0	0	0	0	0	0	0	0	0	0	0	0	0	0	0
0	0	0	0	0	0	0	0	0	0	0	0	0	0	0	0	0	0	0	0	0	0
0	0	0	0	0	0	0	0	0	0	0	0	0	0	0	0	0	0	0	0	0	0
0	0	0	0	0	0	0	0	0	0	0	0	0	0	0	0	0	0	0	0	0	0
0	0	0	0	0	0	0	0	0	0	0	0	0	0	0	0	0	0	0	0	0	0
0	0	0	0	0	0	0	0	0	0	0	0	0	0	0	0	0	0	0	0	0	0
0	0	0	0	0	0	0	0	0	0	0	0	0	0	0	0	0	0	0	0	0	0
0	0	0	0	0	0	0	0	0	0	0	0	0	0	0	0	0	0	0	0	0	0
0	0	0	0	0	0	0	0	0	0	0	0	0	0	0	0	0	0	0	0	0	0
0	0	0	0	0	0	0	0	0	0	0	0	0	0	0	0	0	0	0	0	0	0
0	0	0	0	0	0	0	0	0	0	0	0	0	0	0	0	0	0	0	0	0	0
0	0	0	0	0	0	0	0	0	0	0	0	0	0	0	0	0	0	0	0	0	0
0	0	0	0	0	0	0	0	0	0	0	0	0	0	0	0	0	0	0	0	0	0
0	0	0	0	0	0	0	0	0	0	0	0	0	0	0	0	0	0	0	0	0	0
0	0	0	0	0	0	0	0	0	0	0	0	0	0	0	0	0	0	0	0	0	0
0	0	0	0	0	0	0	0	0	0	0	0	0	0	0	0	0	0	0	0	0	0
0	0	0	0	0	0	0	0	0	0	0	0	0	0	0	0	0	0	0	0	0	0
Frame 7 (14.00 ms)
0	0	0	0	0	0.7	2.7	5.3	7.3	8	4.7	2.3	0.3	0	0	0	0	0	0	0	0	0
0	0	0	0	0.7	5.3	17	29	36.7	41	30.3	20	6.7	0.7	0	0	0	0	0	0	0	0
0	0	0	0.3	5.3	19.7	30	42.7	55.3	62.3	61	55.3	27.7	4.7	0	0	0	0	0	0	0	0
0	0	0	2.3	15.7	36.3	42.7	47	48	56.7	56.7	57.3	35.7	8.3	0.7	0	0	0	0	0	0	0
0	0	0.3	5	23.3	37	40.3	46	37	41.3	38	32.3	21.3	6.3	0.7	0	0	0	0	0	0	0
0	0	0.3	5.3	20.3	26.7	32	39	37	36	26	18.7	12	3	0.3	0	0	0	0	0	0	0
0	0	0.3	2.7	9	13.7	19	23	25.3	21.7	19	14.3	6.3	1	0	0	0	0	0	0	0	0
0	0	0	0.7	3.3	6.7	10	13.7	13.3	11	9	4.7	1.3	0	0	0	0	0	0	0	0	0
0	0	0	0	1	3	4.3	5.3	4.3	2.7	1.3	0.7	0	0	0	0	0	0	0	0	0	0
0	0	0	0	0	0.3	0.7	0.7	0.7	0.3	0	0	0	0	0	0	0	0	0	0	0	0
0	0	0	0	0	0	0	0	0	0	0	0	0	0	0	0	0	0	0	0	0	0
0	0	0	0	0	0	0	0	0	0	0	0	0	0	0	0	0	0	0	0	0	0
0	0	0	0	0	0	0	0	0	0	0	0	0	0	0	0	0	0	0	0	0	0
0	0	0	0	0	0	0	0	0	0	0	0	0	0	0	0	0	0	0	0	0	0
0	0	0	0	0	0	0	0	0	0	0	0	0	0	0	0	0	0	0	0	0	0
0	0	0	0	0	0	0	0	0	0	0	0	0	0	0	0	0	0	0	0	0	0
0	0	0	0	0	0	0	0	0	0	0	0	0	0	0	0	0	0	0	0	0	0
0	0	0	0	0	0	0	0	0	0	0	0	0	0	0	0	0	0	0	0	0	0
0	0	0	0	0	0	0	0	0	0	0	0	0	0	0	0	0	0	0	0	0	0
0	0	0	0	0	0	0	0	0	0	0	0	0	0	0	0	0	0	0	0	0	0
0	0	0	0	0	0	0	0	0	0	0	0	0	0	0	0	0	0	0	0	0	0
0	0	0	0	0	0	0	0	0	0	0	0	0	0	0	0	0	0	0	0	0	0
0	0	0	0	0	0	0	0	0	0	0	0	0	0	0	0	0	0	0	0	0	0
0	0	0	0	0	0	0	0	0	0	0	0	0	0	0	0	0	0	0	0	0	0
0	0	0	0	0	0	0	0	0	0	0	0	0	0	0	0	0	0	0	0	0	0
0	0	0	0	0	0	0	0	0	0	0	0	0	0	0	0	0	0	0	0	0	0
0	0	0	0	0	0	0	0	0	0	0	0	0	0	0	0	0	0	0	0	0	0
0	0	0	0	0	0	0	0	0	0	0	0	0	0	0	0	0	0	0	0	0	0
0	0	0	0	0	0	0	0	0	0	0	0	0	0	0	0	0	0	0	0	0	0
0	0	0	0	0	0	0	0	0	0	0	0	0	0	0	0	0	0	0	0	0	0
0	0	0	0	0	0	0	0	0	0	0	0	0	0	0	0	0	0	0	0	0	0
0	0	0	0	0	0	0	0	0	0	0	0	0	0	0	0	0	0	0	0	0	0
0	0	0	0	0	0	0	0	0	0	0	0	0	0	0	0	0	0	0	0	0	0
0	0	0	0	0	0	0	0	0	0	0	0	0	0	0	0	0	0	0	0	0	0
0	0	0	0	0	0	0	0	0	0	0	0	0	0	0	0	0	0	0	0	0	0
0	0	0	0	0	0	0	0	0	0	0	0	0	0	0	0	0	0	0	0	0	0
Frame 8 (16.00 ms)
0	0	0	0	0	0.7	3	6	8	8.7	5	2.3	0.3	0	0	0	0	0	0	0	0	0
0	0	0	0	0.7	5.7	17.7	29.3	36.7	40.7	30.3	20.3	6.7	0.7	0	0	0	0	0	0	0	0
0	0	0	0.7	5.7	20.3	30.3	42.7	55	62.3	61	55.3	28	4.7	0	0	0	0	0	0	0	0
0	0	0	2.7	16.7	36.7	42.7	47	48	56.7	56.7	57.7	37	9	0.7	0	0	0	0	0	0	0
0	0	0.3	5.7	24.3	37.3	40.7	46	37.3	41.3	38	33.3	23	7.7	1	0	0	0	0	0	0	0
0	0	0.7	6.7	22	27.7	32.7	39.7	37.3	36.7	27.3	20.3	13.3	3.3	0.3	0	0	0	0	0	0	0
0	0	0.3	3.7	11	15.3	20.7	25.3	27.3	23.7	21.7	17	8.3	1.3	0	0	0	0	0	0	0	0
0	0	0	1.3	5	9	12.3	16.7	16	13	11	6.3	2	0.3	0	0	0	0	0	0	0	0
0	0	0	0.3	1.7	4.7	6.3	7.7	6.3	4	2	0.7	0	0	0	0	0	0	0	0	0	0
0	0	0	0	0.3	1	1.3	1	1	0.3	0	0	0	0	0	0	0	0	0	0	0	0
0	0	0	0	0	0	0	0	0	0	0	0	0	0	0	0	0	0	0	0	0	0
0	0	0	0	0	0	0	0	0	0	0	0	0	0	0	0	0	0	0	0	0	0
0	0	0	0	0	0	0	0	0	0	0	0	0	0	0	0	0	0	0	0	0	0
0	0	0	0	0	0	0	0	0	0	0	0	0	0	0	0	0	0	0	0	0	0
0	0	0	0	0	0	0	0	0	0	0	0	0	0	0	0	0	0	0	0	0	0
0	0	0	0	0	0	0	0	0	0	0	0	0	0	0	0	0	0	0	0	0	0
0	0	0	0	0	0	0	0	0	0	0	0	0	0	0	0	0	0	0	0	0	0
0	0	0	0	0	0	0	0	0	0	0	0	0	0	0	0	0	0	0	0	0	0
0	0	0	0	0	0	0	0	0	0	0	0	0	0	0	0	0	0	0	0	0	0
0	0	0	0	0	0	0	0	0	0	0	0	0	0	0	0	0	0	0	0	0	0
0	0	0	0	0	0	0	0	0	0	0	0	0	0	0	0	0	0	0	0	0	0
0	0	0	0	0	0	0	0	0	0	0	0	0	0	0	0	0	0	0	0	0	0
0	0	0	0	0	0	0	0	0	0	0	0	0	0	0	0	0	0	0	0	0	0
0	0	0	0	0	0	0	0	0	0	0	0	0	0	0	0	0	0	0	0	0	0
0	0	0	0	0	0	0	0	0	0	0	0	0	0	0	0	0	0	0	0	0	0
0	0	0	0	0	0	0	0	0	0	0	0	0	0	0	0	0	0	0	0	0	0
0	0	0	0	0	0	0	0	0	0	0	0	0	0	0	0	0	0	0	0	0	0
0	0	0	0	0	0	0	0	0	0	0	0	0	0	0	0	0	0	0	0	0	0
0	0	0	0	0	0	0	0	0	0	0	0	0	0	0	0	0	0	0	0	0	0
0	0	0	0	0	0	0	0	0	0	0	0	0	0	0	0	0	0	0	0	0	0
0	0	0	0	0	0	0	0	0	0	0	0	0	0	0	0	0	0	0	0	0	0
0	0	0	0	0	0	0	0	0	0	0	0	0	0	0	0	0	0	0	0	0	0
0	0	0	0	0	0	0	0	0	0	0	0	0	0	0	0	0	0	0	0	0	0
0	0	0	0	0	0	0	0	0	0	0	0	0	0	0	0	0	0	0	0	0	0
0	0	0	0	0	0	0	0	0	0	0	0	0	0	0	0	0	0	0	0	0	0
0	0	0	0	0	0	0	0	0	0	0	0	0	0	0	0	0	0	0	0	0	0
Frame 9 (18.00 ms)
0	0	0	0	0	0.7	3.3	6.3	8.3	9	5.3	2.7	0.7	0	0	0	0	0	0	0	0	0
0	0	0	0	1	6.3	18.7	29.3	36.7	40.3	30.3	21	7	1	0	0	0	0	0	0	0	0
0	0	0	0.7	6	21	30.7	42.7	55	62.3	61	55.7	28.3	5	0.3	0	0	0	0	0	0	0
0	0	0	3	17.7	37	43	47.3	48.3	57	57	58	38	10	1	0	0	0	0	0	0	0
0	0	0.3	6.3	25	37.7	40.7	46.3	37.3	41.7	38.7	34	24.7	9	1	0	0	0	0	0	0	0
0	0	1	7.7	23	28.3	33	40	38.3	37.3	28	22.3	15.7	4.3	0.3	0	0	0	0	0	0	0
0	0	0.7	5	12.3	17.3	22.7	27.7	30	25.7	24	19.7	10.7	1.7	0	0	0	0	0	0	0	0
0	0	0.3	1.7	6.7	11.3	14.7	20	19.3	15.7	13.3	8.3	2.7	0.3	0	0	0	0	0	0	0	0
0	0	0	0.3	3	6.7	8.3	10	8.7	7	3.3	1	0.3	0	0	0	0	0	0	0	0	0
0	0	0	0	0.7	1.7	2	1.7	1.3	1	0.3	0	0	0	0	0	0	0	0	0	0	0
0	0	0	0	0	0	0.3	0	0	0	0	0	0	0	0	0	0	0	0	0	0	0
0	0	0	0	0	0	0	0	0	0	0	0	0	0	0	0	0	0	0	0	0	0
0	0	0	0	0	0	0	0	0	0	0	0	0	0	0	0	0	0	0	0	0	0
0	0	0	0	0	0	0	0	0	0	0	0	0	0	0	0	0	0	0	0	0	0
0	0	0	0	0	0	0	0	0	0	0	0	0	0	0	0	0	0	0	0	0	0
0	0	0	0	0	0	0	0	0	0	0	0	0	0	0	0	0	0	0	0	0	0
0	0	0	0	0	0.3	0	0	0	0	0	0	0	0	0	0	0	0	0	0	0	0
0	0	0	0	0	0	0	0	0	0	0	0	0	0	0	0	0	0	0	0	0	0
0	0	0	0	0	0	0	0	0	0	0	0	0	0	0	0	0	0	0	0	0	0
0	0	0	0	0	0	0	0	0	0	0	0	0	0	0	0	0	0	0	0	0	0
0	0	0	0	0	0	0	0	0	0	0	0	0	0	0	0	0	0	0	0	0	0
0	0	0	0	0	0	0	0	0	0	0	0	0	0	0	0	0	0	0	0	0	0
0	0	0	0	0	0	0	0	0	0	0	0	0	0	0	0	0	0	0	0	0	0
0	0	0	0	0	0	0	0	0	0	0	0	0	0	0	0	0	0	0	0	0	0
0	0	0	0	0	0	0	0	0	0	0	0	0	0	0	0	0	0	0	0	0	0
0	0	0	0	0	0	0	0	0	0	0	0	0	0	0	0	0	0	0	0	0	0
0	0	0	0	0	0	0	0	0	0	0	0	0	0	0	0	0	0	0	0	0	0
0	0	0	0	0	0	0	0	0	0	0	0	0	0	0	0	0	0	0	0	0	0
0	0	0	0	0	0	0	0	0	0	0	0	0	0	0	0	0	0	0	0	0	0
0	0	0	0	0	0	0	0	0	0	0	0	0	0	0	0	0	0	0	0	0	0
0	0	0	0	0	0	0	0	0	0	0	0	0	0	0	0	0	0	0	0	0	0
0	0	0	0	0	0	0	0	0	0	0	0	0	0	0	0	0	0	0	0	0	0
0	0	0	0	0	0	0	0	0	0	0	0	0	0	0	0	0	0	0	0	0	0
0	0	0	0	0	0	0	0	0	0	0	0	0	0	0	0	0	0	0	0	0	0
0	0	0	0	0	0	0	0	0	0	0	0	0	0	0	0	0	0	0	0	0	0
0	0	0	0	0	0	0	0	0	0	0	0	0	0	0	0	0	0	0	0	0	0
Frame 10 (20.00 ms)
0	0	0	0	0	0.7	3.3	6	7.3	8	5	2.3	0.3	0	0	0	0	0	0	0	0	0
0	0	0	0	1	6.3	18.3	28.7	32.7	35.7	29.3	20.3	6.7	1	0	0	0	0	0	0	0	0
0	0	0	0.7	6.3	21	30.7	42.3	53.3	58	60.3	55.7	28.7	5.3	0.3	0	0	0	0	0	0	0
0	0	0	3.3	18.3	37.3	42.7	47	48	56.3	57	58.3	39	10.7	1	0	0	0	0	0	0	0
0	0	0.7	6.7	25.3	37.7	40.7	46	37.3	41.7	38.7	34.7	26	10.3	1.3	0	0	0	0	0	0	0
0	0	1	8.7	23.7	28.7	33	40.3	38.3	37.3	28.7	23.3	17.3	5	0.3	0	0	0	0	0	0	0
0	0	1	6	14	19	24	28.7	31	26.7	26	22	12.3	2.3	0	0	0	0	0	0	0	0
0	0	0.3	2.7	8.3	14	17.3	22.3	21.7	18	15.7	9.7	3.3	0.3	0	0	0	0	0	0	0	0
0	0	0	1	4.7	8.3	10.7	12.3	10.7	9.7	5	1.7	0.3	0	0	0	0	0	0	0	0	0
0	0	0	0.3	1.3	2.7	3.3	3	2.3	1.7	0.7	0	0	0	0	0	0	0	0	0	0	0
0	0	0	0	0	0.3	0.7	0.3	0	0	0	0	0	0	0	0	0	0	0	0	0	0
0	0	0	0	0	0	0.3	0	0	0	0	0	0	0	0	0	0	0	0	0	0	0
0	0	0	0	0	0	0	0	0	0	0	0	0	0	0	0	0	0	0	0	0	0
0	0	0	0	0	0	0	0	0	0	0	0	0	0	0	0	0	0	0	0	0	0
0	0	0	0	0.3	0	0	0	0	0	0	0	0	0	0	0	0	0	0	0	0	0
0	0	0	0	0.3	0.3	0	0	0	0	0	0	0	0	0	0	0	0	0	0	0	0
0	0	0	0	0.3	0.3	0	0	0	0	0	0	0	0	0	0	0	0	0	0	0	0
0	0	0	0	0.3	0	0	0	0	0	0	0	0	0	0	0	0	0	0	0	0	0
0	0	0	0	0	0	0	0	0	0	0	0	0	0	0	0	0	0	0	0	0	0
0	0	0	0	0	0	0	0	0	0	0	0	0	0	0	0	0	0	0	0	0	0
0	0	0	0	0	0	0	0	0	0	0	0	0	0	0	0	0	0	0	0	0	0
0	0	0	0	0	0	0	0	0	0	0	0	0	0	0	0	0	0	0	0	0	0
0	0	0	0	0	0	0	0	0	0	0	0	0	0	0	0	0	0	0	0	0	0
0	0	0	0	0	0	0	0	0	0	0	0	0	0	0	0	0	0	0	0	0	0
0	0	0	0	0	0	0	0	0	0	0	0	0	0	0	0	0	0	0	0	0	0
0	0	0	0	0	0	0	0	0	0	0	0	0	0	0	0	0	0	0	0	0	0
0	0	0	0	0	0	0	0	0	0	0	0	0	0	0	0	0	0	0	0	0	0
0	0	0	0	0	0	0	0	0	0	0	0	0	0	0	0	0	0	0	0	0	0
0	0	0	0	0	0	0	0	0	0	0	0	0	0	0	0	0	0	0	0	0	0
0	0	0	0	0	0	0	0	0	0	0	0	0	0	0	0	0	0	0	0	0	0
0	0	0	0	0	0	0	0	0	0	0	0	0	0	0	0	0	0	0	0	0	0
0	0	0	0	0	0	0	0	0	0	0	0	0	0	0	0	0	0	0	0	0	0
0	0	0	0	0	0	0	0	0	0	0	0	0	0	0	0	0	0	0	0	0	0
0	0	0	0	0	0	0	0	0	0	0	0	0	0	0	0	0	0	0	0	0	0
0	0	0	0	0	0	0	0	0	0	0	0	0	0	0	0	0	0	0	0	0	0
0	0	0	0	0	0	0	0	0	0	0	0	0	0	0	0	0	0	0	0	0	0
Frame 11 (22.00 ms)
0	0	0	0	0	0.7	3	5.7	6	6.3	4	2	0.3	0	0	0	0	0	0	0	0	0
0	0	0	0	1	6	17	27.7	29.7	32	26	18.3	6.3	0.7	0	0	0	0	0	0	0	0
0	0	0	0.7	6.3	20.7	30	41.7	52	57.3	59.3	55	28.3	5	0.3	0	0	0	0	0	0	0
0	0	0	3.3	18.3	37	42.3	46.3	47	56	57	58.3	39	11	1	0	0	0	0	0	0	0
0	0	0.7	7	25.3	37.3	40.7	45.7	37	41.7	38.7	34.7	26.3	11	1.3	0	0	0	0	0	0	0
0	0	1.3	9.7	24	28.7	33.3	40	38.3	37.3	28.7	24	18.3	5.7	0.7	0	0	0	0	0	0	0
0	0	1	7	14.7	20	24.7	29	31.7	27.3	27	23.7	14	2.7	0	0	0	0	0	0	0	0
0	0	0.3	3.7	10	16	19	24	23.7	19.7	17.3	11.3	4	0.7	0	0	0	0	0	0	0	0
0	0	0	1.3	6	10	12.7	14	12.7	12	7.3	2.3	0.3	0	0	0	0	0	0	0	0	0
0	0	0	0.3	2	3.7	4.7	4.7	3.7	2.7	1	0.3	0	0	0	0	0	0	0	0	0	0
0	0	0	0	0.7	1	1.3	1	0.3	0.3	0	0	0	0	0	0	0	0	0	0	0	0
0	0	0	0	0	0.3	0.7	0.3	0	0	0	0	0	0	0	0	0	0	0	0	0	0
0	0	0	0	0	0.3	0.3	0	0	0	0	0	0	0	0	0	0	0	0	0	0	0
0	0	0	0	0.3	0.3	0	0	0	0	0	0	0	0	0	0	0	0	0	0	0	0
0	0	0	0	0.7	0.3	0	0	0	0	0	0	0	0	0	0	0	0	0	0	0	0
0	0	0	0.3	1	1	0.3	0	0	0	0	0	0	0	0	0	0	0	0	0	0	0
0	0	0	0.3	0.7	0.7	0	0	0	0	0	0	0	0	0	0	0	0	0	0	0	0
0	0	0	0.3	0.7	0.3	0	0	0	0	0	0	0	0	0	0	0	0	0	0	0	0
0	0	0	0	0.3	0.3	0	0	0	0	0	0	0	0	0	0	0	0	0	0	0	0
0	0	0	0	0.3	0	0	0	0	0	0	0	0	0	0	0	0	0	0	0	0	0
0	0	0	0	0	0	0.3	0	0	0	0	0	0	0	0	0	0	0	0	0	0	0
0	0	0	0	0.3	0	0	0	0	0	0	0	0	0	0	0	0	0	0	0	0	0
0	0	0	0	0	0	0	0	0	0	0	0	0	0	0	0	0	0	0	0	0	0
0	0	0	0	0	0	0	0	0	0	0	0	0	0	0	0	0	0	0	0	0	0
0	0	0	0	0	0	0	0	0	0	0	0	0	0	0	0	0	0	0	0	0	0
0	0	0	0	0	0	0	0	0	0	0	0	0	0	0	0	0	0	0	0	0	0
0	0	0	0	0	0	0	0	0	0	0	0	0	0	0	0	0	0	0	0	0	0
0	0	0	0	0	0	0	0	0	0	0	0	0	0	0	0	0	0	0	0	0	0
0	0	0	0	0	0	0	0	0	0	0	0	0	0	0	0	0	0	0	0	0	0
0	0	0	0	0	0	0	0	0	0	0	0	0	0	0	0	0	0	0	0	0	0
0	0	0	0	0	0	0	0	0	0	0	0	0	0	0	0	0	0	0	0	0	0
0	0	0	0	0	0	0	0	0	0	0	0	0	0	0	0	0	0	0	0	0	0
0	0	0	0	0	0	0	0	0	0	0	0	0	0	0	0	0	0	0	0	0	0
0	0	0	0	0	0	0	0	0	0	0	0	0	0	0	0	0	0	0	0	0	0
0	0	0	0	0	0	0	0	0	0	0	0	0	0	0	0	0	0	0	0	0	0
0	0	0	0	0	0	0	0	0	0	0	0	0	0	0	0	0	0	0	0	0	0
Frame 12 (24.00 ms)
0	0	0	0	0	0.3	2.3	4.7	4.3	4.3	2.3	1.3	0.3	0	0	0	0	0	0	0	0	0
0	0	0	0	0.7	4.7	14.3	26	25.3	25.7	20.7	14.7	5.7	0.7	0	0	0	0	0	0	0	0
0	0	0	0.7	5.7	19.3	28.7	39.7	48.3	52	56.7	51.3	27.3	5	0.3	0	0	0	0	0	0	0
0	0	0	3	17.3	36.3	41	40.7	40	49.3	55.3	57.3	38.7	10.7	1	0	0	0	0	0	0	0
0	0	0.7	7	25	37	40	44	35	40	38.3	34.7	26.3	11.3	1.7	0	0	0	0	0	0	0
0	0	1.3	9.7	24	28.7	33	39.7	38	37.3	28.7	24.7	19	6.3	0.7	0	0	0	0	0	0	0
0	0	1.3	7.7	15.3	20.3	24.7	29	31.7	27.3	27.3	24.3	15.3	3	0	0	0	0	0	0	0	0
0	0	0.7	4.7	10.7	17	20	24.7	24.3	20.7	18.7	12.3	5	0.7	0	0	0	0	0	0	0	0
0	0	0.3	2	7.3	11.3	14.3	15.7	14.3	14.3	10	3.3	0.7	0	0	0	0	0	0	0	0	0
0	0	0	0.7	3	4.7	6	6	5.3	4.3	2	0.3	0	0	0	0	0	0	0	0	0	0
0	0	0	0	1	1.7	2	2	1	0.3	0	0	0	0	0	0	0	0	0	0	0	0
0	0	0	0	0.3	0.7	1	0.7	0	0	0	0	0	0	0	0	0	0	0	0	0	0
0	0	0	0	0.3	0.7	0.7	0.3	0	0	0	0	0	0	0	0	0	0	0	0	0	0
0	0	0	0.3	1	0.7	0.3	0	0	0	0	0	0	0	0	0	0	0	0	0	0	0
0	0	0	0.7	1.7	1	0.3	0	0	0	0	0	0	0	0	0	0	0	0	0	0	0
0	0	0	0.7	1.7	1.7	0.7	0	0	0	0	0	0	0	0	0	0	0	0	0	0	0
0	0	0	0.7	1.3	1.3	0.3	0	0	0	0	0	0	0	0	0	0	0	0	0	0	0
0	0	0	0.7	0.7	0.7	0.3	0	0	0	0	0	0	0	0	0	0	0	0	0	0	0
0	0	0	0.7	0.7	0.3	0.3	0	0	0	0	0	0	0	0	0	0	0	0	0	0	0
0	0	0	0.3	0.3	0.3	0.3	0	0	0	0	0	0	0	0	0	0	0	0	0	0	0
0	0	0	0.3	0.3	0.3	0.7	0.3	0.3	0	0	0	0	0	0	0	0	0	0	0	0	0
0	0	0	0.3	0.3	0.3	0.3	0	0	0	0	0	0	0	0	0	0	0	0	0	0	0
0	0	0	0	0	0	0.3	0.3	0	0	0	0	0	0	0	0	0	0	0	0	0	0
0	0	0	0	0	0	0	0	0	0	0	0	0	0	0	0	0	0	0	0	0	0
0	0	0	0	0	0	0	0	0	0	0	0	0	0	0	0	0	0	0	0	0	0
0	0	0	0	0	0	0	0	0	0	0	0	0	0	0	0	0	0	0	0	0	0
0	0	0	0	0	0	0	0	0	0	0	0	0	0	0	0	0	0	0	0	0	0
0	0	0	0	0	0	0	0	0	0	0	0	0	0	0	0	0	0	0	0	0	0
0	0	0	0	0	0	0	0	0	0	0	0	0	0	0	0	0	0	0	0	0	0
0	0	0	0	0	0	0	0	0	0	0	0	0	0	0	0	0	0	0	0	0	0
0	0	0	0	0	0	0	0	0	0	0	0	0	0	0	0	0	0	0	0	0	0
0	0	0	0	0	0	0	0	0	0	0	0	0	0	0	0	0	0	0	0	0	0
0	0	0	0	0	0	0	0	0	0	0	0	0	0	0	0	0	0	0	0	0	0
0	0	0	0	0	0	0	0	0	0	0	0	0	0	0	0	0	0	0	0	0	0
0	0	0	0	0	0	0	0	0	0	0	0	0	0	0	0	0	0	0	0	0	0
0	0	0	0	0	0	0	0	0	0	0	0	0	0	0	0	0	0	0	0	0	0
Frame 13 (26.00 ms)
0	0	0	0	0	0.3	1.3	3	2.7	3	1.3	0.7	0	0	0	0	0	0	0	0	0	0
0	0	0	0	0.7	3.3	9.3	18.7	19	20	15.3	11.3	4	0.3	0	0	0	0	0	0	0	0
0	0	0	0.3	4.7	16.3	22	32.3	40.3	45.7	49	45.7	21.7	3.7	0	0	0	0	0	0	0	0
0	0	0	2.7	15.7	34	34.3	34.3	34.7	44	49	54.7	37.3	10	1	0	0	0	0	0	0	0
0	0	0.7	6.3	24.3	36.3	37	37.3	30.3	38	36.7	34	26.7	11.3	1.7	0	0	0	0	0	0	0
0	0	1	9.3	24	28.3	32.3	38.3	36.7	36.7	28.7	24.3	19.7	7	0.7	0	0	0	0	0	0	0
0	0	1.3	8	15.3	20.3	24.7	29	31.3	27.3	27.3	24.7	16.3	3.7	0.3	0	0	0	0	0	0	0
0	0	0.7	5.3	11.3	17.3	20.3	25	24.7	21.3	19.7	13.7	6	1	0	0	0	0	0	0	0	0
0	0	0.3	2.7	8.3	12.3	15.3	16.7	15.3	16	12	4.7	1	0	0	0	0	0	0	0	0	0
0	0	0	1	4	5.7	7.3	7.3	6.3	6	3	0.7	0	0	0	0	0	0	0	0	0	0
0	0	0	0.3	1.3	2.3	3.3	3	2	1	0.3	0	0	0	0	0	0	0	0	0	0	0
0	0	0	0	0.7	1	1.3	1	0.3	0	0	0	0	0	0	0	0	0	0	0	0	0
0	0	0	0.3	0.7	1.3	1	0.3	0	0	0	0	0	0	0	0	0	0	0	0	0	0
0	0	0	0.7	1.7	1.3	0.7	0	0	0	0	0	0	0	0	0	0	0	0	0	0	0
0	0	0	1	2.3	1.7	0.7	0	0	0	0	0	0	0	0	0	0	0	0	0	0	0
0	0	0.3	1.3	2.3	2.7	1	0	0	0	0	0	0	0	0	0	0	0	0	0	0	0
0	0	0.3	1.3	2	2	0.7	0	0	0	0	0	0	0	0	0	0	0	0	0	0	0
0	0	0.3	1	1.3	1.3	0.7	0	0	0	0	0	0	0	0	0	0	0	0	0	0	0
0	0	0	1	1	0.7	0.7	0	0	0	0	0	0	0	0	0	0	0	0	0	0	0
0	0	0	0.7	0.7	0.7	0.7	0.3	0	0	0	0	0	0	0	0	0	0	0	0	0	0
0	0	0	0.7	1	0.7	1.3	0.7	0.3	0	0	0	0	0	0	0	0	0	0	0	0	0
0	0	0	0.7	1	0.7	1	0.7	0.3	0	0	0	0	0	0	0	0	0	0	0	0	0
0	0	0	0.3	0.7	0.3	0.7	0.7	0.3	0	0	0	0	0	0	0	0	0	0	0	0	0
0	0	0	0	0	0	0.3	0.3	0	0	0	0	0	0	0	0	0	0	0	0	0	0
0	0	0	0	0	0	0	0	0	0	0	0	0	0	0	0	0	0	0	0	0	0
0	0	0	0	0	0	0	0	0	0	0	0	0	0	0	0	0	0	0	0	0	0
0	0	0	0	0	0	0	0	0	0	0	0	0	0	0	0	0	0	0	0	0	0
0	0	0	0	0	0	0	0	0	0	0	0	0	0	0	0	0	0	0	0	0	0
0	0	0	0	0	0	0	0	0	0	0	0	0	0	0	0	0	0	0	0	0	0
0	0	0	0	0	0	0	0	0	0	0	0	0	0	0	0	0	0	0	0	0	0
0	0	0	0	0	0	0	0	0	0	0	0	0	0	0	0	0	0	0	0	0	0
0	0	0	0	0	0	0	0	0	0	0	0	0	0	0	0	0	0	0	0	0	0
0	0	0	0	0	0	0	0	0	0	0	0	0	0	0	0	0	0	0	0	0	0
0	0	0	0	0	0	0	0	0	0	0	0	0	0	0	0	0	0	0	0	0	0
0	0	0	0	0	0	0	0	0	0	0	0	0	0	0	0	0	0	0	0	0	0
0	0	0	0	0	0	0	0	0	0	0	0	0	0	0	0	0	0	0	0	0	0
Frame 14 (28.00 ms)
0	0	0	0	0	0	0.7	1.3	1.7	1.7	1	0.3	0	0	0	0	0	0	0	0	0	0
0	0	0	0	0.3	2	5.3	11.3	13.3	14.7	11.7	8.7	2.7	0.3	0	0	0	0	0	0	0	0
0	0	0	0.3	3.7	12.3	17	26.7	34.7	39.3	42.7	39.7	17.3	2.7	0	0	0	0	0	0	0	0
0	0	0	2	12.7	26.3	28	29.7	30.3	37.7	42.3	48.3	34.7	9.3	0.7	0	0	0	0	0	0	0
0	0	0.3	5.7	22.7	30.3	30.7	32.3	26	30.7	31.7	32	26	11.3	1.7	0	0	0	0	0	0	0
0	0	1	8.7	23.3	27	30.3	34.3	32.7	32.3	27	24	20.3	7.3	1	0	0	0	0	0	0	0
0	0	1.3	7.7	15	20	24.3	28.3	30.7	26.7	27	25	17.3	4	0.3	0	0	0	0	0	0	0
0	0	0.7	5.3	11.7	17.7	20.7	25.3	24.7	21.3	20	14.3	7	1.3	0	0	0	0	0	0	0	0
0	0	0.3	3	8.7	13	16	17.3	16	17	13.7	6	1.3	0	0	0	0	0	0	0	0	0
0	0	0	1.3	4.3	6.3	8	8.3	7.3	7	4	1	0	0	0	0	0	0	0	0	0	0
0	0	0	0.3	1.7	2.7	4	4	3	1.3	0.3	0	0	0	0	0	0	0	0	0	0	0
0	0	0	0	0.7	1.3	2	1.7	0.7	0	0	0	0	0	0	0	0	0	0	0	0	0
0	0	0	0.3	1	1.7	1.3	0.7	0	0	0	0	0	0	0	0	0	0	0	0	0	0
0	0	0.3	1.3	2	1.7	1	0.3	0	0	0	0	0	0	0	0	0	0	0	0	0	0
0	0	0.3	2	3.3	2.3	1	0	0	0	0	0	0	0	0	0	0	0	0	0	0	0
0	0	0.3	2.7	3.3	3.3	1.3	0	0	0	0	0	0	0	0	0	0	0	0	0	0	0
0	0	0.3	2.3	2.7	2.7	1	0	0	0	0	0	0	0	0	0	0	0	0	0	0	0
0	0	0.3	1.7	1.7	1.7	0.7	0	0	0	0	0	0	0	0	0	0	0	0	0	0	0
0	0	0.7	1.7	1.7	1	0.7	0.3	0	0	0	0	0	0	0	0	0	0	0	0	0	0
0	0	0.7	1.3	1.3	0.7	1	0.7	0.3	0	0	0	0	0	0	0	0	0	0	0	0	0
0	0	0.7	2	1.7	1.3	1.7	1	0.7	0.3	0	0	0	0	0	0	0	0	0	0	0	0
0	0	0.7	1.7	1.7	1.3	1.7	1	0.7	0.3	0	0	0	0	0	0	0	0	0	0	0	0
0	0	0	0.7	1	1	1.3	1	0.7	0.3	0	0	0	0	0	0	0	0	0	0	0	0
0	0	0	0	0.3	0.3	0.7	0.7	0.3	0	0.3	0	0	0	0	0	0	0	0	0	0	0
0	0	0	0	0	0	0	0	0	0	0	0	0	0	0	0	0	0	0	0	0	0
0	0	0	0	0	0	0	0	0	0	0	0	0	0	0	0	0	0	0	0	0	0
0	0	0	0	0	0	0	0	0	0	0	0	0	0	0	0	0	0	0	0	0	0
0	0	0	0	0	0	0	0	0	0	0	0	0	0	0	0	0	0	0	0	0	0
0	0	0	0	0	0	0	0	0	0	0	0	0	0	0	0	0	0	0	0	0	0
0	0	0	0	0	0	0	0	0	0	0	0	0	0	0	0	0	0	0	0	0	0
0	0	0	0	0	0	0	0	0	0	0	0	0	0	0	0	0	0	0	0	0	0
0	0	0	0	0	0	0	0	0	0	0	0	0	0	0	0	0	0	0	0	0	0
0	0	0	0	0	0	0	0	0	0	0	0	0	0	0	0	0	0	0	0	0	0
0	0	0	0	0	0	0	0	0	0	0	0	0	0	0	0	0	0	0	0	0	0
0	0	0	0	0	0	0	0	0	0	0	0	0	0	0	0	0	0	0	0	0	0
0	0	0	0	0	0	0	0	0	0	0	0	0	0	0	0	0	0	0	0	0	0
Frame 15 (30.00 ms)
0	0	0	0	0	0	0.3	0.7	0.7	1	0.3	0.3	0	0	0	0	0	0	0	0	0	0
0	0	0	0	0.3	1	2.7	6.7	9	10.3	8.7	6.7	2	0.3	0	0	0	0	0	0	0	0
0	0	0	0.3	2.3	8.3	12.7	22	29.7	34.3	36.3	33.3	14.3	2.3	0	0	0	0	0	0	0	0
0	0	0	1.7	10	21.3	23.7	26	26.7	33	36.7	43	33.3	9	0.7	0	0	0	0	0	0	0
0	0	0.3	5	21.3	27.3	26.3	28.3	22.7	26.3	27.3	30.3	26	11.3	1.7	0	0	0	0	0	0	0
0	0	0.7	7.3	22.7	25.7	26	30	28.7	28.3	25.3	23.7	20.7	8.3	1	0	0	0	0	0	0	0
0	0	1	7	14.7	19.7	23.3	27.3	29.7	25.7	26.7	25	18.3	4.7	0.3	0	0	0	0	0	0	0
0	0	0.7	5	11.7	17.7	20.3	25	24.7	21.7	20	15	8.3	1.7	0	0	0	0	0	0	0	0
0	0	0.3	3	9	13.3	16.3	17.7	16.3	17.7	14.7	7.3	2	0.3	0	0	0	0	0	0	0	0
0	0	0	1.3	4.7	7	8.7	9	8	8	5.3	1.7	0.3	0	0	0	0	0	0	0	0	0
0	0	0	0.3	2	3.3	4.7	4.7	3.7	1.7	0.7	0	0	0	0	0	0	0	0	0	0	0
0	0	0	0.3	1	1.7	2.3	2	1	0.3	0	0	0	0	0	0	0	0	0	0	0	0
0	0	0	0.7	1.3	1.7	2	1	0.3	0	0	0	0	0	0	0	0	0	0	0	0	0
0	0	0.3	1.7	2.3	2	1.7	0.3	0	0	0	0	0	0	0	0	0	0	0	0	0	0
0	0	0.7	3	4	3	1.3	0.3	0	0	0	0	0	0	0	0	0	0	0	0	0	0
0	0	0.7	3.7	4.3	4	1.7	0.3	0	0	0	0	0	0	0	0	0	0	0	0	0	0
0	0	0.7	3.7	3.3	3	1.3	0.3	0	0	0	0	0	0	0	0	0	0	0	0	0	0
0	0	0.7	2.7	2.3	2	1	0	0	0	0	0	0	0	0	0	0	0	0	0	0	0
0	0	1	2.3	2.3	1.7	1	0.3	0	0	0	0	0	0	0	0	0	0	0	0	0	0
0	0	1	2.3	1.7	1.3	1.3	0.7	0.3	0	0	0	0	0	0	0	0	0	0	0	0	0
0	0.3	1.7	3.3	2.7	2	2.3	1.3	1	0.3	0	0	0	0	0	0	0	0	0	0	0	0
0	0	1	2.3	2.7	2	2.3	1.3	1	0.7	0.3	0	0	0	0	0	0	0	0	0	0	0
0	0	0.3	1	1.7	1.3	2	1.7	1.3	0.7	0.3	0	0	0	0	0	0	0	0	0	0	0
0	0	0	0.3	0.7	0.7	1.3	1.3	1.3	0.7	0.7	0.3	0	0	0	0	0	0	0	0	0	0
0	0	0	0	0	0	0.3	0.3	0.7	0.3	0.3	0	0	0	0	0	0	0	0	0	0	0
0	0	0	0	0	0	0	0	0	0	0	0	0	0	0	0	0	0	0	0	0	0
0	0	0	0	0	0	0	0	0	0	0	0	0	0	0	0	0	0	0	0	0	0
0	0	0	0	0	0	0	0	0	0	0	0	0	0	0	0	0	0	0	0	0	0
0	0	0	0	0	0	0	0	0	0	0	0	0	0	0	0	0	0	0	0	0	0
0	0	0	0	0	0	0	0	0	0	0	0	0	0	0	0	0	0	0	0	0	0
0	0	0	0	0	0	0	0	0	0	0	0	0	0	0	0	0	0	0	0	0	0
0	0	0	0	0	0	0	0	0	0	0	0	0	0	0	0	0	0	0	0	0	0
0	0	0	0	0	0	0	0	0	0	0	0	0	0	0	0	0	0	0	0	0	0
0	0	0	0	0	0	0	0	0	0	0	0	0	0	0	0	0	0	0	0	0	0
0	0	0	0	0	0	0	0	0	0	0	0	0	0	0	0	0	0	0	0	0	0
0	0	0	0	0	0	0	0	0	0	0	0	0	0	0	0	0	0	0	0	0	0
Frame 16 (32.00 ms)
0	0	0	0	0	0	0	0.3	0.3	0.3	0.3	0	0	0	0	0	0	0	0	0	0	0
0	0	0	0	0	0.7	1.7	4.3	6.7	7.7	6.7	5.3	1.3	0	0	0	0	0	0	0	0	0
0	0	0	0	1.3	5.7	9.7	18	26	30	31	28	12.3	2	0	0	0	0	0	0	0	0
0	0	0	1	7	16.7	20	23	24	29.7	32.7	38	31.3	8.7	0.7	0	0	0	0	0	0	0
0	0	0.3	3.7	16.3	23	23	25	19.7	22.7	23.7	26.7	25	11.7	1.7	0	0	0	0	0	0	0
0	0	0.7	6	19.3	22	23	26.3	24.3	24.3	21.7	22	20.3	8.7	1	0	0	0	0	0	0	0
0	0	0.7	5.7	13.7	18.3	22	24.7	26.7	24.3	26	25	18.7	5.3	0.7	0	0	0	0	0	0	0
0	0	0.7	4	11	17	20	24.7	24	21.3	20.3	15.3	9	2	0	0	0	0	0	0	0	0
0	0	0.3	2.7	9	13.3	16.7	18	16.7	18	15.7	8.3	2.3	0.3	0	0	0	0	0	0	0	0
0	0	0	1.3	4.7	7.3	9	9.3	8.7	8.7	6	2.3	0.3	0	0	0	0	0	0	0	0	0
0	0	0	0.3	2	3.7	5.3	5.3	4	2	1	0.3	0	0	0	0	0	0	0	0	0	0
0	0	0	0.3	1	2	2.7	2.7	1.3	0.3	0	0	0	0	0	0	0	0	0	0	0	0
0	0	0	1	1.7	2	2.3	1.3	0.3	0	0	0	0	0	0	0	0	0	0	0	0	0
0	0	0.3	2.3	3	2.7	2	0.7	0	0	0	0	0	0	0	0	0	0	0	0	0	0
0	0	0.7	3.7	4.7	3.7	1.7	0.3	0	0	0	0	0	0	0	0	0	0	0	0	0	0
0	0	1	4.7	5	4.3	2	0.3	0	0	0	0	0	0	0	0	0	0	0	0	0	0
0	0	1	4.3	4.3	3.7	1.3	0.3	0	0	0	0	0	0	0	0	0	0	0	0	0	0
0	0	1	3.3	3	2.7	1.3	0	0	0	0	0	0	0	0	0	0	0	0	0	0	0
0	0	1	3.3	3	1.7	1	0.3	0	0	0	0	0	0	0	0	0	0	0	0	0	0
0	0.3	1.7	3.3	2.3	1.7	1.7	1	0.3	0	0	0	0	0	0	0	0	0	0	0	0	0
0	0.7	3	4.7	3.3	2.7	3.3	2	1.7	0.7	0	0	0	0	0	0	0	0	0	0	0	0
0	0.3	2	3.7	3.3	2.7	3.3	2.3	1.7	1.3	0.7	0	0	0	0	0	0	0	0	0	0	0
0	0.3	1	2	2.3	2.3	3	2.7	2.3	1.3	1	0.3	0	0	0	0	0	0	0	0	0	0
0	0	0.3	0.7	1.3	1.3	2	2.7	3	2	1.3	1	0.3	0	0	0	0	0	0	0	0	0
0	0	0	0	0.3	0.3	0.7	1	1.3	1.3	1	0.7	0.3	0	0	0	0	0	0	0	0	0
0	0	0	0	0	0	0	0	0.3	0.3	0.3	0	0	0	0	0	0	0	0	0	0	0
0	0	0	0	0	0	0	0	0	0	0	0	0	0	0	0	0	0	0	0	0	0
0	0	0	0	0	0	0	0	0	0	0	0	0	0	0	0	0	0	0	0	0	0
0	0	0	0	0	0	0	0	0	0	0	0	0	0	0	0	0	0	0	0	0	0
0	0	0	0	0	0	0	0	0	0	0	0	0	0	0	0	0	0	0	0	0	0
0	0	0	0	0	0	0	0	0	0	0	0	0	0	0	0	0	0	0	0	0	0
0	0	0	0	0	0	0	0	0	0	0	0	0	0	0	0	0	0	0	0	0	0
0	0	0	0	0	0	0	0	0	0	0	0	0	0	0	0	0	0	0	0	0	0
0	0	0	0	0	0	0	0	0	0	0	0	0	0	0	0	0	0	0	0	0	0
0	0	0	0	0	0	0	0	0	0	0	0	0	0	0	0	0	0	0	0	0	0
0	0	0	0	0	0	0	0	0	0	0	0	0	0	0	0	0	0	0	0	0	0
Frame 17 (34.00 ms)
0	0	0	0	0	0	0	0	0.3	0.3	0	0	0	0	0	0	0	0	0	0	0	0
0	0	0	0	0	0.3	1	3	5	6	5.3	4.3	1.3	0	0	0	0	0	0	0	0	0
0	0	0	0	0.7	3.3	7.3	15	22	26.3	26.3	24	10	1.7	0	0	0	0	0	0	0	0
0	0	0	0.7	4.7	13	17	20.3	21.3	26.3	28.7	32.7	26	7.3	0.7	0	0	0	0	0	0	0
0	0	0	2.3	12	19.7	20	22	17.7	20	20.3	23	23.3	11.7	1.7	0	0	0	0	0	0	0
0	0	0.3	4	15.3	18.7	19.3	22.7	21.3	21.3	19.3	20.7	20	9.3	1.3	0	0	0	0	0	0	0
0	0	0.7	4.7	12.3	16.3	18.3	20.7	23	22	25	24.3	18.7	6.3	0.7	0	0	0	0	0	0	0
0	0	0.3	3.3	10.3	16.3	18.7	23.3	22	20.3	20	15.3	9.3	2.3	0.3	0	0	0	0	0	0	0
0	0	0.3	2.3	8.7	13	16.3	17.7	16.3	18.3	16	9	2.7	0.3	0	0	0	0	0	0	0	0
0	0	0	1	4.7	7.3	9.3	9.7	9	9	6.7	2.7	0.3	0	0	0	0	0	0	0	0	0
0	0	0	0.3	2	4	5.7	5.7	4.7	2.7	1.3	0.3	0	0	0	0	0	0	0	0	0	0
0	0	0	0.3	1	2	3	3	1.7	0.3	0	0	0	0	0	0	0	0	0	0	0	0
0	0	0	1	1.7	2.3	2.7	1.7	0.7	0	0	0	0	0	0	0	0	0	0	0	0	0
0	0	0.3	2.3	3.3	3	2.3	0.7	0	0	0	0	0	0	0	0	0	0	0	0	0	0
0	0	0.7	4	5	4	2.3	0.7	0	0	0	0	0	0	0	0	0	0	0	0	0	0
0	0	1	5.3	5.7	5.3	2.3	0.3	0	0	0	0	0	0	0	0	0	0	0	0	0	0
0	0	1	5	4.7	4	1.7	0.3	0	0	0	0	0	0	0	0	0	0	0	0	0	0
0	0	1	3.7	3.7	3	1.3	0.3	0	0	0	0	0	0	0	0	0	0	0	0	0	0
0	0	1.3	4	3.7	2.3	1.3	0.3	0	0	0	0	0	0	0	0	0	0	0	0	0	0
0	0.3	2.3	4.3	3	2	2	1.3	0.7	0.3	0	0	0	0	0	0	0	0	0	0	0	0
0	0.7	4.7	5.7	4.3	3.7	4	2.7	2	1	0.3	0	0	0	0	0	0	0	0	0	0	0
0	0.7	3.3	4.3	4	3.7	4	2.7	2	2	0.7	0.3	0	0	0	0	0	0	0	0	0	0
0	0.3	1.7	2.3	2.7	2.7	4.3	3.7	3	2	1.7	1	0.3	0	0	0	0	0	0	0	0	0
0	0	0.7	1	1.7	2	3	4	5	3.3	3	2	1.3	0.3	0.3	0.3	0.3	0	0	0	0	0
0	0	0	0.3	0.3	0.7	1.3	2	2.7	2.3	2.7	1.7	0.7	0.3	0	0	0	0	0	0	0	0
0	0	0	0	0	0	0.3	0.3	0.7	0.7	0.7	0.3	0	0	0	0	0	0	0	0	0	0
0	0	0	0	0	0	0	0	0	0	0	0	0	0	0	0	0	0	0	0	0	0
0	0	0	0	0	0	0	0	0	0	0	0	0	0	0	0	0	0	0	0	0	0
0	0	0	0	0	0	0	0	0	0	0	0	0	0	0	0	0	0	0	0	0	0
0	0	0	0	0	0	0	0	0	0	0	0	0	0	0	0	0	0	0	0	0	0
0	0	0	0	0	0	0	0	0	0	0	0	0	0	0	0	0	0	0	0	0	0
0	0	0	0	0	0	0	0	0	0	0	0	0	0	0	0	0	0	0	0	0	0
0	0	0	0	0	0	0	0	0	0	0	0	0	0	0	0	0	0	0	0	0	0
0	0	0	0	0	0	0	0	0	0	0	0	0	0	0	0	0	0	0	0	0	0
0	0	0	0	0	0	0	0	0	0	0	0	0	0	0	0	0	0	0	0	0	0
0	0	0	0	0	0	0	0	0	0	0	0	0	0	0	0	0	0	0	0	0	0
Frame 18 (36.00 ms)
0	0	0	0	0	0	0	0	0	0	0	0	0	0	0	0	0	0	0	0	0	0
0	0	0	0	0	0	0.7	2	3.7	5	4.3	3.7	1	0	0	0	0	0	0	0	0	0
0	0	0	0	0.3	2	5.3	11.7	18.7	23	22.7	20.7	8.3	1.3	0	0	0	0	0	0	0	0
0	0	0	0.3	3.3	9.7	14.3	17.7	18.7	23	25	28.3	22	6.7	0.7	0	0	0	0	0	0	0
0	0	0	1.7	9	17	17.7	19.3	15	17.3	17.7	19.7	19.3	11	1.7	0	0	0	0	0	0	0
0	0	0.3	3	12.3	16	17	19.7	18.3	18.3	16.7	18.3	18.7	9.3	1.3	0	0	0	0	0	0	0
0	0	0.3	3.7	11	15	16.3	18	20	18.7	21	22	18.3	6.7	0.7	0	0	0	0	0	0	0
0	0	0.3	2.7	9.3	15	17.3	20	19.7	19	18.7	15	9.7	2.3	0.3	0	0	0	0	0	0	0
0	0	0	1.7	8	12.3	15.7	17	15.7	18	16.3	9.3	3	0.3	0	0	0	0	0	0	0	0
0	0	0	1	4.7	7.3	9.3	9.7	9	9.3	7.3	3.3	0.7	0	0	0	0	0	0	0	0	0
0	0	0	0.3	2	4	5.7	6	5	3	2	0.7	0	0	0	0	0	0	0	0	0	0
0	0	0	0.3	1	2	3	3.3	2	0.7	0.3	0	0	0	0	0	0	0	0	0	0	0
0	0	0	1	1.7	2.3	3	2	0.7	0	0	0	0	0	0	0	0	0	0	0	0	0
0	0	0.3	2.3	3.7	3.7	3	1	0.3	0	0	0	0	0	0	0	0	0	0	0	0	0
0	0	0.7	4.3	5.7	4.7	2.7	1	0	0	0	0	0	0	0	0	0	0	0	0	0	0
0	0	1	5.7	6	5.7	2.7	0.7	0	0	0	0	0	0	0	0	0	0	0	0	0	0
0	0	1.3	5.3	5	4.3	2	0.3	0	0	0	0	0	0	0	0	0	0	0	0	0	0
0	0	1	4.3	4	3.3	1.7	0.3	0	0	0	0	0	0	0	0	0	0	0	0	0	0
0	0.3	1.7	4.3	4	2.7	1.7	0.3	0	0	0	0	0	0	0	0	0	0	0	0	0	0
0	0.3	3	5	3.3	2.3	2.3	1.3	0.7	0.3	0	0	0	0	0	0	0	0	0	0	0	0
0	1	5.7	6.7	4.7	4	4.3	3	2.3	1.3	0.3	0	0	0	0	0	0	0	0	0	0	0
0	0.7	4	5	4.7	4	4.7	3.3	2.7	2.3	1	0.3	0	0	0	0	0	0	0	0	0	0
0	0.3	2.3	3	3.3	3.3	5	4.7	4	2.7	2.3	1.3	0.7	0.3	0	0	0	0	0	0	0	0
0	0.3	1.3	1.7	2.3	2.7	3.7	5	6.7	4.7	4	3.7	2.3	1	0.7	0.7	0.7	0	0	0	0	0
0	0	0.3	0.3	0.7	1	2	3	4	3.7	4	3	1.7	0.7	0.3	0.3	0.3	0	0	0	0	0
0	0	0	0	0	0	0.7	1	1	1	1.3	1	0.7	0.3	0.3	0	0	0	0	0	0	0
0	0.3	0.3	0	0	0	0	0	0	0	0	0	0	0	0	0	0	0	0	0	0	0
0	0	0	0	0	0	0	0	0	0	0	0	0	0	0	0	0	0	0	0	0	0
0	0	0	0	0	0	0	0	0	0	0	0	0	0	0	0	0	0	0	0	0	0
0	0	0	0	0	0	0	0	0	0	0	0	0	0	0	0	0	0	0	0	0	0
0	0	0	0	0	0	0	0	0	0	0	0	0	0	0	0	0	0	0	0	0	0
0	0	0	0	0	0	0	0	0	0	0	0	0	0	0	0	0	0	0	0	0	0
0	0	0	0	0	0	0	0	0	0	0	0	0	0	0	0	0	0	0	0	0	0
0	0	0	0	0	0	0	0	0	0	0	0	0	0	0	0	0	0	0	0	0	0
0	0	0	0	0	0	0	0	0	0	0	0	0	0	0	0	0	0	0	0	0	0
0	0	0	0	0	0	0	0	0	0	0	0	0	0	0	0	0	0	0	0	0	0
Frame 19 (38.00 ms)
0	0	0	0	0	0	0	0	0	0	0	0	0	0	0	0	0	0	0	0	0	0
0	0	0	0	0	0	0.3	1.3	3	3.7	3.7	3	0.7	0	0	0	0	0	0	0	0	0
0	0	0	0	0.3	1.3	4	9	15.3	19.7	19.7	17.3	7.3	1.3	0	0	0	0	0	0	0	0
0	0	0	0.3	2	7	12	15.7	16.3	20.7	22	24.3	19	6	0.7	0	0	0	0	0	0	0
0	0	0	1	6.7	14.3	15.7	17.3	13.3	15.3	15.7	17	17	10.3	1.7	0	0	0	0	0	0	0
0	0	0	2.3	10	14	15	17.7	16.3	16	14.7	16.7	17.3	9.3	1.3	0	0	0	0	0	0	0
0	0	0.3	2.7	9.7	13.7	14.7	16	17.7	16.7	19.3	19.7	17.3	7	1	0	0	0	0	0	0	0
0	0	0	2	8.7	14	16.3	18.3	17.7	18	18.3	14.3	9.7	2.7	0.3	0	0	0	0	0	0	0
0	0	0	1.3	7.3	12	15	16.3	15	17.7	16.3	9.7	3.3	0.7	0	0	0	0	0	0	0	0
0	0	0	0.7	4.3	7.3	9.3	9.7	9	9.3	7.7	4	0.7	0	0	0	0	0	0	0	0	0
0	0	0	0.3	1.7	4	6	6	5	3	2	0.7	0	0	0	0	0	0	0	0	0	0
0	0	0	0.3	1	2	3.3	3.7	2.3	0.7	0.3	0	0	0	0	0	0	0	0	0	0	0
0	0	0	0.7	1.7	2.7	3.3	2.3	0.7	0	0	0	0	0	0	0	0	0	0	0	0	0
0	0	0.3	2.3	3.7	3.7	3.3	1.3	0.3	0	0	0	0	0	0	0	0	0	0	0	0	0
0	0	0.7	4.3	6	5	3.3	1	0	0	0	0	0	0	0	0	0	0	0	0	0	0
0	0	1	6	6.3	6	3.3	1	0	0	0	0	0	0	0	0	0	0	0	0	0	0
0	0	1.3	5.7	5.3	4.7	2.3	0.3	0	0	0	0	0	0	0	0	0	0	0	0	0	0
0	0	1.3	4.7	4.3	3.7	1.7	0.3	0	0	0	0	0	0	0	0	0	0	0	0	0	0
0	0.3	2	4.7	4.3	2.7	1.7	0.3	0	0	0	0	0	0	0	0	0	0	0	0	0	0
0	0.7	3.7	5.7	3.7	2.7	2.7	1.7	0.7	0.3	0	0	0	0	0	0	0	0	0	0	0	0
0	1.3	6.7	7.3	5.3	4.7	5	3.7	3	1.7	0.7	0	0	0	0	0	0	0	0	0	0	0
0	1	5	5.3	5	4.7	5.7	4	3	3	1.7	0.3	0	0	0	0	0	0	0	0	0	0
0	0.7	3	3.3	3.7	4	5.7	5.3	4.7	3.3	2.7	2	1.3	0.7	0.3	0.3	0.3	0	0	0	0	0
0	0.3	2	2	2.7	3.3	4.3	6	8	5.7	5.3	5.3	4	2	1	1	1.3	0.3	0	0	0	0
0	0	0.3	0.3	1	1.7	3	4	5	5	5.7	4.7	3	1.3	1	0.7	1	0.3	0	0	0	0
0	0	0	0	0	0.3	1	1.7	1.7	2	2	2	1.3	0.7	0.7	0.3	0.3	0	0	0	0	0
0	0.7	0.3	0	0	0	0	0.3	0.3	0.3	0.3	0.3	0.3	0	0	0	0	0	0	0	0	0
0	0.3	0	0	0	0	0	0	0	0	0	0	0	0	0	0	0	0	0	0	0	0
0	0	0	0	0	0	0	0	0	0	0	0	0	0	0	0	0	0	0	0	0	0
0	0	0	0	0	0	0	0	0	0	0	0	0	0	0	0	0	0	0	0	0	0
0	0	0	0	0	0	0	0	0	0	0	0	0	0	0	0	0	0	0	0	0	0
0	0	0	0	0	0	0	0	0	0	0	0	0	0	0	0	0	0	0	0	0	0
0	0	0	0	0	0	0	0	0	0	0	0	0	0	0	0	0	0	0	0	0	0
0	0	0	0	0	0	0	0	0	0	0	0	0	0	0	0	0	0	0	0	0	0
0	0	0	0	0	0	0	0	0	0	0	0	0	0	0	0	0	0	0	0	0	0
0	0	0	0	0	0	0	0	0	0	0	0	0	0	0	0	0	0	0	0	0	0
Frame 20 (40.00 ms)
0	0	0	0	0	0	0	0	0	0	0	0	0	0	0	0	0	0	0	0	0	0
0	0	0	0	0	0	0.3	1	2.3	3	3	2.3	0.7	0	0	0	0	0	0	0	0	0
0	0	0	0	0	0.7	2.7	7	12.3	17	16.7	15	6	1	0	0	0	0	0	0	0	0
0	0	0	0	1.3	5.3	10	13.7	14.3	18.3	19.7	21.3	16.7	5.7	0.7	0	0	0	0	0	0	0
0	0	0	0.7	5	12.3	14	15.7	12	13.7	14	15	15.3	10	1.7	0	0	0	0	0	0	0
0	0	0	1.7	8	12.3	13.7	16	14.7	14.3	13	15.3	16.7	9.3	1.3	0	0	0	0	0	0	0
0	0	0.3	2.3	8.7	12.7	13.3	14.7	16	15	17.3	18.3	17	7.3	1	0	0	0	0	0	0	0
0	0	0	1.7	7.7	13.3	15.3	17	16.3	17	17.3	14	9.7	3	0.3	0	0	0	0	0	0	0
0	0	0	1.3	6.7	11.3	14.3	16	14.7	17.3	16	9.7	3.7	0.7	0	0	0	0	0	0	0	0
0	0	0	0.7	4	7	9.3	9.7	9	9.7	8	4.7	1	0	0	0	0	0	0	0	0	0
0	0	0	0.3	1.7	4	6	6.3	5.3	3.7	2.7	1	0	0	0	0	0	0	0	0	0	0
0	0	0	0.3	1	2	3.3	3.7	2.7	1	0.3	0	0	0	0	0	0	0	0	0	0	0
0	0	0	0.7	1.7	2.7	3.7	2.7	1	0.3	0	0	0	0	0	0	0	0	0	0	0	0
0	0	0.3	2.3	3.7	4	3.7	1.7	0.3	0	0	0	0	0	0	0	0	0	0	0	0	0
0	0	0.7	4.3	6	5.3	3.7	1.3	0	0	0	0	0	0	0	0	0	0	0	0	0	0
0	0	1	6	6.7	6.3	3.7	1	0	0	0	0	0	0	0	0	0	0	0	0	0	0
0	0	1.3	5.7	5.7	5	2.7	0.3	0	0	0	0	0	0	0	0	0	0	0	0	0	0
0	0	1.3	4.7	4.7	4	2	0.3	0	0	0	0	0	0	0	0	0	0	0	0	0	0
0	0.3	2	5.3	5	3	2	0.3	0	0	0	0	0	0	0	0	0	0	0	0	0	0
0	0.7	4.3	6.3	4.3	3	3	1.7	0.7	0.3	0	0	0	0	0	0	0	0	0	0	0	0
0	1.3	7.7	8.3	5.7	5	5.7	4.3	3.3	2	0.3	0	0	0	0	0	0	0	0	0	0	0
0	1	5.7	6	5.7	5.3	6.3	4.7	3.7	3.3	1.7	0.7	0.3	0	0	0	0	0	0	0	0	0
0	1	3.7	3.7	4	4.7	6.3	6	5.3	3.7	3.3	2.7	1.7	1	0.7	0.7	0.7	0.3	0	0	0	0
0	0.7	2.7	2.3	3.3	3.7	5.3	7	9.7	6.7	6.3	7	5.7	3	2	2	2.7	0.7	0	0	0	0
0	0	0.3	0.7	1.3	2	3.7	5	6.3	6	7	6.3	4.7	2.7	1.7	1	1.7	0.7	0	0	0	0
0	0.3	0.3	0	0	0.3	1.7	2.7	2.7	2.7	3	3	2	1.3	1	0.7	0.7	0	0	0	0	0
0.3	1.3	1	0	0	0	0.3	0.3	0.3	0.7	1	1.3	0.7	0.3	0.3	0	0	0	0	0	0	0
0	0.7	0.3	0	0	0	0	0	0	0	0	0.3	0	0	0	0	0	0	0	0	0	0
0	0	0	0	0	0	0	0	0	0	0	0	0	0	0	0	0	0	0	0	0	0
0	0	0	0	0	0	0	0	0	0	0	0	0	0	0	0	0	0	0	0	0	0
0	0	0	0	0	0	0	0	0	0	0	0	0	0	0	0	0	0	0	0	0	0
0	0	0	0	0	0	0	0	0	0	0	0	0	0	0	0	0	0	0	0	0	0
0	0	0	0	0	0	0	0	0	0	0	0	0	0	0	0	0	0	0	0	0	0
0	0	0	0	0	0	0	0	0	0	0	0	0	0	0	0	0	0	0	0	0	0
0	0	0	0	0	0	0	0	0	0	0	0	0	0	0	0	0	0	0	0	0	0
0	0	0	0	0	0	0	0	0	0	0	0	0	0	0	0	0	0	0	0	0	0
Frame 21 (42.00 ms)
0	0	0	0	0	0	0	0	0	0	0	0	0	0	0	0	0	0	0	0	0	0
0	0	0	0	0	0	0	0.7	1.7	2.7	2.7	2.3	1	0	0	0	0	0	0	0	0	0
0	0	0	0	0	0.7	2	5.3	10	14.3	14.7	13.7	6.7	1.3	0	0	0	0	0	0	0	0
0	0	0	0	0.7	4	8.7	12.3	12.7	16.3	18	19.7	15.3	5.7	0.7	0	0	0	0	0	0	0
0	0	0	0.3	3.7	10.3	12.7	14.7	11	12.7	12.7	13.3	14	10	1.7	0	0	0	0	0	0	0
0	0	0	1	6.3	11	12.7	14.7	13.3	13	12	14	16	9.7	1.7	0	0	0	0	0	0	0
0	0	0	1.7	7.7	11.7	12.3	13.3	14.7	14	16.3	17	17	8	1	0	0	0	0	0	0	0
0	0	0	1.3	7	12.7	14.3	16	15.3	16.3	16.7	13.3	10	3.3	0.3	0	0	0	0	0	0	0
0	0	0	1	6	11	14	15.3	14.3	17	15.7	10	4	0.7	0	0	0	0	0	0	0	0
0	0	0	0.7	3.3	7	9	9.7	9	9.7	8.3	5	1	0	0	0	0	0	0	0	0	0
0	0	0	0.3	1.7	4	6	6.3	5.7	3.7	3	1.3	0	0	0	0	0	0	0	0	0	0
0	0	0	0.3	1	2	3.7	4	3	1.3	0.7	0	0	0	0	0	0	0	0	0	0	0
0	0	0	0.7	1.7	3	4	3	1.3	0.3	0	0	0	0	0	0	0	0	0	0	0	0
0	0	0.3	2	3.7	4.3	3.7	1.7	0.3	0	0	0	0	0	0	0	0	0	0	0	0	0
0	0	0.7	4	6	5.7	4	1.7	0.3	0	0	0	0	0	0	0	0	0	0	0	0	0
0	0	1	6	6.7	6.7	4	1.3	0	0	0	0	0	0	0	0	0	0	0	0	0	0
0	0	1.3	6	5.7	5.3	3	0.7	0	0	0	0	0	0	0	0	0	0	0	0	0	0
0	0	1.3	5	5	4.3	2	0.3	0	0	0	0	0	0	0	0	0	0	0	0	0	0
0	0.3	2.3	5.7	5.3	3.3	2	0.7	0	0	0	0	0	0	0	0	0	0	0	0	0	0
0	0.7	4.7	6.7	4.7	3.7	3.7	2	1	0.3	0	0	0	0	0	0	0	0	0	0	0	0
0	1.7	8.3	9	6.3	5.7	6.3	4.7	3.7	2	0.7	0	0	0	0	0	0	0	0	0	0	0
0	1.3	6	6.7	6	5.7	7	5.3	4.3	3.7	2.3	1	0.3	0.3	0.3	0.3	0	0	0	0	0	0
0	1	4	4	4.3	4.7	7	6.7	6.3	4.3	4.3	3.3	2.3	1.7	1.3	1	1	0.3	0	0	0	0
0	0.7	3	2.7	3.7	4.3	6	8.3	11.3	8	7.7	8	6.7	4.3	3	2.7	3.3	1.3	0	0	0	0
0	0	0.7	0.7	1.7	2.7	4.7	6	7.7	7.3	8.3	8	6.3	4	2.3	1.7	2.3	1	0	0	0	0
0	0.3	0.3	0	0.3	0.7	2	3.3	3.7	3.7	4	4	3.3	2	1.7	1.3	1.3	0.3	0	0	0	0
0.3	2.3	1.3	0.3	0	0	0.3	0.7	0.7	1	1.7	2	1.3	0.7	0.7	0.3	0.3	0	0	0	0	0
0.3	1	0.3	0	0	0	0	0	0	0	0.3	0.3	0.3	0	0	0	0	0	0	0	0	0
0	0	0	0	0	0	0	0	0	0	0	0	0	0	0	0	0	0	0	0	0	0
0	0	0	0	0	0	0	0	0	0	0	0	0	0	0	0	0	0	0	0	0	0
0	0	0	0	0	0	0	0	0	0	0	0	0	0	0	0	0	0	0	0	0	0
0	0	0	0	0	0	0	0	0	0	0	0	0	0	0	0	0	0	0	0	0	0
0	0	0	0	0	0	0	0	0	0	0	0	0	0	0	0	0	0	0	0	0	0
0	0	0	0	0	0	0	0	0	0	0	0	0	0	0	0	0	0	0	0	0	0
0	0	0	0	0	0	0	0	0	0	0	0	0	0	0	0	0	0	0	0	0	0
0	0	0	0	0	0	0	0	0	0	0	0	0	0	0	0	0	0	0	0	0	0
Frame 22 (44.00 ms)
0	0	0	0	0	0	0	0	0	0	0	0	0	0	0	0	0	0	0	0	0	0
0	0	0	0	0	0	0	0.3	1.3	2.3	2.3	2	0.7	0	0	0	0	0	0	0	0	0
0	0	0	0	0	0.3	1.7	4	8	12.3	12.7	12	6	1.3	0	0	0	0	0	0	0	0
0	0	0	0	0.7	3	7	11	11.7	15	16.3	18	14.3	5.3	0.7	0	0	0	0	0	0	0
0	0	0	0.3	2.7	9	11.3	13.7	10.3	11.7	11.7	12.3	13.3	10	1.7	0	0	0	0	0	0	0
0	0	0	0.7	5	10	11.7	13.7	12.7	12	11	13.3	15.7	10	1.7	0	0	0	0	0	0	0
0	0	0	1.3	6.7	11.3	11.7	12.3	13.7	13	15	16.3	16.7	8.7	1.3	0	0	0	0	0	0	0
0	0	0	1	6.3	12	13.7	15	14.7	15.7	16.3	13.3	10	3.7	0.3	0	0	0	0	0	0	0
0	0	0	0.7	5.3	10.7	13.3	14.7	14	16.7	15.7	10	4.3	1	0	0	0	0	0	0	0	0
0	0	0	0.3	3	6.7	9	9.7	9	9.7	8.3	5.7	1.3	0	0	0	0	0	0	0	0	0
0	0	0	0	1.3	4	6	6.3	5.7	4	3	1.3	0.3	0	0	0	0	0	0	0	0	0
0	0	0	0	1	2	3.7	4.3	3.3	1.7	0.7	0	0	0	0	0	0	0	0	0	0	0
0	0	0	0.3	1.7	3	4	3.3	1.7	0.3	0	0	0	0	0	0	0	0	0	0	0	0
0	0	0.3	2	3.7	4.3	4	2	0.7	0	0	0	0	0	0	0	0	0	0	0	0	0
0	0	0.7	4	6.3	5.7	4.3	2	0.3	0	0	0	0	0	0	0	0	0	0	0	0	0
0	0	1	6	7	7	4.3	1.7	0.3	0	0	0	0	0	0	0	0	0	0	0	0	0
0	0	1.3	6	6.3	5.3	3	1	0	0	0	0	0	0	0	0	0	0	0	0	0	0
0	0	1.3	5.3	5	4.7	2.3	0.3	0	0	0	0	0	0	0	0	0	0	0	0	0	0
0	0.3	2.3	6	5.7	3.7	2	0.7	0	0	0	0	0	0	0	0	0	0	0	0	0	0
0	0.7	4.7	7	5	4	3.7	2.3	1	0.3	0	0	0	0	0	0	0	0	0	0	0	0
0	1.7	8.7	9.7	6.7	6.3	6.7	5	4	2.3	0.7	0	0	0	0	0	0	0	0	0	0	0
0	1.3	6.3	7	6.3	6	7.3	5.7	4.7	4.3	2.7	1	0.7	0.7	0.7	0.3	0.3	0	0	0	0	0
0	1	4.3	4.3	5	5.3	7.7	7.3	7	5	4.7	4	3	2.3	2	1.7	1.7	0.7	0	0	0	0
0	0.7	3.3	3	4	4.7	6.3	9.3	13	9	8.7	9.3	8	5.3	4	3.7	4.3	2	0.3	0	0	0
0	0	0.7	0.7	2	3.3	5.3	7	8.7	8.3	9.7	9.3	8	5.3	3.3	2.3	3	1.7	0.3	0	0	0
0	0.7	0.3	0	0.3	1	2.7	4.3	4.3	4.7	5	5.3	4.7	3	2.3	1.7	1.7	0.7	0	0	0	0
0.7	3	1.7	0.3	0	0	0.3	0.7	1	1.3	2.3	3.3	2.3	1.3	1	0.7	0.3	0	0	0	0	0
0.3	1.7	0.7	0	0	0	0	0	0	0.3	0.3	0.7	0.3	0.3	0	0	0	0	0	0	0	0
0	0.3	0	0	0	0	0	0	0	0	0	0	0	0	0	0	0	0	0	0	0	0
0	0	0	0	0	0	0	0	0	0	0	0	0	0	0	0	0	0	0	0	0	0
0	0	0	0	0	0	0	0	0	0	0	0	0	0	0	0	0	0	0	0	0	0
0	0	0	0	0	0	0	0	0	0	0	0	0	0	0	0	0	0	0	0	0	0
0	0	0	0	0	0	0	0	0	0	0	0	0	0	0	0	0	0	0	0	0	0
0	0	0	0	0	0	0	0	0	0	0	0	0	0	0	0	0	0	0	0	0	0
0	0	0	0	0	0	0	0	0	0	0	0	0	0	0	0	0	0	0	0	0	0
0	0	0	0	0	0	0	0	0	0	0	0	0	0	0	0	0	0	0	0	0	0
Frame 23 (46.00 ms)
0	0	0	0	0	0	0	0	0	0	0	0	0	0	0	0	0	0	0	0	0	0
0	0	0	0	0	0	0	0.3	1	2	2	2	0.7	0	0	0	0	0	0	0	0	0
0	0	0	0	0	0.3	1	3.3	6.7	11	11.7	11.3	6	1.3	0	0	0	0	0	0	0	0
0	0	0	0	0.3	2.3	5.7	10	10.7	14	15.3	17	13.7	5.3	0.7	0	0	0	0	0	0	0
0	0	0	0.3	2	7.7	10.3	12.3	9.7	11	11.3	12	12.7	10	1.7	0	0	0	0	0	0	0
0	0	0	0.7	4.3	9	10.7	13	11.7	11.3	10.7	13	15.3	10.3	1.7	0	0	0	0	0	0	0
0	0	0	1	6	10.3	11	12	13.3	12.3	14.3	15.7	16.7	9.3	1.3	0	0	0	0	0	0	0
0	0	0	1	5.7	11.3	13.3	14.3	13.7	15	15.7	13	10	4.3	0.7	0	0	0	0	0	0	0
0	0	0	0.7	4.7	10.3	13.3	14.3	13.7	16.3	15.3	10.3	4.7	1	0	0	0	0	0	0	0	0
0	0	0	0.3	2.7	6.7	9	9.7	9	9.7	8.7	6	1.7	0	0	0	0	0	0	0	0	0
0	0	0	0	1.3	4	6	6.7	6	4	3.7	1.7	0.3	0	0	0	0	0	0	0	0	0
0	0	0	0	1	2	4	4.7	3.7	2	0.7	0	0	0	0	0	0	0	0	0	0	0
0	0	0	0.3	1.7	3	4.3	3.7	2	0.7	0	0	0	0	0	0	0	0	0	0	0	0
0	0	0.3	1.7	4	4.3	4	2.3	0.7	0	0	0	0	0	0	0	0	0	0	0	0	0
0	0	0.7	4	6.7	6	4.7	2.3	0.3	0	0	0	0	0	0	0	0	0	0	0	0	0
0	0	1	5.7	7.3	7.3	4.7	2	0.3	0	0	0	0	0	0	0	0	0	0	0	0	0
0	0	1	6	6.3	5.7	3.7	1	0	0	0	0	0	0	0	0	0	0	0	0	0	0
0	0	1.3	5.3	5.3	4.7	2.7	0.3	0	0	0	0	0	0	0	0	0	0	0	0	0	0
0	0.3	2.3	6.3	6	4	2.3	0.7	0	0	0	0	0	0	0	0	0	0	0	0	0	0
0	1	5	7.7	5.3	4	4	2.3	1	0.3	0	0	0	0	0	0	0	0	0	0	0	0
0	2	9.3	10.3	7	6.7	7	5.3	4.3	2.7	1	0.3	0	0	0	0	0	0	0	0	0	0
0	1.3	6.7	7.3	7	6.7	8	6	5	4.7	3	1.3	0.7	0.7	0.7	0.7	0.3	0	0	0	0	0
0	1.3	4.7	4.3	5	5.7	8.3	8	8	5.7	5.3	4.7	3.7	3	2.7	2	2	0.7	0	0	0	0
0	0.7	3.7	3.3	4	5.3	7.3	10.3	14.7	10	9.7	10.7	9.3	6.3	4.7	4	5	3	0.7	0	0	0
0	0	0.7	0.7	2	4	6.3	8	9.7	9.3	11	11.3	9.7	6.7	4	3	3.7	2.3	0.7	0	0	0
0	0.7	0.3	0	0.3	1.3	3.3	5	5	5.3	6	6.3	5.7	4	3	2.3	2	1.3	0.3	0	0	0
0.7	3.7	2	0.3	0	0	0.7	1	1.3	2	3	4	3.3	2	1.7	1.3	0.7	0.3	0	0	0	0
0.3	2	1	0	0	0	0	0	0	0.3	0.3	0.7	0.7	0.3	0.3	0.3	0	0	0	0	0	0
0	0.3	0	0	0	0	0	0	0	0	0	0	0	0	0	0	0	0	0	0	0	0
0	0	0	0	0	0	0	0	0	0	0	0	0	0	0	0	0	0	0	0	0	0
0	0	0	0	0	0	0	0	0	0	0	0	0	0	0	0	0	0	0	0	0	0
0	0	0	0	0	0	0	0	0	0	0	0	0	0	0	0	0	0	0	0	0	0
0	0	0	0	0	0	0	0	0	0	0	0	0	0	0	0	0	0	0	0	0	0
0	0	0	0	0	0	0	0	0	0	0	0	0	0	0	0	0	0	0	0	0	0
0	0	0	0	0	0	0	0	0	0	0	0	0	0	0	0	0	0	0	0	0	0
0	0	0	0	0	0	0	0	0	0	0	0	0	0	0	0	0	0	0	0	0	0
Frame 24 (48.00 ms)
0	0	0	0	0	0	0	0	0	0	0	0	0	0	0	0	0	0	0	0	0	0
0	0	0	0	0	0	0	0.3	1	1.7	2	1.7	0.7	0	0	0	0	0	0	0	0	0
0	0	0	0	0	0	1	2.7	5.7	10	11	10.7	5.7	1.3	0	0	0	0	0	0	0	0
0	0	0	0	0.3	1.7	5.3	9	10	13	14.7	16	13.3	5.7	0.7	0	0	0	0	0	0	0
0	0	0	0	1.7	6.3	9.3	11.7	9	10.3	10.7	11.3	12.3	10.3	2	0	0	0	0	0	0	0
0	0	0	0.3	3.3	8.3	10	12.3	11.3	11	10	12.7	15	10.7	2	0	0	0	0	0	0	0
0	0	0	0.7	5.3	10	10.7	11	12.3	12	14	15.7	17	10	1.7	0	0	0	0	0	0	0
0	0	0	0.7	5	11	13	13.7	13.3	14.7	15.3	12.7	10.3	5	0.7	0	0	0	0	0	0	0
0	0	0	0.7	4	10	13	14.3	13.3	16.3	15.3	10.3	5	1.3	0	0	0	0	0	0	0	0
0	0	0	0.3	2.3	6.7	8.7	9.3	9	9.7	9	6.3	2	0.3	0	0	0	0	0	0	0	0
0	0	0	0	1	3.7	6	6.7	6	4.3	3.7	2	0.3	0	0	0	0	0	0	0	0	0
0	0	0	0	0.7	2	4	4.7	3.7	2.3	1	0.3	0	0	0	0	0	0	0	0	0	0
0	0	0	0.3	1.7	3	4.3	4	2.3	0.7	0	0	0	0	0	0	0	0	0	0	0	0
0	0	0.3	1.7	4	4.3	4.3	2.7	1	0	0	0	0	0	0	0	0	0	0	0	0	0
0	0	0.7	3.7	6.7	6	4.7	2.7	0.3	0	0	0	0	0	0	0	0	0	0	0	0	0
0	0	1	5.7	7.3	7.3	4.7	2.3	0.3	0	0	0	0	0	0	0	0	0	0	0	0	0
0	0	1	5.7	6.3	6	4	1.3	0	0	0	0	0	0	0	0	0	0	0	0	0	0
0	0	1.3	5.7	5.3	5	3	0.7	0	0	0	0	0	0	0	0	0	0	0	0	0	0
0	0.3	2.3	6.3	6	4	2.3	0.7	0	0	0	0	0	0	0	0	0	0	0	0	0	0
0	1	5.3	8	5.7	4.3	4	2.7	1.3	0.7	0	0	0	0	0	0	0	0	0	0	0	0
0	2	9.7	10.3	7.3	7	7.3	5.7	5	3.3	1	0.3	0	0	0	0	0	0	0	0	0	0
0	1.7	7	7.3	7	7	8.3	6.3	5.7	5.3	3.7	1.3	0.7	1	1	0.7	0.3	0	0	0	0	0
0	1.3	4.7	4.7	5.3	6	8.7	8.7	8.3	6.3	6	5.3	4.3	3.3	3	2.3	2.7	1.3	0.3	0	0	0
0	0.7	4	3.7	4.3	5.3	7.7	11.3	16	11.3	10.7	11.7	10.3	7.3	5.7	4.7	6	4	0.7	0	0	0
0	0	0.7	1	2.3	4.3	6.7	8.7	10.7	10.3	12.7	12.7	11.3	8	4.7	3.3	4.3	3.3	1	0	0	0
0.3	1	0.7	0	0.3	1.3	3.7	5.3	5.7	6.3	7	7.7	7.3	5.3	4	3	2.7	2	0.3	0	0	0
1	4.3	2.3	0.3	0	0	0.7	1	1.3	2.3	4	5.3	4.3	3	2.3	1.7	0.7	0.3	0	0	0	0
0.7	2.7	1	0	0	0	0	0	0	0.3	0.7	1	0.7	0.3	0.3	0.3	0	0	0	0	0	0
0	0.3	0	0	0	0	0	0	0	0	0	0	0	0	0	0	0	0	0	0	0	0
0	0	0	0	0	0	0	0	0	0	0	0	0	0	0	0	0	0	0	0	0	0
0	0	0	0	0	0	0	0	0	0	0	0	0	0	0	0.3	0	0	0	0	0	0
0	0	0	0	0	0	0	0	0	0	0	0	0	0	0	0	0	0	0	0	0	0
0	0	0	0	0	0	0	0	0	0	0	0	0	0	0	0	0	0	0	0	0	0
0	0	0	0	0	0	0	0	0	0	0	0	0	0	0	0	0	0	0	0	0	0
0	0	0	0	0	0	0	0	0	0	0	0	0	0	0	0	0	0	0	0	0	0
0	0	0	0	0	0	0	0	0	0	0	0	0	0	0	0	0	0	0	0	0	0
Frame 25 (50.00 ms)
0	0	0	0	0	0	0	0	0	0	0	0	0	0	0	0	0	0	0	0	0	0
0	0	0	0	0	0	0	0.3	0.7	1.7	2	1.7	0.7	0	0	0	0	0	0	0	0	0
0	0	0	0	0	0	0.7	2.3	5.3	9.3	10.7	10.7	5.7	1.3	0	0	0	0	0	0	0	0
0	0	0	0	0.3	1.3	4.7	8.7	9.3	12.7	14	15.7	13.3	5.7	0.7	0	0	0	0	0	0	0
0	0	0	0	1.3	5.3	9	11	9	10	10.3	11	12.3	10.7	2	0	0	0	0	0	0	0
0	0	0	0.3	2.7	7.3	9.7	12	11	10.7	10	12.3	15	11	2	0	0	0	0	0	0	0
0	0	0	0.7	4.7	9.7	10	11	12	11.7	13.7	15.7	17	10.7	1.7	0	0	0	0	0	0	0
0	0	0	0.7	4.7	10.7	12.7	13.7	13.3	14.7	15.3	13	10.7	5.3	0.7	0	0	0	0	0	0	0
0	0	0	0.3	3.7	9.7	12.7	14	13.3	16	15	10.7	5.3	1.3	0	0	0	0	0	0	0	0
0	0	0	0.3	2	6.3	8.7	9.3	9	9.7	9	6.7	2.3	0.3	0	0	0	0	0	0	0	0
0	0	0	0	1	3.7	6.3	6.7	6	4.3	4	2.3	0.3	0	0	0	0	0	0	0	0	0
0	0	0	0	0.7	2	4	4.7	4	2.3	1.3	0.3	0	0	0	0	0	0	0	0	0	0
0	0	0	0.3	1.3	3	4.3	4	2.7	0.7	0	0	0	0	0	0	0	0	0	0	0	0
0	0	0.3	1.3	4	4.7	4.3	3	1	0	0	0	0	0	0	0	0	0	0	0	0	0
0	0	0.3	3.3	6.7	6	5	3	0.7	0	0	0	0	0	0	0	0	0	0	0	0	0
0	0	1	5.3	7.3	7.3	5	2.7	0.7	0	0	0	0	0	0	0	0	0	0	0	0	0
0	0	1	5.7	6.3	6	4	1.3	0.3	0	0	0	0	0	0	0	0	0	0	0	0	0
0	0	1.3	5.7	5.7	5	3	0.7	0	0	0	0	0	0	0	0	0	0	0	0	0	0
0	0.3	2.3	6.7	6.3	4.3	2.7	1	0.3	0	0	0	0	0	0	0	0	0	0	0	0	0
0	1	5.3	8.3	5.7	4.7	4.3	3	1.7	0.7	0	0	0	0	0	0	0	0	0	0	0	0
0	2	9.7	10.7	7.7	7	7.3	6	5.3	3.7	1.3	0.3	0	0	0	0	0	0	0	0	0	0
0	1.7	7	7.7	7.3	7.3	8.7	6.7	6	5.7	4	1.7	1	1	1	1	0.7	0	0	0	0	0
0	1.3	4.7	4.7	5.7	6	9	9	9	6.7	6.7	6	4.7	4	3.3	2.7	3	1.3	0.3	0	0	0
0	1	4	3.7	4.7	5.7	8.3	12.3	17.3	12	11.3	13	11.3	8.3	6.3	5.3	6.7	5	1.3	0	0	0
0	0	0.7	1	2.3	4.3	7.3	9.7	11.7	11.3	13.7	14.3	12.7	9.3	5.7	4	5	4.3	1.7	0.3	0	0
0.3	1	0.7	0	0.3	1.3	4.3	6	6.3	7	8	9.3	8.7	6.3	4.7	3.3	3.3	3	1	0	0	0
1	4.7	2.7	0.3	0	0	0.7	1.3	2	3	4.7	6.3	5.3	3.7	3	2	1.3	0.7	0	0	0	0
0.7	3	1.3	0	0	0	0	0	0.3	0.3	1	1.3	1	0.7	0.3	0.3	0	0	0	0	0	0
0	0.3	0	0	0	0	0	0	0	0	0	0	0	0	0	0	0	0	0	0	0	0
0	0	0	0	0	0	0	0	0	0	0	0	0	0	0	0	0	0	0	0	0	0
0	0	0	0	0	0	0	0	0	0	0	0	0	0	0	0.3	0.3	0	0	0	0	0
0	0	0	0	0	0	0	0	0	0	0	0	0	0	0	0	0	0	0	0	0	0
0	0	0	0	0	0	0	0	0	0	0	0	0	0	0	0	0	0	0	0	0	0
0	0	0	0	0	0	0	0	0	0	0	0	0	0	0	0	0	0	0	0	0	0
0	0	0	0	0	0	0	0	0	0	0	0	0	0	0	0	0	0	0	0	0	0
0	0	0	0	0	0	0	0	0	0	0	0	0	0	0	0	0	0	0	0	0	0
Frame 26 (52.00 ms)
0	0	0	0	0	0	0	0	0	0	0	0	0	0	0	0	0	0	0	0	0	0
0	0	0	0	0	0	0	0.3	0.7	1.7	1.7	1.7	0.7	0	0	0	0	0	0	0	0	0
0	0	0	0	0	0	0.7	2	4.7	9	10.7	10.7	6	1.3	0	0	0	0	0	0	0	0
0	0	0	0	0.3	1.3	4.3	8	9	12	14	15.3	13.3	6	1	0	0	0	0	0	0	0
0	0	0	0	1	5	8.3	10.7	8.7	9.7	10	11	12.3	11	2.3	0	0	0	0	0	0	0
0	0	0	0.3	2.7	7	9.3	11.3	10.7	10.3	10	12.3	15.3	11.7	2.3	0	0	0	0	0	0	0
0	0	0	0.7	4	9	10	10.7	12	11.7	13.7	15.7	17.3	11.3	2	0	0	0	0	0	0	0
0	0	0	0.3	3.7	10.3	12.7	13.3	13.3	14.7	15.3	13	11	6	1	0	0	0	0	0	0	0
0	0	0	0.3	3	9.3	12.7	14	13.3	16	15.3	10.7	5.7	1.7	0.3	0	0	0	0	0	0	0
0	0	0	0	1.7	6	8.7	9.3	9	9.7	9	7	2.7	0.3	0	0	0	0	0	0	0	0
0	0	0	0	0.7	3.3	6.3	6.7	6	4.7	4.3	2.3	0.7	0	0	0	0	0	0	0	0	0
0	0	0	0	0.7	2	4.3	4.7	4	2.7	1.3	0.3	0	0	0	0	0	0	0	0	0	0
0	0	0	0.3	1.3	3	4.7	4.3	3	1	0.3	0	0	0	0	0	0	0	0	0	0	0
0	0	0	1.3	4	4.7	4.7	3.3	1.3	0.3	0	0	0	0	0	0	0	0	0	0	0	0
0	0	0.3	3	6.7	6	5	3.3	1	0	0	0	0	0	0	0	0	0	0	0	0	0
0	0	1	5.3	7.3	7.3	5	2.7	0.7	0	0	0	0	0	0	0	0	0	0	0	0	0
0	0	1	5.7	6.7	6	4	1.7	0.3	0	0	0	0	0	0	0	0	0	0	0	0	0
0	0	1.3	5.7	5.7	5	3	1	0	0	0	0	0	0	0	0	0	0	0	0	0	0
0	0.3	2.3	6.7	6.3	4.3	2.7	1	0.3	0	0	0	0	0	0	0	0	0	0	0	0	0
0	1	5.3	8.3	5.7	4.7	4.3	3	1.7	1	0.3	0	0	0	0	0	0	0	0	0	0	0
0	2	9.7	10.7	7.7	7.3	7.7	6.3	5.7	4	1.3	0.3	0.3	0.3	0.3	0	0	0	0	0	0	0
0	1.7	7	7.7	7.3	7.3	8.7	7	6	6	4.3	2	1.3	1.3	1.3	1	0.7	0.3	0	0	0	0
0	1.3	4.7	4.7	5.7	6.3	9.3	9.3	9.3	7.3	7.3	6.7	5.3	4.7	4	3.3	3.7	2	0.3	0	0	0
0	1	4	3.7	4.7	5.7	8.3	13	18.7	13	12.3	14	12.7	9.3	7	6	7.7	6	1.7	0.3	0	0
0	0	0.7	1	2.7	4.7	7.7	10	12.3	12	15	16	14	10.7	6.3	4.7	5.7	5.3	2.3	0.3	0	0
0.3	1	0.7	0	0.3	1.7	4.7	6.7	7	7.7	9	10.3	9.7	7.7	5.3	4	4	3.7	1.3	0	0	0
1	5	3	0.3	0	0	0.7	1.3	2	3.3	5.3	7.3	6	4.3	3.7	2.7	1.7	1	0.3	0	0	0
0.7	3	1.3	0	0	0	0	0	0.3	0.7	1	2	1.3	0.7	0.7	0.3	0.3	0	0	0	0	0
0	0.3	0	0	0	0	0	0	0	0	0	0	0	0	0	0	0	0	0	0	0	0
0	0	0	0	0	0	0	0	0	0	0	0	0	0	0	0.3	0.3	0.3	0	0	0	0
0	0	0	0	0	0	0	0	0	0	0	0	0	0	0.3	1	0.7	0.3	0	0	0	0
0	0	0	0	0	0	0	0	0	0	0	0	0	0	0.3	0.3	0.3	0	0	0	0	0
0	0	0	0	0	0	0	0	0	0	0	0	0	0	0	0	0	0	0	0	0	0
0	0	0	0	0	0	0	0	0	0	0	0	0	0	0	0	0	0	0	0	0	0
0	0	0	0	0	0	0	0	0	0	0	0	0	0	0	0	0	0	0	0	0	0
0	0	0	0	0	0	0	0	0	0	0	0	0	0	0	0	0	0	0	0	0	0
Frame 27 (54.00 ms)
0	0	0	0	0	0	0	0	0	0	0	0	0	0	0	0	0	0	0	0	0	0
0	0	0	0	0	0	0	0	0.7	1.7	1.7	1.7	0.7	0	0	0	0	0	0	0	0	0
0	0	0	0	0	0	0.7	2	4.7	9	10.7	10.7	6.3	1.7	0	0	0	0	0	0	0	0
0	0	0	0	0	1	3.7	7.7	9	12	13.7	15.3	13.7	6.7	1	0	0	0	0	0	0	0
0	0	0	0	1	4.3	8	10.3	8.3	9.7	10	11	12.3	11.7	2.7	0	0	0	0	0	0	0
0	0	0	0.3	2	6.7	9	11.3	10.7	10.3	9.7	12.3	15.3	12	2.7	0	0	0	0	0	0	0
0	0	0	0.3	3.7	9	9.7	10.3	12	11.7	14	15.7	17.3	11.7	2.3	0	0	0	0	0	0	0
0	0	0	0.3	3.3	10	12.3	13.3	13.3	14.7	15.3	13	11.3	6.3	1	0	0	0	0	0	0	0
0	0	0	0.3	2.7	9	12.7	14	13.3	16	15.3	11	6	2	0.3	0	0	0	0	0	0	0
0	0	0	0	1.7	6	8.7	9.3	9	9.7	9.3	7.7	3.3	0.7	0	0	0	0	0	0	0	0
0	0	0	0	0.7	3.3	6.3	6.7	6	4.7	4.3	3	0.7	0	0	0	0	0	0	0	0	0
0	0	0	0	0.7	2.3	4.3	5	4.3	3	1.3	0.3	0	0	0	0	0	0	0	0	0	0
0	0	0	0.3	1.3	3.3	4.7	4.7	3.3	1	0.3	0	0	0	0	0	0	0	0	0	0	0
0	0	0	1.3	4	4.7	4.7	3.3	1.3	0.3	0	0	0	0	0	0	0	0	0	0	0	0
0	0	0.3	3	6.7	6	5.3	3.7	1	0	0	0	0	0	0	0	0	0	0	0	0	0
0	0	1	5.3	7.3	7.7	5.3	3	1	0	0	0	0	0	0	0	0	0	0	0	0	0
0	0	1	5.7	6.7	6	4.3	2	0.3	0	0	0	0	0	0	0	0	0	0	0	0	0
0	0	1.3	5.7	5.7	5	3.3	1	0	0	0	0	0	0	0	0	0	0	0	0	0	0
0	0.3	2.3	6.7	6.3	4.3	2.7	1	0.3	0	0	0	0	0	0	0	0	0	0	0	0	0
0	1	5.3	8.3	5.7	4.7	4.3	3	2	1	0.3	0	0	0	0	0	0	0	0	0	0	0
0	2	9.7	11	8	7.3	7.7	6.3	6	4.7	1.7	0.3	0.3	0.3	0.3	0.3	0	0	0	0	0	0
0	1.7	7	7.7	7.3	7.3	9	7	6.3	6.3	4.7	2.3	1.7	1.7	2	1.3	1	0.3	0	0	0	0
0	1.3	4.7	4.7	5.7	6.3	9.7	9.7	10	7.7	8	7	5.7	5.3	4.7	4	4	2.3	0.3	0	0	0
0	1	4	3.7	4.7	6	9	13.7	19.7	14	13.3	15	13.7	10.3	8	7	8.3	7	2.3	0.3	0	0
0	0	0.7	1	2.7	5	8	10.7	13.3	13	16.3	17.3	15.3	12	7.3	5.7	6.3	5.7	3	0.3	0	0
0.3	1	0.7	0	0.3	1.7	5	7	7.7	8.3	10	11.3	11	8.7	6	4.7	4.7	4.3	1.7	0.3	0	0
1	5.3	3	0.3	0	0.3	1	1.7	2.3	3.7	6	8.3	7	5	4	3	2	1.3	0.3	0	0	0
0.7	3	1.3	0	0	0	0	0	0.3	0.7	1.3	2.3	2	1	0.7	0.3	0.3	0	0	0	0	0
0	0.3	0	0	0	0	0	0	0	0	0	0.3	0	0	0	0	0	0	0	0	0	0
0	0	0	0	0	0	0	0	0	0	0	0	0	0	0	0.3	0.7	0.7	0.3	0	0	0
0	0	0	0	0	0	0	0	0.3	0	0	0	0	0	0.3	1.3	1	0.7	0.3	0	0	0
0	0	0	0	0	0	0	0	0	0	0	0	0	0	0.3	0.7	0.7	0.3	0	0	0	0
0	0	0	0	0	0	0	0	0	0	0	0	0	0	0	0	0	0	0	0	0	0
0	0	0	0	0	0	0	0	0	0	0	0	0	0	0	0	0	0	0	0	0	0
0	0	0	0	0	0	0	0	0	0	0	0	0	0	0	0	0	0	0	0	0	0
0	0	0	0	0	0	0	0	0	0	0	0	0	0	0	0	0	0	0	0	0	0
Frame 28 (56.00 ms)
0	0	0	0	0	0	0	0	0	0	0	0	0	0	0	0	0	0	0	0	0	0
0	0	0	0	0	0	0	0	0.7	1.7	1.7	1.7	1	0	0	0	0	0	0	0	0	0
0	0	0	0	0	0	0.7	2	4.7	9	10.7	10.7	6.3	1.7	0	0	0	0	0	0	0	0
0	0	0	0	0	1	3.3	7.3	8.7	12	13.7	15	13.7	7	1	0	0	0	0	0	0	0
0	0	0	0	0.7	3.7	7.7	10.3	8.3	9.7	10	10.7	12.3	12.3	3	0	0	0	0	0	0	0
0	0	0	0	1.7	6.3	9	11.3	10.7	10.3	9.7	12.3	15.3	12.7	3	0.3	0	0	0	0	0	0
0	0	0	0.3	3	8.7	9.7	10.7	12	11.7	13.7	15.3	17.3	12.3	2.7	0	0	0	0	0	0	0
0	0	0	0.3	3	10	12.3	13.7	13.3	14.7	15.3	13	11.3	6.7	1.3	0	0	0	0	0	0	0
0	0	0	0.3	2.3	9	12.7	14	13.3	16	15.3	11.3	6.3	2.3	0.3	0	0	0	0	0	0	0
0	0	0	0	1.3	6	8.7	9.7	9.3	10	9.3	8	4	0.7	0	0	0	0	0	0	0	0
0	0	0	0	0.7	3.3	6.3	7	6.3	4.7	4.7	3.3	1	0	0	0	0	0	0	0	0	0
0	0	0	0	0.7	2.3	4.3	5	4.3	3.3	1.7	0.7	0	0	0	0	0	0	0	0	0	0
0	0	0	0.3	1.3	3	4.7	4.7	3.7	1.3	0.3	0	0	0	0	0	0	0	0	0	0	0
0	0	0	1.3	3.7	4.7	4.7	3.7	1.7	0.3	0	0	0	0	0	0	0	0	0	0	0	0
0	0	0.3	3	6.7	6.3	5.3	4	1.3	0	0	0	0	0	0	0	0	0	0	0	0	0
0	0	0.7	4.7	7.3	7.7	5.3	3.3	1	0	0	0	0	0	0	0	0	0	0	0	0	0
0	0	1	5.7	6.7	6	4.3	2.3	0.7	0	0	0	0	0	0	0	0	0	0	0	0	0
0	0	1.3	5.7	5.7	5	3.3	1.3	0.3	0	0	0	0	0	0	0	0	0	0	0	0	0
0	0.3	2.3	6.7	6.3	4.3	2.7	1	0.3	0	0	0	0	0	0	0	0	0	0	0	0	0
0	1	5.3	8.3	5.7	4.7	4.7	3.3	2.3	1.3	0.3	0	0	0	0	0	0	0	0	0	0	0
0	2	9.7	11	8	7.3	7.7	6.7	6.3	5	1.7	0.3	0.3	0.3	0.3	0.3	0	0	0	0	0	0
0	1.7	7	8	7.7	7.7	9	7.3	6.7	6.7	5	2.7	2	2	2.3	1.7	1	0.3	0	0	0	0
0	1.3	4.7	5	5.7	6.3	9.7	10.3	10.3	8	8.3	7.7	6.7	6	5.7	4.7	4.7	2.7	0.7	0	0	0
0	1	4	4	5	6	9.3	14.3	20.7	14.3	14	16.3	15	11.7	9	7.7	9.3	7.7	2.7	0.3	0	0
0	0	0.7	1	3	5.3	8.7	11.3	13.7	13.7	17	18.7	17	13.3	8.3	6.3	7	6.7	3.7	0.7	0	0
0.3	1	0.7	0	0.7	2	5.3	7.3	8	8.7	10.7	12.7	12	9.7	6.3	5.3	5.3	5	2.7	0.3	0	0
1	5.7	3	0.3	0	0.3	1	1.7	2.7	4	6.7	9.3	8	5.7	4.7	3.3	2.3	1.7	0.7	0	0	0
0.7	3	1.3	0	0	0	0	0	0.3	0.7	1.7	3	2.3	1.3	0.7	0.7	0.3	0	0	0	0	0
0	0.3	0	0	0	0	0	0	0	0	0	0.3	0.3	0	0	0	0.3	0	0	0	0	0
0	0	0	0	0	0	0	0	0	0	0	0	0	0	0.3	1	1.3	1	0.7	0	0	0
0	0	0	0	0	0	0	0	0.3	0	0	0	0	0	0.7	2	2	1.3	0.7	0	0	0
0	0	0	0	0	0	0	0	0	0	0	0	0	0	1	1.3	1.3	0.7	0	0	0	0
0	0	0	0	0	0	0	0	0	0	0	0	0	0	0.3	0.3	0.3	0	0	0	0	0
0	0	0	0	0	0	0	0	0	0	0	0	0	0	0	0	0	0	0	0	0	0
0	0	0	0	0	0	0	0	0	0	0	0	0	0	0	0	0	0	0	0	0	0
0	0	0	0	0	0	0	0	0	0	0	0	0	0	0	0	0	0	0	0	0	0
Frame 29 (58.00 ms)
0	0	0	0	0	0	0	0	0	0	0	0	0	0	0	0	0	0	0	0	0	0
0	0	0	0	0	0	0	0	0.7	1.3	1.7	1.7	1	0	0	0	0	0	0	0	0	0
0	0	0	0	0	0	0.3	1.7	4.3	8.3	10.3	10.7	6.3	1.7	0	0	0	0	0	0	0	0
0	0	0	0	0	0.7	3.3	7.3	8.7	11.7	13.3	15	13.7	7.3	1.3	0	0	0	0	0	0	0
0	0	0	0	0.7	3.3	7.3	10	8.3	9.3	9.7	10.7	12.7	12.7	3.3	0.3	0	0	0	0	0	0
0	0	0	0	1.7	5.7	8.7	11.3	10.7	10.3	9.7	12.3	15.3	13	3.3	0.3	0	0	0	0	0	0
0	0	0	0.3	3	8.3	9.3	10.3	12	11.7	13.7	15	17.3	13	3	0	0	0	0	0	0	0
0	0	0	0.3	2.7	9.7	12.3	13.3	13.3	14.7	15.3	13	11.3	7.3	1.3	0	0	0	0	0	0	0
0	0	0	0	2.3	8.7	12.7	14	13.3	16.3	15.3	11.3	6.7	2.7	0.3	0	0	0	0	0	0	0
0	0	0	0	1.3	5.7	8.7	9.7	9.3	10	9.7	8.3	4.7	1	0	0	0	0	0	0	0	0
0	0	0	0	0.3	3	6.3	7	6.3	5	4.7	3.7	1.3	0	0	0	0	0	0	0	0	0
0	0	0	0	0.3	2	4.3	5.3	4.7	3.3	2	0.7	0	0	0	0	0	0	0	0	0	0
0	0	0	0.3	1.3	3	4.7	5	4	1.3	0.3	0	0	0	0	0	0	0	0	0	0	0
0	0	0	1.3	3.7	5	5	4	1.7	0.3	0	0	0	0	0	0	0	0	0	0	0	0
0	0	0.3	3	6.7	6.3	5.3	4.3	1.3	0	0	0	0	0	0	0	0	0	0	0	0	0
0	0	0.7	4.7	7.3	7.7	5.3	3.7	1.3	0	0	0	0	0	0	0	0	0	0	0	0	0
0	0	1	5.7	6.7	6	4.3	2.7	0.7	0	0	0	0	0	0	0	0	0	0	0	0	0
0	0	1.3	5.7	5.7	5	3.3	1.3	0.3	0	0	0	0	0	0	0	0	0	0	0	0	0
0	0.3	2.3	6.7	6.3	4.3	2.7	1	0.7	0.3	0	0	0	0	0	0	0	0	0	0	0	0
0	1	5.3	8.3	5.7	4.7	4.7	3.3	2.3	1.3	0.3	0	0	0	0	0	0	0	0	0	0	0
0	2	9.7	11.3	8	7.3	8	6.7	6.3	5	2	0.3	0.3	0.3	0.3	0.3	0	0	0	0	0	0
0	1.7	7	8	7.7	7.7	9.3	7.7	6.7	7	5.3	3	2	2.3	3	2	1.3	0.3	0	0	0	0
0	1.3	4.7	5	5.7	6.7	10	10.7	10.7	8.3	8.7	8.3	7	6.7	6.3	5.3	5.3	3	0.7	0	0	0
0	1	4	4	5	6.3	9.7	15	21.3	15	14.7	17.3	16	13	10.3	8.7	10	8.7	3	0.3	0	0
0	0	0.7	1	3	5.3	9.3	12	14.3	14	18	19.7	18.3	14.7	9.3	7.3	8	7.7	4.3	0.7	0	0
0.3	1.3	0.7	0	0.7	2	5.7	8	8.3	9.3	11.3	13.7	13	10.7	7.3	6	5.7	5.7	3	0.3	0	0
1.3	6	3	0.3	0	0.3	1	2	3	4.7	7.3	10	8.7	6.3	5	3.7	2.7	2	0.7	0	0	0
0.7	3	1.3	0	0	0	0	0.3	0.3	1	2.3	3.3	2.3	1.7	1	0.7	0.3	0.3	0	0	0	0
0	0.3	0	0	0	0	0	0	0	0	0.3	0.3	0.3	0	0	0.3	0.7	0.7	0.3	0	0	0
0	0	0	0	0	0	0	0	0	0	0	0	0	0	0.7	1.7	2	1.7	1	0.3	0	0
0	0	0	0	0	0	0	0	0.3	0	0	0	0	0	1.3	3	3	2	1	0	0	0
0	0	0	0	0	0	0	0	0	0	0	0.3	0	0.3	1.3	2	2.3	1	0.3	0	0	0
0	0	0	0	0	0	0	0	0	0	0	0	0	0	0.3	0.3	0.3	0	0	0	0	0
0	0	0	0	0	0	0	0	0	0	0	0	0	0	0	0	0	0	0	0	0	0
0	0	0	0	0	0	0	0	0	0	0	0	0	0	0	0	0	0	0	0	0	0
0	0	0	0	0	0	0	0	0	0	0	0	0	0	0	0	0	0	0	0	0	0
Frame 30 (60.00 ms)
0	0	0	0	0	0	0	0	0	0	0	0	0	0	0	0	0	0	0	0	0	0
0	0	0	0	0	0	0	0	0.7	1.3	1.7	1.7	1	0	0	0	0	0	0	0	0	0
0	0	0	0	0	0	0.3	1.7	4	8	10	10.7	6.3	1.7	0	0	0	0	0	0	0	0
0	0	0	0	0	0.7	3	6.7	8	11.3	13	14.7	13.7	7.7	1.3	0	0	0	0	0	0	0
0	0	0	0	0.3	3	6.7	9.7	8	9.3	9.7	10.7	12.3	12.7	3.3	0.3	0	0	0	0	0	0
0	0	0	0	1.3	5	8	11	10.3	10	9.7	12.3	15.3	13	3.7	0.3	0	0	0	0	0	0
0	0	0	0.3	2.3	7.7	9	10	11.7	11.3	13.7	15.3	17.7	13.3	3.3	0.3	0	0	0	0	0	0
0	0	0	0.3	2.3	9	12	13.3	13	14.7	15.3	13	11.7	7.7	1.3	0	0	0	0	0	0	0
0	0	0	0	2	8.3	12.3	14	13.3	16	15.3	11.3	7	3	0.3	0	0	0	0	0	0	0
0	0	0	0	1	5.3	8.7	9.7	9.3	10	9.7	8.7	5.3	1	0	0	0	0	0	0	0	0
0	0	0	0	0.3	3	6.3	7	6.3	5	5	4	1.7	0.3	0	0	0	0	0	0	0	0
0	0	0	0	0.3	2	4.3	5.3	4.7	3.3	2.3	1	0.3	0	0	0	0	0	0	0	0	0
0	0	0	0.3	1.3	3	4.7	5	4.3	1.7	0.3	0	0	0	0	0	0	0	0	0	0	0
0	0	0	1	3.7	5	5	4	2	0.3	0	0	0	0	0	0	0	0	0	0	0	0
0	0	0.3	2.7	6.7	6.7	6	4.7	1.3	0	0	0	0	0	0	0	0	0	0	0	0	0
0	0	0.7	4.7	7.3	8	5.7	3.7	1.3	0.3	0	0	0	0	0	0	0	0	0	0	0	0
0	0	1	5.3	6.7	6.3	4.7	2.7	1	0	0	0	0	0	0	0	0	0	0	0	0	0
0	0	1.3	5.7	5.7	5.3	3.7	1.7	0.3	0	0	0	0	0	0	0	0	0	0	0	0	0
0	0.3	2.3	6.7	6.3	4.3	3	1.3	0.7	0.3	0	0	0	0	0	0	0	0	0	0	0	0
0	1	5.3	8.3	6	4.7	4.7	3.7	2.7	1.7	0.3	0	0	0	0	0	0	0	0	0	0	0
0	2	9.7	11.3	8	7.3	8	7	6.7	5.3	2	0.7	0.3	0.3	0.7	0.3	0	0	0	0	0	0
0	1.7	7	8	7.7	7.7	9.3	7.7	7	7.3	5.7	3.3	2.3	2.7	3.3	2.3	1.3	0.3	0	0	0	0
0	1.3	4.7	5	6	6.7	10.3	10.7	11	8.3	9	9	8	7.3	7.3	5.7	6	3.3	0.7	0	0	0
0	1	4	4	5	6.3	10	15.7	22.3	15.3	15	18	17.3	14	11.3	9.7	11	9.7	3.7	0.3	0	0
0	0	0.7	1	3	5.3	9.3	12.3	14.7	14.7	18.7	21	19.3	16	10.3	8.3	9	8.7	5	0.7	0	0
0.3	1.3	0.7	0.3	0.7	2	5.7	8	8.7	9.7	11.7	14.3	14.3	11.7	8	7	6.7	6.3	3.7	0.7	0	0
1.3	6	3	0.3	0	0.3	1	2.3	3.3	4.7	7.7	11	9.7	7	5.3	4.3	3	2.3	0.7	0	0	0
0.7	3	1.3	0	0	0	0	0.3	0.3	1	2.3	3.7	3	1.7	1	0.7	0.7	0.7	0	0	0	0
0	0.3	0	0	0	0	0	0	0	0	0.3	0.3	0.3	0	0	0.3	0.7	0.7	0.3	0	0	0
0	0	0	0	0	0	0	0	0	0	0	0	0	0	1	2	2.7	2.3	1.7	0.3	0	0
0	0	0	0	0	0	0	0	0.3	0	0	0	0	0.3	2	4	4	3	1.7	0.3	0	0
0	0	0	0	0	0	0	0	0	0	0	0.3	0.3	0.3	1.7	3	3.7	1.7	0.3	0	0	0
0	0	0	0	0	0	0	0	0	0	0	0	0	0	0.3	0.3	0.7	0.3	0	0	0	0
0	0	0	0	0	0	0	0	0	0	0	0	0	0	0	0	0	0	0	0	0	0
0	0	0	0	0	0	0	0	0	0	0	0	0	0	0	0	0	0	0	0	0	0
0	0	0	0	0	0	0	0	0	0	0	0	0	0	0	0	0	0	0	0	0	0
Frame 31 (62.00 ms)
0	0	0	0	0	0	0	0	0	0	0	0	0	0	0	0	0	0	0	0	0	0
0	0	0	0	0	0	0	0	0.3	1.3	1.7	1.7	1	0	0	0	0	0	0	0	0	0
0	0	0	0	0	0	0.3	1.3	3.7	7.7	9.7	10.3	6.3	1.7	0.3	0	0	0	0	0	0	0
0	0	0	0	0	0.7	2.7	6.3	7.7	11	12.7	14.7	13.7	7.7	1.3	0	0	0	0	0	0	0
0	0	0	0	0.3	2.3	6.3	9.3	7.7	9	9.7	10.3	12.3	13	3.7	0.3	0	0	0	0	0	0
0	0	0	0	1	4.7	7.7	10.7	10	10	9.3	12	15.3	13	4	0.3	0	0	0	0	0	0
0	0	0	0.3	2	7.3	9	10	11.3	11.3	13.3	15	17.7	13.3	3.7	0.3	0	0	0	0	0	0
0	0	0	0	2	8.7	12	13	13	14.7	15.3	13	11.7	7.7	1.7	0	0	0	0	0	0	0
0	0	0	0	1.7	8	12.3	13.7	13	16	15.3	11.3	7.3	3.3	0.3	0	0	0	0	0	0	0
0	0	0	0	1	5	8.7	9.3	9	10	10	9	5.7	1.3	0	0	0	0	0	0	0	0
0	0	0	0	0.3	2.7	6.3	7	6.3	5	5	4.3	1.7	0.3	0	0	0	0	0	0	0	0
0	0	0	0	0.3	2	4.3	5.3	4.7	3.7	2.3	1	0.3	0	0	0	0	0	0	0	0	0
0	0	0	0.3	1.3	3	4.7	5	4.3	2	0.7	0	0	0	0	0	0	0	0	0	0	0
0	0	0	1	3.3	5	5	4	2.3	0.3	0	0	0	0	0	0	0	0	0	0	0	0
0	0	0.3	2.7	6.7	6.7	6	4.7	1.7	0.3	0	0	0	0	0	0	0	0	0	0	0	0
0	0	0.7	4.7	7.3	8	5.7	4	1.7	0.3	0	0	0	0	0	0	0	0	0	0	0	0
0	0	1	5.3	6.7	6.3	5	3.3	1	0	0	0	0	0	0	0	0	0	0	0	0	0
0	0	1.3	5.7	5.7	5.3	3.7	1.7	0.3	0	0	0	0	0	0	0	0	0	0	0	0	0
0	0.3	2.3	6.7	6.3	4.3	3	1.3	1	0.3	0	0	0	0	0	0	0	0	0	0	0	0
0	1	5.3	8.3	6	4.7	4.7	3.7	3	1.7	0.3	0	0	0	0	0	0	0	0	0	0	0
0	2	10	11.3	8	7.3	8	7	6.7	5.7	2.3	0.7	0.3	0.3	0.7	0.3	0	0	0	0	0	0
0	1.7	7.3	8	7.7	7.7	9.3	7.7	7	7.3	6	3.7	2.7	3	4	2.7	1.7	0.7	0	0	0	0
0	1.3	4.7	5	6	6.7	10.3	11	11.3	9	9.7	9.7	8.7	8.3	8	6.7	6.7	4	1	0	0	0
0	1	4	4	5	6.7	10	16	22.7	16	15.7	18.7	18	15.3	12.7	10.7	12	10.7	4	0.7	0	0
0	0	0.7	1	3.3	6	10	12.7	15	15	19	21.3	20.3	17.3	11.3	9	9.7	9.3	5.7	1	0	0
0.3	1.3	1	0.3	0.7	2	6	8.3	9	10	12	14.7	15	12.7	8.7	7.7	7	7	4	0.7	0	0
1.3	6.3	3.3	0.3	0	0.3	1	2.3	3.3	5	8	11.3	10	7.7	6	4.7	3.3	2.7	1	0	0	0
0.7	3.3	1.3	0.3	0	0	0	0.3	0.3	1	2.7	4.3	3.3	2	1	1	0.7	0.7	0	0	0	0
0	0.3	0	0	0	0	0	0	0	0	0.3	0.7	0.3	0.3	0	0.3	1	1.3	0.7	0	0	0
0	0	0	0	0	0	0	0	0	0	0	0	0	0	1	2.3	3.7	3.3	2.3	0.3	0	0
0	0	0	0	0	0	0	0	0.3	0	0	0	0	0.3	2.3	5	5	4	2.3	0.3	0	0
0	0	0	0	0	0	0	0	0	0	0.3	0.3	0.3	0.3	2.3	3.7	4.7	2.3	0.7	0	0	0
0	0	0	0	0	0	0	0	0	0	0	0	0	0	0.3	0.7	1	0.3	0	0	0	0
0	0	0	0	0	0	0	0	0	0	0	0	0	0	0	0	0	0	0	0	0	0
0	0	0	0	0	0	0	0	0	0	0	0	0	0	0	0	0	0	0	0	0	0
0	0	0	0	0	0	0	0	0	0	0	0	0	0	0	0	0	0	0	0	0	0
Frame 32 (64.00 ms)
0	0	0	0	0	0	0	0	0	0	0	0	0	0	0	0	0	0	0	0	0	0
0	0	0	0	0	0	0	0	0.3	1.3	1.7	1.7	1	0	0	0	0	0	0	0	0	0
0	0	0	0	0	0	0.3	1.3	3.3	7.3	9.3	10	6.3	1.7	0.3	0	0	0	0	0	0	0
0	0	0	0	0	0.3	2.3	6	7.3	10.3	12.3	14.3	13	7.7	1.3	0	0	0	0	0	0	0
0	0	0	0	0.3	2	5.7	9	7.7	8.7	9.3	10	12.3	13	3.7	0.3	0	0	0	0	0	0
0	0	0	0	0.7	4	7.3	10	9.7	9.7	9.3	12	15.3	13.3	4.3	0.3	0	0	0	0	0	0
0	0	0	0	1.7	7	8.3	9.7	11	11.3	13.3	15	17.7	13.7	4	0.3	0	0	0	0	0	0
0	0	0	0	2	8.3	11.7	13	12.7	14.3	15	13	12	8	1.7	0	0	0	0	0	0	0
0	0	0	0	1.7	7.7	12	13.7	13	16	15.7	11.3	7.3	3.7	0.7	0	0	0	0	0	0	0
0	0	0	0	0.7	5	8.3	9.3	9	10.3	10	9	5.7	1.3	0	0	0	0	0	0	0	0
0	0	0	0	0.3	2.7	6.3	7	6.3	5.3	5.3	4.3	2	0.3	0	0	0	0	0	0	0	0
0	0	0	0	0.3	2	4.3	5.3	4.7	3.7	2.7	1.3	0.3	0	0	0	0	0	0	0	0	0
0	0	0	0	1	3	4.7	5.3	4.3	2	0.7	0.3	0	0	0	0	0	0	0	0	0	0
0	0	0	1	3.3	5	5	4.3	2.3	0.7	0	0	0	0	0	0	0	0	0	0	0	0
0	0	0.3	2.3	6.3	6.7	6	5	2	0.3	0	0	0	0	0	0	0	0	0	0	0	0
0	0	0.7	4	7.3	8	5.7	4	1.7	0.3	0	0	0	0	0	0	0	0	0	0	0	0
0	0	1	5	6.7	6.3	5	3.3	1.3	0	0	0	0	0	0	0	0	0	0	0	0	0
0	0	1.3	5.7	5.7	5.3	3.7	1.7	0.7	0	0	0	0	0	0	0	0	0	0	0	0	0
0	0.3	2.3	6.7	6.3	4.3	3	1.3	1.3	0.7	0	0	0	0	0	0	0	0	0	0	0	0
0	1	5.3	8.3	6	4.7	4.7	3.7	3	2	0.3	0	0	0	0	0	0	0	0	0	0	0
0	2	10	11.3	8.3	7.3	8	7	7	6	2.7	0.7	0.3	0.3	0.7	0.3	0.3	0	0	0	0	0
0	1.7	7	8	8	7.7	9.7	8	7.3	7.7	6.3	4	3	3.3	4.3	3	1.7	0.7	0	0	0	0
0	1	4.7	5	6	6.7	10.3	11	11.3	9	9.7	10	9	9	9	7.3	7.3	4.7	1.3	0	0	0
0	0.7	4	4	5.3	6.7	10.3	16.3	23	16.3	16	19.3	19	16.7	13.7	11.7	13	11.7	5	0.7	0	0
0	0	0.7	1	3.3	6	10	12.7	15.3	15.3	20	22.7	21.3	18.3	12.3	10	10.7	10.3	6.7	1	0	0
0.3	1.3	1	0.3	0.7	2	6.3	8.7	9	10	12.7	15.7	15.7	13.3	9.3	8.3	7.7	7.7	4.7	1	0	0
1.3	6.3	3.3	0.3	0	0.3	1	2.3	3.7	5	8.3	12	10.7	8.3	6.7	5	3.7	3	1.3	0.3	0	0
0.7	3	1.3	0.3	0	0	0	0.3	0.7	1.3	3	4.7	3.7	2	1.3	1	1	1	0.3	0	0	0
0	0.3	0	0	0	0	0	0	0	0	0.3	0.7	0.3	0.3	0.3	0.7	1.3	1.7	1	0	0	0
0	0	0	0	0	0	0	0	0	0	0	0	0	0.3	1.3	3	4.3	4.3	3	0.7	0	0
0	0	0	0	0	0	0	0.3	0.7	0	0	0	0	0.3	3	6	6.3	5	3	0.7	0	0
0	0	0	0	0	0	0	0	0	0	0.3	0.7	0.3	0.7	2.7	4.7	6	3.3	1	0	0	0
0	0	0	0	0	0	0	0	0	0	0	0.3	0	0	0.7	0.7	1.3	0.7	0	0	0	0
0	0	0	0	0	0	0	0	0	0	0	0	0	0	0	0	0	0	0	0	0	0
0	0	0	0	0	0	0	0	0	0	0	0	0	0	0	0	0	0	0	0	0	0
0	0	0	0	0	0	0	0	0	0	0	0	0	0	0	0	0	0	0	0	0	0
Frame 33 (66.00 ms)
0	0	0	0	0	0	0	0	0	0	0	0	0	0	0	0	0	0	0	0	0	0
0	0	0	0	0	0	0	0	0.3	1	1.7	1.7	1	0	0	0	0	0	0	0	0	0
0	0	0	0	0	0	0.3	1	3	7	9	9.7	6.3	1.7	0.3	0	0	0	0	0	0	0
0	0	0	0	0	0.3	2	5.3	7	10.3	12	14	13	8	1.7	0	0	0	0	0	0	0
0	0	0	0	0.3	1.7	5.3	8.3	7.3	8.7	9	9.7	12	13.3	4	0.3	0	0	0	0	0	0
0	0	0	0	0.7	3.7	7	9.7	9.7	9.7	9	11.7	15.3	13.7	4.7	0.7	0	0	0	0	0	0
0	0	0	0	1.7	6.7	8.3	9.3	11	11	13	14.3	17.7	14.3	4.3	0.3	0	0	0	0	0	0
0	0	0	0	1.7	8	11.3	12.3	12.7	14.3	15	12.7	11.7	8.3	2	0	0	0	0	0	0	0
0	0	0	0	1.3	7.3	11.7	13.3	13	16	15.3	11.3	7.7	4	0.7	0	0	0	0	0	0	0
0	0	0	0	0.7	4.3	8.3	9.3	9	10.3	10	9	6.3	1.7	0	0	0	0	0	0	0	0
0	0	0	0	0.3	2.3	6.3	7	6.3	5.3	5.3	4.7	2	0.3	0	0	0	0	0	0	0	0
0	0	0	0	0.3	2	4.3	5.3	4.7	3.7	2.7	1.3	0.3	0	0	0	0	0	0	0	0	0
0	0	0	0	1	3	5	5.3	4.7	2.3	0.7	0.3	0	0	0	0	0	0	0	0	0	0
0	0	0	0.7	3.3	5	5.3	4.7	2.7	0.7	0	0	0	0	0	0	0	0	0	0	0	0
0	0	0.3	2	6.3	6.7	6	5	2	0.3	0	0	0	0	0	0	0	0	0	0	0	0
0	0	0.7	4	7.3	8	5.7	4.3	2	0.3	0	0	0	0	0	0	0	0	0	0	0	0
0	0	1	5	6.7	6.3	5	3.7	1.3	0.3	0	0	0	0	0	0	0	0	0	0	0	0
0	0	1	5.3	5.7	5.3	3.7	2	0.7	0	0	0	0	0	0	0	0	0	0	0	0	0
0	0.3	2.3	6.7	6.3	4.3	3	1.7	1.3	0.7	0	0	0	0	0	0	0	0	0	0	0	0
0	1	5.3	8.3	6	4.7	4.7	3.7	3.3	2	0.7	0	0	0	0	0	0	0	0	0	0	0
0	2	10	11.3	8.3	7.3	8	7	7	6.3	2.7	1	0.3	0.3	0.7	0.3	0.3	0	0	0	0	0
0	1.7	7	8	7.7	7.7	9.7	8	7.3	7.7	6.7	4.7	3.3	3.7	4.7	3.3	2	0.7	0	0	0	0
0	1	4.7	5	6	6.7	10.7	11.3	11.7	9.3	10.3	10.7	9.7	9.7	9.7	8	8	5.3	1.3	0	0	0
0	0.7	4	4	5	6.7	10.7	16.7	23.3	16.7	16.7	20	19.7	17.7	14.7	12.7	14	12.7	5.3	0.7	0	0
0	0	0.7	1	3.3	6	10.3	13	15.3	15.7	20.3	23.3	22.3	19.3	13.3	11	11.3	11.3	7	1.3	0	0
0.3	1.3	1	0.3	0.7	2	6.3	8.7	9.3	10.7	13.3	16.3	16.3	14.3	10	9	8.3	8.3	5	1	0	0
1.3	6.3	3.3	0.3	0	0.3	1.3	2.7	4	5.3	8.7	12.7	11.3	8.7	7	5.7	4	3.3	1.3	0.3	0	0
0.7	3	1.3	0.3	0	0	0	0.3	0.7	1.3	3.3	5	3.7	2.3	1.3	1	1	1	0.3	0	0	0
0	0.3	0	0	0	0	0	0	0	0	0.3	0.7	0.3	0.3	0.3	0.7	1.7	2	1	0.3	0	0
0	0	0	0	0	0.3	0	0	0	0	0	0	0	0.3	1.3	3.7	5.3	5	4	1	0	0
0	0	0	0	0	0	0	0.3	0.7	0.3	0	0.3	0	0.7	3.3	6.7	7.3	6.3	4	0.7	0	0
0	0	0	0	0	0	0	0	0	0	0.7	1	0.3	0.7	3	5.3	7	4	1	0	0	0
0	0	0	0	0	0	0	0	0	0	0.3	0.7	0.3	0	0.7	1	1.3	0.7	0	0	0	0
0	0	0	0	0	0	0	0	0	0	0	0	0	0	0	0	0	0	0	0	0	0
0	0	0	0	0	0	0	0	0	0	0	0	0	0	0	0	0	0	0	0	0	0
0	0	0	0	0	0	0	0	0	0	0	0	0	0	0	0	0	0	0	0	0	0
Frame 34 (68.00 ms)
0	0	0	0	0	0	0	0	0	0	0	0	0	0	0	0	0	0	0	0	0	0
0	0	0	0	0	0	0	0	0.3	1	1.3	1.7	1	0	0	0	0	0	0	0	0	0
0	0	0	0	0	0	0.3	1	2.7	6.3	8.3	9.7	6.3	2	0.3	0	0	0	0	0	0	0
0	0	0	0	0	0.3	1.7	5	6.7	9.7	11.3	13.7	13	8	1.7	0	0	0	0	0	0	0
0	0	0	0	0	1.3	4.7	8	7	8.3	8.7	9.7	12	13.3	4.3	0.3	0	0	0	0	0	0
0	0	0	0	0.7	3.3	6.3	9.7	9.3	9.3	9	11.7	15.3	13.7	5	0.7	0	0	0	0	0	0
0	0	0	0	1.3	6	8	9	11	11	13	14.3	17.7	14.7	4.7	0.3	0	0	0	0	0	0
0	0	0	0	1.3	7.3	11	12.3	12.3	14.3	15	12.7	12	8.7	2	0	0	0	0	0	0	0
0	0	0	0	1	7	11.7	13.3	13	15.7	15	11.3	7.7	4	0.7	0	0	0	0	0	0	0
0	0	0	0	0.7	4.3	8.3	9.3	9	10.3	10	9.3	6.7	1.7	0	0	0	0	0	0	0	0
0	0	0	0	0.3	2.3	6	7	6.7	5.3	5.3	5	2.3	0.3	0	0	0	0	0	0	0	0
0	0	0	0	0.3	2	4.3	5.3	5	4	2.7	1.3	0.3	0	0	0	0	0	0	0	0	0
0	0	0	0	1	3	5	5.3	5	2.7	1	0.3	0	0	0	0	0	0	0	0	0	0
0	0	0	0.7	3	5	5.3	4.7	2.7	0.7	0	0	0	0	0	0	0	0	0	0	0	0
0	0	0.3	2	6.3	6.7	6.3	5.3	2.3	0.3	0	0	0	0	0	0	0	0	0	0	0	0
0	0	0.7	3.7	7.3	8	6	4.7	2	0.3	0	0	0	0	0	0	0	0	0	0	0	0
0	0	0.7	4.7	6.7	6.3	5	4	1.7	0.3	0	0	0	0	0	0	0	0	0	0	0	0
0	0	1	5.3	5.7	5.3	4	2.3	1	0.3	0	0	0	0	0	0	0	0	0	0	0	0
0	0.3	2	6.7	6.3	4.3	3	2	1.7	1	0	0	0	0	0	0	0	0	0	0	0	0
0	0.7	5	8.3	6	4.7	4.7	4	3.7	2.3	0.7	0	0	0	0	0	0	0	0	0	0	0
0	2	9.7	11.3	8.3	7.7	8	7	7	6.3	2.7	1	0.7	0.7	1	0.7	0.3	0	0	0	0	0
0	1.7	7	8	8	8	9.7	8	7.3	8	6.7	5	4	4.3	5.3	3.7	2.3	1	0	0	0	0
0	1	4.7	5	6	7	10.7	11.3	12	9.3	10.3	10.7	10.3	10.3	10.3	8.7	8.7	5.7	1.7	0	0	0
0	0.7	4	4	5.3	7	10.7	17	24	17	16.7	20.7	20.7	19	16	13.7	15	13.7	6	1	0	0
0	0	0.7	1	3.3	6	10.3	13	15.7	15.7	20.7	24	23.3	20.7	14.3	12.3	12.3	12.3	8	1.7	0	0
0.3	1.3	1	0.3	0.7	2.3	6.3	9	9.7	10.7	13.3	17	17.3	15.3	10.7	9.7	9	9	6	1.3	0	0
1.3	6.3	3.3	0.3	0	0.3	1.3	2.7	4	5.7	9	13	11.7	9.3	7.7	6	4.3	3.7	1.7	0.3	0	0
0.7	3	1.3	0.3	0	0	0	0.3	0.7	1.3	3.3	5	4	2.7	1.7	1	1	1.3	0.7	0	0	0
0	0.3	0	0	0	0	0	0	0	0	0.3	0.7	0.3	0.3	0.3	0.7	2	2.3	1.3	0.3	0	0
0	0	0	0	0	0.3	0	0	0	0	0	0	0	0.3	1.7	4	6.3	6	5	1	0	0
0	0	0	0	0	0	0	0.3	0.7	0.3	0	0.3	0	0.7	3.7	7.7	8.7	7.3	4.7	1	0	0
0	0	0	0	0	0	0	0	0	0	0.7	1	0.7	0.7	3.7	6	8	4.7	1.7	0.3	0	0
0	0	0	0	0	0	0	0	0	0	0.3	0.7	0.3	0	0.7	1	1.7	1	0	0	0	0
0	0	0	0	0	0	0	0	0	0	0	0	0	0	0	0	0	0	0	0	0	0
0	0	0	0	0	0	0	0	0	0	0	0	0	0	0	0	0	0	0	0	0	0
0	0	0	0	0	0	0	0	0	0	0	0	0	0	0	0	0	0	0	0	0	0
Frame 35 (70.00 ms)
0	0	0	0	0	0	0	0	0	0	0	0	0	0	0	0	0	0	0	0	0	0
0	0	0	0	0	0	0	0	0.3	1	1.3	1.7	1	0	0	0	0	0	0	0	0	0
0	0	0	0	0	0	0.3	1	2.7	6.3	8.3	9.3	6.3	2	0.3	0	0	0	0	0	0	0
0	0	0	0	0	0.3	1.7	5	6.7	9.7	11.3	13.3	13	8.3	1.7	0	0	0	0	0	0	0
0	0	0	0	0	1.3	4.7	8	7	8.3	8.7	9.7	12	13.7	4.7	0.3	0	0	0	0	0	0
0	0	0	0	0.3	3	6.3	9.7	9.3	9	8.7	11.7	15.3	14	5.3	0.7	0	0	0	0	0	0
0	0	0	0	1.3	5.7	7.7	9	10.7	10.7	13	14.3	17.7	15	5	0.7	0	0	0	0	0	0
0	0	0	0	1.3	7	10.7	12	12.3	14	14.7	12.7	12	9	2	0	0	0	0	0	0	0
0	0	0	0	1	6.3	11.3	13	12.7	15.7	15	11.3	8	4.3	0.7	0	0	0	0	0	0	0
0	0	0	0	0.7	3.7	8	9	9	10	9.7	9.3	7	1.7	0	0	0	0	0	0	0	0
0	0	0	0	0.3	2	6	7	6.7	5.3	5.3	5	2.7	0.3	0	0	0	0	0	0	0	0
0	0	0	0	0.3	1.7	4.3	5.3	5	4	3	1.7	0.3	0	0	0	0	0	0	0	0	0
0	0	0	0	1	3	5	5.3	5	2.7	1	0.3	0	0	0	0	0	0	0	0	0	0
0	0	0	0.7	3	4.7	5.3	4.7	2.7	0.7	0	0	0	0	0	0	0	0	0	0	0	0
0	0	0	1.7	6.3	6.7	6.3	5.3	2.3	0.3	0	0	0	0	0	0	0	0	0	0	0	0
0	0	0.3	3.3	7	8	6	4.7	2.3	0.3	0	0	0	0	0	0	0	0	0	0	0	0
0	0	0.7	4.7	6.3	6.3	5	4	2	0.3	0	0	0	0	0	0	0	0	0	0	0	0
0	0	1	5.3	5.7	5.3	4	2.7	1.3	0.3	0	0	0	0	0	0	0	0	0	0	0	0
0	0.3	2	6.7	6.3	4.3	3	2	2	1	0	0	0	0	0	0	0	0	0	0	0	0
0	0.7	5	8.3	6	4.7	4.7	4	3.7	2.7	0.7	0	0	0	0	0	0	0	0	0	0	0
0	2	9.7	11.3	8.3	7.3	8	7	7.3	6.7	3	1	0.7	0.7	1	0.7	0.3	0	0	0	0	0
0	1.7	7	8	8	8	9.3	8	7.3	8	7	5.3	4.3	4.7	5.7	4	2.7	1	0	0	0	0
0	1	4.7	5	6	7	10.7	11.3	12	9.7	10.7	11.3	11	11	11.3	9	9	6.3	2	0.3	0	0
0	0.7	4	4	5.3	7	10.7	17	24	17.3	17.3	21.3	21.7	20	17	14.3	16	15	7	1.3	0	0
0	0	0.7	1	3.3	6	10.3	13	16	16	21	24.7	24.3	21.7	15.3	13	13	13.3	8.7	1.7	0	0
0.3	1.3	1	0.3	0.7	2.3	6.3	9	9.7	10.7	13.7	17.3	17.7	16	11.3	10.7	9.7	9.7	6.3	1.3	0	0
1.3	6.3	3.3	0.3	0	0.3	1.3	2.7	4	5.7	9.3	13.7	12.3	9.7	8	6.3	4.7	4	2	0.3	0	0
0.7	2.7	1.3	0.3	0	0	0	0.3	0.7	1.7	3.7	5.3	4.3	2.7	1.7	1.3	1.3	1.3	0.7	0	0	0
0	0.3	0	0	0	0	0	0	0	0	0.3	0.7	0.3	0.3	0.3	1	2.3	2.7	1.7	0.3	0	0
0	0	0	0	0	0.3	0	0	0	0	0	0	0	0.3	1.7	4.7	7.3	7	6	1.3	0	0
0	0	0	0	0	0	0	0.3	0.7	0.3	0.3	0.3	0.3	0.7	4	8.3	9.7	8.3	5.7	1	0	0
0	0	0	0	0	0	0	0	0	0.3	0.7	1.3	1	0.7	4	6.7	9.3	5.7	1.7	0.3	0	0
0	0	0	0	0	0	0	0	0	0	0.3	1	0.3	0	0.7	1.3	2	1	0.3	0	0	0
0	0	0	0	0	0	0	0	0	0	0	0	0	0	0	0	0	0	0	0	0	0
0	0	0	0	0	0	0	0	0	0	0	0	0	0	0	0	0	0	0	0	0	0
0	0	0	0	0	0	0	0	0	0	0	0	0	0	0	0	0	0	0	0	0	0
Frame 36 (72.00 ms)
0	0	0	0	0	0	0	0	0	0	0	0	0	0	0	0	0	0	0	0	0	0
0	0	0	0	0	0	0	0	0.7	1	1.3	1.7	1	0	0	0	0	0	0	0	0	0
0	0	0	0	0	0	0.3	1.3	3.7	6	8	9.3	6.3	2	0.3	0	0	0	0	0	0	0
0	0	0	0	0	0.3	1.3	4.7	6.7	9.3	11	13	12.7	8.3	2	0	0	0	0	0	0	0
0	0	0	0	0	1	4.3	7.7	7	8	8.3	9.7	11.7	13.7	4.7	0.3	0	0	0	0	0	0
0	0	0	0	0.3	2.7	6	9.3	9	9	8.7	11.7	15	14	5.3	0.7	0	0	0	0	0	0
0	0	0	0	1	5.7	7.7	9	10.7	10.7	12.7	14.3	17.7	15	5.3	0.7	0	0	0	0	0	0
0	0	0	0	1	6.7	10.7	12	12.3	14	14.7	12.7	12	9	2.3	0	0	0	0	0	0	0
0	0	0	0	1	6	11	13	12.7	15.3	15	11.3	8	4.7	0.7	0	0	0	0	0	0	0
0	0	0	0	0.3	3.3	7.7	9	8.7	10	9.7	9.3	7	2	0.3	0	0	0	0	0	0	0
0	0	0	0	0.3	2	6	7	6.7	5.3	5.3	5.3	3	0.7	0	0	0	0	0	0	0	0
0	0	0	0	0.3	1.7	4.3	5.3	5	4.3	3	1.7	0.3	0	0	0	0	0	0	0	0	0
0	0	0	0	0.7	3	5	5.3	5	3	1	0.3	0	0	0	0	0	0	0	0	0	0
0	0	0	0.3	2.7	4.7	5.3	5	3	1	0.3	0	0	0	0	0	0	0	0	0	0	0
0	0	0	1.7	6	6.7	6.3	5.7	2.7	0.3	0	0	0	0	0	0	0	0	0	0	0	0
0	0	0.3	3	7	8	6	4.7	2.3	0.3	0	0	0	0	0	0	0	0	0	0	0	0
0	0	0.7	4.3	6.3	6.3	5	4	2	0.3	0	0	0	0	0	0	0	0	0	0	0	0
0	0	1	5	5.7	5.3	4	2.7	1.7	0.3	0	0	0	0	0	0	0	0	0	0	0	0
0	0.3	2	6.3	6.3	4.3	3	2	2.3	1.3	0.3	0	0	0	0	0	0	0	0	0	0	0
0	0.7	5	8.3	6	4.7	4.7	4	4	3	0.7	0	0	0	0	0	0	0	0	0	0	0
0	2	9.7	11.3	8.3	7.3	8	7	7.3	6.7	3.3	1	0.7	0.7	1	0.7	0.3	0	0	0	0	0
0	1.7	7	8	8	8	9.3	8	7.3	8	7	5.7	4.7	5	6.3	4.7	2.7	1	0.3	0	0	0
0	1	4.7	5	6	7	10.7	11.7	12	9.7	10.7	11.7	11.3	11.7	12	10	9.7	6.7	2	0.3	0	0
0	0.7	4	4	5.3	7	10.7	17.3	24.3	17.3	17.3	21.7	22.3	21	18	15.3	17	15.7	7.7	1.3	0	0
0	0	0.7	1	3.3	6	10.3	13.3	16	16	21.3	25.3	25	22.7	16	14	14	14.3	9.7	2	0	0
0.3	1.3	1	0.3	0.7	2.3	6.3	9	9.7	11	13.7	17.7	18.7	17	12	11.3	10	10.3	7	1.7	0	0
1.3	6.3	3.3	0.3	0	0.3	1.3	2.7	4	5.7	9.3	14	12.7	10.3	8.3	6.7	5	4.3	2.3	0.3	0	0
0.7	2.7	1.3	0.3	0	0	0	0.3	0.7	1.7	3.7	5.3	4.3	3	2	1.3	1.3	1.3	0.7	0	0	0
0	0.3	0	0	0	0	0	0	0	0	0.3	0.7	0.7	0.3	0.3	1	2.7	3	2	0.3	0	0
0	0	0	0	0	0.3	0	0	0	0	0	0	0	0.3	2	5	8	8.3	7	1.7	0	0
0	0	0	0	0	0	0	0.3	0.7	0.3	0.3	0.3	0.3	0.7	4.3	9.3	11	9.7	6.7	1.3	0	0
0	0	0	0	0	0	0	0	0	0.3	0.7	1.7	1	1	4.3	7.3	10.7	6.7	2.3	0.3	0	0
0	0	0	0	0	0	0	0	0	0	0.3	1.3	0.7	0.3	0.7	1.3	2.3	1.3	0.3	0	0	0
0	0	0	0	0	0	0	0	0	0	0	0.3	0	0	0	0	0	0	0	0	0	0
0	0	0	0	0	0	0	0	0	0	0	0	0	0	0	0	0	0	0	0	0	0
0	0	0	0	0	0	0	0	0	0	0	0	0	0	0	0	0	0	0	0	0	0
Frame 37 (74.00 ms)
0	0	0	0	0	0	0	0	0	0	0	0	0	0	0	0	0	0	0	0	0	0
0	0	0	0	0	0	0	0	0.7	1	1.3	1.7	1	0	0	0	0	0	0	0	0	0
0	0	0	0	0	0	0	1	3.7	6	8	9	6.3	2	0.3	0	0	0	0	0	0	0
0	0	0	0	0	0.3	1.3	4.7	6.7	9.3	11	12.7	12.7	8.3	2	0	0	0	0	0	0	0
0	0	0	0	0	1	4.3	7.3	6.7	8	8.3	9.3	11.7	13.7	5	0.7	0	0	0	0	0	0
0	0	0	0	0.3	2.3	6	9	8.7	8.7	8.7	11.3	14.7	14	5.7	0.7	0	0	0	0	0	0
0	0	0	0	1	5.3	7.3	8.7	10.3	10.7	12.7	14	15.7	14.7	5.7	0.7	0	0	0	0	0	0
0	0	0	0	1	6.3	10.3	12	12	14	14.7	12.7	11.7	9	2.3	0.3	0	0	0	0	0	0
0	0	0	0	0.7	5.3	11	13	12.7	15.3	15	11.3	8.3	4.7	1	0	0	0	0	0	0	0
0	0	0	0	0.3	3	7.7	9	8.7	10	9.7	9.7	7.3	2	0.3	0	0	0	0	0	0	0
0	0	0	0	0	1.7	6	7	6.3	5.3	5.3	5.3	3	0.7	0	0	0	0	0	0	0	0
0	0	0	0	0.3	1.7	4.3	5.3	5	4.3	3	1.7	0.7	0	0	0	0	0	0	0	0	0
0	0	0	0	0.7	3	5	5.3	5.3	3	1	0.3	0	0	0	0	0	0	0	0	0	0
0	0	0	0.3	2.3	4.7	5.3	5	3.3	1	0.3	0	0	0	0	0	0	0	0	0	0	0
0	0	0	1.3	5.7	6.7	6.3	5.7	2.7	0.3	0	0	0	0	0	0	0	0	0	0	0	0
0	0	0.3	3	7	8	6	4.7	2.7	0.3	0	0	0	0	0	0	0	0	0	0	0	0
0	0	0.7	4	6.3	6.3	5	4.3	2.3	0.3	0	0	0	0	0	0	0	0	0	0	0	0
0	0	1	4.7	5.7	5.3	4	3	1.7	0.3	0	0	0	0	0	0	0	0	0	0	0	0
0	0	2	6.3	6.3	4.3	3	2	2.7	1.3	0.3	0	0	0	0	0	0	0	0	0	0	0
0	0.7	4.7	8	6	4.7	4.7	4	4.3	3	0.7	0	0	0	0	0	0	0	0	0	0	0
0	2	9.3	11	8.3	7.3	8	7	7.3	7	3.3	1.3	0.7	0.7	1	0.7	0.3	0	0	0	0	0
0	1.3	7	8	8	8	9.3	8	7.3	8	7.3	6	5	5.3	6.7	5	3	1.3	0.3	0	0	0
0	1	4.3	5	6	7	10.7	11.7	12.3	9.7	11	12	12	12.3	12.3	10.3	10	7.3	2.3	0.3	0	0
0	0.7	3.7	4	5.3	7	10.7	17.3	24.7	17.7	17.7	22	23.3	22	18.7	16	17.7	16.7	8.3	1.3	0	0
0	0.3	0.7	1	3.3	6	10.3	13.3	16	16.3	21.3	25.7	25.7	23.7	17	14.7	14.7	15.3	10.3	2.3	0	0
0.3	1.7	1	0.3	0.7	2.3	6.3	9	9.7	11	13.7	18	19	17.7	12.7	11.7	10.7	11	7.7	2.3	0.3	0
1.3	6.3	3.7	0.7	0	0.3	1.3	2.7	4	5.7	9.7	14.3	13	11	8.7	7	5.3	4.3	2.7	0.7	0	0
0.7	2.7	1.3	0.3	0	0	0	0.3	0.7	1.7	3.7	5.7	4.7	3.3	2	1.3	1.7	1.7	1	0.3	0	0
0	0.3	0	0	0	0	0	0	0	0	0.3	0.7	0.7	0.3	0.3	1	3	3.7	2.3	0.7	0	0
0	0	0	0	0	0.3	0	0	0.3	0	0	0	0	0.3	1.7	5.3	9	9.7	8	2	0	0
0	0	0	0	0	0	0	0.3	1	0.3	0.3	0.3	0.3	0.7	4.7	10	12.3	10.7	7.7	1.7	0	0
0	0	0	0	0	0	0	0	0.3	0.3	1	2	1.3	1	4.3	8	11.7	7.7	2.7	0.3	0	0
0	0	0	0	0	0	0	0	0	0	0.3	1.3	0.7	0.3	0.7	1.7	2.7	1.3	0.3	0	0	0
0	0	0	0	0	0	0	0	0	0	0	0.3	0	0	0	0	0	0	0	0	0	0
0	0	0	0	0	0	0	0	0	0	0	0	0	0	0	0	0	0	0	0	0	0
0	0	0	0	0	0	0	0	0	0	0	0	0	0	0	0	0	0	0	0	0	0
Frame 38 (76.00 ms)
0	0	0	0	0	0	0	0	0	0	0	0	0	0	0	0	0	0	0	0	0	0
0	0	0	0	0	0	0	0	0.7	1	1.3	1.7	1	0	0	0	0	0	0	0	0	0
0	0	0	0	0	0	0	1	3.7	6	7.7	9	6.3	2	0.3	0	0	0	0	0	0	0
0	0	0	0	0	0	1.3	4.3	6.3	9.3	10.7	12.7	12.7	8.7	2	0	0	0	0	0	0	0
0	0	0	0	0	1	4	7.3	6.7	8	8.3	9.3	11.7	13.7	5.3	0.7	0	0	0	0	0	0
0	0	0	0	0.3	2.3	5.7	8.7	8.7	8.7	8.7	11.3	14.7	14.3	6	0.7	0	0	0	0	0	0
0	0	0	0	1	5	7	8.7	10.3	10.7	13	14	16	15	6	0.7	0	0	0	0	0	0
0	0	0	0	1	6	10.3	11.7	12	14	14.7	12.7	11.7	9.3	2.7	0.3	0	0	0	0	0	0
0	0	0	0	0.7	5.3	11	12.7	12.3	15.3	15	11.7	8.3	5	1	0	0	0	0	0	0	0
0	0	0	0	0.3	2.7	7.7	9	8.7	10	10	10	7.3	2.3	0.3	0	0	0	0	0	0	0
0	0	0	0	0	1.7	6	7	6.3	5.3	5.7	5.7	3.3	0.7	0	0	0	0	0	0	0	0
0	0	0	0	0.3	1.7	4.3	5.3	5	4.3	3.3	2	0.7	0	0	0	0	0	0	0	0	0
0	0	0	0	0.7	3	5	5.3	5.3	3.3	1.3	0.3	0	0	0	0	0	0	0	0	0	0
0	0	0	0.3	2.3	4.7	5.3	4.7	3.3	1	0.3	0	0	0	0	0	0	0	0	0	0	0
0	0	0	1.3	5.7	6.7	6.3	5.7	3	0.3	0	0	0	0	0	0	0	0	0	0	0	0
0	0	0.3	2.7	6.7	8	6	4.7	2.7	0.3	0	0	0	0	0	0	0	0	0	0	0	0
0	0	0.7	4	6.3	6.3	5	4.3	2.7	0.3	0	0	0	0	0	0	0	0	0	0	0	0
0	0	1	4.7	5.7	5.3	4	3	2	0.3	0	0	0	0	0	0	0	0	0	0	0	0
0	0	2	6.3	6.3	4.3	3	2.3	2.7	1.7	0.3	0	0	0	0	0	0	0	0	0	0	0
0	0.7	4.7	8	6	4.7	4.7	4	4.3	3.3	1	0	0	0	0	0	0	0	0	0	0	0
0	2	9.3	11	8.3	7.7	8	7	7.3	7	3.7	1.3	0.7	1	1.3	0.7	0.3	0	0	0	0	0
0	1.3	7	7.7	8	8	9.7	7.7	7.3	8	7.3	6.3	5.3	5.7	7.3	5.3	3.3	1.3	0.3	0	0	0
0	1	4.3	5	6	7	10.7	11.7	12.3	9.7	11	12.3	12	12.7	13.3	11	10.7	7.7	2.7	0.3	0	0
0	0.7	3.7	4	5.3	7	10.7	17.3	24.7	18	17.7	22.3	23.7	23	20	17	18.3	17.7	9	1.7	0	0
0	0.3	0.7	1	3.3	6	10	13	16	16.3	21.7	26	25.7	24.3	18	15.3	15	16	11.3	2.7	0.3	0
0.3	1.7	1	0.3	0.7	2.3	6.3	9	9.7	11	14	18	19	18.3	13	12.3	11	11.3	8.3	2.3	0.3	0
1.3	6.3	3.7	0.7	0	0.3	1.3	2.7	4.3	6	9.7	14.3	13.3	11.3	9	7.3	5.3	4.7	3	1	0	0
0.7	2.7	1.3	0.3	0	0	0	0.3	0.7	1.7	3.7	5.7	4.7	3.7	2	1.7	1.7	2	1	0.3	0	0
0	0.3	0	0	0	0	0	0	0	0	0.3	0.7	0.7	0.3	0.3	1	3.3	4	2.7	0.7	0	0
0	0	0	0	0	0.3	0.3	0	0.3	0	0	0	0	0.3	2	5.7	10	10.7	9	2.3	0	0
0	0	0	0	0	0	0	0.3	1	0.3	0.3	0.3	0.3	0.7	5	10.7	13.3	12	8.7	1.7	0	0
0	0	0	0	0	0	0	0	0.3	0.3	1	2	1.3	1	4.7	8.7	12.7	8.3	3	0.3	0	0
0	0	0	0	0	0	0	0	0	0	0.3	1.7	0.7	0.3	1	1.7	3	1.7	0.3	0	0	0
0	0	0	0	0	0	0	0	0	0	0	0.3	0	0	0	0	0	0	0	0	0	0
0	0	0	0	0	0	0	0	0	0	0	0	0	0	0	0	0	0	0	0	0	0
0	0	0	0	0	0	0	0	0	0	0	0	0	0	0	0	0	0	0	0	0	0
Frame 39 (78.00 ms)
0	0	0	0	0	0	0	0	0	0	0	0	0	0	0	0	0	0	0	0	0	0
0	0	0	0	0	0	0	0	0.7	1	1.3	1.7	1	0.3	0	0	0	0	0	0	0	0
0	0	0	0	0	0	0	1	3.7	6	7.7	9	6.3	2.3	0.3	0	0	0	0	0	0	0
0	0	0	0	0	0	1.3	4.3	6.3	9	10.7	12.7	12.7	8.7	2	0	0	0	0	0	0	0
0	0	0	0	0	1	4	7	6.3	7.7	8	9.3	11.7	13.7	5.3	0.7	0	0	0	0	0	0
0	0	0	0	0.3	2.3	5.7	8.7	8.7	8.7	8.3	11.3	14.7	14.3	6	0.7	0	0	0	0	0	0
0	0	0	0	0.7	4.7	7	8.3	10.3	10.3	12.3	14	16	15	6	0.7	0	0	0	0	0	0
0	0	0	0	1	6	10.3	11.7	12	14	14.7	12.7	11.7	9.3	2.7	0.3	0	0	0	0	0	0
0	0	0	0	0.7	5	11	12.7	12.3	15.3	15	11.7	8.3	5.3	1	0	0	0	0	0	0	0
0	0	0	0	0.3	2.7	7.3	9	8.7	10	9.7	10	7.7	2.3	0.3	0	0	0	0	0	0	0
0	0	0	0	0	1.7	5.7	7	6.7	5.3	5.7	5.7	3.3	0.7	0	0	0	0	0	0	0	0
0	0	0	0	0.3	1.7	4.3	5.3	5.3	4.3	3.3	2	0.7	0	0	0	0	0	0	0	0	0
0	0	0	0	0.7	3	5	5.3	5.3	3.3	1.3	0.3	0	0	0	0	0	0	0	0	0	0
0	0	0	0.3	2.3	4.7	5.3	4.7	3.7	1.3	0.3	0	0	0	0	0	0	0	0	0	0	0
0	0	0	1.3	5.7	6.7	6.3	5.7	3	0.7	0	0	0	0	0	0	0	0	0	0	0	0
0	0	0.3	2.3	6.7	8	6	4.7	2.7	0.3	0	0	0	0	0	0	0	0	0	0	0	0
0	0	0.7	3.7	6	6.3	5.3	4.7	2.7	0.3	0	0	0	0	0	0	0	0	0	0	0	0
0	0	1	4.7	5.7	5.3	4.3	3.3	2.3	0.7	0	0	0	0	0	0	0	0	0	0	0	0
0	0	2	6.3	6.3	4.3	3.3	2.3	3	1.7	0.3	0	0	0	0	0	0	0	0	0	0	0
0	0.7	4.7	8	5.7	4.7	4.7	4	4.3	3.7	1	0	0	0	0	0	0	0	0	0	0	0
0	2	9.3	11	8	7.3	8	7	7.3	7.3	4	1.3	1	1	1.3	1	0.3	0	0	0	0	0
0	1.3	6.7	7.7	7.7	7.7	9.7	7.7	7.3	8	7.7	6.7	5.7	6	7.3	5.7	3.7	1.7	0.3	0	0	0
0	1	4.3	4.7	6	6.7	10.7	11.7	12.3	10	11.3	12.7	12.7	13	13.7	11.7	11.3	8.3	2.7	0.3	0	0
0	0.7	3.7	4	5.3	7	10.7	17.3	25	18	18	22.7	24	23.3	20.3	17.7	19.3	18.7	9.7	2	0	0
0	0.3	0.7	1	3.3	6	10.3	13	16.3	16.7	21.7	26.3	26.3	24.7	18.3	16.3	16	17	11.7	3	0.3	0
0.3	1.7	1	0.3	0.7	2.3	6.3	9	9.7	11	14.3	18.3	19.3	18.7	13.3	13	11.7	12	8.7	2.7	0.3	0
1.3	6.3	3.7	0.7	0	0.3	1.3	2.7	4.3	6	9.7	14.7	13.7	11.7	9.3	7.7	5.7	5	3.3	1	0	0
0.7	2.3	1.3	0.3	0	0	0	0.3	0.7	1.7	4	5.7	4.7	3.7	2	1.7	1.7	2	1	0.3	0	0
0	0.3	0	0	0	0.3	0	0	0	0	0.7	0.7	0.7	0.3	0.3	1.3	3.7	4.3	3	1	0	0
0	0	0	0	0	0.3	0.3	0	0.3	0	0	0	0	0.3	2	6	10.7	11.7	10	2.7	0.3	0
0	0	0	0	0	0	0	0.3	1	0.3	0.3	0.3	0.3	0.7	5	11.3	14	13	9.7	2	0	0
0	0	0	0	0	0	0	0	0.3	0.3	1	2.3	1.3	1	5	9	13.7	9	3.3	0.3	0	0
0	0	0	0	0	0	0	0	0	0	0.7	1.7	1	0.3	1	1.7	3	1.7	0.3	0	0	0
0	0	0	0	0	0	0	0	0	0	0	0.3	0	0	0	0	0	0	0	0	0	0
0	0	0	0	0	0	0	0	0	0	0	0	0	0	0	0	0	0	0	0	0	0
0	0	0	0	0	0	0	0	0	0	0	0	0	0	0	0	0	0	0	0	0	0
Frame 40 (80.00 ms)
0	0	0	0	0	0	0	0	0	0	0	0	0	0	0	0	0	0	0	0	0	0
0	0	0	0	0	0	0	0	0.7	1	1.3	1.7	1	0.3	0	0	0	0	0	0	0	0
0	0	0	0	0	0	0	1	3.7	6	7.7	9	6.3	2.3	0.3	0	0	0	0	0	0	0
0	0	0	0	0	0	1	4.3	6.3	9	10.3	12.3	12.3	8.7	2	0	0	0	0	0	0	0
0	0	0	0	0	1	3.7	7	6.3	7.7	8	9	11.7	13.7	5.3	0.7	0	0	0	0	0	0
0	0	0	0	0.3	2	5.7	8.7	8.3	8.3	8.3	11.3	14.7	14.3	6	0.7	0	0	0	0	0	0
0	0	0	0	0.7	4.7	7	8.3	10.3	10.3	12.3	14	16	15	6.3	0.7	0	0	0	0	0	0
0	0	0	0	1	5.3	10.3	11.7	12	14	14.7	12.7	11.7	9.3	2.7	0.3	0	0	0	0	0	0
0	0	0	0	0.7	5	10.7	12.7	12.3	15.3	15	11.7	8.3	5.3	1	0	0	0	0	0	0	0
0	0	0	0	0.3	2.7	7.3	9	8.7	10	9.7	10	8	2.7	0.3	0	0	0	0	0	0	0
0	0	0	0	0	1.7	5.7	7	6.7	5.3	5.7	6	3.7	0.7	0	0	0	0	0	0	0	0
0	0	0	0	0.3	1.7	4.3	5.3	5.3	4.7	3.7	2.3	0.7	0	0	0	0	0	0	0	0	0
0	0	0	0	0.7	3	5	5.3	5.3	3.7	1.7	0.3	0	0	0	0	0	0	0	0	0	0
0	0	0	0.3	2.3	4.7	5.3	5	4	1.3	0.3	0	0	0	0	0	0	0	0	0	0	0
0	0	0	1.3	5.7	6.7	6.7	6	3.3	0.7	0	0	0	0	0	0	0	0	0	0	0	0
0	0	0.3	2.3	6.7	8	6	5	3	0.3	0	0	0	0	0	0	0	0	0	0	0	0
0	0	0.7	3.7	6	6.3	5.3	4.7	3	0.7	0	0	0	0	0	0	0	0	0	0	0	0
0	0	1	4.7	5.7	5.3	4.3	3.3	2.3	0.7	0	0	0	0	0	0	0	0	0	0	0	0
0	0	2	6.3	6.3	4.3	3.3	2.3	3	2	0.3	0	0	0	0	0	0	0	0	0	0	0
0	0.7	4.7	8	5.7	4.7	4.7	4	4.3	3.7	1	0	0	0	0	0	0	0	0	0	0	0
0	2	9.3	11	8	7.3	7.7	6.7	7.3	7.3	4.3	1.7	1	1	1.3	1	0.3	0	0	0	0	0
0	1.3	6.7	7.7	7.7	7.7	9.3	7.7	7.3	8	7.7	7	6	6.3	8	6	4	1.7	0.3	0	0	0
0	1	4.3	4.7	6	6.7	10.7	11.7	12.3	10	11.3	13	13	13.7	14.3	12	12	8.7	3	0.7	0	0
0	0.7	3.7	4	5.3	6.7	10.7	17.3	25	18	18	23	24.7	24	21.3	18.3	20.3	19.7	10.3	2.3	0.3	0
0	0.3	0.7	1	3.3	6	10	13	16.3	16.7	22	26.7	26.7	25.3	19	17	16.7	17.7	12.3	3.3	0.3	0
0.3	1.7	1	0.3	0.7	2	6.3	9	9.7	11.3	14.7	19	19.7	19	14	13.7	12	12.3	9	3	0.3	0
1.3	6.3	3.7	0.7	0	0.3	1.3	2.7	4.3	6	10	15	13.7	12	10	8.3	6	5.3	3.3	1.3	0	0
0.7	2.3	1.3	0.3	0	0	0	0.3	0.7	1.7	4	6	5	3.7	2.3	1.7	1.7	2	1	0.3	0	0
0	0.3	0	0	0	0.3	0	0	0	0	0.7	0.7	0.7	0.3	0.3	1.3	3.7	4.7	3.3	1	0	0
0	0	0	0	0	0.3	0.3	0	0.3	0	0	0	0	0.3	2	6.3	11.3	12.7	11.3	3	0.3	0
0	0	0	0	0	0	0	0.3	1	0.3	0.3	0.3	0.3	1	5.3	11.7	15	14	10.3	2.3	0	0
0	0	0	0	0	0	0	0	0.3	0.3	1.3	2.3	1.7	1	5	9.7	14.3	9.7	3.7	0.7	0	0
0	0	0	0	0	0	0	0	0	0	0.7	2	1	0.3	1	2	3.7	1.7	0.3	0	0	0
0	0	0	0	0	0	0	0	0	0	0	0.3	0	0	0	0	0.3	0	0	0	0	0
0	0	0	0	0	0	0	0	0	0	0	0	0	0	0	0	0	0	0	0	0	0
0	0	0	0	0	0	0	0	0	0	0	0	0	0	0	0	0	0	0	0	0	0
Frame 41 (82.00 ms)
0	0	0	0	0	0	0	0	0	0	0	0	0	0	0	0	0	0	0	0	0	0
0	0	0	0	0	0	0	0	0.7	1	1.3	1.7	1	0.3	0	0	0	0	0	0	0	0
0	0	0	0	0	0	0	1	3.7	6	7.7	9	6.7	2.3	0.3	0	0	0	0	0	0	0
0	0	0	0	0	0	1	4	6	8.7	10.3	12.3	12.3	8.7	2	0	0	0	0	0	0	0
0	0	0	0	0	1	3.7	6.7	6.3	7.7	8	9	11.3	14	5.3	0.7	0	0	0	0	0	0
0	0	0	0	0.3	2	5.3	8.3	8.3	8.3	8.3	11.3	14.7	14.3	6.3	1	0	0	0	0	0	0
0	0	0	0	0.7	4.3	6.7	8.3	10.3	10.3	12.3	14	16	15.3	6.3	0.7	0	0	0	0	0	0
0	0	0	0	1	5.3	10	11.3	12	14	14.7	12.7	12	9.7	2.7	0.3	0	0	0	0	0	0
0	0	0	0	0.7	5	10.7	12.7	12.7	15.3	15	11.7	8.7	5.7	1	0	0	0	0	0	0	0
0	0	0	0	0.3	2.7	7.3	9	8.7	10	9.7	10	8	2.7	0.3	0	0	0	0	0	0	0
0	0	0	0	0	1.7	5.7	7	6.7	5.3	5.7	6	3.7	0.7	0	0	0	0	0	0	0	0
0	0	0	0	0.3	1.7	4.3	5.3	5.3	4.7	3.7	2.3	0.7	0	0	0	0	0	0	0	0	0
0	0	0	0	0.7	3	5	5.3	5.7	3.7	1.7	0.3	0	0	0	0	0	0	0	0	0	0
0	0	0	0.3	2.3	4.7	5.3	5	4	1.7	0.3	0	0	0	0	0	0	0	0	0	0	0
0	0	0	1.3	5.7	6.7	6.7	6	3.3	0.7	0	0	0	0	0	0	0	0	0	0	0	0
0	0	0.3	2.3	6.7	8	6	5	3	0.7	0	0	0	0	0	0	0	0	0	0	0	0
0	0	0.7	3.7	6	6.3	5.3	5	3	0.7	0	0	0	0	0	0	0	0	0	0	0	0
0	0	1	4.7	5.7	5.3	4.3	3.3	2.7	0.7	0	0	0	0	0	0	0	0	0	0	0	0
0	0	2	6.3	6.3	4.3	3.3	2.7	3.3	2	0.3	0	0	0	0	0	0	0	0	0	0	0
0	0.7	4.7	8	5.7	4.7	4.7	4.3	4.7	4	1.3	0	0	0	0	0	0	0	0	0	0	0
0	1.7	9	11	8	7.3	7.7	7	7.3	7.3	4.3	2	1	1	1.3	1	0.7	0	0	0	0	0
0	1.3	6.7	7.7	7.7	7.7	9.3	7.7	7.3	8	8	7.3	6.3	6.3	8	6.3	4.3	1.7	0.3	0	0	0
0	1	4.3	4.7	6	6.7	10.7	12	12.3	10	11.7	13.3	13.3	14	14.7	12.7	12.3	9.3	3.3	0.7	0	0
0	0.7	3.7	4	5.3	6.7	10.7	17.7	25	18.3	18.3	23.3	25	24.7	21.7	19	21	20.7	11	2.7	0.3	0
0	0.3	0.7	1	3.3	6	10	13.3	16.3	16.7	22	27	27.3	25.7	19.7	17.7	17.3	18.7	13	4	0.3	0
0.3	1.7	1	0.3	0.7	2	6.3	9	9.7	11.3	14.7	19	20	19.3	14.3	14	12.7	13	9.7	3.3	0.3	0
1.3	6.7	3.7	0.7	0	0.3	1.3	2.7	4.3	6	10	15	14	12	10	8.3	6	5.3	3.7	1.3	0.3	0
0.3	2.3	1.3	0.3	0	0	0	0.3	0.7	1.7	4	6	5	4	2.3	1.7	2	2	1.3	0.3	0	0
0	0.3	0	0	0	0.3	0	0	0	0	0.7	0.7	0.7	0.3	0.3	1.7	4.3	5	3.7	1	0	0
0	0	0	0	0	0.3	0.3	0	0.3	0	0	0	0	0.3	2	6.3	12	13.7	12.3	3.3	0.3	0
0	0	0	0	0	0	0	0.3	1	0.7	0.3	0.7	0.3	1	5.7	12	15.7	14.7	11	2.7	0	0
0	0	0	0	0	0	0	0	0.3	0.3	1.3	2.7	1.7	1	5.3	10	15	10	3.7	0.7	0	0
0	0	0	0	0	0	0	0	0	0	0.7	2	1	0.3	1	2	3.7	2	0.3	0	0	0
0	0	0	0	0	0	0	0	0	0	0	0.3	0	0	0	0	0.3	0	0	0	0	0
0	0	0	0	0	0	0	0	0	0	0	0	0	0	0	0	0	0	0	0	0	0
0	0	0	0	0	0	0	0	0	0	0	0	0	0	0	0	0	0	0	0	0	0
Frame 42 (84.00 ms)
0	0	0	0	0	0	0	0	0	0	0	0	0	0	0	0	0	0	0	0	0	0
0	0	0	0	0	0	0	0	0.7	1	1.3	1.7	1	0.3	0	0	0	0	0	0	0	0
0	0	0	0	0	0	0	1	3.7	6	7.7	9	6.7	2.3	0.3	0	0	0	0	0	0	0
0	0	0	0	0	0	1.3	4.3	6	8.7	10	12	12.3	9	2.3	0	0	0	0	0	0	0
0	0	0	0	0	1	3.7	7	6.3	7.3	8	9	11.3	14	5.7	0.7	0	0	0	0	0	0
0	0	0	0	0.3	2	5.3	8.3	8.3	8.3	8.7	11.3	14.7	14.3	6.3	1	0	0	0	0	0	0
0	0	0	0	0.7	4.3	6.7	8.3	10	10.3	12.7	14	16	15.3	6.7	1	0	0	0	0	0	0
0	0	0	0	1	5.3	10	11.3	12	14	15	12.7	12	9.7	3	0.3	0	0	0	0	0	0
0	0	0	0	0.7	5	10.7	12.7	12.3	15.3	15	12	8.7	6	1	0	0	0	0	0	0	0
0	0	0	0	0.3	2.7	7.3	9	8.7	10	10	10.3	8.3	2.7	0.3	0	0	0	0	0	0	0
0	0	0	0	0	1.7	6	7	6.7	5.3	5.7	6	4	0.7	0	0	0	0	0	0	0	0
0	0	0	0	0.3	1.7	4.3	5.3	5.3	4.7	3.7	2.3	0.7	0	0	0	0	0	0	0	0	0
0	0	0	0	0.7	3	5	5.3	5.7	3.7	1.7	0.3	0	0	0	0	0	0	0	0	0	0
0	0	0	0.3	2.3	4.7	5.3	5	4	1.7	0.3	0	0	0	0	0	0	0	0	0	0	0
0	0	0	1.3	5.7	6.7	6.7	6	3.7	0.7	0	0	0	0	0	0	0	0	0	0	0	0
0	0	0.3	2.3	6.7	8	6	5	3	0.7	0	0	0	0	0	0	0	0	0	0	0	0
0	0	0.7	3.7	6	6.3	5.3	5	3	0.7	0	0	0	0	0	0	0	0	0	0	0	0
0	0	1	4.7	5.7	5.3	4.3	3.7	2.7	1	0	0	0	0	0	0	0	0	0	0	0	0
0	0	1.7	6	6.3	4.3	3.3	2.7	3.3	2	0.3	0	0	0	0	0	0	0	0	0	0	0
0	0.7	4.7	8	5.7	4.7	4.7	4.3	4.7	4	1.3	0.3	0	0	0	0	0	0	0	0	0	0
0	1.7	9	11	8	7.3	7.7	7	7.3	7.7	4.7	2	1	1	1.3	1	0.7	0	0	0	0	0
0	1.3	6.7	7.7	7.7	7.7	9.3	7.7	7.3	8	8	7.7	6.7	6.7	8.7	6.7	4.7	2	0.3	0	0	0
0	0.7	4.3	4.7	6	6.7	10.7	12	12.3	10	11.7	13.3	13.7	14.3	15.3	13	12.7	9.7	3.7	0.7	0	0
0	0.7	3.7	4	5.3	6.7	10.7	17.7	25	18.3	18.3	23.7	25.3	25.3	22.3	19.3	21.7	21.3	11.7	3	0.3	0
0	0.3	0.7	1	3.3	6	10	13	16.3	16.7	22.7	27.3	27.3	26.3	20	18	18	19	13.7	4	0.3	0
0.3	1.7	1	0.3	0.7	2	6.3	9	10	11.3	14.7	19.3	20.3	19.7	14.3	14.3	13	13.3	10	3.7	0.3	0
1.3	6.7	3.7	0.7	0	0.3	1.3	2.7	4.3	6	10.3	15.3	14.3	12.3	10	8.3	6.3	5.7	4.3	1.7	0.3	0
0.3	2.3	1.3	0.3	0	0	0	0.3	0.7	1.7	4.3	6	5	4	2.3	2	2	2.3	1.7	0.3	0	0
0	0.3	0	0	0	0.3	0	0	0	0	0.7	0.7	0.7	0.3	0.3	1.7	4.7	5.7	4	1	0	0
0	0	0	0	0	0.3	0.3	0	0.3	0	0	0	0	0.3	2.3	7	13	14.7	13.3	4	0.3	0
0	0	0	0	0	0	0	0.7	1	0.7	0.3	0.7	0.3	1	6	12.7	16.7	15.7	12	2.7	0	0
0	0	0	0	0	0	0	0	0.3	0.3	1.3	3	2	1.3	5.3	10.3	15.3	10.7	4	0.7	0	0
0	0	0	0	0	0	0	0	0	0	0.7	2.3	1	0.3	1	2	3.7	2	0.3	0	0	0
0	0	0	0	0	0	0	0	0	0	0	0.3	0	0	0	0	0.3	0	0	0	0	0
0	0	0	0	0	0	0	0	0	0	0	0	0	0	0	0	0	0	0	0	0	0
0	0	0	0	0	0	0	0	0	0	0	0	0	0	0	0	0	0	0	0	0	0
Frame 43 (86.00 ms)
0	0	0	0	0	0	0	0	0	0	0	0	0	0	0	0	0	0	0	0	0	0
0	0	0	0	0	0	0	0	0.7	1	1.3	1.7	1	0.3	0	0	0	0	0	0	0	0
0	0	0	0	0	0	0.3	1.3	3.7	6	7.3	8.7	6.7	2.3	0.3	0	0	0	0	0	0	0
0	0	0	0	0	0	1.3	4.3	6	8.3	10	12	12.3	9	2.3	0	0	0	0	0	0	0
0	0	0	0	0	1	3.7	6.7	6.3	7.3	8	8.7	11.3	14	5.7	0.7	0	0	0	0	0	0
0	0	0	0	0.3	2	5.3	8.3	8.3	8.3	8.3	11	14.3	14.3	6.3	1	0	0	0	0	0	0
0	0	0	0	0.7	4.3	6.7	8.3	10	10.3	12.3	14	16	15.3	6.7	1	0	0	0	0	0	0
0	0	0	0	1	5.3	10	11.3	12	14	15	12.7	12	9.7	3	0.3	0	0	0	0	0	0
0	0	0	0	0.7	5	10.7	12.3	12.3	15.3	15	12	8.7	6	1	0	0	0	0	0	0	0
0	0	0	0	0.3	2.7	7.3	9	8.7	10	10	10.3	8.7	3	0.3	0	0	0	0	0	0	0
0	0	0	0	0	1.7	6	7	7	5.3	6	6.3	4	1	0	0	0	0	0	0	0	0
0	0	0	0	0.3	1.7	4.3	5.3	5.3	4.7	3.7	2.3	0.7	0	0	0	0	0	0	0	0	0
0	0	0	0	0.7	3	5	5.3	5.7	4	1.7	0.3	0	0	0	0	0	0	0	0	0	0
0	0	0	0.3	2.3	4.7	5.3	5	4.3	2	0.3	0	0	0	0	0	0	0	0	0	0	0
0	0	0	1.3	5.7	6.7	6.7	6.3	3.7	0.7	0	0	0	0	0	0	0	0	0	0	0	0
0	0	0.3	2.3	6.7	8	6	5	3	0.7	0	0	0	0	0	0	0	0	0	0	0	0
0	0	0.7	3.7	6	6.3	5.3	5	3.3	0.7	0	0	0	0	0	0	0	0	0	0	0	0
0	0	1	4.7	5.7	5.3	4.3	3.7	3	1	0	0	0	0	0	0	0	0	0	0	0	0
0	0	1.7	6	6.3	4.3	3.3	2.7	3.7	2.3	0.3	0	0	0	0	0	0	0	0	0	0	0
0	0.7	4.7	8	5.7	4.3	4.3	4.3	4.7	4.3	1.3	0.3	0	0	0	0	0	0	0	0	0	0
0	1.7	9	11	8	7.3	7.7	7	7.3	7.7	5	2	1	1	1.3	1	0.7	0	0	0	0	0
0	1.3	6.7	7.7	7.7	7.7	9.3	7.7	7.3	8.3	8	7.7	6.7	7	9	7	4.7	2	0.3	0	0	0
0	0.7	4.3	4.7	6	6.7	10.7	12	12.3	10	11.7	13.7	14	14.7	15.7	13.3	13.3	10	3.7	0.7	0	0
0	0.7	3.7	4	5.3	6.7	10.7	17.7	25	18.7	19	24	25.7	25.7	23	20	22.3	22	12	3	0.3	0
0	0.3	0.7	1	3.3	6	10	13	16.3	16.7	22.7	27.3	27.7	26.3	20.3	18.7	18.3	19.7	14.3	4.3	0.3	0
0.3	1.7	1	0.3	0.7	2	6.3	9	10	11.3	14.7	19.3	20.3	19.7	15	15	13.3	14	10.7	4	0.7	0
1.3	6.7	3.7	0.7	0	0.3	1.3	2.7	4.3	6	10.3	15.3	14.3	12.3	10.3	8.7	6.3	6	4.7	2	0.3	0
0.3	2.3	1.3	0.3	0	0	0	0.3	0.7	1.7	4.3	6	5	4	2.3	2	2.3	2.7	1.7	0.7	0	0
0	0.3	0	0	0	0.3	0	0	0	0	0.7	0.7	0.7	0.3	0.3	1.7	5	6.3	4.3	1.3	0	0
0	0	0	0	0	0.3	0.3	0.3	0.3	0	0	0	0	0.3	2.3	7	13.7	16	14.3	4.3	0.3	0
0	0	0	0	0	0	0	0.7	1.3	0.7	0.7	0.7	0.3	1	6	13	17.3	16.7	12.7	3	0	0
0	0	0	0	0	0	0	0	0.3	0.7	1.7	3	2	1.3	5.7	10.7	16	11	4.3	0.7	0	0
0	0	0	0	0	0	0	0	0	0	1	2.7	1.3	0.3	1	2.3	3.7	2	0.3	0	0	0
0	0	0	0	0	0	0	0	0	0	0	0.3	0.3	0	0	0	0.3	0	0	0	0	0
0	0	0	0	0	0	0	0	0	0	0	0	0	0	0	0	0	0	0	0	0	0
0	0	0	0	0	0	0	0	0	0	0	0	0	0	0	0	0	0	0	0	0	0
Frame 44 (88.00 ms)
0	0	0	0	0	0	0	0	0	0	0	0	0	0	0	0	0	0	0	0	0	0
0	0	0	0	0	0	0	0	0.7	1	1.3	1.3	1	0.3	0	0	0	0	0	0	0	0
0	0	0	0	0	0	0.3	1.3	3.7	6	7.3	8.7	6.7	2.3	0.3	0	0	0	0	0	0	0
0	0	0	0	0	0	1.3	4.3	5.7	8.3	10	12	12.3	9	2.3	0	0	0	0	0	0	0
0	0	0	0	0	1	3.7	6.7	6	7.3	7.7	8.7	11.3	14	5.7	0.7	0	0	0	0	0	0
0	0	0	0	0.3	2	5.3	8.3	8.3	8.3	8.3	11	14.3	14.3	6.3	1	0	0	0	0	0	0
0	0	0	0	0.7	4.3	6.7	8.3	10	10.3	12.3	13.7	16	15.3	6.7	1	0	0	0	0	0	0
0	0	0	0	1	5.3	10	11.3	12	14	15	12.7	12	10	3	0.3	0	0	0	0	0	0
0	0	0	0	0.7	5	10.7	12.3	12.3	15.3	15	12	9	6.3	1.3	0	0	0	0	0	0	0
0	0	0	0	0.3	2.7	7.3	9	8.7	10	10	10.7	8.7	3	0.3	0	0	0	0	0	0	0
0	0	0	0	0	1.7	5.7	7	6.7	5.3	6	6.3	4.3	1	0	0	0	0	0	0	0	0
0	0	0	0	0.3	1.7	4.3	5.3	5.3	5	4	2.3	1	0	0	0	0	0	0	0	0	0
0	0	0	0	0.7	3	5	5.3	5.7	4	2	0.7	0	0	0	0	0	0	0	0	0	0
0	0	0	0.3	2.3	4.7	5.3	5.3	4.3	2	0.3	0	0	0	0	0	0	0	0	0	0	0
0	0	0	1.3	5.7	6.7	6.7	6.3	4	0.7	0	0	0	0	0	0	0	0	0	0	0	0
0	0	0.3	2.3	6.7	8	6	5.3	3.3	0.7	0	0	0	0	0	0	0	0	0	0	0	0
0	0	0.7	3.7	6	6.7	5.3	5	3.3	0.7	0	0	0	0	0	0	0	0	0	0	0	0
0	0	1	4.7	5.7	5.7	4.7	4	3	1	0	0	0	0	0	0	0	0	0	0	0	0
0	0	1.7	6	6.3	4.3	3.3	3	3.7	2.7	0.3	0	0	0	0	0	0	0	0	0	0	0
0	0.7	4.7	8	5.7	4.3	4.3	4.3	5	4.3	1.7	0.3	0	0	0	0	0	0	0	0	0	0
0	1.7	9	10.7	8	7.3	7.7	7	7.3	7.7	5	2.3	1.3	1.3	1.7	1.3	0.7	0.3	0	0	0	0
0	1.3	6.7	7.7	7.7	7.7	9.3	7.7	7.3	8.3	8	8	7	7.3	9.3	7.3	5	2.3	0.3	0	0	0
0	0.7	4.3	4.7	6	6.7	11	12	12.3	10	12	14	14.3	15	16	14	13.7	10.3	4	0.7	0	0
0	0.7	3.7	4	5.3	7	11	17.7	25	18.7	19	24.3	26	26	23.7	20.3	23	23	12.7	3.3	0.3	0
0	0.3	0.7	1	3.3	6	10	13	16.3	16.7	23	27.7	28	27	20.7	19	19	20.7	15.3	5	0.7	0
0.3	1.7	1	0.3	0.7	2	6.3	9	10	11.3	15	19.3	20.7	20	15.3	15.3	14	14.7	11.3	4.3	0.7	0
1.3	6.7	4	0.7	0	0.3	1.3	2.7	4.3	6	10.3	15.3	14.3	12.7	10.7	9	6.7	6.3	4.7	2	0.3	0
0.3	2.3	1.3	0.3	0	0	0	0.3	0.7	1.7	4.3	6	5	4	2.7	2	2.3	2.7	1.7	0.7	0	0
0	0.3	0	0	0	0.3	0.3	0	0	0	0.7	0.7	0.7	0.3	0.3	1.7	5.3	6.7	4.7	1.3	0	0
0	0	0	0	0	0.3	0.3	0.3	0.3	0	0	0	0	0.3	2.3	7.3	14.7	17	15.3	4.7	0.3	0
0	0	0	0	0	0	0	0.7	1.3	0.7	0.7	0.7	0.3	1	6.3	13.3	18	17.3	13.3	3	0	0
0	0	0	0	0	0	0	0	0.3	0.7	1.7	3.3	2.3	1.3	5.7	10.7	16.3	11.3	4.3	0.7	0	0
0	0	0	0	0	0	0	0	0	0	1	2.7	1.3	0.3	1	2.3	4	2	0.3	0	0	0
0	0	0	0	0	0	0	0	0	0	0	0.3	0.3	0	0	0	0.3	0	0	0	0	0
0	0	0	0	0	0	0	0	0	0	0	0	0	0	0	0	0	0	0	0	0	0
0	0	0	0	0	0	0	0	0	0	0	0	0	0	0	0	0	0	0	0	0	0
Frame 45 (90.00 ms)
0	0	0	0	0	0	0	0	0	0	0	0	0	0	0	0	0	0	0	0	0	0
0	0	0	0	0	0	0	0	0.7	1	1.3	1.3	1	0.3	0	0	0	0	0	0	0	0
0	0	0	0	0	0	0.3	1.3	4	5.7	7.3	8.7	6.3	2.3	0.3	0	0	0	0	0	0	0
0	0	0	0	0	0	1.3	4	5.7	8	9.7	11.7	12	8.7	2.3	0	0	0	0	0	0	0
0	0	0	0	0	1	3.7	6.7	6	7	7.7	8.7	11.3	14	5.7	0.7	0	0	0	0	0	0
0	0	0	0	0.3	2	5	8	8	8	8	11	14.3	14.3	6.3	1	0	0	0	0	0	0
0	0	0	0	0.7	4.3	6.7	8	10	10	12.3	13.7	16	15.7	6.7	1	0	0	0	0	0	0
0	0	0	0	0.7	5.3	9.7	11.3	11.7	13.7	14.7	12.7	12	10	3	0.3	0	0	0	0	0	0
0	0	0	0	0.7	4.7	10.3	12.3	12.3	15.3	15	11.7	9	6.3	1.3	0	0	0	0	0	0	0
0	0	0	0	0.3	2.7	7.3	9	8.7	9.7	10	10.3	8.7	3	0.3	0	0	0	0	0	0	0
0	0	0	0	0	1.7	5.7	7	7	5.7	6	6.3	4.3	1	0	0	0	0	0	0	0	0
0	0	0	0	0.3	1.7	4.3	5.3	5.3	5	4	2.7	1	0	0	0	0	0	0	0	0	0
0	0	0	0	0.7	3	5	5.7	6	4.3	2	0.7	0	0	0	0	0	0	0	0	0	0
0	0	0	0.3	2.3	4.7	5.3	5.3	4.7	2	0.3	0	0	0	0	0	0	0	0	0	0	0
0	0	0	1.3	5.7	6.7	6.7	6.7	4	1	0	0	0	0	0	0	0	0	0	0	0	0
0	0	0.3	2.3	6.3	8	6.3	5.3	3.3	0.7	0	0	0	0	0	0	0	0	0	0	0	0
0	0	0.7	3.7	6	6.3	5.7	5.3	3.7	0.7	0	0	0	0	0	0	0	0	0	0	0	0
0	0	1	4.7	5.7	5.7	4.7	4	3.3	1	0	0	0	0	0	0	0	0	0	0	0	0
0	0	2	6.3	6.3	4.3	3.3	3	4	2.7	0.7	0	0	0	0	0	0	0	0	0	0	0
0	0.7	4.7	8	5.7	4.3	4.3	4.3	5	4.7	1.7	0.3	0	0	0	0	0	0	0	0	0	0
0	1.7	9	10.7	8	7.3	7.7	7	7.3	7.7	5	2.3	1.3	1.3	1.7	1.3	0.7	0.3	0	0	0	0
0	1.3	6.7	7.7	7.7	7.7	9.3	7.7	7.3	8.3	8.3	8.3	7.3	7.7	9.7	8	5.3	2.3	0.3	0	0	0
0	0.7	4.3	4.7	6	6.7	11	12	12.7	10.3	12	14	14.7	15.3	16.7	14.3	14	10.7	4	0.7	0	0
0	0.7	3.3	3.7	5	7	11	18	25.7	18.7	19	24.3	26.3	26.7	24	21	23.3	23.7	13	3.7	0.3	0
0	0.3	0.7	1	3.3	6	10.3	13	16.3	16.7	23	28	28.3	27.3	21.3	19.7	19.7	21.3	15.7	5.3	0.7	0
0.3	1.7	1.3	0.3	0.7	2	6.3	9	10	11.3	15	19.7	21	20.3	15.3	16	14	15	11.7	4.7	0.7	0
1.3	6.7	4	0.7	0	0.3	1.3	2.7	4.3	6	10.3	15.7	14.7	12.7	10.7	9.3	7	6.3	5	2.3	0.3	0
0.3	2.3	1.3	0.3	0	0	0	0.3	0.7	1.7	4.3	6.3	5.3	4	2.7	2	2.3	2.7	2	0.7	0	0
0	0	0	0	0	0.3	0.3	0	0	0	0.7	0.7	0.7	0.3	0.3	2	5.7	7	5.3	1.7	0.3	0
0	0	0	0	0	0.3	0.3	0.3	0.3	0	0	0	0	0.3	2.3	7.7	15.3	17.7	16.3	5	0.3	0
0	0	0	0	0	0	0	0.7	1.3	0.7	0.7	0.7	0.7	1	6.3	13.7	18.7	18.3	14.3	3.3	0.3	0
0	0	0	0	0	0	0	0	0.3	0.7	2	3.3	2.3	1.3	5.7	11	16.7	11.7	4.7	0.7	0	0
0	0	0	0	0	0	0	0	0	0	1	2.7	1.3	0.3	1	2.3	4	2	0.3	0	0	0
0	0	0	0	0	0	0	0	0	0	0	0.3	0.3	0	0	0	0.3	0	0	0	0	0
0	0	0	0	0	0	0	0	0	0	0	0	0	0	0	0	0	0	0	0	0	0
0	0	0	0	0	0	0	0	0	0	0	0	0	0	0	0	0	0	0	0	0	0
Frame 46 (92.00 ms)
0	0	0	0	0	0	0	0	0	0	0	0	0	0	0	0	0	0	0	0	0	0
0	0	0	0	0	0	0	0	0.7	1	1.3	1.3	1	0.3	0	0	0	0	0	0	0	0
0	0	0	0	0	0	0.3	1.3	3.7	5.7	7	8.3	6.3	2.3	0.3	0	0	0	0	0	0	0
0	0	0	0	0	0	1.3	4	5.7	8	9.3	11.3	12	8.7	2.3	0	0	0	0	0	0	0
0	0	0	0	0	0.7	3.3	6.3	5.7	7	7.3	8.3	11	14	5.7	0.7	0	0	0	0	0	0
0	0	0	0	0.3	2	5	8	8	8	8	10.7	14	14.3	6.7	1	0	0	0	0	0	0
0	0	0	0	0.7	4.3	6.7	8	9.7	10	12	13.7	16	15.7	6.7	1	0	0	0	0	0	0
0	0	0	0	0.7	5.3	9.7	11	11.7	13.7	14.7	12.3	12	10	3	0.3	0	0	0	0	0	0
0	0	0	0	0.7	4.7	10.3	12.3	12	15	15	11.7	9	6.3	1.3	0	0	0	0	0	0	0
0	0	0	0	0.3	2.7	7.3	8.7	8.7	9.7	10	10.3	8.7	3	0.3	0	0	0	0	0	0	0
0	0	0	0	0	1.7	5.7	7	7	5.7	6	6.7	4.3	1	0	0	0	0	0	0	0	0
0	0	0	0	0.3	1.7	4.3	5.7	5.3	5	4	2.7	1	0	0	0	0	0	0	0	0	0
0	0	0	0	0.7	3	5	5.7	6	4.3	2	0.7	0	0	0	0	0	0	0	0	0	0
0	0	0	0.3	2.3	4.7	5.3	5.3	4.7	2.3	0.7	0	0	0	0	0	0	0	0	0	0	0
0	0	0	1.3	5.7	6.7	6.7	6.7	4	1	0	0	0	0	0	0	0	0	0	0	0	0
0	0	0.3	2.3	6.3	8	6.3	5.3	3.3	0.7	0	0	0	0	0	0	0	0	0	0	0	0
0	0	0.7	3.7	6.3	6.7	5.7	5.3	3.7	0.7	0	0	0	0	0	0	0	0	0	0	0	0
0	0	1	4.7	5.7	5.7	4.7	4.3	3.7	1.3	0	0	0	0	0	0	0	0	0	0	0	0
0	0	1.7	6.3	6.3	4.3	3.3	3	4	2.7	0.7	0	0	0	0	0	0	0	0	0	0	0
0	0.7	4.3	8	5.7	4.3	4.3	4.3	5	4.7	1.7	0.3	0	0	0	0	0	0	0	0	0	0
0	1.7	9	10.7	8	7.3	7.7	7	7.3	7.7	5.3	2.7	1.3	1.3	1.7	1.3	0.7	0.3	0	0	0	0
0	1.3	6.7	7.7	7.7	7.7	9.3	7.7	7.3	8.3	8.3	8.3	7.3	8	10	8.3	5.7	2.3	0.7	0	0	0
0	0.7	4.3	4.7	6	6.7	11	12	12.7	10.3	12	14	14.7	15.7	17	14.7	14.3	11.3	4.3	1	0	0
0	0.7	3.3	3.7	5.3	7	11	18	25.7	18.7	19	24.3	26.3	27	24.3	21.3	24	24.3	14	4	0.3	0
0	0.3	0.7	1	3.3	6	10.3	13	16.3	17	23	28	28.3	27.7	21.7	20	20	22	16.3	5.7	0.7	0
0.3	1.7	1.3	0.3	0.7	2	6.3	9	10	11.7	15	19.7	21	20.7	15.7	16.3	14.7	15.7	12	5	0.7	0
1.3	6.7	4	0.7	0	0.3	1.3	2.7	4.3	6	10.3	15.7	14.7	13	11	9.3	7.3	6.7	5.3	2.3	0.3	0
0.3	2.3	1.3	0.3	0	0	0	0.3	0.7	1.7	4.3	6.3	5.3	4.3	2.7	2.3	2.7	3	2	0.7	0	0
0	0	0	0	0	0.3	0.3	0	0	0	0.7	0.7	0.7	0.7	0.7	2	6	7.3	5.7	1.7	0.3	0
0	0	0	0	0	0.3	0.3	0.3	0.3	0	0	0	0	0.3	2.3	8	16	18.7	17.3	5.3	0.7	0
0	0	0	0	0	0	0	0.7	1.3	0.7	0.7	1	0.7	1	6.3	14	19.3	19	15	3.3	0.3	0
0	0	0	0	0	0	0	0	0.3	0.7	2	3.7	2.7	1.3	6	11.3	17	12	4.7	0.7	0	0
0	0	0	0	0	0	0	0	0	0	1	2.7	1.3	0.3	1	2.3	4	2.3	0.7	0	0	0
0	0	0	0	0	0	0	0	0	0	0	0.3	0.3	0	0	0	0.3	0	0	0	0	0
0	0	0	0	0	0	0	0	0	0	0	0	0	0	0	0	0	0	0	0	0	0
0	0	0	0	0	0	0	0	0	0	0	0	0	0	0	0	0	0	0	0	0	0
Frame 47 (94.00 ms)
0	0	0	0	0	0	0	0	0	0	0	0	0	0	0	0	0	0	0	0	0	0
0	0	0	0	0	0	0	0	0.7	1	1.3	1.3	1	0.3	0	0	0	0	0	0	0	0
0	0	0	0	0	0	0.3	1.3	3.7	5.7	6.7	8.3	6	2.3	0.3	0	0	0	0	0	0	0
0	0	0	0	0	0	1.3	4	5.3	7.7	9	11	11.3	8.7	2.3	0	0	0	0	0	0	0
0	0	0	0	0	0.7	3.3	6	5.7	6.7	7	8	10.7	14	5.7	0.7	0	0	0	0	0	0
0	0	0	0	0.3	1.7	5	7.7	7.7	7.7	7.7	10.3	14	14.3	6.7	1	0	0	0	0	0	0
0	0	0	0	0.7	4	6.3	7.7	9.7	10	12	13.3	15.3	15.3	6.7	1	0	0	0	0	0	0
0	0	0	0	0.7	5	9.3	10.7	11.3	13.7	14.3	12.3	12	10	3	0.3	0	0	0	0	0	0
0	0	0	0	0.7	4.3	10	12	12	14.7	14.7	11.7	9	6.3	1.3	0	0	0	0	0	0	0
0	0	0	0	0.3	2.3	7	8.7	8.7	9.7	10	10.3	9	3.3	0.3	0	0	0	0	0	0	0
0	0	0	0	0	1.7	5.7	7	6.7	5.7	6	6.7	4.3	1	0	0	0	0	0	0	0	0
0	0	0	0	0.3	1.7	4.3	5.7	5.3	5	4	2.7	1	0	0	0	0	0	0	0	0	0
0	0	0	0	0.7	3	5.3	5.7	6	4.3	2	0.7	0	0	0	0	0	0	0	0	0	0
0	0	0	0.3	2.3	4.7	5.3	5.3	5	2.7	0.7	0	0	0	0	0	0	0	0	0	0	0
0	0	0	1.3	5.7	6.7	6.7	6.7	4.3	1	0	0	0	0	0	0	0	0	0	0	0	0
0	0	0.3	2.3	6.3	8	6.3	5.7	3.7	0.7	0	0	0	0	0	0	0	0	0	0	0	0
0	0	0.7	3.7	6.3	6.7	5.7	5.7	4	0.7	0	0	0	0	0	0	0	0	0	0	0	0
0	0	1	4.7	5.7	5.7	4.7	4.3	3.7	1.3	0	0	0	0	0	0	0	0	0	0	0	0
0	0	1.7	6.3	6.3	4.3	3.3	3	4.3	3.3	0.7	0	0	0	0	0	0	0	0	0	0	0
0	0.7	4.3	8	5.7	4.3	4.3	4.3	5	4.7	1.7	0.3	0	0	0	0	0	0	0	0	0	0
0	1.7	9	10.7	8	7	7.7	7	7.3	7.7	5.3	2.7	1.7	1.3	1.7	1.3	0.7	0.3	0	0	0	0
0	1.3	6.7	7.7	7.7	7.7	9.3	7.7	7.3	8.3	8.3	8.7	7.7	8.3	10.3	8.3	6	2.3	0.7	0	0	0
0	0.7	4.3	4.7	6	6.7	11	12.3	12.7	10.3	12	14	15	16	17.3	15	15	11.7	4.7	1	0	0
0	0.7	3.3	3.7	5	7	11	18	25.7	18.7	19.3	24.7	26.7	27.3	24.7	21.7	24.7	25	14.3	4.7	0.7	0
0	0.3	0.7	1	3	6	10.3	13	16.3	17	23	28.3	29	28	22	20.7	20.7	22.7	17	6	0.7	0
0.3	1.7	1.3	0.3	0.7	2	6.3	9	10	11.7	15	19.7	21	21	16	16.7	15	16	12.7	5.3	0.7	0
1.3	7	4	0.7	0	0.3	1.3	2.7	4.3	6.3	10.3	15.7	14.7	13	11	9.7	7.3	6.7	5.7	2.7	0.3	0
0.3	2.3	1.3	0.3	0	0	0	0.3	0.7	1.7	4.3	6.3	5.3	4.3	2.7	2.3	2.7	3	2.3	1	0	0
0	0	0	0	0	0.3	0.3	0	0	0.3	0.7	0.7	0.7	0.7	0.7	2	6.3	8	6	2	0.3	0
0	0	0	0	0	0.3	0.3	0.3	0.3	0.3	0	0	0	0.3	2.7	8	16.7	20	18.7	6	0.7	0
0	0	0	0	0	0	0	0.7	1.7	0.7	0.7	1	0.7	1	6.7	14.7	19.7	19.7	16	4	0.3	0
0	0	0	0	0	0	0	0	0.3	0.7	2	3.7	2.7	1.3	6	11.7	17.3	12.3	5	0.7	0	0
0	0	0	0	0	0	0	0	0	0	1	3	1.7	0.3	1	2.3	4	2.3	0.7	0	0	0
0	0	0	0	0	0	0	0	0	0	0	0.7	0.3	0	0	0	0.3	0	0	0	0	0
0	0	0	0	0	0	0	0	0	0	0	0	0	0	0	0	0	0	0	0	0	0
0	0	0	0	0	0	0	0	0	0	0	0	0	0	0	0	0	0	0	0	0	0
Frame 48 (96.00 ms)
0	0	0	0	0	0	0	0	0	0	0	0	0	0	0	0	0	0	0	0	0	0
0	0	0	0	0	0	0	0	0.7	1	1	1.3	1	0.3	0	0	0	0	0	0	0	0
0	0	0	0	0	0	0	1.3	3.7	5.3	6.3	8	6	2.3	0.3	0	0	0	0	0	0	0
0	0	0	0	0	0	1	3.7	5.3	7.3	8.7	10.3	11	8.7	2.3	0	0	0	0	0	0	0
0	0	0	0	0	0.7	3	6	5.3	6.7	7	8	10.7	13.7	5.7	0.7	0	0	0	0	0	0
0	0	0	0	0.3	1.7	4.7	7.3	7.3	7.3	7.3	10.3	13.7	14	6.7	1	0	0	0	0	0	0
0	0	0	0	0.7	3.7	6	7.3	9.3	9.7	11.7	13	15	15.3	6.7	1	0	0	0	0	0	0
0	0	0	0	0.7	4.7	9	10.3	11	13.3	14.3	12.3	12	10	3	0.3	0	0	0	0	0	0
0	0	0	0	0.7	4.3	10	12	11.7	14.3	14.7	11.7	9	6.3	1.3	0	0	0	0	0	0	0
0	0	0	0	0.3	2.3	7	8.7	8.3	9.7	9.7	10.3	9	3.3	0.3	0	0	0	0	0	0	0
0	0	0	0	0	1.7	5.7	7	6.7	5.3	6	6.7	4.3	1	0	0	0	0	0	0	0	0
0	0	0	0	0.3	1.7	4.3	5.7	5.3	4.7	4	2.7	1	0	0	0	0	0	0	0	0	0
0	0	0	0	0.7	3	5.3	5.7	6	4.7	2	0.7	0	0	0	0	0	0	0	0	0	0
0	0	0	0.3	2.3	4.7	5.3	5.3	5	2.7	0.7	0	0	0	0	0	0	0	0	0	0	0
0	0	0	1.3	5.3	6.7	6.7	6.7	4.3	1	0	0	0	0	0	0	0	0	0	0	0	0
0	0	0.3	2.3	6.3	8	6.3	5.7	3.7	1	0	0	0	0	0	0	0	0	0	0	0	0
0	0	0.7	3.7	6	6.3	5.7	5.7	4	1	0	0	0	0	0	0	0	0	0	0	0	0
0	0	1	4.7	5.7	5.7	4.7	4.3	4	1.3	0.3	0	0	0	0	0	0	0	0	0	0	0
0	0	1.7	6	6	4.3	3.3	3	4.3	3.3	0.7	0	0	0	0	0	0	0	0	0	0	0
0	0.7	4.3	7.7	5.7	4.3	4.3	4.3	5	5	2	0.3	0	0	0	0	0	0	0	0	0	0
0	1.7	9	10.7	8	7	7.7	6.7	7.3	8	5.7	3	1.7	1.3	1.7	1.3	1	0.3	0	0	0	0
0	1.3	6.7	7.7	7.7	7.7	9.3	7.7	7.3	8.3	8.7	9	8	8.7	10.3	8.7	6	2.7	0.7	0	0	0
0	0.7	4.3	4.7	6	6.7	11	12.3	13	10.3	12.3	14.3	15.3	16.3	17.7	15.3	15.3	12	5	1	0	0
0	0.7	3.3	3.7	5	7	11	18	25.7	19	19.3	24.7	27	27.7	25.3	22.3	25	26	15	4.7	0.7	0
0	0.3	0.7	1	3	6	10.3	13.3	16.7	17	23.3	28.3	29	28.3	22.3	21	21.3	23.7	17.7	6.3	0.7	0
0.3	1.7	1.3	0.3	0.7	2	6.3	9.3	10	11.7	15	20	21.3	21	16	17	15.7	16.7	13	5.3	0.7	0
1.3	7	4	0.7	0	0.3	1.3	3	4.3	6.3	10.3	16	15	13.3	11.3	9.7	7.7	7	6	2.7	0.3	0
0.3	2.3	1.3	0.3	0	0	0	0.3	0.7	1.7	4.3	6.3	5.3	4.3	2.7	2.3	3	3.3	2.3	1	0	0
0	0	0	0	0	0.3	0.3	0	0	0.3	0.7	0.7	0.7	0.7	0.7	2	6.7	8.3	6.3	2	0.3	0
0	0	0	0	0	0	0.3	0.3	0.7	0.3	0	0	0	0.3	2.7	8.3	17.3	21	19.7	6.3	0.7	0
0	0	0	0	0	0	0	0.7	1.7	0.7	0.7	1	0.7	1	6.7	15	20.3	20.3	16.3	4	0.3	0
0	0	0	0	0	0	0	0	0.3	0.7	2	3.7	2.7	1.7	6.3	11.7	18	12.7	5.3	1	0	0
0	0	0	0	0	0	0	0	0	0	1	3	1.7	0.3	1	2.3	4.3	2.3	0.7	0	0	0
0	0	0	0	0	0	0	0	0	0	0	0.7	0.3	0	0	0	0.3	0	0	0	0	0
0	0	0	0	0	0	0	0	0	0	0	0	0	0	0	0	0	0	0	0	0	0
0	0	0	0	0	0	0	0	0	0	0	0	0	0	0	0	0	0	0	0	0	0
Frame 49 (98.00 ms)
0	0	0	0	0	0	0	0	0	0	0	0	0	0	0	0	0	0	0	0	0	0
0	0	0	0	0	0	0	0	0.7	1	1	1.3	1	0.3	0	0	0	0	0	0	0	0
0	0	0	0	0	0	0	1	3.3	5	6	7.3	5.7	2	0.3	0	0	0	0	0	0	0
0	0	0	0	0	0	1	3.3	4.7	7	8.3	10	10.3	8.3	2.3	0	0	0	0	0	0	0
0	0	0	0	0	0.7	3	5.7	5	6	6.3	7.3	10	13.3	5.7	0.7	0	0	0	0	0	0
0	0	0	0	0.3	1.3	4.3	7	7	7	7	9.7	13	13.7	6.3	1	0	0	0	0	0	0
0	0	0	0	0.7	3.3	5.7	7	8.7	9	11.3	12.7	15	15	6.7	1	0	0	0	0	0	0
0	0	0	0	0.7	4	8.7	10	10.7	13	14	12.3	11.7	10	3	0.3	0	0	0	0	0	0
0	0	0	0	0.3	3.7	9.7	11.7	11.7	14.3	14.3	11.3	9	6.3	1.3	0	0	0	0	0	0	0
0	0	0	0	0	2	6.7	8.3	8.3	9.3	9.7	10	9	3.3	0.3	0	0	0	0	0	0	0
0	0	0	0	0	1.3	5.3	6.7	6.7	5.3	6	6.3	4.7	1	0	0	0	0	0	0	0	0
0	0	0	0	0.3	1.7	4.3	5.7	5.3	4.7	4	2.7	1	0	0	0	0	0	0	0	0	0
0	0	0	0	0.7	3	5.3	5.7	6	4.7	2	0.7	0	0	0	0	0	0	0	0	0	0
0	0	0	0.3	2.3	4.7	5.3	5.3	5	2.7	0.7	0	0	0	0	0	0	0	0	0	0	0
0	0	0	1.3	5.3	6.7	6.7	6.7	4.7	1	0	0	0	0	0	0	0	0	0	0	0	0
0	0	0.3	2.3	6.3	8	6.3	5.7	4	1	0	0	0	0	0	0	0	0	0	0	0	0
0	0	0.7	3.7	6	6.7	5.7	6	4	1	0	0	0	0	0	0	0	0	0	0	0	0
0	0	1	4.7	5.3	5.3	4.7	4.3	4	1.3	0.3	0	0	0	0	0	0	0	0	0	0	0
0	0	1.7	6	6	4.3	3.3	3	4.3	3.3	0.7	0	0	0	0	0	0	0	0	0	0	0
0	0.7	4.3	7.7	5.7	4.3	4.3	4.3	5	5	2	0.3	0	0	0	0	0	0	0	0	0	0
0	1.7	9	10.7	8	7	7.7	6.7	7.3	8	6	3	2	1.7	1.7	1.3	1	0.3	0	0	0	0
0	1.3	6.3	7.3	7.7	7.7	9.3	7.7	7.3	8.3	8.7	9	8.3	8.7	10.7	8.7	6.3	3	0.7	0	0	0
0	0.7	4	4.7	6	6.7	11	12.3	13	10.3	12.3	14.3	15.3	16.7	18	16	15.7	12.7	5.3	1	0	0
0	0.7	3.3	3.7	5	6.7	10.7	18	25.7	19	19.3	25	27.3	28.3	25.7	22.7	25.7	27	15.7	5	0.7	0
0	0.3	0.7	1	3	6	10	13.3	16.7	17	23.3	28.3	29	28.3	22.7	21.3	21.7	24.3	18	6.7	0.7	0
0.3	1.7	1.3	0.3	0.7	2	6.3	9.3	10	11.7	15	20	21.3	21.3	16.3	17.3	16	17	13.7	5.7	0.7	0
1.3	7	4	0.7	0	0.3	1.3	3	4.3	6.3	10.7	16	15	13.3	11.3	10	7.7	7.3	6.3	3	0.3	0
0.3	2	1.3	0.3	0	0	0	0.3	0.7	1.7	4.3	6.3	5.3	4.3	2.7	2.3	3	3.3	2.7	1	0	0
0	0	0	0	0	0.3	0.3	0	0	0.3	0.7	0.7	0.7	0.7	0.7	2.3	7	8.7	6.7	2	0.3	0
0	0	0	0	0	0	0.3	0.3	0.7	0.3	0	0	0	0.3	2.7	8.3	18	21.7	20.7	6.7	0.7	0
0	0	0	0	0	0	0	0.7	1.7	0.7	0.7	1	0.7	1	7	15.3	21	21.3	17	4	0.3	0
0	0	0	0	0	0	0	0	0.3	0.7	2.3	4	3	1.7	6.3	12	18.3	13	5.3	1	0	0
0	0	0	0	0	0	0	0	0	0	1	3.3	1.7	0.3	1.3	2.3	4.3	2.3	0.7	0	0	0
0	0	0	0	0	0	0	0	0	0	0	0.7	0.3	0	0	0	0.3	0	0	0	0	0
0	0	0	0	0	0	0	0	0	0	0	0	0	0	0	0	0	0	0	0	0	0
0	0	0	0	0	0	0	0	0	0	0	0	0	0	0	0	0	0	0	0	0	0
Frame 50 (100.00 ms)
0	0	0	0	0	0	0	0	0	0	0	0	0	0	0	0	0	0	0	0	0	0
0	0	0	0	0	0	0	0	0.3	0.7	1	1.3	0.7	0.3	0	0	0	0	0	0	0	0
0	0	0	0	0	0	0	1	3	4.7	5.7	7	5.3	2	0.3	0	0	0	0	0	0	0
0	0	0	0	0	0	0.7	3	4.3	6.3	8	9.3	10	8	2	0	0	0	0	0	0	0
0	0	0	0	0	0.3	2.7	5.3	5	5.7	6	7	9.7	13	5.3	0.7	0	0	0	0	0	0
0	0	0	0	0	1.3	4	6.7	6.7	6.7	6.7	9.3	12.7	13.3	6.3	1	0	0	0	0	0	0
0	0	0	0	0.3	3	5.3	6.7	8.3	8.7	11	12.3	14.3	14.7	6.3	1	0	0	0	0	0	0
0	0	0	0	0.3	3.7	8.3	9.7	10.3	12.7	13.7	12	11.7	10	3	0.3	0	0	0	0	0	0
0	0	0	0	0.3	3.3	9	11.3	11.3	13.7	13.7	11	8.7	6.3	1.3	0	0	0	0	0	0	0
0	0	0	0	0	1.7	6.3	8.3	8.3	9.3	9.3	10	8.7	3	0.3	0	0	0	0	0	0	0
0	0	0	0	0	1.3	5.3	6.7	6.7	5.3	6	6.3	4.3	1	0	0	0	0	0	0	0	0
0	0	0	0	0	1.3	4.3	5.7	5.3	4.7	4	2.7	1	0	0	0	0	0	0	0	0	0
0	0	0	0	0.7	3	5.3	5.7	6	4.7	2.3	0.7	0	0	0	0	0	0	0	0	0	0
0	0	0	0.3	2.3	4.7	5.7	5.3	5	2.7	0.7	0	0	0	0	0	0	0	0	0	0	0
0	0	0	1.3	5.3	6.7	6.7	7	4.7	1	0	0	0	0	0	0	0	0	0	0	0	0
0	0	0.3	2.3	6.3	8	6.3	5.7	4	1	0	0	0	0	0	0	0	0	0	0	0	0
0	0	0.7	3.7	6	6.7	5.7	6	4.3	1	0	0	0	0	0	0	0	0	0	0	0	0
0	0	1	4.7	5.3	5.7	4.7	4.7	4	1.7	0.3	0	0	0	0	0	0	0	0	0	0	0
0	0	1.7	6	6	4.3	3.3	3.3	4.3	3.7	0.7	0	0	0	0	0	0	0	0	0	0	0
0	0.7	4.3	7.7	5.7	4.3	4.3	4.3	5	5	2	0.3	0	0	0	0	0	0	0	0	0	0
0	1.7	9	10.7	8	7	7.7	6.7	7.3	8	6	3.3	2	1.7	1.7	1.3	1	0.3	0	0	0	0
0	1.3	6.3	7.3	7.7	7.7	9.3	7.7	7.3	8.3	9	9.3	8.3	9	10.7	9	6.7	3	0.7	0	0	0
0	0.7	4	4.7	6	6.7	11	12.3	13	10.3	12.3	14.7	15.3	17	18.3	16.3	16	12.7	5.7	1.3	0	0
0	0.7	3.3	3.7	5	7	11	18	25.7	19	19.3	25	27.3	28.7	26.3	23.3	26	27.3	16	5.3	0.7	0
0	0.3	0.7	1	3	6	10.3	13.3	16.7	17	23.3	28.7	29.3	29	23	22	22.3	25	18.7	7.3	1	0
0.3	1.7	1.3	0.3	0.7	2	6.3	9.3	10	11.7	15.3	20	21.3	21.3	16.7	17.7	16.3	17.7	14	6.3	1	0
1.3	7	4	0.7	0	0.3	1.3	3	4.3	6.3	10.7	16	15	13.3	11.7	10	8	7.7	6.3	3	0.3	0
0.3	2	1.3	0.3	0	0	0	0.3	0.7	1.7	4.3	6.3	5.3	4.3	2.7	2.3	3	3.7	2.7	1	0	0
0	0	0	0	0	0.3	0.3	0	0	0.3	0.7	0.7	0.7	0.7	0.7	2.3	7.3	9	7	2.3	0.3	0
0	0	0	0	0	0	0.3	0.3	0.7	0.3	0	0	0	0.3	2.7	8.7	18.3	22.3	21.7	7	0.7	0
0	0	0	0	0	0	0	0.7	1.7	0.7	0.7	1	0.7	1.3	7	15.3	21.7	22	18	4.3	0.3	0
0	0	0	0	0	0	0	0	0.3	0.7	2.3	4	3	1.7	6.7	12.3	19	13.7	5.7	1	0	0
0	0	0	0	0	0	0	0	0	0	1.3	3.7	2	0.7	1.3	2.7	4.7	2.3	0.7	0	0	0
0	0	0	0	0	0	0	0	0	0	0	0.7	0.3	0	0	0	0.3	0	0	0	0	0
0	0	0	0	0	0	0	0	0	0	0	0	0	0	0	0	0	0	0	0	0	0
0	0	0	0	0	0	0	0	0	0	0	0	0	0	0	0	0	0	0	0	0	0
Frame 51 (102.00 ms)
0	0	0	0	0	0	0	0	0	0	0	0	0	0	0	0	0	0	0	0	0	0
0	0	0	0	0	0	0	0	0.3	0.7	1	1	0.7	0	0	0	0	0	0	0	0	0
0	0	0	0	0	0	0	0.7	2.7	4.3	5.3	6.3	5	1.7	0.3	0	0	0	0	0	0	0
0	0	0	0	0	0	0.7	3	4.3	6	7.3	8.7	9.3	7.7	2	0	0	0	0	0	0	0
0	0	0	0	0	0.3	2.3	4.7	4.7	5.3	6	6.7	9	12.3	5	0.7	0	0	0	0	0	0
0	0	0	0	0	1	3.7	6	6.3	6.3	6.3	9	12.3	13	6	1	0	0	0	0	0	0
0	0	0	0	0.3	2.3	4.7	6.3	8	8.7	10.7	11.7	13.7	14.3	6.3	0.7	0	0	0	0	0	0
0	0	0	0	0.3	3	7.7	9	9.7	12	13.3	11.3	11	9.7	3	0.3	0	0	0	0	0	0
0	0	0	0	0.3	3	8.7	11	10.7	13.3	13.3	10.7	8.7	6.3	1.3	0	0	0	0	0	0	0
0	0	0	0	0	1.7	6	8	8	9	9	9.7	8.7	3	0.3	0	0	0	0	0	0	0
0	0	0	0	0	1.3	5.3	6.7	6.7	5.3	5.7	6.3	4.3	1	0	0	0	0	0	0	0	0
0	0	0	0	0	1.3	4.3	5.3	5.3	4.7	4	2.7	1	0	0	0	0	0	0	0	0	0
0	0	0	0	0.7	3	5	5.7	6	4.7	2.3	0.7	0	0	0	0	0	0	0	0	0	0
0	0	0	0.3	2.3	4.7	5.7	5.3	5	2.7	0.7	0	0	0	0	0	0	0	0	0	0	0
0	0	0	1	5.3	6.7	6.7	7	4.7	1.3	0	0	0	0	0	0	0	0	0	0	0	0
0	0	0.3	2	6.3	8	6.3	5.7	4	1	0	0	0	0	0	0	0	0	0	0	0	0
0	0	0.7	3.7	6	6.7	5.7	6	4.3	1	0	0	0	0	0	0	0	0	0	0	0	0
0	0	1	4.7	5.7	5.7	5	4.7	4.3	1.7	0.3	0	0	0	0	0	0	0	0	0	0	0
0	0	1.7	6	6	4.3	3.3	3.3	4.7	4	0.7	0	0	0	0	0	0	0	0	0	0	0
0	0.7	4.3	7.7	5.7	4.3	4.3	4.3	5.3	5	2.3	0.3	0	0	0	0	0	0	0	0	0	0
0	1.7	8.7	10.3	8	7	7.7	6.7	7.3	8	6	3.3	2	1.7	2	1.7	1	0.3	0	0	0	0
0	1.3	6.3	7.3	7.7	7.7	9.3	7.7	7.3	8.3	9	9.7	8.7	9.3	11	9.3	6.7	3	0.7	0	0	0
0	0.7	4	4.7	6	6.7	11	12.3	13	10.3	12.3	14.7	15.7	17.3	18.7	16.7	16.3	13	5.7	1.3	0	0
0	0.7	3.3	3.7	5	7	11	18	26	19	19.3	25	27.7	29	26.7	24	27	28.3	16.7	5.7	0.7	0
0	0.3	0.7	1	3	6	10.3	13.3	16.7	17	23.3	28.7	29.3	29	23.7	22.3	22.7	25.7	19.3	7.7	1	0
0.3	1.7	1.3	0.3	0.7	2	6.3	9.3	10.3	11.7	15.3	20.3	21.7	21.7	17	18	16.7	18	14.7	6.7	1	0
1.3	7	4.3	0.7	0	0.3	1.3	3	4.3	6.3	10.7	16.3	15.3	13.3	11.7	10.3	8	7.7	6.7	3.3	0.7	0
0.3	2	1.3	0.3	0	0	0	0.3	0.7	1.7	4.3	6.7	5.7	4.3	2.7	2.3	3	3.7	2.7	1.3	0	0
0	0	0	0	0	0.3	0.3	0	0	0.3	0.7	0.7	0.7	0.7	0.7	2.3	7.7	9.3	7.3	2.3	0.3	0
0	0	0	0	0	0	0.3	0.3	0.7	0.3	0	0	0	0.3	2.7	9	19	23.3	22.3	7.3	0.7	0
0	0	0	0	0	0	0	0.7	2	1	0.7	1	0.7	1.3	7.3	15.7	22.3	22.7	18.3	4.3	0.3	0
0	0	0	0	0	0	0	0	0.3	0.7	2.3	4.3	3.3	2	6.7	12.7	19.7	14	5.7	1	0	0
0	0	0	0	0	0	0	0	0	0	1.3	3.7	2	0.7	1.3	2.7	4.7	2.7	0.7	0	0	0
0	0	0	0	0	0	0	0	0	0	0	0.7	0.3	0	0	0	0.3	0	0	0	0	0
0	0	0	0	0	0	0	0	0	0	0	0	0	0	0	0	0	0	0	0	0	0
0	0	0	0	0	0	0	0	0	0	0	0	0	0	0	0	0	0	0	0	0	0
Frame 52 (104.00 ms)
0	0	0	0	0	0	0	0	0	0	0	0	0	0	0	0	0	0	0	0	0	0
0	0	0	0	0	0	0	0	0.3	0.7	0.7	1	0.7	0	0	0	0	0	0	0	0	0
0	0	0	0	0	0	0	0.7	2.3	3.7	5	5.7	4.7	1.7	0.3	0	0	0	0	0	0	0
0	0	0	0	0	0	0.7	2.7	4	5.7	7	8	8.7	7.3	2	0	0	0	0	0	0	0
0	0	0	0	0	0.3	2	4.3	4.3	5	5.3	6.3	8.7	12	5	0.7	0	0	0	0	0	0
0	0	0	0	0	1	3.3	5.7	5.7	5.7	6	8.7	11.7	12.3	5.7	0.7	0	0	0	0	0	0
0	0	0	0	0.3	2	4.3	5.7	7.3	8	10	11.3	13.3	13.7	5.7	0.7	0	0	0	0	0	0
0	0	0	0	0.3	2.3	7.3	8.7	9	11.7	12.7	11	11	9.3	2.7	0.3	0	0	0	0	0	0
0	0	0	0	0.3	2.3	8	10.3	10.3	12.7	12.7	10.3	8.3	6	1	0	0	0	0	0	0	0
0	0	0	0	0	1.3	5.7	7.3	7.7	8.7	9	9.7	8.3	3	0.3	0	0	0	0	0	0	0
0	0	0	0	0	1	4.7	6.7	6.3	5.3	5.7	6	4.3	1	0	0	0	0	0	0	0	0
0	0	0	0	0	1.3	4.3	5.3	5.3	4.7	4	2.3	1	0	0	0	0	0	0	0	0	0
0	0	0	0	0.7	3	5	5.7	6	4.7	2.3	0.7	0	0	0	0	0	0	0	0	0	0
0	0	0	0.3	2	4.7	5.7	5.3	5	2.7	0.7	0	0	0	0	0	0	0	0	0	0	0
0	0	0	1	5	6.7	6.7	7	4.7	1.3	0	0	0	0	0	0	0	0	0	0	0	0
0	0	0.3	2	6	8	6.3	5.7	4	1	0	0	0	0	0	0	0	0	0	0	0	0
0	0	0.7	3.3	6	6.7	5.7	6.3	4.3	1	0	0	0	0	0	0	0	0	0	0	0	0
0	0	1	4.3	5.3	5.7	5	5	4.3	1.7	0.3	0	0	0	0	0	0	0	0	0	0	0
0	0	1.7	6	6	4.3	3.3	3.3	4.7	4	0.7	0	0	0	0	0	0	0	0	0	0	0
0	0.7	4.3	7.7	5.7	4.3	4.3	4.3	5.3	5.3	2.3	0.7	0.3	0	0	0	0	0	0	0	0	0
0	1.7	8.7	10.3	7.7	7	7.7	6.7	7.3	8	6.3	3.7	2.3	1.7	2	1.7	1	0.3	0	0	0	0
0	1.3	6.3	7.3	7.7	7.7	9.3	8	7.3	8.3	9	9.7	9	9.3	11.3	9.3	7	3.3	0.7	0	0	0
0	0.7	4	4.7	6	7	11	12.3	13	10.3	12.7	15	16	17.3	19	17	16.7	13.3	6	1.3	0	0
0	0.7	3.3	3.7	5	7	11	18.3	26	19.3	19.7	25.3	28	29	27.3	24.3	27.3	28.7	17.3	6	0.7	0
0	0.3	0.7	1	3	6	10.3	13.3	16.7	17.3	23.7	28.7	30	29.3	24	22.7	23	26.3	20	8	1	0
0.3	1.7	1.3	0.3	0.7	2	6.3	9.3	10.3	11.7	15.3	20.3	22	22	17	18.3	17	18.3	15	7	1	0
1.3	7.3	4.3	0.7	0	0.3	1.3	3	4.3	6.3	10.7	16.3	15.3	13.7	12	10.7	8.3	8	7	3.7	0.7	0
0.3	2	1.3	0.3	0	0	0	0.3	0.7	1.7	4.3	6.7	5.7	4.7	3	2.3	3	3.7	2.7	1.3	0.3	0
0	0	0	0	0	0.3	0.3	0	0	0.3	0.7	0.7	0.7	0.7	0.7	2.3	8	9.7	7.3	2.3	0.3	0
0	0	0	0	0	0	0.3	0.3	0.7	0.3	0	0	0	0.3	3	9.3	19.7	24	23	7.7	0.7	0
0	0	0	0	0	0	0	0.7	2	1	0.7	1	0.7	1.3	7.3	16	23	23.3	19	4.7	0.3	0
0	0	0	0	0	0	0	0	0.3	0.7	2.7	4.3	3.3	2	7	12.7	20	14.3	6.3	1	0	0
0	0	0	0	0	0	0	0	0	0	1.3	3.7	2	0.7	1.3	2.7	4.7	2.7	0.7	0	0	0
0	0	0	0	0	0	0	0	0	0	0	0.7	0.3	0	0	0	0.3	0	0	0	0	0
0	0	0	0	0	0	0	0	0	0	0	0	0	0	0	0	0	0	0	0	0	0
0	0	0	0	0	0	0	0	0	0	0	0	0	0	0	0	0	0	0	0	0	0
Frame 53 (106.00 ms)
0	0	0	0	0	0	0	0	0	0	0	0	0	0	0	0	0	0	0	0	0	0
0	0	0	0	0	0	0	0	0.3	0.7	0.7	1	0.7	0	0	0	0	0	0	0	0	0
0	0	0	0	0	0	0	0.7	1.7	3.3	4.3	5.3	4	1.3	0.3	0	0	0	0	0	0	0
0	0	0	0	0	0	0.7	2.3	3.7	5.3	6.3	7.3	8	6.7	1.7	0	0	0	0	0	0	0
0	0	0	0	0	0.3	1.7	4	4	4.7	5	5.7	8	11	4.7	0.7	0	0	0	0	0	0
0	0	0	0	0	0.7	2.7	5.3	5.3	5.3	5.7	8.3	11	11.7	5.3	0.7	0	0	0	0	0	0
0	0	0	0	0.3	1.7	4	5.3	7	7.7	9.3	10.7	12.3	13	5.3	0.7	0	0	0	0	0	0
0	0	0	0	0.3	2.3	7	8.3	8.7	11.3	12.3	10.7	10.7	9	2.3	0.3	0	0	0	0	0	0
0	0	0	0	0.3	2.3	7.7	10	9.7	12	12.3	10	8.3	5.7	1	0	0	0	0	0	0	0
0	0	0	0	0	1	5.3	7	7.3	8.3	8.7	9.3	8	2.7	0.3	0	0	0	0	0	0	0
0	0	0	0	0	1	4.7	6.3	6	5	5.7	6	4	0.7	0	0	0	0	0	0	0	0
0	0	0	0	0	1.3	4.3	5.3	5.3	4.7	4	2.3	0.7	0	0	0	0	0	0	0	0	0
0	0	0	0	0.7	3	5	5.7	6	4.7	2.3	0.7	0	0	0	0	0	0	0	0	0	0
0	0	0	0.3	2	4.7	5.7	5.3	5	2.7	0.7	0	0	0	0	0	0	0	0	0	0	0
0	0	0	1	5	6.7	6.7	7	4.7	1.3	0	0	0	0	0	0	0	0	0	0	0	0
0	0	0.3	2	6	8	6.3	5.7	4	1	0	0	0	0	0	0	0	0	0	0	0	0
0	0	0.7	3.3	6	6.7	6	6.3	4.7	1	0	0	0	0	0	0	0	0	0	0	0	0
0	0	1	4.3	5.3	5.7	5	5	4.7	2	0.3	0	0	0	0	0	0	0	0	0	0	0
0	0	1.7	5.7	6	4.3	3.3	3.3	5	4	1	0	0	0	0	0	0	0	0	0	0	0
0	0.7	4.3	7.7	5.7	4.3	4.3	4.3	5.3	5.3	2.3	0.7	0.3	0	0	0	0	0	0	0	0	0
0	1.7	8.7	10.3	7.7	7	7.7	6.7	7.7	8.3	6.3	3.7	2.3	1.7	2	1.7	1	0.3	0	0	0	0
0	1.3	6.3	7.3	7.7	7.7	9.3	8	7.3	8.3	9	10	9	9.3	11.3	9.7	7.3	3.3	1	0	0	0
0	0.7	4	4.7	6	7	11	12.3	13	10.7	12.7	15	16.3	17.7	19.3	17.3	17	13.7	6.3	1.3	0	0
0	0.7	3.3	3.7	5	7	11	18.3	26	19.3	19.7	25.3	28.3	29.7	27.7	25	28	29.7	17.7	6	0.7	0
0	0.3	0.7	1	3	6	10.3	13.3	16.7	17.3	23.7	28.7	30	29.7	24.3	23.3	24	26.7	20.3	8	1	0
0.3	1.7	1.3	0.3	0.7	2	6.3	9.3	10.3	11.7	15.3	20.3	22	22	17	18.7	17.3	18.7	15.7	7.3	1	0
1.3	7.3	4.3	0.7	0	0.3	1.3	3	4.3	6.3	10.7	16.3	15.7	13.7	12	10.7	8.3	8	7.3	3.7	0.7	0
[truncated: 8,418 more rows]
