# Supplementary material for: Similarity of Center of Pressure Progression during Walking and Jogging of Anterior Cruciate Ligament Deficient Patients
Source: PLoS One. 2017 Jan 10;12(1):e0169421. doi: 10.1371/journal.pone.0169421 (PMC5224873; doi:10.1371/journal.pone.0169421)
Supplement: S1 Dataset — (ZIP) [file pone.0169421.s001.zip › partial plantar pressure data sent to PLOS-remove name and data/01. Part of the 64 unilateral ACLD subjects/jog/05/05 - run_1' - Dyn.txt]

Scanning speed; for the left foot: 500.00 Hertz, for the right foot: 500.00 Hertz
Left foot data
Left rectangle position
Rectangle bottom
10
Rectangle left
17
Rectangle width
21
Rectangle height
36
Frame 0 (0.00 ms)
0	0	0	0	0	0	0	0	0	0	0	0	0	0	0	0	0	0	0	0	0
0	0	0	0	0	0	0	0	0.3	0.7	0.3	0.3	0	0	0	0	0	0	0	0	0
0	0	0	0	0	0	0	0.7	1	1.7	1	0.7	0.3	0	0	0	0	0	0	0	0
0	0	0	0	0	0	0.3	1	1	1	1.3	0.7	0.7	0	0	0	0	0	0	0	0
0	0	0	0	0	0	0.7	1	1.7	1.3	1.3	0.7	0.3	0	0	0	0	0	0	0	0
0	0	0	0	0	0	0.3	0.7	1	1	0.7	0.3	0	0	0	0	0	0	0	0	0
0	0	0	0	0	0	0	0.3	0.3	0.3	0	0	0	0	0	0	0	0	0	0	0
0	0	0	0	0	0	0	0	0	0	0	0	0	0	0	0	0	0	0	0	0
0	0	0	0	0	0	0	0	0	0	0	0	0	0	0	0	0	0	0	0	0
0	0	0	0	0	0	0	0	0	0	0	0	0	0	0	0	0	0	0	0	0
0	0	0	0	0	0	0	0	0	0	0	0	0	0	0	0	0	0	0	0	0
0	0	0	0	0	0	0	0	0	0	0	0	0	0	0	0	0	0	0	0	0
0	0	0	0	0	0	0	0	0	0	0	0	0	0	0	0	0	0	0	0	0
0	0	0	0	0	0	0	0	0	0	0	0	0	0	0	0	0	0	0	0	0
0	0	0	0	0	0	0	0	0	0	0	0	0	0	0	0	0	0	0	0	0
0	0	0	0	0	0	0	0	0	0	0	0	0	0	0	0	0	0	0	0	0
0	0	0	0	0	0	0	0	0	0	0	0	0	0	0	0	0	0	0	0	0
0	0	0	0	0	0	0	0	0	0	0	0	0	0	0	0	0	0	0	0	0
0	0	0	0	0	0	0	0	0	0	0	0	0	0	0	0	0	0	0	0	0
0	0	0	0	0	0	0	0	0	0	0	0	0	0	0	0	0	0	0	0	0
0	0	0	0	0	0	0	0	0	0	0	0	0	0	0	0	0	0	0	0	0
0	0	0	0	0	0	0	0	0	0	0	0	0	0	0	0	0	0	0	0	0
0	0	0	0	0	0	0	0	0	0	0	0	0	0	0	0	0	0	0	0	0
0	0	0	0	0	0	0	0	0	0	0	0	0	0	0	0	0	0	0	0	0
0	0	0	0	0	0	0	0	0	0	0	0	0	0	0	0	0	0	0	0	0
0	0	0	0	0	0	0	0	0	0	0	0	0	0	0	0	0	0	0	0	0
0	0	0	0	0	0	0	0	0	0	0	0	0	0	0	0	0	0	0	0	0
0	0	0	0	0	0	0	0	0	0	0	0	0	0	0	0	0	0	0	0	0
0	0	0	0	0	0	0	0	0	0	0	0	0	0	0	0	0	0	0	0	0
0	0	0	0	0	0	0	0	0	0	0	0	0	0	0	0	0	0	0	0	0
0	0	0	0	0	0	0	0	0	0	0	0	0	0	0	0	0	0	0	0	0
0	0	0	0	0	0	0	0	0	0	0	0	0	0	0	0	0	0	0	0	0
0	0	0	0	0	0	0	0	0	0	0	0	0	0	0	0	0	0	0	0	0
0	0	0	0	0	0	0	0	0	0	0	0	0	0	0	0	0	0	0	0	0
0	0	0	0	0	0	0	0	0	0	0	0	0	0	0	0	0	0	0	0	0
0	0	0	0	0	0	0	0	0	0	0	0	0	0	0	0	0	0	0	0	0
Frame 1 (2.00 ms)
0	0	0	0	0	0	0	0	0.3	1	0.7	0.3	0	0	0	0	0	0	0	0	0
0	0	0	0	0	0	0	0.7	2.3	5	4	2.3	1	0	0	0	0	0	0	0	0
0	0	0	0	0	0.3	1	3.3	5.3	6.7	5.3	5	3	0.7	0	0	0	0	0	0	0
0	0	0	0	0	0.7	2.7	4.7	5	5	6	5	3.3	1	0	0	0	0	0	0	0
0	0	0	0	0	1	3.3	5	7	6.7	5.7	4.3	2.7	0.7	0	0	0	0	0	0	0
0	0	0	0	0	0.7	2	4	5.3	5	4.7	3.7	1.7	0.3	0	0	0	0	0	0	0
0	0	0	0	0	0.3	1	1.7	2.3	2	1.7	1	0.3	0	0	0	0	0	0	0	0
0	0	0	0	0	0	0.3	0.3	0.7	0.7	0.3	0	0	0	0	0	0	0	0	0	0
0	0	0	0	0	0	0	0	0	0	0	0	0	0	0	0	0	0	0	0	0
0	0	0	0	0	0	0	0	0	0	0	0	0	0	0	0	0	0	0	0	0
0	0	0	0	0	0	0	0	0	0	0	0	0	0	0	0	0	0	0	0	0
0	0	0	0	0	0	0	0	0	0	0	0	0	0	0	0	0	0	0	0	0
0	0	0	0	0	0	0	0	0	0	0	0	0	0	0	0	0	0	0	0	0
0	0	0	0	0	0	0	0	0	0	0	0	0	0	0	0	0	0	0	0	0
0	0	0	0	0	0	0	0	0	0	0	0	0	0	0	0	0	0	0	0	0
0	0	0	0	0	0	0	0	0	0	0	0	0	0	0	0	0	0	0	0	0
0	0	0	0	0	0	0	0	0	0	0	0	0	0	0	0	0	0	0	0	0
0	0	0	0	0	0	0	0	0	0	0	0	0	0	0	0	0	0	0	0	0
0	0	0	0	0	0	0	0	0	0	0	0	0	0	0	0	0	0	0	0	0
0	0	0	0	0	0	0	0	0	0	0	0	0	0	0	0	0	0	0	0	0
0	0	0	0	0	0	0	0	0	0	0	0	0	0	0	0	0	0	0	0	0
0	0	0	0	0	0	0	0	0	0	0	0	0	0	0	0	0	0	0	0	0
0	0	0	0	0	0	0	0	0	0	0	0	0	0	0	0	0	0	0	0	0
0	0	0	0	0	0	0	0	0	0	0	0	0	0	0	0	0	0	0	0	0
0	0	0	0	0	0	0	0	0	0	0	0	0	0	0	0	0	0	0	0	0
0	0	0	0	0	0	0	0	0	0	0	0	0	0	0	0	0	0	0	0	0
0	0	0	0	0	0	0	0	0	0	0	0	0	0	0	0	0	0	0	0	0
0	0	0	0	0	0	0	0	0	0	0	0	0	0	0	0	0	0	0	0	0
0	0	0	0	0	0	0	0	0	0	0	0	0	0	0	0	0	0	0	0	0
0	0	0	0	0	0	0	0	0	0	0	0	0	0	0	0	0	0	0	0	0
0	0	0	0	0	0	0	0	0	0	0	0	0	0	0	0	0	0	0	0	0
0	0	0	0	0	0	0	0	0	0	0	0	0	0	0	0	0	0	0	0	0
0	0	0	0	0	0	0	0	0	0	0	0	0	0	0	0	0	0	0	0	0
0	0	0	0	0	0	0	0	0	0	0	0	0	0	0	0	0	0	0	0	0
0	0	0	0	0	0	0	0	0	0	0	0	0	0	0	0	0	0	0	0	0
0	0	0	0	0	0	0	0	0	0	0	0	0	0	0	0	0	0	0	0	0
Frame 2 (4.00 ms)
0	0	0	0	0	0	0	0.3	2	3.7	3.3	2	0.7	0	0	0	0	0	0	0	0
0	0	0	0	0	0	1	3.7	11.3	19.7	16.7	12	4.7	0.7	0	0	0	0	0	0	0
0	0	0	0	0	1.3	6	12	17.3	21.3	18	19	13	3.7	0.3	0	0	0	0	0	0
0	0	0	0	0.3	4.3	12.3	15.3	17.7	19.3	21.3	20	14.7	6.3	1	0	0	0	0	0	0
0	0	0	0	0.7	5.7	14.3	18.7	23.7	24.7	23.3	19.3	12.7	5.3	0.7	0	0	0	0	0	0
0	0	0	0	0.7	4.7	10.3	15.3	19.7	20.3	22	19.3	10.3	3	0.3	0	0	0	0	0	0
0	0	0	0	0.3	2	5.3	9	12	11.7	10	6.7	2.7	0.7	0	0	0	0	0	0	0
0	0	0	0	0	0.7	1.7	3	4.3	3.3	2	1	0.3	0	0	0	0	0	0	0	0
0	0	0	0	0	0	0.3	0.3	0.7	0.3	0.3	0	0	0	0	0	0	0	0	0	0
0	0	0	0	0	0	0	0	0	0	0	0	0	0	0	0	0	0	0	0	0
0	0	0	0	0	0	0	0	0	0	0	0	0	0	0	0	0	0	0	0	0
0	0	0	0	0	0	0	0	0	0	0	0	0	0	0	0	0	0	0	0	0
0	0	0	0	0	0	0	0	0	0	0	0	0	0	0	0	0	0	0	0	0
0	0	0	0	0	0	0	0	0	0	0	0	0	0	0	0	0	0	0	0	0
0	0	0	0	0	0	0	0	0	0	0	0	0	0	0	0	0	0	0	0	0
0	0	0	0	0	0	0	0	0	0	0	0	0	0	0	0	0	0	0	0	0
0	0	0	0	0	0	0	0	0	0	0	0	0	0	0	0	0	0	0	0	0
0	0	0	0	0	0	0	0	0	0	0	0	0	0	0	0	0	0	0	0	0
0	0	0	0	0	0	0	0	0	0	0	0	0	0	0	0	0	0	0	0	0
0	0	0	0	0	0	0	0	0	0	0	0	0	0	0	0	0	0	0	0	0
0	0	0	0	0	0	0	0	0	0	0	0	0	0	0	0	0	0	0	0	0
0	0	0	0	0	0	0	0	0	0	0	0	0	0	0	0	0	0	0	0	0
0	0	0	0	0	0	0	0	0	0	0	0	0	0	0	0	0	0	0	0	0
0	0	0	0	0	0	0	0	0	0	0	0	0	0	0	0	0	0	0	0	0
0	0	0	0	0	0	0	0	0	0	0	0	0	0	0	0	0	0	0	0	0
0	0	0	0	0	0	0	0	0	0	0	0	0	0	0	0	0	0	0	0	0
0	0	0	0	0	0	0	0	0	0	0	0	0	0	0	0	0	0	0	0	0
0	0	0	0	0	0	0	0	0	0	0	0	0	0	0	0	0	0	0	0	0
0	0	0	0	0	0	0	0	0	0	0	0	0	0	0	0	0	0	0	0	0
0	0	0	0	0	0	0	0	0	0	0	0	0	0	0	0	0	0	0	0	0
0	0	0	0	0	0	0	0	0	0	0	0	0	0	0	0	0	0	0	0	0
0	0	0	0	0	0	0	0	0	0	0	0	0	0	0	0	0	0	0	0	0
0	0	0	0	0	0	0	0	0	0	0	0	0	0	0	0	0	0	0	0	0
0	0	0	0	0	0	0	0	0	0	0	0	0	0	0	0	0	0	0	0	0
0	0	0	0	0	0	0	0	0	0	0	0	0	0	0	0	0	0	0	0	0
0	0	0	0	0	0	0	0	0	0	0	0	0	0	0	0	0	0	0	0	0
Frame 3 (6.00 ms)
0	0	0	0	0	0	0	1.3	5	7.7	7	5	1.7	0.3	0	0	0	0	0	0	0
0	0	0	0	0	0.3	3.3	11	27.7	40.3	37	29	12.3	3	0.3	0	0	0	0	0	0
0	0	0	0	0.3	4.3	17.3	28.7	36.3	42.7	37.3	41.3	30.7	11.7	1.7	0	0	0	0	0	0
0	0	0	0	2	14	32	34	37.7	41.7	44.7	44	35	21	4	0	0	0	0	0	0
0	0	0	0	3.3	17.7	34	41	47	49.7	49	43.7	31.3	20	4	0	0	0	0	0	0
0	0	0	0.3	3	14.7	26	36.3	42.7	44.3	46.3	42.7	29.7	14.3	2.3	0	0	0	0	0	0
0	0	0	0	1.7	7.3	13.3	22	30.3	32.3	27.3	18.3	10	3.3	0.3	0	0	0	0	0	0
0	0	0	0	0.3	2	5.7	10.7	16.3	13.7	8.7	4	1.3	0.3	0	0	0	0	0	0	0
0	0	0	0	0	0.3	1	2	3	2	1	0.3	0	0	0	0	0	0	0	0	0
0	0	0	0	0	0	0	0	0	0	0	0	0	0	0	0	0	0	0	0	0
0	0	0	0	0	0	0	0	0	0	0	0	0	0	0	0	0	0	0	0	0
0	0	0	0	0	0	0	0	0	0	0	0	0	0	0	0	0	0	0	0	0
0	0	0	0	0	0	0	0	0	0	0	0	0	0	0	0	0	0	0	0	0
0	0	0	0	0	0	0	0	0	0	0	0	0	0	0	0	0	0	0	0	0
0	0	0	0	0	0	0	0	0	0	0	0	0	0	0	0	0	0	0	0	0
0	0	0	0	0	0	0	0	0	0	0	0	0	0	0	0	0	0	0	0	0
0	0	0	0	0	0	0	0	0	0	0	0	0	0	0	0	0	0	0	0	0
0	0	0	0	0	0	0	0	0	0	0	0	0	0	0	0	0	0	0	0	0
0	0	0	0	0	0	0	0	0	0	0	0	0	0	0	0	0	0	0	0	0
0	0	0	0	0	0	0	0	0	0	0	0	0	0	0	0	0	0	0	0	0
0	0	0	0	0	0	0	0	0	0	0	0	0	0	0	0	0	0	0	0	0
0	0	0	0	0	0	0	0	0	0	0	0	0	0	0	0	0	0	0	0	0
0	0	0	0	0	0	0	0	0	0	0	0	0	0	0	0	0	0	0	0	0
0	0	0	0	0	0	0	0	0	0	0	0	0	0	0	0	0	0	0	0	0
0	0	0	0	0	0	0	0	0	0	0	0	0	0	0	0	0	0	0	0	0
0	0	0	0	0	0	0	0	0	0	0	0	0	0	0	0	0	0	0	0	0
0	0	0	0	0	0	0	0	0	0	0	0	0	0	0	0	0	0	0	0	0
0	0	0	0	0	0	0	0	0	0	0	0	0	0	0	0	0	0	0	0	0
0	0	0	0	0	0	0	0	0	0	0	0	0	0	0	0	0	0	0	0	0
0	0	0	0	0	0	0	0	0	0	0	0	0	0	0	0	0	0	0	0	0
0	0	0	0	0	0	0	0	0	0	0	0	0	0	0	0	0	0	0	0	0
0	0	0	0	0	0	0	0	0	0	0	0	0	0	0	0	0	0	0	0	0
0	0	0	0	0	0	0	0	0	0	0	0	0	0	0	0	0	0	0	0	0
0	0	0	0	0	0	0	0	0	0	0	0	0	0	0	0	0	0	0	0	0
0	0	0	0	0	0	0	0	0	0	0	0	0	0	0	0	0	0	0	0	0
0	0	0	0	0	0	0	0	0	0	0	0	0	0	0	0	0	0	0	0	0
Frame 4 (8.00 ms)
0	0	0	0	0	0	0.3	1.7	5.3	8	7.7	5.7	2.3	0.7	0	0	0	0	0	0	0
0	0	0	0	0	0.7	5	15.3	32.3	45.3	41.7	34	19	5.7	0.7	0	0	0	0	0	0
0	0	0	0	0.7	7	26.3	40.7	49.3	56.7	49.3	56.7	45.7	20.3	3.7	0	0	0	0	0	0
0	0	0	0	3.3	23.3	47.7	48.3	53	58	61.7	63	54	36.7	8.7	0.7	0	0	0	0	0
0	0	0	0.3	5.3	28.7	50.7	58.7	64	65.6	67	62.3	49.3	39.3	11.3	1	0	0	0	0	0
0	0	0	0.3	5.3	24	40.3	55.3	62.3	63.6	64	59.3	48.3	34.7	7.3	0.3	0	0	0	0	0
0	0	0	0.3	3.3	13	22.3	37	50	52.7	45	30.7	20.7	10	1.7	0	0	0	0	0	0
0	0	0	0	1	5.3	11	19.3	30	27.3	19.7	10	4	1	0	0	0	0	0	0	0
0	0	0	0	0.3	1.3	2.7	4.3	6.3	4.7	3	1.3	0.3	0	0	0	0	0	0	0	0
0	0	0	0	0	0	0.3	0.3	0.3	0	0	0	0	0	0	0	0	0	0	0	0
0	0	0	0	0	0	0	0	0	0	0	0	0	0	0	0	0	0	0	0	0
0	0	0	0	0	0	0	0	0	0	0	0	0	0	0	0	0	0	0	0	0
0	0	0	0	0	0	0	0	0	0	0	0	0	0	0	0	0	0	0	0	0
0	0	0	0	0	0	0	0	0	0	0	0	0	0	0	0	0	0	0	0	0
0	0	0	0	0	0	0	0	0	0	0	0	0	0	0	0	0	0	0	0	0
0	0	0	0	0	0	0	0	0	0	0	0	0	0	0	0	0	0	0	0	0
0	0	0	0	0	0	0	0	0	0	0	0	0	0	0	0	0	0	0	0	0
0	0	0	0	0	0	0	0	0	0	0	0	0	0	0	0	0	0	0	0	0
0	0	0	0	0	0	0	0	0	0	0	0	0	0	0	0	0	0	0	0	0
0	0	0	0	0	0	0	0	0	0	0	0	0	0	0	0	0	0	0	0	0
0	0	0	0	0	0	0	0	0	0	0	0	0	0	0	0	0	0	0	0	0
0	0	0	0	0	0	0	0	0	0	0	0	0	0	0	0	0	0	0	0	0
0	0	0	0	0	0	0	0	0	0	0	0	0	0	0	0	0	0	0	0	0
0	0	0	0	0	0	0	0	0	0	0	0	0	0	0	0	0	0	0	0	0
0	0	0	0	0	0	0	0	0	0	0	0	0	0	0	0	0	0	0	0	0
0	0	0	0	0	0	0	0	0	0	0	0	0	0	0	0	0	0	0	0	0
0	0	0	0	0	0	0	0	0	0	0	0	0	0	0	0	0	0	0	0	0
0	0	0	0	0	0	0	0	0	0	0	0	0	0	0	0	0	0	0	0	0
0	0	0	0	0	0	0	0	0	0	0	0	0	0	0	0	0	0	0	0	0
0	0	0	0	0	0	0	0	0	0	0	0	0	0	0	0	0	0	0	0	0
0	0	0	0	0	0	0	0	0	0	0	0	0	0	0	0	0	0	0	0	0
0	0	0	0	0	0	0	0	0	0	0	0	0	0	0	0	0	0	0	0	0
0	0	0	0	0	0	0	0	0	0	0	0	0	0	0	0	0	0	0	0	0
0	0	0	0	0	0	0	0	0	0	0	0	0	0	0	0	0	0	0	0	0
0	0	0	0	0	0	0	0	0	0	0	0	0	0	0	0	0	0	0	0	0
0	0	0	0	0	0	0	0	0	0	0	0	0	0	0	0	0	0	0	0	0
Frame 5 (10.00 ms)
0	0	0	0	0	0	0.3	1.7	5.3	8.3	7.7	5.7	3	0.7	0	0	0	0	0	0	0
0	0	0	0	0	0.7	5	15.3	32.3	45.7	42	35	21.7	7.3	1	0	0	0	0	0	0
0	0	0	0	0.3	6.3	26.7	42	51	58.7	50.7	58.7	50.3	24.7	5.3	0.3	0	0	0	0	0
0	0	0	0	3	22	50	52.3	56.3	61	64	66	61.3	45.7	13.7	1.3	0	0	0	0	0
0	0	0	0.3	5.7	30.3	56	64.3	66	67	68	65.6	58	52	19.7	2.3	0	0	0	0	0
0	0	0	0.3	6.7	28.7	47.7	62.7	67.3	68	66.6	62	57.7	47.3	12.7	1	0	0	0	0	0
0	0	0	0.3	4.3	16.3	28.3	46	60.3	62.7	54.7	37.7	28.3	15.7	3	0	0	0	0	0	0
0	0	0	0.3	2	8	15.7	26.3	39.7	37.3	27.7	15.3	7	2	0.3	0	0	0	0	0	0
0	0	0	0	0.7	2.7	6	8.3	11	8	5	2.3	0.7	0	0	0	0	0	0	0	0
0	0	0	0	0	0.3	0.7	1	1	0.3	0.3	0	0	0	0	0	0	0	0	0	0
0	0	0	0	0	0	0	0	0	0	0	0	0	0	0	0	0	0	0	0	0
0	0	0	0	0	0	0	0	0	0	0	0	0	0	0	0	0	0	0	0	0
0	0	0	0	0	0	0	0	0	0	0	0	0	0	0	0	0	0	0	0	0
0	0	0	0	0	0	0	0	0	0	0	0	0	0	0	0	0	0	0	0	0
0	0	0	0	0	0	0	0	0	0	0	0	0	0	0	0	0	0	0	0	0
0	0	0	0	0	0	0	0	0	0	0	0	0	0	0	0	0	0	0	0	0
0	0	0	0	0	0	0	0	0	0	0	0	0	0	0	0	0	0	0	0	0
0	0	0	0	0	0	0	0	0	0	0	0	0	0	0	0	0	0	0	0	0
0	0	0	0	0	0	0	0	0	0	0	0	0	0	0	0	0	0	0	0	0
0	0	0	0	0	0	0	0	0	0	0	0	0	0	0	0	0	0	0	0	0
0	0	0	0	0	0	0	0	0	0	0	0	0	0	0	0	0	0	0	0	0
0	0	0	0	0	0	0	0	0	0	0	0	0	0	0	0	0	0	0	0	0
0	0	0	0	0	0	0	0	0	0	0	0	0	0	0	0	0	0	0	0	0
0	0	0	0	0	0	0	0	0	0	0	0	0	0	0	0	0	0	0	0	0
0	0	0	0	0	0	0	0	0	0	0	0	0	0	0	0	0	0	0	0	0
0	0	0	0	0	0	0	0	0	0	0	0	0	0	0	0	0	0	0	0	0
0	0	0	0	0	0	0	0	0	0	0	0	0	0	0	0	0	0	0	0	0
0	0	0	0	0	0	0	0	0	0	0	0	0	0	0	0	0	0	0	0	0
0	0	0	0	0	0	0	0	0	0	0	0	0	0	0	0	0	0	0	0	0
0	0	0	0	0	0	0	0	0	0	0	0	0	0	0	0	0	0	0	0	0
0	0	0	0	0	0	0	0	0	0	0	0	0	0	0	0	0	0	0	0	0
0	0	0	0	0	0	0	0	0	0	0	0	0	0	0	0	0	0	0	0	0
0	0	0	0	0	0	0	0	0	0	0	0	0	0	0	0	0	0	0	0	0
0	0	0	0	0	0	0	0	0	0	0	0	0	0	0	0	0	0	0	0	0
0	0	0	0	0	0	0	0	0	0	0	0	0	0	0	0	0	0	0	0	0
0	0	0	0	0	0	0	0	0	0	0	0	0	0	0	0	0	0	0	0	0
Frame 6 (12.00 ms)
0	0	0	0	0	0	0.3	1.7	5.3	8.3	7.7	5.7	3	1	0	0	0	0	0	0	0
0	0	0	0	0	0.7	4.7	14.7	32.3	45.7	42	34.7	21.7	7.7	1.3	0	0	0	0	0	0
0	0	0	0	0.3	6	25.7	41.7	51.3	58.7	50.7	58.7	50.7	25.7	6	0.3	0	0	0	0	0
0	0	0	0	2.7	20	50	52.7	57	61.3	64	66.3	63	49	16.3	1.7	0	0	0	0	0
0	0	0	0	5.3	30.3	57	64.6	66.3	67	68	66	60.7	57.7	25.7	3.3	0	0	0	0	0
0	0	0	0.3	6.7	30.7	50.3	64	68	68.3	67.3	63.3	61	52.7	16.7	1.7	0	0	0	0	0
0	0	0	0.3	5	18.7	31.3	50.3	63.6	65	59	42	33	19.3	4	0.3	0	0	0	0	0
0	0	0	0.3	2.7	10.7	19.7	31.3	46	44	33.3	19.7	9.3	3	0.3	0	0	0	0	0	0
0	0	0	0	1	5	8.7	11.7	14.7	11.3	7.3	3.7	1	0	0	0	0	0	0	0	0
0	0	0	0	0.3	1	1.7	1.7	1.7	1	0.7	0	0	0	0	0	0	0	0	0	0
0	0	0	0	0	0	0	0	0	0	0	0	0	0	0	0	0	0	0	0	0
0	0	0	0	0	0	0	0	0	0	0	0	0	0	0	0	0	0	0	0	0
0	0	0	0	0	0	0	0	0	0	0	0	0	0	0	0	0	0	0	0	0
0	0	0	0	0	0	0	0	0	0	0	0	0	0	0	0	0	0	0	0	0
0	0	0	0	0	0	0	0	0	0	0	0	0	0	0	0	0	0	0	0	0
0	0	0	0	0	0	0	0	0	0	0	0	0	0	0	0	0	0	0	0	0
0	0	0	0	0	0	0	0	0	0	0	0	0	0	0	0	0	0	0	0	0
0	0	0	0	0	0	0	0	0	0	0	0	0	0	0	0	0	0	0	0	0
0	0	0	0	0	0	0	0	0	0	0	0	0	0	0	0	0	0	0	0	0
0	0	0	0	0	0	0	0	0	0	0	0	0	0	0	0	0	0	0	0	0
0	0	0	0	0	0	0	0	0	0	0	0	0	0	0	0	0	0	0	0	0
0	0	0	0	0	0	0	0	0	0	0	0	0	0	0	0	0	0	0	0	0
0	0	0	0	0	0	0	0	0	0	0	0	0	0	0	0	0	0	0	0	0
0	0	0	0	0	0	0	0	0	0	0	0	0	0	0	0	0	0	0	0	0
0	0	0	0	0	0	0	0	0	0	0	0	0	0	0	0	0	0	0	0	0
0	0	0	0	0	0	0	0	0	0	0	0	0	0	0	0	0	0	0	0	0
0	0	0	0	0	0	0	0	0	0	0	0	0	0	0	0	0	0	0	0	0
0	0	0	0	0	0	0	0	0	0	0	0	0	0	0	0	0	0	0	0	0
0	0	0	0	0	0	0	0	0	0	0	0	0	0	0	0	0	0	0	0	0
0	0	0	0	0	0	0	0	0	0	0	0	0	0	0	0	0	0	0	0	0
0	0	0	0	0	0	0	0	0	0	0	0	0	0	0	0	0	0	0	0	0
0	0	0	0	0	0	0	0	0	0	0	0	0	0	0	0	0	0	0	0	0
0	0	0	0	0	0	0	0	0	0	0	0	0	0	0	0	0	0	0	0	0
0	0	0	0	0	0	0	0	0	0	0	0	0	0	0	0	0	0	0	0	0
0	0	0	0	0	0	0	0	0	0	0	0	0	0	0	0	0	0	0	0	0
0	0	0	0	0	0	0	0	0	0	0	0	0	0	0	0	0	0	0	0	0
Frame 7 (14.00 ms)
0	0	0	0	0	0	0.3	1.7	5.3	8.3	8	5.7	3	1	0	0	0	0	0	0	0
0	0	0	0	0	0.7	4.7	15	32.3	45.3	41.7	34.7	22	8	1.3	0	0	0	0	0	0
0	0	0	0	0.3	6	25.7	41.7	51	58.7	50.7	58.7	50.7	26.7	6.7	0.7	0	0	0	0	0
0	0	0	0	2.7	19.7	50	52.7	56.3	61.3	64	66.3	63.6	51.3	18.7	2.3	0	0	0	0	0
0	0	0	0	5.3	30.7	57.7	64.6	66	67	68	66.3	62.3	60.3	30.3	4.3	0	0	0	0	0
0	0	0	0.3	7.3	32	52	64.6	68	68.3	67.6	64	62	53.7	20	2.3	0	0	0	0	0
0	0	0	0.7	6	20.3	34.3	53.3	65.3	66.3	61	45.3	36.7	22.3	5.3	0.3	0	0	0	0	0
0	0	0	0.3	3.7	13	23.3	36.3	51.3	50.3	38.7	24	12.3	4	0.7	0	0	0	0	0	0
0	0	0	0	1.3	7	11.7	15.3	18.7	14.7	10	5	1.7	0.3	0	0	0	0	0	0	0
0	0	0	0	0.3	2.3	3.3	3.3	2.7	1.3	0.7	0.3	0	0	0	0	0	0	0	0	0
0	0	0	0	0	0.3	0.7	0.3	0	0	0	0	0	0	0	0	0	0	0	0	0
0	0	0	0	0	0	0	0	0	0	0	0	0	0	0	0	0	0	0	0	0
0	0	0	0	0	0	0	0	0	0	0	0	0	0	0	0	0	0	0	0	0
0	0	0	0	0	0	0	0	0	0	0	0	0	0	0	0	0	0	0	0	0
0	0	0	0	0	0	0	0	0	0	0	0	0	0	0	0	0	0	0	0	0
0	0	0	0	0	0	0	0	0	0	0	0	0	0	0	0	0	0	0	0	0
0	0	0	0	0	0	0	0	0	0	0	0	0	0	0	0	0	0	0	0	0
0	0	0	0	0	0	0	0	0	0	0	0	0	0	0	0	0	0	0	0	0
0	0	0	0	0	0	0	0	0	0	0	0	0	0	0	0	0	0	0	0	0
0	0	0	0	0	0	0	0	0	0	0	0	0	0	0	0	0	0	0	0	0
0	0	0	0	0	0	0	0	0	0	0	0	0	0	0	0	0	0	0	0	0
0	0	0	0	0	0	0	0	0	0	0	0	0	0	0	0	0	0	0	0	0
0	0	0	0	0	0	0	0	0	0	0	0	0	0	0	0	0	0	0	0	0
0	0	0	0	0	0	0	0	0	0	0	0	0	0	0	0	0	0	0	0	0
0	0	0	0	0	0	0	0	0	0	0	0	0	0	0	0	0	0	0	0	0
0	0	0	0	0	0	0	0	0	0	0	0	0	0	0	0	0	0	0	0	0
0	0	0	0	0	0	0	0	0	0	0	0	0	0	0	0	0	0	0	0	0
0	0	0	0	0	0	0	0	0	0	0	0	0	0	0	0	0	0	0	0	0
0	0	0	0	0	0	0	0	0	0	0	0	0	0	0	0	0	0	0	0	0
0	0	0	0	0	0	0	0	0	0	0	0	0	0	0	0	0	0	0	0	0
0	0	0	0	0	0	0	0	0	0	0	0	0	0	0	0	0	0	0	0	0
0	0	0	0	0	0	0	0	0	0	0	0	0	0	0	0	0	0	0	0	0
0	0	0	0	0	0	0	0	0	0	0	0	0	0	0	0	0	0	0	0	0
0	0	0	0	0	0	0	0	0	0	0	0	0	0	0	0	0	0	0	0	0
0	0	0	0	0	0	0	0	0	0	0	0	0	0	0	0	0	0	0	0	0
0	0	0	0	0	0	0	0	0	0	0	0	0	0	0	0	0	0	0	0	0
Frame 8 (16.00 ms)
0	0	0	0	0	0	0.3	2	5.3	8.3	8	5.7	3	1	0	0	0	0	0	0	0
0	0	0	0	0	0.7	5	15.7	32.7	45.7	41.7	34.7	22	8	1.3	0	0	0	0	0	0
0	0	0	0	0.3	6.3	26.7	42.3	51.3	58.7	50.7	58.7	51	27.3	7.3	0.7	0	0	0	0	0
0	0	0	0	3	21.7	50.7	53	57	61.3	64	66.3	64	53.3	21.7	3	0	0	0	0	0
0	0	0	0.3	5.7	31.7	58.3	65	66.3	67	68	66.3	63	62	36.3	5.7	0	0	0	0	0
0	0	0	0.7	8	33	53.3	65.3	68	68.3	67.6	64.3	62.7	55.3	24.3	3.3	0	0	0	0	0
0	0	0	0.7	7.3	22.7	37.3	57	66.6	67.3	62.7	49	40.7	25.3	6.7	0.7	0	0	0	0	0
0	0	0	0.7	5.7	16.3	28	42	56.3	55.3	44.3	29	15.7	5.3	0.7	0	0	0	0	0	0
0	0	0	0	2.3	9.7	15.3	20.3	23.3	18	13.3	8	2.7	0.3	0	0	0	0	0	0	0
0	0	0	0	0.7	4	5.3	5.7	4.7	2.3	1.3	0.7	0	0	0	0	0	0	0	0	0
0	0	0	0	0.3	1.3	1.3	1	0.3	0	0	0	0	0	0	0	0	0	0	0	0
0	0	0	0	0	0.3	0.7	0	0	0	0	0	0	0	0	0	0	0	0	0	0
0	0	0	0	0	0	0	0	0	0	0	0	0	0	0	0	0	0	0	0	0
0	0	0	0	0	0.3	0	0	0	0	0	0	0	0	0	0	0	0	0	0	0
0	0	0	0	0	0.3	0	0	0	0	0	0	0	0	0	0	0	0	0	0	0
0	0	0	0	0.3	0.3	0	0	0	0	0	0	0	0	0	0	0	0	0	0	0
0	0	0	0	0.3	0.3	0	0	0	0	0	0	0	0	0	0	0	0	0	0	0
0	0	0	0	0.3	0	0	0	0	0	0	0	0	0	0	0	0	0	0	0	0
0	0	0	0	0.3	0	0	0	0	0	0	0	0	0	0	0	0	0	0	0	0
0	0	0	0	0	0	0	0	0	0	0	0	0	0	0	0	0	0	0	0	0
0	0	0	0	0.3	0.3	0	0	0	0	0	0	0	0	0	0	0	0	0	0	0
0	0	0	0	0.3	0.3	0	0	0	0	0	0	0	0	0	0	0	0	0	0	0
0	0	0	0	0	0	0	0	0	0	0	0	0	0	0	0	0	0	0	0	0
0	0	0	0	0	0	0	0	0	0	0	0	0	0	0	0	0	0	0	0	0
0	0	0	0	0	0	0	0	0	0	0	0	0	0	0	0	0	0	0	0	0
0	0	0	0	0	0	0	0	0	0	0	0	0	0	0	0	0	0	0	0	0
0	0	0	0	0	0	0	0	0	0	0	0	0	0	0	0	0	0	0	0	0
0	0	0	0	0	0	0	0	0	0	0	0	0	0	0	0	0	0	0	0	0
0	0	0	0	0	0	0	0	0	0	0	0	0	0	0	0	0	0	0	0	0
0	0	0	0	0	0	0	0	0	0	0	0	0	0	0	0	0	0	0	0	0
0	0	0	0	0	0	0	0	0	0	0	0	0	0	0	0	0	0	0	0	0
0	0	0	0	0	0	0	0	0	0	0	0	0	0	0	0	0	0	0	0	0
0	0	0	0	0	0	0	0	0	0	0	0	0	0	0	0	0	0	0	0	0
0	0	0	0	0	0	0	0	0	0	0	0	0	0	0	0	0	0	0	0	0
0	0	0	0	0	0	0	0	0	0	0	0	0	0	0	0	0	0	0	0	0
0	0	0	0	0	0	0	0	0	0	0	0	0	0	0	0	0	0	0	0	0
Frame 9 (18.00 ms)
0	0	0	0	0	0	0.3	2	5.3	8.3	8	5.7	3	1	0	0	0	0	0	0	0
0	0	0	0	0	0.7	5.7	17	32.7	45.3	41.7	35	22.3	8.7	1.7	0	0	0	0	0	0
0	0	0	0	0.7	7.3	28	43	51.3	58.7	50.7	59.3	51.7	28.3	8.3	1	0	0	0	0	0
0	0	0	0	3.7	24.7	51.3	53.3	57	61.3	64	67.3	65	55	25.3	3.7	0	0	0	0	0
0	0	0	0.3	6.3	32.3	58.3	65	66	66	68	67.3	63.6	63.6	43	7.3	0	0	0	0	0
0	0	0	0.7	9	34.3	54.3	66	67.3	65	67	66	64	57.3	29.3	4.3	0	0	0	0	0
0	0	0	1	9	25.7	41	59.7	67	66.6	64.3	53.3	45.7	29	8.3	0.7	0	0	0	0	0
0	0	0	1	7.7	20.3	33.7	48.3	59.3	58.3	50	34.7	19.3	7	1	0	0	0	0	0	0
0	0	0	0.3	3.7	13	20	26.3	28.3	21.7	16.7	11	3.7	0.7	0	0	0	0	0	0	0
0	0	0	0	1.3	6	8	8.7	7	3.7	2	1.3	0.3	0	0	0	0	0	0	0	0
0	0	0	0	0.7	3	3.3	2.3	1	0.3	0	0	0	0	0	0	0	0	0	0	0
0	0	0	0	0.3	1.3	1.7	0.7	0	0	0	0	0	0	0	0	0	0	0	0	0
0	0	0	0	0	0.7	0.7	0	0	0	0	0	0	0	0	0	0	0	0	0	0
0	0	0	0	0.3	0.7	0.3	0	0	0	0	0	0	0	0	0	0	0	0	0	0
0	0	0	0	0.7	1.3	0.3	0	0	0	0	0	0	0	0	0	0	0	0	0	0
0	0	0	0	0.7	1.3	0.3	0	0	0	0	0	0	0	0	0	0	0	0	0	0
0	0	0	0.3	1	1	0.3	0	0	0	0	0	0	0	0	0	0	0	0	0	0
0	0	0	0.3	1.3	0.7	0	0	0	0	0	0	0	0	0	0	0	0	0	0	0
0	0	0	0.3	1	0.7	0	0	0	0	0	0	0	0	0	0	0	0	0	0	0
0	0	0	0.3	0.7	0.7	0.3	0	0	0	0	0	0	0	0	0	0	0	0	0	0
0	0	0	0.7	1.7	1.3	0.3	0	0	0	0	0	0	0	0	0	0	0	0	0	0
0	0	0	0.7	1.3	1.3	0.7	0	0	0	0	0	0	0	0	0	0	0	0	0	0
0	0	0	0.3	0.3	0.3	0.3	0	0	0	0	0	0	0	0	0	0	0	0	0	0
0	0	0	0	0	0	0	0	0	0	0	0	0	0	0	0	0	0	0	0	0
0	0	0	0	0	0	0	0	0	0	0	0	0	0	0	0	0	0	0	0	0
0	0	0	0	0	0	0	0	0	0	0	0	0	0	0	0	0	0	0	0	0
0	0	0	0	0	0	0	0	0	0	0	0	0	0	0	0	0	0	0	0	0
0	0	0	0	0	0	0	0	0	0	0	0	0	0	0	0	0	0	0	0	0
0	0	0	0	0	0	0	0	0	0	0	0	0	0	0	0	0	0	0	0	0
0	0	0	0	0	0	0	0	0	0	0	0	0	0	0	0	0	0	0	0	0
0	0	0	0	0	0	0	0	0	0	0	0	0	0	0	0	0	0	0	0	0
0	0	0	0	0	0	0	0	0	0	0	0	0	0	0	0	0	0	0	0	0
0	0	0	0	0	0	0	0	0	0	0	0	0	0	0	0	0	0	0	0	0
0	0	0	0	0	0	0	0	0	0	0	0	0	0	0	0	0	0	0	0	0
0	0	0	0	0	0	0	0	0	0	0	0	0	0	0	0	0	0	0	0	0
0	0	0	0	0	0	0	0	0	0	0	0	0	0	0	0	0	0	0	0	0
Frame 10 (20.00 ms)
0	0	0	0	0	0	0.3	2	5.7	8.3	8	5.7	3	1	0	0	0	0	0	0	0
0	0	0	0	0	0.7	5.7	17	33	45.3	41.7	35	22	8.3	1.3	0	0	0	0	0	0
0	0	0	0	0.7	7.7	29	43.3	51.7	58.7	50.7	59.3	51.7	29	8.7	1	0	0	0	0	0
0	0	0	0	3.7	25	51.7	53.3	57.3	61.3	64	67.3	65	55.7	27.3	4	0	0	0	0	0
0	0	0	0.3	6.3	32.7	58.7	65	66	66	68	67.3	64	65	47.7	8.3	0	0	0	0	0
0	0	0	1	9.7	35	55	66	67.3	65	67.3	66	64.6	58.7	33.7	5.3	0	0	0	0	0
0	0	0	1.3	10.7	27	42.3	60.7	67.3	67	65.3	55.3	49	32	9.7	1	0	0	0	0	0
0	0	0	1.3	10	23.7	38	52.7	61	59.7	54.3	39	22.7	8.7	1.3	0	0	0	0	0	0
0	0	0	0.7	5	16.3	24	31.3	32.7	25	20	14.3	5.3	1	0	0	0	0	0	0	0
0	0	0	0.3	2.3	8	10	11.3	9.3	5.7	3	2	0.3	0	0	0	0	0	0	0	0
0	0	0	0	1	4.7	5	4.3	2	1	0.3	0	0	0	0	0	0	0	0	0	0
0	0	0	0	0.7	2.7	3.3	1.7	0.3	0	0	0	0	0	0	0	0	0	0	0	0
0	0	0	0	0.7	1.7	1.7	0.7	0	0	0	0	0	0	0	0	0	0	0	0	0
0	0	0	0	1	2	1.3	0.3	0	0	0	0	0	0	0	0	0	0	0	0	0
0	0	0	0.3	1.7	3	1.3	0.3	0	0	0	0	0	0	0	0	0	0	0	0	0
0	0	0	0.3	2	3	1.3	0.3	0	0	0	0	0	0	0	0	0	0	0	0	0
0	0	0	0.7	2.7	3	1.7	0.3	0	0	0	0	0	0	0	0	0	0	0	0	0
0	0	0	1	3	2.3	0.7	0	0	0	0	0	0	0	0	0	0	0	0	0	0
0	0	0	1	2.3	1.7	0.7	0	0	0	0	0	0	0	0	0	0	0	0	0	0
0	0	0.3	1	1.7	1.7	0.7	0	0	0	0	0	0	0	0	0	0	0	0	0	0
0	0	0.7	2.3	3.3	2.7	1.3	0.3	0	0	0	0	0	0	0	0	0	0	0	0	0
0	0	0.7	3.3	4	2.7	2	0.7	0	0	0	0	0	0	0	0	0	0	0	0	0
0	0	0.3	1	1.3	1.3	1	0.7	0	0	0	0	0	0	0	0	0	0	0	0	0
0	0	0	0	0	0.3	0	0	0	0	0	0	0	0	0	0	0	0	0	0	0
0	0	0	0	0	0	0	0	0	0	0	0	0	0	0	0	0	0	0	0	0
0	0	0	0	0	0	0	0	0	0	0	0	0	0	0	0	0	0	0	0	0
0	0	0	0	0	0	0	0	0	0	0	0	0	0	0	0	0	0	0	0	0
0	0	0	0	0	0	0	0	0	0	0	0	0	0	0	0	0	0	0	0	0
0	0	0	0	0	0	0	0	0	0	0	0	0	0	0	0	0	0	0	0	0
0	0	0	0	0	0	0	0	0	0	0	0	0	0	0	0	0	0	0	0	0
0	0	0	0	0	0	0	0	0	0	0	0	0	0	0	0	0	0	0	0	0
0	0	0	0	0	0	0	0	0	0	0	0	0	0	0	0	0	0	0	0	0
0	0	0	0	0	0	0	0	0	0	0	0	0	0	0	0	0	0	0	0	0
0	0	0	0	0	0	0	0	0	0	0	0	0	0	0	0	0	0	0	0	0
0	0	0	0	0	0	0	0	0	0	0	0	0	0	0	0	0	0	0	0	0
0	0	0	0	0	0	0	0	0	0	0	0	0	0	0	0	0	0	0	0	0
Frame 11 (22.00 ms)
0	0	0	0	0	0	0.3	2	5.3	8	7.7	5.7	2.7	0.7	0	0	0	0	0	0	0
0	0	0	0	0	0.7	5.3	15.7	32	45	41.3	34.3	20.3	7.3	1.3	0	0	0	0	0	0
0	0	0	0	0.7	7.3	27.7	42.3	51.3	58.3	50.7	59.3	51.3	28.3	8.3	1	0	0	0	0	0
0	0	0	0	3.7	24.7	51.3	53.3	57	61.3	64	67.3	65	55.7	27.7	4	0	0	0	0	0
0	0	0	0.3	6.3	32.7	58.7	65	66	66	68	67.3	64	65.3	50	8.7	0	0	0	0	0
0	0	0	1	9.7	35	55.3	66	67.3	65	67.3	66.3	65	59.7	36.3	6	0	0	0	0	0
0	0	0	1.7	11.7	27.7	43	61	67.3	67	65.3	56	50.7	34	11	1.3	0	0	0	0	0
0	0	0	1.7	11.7	25.3	39.7	54.3	61.7	60.7	55.7	40.7	24.7	10.3	1.7	0	0	0	0	0	0
0	0	0	0.7	6.3	18.7	26.7	35	35.7	27.7	22.3	17.3	6.7	1.3	0	0	0	0	0	0	0
0	0	0	0.3	3	9.3	11.7	13.3	11.3	7.7	4.3	2.7	0.7	0	0	0	0	0	0	0	0
0	0	0	0	1.7	6.3	6.3	5.3	3.3	1.7	0.3	0	0	0	0	0	0	0	0	0	0
0	0	0	0	1	3.7	4.7	3	1	0.3	0	0	0	0	0	0	0	0	0	0	0
0	0	0	0.3	1.3	2.7	2.7	1	0.3	0	0	0	0	0	0	0	0	0	0	0	0
0	0	0	0.7	2.3	3.3	2.7	0.7	0	0	0	0	0	0	0	0	0	0	0	0	0
0	0	0	0.7	2.7	4	3	0.3	0	0	0	0	0	0	0	0	0	0	0	0	0
0	0	0	1	3.3	4.3	3	0.3	0	0	0	0	0	0	0	0	0	0	0	0	0
0	0	0.3	1.7	4.3	5	3.3	0.7	0	0	0	0	0	0	0	0	0	0	0	0	0
0	0	0.3	2.3	5	4.3	1.7	0.3	0	0	0	0	0	0	0	0	0	0	0	0	0
0	0	0.3	2.3	4.3	3	1	0	0	0	0	0	0	0	0	0	0	0	0	0	0
0	0	0.7	2.3	3	3	1.7	0.7	0	0	0	0	0	0	0	0	0	0	0	0	0
0	0.3	1.7	5	5.7	4.7	2.7	1	0	0	0	0	0	0	0	0	0	0	0	0	0
0	0.3	2.7	7.7	7.3	5	3.3	1.3	0.3	0	0	0	0	0	0	0	0	0	0	0	0
0	0	1	3.3	3.3	2.7	2	1.3	0.3	0	0	0	0	0	0	0	0	0	0	0	0
0	0	0	0.7	0.7	0.7	0.3	0.3	0	0	0	0	0	0	0	0	0	0	0	0	0
0	0	0	0	0	0	0	0	0	0	0	0	0	0	0	0	0	0	0	0	0
0	0	0	0	0	0	0	0	0	0	0	0	0	0	0	0	0	0	0	0	0
0	0	0	0	0	0	0	0	0	0	0	0	0	0	0	0	0	0	0	0	0
0	0	0	0	0	0	0	0	0	0	0	0	0	0	0	0	0	0	0	0	0
0	0	0	0	0	0	0	0	0	0	0	0	0	0	0	0	0	0	0	0	0
0	0	0	0	0	0	0	0	0	0	0	0	0	0	0	0	0	0	0	0	0
0	0	0	0	0	0	0	0	0	0	0	0	0	0	0	0	0	0	0	0	0
0	0	0	0	0	0	0	0	0	0	0	0	0	0	0	0	0	0	0	0	0
0	0	0	0	0	0	0	0	0	0	0	0	0	0	0	0	0	0	0	0	0
0	0	0	0	0	0	0	0	0	0	0	0	0	0	0	0	0	0	0	0	0
0	0	0	0	0	0	0	0	0	0	0	0	0	0	0	0	0	0	0	0	0
0	0	0	0	0	0	0	0	0	0	0	0	0	0	0	0	0	0	0	0	0
Frame 12 (24.00 ms)
0	0	0	0	0	0	0	1.3	4	7.3	7.3	5.3	2	0.3	0	0	0	0	0	0	0
0	0	0	0	0	0.7	4	11.3	26	42	40	33.3	18	6	1	0	0	0	0	0	0
0	0	0	0	0.3	5.7	23.7	36.7	48	56.7	50	59	50.3	26.7	7.3	0.7	0	0	0	0	0
0	0	0	0	2.7	20	49.3	51.7	55.3	58	63.3	67.3	65	55.3	27	4	0	0	0	0	0
0	0	0	0.3	6	31.3	58.3	65	65.6	65	67.6	67.3	64	65.3	50.3	9	0	0	0	0	0
0	0	0	1	9.3	35	55.3	66	67.3	65	67.3	66.3	65	60.3	38.7	6.3	0	0	0	0	0
0	0	0	1.7	11.3	27.7	43	61	67.3	67	65.6	56.3	51	35.3	12.3	1.3	0	0	0	0	0
0	0	0	1.7	11.7	26	39.7	54.7	62.3	61	56.3	41.7	26	11.7	2	0	0	0	0	0	0
0	0	0	1	7	19.7	28	36.7	37.7	29.3	24	19.3	8.3	2	0.3	0	0	0	0	0	0
0	0	0	0.3	3.7	10.3	12.7	14.7	13	9.3	5.7	3.3	1	0	0	0	0	0	0	0	0
0	0	0	0.3	2.3	7.3	7.3	6.3	4.7	2.7	1	0	0	0	0	0	0	0	0	0	0
0	0	0	0.3	1.7	4.3	5.3	3.7	1.7	0.3	0	0	0	0	0	0	0	0	0	0	0
0	0	0	0.3	2	3.3	3.3	2	0.3	0	0	0	0	0	0	0	0	0	0	0	0
0	0	0	1	3.3	4.7	4	1	0	0	0	0	0	0	0	0	0	0	0	0	0
0	0	0	1.3	3.7	5	4	1	0	0	0	0	0	0	0	0	0	0	0	0	0
0	0	0.3	2	4.7	6	4	1	0	0	0	0	0	0	0	0	0	0	0	0	0
0	0	0.7	3.3	6.3	7	4.3	0.7	0	0	0	0	0	0	0	0	0	0	0	0	0
0	0	1	4	7	6	2.3	0.3	0	0	0	0	0	0	0	0	0	0	0	0	0
0	0	1.3	4	5.7	4.3	1.3	0.3	0	0	0	0	0	0	0	0	0	0	0	0	0
0	0.3	2	4	4.7	4.3	2.3	1	0	0	0	0	0	0	0	0	0	0	0	0	0
0	0.7	3.7	7.3	7.7	6.3	4.3	2	0.7	0	0	0	0	0	0	0	0	0	0	0	0
0	1	6.7	12.3	10.7	7	5	2.7	0.7	0	0	0	0	0	0	0	0	0	0	0	0
0	0.3	3	6.3	5.7	4.3	3.7	2.3	0.7	0	0	0	0	0	0	0	0	0	0	0	0
0	0	0.3	1.3	1	1	1	1	0.3	0	0	0	0	0	0	0	0	0	0	0	0
0	0	0	0	0	0	0	0	0	0	0	0	0	0	0	0	0	0	0	0	0
0	0	0	0	0	0	0	0	0	0	0	0	0	0	0	0	0	0	0	0	0
0	0	0	0	0	0	0	0	0	0	0	0	0	0	0	0	0	0	0	0	0
0	0	0	0	0	0	0	0	0	0	0	0	0	0	0	0	0	0	0	0	0
0	0	0	0	0	0	0	0	0	0	0	0	0	0	0	0	0	0	0	0	0
0	0	0	0	0	0	0	0	0	0	0	0	0	0	0	0	0	0	0	0	0
0	0	0	0	0	0	0	0	0	0	0	0	0	0	0	0	0	0	0	0	0
0	0	0	0	0	0	0	0	0	0	0	0	0	0	0	0	0	0	0	0	0
0	0	0	0	0	0	0	0	0	0	0	0	0	0	0	0	0	0	0	0	0
0	0	0	0	0	0	0	0	0	0	0	0	0	0	0	0	0	0	0	0	0
0	0	0	0	0	0	0	0	0	0	0	0	0	0	0	0	0	0	0	0	0
0	0	0	0	0	0	0	0	0	0	0	0	0	0	0	0	0	0	0	0	0
Frame 13 (26.00 ms)
0	0	0	0	0	0	0	0.3	2	3.7	4.3	3.3	1.3	0.3	0	0	0	0	0	0	0
0	0	0	0	0	0.3	2.3	6.3	14.7	24.7	25	24	13	4.7	0.7	0	0	0	0	0	0
0	0	0	0	0.3	3.7	17.3	26.3	36.7	46.7	42.7	55	43.3	24	6.3	0.7	0	0	0	0	0
0	0	0	0	1.7	15.3	44.7	42.7	45.3	51.7	61.7	66.6	63.3	54.3	25.7	3.7	0	0	0	0	0
0	0	0	0.3	5.3	30	56	58.7	63	64	67.6	67.3	63.6	65.3	50.3	9	0	0	0	0	0
0	0	0	0.7	8.7	34.3	54.3	65	67.3	65	67.3	66.3	65	60.7	40.3	7	0	0	0	0	0
0	0	0	1.3	10.3	27.3	42.3	61	67.3	67	65.6	56.3	51	36	13.3	1.7	0	0	0	0	0
0	0	0	1.7	11	26	39.7	54.7	62.3	61	56.7	42	27	12.3	2.3	0	0	0	0	0	0
0	0	0	0.7	7	20	28.3	37.3	38	30	24.7	20.7	9.7	2.3	0.3	0	0	0	0	0	0
0	0	0	0.3	4	11	13	15.3	13.7	10.3	7	4	1.3	0	0	0	0	0	0	0	0
0	0	0	0.3	2.7	8	7.7	7	5.3	3.7	1.3	0.3	0	0	0	0	0	0	0	0	0
0	0	0	0.3	2	4.7	5.7	4.3	2.3	0.7	0	0	0	0	0	0	0	0	0	0	0
0	0	0	0.7	2.7	4	3.7	2.3	0.7	0	0	0	0	0	0	0	0	0	0	0	0
0	0	0	1.3	4.3	5.3	4.7	1.3	0	0	0	0	0	0	0	0	0	0	0	0	0
0	0	0.3	1.7	4.3	6	4.7	1.3	0	0	0	0	0	0	0	0	0	0	0	0	0
0	0	0.3	2.3	5.3	7	5	1	0	0	0	0	0	0	0	0	0	0	0	0	0
0	0	0.7	4.7	8	9	5.7	1	0	0	0	0	0	0	0	0	0	0	0	0	0
0	0	1.3	5.7	9	8	3	0.3	0	0	0	0	0	0	0	0	0	0	0	0	0
0	0.3	2	5.7	7.3	5.3	2	0.3	0	0	0	0	0	0	0	0	0	0	0	0	0
0	0.7	3.3	6	6	5.7	3.3	1.3	0.3	0	0	0	0	0	0	0	0	0	0	0	0
0	1	6.3	9.7	9.7	8.3	6	3.3	1	0	0	0	0	0	0	0	0	0	0	0	0
0	2	11.3	16.3	13.3	9	7	4	1	0	0	0	0	0	0	0	0	0	0	0	0
0	1	6	9.7	8	6.3	5.7	3.7	1	0.3	0	0	0	0	0	0	0	0	0	0	0
0	0.3	1.3	3	2.3	2.3	2	2	0.7	0.3	0	0	0	0	0	0	0	0	0	0	0
0	0	0	0.3	0.3	0.7	0.3	0.7	0.3	0	0	0	0	0	0	0	0	0	0	0	0
0	0	0	0	0	0	0	0	0	0	0	0	0	0	0	0	0	0	0	0	0
0	0	0	0	0	0	0	0	0	0	0	0	0	0	0	0	0	0	0	0	0
0	0	0	0	0	0	0	0	0	0	0	0	0	0	0	0	0	0	0	0	0
0	0	0	0	0	0	0	0	0	0	0	0	0	0	0	0	0	0	0	0	0
0	0	0	0	0	0	0	0	0	0	0	0	0	0	0	0	0	0	0	0	0
0	0	0	0	0	0	0	0	0	0	0	0	0	0	0	0	0	0	0	0	0
0	0	0	0	0	0	0	0	0	0	0	0	0	0	0	0	0	0	0	0	0
0	0	0	0	0	0	0	0	0	0	0	0	0	0	0	0	0	0	0	0	0
0	0	0	0	0	0	0	0	0	0	0	0	0	0	0	0	0	0	0	0	0
0	0	0	0	0	0	0	0	0	0	0	0	0	0	0	0	0	0	0	0	0
0	0	0	0	0	0	0	0	0	0	0	0	0	0	0	0	0	0	0	0	0
Frame 14 (28.00 ms)
0	0	0	0	0	0	0	0	0.7	2	2.3	2	0.7	0	0	0	0	0	0	0	0
0	0	0	0	0	0.3	1.3	3.7	8.3	15.7	16.3	16.7	9.3	3.3	0.7	0	0	0	0	0	0
0	0	0	0	0	2.3	11	18.7	28.3	38	36.3	48.3	37.3	21	5.7	0.7	0	0	0	0	0
0	0	0	0	1	9.7	31	34.7	39.7	45.7	56.7	63.6	58.7	53	24.3	3.3	0	0	0	0	0
0	0	0	0	3.7	23.3	48.3	54.7	61	60.3	66	66.6	62.3	65	50.3	9	0	0	0	0	0
0	0	0	0.3	7.3	32.3	52.7	64	67	64.3	67	66.3	65	61.3	42	7.3	0	0	0	0	0
0	0	0	1	9	27	42.3	60.7	67.3	67	65.6	56	51.3	36.7	14.3	2	0	0	0	0	0
0	0	0	1.3	9.7	25.7	39.7	54.7	62.3	61	56.7	42.3	27.7	13.3	2.7	0	0	0	0	0	0
0	0	0	0.7	6.3	20	28.3	37.3	38.3	30	25.3	22	10.7	2.7	0.3	0	0	0	0	0	0
0	0	0	0.3	4	11	13.3	16	14	11.3	8	5	1.7	0.3	0	0	0	0	0	0	0
0	0	0	0.3	3	8.7	8	7.7	6	4.7	2	0.3	0	0	0	0	0	0	0	0	0
0	0	0	0.3	2.3	5.3	6.3	5	3	1.3	0.3	0	0	0	0	0	0	0	0	0	0
0	0	0	0.7	2.7	4.3	4.3	3	1	0.3	0	0	0	0	0	0	0	0	0	0	0
0	0	0	1.3	4.7	6.3	5.7	1.7	0.3	0	0	0	0	0	0	0	0	0	0	0	0
0	0	0.3	2	5.3	7	5.3	1.7	0	0	0	0	0	0	0	0	0	0	0	0	0
0	0	0.3	3.3	6.7	8.3	6	1.3	0	0	0	0	0	0	0	0	0	0	0	0	0
0	0	1	6.3	10.3	11	7	1.3	0	0	0	0	0	0	0	0	0	0	0	0	0
0	0	1.7	7.7	11.7	10	4	0.7	0	0	0	0	0	0	0	0	0	0	0	0	0
0	0.3	3	7.7	9.3	6.7	2.3	0.3	0	0	0	0	0	0	0	0	0	0	0	0	0
0	0.7	5	8	7.7	7	4.3	1.7	0.3	0	0	0	0	0	0	0	0	0	0	0	0
0	1.7	9	12.3	12	10.7	8	4.7	1.3	0	0	0	0	0	0	0	0	0	0	0	0
0	3	16	20.3	16.7	11.7	9	5	1.3	0.3	0	0	0	0	0	0	0	0	0	0	0
0	1.7	9.3	13	10.3	8.7	7.7	5.3	2	0.7	0	0	0	0	0	0	0	0	0	0	0
0	0.3	2.7	5.3	4	4	3.3	3.3	1.7	0.7	0	0	0	0	0	0	0	0	0	0	0
0	0	0.3	1	1	1.3	1.3	1.3	0.7	0.3	0	0	0	0	0	0	0	0	0	0	0
0	0	0	0	0	0.3	0.3	0.3	0	0	0	0	0	0	0	0	0	0	0	0	0
0	0.3	0.3	0	0	0	0	0	0	0	0	0	0	0	0	0	0	0	0	0	0
0	0	0	0	0	0	0	0	0	0	0	0	0	0	0	0	0	0	0	0	0
0	0	0	0	0	0	0	0	0	0	0	0	0	0	0	0	0	0	0	0	0
0	0	0	0	0	0	0	0	0	0	0	0	0	0	0	0	0	0	0	0	0
0	0	0	0	0	0	0	0	0	0	0	0	0	0	0	0	0	0	0	0	0
0	0	0	0	0	0	0	0	0	0	0	0	0	0	0	0	0	0	0	0	0
0	0	0	0	0	0	0	0	0	0	0	0	0	0	0	0	0	0	0	0	0
0	0	0	0	0	0	0	0	0	0	0	0	0	0	0	0	0	0	0	0	0
0	0	0	0	0	0	0	0	0	0	0	0	0	0	0	0	0	0	0	0	0
0	0	0	0	0	0	0	0	0	0	0	0	0	0	0	0	0	0	0	0	0
Frame 15 (30.00 ms)
0	0	0	0	0	0	0	0	0.3	1	1.3	1	0.3	0	0	0	0	0	0	0	0
0	0	0	0	0	0	0.7	2	5.3	10	10.7	12	7	2.7	0.3	0	0	0	0	0	0
0	0	0	0	0	1.3	6.7	13	23	31.7	30.7	41.7	31.7	18.7	5	0.3	0	0	0	0	0
0	0	0	0	0.7	6.3	23	29.3	35.7	41.3	51	56.3	52.7	51	23.3	3.3	0	0	0	0	0
0	0	0	0	2.7	18	41.7	50.3	59.7	59.7	65	65.3	61	65	50.3	9	0	0	0	0	0
0	0	0	0.3	6.3	30.7	51	63.3	67	64.3	67	66.3	65	61.7	43.3	7.7	0	0	0	0	0
0	0	0	0.7	7.3	26.3	42	61	67.3	67	65.6	56	51.3	37.3	15.7	2	0	0	0	0	0
0	0	0	1	8.3	25	39.7	54.7	62.3	61	56.7	42.3	28	14	3	0.3	0	0	0	0	0
0	0	0	0.3	5.7	19.7	28.7	37.3	38.3	30.3	25.7	22.7	11.7	3.3	0.3	0	0	0	0	0	0
0	0	0	0.3	3.7	11.3	13.7	16.3	14.3	12	8.7	5.7	2.3	0.3	0	0	0	0	0	0	0
0	0	0	0.3	3	9.3	8.7	8.3	6.3	5.3	2.3	0.7	0	0	0	0	0	0	0	0	0
0	0	0	0.3	2.3	5.7	7	5.3	3.3	1.7	0.3	0	0	0	0	0	0	0	0	0	0
0	0	0	0.7	3	4.7	5	3.7	1.3	0.3	0	0	0	0	0	0	0	0	0	0	0
0	0	0	1.7	5.7	7	6.7	2.3	0.3	0	0	0	0	0	0	0	0	0	0	0	0
0	0	0.3	2.3	6	7.7	6.3	2	0.3	0	0	0	0	0	0	0	0	0	0	0	0
0	0	0.7	4	7.7	9.7	7	1.7	0	0	0	0	0	0	0	0	0	0	0	0	0
0	0	1.3	8	12.3	13.3	8.3	1.3	0	0	0	0	0	0	0	0	0	0	0	0	0
0	0.3	2.3	9.3	14.3	12.3	5	0.7	0	0	0	0	0	0	0	0	0	0	0	0	0
0	0.7	4	9.7	11.3	8.3	3	0.7	0	0	0	0	0	0	0	0	0	0	0	0	0
0	1	6.3	9.7	9	8.3	5.3	2.3	0.3	0	0	0	0	0	0	0	0	0	0	0	0
0	2	11	14.3	14.3	13	10.7	6.3	1.7	0.3	0	0	0	0	0	0	0	0	0	0	0
0	4	19.7	23.3	19.7	14.3	11.7	6.7	2.3	0.7	0	0	0	0	0	0	0	0	0	0	0
0	2.7	12.3	16	13	11.7	10.3	7	3	1.3	0.3	0	0	0	0	0	0	0	0	0	0
0	0.7	4	7.7	5.3	5.7	5.7	5.3	2.3	1.7	0.7	0	0	0	0	0	0	0	0	0	0
0	0	0.7	1.3	1.3	2.7	2.3	2.3	1.7	1	0.3	0	0	0	0	0	0	0	0	0	0
0	0.3	0	0	0	0.3	0.3	0.7	0.3	0.3	0	0	0	0	0	0	0	0	0	0	0
0	0.7	0.3	0	0	0	0	0	0	0	0	0	0	0	0	0	0	0	0	0	0
0	0	0	0	0	0	0	0	0	0	0	0	0	0	0	0	0	0	0	0	0
0	0	0	0	0	0	0	0	0	0	0	0	0	0	0	0	0	0	0	0	0
0	0	0	0	0	0	0	0	0	0	0	0	0	0	0	0	0	0	0	0	0
0	0	0	0	0	0	0	0	0	0	0	0	0	0	0	0	0	0	0	0	0
0	0	0	0	0	0	0	0	0	0	0	0	0	0	0	0	0	0	0	0	0
0	0	0	0	0	0	0	0	0	0	0	0	0	0	0	0	0	0	0	0	0
0	0	0	0	0	0	0	0	0	0	0	0	0	0	0	0	0	0	0	0	0
0	0	0	0	0	0	0	0	0	0	0	0	0	0	0	0	0	0	0	0	0
0	0	0	0	0	0	0	0	0	0	0	0	0	0	0	0	0	0	0	0	0
Frame 16 (32.00 ms)
0	0	0	0	0	0	0	0	0	0.7	0.7	0.7	0.3	0	0	0	0	0	0	0	0
0	0	0	0	0	0	0.3	1.3	3.7	7	7.3	9	5.3	2	0.3	0	0	0	0	0	0
0	0	0	0	0	0.7	4	9	19	27.3	26	35.7	27.3	16	4.3	0.3	0	0	0	0	0
0	0	0	0	0.3	4	16.7	24.7	31.7	37.3	45.7	51	46.3	46	22	3	0	0	0	0	0
0	0	0	0	1.7	12.7	34	43.3	53.3	58	64	63.3	55.3	63	50.3	9	0	0	0	0	0
0	0	0	0.3	4.3	23	42.3	56	64.6	64	67	66	63.6	61.3	44.3	8	0	0	0	0	0
0	0	0	0.3	6	23.7	37.3	58.3	67	67	65.3	55.7	51	37.3	16.3	2.3	0	0	0	0	0
0	0	0	0.7	7	24	38.7	53.7	62	61	56.3	42.3	28	14.7	3.7	0.3	0	0	0	0	0
0	0	0	0.3	5	19.3	28.3	37.3	38.3	30.3	26	23	12.7	3.7	0.3	0	0	0	0	0	0
0	0	0	0.3	3.3	11.3	14	16.7	14.7	12.3	9.3	6.7	2.7	0.3	0	0	0	0	0	0	0
0	0	0	0.3	3	9.7	9	8.7	7	6	3	1	0	0	0	0	0	0	0	0	0
0	0	0	0.3	2.3	6	7.3	6	4	2	0.7	0	0	0	0	0	0	0	0	0	0
0	0	0	0.7	3.3	5.3	5.3	4	1.7	0.3	0	0	0	0	0	0	0	0	0	0	0
0	0	0	1.7	6	7.7	7	3	0.7	0	0	0	0	0	0	0	0	0	0	0	0
0	0	0.3	2.3	6.7	8.7	7	2.7	0.3	0	0	0	0	0	0	0	0	0	0	0	0
0	0	0.7	4.7	9	11	8	2.3	0.3	0	0	0	0	0	0	0	0	0	0	0	0
0	0	2	9.7	15	16	10	1.7	0	0	0	0	0	0	0	0	0	0	0	0	0
0	0.3	3	11.3	17.7	15.3	6	0.7	0	0	0	0	0	0	0	0	0	0	0	0	0
0	0.7	5	11.7	13.7	9.7	3.7	0.7	0	0	0	0	0	0	0	0	0	0	0	0	0
0	1.3	8	12	11	9.7	6.3	2.7	0.7	0	0	0	0	0	0	0	0	0	0	0	0
0	2.7	13	17	17.7	15.7	13	8	2.3	0.3	0	0	0	0	0	0	0	0	0	0	0
0.3	5	22.7	26.7	23	17.3	14	8.3	3	1	0.3	0	0	0	0	0	0	0	0	0	0
0.3	3.7	15	19	15.3	14	12.7	9	4	2.3	0.7	0	0	0	0	0	0	0	0	0	0
0	1	6	9.7	7	7.7	7.7	7.3	3.7	2.7	1	0	0	0	0	0	0	0	0	0	0
0	0.3	1	1.7	2	4	4	3.7	2.7	2	0.7	0	0	0	0	0	0	0	0	0	0
0.3	1	0.3	0	0.3	0.7	1	1	1	0.3	0	0	0	0	0	0	0	0	0	0	0
0.7	2	1	0	0	0	0	0	0	0	0	0	0	0	0	0	0	0	0	0	0
0	0.3	0.3	0	0	0	0	0	0	0	0	0	0	0	0	0	0	0	0	0	0
0	0	0	0	0	0	0	0	0	0	0	0	0	0	0	0	0	0	0	0	0
0	0	0	0	0	0	0	0	0	0	0	0	0	0	0	0	0	0	0	0	0
0	0	0	0	0	0	0	0	0	0	0	0	0	0	0	0	0	0	0	0	0
0	0	0	0	0	0	0	0	0	0	0	0	0	0	0	0	0	0	0	0	0
0	0	0	0	0	0	0	0	0	0	0	0	0	0	0	0	0	0	0	0	0
0	0	0	0	0	0	0	0	0	0	0	0	0	0	0	0	0	0	0	0	0
0	0	0	0	0	0	0	0	0	0	0	0	0	0	0	0	0	0	0	0	0
0	0	0	0	0	0	0	0	0	0	0	0	0	0	0	0	0	0	0	0	0
Frame 17 (34.00 ms)
0	0	0	0	0	0	0	0	0	0.3	0.3	0.3	0	0	0	0	0	0	0	0	0
0	0	0	0	0	0	0	0.7	2.7	5.3	5.3	6.7	4.3	1.7	0.3	0	0	0	0	0	0
0	0	0	0	0	0.3	2.3	6.7	15.3	23.3	22	29.7	22.7	13	3.7	0.3	0	0	0	0	0
0	0	0	0	0	2.7	12	20.7	28	34	41.3	44.3	40	39.3	19	2.7	0	0	0	0	0
0	0	0	0	1	9.3	28	38.3	49	56	62.3	58	50	60	46.7	8.3	0	0	0	0	0
0	0	0	0	3	17.3	36	50	59.3	60.7	66.3	64.6	62.7	61.3	44.3	7.7	0	0	0	0	0
0	0	0	0.3	4.3	18.7	32.3	50.7	64.6	66	65	55	50	37.3	17	2.3	0	0	0	0	0
0	0	0	0.3	5.3	22	36.3	47.3	60.7	60.7	56	41.7	27	14.7	3.7	0.3	0	0	0	0	0
0	0	0	0.3	4	18.3	28	36	37.7	30.3	25.7	23.7	13	4	0.7	0	0	0	0	0	0
0	0	0	0.3	3	11.3	14	16.7	15	12.7	9.7	7	3	0.7	0	0	0	0	0	0	0
0	0	0	0.3	2.7	9.7	9.3	9	7.3	6.3	3.7	1	0.3	0	0	0	0	0	0	0	0
0	0	0	0.3	2	6	7.7	6	4.3	2.3	0.7	0	0	0	0	0	0	0	0	0	0
0	0	0	0.7	3.3	5.3	5.7	4.3	2.3	0.7	0	0	0	0	0	0	0	0	0	0	0
0	0	0	2	6.7	8.3	8	3.7	0.7	0	0	0	0	0	0	0	0	0	0	0	0
0	0	0.3	2.7	7.3	9.3	7.7	3	0.3	0	0	0	0	0	0	0	0	0	0	0	0
0	0	0.7	5	10.3	12.3	9	2.7	0.3	0	0	0	0	0	0	0	0	0	0	0	0
0	0	2	10.7	17	18.3	11.3	2	0	0	0	0	0	0	0	0	0	0	0	0	0
0	0.3	3.3	13	21	17.7	6.7	1	0	0	0	0	0	0	0	0	0	0	0	0	0
0	1	6	14	16.3	11.3	4	0.7	0	0	0	0	0	0	0	0	0	0	0	0	0
0	1.7	9.7	13.7	13	11.3	7.7	3.3	0.7	0	0	0	0	0	0	0	0	0	0	0	0
0	3	14.7	19	20	18.7	16	10	3	0.3	0	0	0	0	0	0	0	0	0	0	0
0.3	6.3	25.7	29.7	26.7	20.7	17.3	10.3	3.7	1.3	0.3	0	0	0	0	0	0	0	0	0	0
0.3	4.7	17.3	21.7	18.3	17.3	16	11	5.3	3.3	1.3	0	0	0	0	0	0	0	0	0	0
0	1.7	7.3	11.7	9	10	10.3	10	5	4	2	0.3	0	0	0	0	0	0	0	0	0
0	0.3	1	2.3	3	5.7	5.7	5.3	4	3.3	1.7	0.3	0.3	0	0	0	0	0	0	0	0
0.3	1.7	0.7	0	0.3	1	2	2	2	1	0.3	0	0	0	0	0	0	0	0	0	0
1	3.3	1.7	0.3	0	0	0.3	0.3	0.3	0	0	0	0	0	0	0	0	0	0	0	0
0.3	0.7	0.3	0	0	0	0	0	0	0	0	0	0	0	0	0	0	0	0	0	0
0	0	0	0	0	0	0	0	0	0	0	0	0	0	0	0	0	0	0	0	0
0	0	0	0	0	0	0	0	0	0	0	0	0	0	0	0	0	0	0	0	0
0	0	0	0	0	0	0	0	0	0	0	0	0	0	0	0	0	0	0	0	0
0	0	0	0	0	0	0	0	0	0	0	0	0	0	0	0	0	0	0	0	0
0	0	0	0	0	0	0	0	0	0	0	0	0	0	0	0	0	0	0	0	0
0	0	0	0	0	0	0	0	0	0	0	0	0	0	0	0	0	0	0	0	0
0	0	0	0	0	0	0	0	0	0	0	0	0	0	0	0	0	0	0	0	0
0	0	0	0	0	0	0	0	0	0	0	0	0	0	0	0	0	0	0	0	0
Frame 18 (36.00 ms)
0	0	0	0	0	0	0	0	0	0	0.3	0.3	0	0	0	0	0	0	0	0	0
0	0	0	0	0	0	0	0.3	2	4	4	5	3.3	1.3	0.3	0	0	0	0	0	0
0	0	0	0	0	0	1.3	4.7	11.7	19.3	18.3	24.3	19	11	3	0.3	0	0	0	0	0
0	0	0	0	0	1.7	8.3	16.7	24.3	30.7	36	37.7	34.7	34.7	17.3	2.7	0	0	0	0	0
0	0	0	0	0.7	6.7	23.3	33.3	44	53.7	57	51.3	45.7	58	44.7	7.7	0	0	0	0	0
0	0	0	0	2	13	30	43	53.7	57.3	64.6	62.3	60.3	60.3	43.7	7.7	0	0	0	0	0
0	0	0	0	3	15	27.7	44.7	62.7	65.3	63	51	44	34.3	16.7	2.7	0	0	0	0	0
0	0	0	0.3	4	19	31	42.3	59.3	59.3	49.7	38.7	24.7	14.3	4	0.3	0	0	0	0	0
0	0	0	0	3.3	16.7	24.7	31.3	35	29.3	24	22	13	4.7	0.7	0	0	0	0	0	0
0	0	0	0	2.3	10.7	13.3	15.7	14.3	12.7	10	7.7	3.3	0.7	0	0	0	0	0	0	0
0	0	0	0	2.7	9.7	9.3	9	7.3	6.7	4.3	1.7	0.3	0	0	0	0	0	0	0	0
0	0	0	0.3	2	6	7.7	6.3	4.7	2.7	1	0	0	0	0	0	0	0	0	0	0
0	0	0	0.7	3.3	5.7	5.7	4.7	2.3	0.7	0	0	0	0	0	0	0	0	0	0	0
0	0	0.3	2	6.7	8.7	8.3	4.3	1	0	0	0	0	0	0	0	0	0	0	0	0
0	0	0.3	3	8	10	8.7	4	0.7	0	0	0	0	0	0	0	0	0	0	0	0
0	0	1	5.7	11	13.3	10.3	3.3	0.3	0	0	0	0	0	0	0	0	0	0	0	0
0	0	2.3	11.7	19	20.3	13	2.3	0	0	0	0	0	0	0	0	0	0	0	0	0
0	0.3	3.7	14.7	23.7	19.7	7.7	1	0	0	0	0	0	0	0	0	0	0	0	0	0
0	1	6.7	16	18.7	13	4.7	0.7	0	0	0	0	0	0	0	0	0	0	0	0	0
0	2	11	15.7	14.7	12.7	9	4	1	0	0	0	0	0	0	0	0	0	0	0	0
0	3.3	16.3	21.3	22.7	21	18.7	12	3.7	0.7	0	0	0	0	0	0	0	0	0	0	0
0.3	7.3	28.3	32.3	30	23.7	20	12	4.7	1.7	0.3	0	0	0	0	0	0	0	0	0	0
0.7	5.7	19.3	24	21.3	20	18.7	12.7	6.3	4.3	2	0.3	0	0	0	0	0	0	0	0	0
0	2	8.7	13.3	10.7	11.7	12.7	12.3	6.3	5	2.7	0.7	0.3	0.3	0.3	0	0	0	0	0	0
0	0.3	1.3	2.7	4	7.3	7.3	7.3	5.3	4.3	2	1	0.7	0.7	0.3	0.3	0	0	0	0	0
0.7	2	0.7	0	0.7	2	3.7	3.3	3	1.7	1	0.3	0.3	0.3	0.3	0	0	0	0	0	0
1.7	5	2	0.3	0	0	0.7	0.3	0.7	0.3	0.3	0	0	0	0	0	0	0	0	0	0
0.3	1.3	0.7	0	0	0	0	0	0	0	0	0	0	0	0	0	0	0	0	0	0
0	0	0	0	0	0	0	0	0	0	0	0	0	0	0	0	0	0	0	0	0
0	0	0	0	0	0	0	0	0	0	0	0	0	0	0	0	0	0	0	0	0
0	0	0	0	0	0	0	0	0	0	0	0	0	0	0	0	0	0	0	0	0
0	0	0	0	0	0	0	0	0	0	0	0	0	0	0	0	0	0	0	0	0
0	0	0	0	0	0	0	0	0	0	0	0	0	0	0	0	0	0	0	0	0
0	0	0	0	0	0	0	0	0	0	0	0	0	0	0	0	0	0	0	0	0
0	0	0	0	0	0	0	0	0	0	0	0	0	0	0	0	0	0	0	0	0
0	0	0	0	0	0	0	0	0	0	0	0	0	0	0	0	0	0	0	0	0
Frame 19 (38.00 ms)
0	0	0	0	0	0	0	0	0	0	0	0	0	0	0	0	0	0	0	0	0
0	0	0	0	0	0	0	0.3	1.3	3	3	3.7	2.7	1	0.3	0	0	0	0	0	0
0	0	0	0	0	0	0.7	3.3	9	16.7	15.7	20.3	16	9.3	2.7	0.3	0	0	0	0	0
0	0	0	0	0	1	6	14	21.3	28.3	32.3	33	31	31.3	15.7	2.3	0	0	0	0	0
0	0	0	0	0.3	5	19.3	29.3	39.7	51	52.3	45.7	42.3	56.7	42.7	7.3	0	0	0	0	0
0	0	0	0	1.3	10	26	37.7	48	53.3	63	60.3	59	59.7	43	7.7	0	0	0	0	0
0	0	0	0	2.3	12	24	40	58	63.6	61.3	46	41	33	16.3	2.7	0	0	0	0	0
0	0	0	0	3.3	16.3	27	39	57.7	58	45.7	33.7	23	14	4	0.3	0	0	0	0	0
0	0	0	0	3	15	22	29	32.3	27.3	22.7	20	13	5	0.7	0	0	0	0	0	0
0	0	0	0	2	10	13	15.3	13.7	12.7	10.3	7.7	3.7	1	0	0	0	0	0	0	0
0	0	0	0	2.3	9	9.3	9.3	7.7	7	5	2	0.3	0	0	0	0	0	0	0	0
0	0	0	0.3	1.7	6	8	6.7	5	3.3	1.3	0.3	0	0	0	0	0	0	0	0	0
0	0	0	0.7	3.3	5.7	6	5	3	1	0	0	0	0	0	0	0	0	0	0	0
0	0	0.3	2	7	8.7	9	5	1	0	0	0	0	0	0	0	0	0	0	0	0
0	0	0.3	3	8.3	10.3	9	4.7	0.7	0	0	0	0	0	0	0	0	0	0	0	0
0	0	1	5.7	12	14.3	11.3	4.3	0.7	0	0	0	0	0	0	0	0	0	0	0	0
0	0	2.3	12.7	20.3	22	14.7	3	0	0	0	0	0	0	0	0	0	0	0	0	0
0	0.3	4	16.3	26	21.7	8.7	1	0	0	0	0	0	0	0	0	0	0	0	0	0
0	1	7.7	17.7	20.7	14	5.3	1	0	0	0	0	0	0	0	0	0	0	0	0	0
0	2	12	17.7	16.3	14	10	4.7	1	0	0	0	0	0	0	0	0	0	0	0	0
0.3	4	17.7	23	25	23.7	21.7	14.3	5	0.7	0	0	0	0	0	0	0	0	0	0	0
0.7	8	30.3	34.7	33	26.7	23	14	5.7	2.3	0.7	0	0	0	0	0	0	0	0	0	0
0.7	6.3	21	26	24	23	21.3	15	7.7	5.3	2.7	0.3	0	0	0.3	0	0	0	0	0	0
0.3	2.3	10	15.3	12	13.7	15	15	7.7	6.3	3.7	1.3	1	0.7	0.7	0.3	0	0	0	0	0
0	0.7	1.7	3.3	5	9	9.3	9	7	6	3	1.7	1.3	1	0.7	0.7	0.3	0	0	0	0
0.7	2.3	0.7	0.3	0.7	2.7	5.3	4.3	4	2.7	1.3	1	1	1	0.7	0.3	0	0	0	0	0
2.3	5.7	2.7	0.3	0	0.3	1	0.7	1	0.7	0.7	0.3	0.3	0	0	0	0	0	0	0	0
0.7	1.3	0.7	0	0	0	0	0	0	0	0	0	0	0	0	0	0	0	0	0	0
0	0	0	0	0	0	0	0	0	0	0	0	0	0	0	0	0	0	0	0	0
0	0	0	0	0	0	0	0	0	0	0	0	0	0	0	0	0	0	0	0	0
0	0	0	0	0	0	0	0	0	0	0	0	0	0	0	0	0	0	0	0	0
0	0	0	0	0	0	0	0	0	0	0	0	0	0	0	0	0	0	0	0	0
0	0	0	0	0	0	0	0	0	0	0	0	0	0	0	0	0	0	0	0	0
0	0	0	0	0	0	0	0	0	0	0	0	0	0	0	0	0	0	0	0	0
0	0	0	0	0	0	0	0	0	0	0	0	0	0	0	0	0	0	0	0	0
0	0	0	0	0	0	0	0	0	0	0	0	0	0	0	0	0	0	0	0	0
Frame 20 (40.00 ms)
0	0	0	0	0	0	0	0	0	0	0	0	0	0	0	0	0	0	0	0	0
0	0	0	0	0	0	0	0.3	1	2.3	2.3	3	2.3	1	0	0	0	0	0	0	0
0	0	0	0	0	0	0.7	2.3	7	14.3	14	18	14	8.3	2.3	0.3	0	0	0	0	0
0	0	0	0	0	0.7	4.7	12	19	26.3	29.3	29.7	28	29.3	14.7	2	0	0	0	0	0
0	0	0	0	0.3	3.7	16.3	26.3	36.7	49.3	48.3	42	39.7	55.7	41	7	0	0	0	0	0
0	0	0	0	1	8	22.7	34	43.7	50.7	61.7	59	58.3	59.3	42.7	7.7	0	0	0	0	0
0	0	0	0	1.7	10	21.7	36.3	55	62.7	60.3	43.7	38.7	32	16.7	2.7	0	0	0	0	0
0	0	0	0	2.7	14.3	25	36	56.3	57.3	43.3	30.7	21.7	14	4.3	0.3	0	0	0	0	0
0	0	0	0	2.3	13.3	20.7	27	31	25.7	21.3	18.7	12.7	5.7	1	0	0	0	0	0	0
0	0	0	0	2	9.3	12.7	15	13.7	12.3	10.3	8	4.3	1	0	0	0	0	0	0	0
0	0	0	0	2	9	9.3	9.3	8	7.3	5.3	2.3	0.7	0	0	0	0	0	0	0	0
0	0	0	0	1.7	5.7	8	6.7	5.3	3.7	1.3	0.3	0	0	0	0	0	0	0	0	0
0	0	0	0.7	3.3	5.7	6.3	5.3	3.3	1	0	0	0	0	0	0	0	0	0	0	0
0	0	0	2	7	9	9.7	5.7	1.3	0	0	0	0	0	0	0	0	0	0	0	0
0	0	0.3	3	8.7	11	10	5.3	1	0	0	0	0	0	0	0	0	0	0	0	0
0	0	1	6	12.7	15	12.3	5.3	0.7	0	0	0	0	0	0	0	0	0	0	0	0
0	0	2.7	13.3	21.7	23.3	16	3.3	0.3	0	0	0	0	0	0	0	0	0	0	0	0
0	0.3	4.3	17.7	28.3	23.3	9.7	1.3	0	0	0	0	0	0	0	0	0	0	0	0	0
0	1	8	19	22.3	15.3	6	1	0	0	0	0	0	0	0	0	0	0	0	0	0
0	2.3	12.7	19	17.7	15.3	11	5.3	1.7	0.3	0	0	0	0	0	0	0	0	0	0	0
0.3	4.3	19	24.3	27	26	24	16.7	6.3	1.3	0	0	0	0	0	0	0	0	0	0	0
0.7	8.7	32.3	36.7	35.3	29.3	25.3	16	6.7	3	0.7	0	0	0	0	0	0	0	0	0	0
0.7	7	22.3	27.7	26	25.3	24	17	9	6.3	3.3	1	0.3	0.3	0.3	0.3	0	0	0	0	0
0.3	2.7	11	16.3	13.3	15	17.3	17.3	9	7.3	4.3	2	1.7	1	1	0.7	0.3	0	0	0	0
0	0.7	1.7	3.7	5.7	10.7	11	10.7	8.3	7.3	4	2.3	2	1.7	1.3	1	0.7	0	0	0	0
0.7	2.3	1	0.3	1	3.7	6.7	5.7	5.3	3.3	2	1.7	1.7	1.7	1.3	0.7	0.3	0	0	0	0
2.7	7	3.3	0.3	0	0.3	1	1	1.3	1.3	1	0.7	0.7	0.7	0.3	0	0	0	0	0	0
1	2	1	0	0	0	0	0	0	0.3	0.3	0	0	0	0	0	0	0	0	0	0
0	0	0	0	0	0	0	0	0	0	0	0	0	0	0	0	0	0	0	0	0
0	0	0	0	0	0	0	0	0	0	0	0	0	0	0	0	0	0	0	0	0
0	0	0	0	0	0	0	0	0	0	0	0	0	0	0	0	0	0	0	0	0
0	0	0	0	0	0	0	0	0	0	0	0	0	0	0	0	0	0	0	0	0
0	0	0	0	0	0	0	0	0	0	0	0	0	0	0	0	0	0	0	0	0
0	0	0	0	0	0	0	0	0	0	0	0	0	0	0	0	0	0	0	0	0
0	0	0	0	0	0	0	0	0	0	0	0	0	0	0	0	0	0	0	0	0
0	0	0	0	0	0	0	0	0	0	0	0	0	0	0	0	0	0	0	0	0
Frame 21 (42.00 ms)
0	0	0	0	0	0	0	0	0	0	0	0	0	0	0	0	0	0	0	0	0
0	0	0	0	0	0	0	0	0.7	2	2	3	2	0.7	0	0	0	0	0	0	0
0	0	0	0	0	0	0.3	2	6	12.7	12.3	16.3	13	7.7	2	0.3	0	0	0	0	0
0	0	0	0	0	0.7	3.7	10.3	17.7	25	27.3	27.7	26.3	28	14.3	2	0	0	0	0	0
0	0	0	0	0.3	3	14	24.3	34.7	48	45.7	39.7	38.7	55.3	40.7	7	0	0	0	0	0
0	0	0	0	0.7	6.3	20.7	31.7	41	48.7	60.7	58.3	57.7	59.3	43	7.7	0	0	0	0	0
0	0	0	0	1.3	8.7	20	34	52.7	61.7	60	42.7	37.3	31.3	17	2.7	0	0	0	0	0
0	0	0	0	2.3	12.7	23.3	34.7	55.7	57	42.3	30	21	14	4.3	0.3	0	0	0	0	0
0	0	0	0	2	12	19.3	26	30	25.3	21	18.7	13	6.7	1.3	0	0	0	0	0	0
0	0	0	0	1.7	8.7	12.3	14.7	13.3	12.3	10.3	8.3	5	1.3	0	0	0	0	0	0	0
0	0	0	0	1.7	8.3	9.7	9.7	8	7.7	6	2.7	0.7	0	0	0	0	0	0	0	0
0	0	0	0	1.7	5.7	8	7	5.3	4	2	0.3	0	0	0	0	0	0	0	0	0
0	0	0	0.7	3	5.7	6.7	6	3.7	1.3	0.3	0	0	0	0	0	0	0	0	0	0
0	0	0	1.7	7	9.3	10.3	6.3	1.7	0.3	0	0	0	0	0	0	0	0	0	0	0
0	0	0.3	3	9	11.3	10.7	6	1.3	0	0	0	0	0	0	0	0	0	0	0	0
0	0	1	6	13.3	16	13.7	6.7	1	0	0	0	0	0	0	0	0	0	0	0	0
0	0	2.7	14	22.7	25	18	4.3	0.3	0	0	0	0	0	0	0	0	0	0	0	0
0	0.3	4.3	18.7	29.7	24.7	10.7	1.7	0	0	0	0	0	0	0	0	0	0	0	0	0
0	1	8	20	24	16.3	6.7	1.3	0	0	0	0	0	0	0	0	0	0	0	0	0
0	2.3	13.3	20	19	16.7	12.3	6.7	2	0.3	0	0	0	0	0	0	0	0	0	0	0
0.3	4.3	19.7	25.7	28.7	28	26	18.7	8	1.7	0.3	0	0	0	0	0	0	0	0	0	0
0.7	8.7	33.3	38.3	37.7	31.7	27.7	17.7	7.7	4	1.3	0.3	0	0	0.3	0	0	0	0	0	0
0.7	7.3	23.7	29	27.7	27	26	19	10.3	7.7	4	1.3	1	0.7	1	0.7	0	0	0	0	0
0.3	2.7	11.7	17.7	14.3	16.3	19.3	20.3	10.7	8.7	5.3	2.7	2.3	1.7	1.7	1	0.7	0	0	0	0
0	0.7	2	4	6.3	12	12.7	12.7	10	8.7	5	3.3	3	2.7	2	1.7	1	0.3	0	0	0
1	2.7	1	0.3	1.3	4.7	8	6.7	6.7	4.7	2.7	2.7	2.7	3	2	1	0.7	0	0	0	0
3	7.7	3.7	0.3	0	0.7	1.7	1.7	2	1.7	1.7	1.3	1.3	1	1	0.3	0	0	0	0	0
1	2.3	1	0	0	0	0	0	0.3	0.3	0.3	0.3	0	0	0	0	0	0	0	0	0
0	0	0	0	0	0	0	0	0	0	0	0	0	0	0	0	0	0	0	0	0
0	0	0	0	0	0	0	0	0	0	0	0	0	0	0	0	0	0	0	0	0
0	0	0	0	0	0	0	0	0	0	0	0	0	0	0	0	0	0	0	0	0
0	0	0	0	0	0	0	0	0	0	0	0	0	0	0	0	0	0	0	0	0
0	0	0	0	0	0	0	0	0	0	0	0	0	0	0	0	0	0	0	0	0
0	0	0	0	0	0	0	0	0	0	0	0	0	0	0	0	0	0	0	0	0
0	0	0	0	0	0	0	0	0	0	0	0	0	0	0	0	0	0	0	0	0
0	0	0	0	0	0	0	0	0	0	0	0	0	0	0	0	0	0	0	0	0
Frame 22 (44.00 ms)
0	0	0	0	0	0	0	0	0	0	0	0	0	0	0	0	0	0	0	0	0
0	0	0	0	0	0	0	0	0.7	2	1.7	2.3	1.7	0.7	0	0	0	0	0	0	0
0	0	0	0	0	0	0.3	1.7	5	11.3	11.7	15	12	7.3	2	0.3	0	0	0	0	0
0	0	0	0	0	0.3	3	9	16	23.3	26	26	24.7	26.3	14.3	2.3	0	0	0	0	0
0	0	0	0	0	2.3	12.3	22.3	32.7	45.3	43.3	38	36.7	51.7	40.7	7.3	0	0	0	0	0
0	0	0	0	0.7	5.3	18.7	29.3	39	47	60	58	57.3	58.7	43.3	8	0	0	0	0	0
0	0	0	0	1	7.3	19	32.3	50.3	61	59.7	42	36.7	31.3	17.3	2.7	0	0	0	0	0
0	0	0	0	1.7	11.3	22.3	33.3	55	56.7	41.7	29.7	21	14.3	4.7	0.7	0	0	0	0	0
0	0	0	0	1.7	10.7	18.7	25	29.3	24.7	20.7	18.7	13.3	7	1.3	0	0	0	0	0	0
0	0	0	0	1.3	8	12	14.7	13.3	12.3	10.7	9	5.3	1.7	0.3	0	0	0	0	0	0
0	0	0	0	1.7	8	9.3	9.7	8.3	8	6.3	3.3	1	0	0	0	0	0	0	0	0
0	0	0	0	1.3	5.7	8	7.3	5.7	4.3	2.3	0.7	0	0	0	0	0	0	0	0	0
0	0	0	0.3	2.7	5.7	6.7	6.3	4.3	1.7	0.3	0	0	0	0	0	0	0	0	0	0
0	0	0	1.7	7.3	9.7	10.7	7	2.3	0.3	0	0	0	0	0	0	0	0	0	0	0
0	0	0.3	3	9.3	12	11.3	7	1.3	0	0	0	0	0	0	0	0	0	0	0	0
0	0	1	6.3	14	17	14.7	7.7	1.3	0	0	0	0	0	0	0	0	0	0	0	0
0	0	2.3	14	23.7	26	19.3	4.7	0.3	0	0	0	0	0	0	0	0	0	0	0	0
0	0.3	4.3	19.3	31	26	11.7	1.7	0	0	0	0	0	0	0	0	0	0	0	0	0
0	1	8	20.7	25	17.3	7	1.3	0	0	0	0	0	0	0	0	0	0	0	0	0
0	2.3	13.7	21	19.7	17.3	13	7.3	2.7	0.3	0	0	0	0	0	0	0	0	0	0	0
0.3	4.3	20.3	26.7	30	29	27.7	20.3	9.7	2.3	0.3	0	0	0	0	0	0	0	0	0	0
0.7	9	34.3	39.3	39	33.3	29.7	19	8.7	4.7	1.3	0.3	0	0	0.3	0	0	0	0	0	0
0.7	7.3	24	30	29	28.7	28	20.7	11.3	8.7	4.7	2	1.3	1	1.7	1	0.3	0	0	0	0
0.3	3	12	18.3	15.3	17.7	21.7	22.7	12	9.7	6.3	3.7	3.3	2.3	2.3	1.7	1	0.3	0	0	0
0	0.7	2	4.3	7	13.3	14.7	14.3	11.3	10	5.7	4.7	4	4	2.7	2	1.7	0.3	0	0	0
1	2.7	1	0.3	1.7	5.3	9.3	8	7.7	5.3	3.3	3.7	4	4.3	3	1.7	1	0.3	0	0	0
3.3	8	3.7	0.3	0	0.7	2	2.3	2.7	2.3	2	1.7	1.7	2	1.3	0.7	0.3	0	0	0	0
1	2.7	1.3	0	0	0	0	0.3	0.3	0.3	0.3	0.3	0.3	0.3	0.3	0	0	0	0	0	0
0	0.3	0	0	0	0	0	0	0	0	0	0	0	0	0	0	0	0	0	0	0
0	0	0	0	0	0	0	0	0	0	0	0	0	0	0	0	0	0	0	0	0
0	0	0	0	0	0	0	0	0	0	0	0	0	0	0	0	0	0	0	0	0
0	0	0	0	0	0	0	0	0	0	0	0	0	0	0	0	0	0	0	0	0
0	0	0	0	0	0	0	0	0	0	0	0	0	0	0	0	0	0	0	0	0
0	0	0	0	0	0	0	0	0	0	0	0	0	0	0	0	0	0	0	0	0
0	0	0	0	0	0	0	0	0	0	0	0	0	0	0	0	0	0	0	0	0
0	0	0	0	0	0	0	0	0	0	0	0	0	0	0	0	0	0	0	0	0
Frame 23 (46.00 ms)
0	0	0	0	0	0	0	0	0	0	0	0	0	0	0	0	0	0	0	0	0
0	0	0	0	0	0	0	0	0.7	1.7	1.7	2.3	1.7	0.7	0	0	0	0	0	0	0
0	0	0	0	0	0	0.3	1.3	4.7	10.3	10.7	14	11.3	7	2.3	0.3	0	0	0	0	0
0	0	0	0	0	0.3	2.7	8	15	22.3	24.7	24.7	23.7	25.3	14.3	2.3	0	0	0	0	0
0	0	0	0	0	2	11	21	31.3	43.7	42	37	35.7	50	40.3	7.3	0	0	0	0	0
0	0	0	0	0.3	4.7	17.3	27.7	36.7	45.7	59	58	57	58.3	43.3	8	0	0	0	0	0
0	0	0	0	0.7	6.3	17.7	30.7	48.7	60	56.3	41	36.3	31	17.7	3	0	0	0	0	0
0	0	0	0	1.3	10	21	32.3	54.3	56.3	40.3	29.3	21	14.7	5	0.7	0	0	0	0	0
0	0	0	0	1.3	9.3	17.7	24.3	29	24.3	20.3	18.7	13.7	8	1.7	0	0	0	0	0	0
0	0	0	0	1.3	7.3	11.7	14.3	13.3	12.3	10.7	9.3	6	2	0.3	0	0	0	0	0	0
0	0	0	0	1.7	7.7	9.7	10	8.3	8.3	6.7	3.7	1	0	0	0	0	0	0	0	0
0	0	0	0	1.3	5.7	8.3	7.3	6	4.7	2.7	0.7	0	0	0	0	0	0	0	0	0
0	0	0	0.3	3	6	7	6.7	4.7	2	0.7	0	0	0	0	0	0	0	0	0	0
0	0	0	1.7	7.3	10	11.3	7.7	2.7	0.3	0	0	0	0	0	0	0	0	0	0	0
0	0	0.3	3	9.7	12.3	12	7.7	1.7	0	0	0	0	0	0	0	0	0	0	0	0
0	0	0.7	6	14.3	17.7	15.7	9	1.7	0	0	0	0	0	0	0	0	0	0	0	0
0	0	2.3	14	24	27	20.3	5.3	0.3	0	0	0	0	0	0	0	0	0	0	0	0
0	0.3	4	19.3	32	27	12.3	2	0	0	0	0	0	0	0	0	0	0	0	0	0
0	1	8	21.3	25.7	18	7.3	2	0.3	0	0	0	0	0	0	0	0	0	0	0	0
0	2.3	13.3	21.3	20.3	18	13.7	8.3	3	0.7	0	0	0	0	0	0	0	0	0	0	0
0.3	4.3	20.3	27.3	30.7	30	28.7	21.3	11	3.3	0.3	0	0	0	0	0	0	0	0	0	0
0.7	9	34.3	40	40	34.3	31	20.3	9.7	5.3	2	0.7	0.3	0.3	0.3	0.3	0	0	0	0	0
0.7	7.3	24.3	31	30	30	29.7	22.3	12.7	9.7	5.3	2.7	2	1.3	2.3	1.3	0.7	0	0	0	0
0.3	3	12.7	19	15.7	19	23.3	25	13.3	11	7	4.7	4.3	3	3	2.3	1.7	0.3	0	0	0
0	0.7	2.3	4.3	7.7	14.7	16.3	16	12.7	11.3	7	5.7	5	5	3.3	2.7	2.3	0.7	0	0	0
1	3	1.3	0.3	1.7	6.3	10.7	9	8.7	6.3	4.3	5	5.3	5.7	3.7	2	2	0.7	0	0	0
3.3	8.7	4	0.7	0	1	2.3	3	3.7	3	2.7	2.7	2.7	3	2	1.3	0.3	0	0	0	0
1	3	1.3	0	0	0	0	0.3	0.3	0.3	0.3	0.7	0.3	0.3	0.3	0.3	0	0	0	0	0
0	0.3	0	0	0	0	0	0	0	0	0	0	0	0	0	0	0	0	0	0	0
0	0	0	0	0	0	0	0	0	0	0	0	0	0	0	0	0	0	0	0	0
0	0	0	0	0	0	0	0	0	0	0	0	0	0	0	0	0	0	0	0	0
0	0	0	0	0	0	0	0	0	0	0	0	0	0	0	0	0	0	0	0	0
0	0	0	0	0	0	0	0	0	0	0	0	0	0	0	0	0	0	0	0	0
0	0	0	0	0	0	0	0	0	0	0	0	0	0	0	0	0	0	0	0	0
0	0	0	0	0	0	0	0	0	0	0	0	0	0	0	0	0	0	0	0	0
0	0	0	0	0	0	0	0	0	0	0	0	0	0	0	0	0	0	0	0	0
Frame 24 (48.00 ms)
0	0	0	0	0	0	0	0	0	0	0	0	0	0	0	0	0	0	0	0	0
0	0	0	0	0	0	0	0	0.7	1.3	1.3	2	1.7	0.7	0	0	0	0	0	0	0
0	0	0	0	0	0	0	1	4	9.3	10	13.3	11	7	2.3	0.3	0	0	0	0	0
0	0	0	0	0	0.3	2.3	7	14	21	23.7	23.7	22.7	24.3	14.3	2.3	0	0	0	0	0
0	0	0	0	0	1.7	9.7	19.7	29.7	41.3	40.3	36	34.7	48	40	7.3	0	0	0	0	0
0	0	0	0	0.3	4	15.7	26.3	35	44.3	58.7	57.7	56.7	58	43.7	8.3	0	0	0	0	0
0	0	0	0	0.7	5.3	16.7	29.3	46.7	59.3	56	40.7	36	31.3	18	3	0	0	0	0	0
0	0	0	0	1.3	8.7	20	31.3	53.7	56	39.7	29	21	14.7	5.3	0.7	0	0	0	0	0
0	0	0	0	1.3	8.3	16.7	23.7	28.3	23.7	20	18.7	14	8.3	1.7	0	0	0	0	0	0
0	0	0	0	1	6.7	11.7	14.3	13	12	10.7	9.7	6.7	2.3	0.3	0	0	0	0	0	0
0	0	0	0	1.3	7	9.3	10	8.3	8.3	7	4.3	1.7	0.3	0	0	0	0	0	0	0
0	0	0	0	1.3	5.3	8.7	7.7	6.3	5	3.3	1	0	0	0	0	0	0	0	0	0
0	0	0	0.3	2.7	5.7	7.3	7	4.7	2.3	0.7	0	0	0	0	0	0	0	0	0	0
0	0	0	1.7	7	10	11.3	8	3	0.7	0	0	0	0	0	0	0	0	0	0	0
0	0	0.3	2.7	9.3	12.3	12	8.3	2.3	0.3	0	0	0	0	0	0	0	0	0	0	0
0	0	0.7	6	14.7	18	16	10	2	0	0	0	0	0	0	0	0	0	0	0	0
0	0	2.3	13.7	24.7	28	21	6	0.7	0	0	0	0	0	0	0	0	0	0	0	0
0	0.3	4	19.3	32.3	27.7	13.3	2.3	0	0	0	0	0	0	0	0	0	0	0	0	0
0	1	7.7	21.3	26	18.3	8	2	0.3	0	0	0	0	0	0	0	0	0	0	0	0
0	2.3	13.3	21.7	20.7	18.3	14	9	3.7	1	0	0	0	0	0	0	0	0	0	0	0
0.3	4.3	20.7	27.7	31	30.7	29	22.3	12	4.3	0.7	0	0	0	0	0	0	0	0	0	0
0.7	9	34.7	40.3	40.7	35.3	32	21	10.3	6	2.3	0.7	0.3	0.3	0.3	0.3	0	0	0	0	0
0.7	7.3	24.7	31	30.7	31	31	23.7	13.7	10.7	6.3	3.3	2.3	1.7	2.7	1.7	1	0.3	0	0	0
0.3	3	12.7	19.3	16	20	25.3	27.3	14.7	12	8	5.7	5.3	4	3.7	3	2.7	0.7	0	0	0
0	0.7	2.3	4.3	8	16	17.7	17.7	14	12.7	7.7	6.7	6	6.3	4.3	3.3	3.3	1.3	0.3	0	0
1	3.3	1.3	0.3	2	7	11.7	10	10	7.3	5.3	6	6.7	7.3	4.7	3	3.3	1.3	0.3	0	0
3.7	9	4.3	0.7	0.3	1	2.7	3.3	4.3	3.7	3	3.3	3.7	4	2.7	2	1.3	0.3	0	0	0
1.3	3	1.3	0	0	0	0	0.3	0.7	0.7	0.7	1	0.7	0.7	0.3	0.3	0	0	0	0	0
0	0.3	0	0	0	0	0	0	0	0	0	0	0	0	0	0	0	0	0	0	0
0	0	0	0	0	0	0	0	0	0	0	0	0	0	0	0	0	0	0	0	0
0	0	0	0	0	0	0	0	0	0	0	0	0	0	0	0.3	0	0	0	0	0
0	0	0	0	0	0	0	0	0	0	0	0	0	0	0	0	0	0	0	0	0
0	0	0	0	0	0	0	0	0	0	0	0	0	0	0	0	0	0	0	0	0
0	0	0	0	0	0	0	0	0	0	0	0	0	0	0	0	0	0	0	0	0
0	0	0	0	0	0	0	0	0	0	0	0	0	0	0	0	0	0	0	0	0
0	0	0	0	0	0	0	0	0	0	0	0	0	0	0	0	0	0	0	0	0
Frame 25 (50.00 ms)
0	0	0	0	0	0	0	0	0	0	0	0	0	0	0	0	0	0	0	0	0
0	0	0	0	0	0	0	0	0.3	1.3	1.3	2	1.7	0.7	0	0	0	0	0	0	0
0	0	0	0	0	0	0	1	3.7	8.7	9.3	13	10.7	7	2.3	0.3	0	0	0	0	0
0	0	0	0	0	0.3	2	6.7	13.3	20	22.7	23	22	24	14.7	2.3	0	0	0	0	0
0	0	0	0	0	1.3	8.7	19	28.7	39.7	39.3	35.3	34	47	40	7.7	0	0	0	0	0
0	0	0	0	0.3	3.3	15	25.7	34.3	43.3	58	57.7	56.7	57.7	43.7	8.3	0	0	0	0	0
0	0	0	0	0.7	4.7	15.7	28.3	45.7	58.7	54.3	40.3	36	31.3	18.3	3	0	0	0	0	0
0	0	0	0	1	7.7	19	30.3	53.3	55.7	39.3	29	21	15	5.7	0.7	0	0	0	0	0
0	0	0	0	1	7	16	22.7	27.7	23.7	20	18.7	14.3	9	2	0	0	0	0	0	0
0	0	0	0	1	6	11.3	14	13	12	11	10	7	2.3	0.3	0	0	0	0	0	0
0	0	0	0	1	6.7	9.3	10	8.7	8.7	7.7	4.7	1.7	0.3	0	0	0	0	0	0	0
0	0	0	0	1	5.3	8.7	7.7	6.3	5.7	4	1.3	0.3	0	0	0	0	0	0	0	0
0	0	0	0.3	2.7	6	7.3	7	5	2.7	1	0	0	0	0	0	0	0	0	0	0
0	0	0	1.7	7.3	10.3	11.7	8.3	3.3	0.7	0	0	0	0	0	0	0	0	0	0	0
0	0	0.3	2.7	9.3	12.7	12.3	8.7	2.7	0.3	0	0	0	0	0	0	0	0	0	0	0
0	0	0.7	5.7	14.7	18.3	16.7	10.7	2.3	0	0	0	0	0	0	0	0	0	0	0	0
0	0	2.3	13.3	24.7	28.3	21.3	7	1	0	0	0	0	0	0	0	0	0	0	0	0
0	0.3	4	19.7	33	28.3	13.7	2.7	0	0	0	0	0	0	0	0	0	0	0	0	0
0	1	7.7	21.7	26.3	18.3	8	2.3	0.7	0	0	0	0	0	0	0	0	0	0	0	0
0	2.3	13.3	22	20.7	18.3	14.3	10	4.7	1.3	0	0	0	0	0	0	0	0	0	0	0
0	4.3	20.3	27.7	31.3	31	29.7	23	13.3	5	0.7	0	0	0	0	0	0	0	0	0	0
0.7	9	34.3	40.7	41.3	36.3	32.7	21.7	11	6.7	2.7	1	0.7	0.3	0.7	0.3	0	0	0	0	0
0.7	7.3	24.3	31.3	31	32	32	25	15	11.7	7	4	3	2.3	3.3	2	1	0.3	0	0	0
0.3	3	12.7	19.7	16.7	21	26.7	29.3	16.3	13	9	6.7	6	4.7	4.3	3.7	3.3	1	0	0	0
0	0.7	2.3	4.7	8.3	17	19.3	19.3	15.3	14	8.7	8	7	7.3	5	4	4.3	2.3	0.3	0	0
1	3.3	1.3	0.3	2	7.7	13.3	11	11	8.3	6	7.3	8	9	5.3	3.7	4.3	2.3	0.3	0	0
3.7	9.3	4.3	0.7	0.3	1.3	3.3	4.3	5	4.3	3.7	4.3	4.7	5	3.3	2.7	1.7	0.7	0	0	0
1.3	3.3	1.3	0	0	0	0.3	0.7	0.7	1	1	1.3	1	1	0.7	0.7	0.3	0	0	0	0
0	0.3	0	0	0	0	0	0	0	0	0	0	0	0	0	0	0	0	0	0	0
0	0	0	0	0	0	0	0	0	0	0	0	0	0	0	0	0	0	0	0	0
0	0	0	0	0	0	0	0	0	0	0	0	0	0	0.3	0.7	0.3	0	0	0	0
0	0	0	0	0	0	0	0	0	0	0	0	0	0	0	0.3	0	0	0	0	0
0	0	0	0	0	0	0	0	0	0	0	0	0	0	0	0	0	0	0	0	0
0	0	0	0	0	0	0	0	0	0	0	0	0	0	0	0	0	0	0	0	0
0	0	0	0	0	0	0	0	0	0	0	0	0	0	0	0	0	0	0	0	0
0	0	0	0	0	0	0	0	0	0	0	0	0	0	0	0	0	0	0	0	0
Frame 26 (52.00 ms)
0	0	0	0	0	0	0	0	0	0	0	0	0	0	0	0	0	0	0	0	0
0	0	0	0	0	0	0	0	0.3	1.3	1.3	2	1.7	0.7	0	0	0	0	0	0	0
0	0	0	0	0	0	0	1	3.3	8	9	12.3	10.7	7	2.3	0.3	0	0	0	0	0
0	0	0	0	0	0	1.7	6.3	12.7	19.3	22.3	22.7	22	24	14.7	2.3	0	0	0	0	0
0	0	0	0	0	1.3	8	18	27.7	38.7	38.7	34.7	33.7	46.7	40.7	8	0	0	0	0	0
0	0	0	0	0	3	14	25	33.7	43	57.7	57	56.7	57.7	44.3	9	0.3	0	0	0	0
0	0	0	0	0.3	4	15.3	28	45.3	58.7	54.7	40.3	36	31.3	18.7	3.3	0	0	0	0	0
0	0	0	0	0.7	6.7	18	29.7	53.3	56	40	29	20.7	15.3	6.3	1	0	0	0	0	0
0	0	0	0	0.7	6	15.3	22.7	27.7	23.7	20.3	18.7	14.7	9.7	2	0	0	0	0	0	0
0	0	0	0	0.7	5.3	11	14	12.7	12	11	10.3	7.7	3	0.3	0	0	0	0	0	0
0	0	0	0	1	6	9.3	10.3	8.7	8.7	7.7	4.7	1.7	0.3	0	0	0	0	0	0	0
0	0	0	0	1	5.3	8.7	8	6.7	5.7	4	1.3	0.3	0	0	0	0	0	0	0	0
0	0	0	0.3	2.3	6.3	7.3	7	5.3	3	1	0	0	0	0	0	0	0	0	0	0
0	0	0	1.3	7	10.7	12.3	8.7	3.7	1	0	0	0	0	0	0	0	0	0	0	0
0	0	0.3	2.3	9.7	13	13	9.3	3	0.3	0	0	0	0	0	0	0	0	0	0	0
0	0	0.7	5.7	15	18.7	17	11.3	2.7	0.3	0	0	0	0	0	0	0	0	0	0	0
0	0	2.3	13.3	25	28.7	22.3	7.7	1	0	0	0	0	0	0	0	0	0	0	0	0
0	0.3	4	19.7	33	28.7	14.3	3	0.3	0	0	0	0	0	0	0	0	0	0	0	0
0	1	7.7	21.7	26.7	19	8.3	2.7	0.7	0	0	0	0	0	0	0	0	0	0	0	0
0	2.3	13.3	22	21	18.7	14.7	10.3	5.3	1.7	0.3	0	0	0	0	0	0	0	0	0	0
0.3	4.3	20.3	27.7	31.3	31.7	30.3	23.7	14.3	6	1	0	0	0	0	0	0	0	0	0	0
0.7	9	34.3	40.7	41.3	37	33.7	22.3	11.7	7.3	3	1	0.7	0.7	0.7	0.3	0	0	0	0	0
0.7	7.3	24.3	31.3	32	33	33.3	26.3	16	12.3	7.3	4.3	3.3	2.7	3.7	2.3	1.3	0.3	0	0	0
0.3	3	12.7	20	17	21.7	28	31.3	17.7	14.3	9.7	7.3	7	5.3	5	4.3	4	1.3	0	0	0
0	0.7	2.3	4.7	9	18	21	20.7	16.7	15.3	9.7	9	8	8.3	5.7	4.7	5	3	0.7	0	0
1	3.7	1.3	0.3	2.3	8.7	14.3	12	12	9.3	6.7	8.3	9.3	10.3	6	4.3	5.3	3.3	0.7	0	0
3.7	9.7	4.3	0.7	0.3	1.3	3.7	5	6	5	4.3	5	5.7	6.3	4	3.3	2.3	1.3	0.3	0	0
1.3	3.3	1.3	0	0	0	0.3	0.7	1	1.3	1.3	1.7	1.3	1.3	1	0.7	0.3	0	0	0	0
0	0.3	0	0	0	0.3	0	0	0	0	0.3	0.3	0	0	0	0	0	0	0	0	0
0	0	0	0	0	0	0	0	0	0	0	0	0	0	0	0.3	0.3	0	0	0	0
0	0	0	0	0	0	0	0.3	0	0	0	0	0	0	0.7	1	0.7	0	0	0	0
0	0	0	0	0	0	0	0	0	0	0	0	0	0.3	0.3	1	0.3	0	0	0	0
0	0	0	0	0	0	0	0	0	0	0	0	0	0	0	0.3	0	0	0	0	0
0	0	0	0	0	0	0	0	0	0	0	0	0	0	0	0	0	0	0	0	0
0	0	0	0	0	0	0	0	0	0	0	0	0	0	0	0	0	0	0	0	0
0	0	0	0	0	0	0	0	0	0	0	0	0	0	0	0	0	0	0	0	0
Frame 27 (54.00 ms)
0	0	0	0	0	0	0	0	0	0	0	0	0	0	0	0	0	0	0	0	0
0	0	0	0	0	0	0	0	0.3	1.3	1.3	2	1.7	0.7	0	0	0	0	0	0	0
0	0	0	0	0	0	0	1	3.3	7.7	9	12.3	10.7	7	2.7	0.3	0	0	0	0	0
0	0	0	0	0	0	1.7	6	12.3	19	21.7	22.3	21.7	24	15	2.7	0	0	0	0	0
0	0	0	0	0	1	7.3	17.3	27.3	37.7	37.7	34.3	33.3	46	40.7	8.3	0.3	0	0	0	0
0	0	0	0	0	2.7	13.3	24.3	33	42.3	57.3	57	56.3	57.7	44.7	9.7	0.3	0	0	0	0
0	0	0	0	0.3	3.7	14.7	27.7	44.7	58.3	54.7	40.3	36	31.3	19.3	3.7	0	0	0	0	0
0	0	0	0	0.7	6	17.7	29.7	53	55.7	40	29	20.7	15.7	6.7	1	0	0	0	0	0
0	0	0	0	0.7	5.3	15	22.7	27.7	24	20.3	19	15	10.3	2.7	0	0	0	0	0	0
0	0	0	0	0.7	4.7	11	14	13	12.3	11	10.7	8	3.3	0.3	0	0	0	0	0	0
0	0	0	0	1	5.7	9.3	10.3	9	9	8	5	2	0.3	0	0	0	0	0	0	0
0	0	0	0	1	5	8.7	8	6.7	6	4.7	1.7	0.3	0	0	0	0	0	0	0	0
0	0	0	0.3	2.3	6.3	7.7	7.3	5.7	3.3	1.3	0.3	0	0	0	0	0	0	0	0	0
0	0	0	1.3	7	11	12.7	9.3	4.3	1	0	0	0	0	0	0	0	0	0	0	0
0	0	0.3	2.3	9.7	13.3	13.3	10	3.3	0.3	0	0	0	0	0	0	0	0	0	0	0
0	0	0.7	5.7	15	19	17.7	12.3	3	0.3	0	0	0	0	0	0	0	0	0	0	0
0	0	2.3	13.7	25.7	29.3	23	8.7	1.3	0	0	0	0	0	0	0	0	0	0	0	0
0	0.3	4	20	33.7	29.3	14.7	3.3	0.3	0	0	0	0	0	0	0	0	0	0	0	0
0	1	8	22	26.7	19	8.7	2.7	0.7	0	0	0	0	0	0	0	0	0	0	0	0
0	2.3	13.3	22	21.3	19	14.7	10.7	6	1.7	0.3	0	0	0	0	0	0	0	0	0	0
0.3	4.3	20.7	28	32	32	30.7	24.3	15	6.7	1	0	0	0	0	0	0	0	0	0	0
0.7	9	34.7	41.3	42.3	37.7	34.3	23	12.3	8	3.3	1.3	1	0.7	1	0.7	0.3	0	0	0	0
0.7	7.3	24.3	32	32.3	34	34.3	27.7	17.3	13.7	8	5	4	3	4.3	3	1.7	0.3	0	0	0
0.3	3	12.7	20.3	17.3	22.7	29.7	33.3	19	15.3	10.3	8	7.3	6	5.7	5	4.7	1.7	0.3	0	0
0	1	2.3	5	9.3	19.3	22.3	22.3	18.3	16.3	10.3	9.7	8.7	9.3	6.3	5.3	5.7	3.7	0.7	0	0
1.3	4	1.3	0.7	2.7	9.7	15.7	13	13.3	10.3	7.3	9.3	10.3	12	7	5	6	4.3	0.7	0	0
4	9.7	4.7	0.7	0.3	1.7	4	5.7	6.7	5.3	4.7	5.3	6.3	7.3	4.7	4	3.3	1.7	0.3	0	0
1.3	3.3	1.3	0	0	0	0.3	1	1.3	1.7	1.7	2	1.7	1.7	1.3	0.7	0.7	0.3	0	0	0
0	0.3	0	0	0	0.3	0	0	0	0.3	0.3	0.3	0.3	0	0	0	0	0	0	0	0
0	0	0	0	0	0	0	0	0	0	0	0	0	0	0.3	0.7	0.7	0.3	0	0	0
0	0	0	0	0	0	0	0.3	0.3	0	0	0	0	0.3	1	1.7	1.3	0.3	0	0	0
0	0	0	0	0	0	0	0	0	0	0	0	0	0.3	1	2	1	0	0	0	0
0	0	0	0	0	0	0	0	0	0	0	0	0	0	0.3	0.3	0	0	0	0	0
0	0	0	0	0	0	0	0	0	0	0	0	0	0	0	0	0	0	0	0	0
0	0	0	0	0	0	0	0	0	0	0	0	0	0	0	0	0	0	0	0	0
0	0	0	0	0	0	0	0	0	0	0	0	0	0	0	0	0	0	0	0	0
Frame 28 (56.00 ms)
0	0	0	0	0	0	0	0	0	0	0	0	0	0	0	0	0	0	0	0	0
0	0	0	0	0	0	0	0	0.3	1	1.3	2	1.7	0.7	0	0	0	0	0	0	0
0	0	0	0	0	0	0	0.7	3	7.3	8.7	12	10.3	7	2.7	0.3	0	0	0	0	0
0	0	0	0	0	0	1.3	5.7	12	18.3	21.3	22	21.7	23.3	15.3	2.7	0	0	0	0	0
0	0	0	0	0	1	6.7	17	26.7	36.7	37.3	34	33.3	45.3	41.3	9	0.3	0	0	0	0
0	0	0	0	0	2.3	12.7	23.7	32.3	41	57	56.7	56.3	57.7	45.3	10.3	0.7	0	0	0	0
0	0	0	0	0.3	3.3	14.3	27	43.3	55.7	53.7	40	36	31.7	19.7	4	0.3	0	0	0	0
0	0	0	0	0.7	5	17	28.7	49.7	54.7	39.7	29	20.7	15.7	7	1	0	0	0	0	0
0	0	0	0	0.7	4.7	14.7	22.3	26.7	23.7	20.3	19	15.3	11	2.7	0.3	0	0	0	0	0
0	0	0	0	0.7	4.3	11	14.3	12.7	12.3	11.3	11	8.7	3.7	0.7	0	0	0	0	0	0
0	0	0	0	1	5.3	9.3	10.3	9	9	8.3	5.3	2.3	0.7	0	0	0	0	0	0	0
0	0	0	0	1	5	9	8	7	6.3	5	1.7	0.3	0	0	0	0	0	0	0	0
0	0	0	0.3	2.3	6.3	7.7	7.7	6	3.7	1.3	0.3	0	0	0	0	0	0	0	0	0
0	0	0	1.3	7	11	12.7	9.7	4.7	1	0	0	0	0	0	0	0	0	0	0	0
0	0	0.3	2.3	9.7	13.3	13.3	10.3	3.7	0.3	0	0	0	0	0	0	0	0	0	0	0
0	0	0.7	5.7	15.3	19.3	18.3	13	3.7	0.3	0	0	0	0	0	0	0	0	0	0	0
0	0	2.3	13.7	26	30	23.7	9.3	1.7	0	0	0	0	0	0	0	0	0	0	0	0
0	0.3	4	20	34.3	30	15	3.7	0.3	0	0	0	0	0	0	0	0	0	0	0	0
0	1	8	22.3	27.3	19.7	8.7	3	1	0	0	0	0	0	0	0	0	0	0	0	0
0	2.3	13.7	22.3	21.7	19.3	15.3	11.3	6.3	2	0.3	0	0	0	0	0	0	0	0	0	0
0.3	4.3	20.7	28.7	32.7	32.7	31.7	25	16	7	1.3	0	0	0	0	0	0	0	0	0	0
0.7	9.3	35	41.7	43	38.7	35	23.3	12.7	8.3	3.3	1.7	1	0.7	1	0.7	0.3	0	0	0	0
0.7	7.3	24.7	32.3	33	35	35.7	28.7	18.3	14.3	8.7	5.3	4.3	3.7	4.7	3.7	2	0.3	0	0	0
0.3	3	13	20.7	18.3	24	31.3	35	20	16.3	11	8.7	8	6.7	6.3	6	5.3	2	0.3	0	0
0	1	2.3	5	10	20.7	24	23.7	19.3	17.3	11	10.3	9.3	10.3	7	6	6.3	4.3	1	0	0
1.3	4	1.3	0.7	2.7	10.3	16.7	14	14.3	11	8	10	11.3	13.7	7.7	5.7	7	5.3	1	0	0
4	10.3	4.7	0.7	0.3	1.7	4.3	6.7	7.7	5.7	5	6	7.3	8.3	5	4.3	4	2.3	0.3	0	0
1.3	3.3	1.3	0	0	0	0.3	1	1.7	2	2	2.7	2.3	2	1.3	1	1	0.3	0	0	0
0	0.3	0	0	0	0.3	0	0	0	0.3	0.3	0.3	0.3	0	0.3	0.3	0.3	0	0	0	0
0	0	0	0	0	0	0	0	0	0	0	0	0	0	0.7	1.3	1.3	0.7	0	0	0
0	0	0	0	0	0	0.3	0.7	0.3	0	0	0	0	0.7	1.7	3	2.7	1.3	0	0	0
0	0	0	0	0	0	0	0	0	0	0	0	0	0.7	1.7	3.3	2	0.3	0	0	0
0	0	0	0	0	0	0	0	0	0	0	0	0	0.3	0.7	1	0.3	0	0	0	0
0	0	0	0	0	0	0	0	0	0	0	0	0	0	0	0	0	0	0	0	0
0	0	0	0	0	0	0	0	0	0	0	0	0	0	0	0	0	0	0	0	0
0	0	0	0	0	0	0	0	0	0	0	0	0	0	0	0	0	0	0	0	0
Frame 29 (58.00 ms)
0	0	0	0	0	0	0	0	0	0	0	0	0	0	0	0	0	0	0	0	0
0	0	0	0	0	0	0	0	0.3	1	1	1.7	1.7	0.7	0	0	0	0	0	0	0
0	0	0	0	0	0	0	0.7	3	7	8.3	11.7	10.3	7	2.7	0.3	0	0	0	0	0
0	0	0	0	0	0	1.3	5.3	11.3	18	20.7	21.3	21	23.3	15.7	3	0	0	0	0	0
0	0	0	0	0	1	6	16	26	36.3	36.7	33.3	32.3	44.3	42	10	0.3	0	0	0	0
0	0	0	0	0	2	11.7	22.7	31.3	40.3	57	56.7	56.3	57.3	46	11	0.7	0	0	0	0
0	0	0	0	0.3	3	13.7	26	42	55.3	53.7	40	36	31.7	20.3	4.3	0.3	0	0	0	0
0	0	0	0	0.3	4.3	16.3	28	47.7	54	39.7	28.3	21	16.3	7.7	1	0	0	0	0	0
0	0	0	0	0.3	4	13.7	21.7	26	23.3	20.3	19	15.7	12	3	0.3	0	0	0	0	0
0	0	0	0	0.3	3.7	10.3	14	12.7	12.3	11.3	11.3	9.3	4.3	0.7	0	0	0	0	0	0
0	0	0	0	0.7	5	9.3	10.7	9	9.3	8.3	5.7	2.7	0.7	0	0	0	0	0	0	0
0	0	0	0	1	5	9	8.3	7	6.3	5.3	2	0.3	0	0	0	0	0	0	0	0
0	0	0	0.3	2.3	6.3	8	8	6.3	4	1.7	0.3	0	0	0	0	0	0	0	0	0
0	0	0	1.3	7	11	13	10	5	1.3	0.3	0	0	0	0	0	0	0	0	0	0
0	0	0	2.3	9.7	13.7	13.7	10.7	4	0.7	0	0	0	0	0	0	0	0	0	0	0
0	0	0.7	5.7	15.7	19.7	19	14	4	0.3	0	0	0	0	0	0	0	0	0	0	0
0	0	2.3	14	26.3	30.7	24.7	10.3	2	0	0	0	0	0	0	0	0	0	0	0	0
0	0.3	4.3	20.3	35	30.7	15.7	4	0.3	0	0	0	0	0	0	0	0	0	0	0	0
0	1	8	22.7	27.7	20	9	3.3	1	0.3	0	0	0	0	0	0	0	0	0	0	0
0	2.3	14	22.7	22.3	19.7	15.3	11.7	7	2.3	0.3	0	0	0	0	0	0	0	0	0	0
0.3	4.7	21	29	33.3	33.3	32	25.7	16.7	7.7	1.3	0.3	0	0	0	0	0	0	0	0	0
0.7	9.3	35.3	42.3	44	39.3	36	24.3	13.7	9	3.7	1.7	1	1	1.3	0.7	0.3	0	0	0	0
0.7	7.7	24.7	32.7	34	35.7	36.3	30	19.3	15.3	9.3	6	4.7	4	5.3	4.3	2.3	0.7	0	0	0
0.3	3	13	21	18.7	24.7	32.7	36.7	21.3	17.3	12	9.3	8.7	7.3	7.3	6.7	6	2.3	0.3	0	0
0	1	2.3	5	10.3	21.7	25.7	25	20.3	18.3	11.7	11	10	11.3	8	7	7	5	1	0	0
1.3	4.3	1.7	0.7	3	11	17.7	15	15	11.7	8.7	11	12.7	15	8.3	6.3	8	6.3	1	0	0
4	10.3	4.7	0.7	0.3	2	5	7.3	8	6.3	5.3	6.7	8	9.3	5.7	5	4.7	2.7	0.3	0	0
1.3	3.7	1.3	0	0	0	0.3	1	1.7	2.3	2.3	3	2.7	2.3	1.7	1.3	1.3	0.3	0	0	0
0	0.3	0	0	0	0.3	0	0	0	0.3	0.3	0.3	0.3	0.3	0.3	0.3	0.7	0.3	0	0	0
0	0	0	0	0	0	0	0.3	0	0	0	0	0	0.3	1	2.3	2	1	0.3	0	0
0	0	0	0	0	0	0.3	0.7	0.3	0	0	0	0	0.7	2.3	4	4	2.3	0.3	0	0
0	0	0	0	0	0	0	0.3	0	0	0	0	0.3	1.3	2.3	4.7	3.3	1	0	0	0
0	0	0	0	0	0	0	0	0	0	0	0	0	0.3	1	1.7	0.7	0	0	0	0
0	0	0	0	0	0	0	0	0	0	0	0	0	0	0	0	0	0	0	0	0
0	0	0	0	0	0	0	0	0	0	0	0	0	0	0	0	0	0	0	0	0
0	0	0	0	0	0	0	0	0	0	0	0	0	0	0	0	0	0	0	0	0
Frame 30 (60.00 ms)
0	0	0	0	0	0	0	0	0	0	0	0	0	0	0	0	0	0	0	0	0
0	0	0	0	0	0	0	0	0.3	1	1	1.7	1.3	0.7	0	0	0	0	0	0	0
0	0	0	0	0	0	0	0.7	2.3	6.3	7.7	11	9.7	7	2.7	0.3	0	0	0	0	0
0	0	0	0	0	0	1	4.7	10.7	17.3	20	20.7	20	22.3	15.7	3	0	0	0	0	0
0	0	0	0	0	0.7	5.3	15	25	35	35.7	32.7	31.7	43	41.3	10.3	0.7	0	0	0	0
0	0	0	0	0	1.7	10.7	21.7	30.7	39.7	56.3	56.3	56	57	46	11.7	0.7	0	0	0	0
0	0	0	0	0	2.7	12.7	25	40.7	54	52.3	39	35.7	31.7	21	4.7	0.3	0	0	0	0
0	0	0	0	0.3	3.7	15.3	26.7	45.7	50.7	38.3	28	20.7	16.3	8	1.3	0	0	0	0	0
0	0	0	0	0.3	3.3	13	20.7	25	22.3	20	19	16	12.7	3.3	0.3	0	0	0	0	0
0	0	0	0	0.3	3.3	10	13.7	12.7	12.3	11.3	11.3	9.7	4.7	0.7	0	0	0	0	0	0
0	0	0	0	0.7	4.3	9	10.7	9	9.3	8.7	6	3	0.7	0	0	0	0	0	0	0
0	0	0	0	0.7	4.7	9	8.3	7	6.7	5.7	2.3	0.3	0	0	0	0	0	0	0	0
0	0	0	0.3	2.3	6.3	8	8	6.3	4	1.7	0.3	0	0	0	0	0	0	0	0	0
0	0	0	1.3	7	11.3	13.3	10.3	5.3	1.3	0.3	0	0	0	0	0	0	0	0	0	0
0	0	0	2.3	9.7	13.7	14	11.3	4.3	0.7	0	0	0	0	0	0	0	0	0	0	0
0	0	0.7	5.7	15.7	20	19.3	14.7	4.3	0.3	0	0	0	0	0	0	0	0	0	0	0
0	0	2.3	14	26.7	31	25	11.3	2.3	0.3	0	0	0	0	0	0	0	0	0	0	0
0	0.3	4.3	20.7	35.3	31	16	4.3	0.7	0	0	0	0	0	0	0	0	0	0	0	0
0	1	8	23	28.3	20.3	9	3.7	1.3	0.3	0	0	0	0	0	0	0	0	0	0	0
0	2.3	14	23.3	22.7	20	15.7	12	7.3	2.3	0.3	0	0	0	0	0	0	0	0	0	0
0.3	4.7	21.3	29.7	33.7	33.3	32.7	26.3	17.3	8	1.3	0.3	0	0	0	0	0	0	0	0	0
0.7	9.3	35.7	43	44.3	39.7	36.3	24.7	14	9.7	4	2	1.3	1	1.3	0.7	0.3	0	0	0	0
0.7	7.7	25	33	34.3	36.3	37.3	31	20.3	16.3	9.7	6.3	5.3	4.7	5.7	4.7	3	0.7	0	0	0
0.3	3	13.3	21.3	19	25.7	34	38.3	22.3	18	12.7	10.3	9.7	8	8	7.3	6.7	2.7	0.3	0	0
0	1	2.7	5.3	10.3	22.7	27	26.3	21.3	19	12.3	12	11	12.3	8.3	7.7	8	5.7	1.3	0	0
1.3	4.7	1.7	0.7	3	11.7	18.7	15.7	16	12.3	9	12	13.7	16	9	7	8.7	7	1.3	0	0
4.3	10.7	4.7	0.7	0.3	2	5.3	8	8.7	6.7	5.7	7.3	9	10.3	6.3	5.7	5.3	3.3	0.7	0	0
1.3	3.7	1.3	0	0	0	0.7	1.3	2	2.7	2.7	3.3	3	2.7	1.7	1.3	1.7	0.7	0	0	0
0	0.3	0	0	0	0.3	0	0	0	0.3	0.3	0.7	0.3	0.3	0.3	1	0.7	0.3	0	0	0
0	0	0	0	0	0	0	0.3	0	0	0	0	0	0.3	1.7	3.3	2.7	1.7	0.3	0	0
0	0	0	0	0	0	0.3	0.7	0.3	0	0	0	0	1	3	5	5.3	3.7	0.7	0	0
0	0	0	0	0	0	0	0.3	0	0	0.3	0	0.3	1.3	3	6	4.3	1.7	0.3	0	0
0	0	0	0	0	0	0	0	0	0	0	0	0	0.3	1.3	2.3	1	0.3	0	0	0
0	0	0	0	0	0	0	0	0	0	0	0	0	0	0.3	0.3	0	0	0	0	0
0	0	0	0	0	0	0	0	0	0	0	0	0	0	0	0	0	0	0	0	0
0	0	0	0	0	0	0	0	0	0	0	0	0	0	0	0	0	0	0	0	0
Frame 31 (62.00 ms)
0	0	0	0	0	0	0	0	0	0	0	0	0	0	0	0	0	0	0	0	0
0	0	0	0	0	0	0	0	0.3	0.7	1	1.7	1.3	0.7	0	0	0	0	0	0	0
0	0	0	0	0	0	0	0.7	2.3	5.7	7	10	9	6.7	2.7	0.3	0	0	0	0	0
0	0	0	0	0	0	1	4.3	10	16	19	19.3	19	21.3	15.3	3.3	0	0	0	0	0
0	0	0	0	0	0.7	4.7	13.7	23.3	33	34.3	31.3	30	41.7	40.3	10.3	0.7	0	0	0	0
0	0	0	0	0	1.3	9.3	20	29	38.7	55.7	55.3	52.3	56	45.7	11.7	1	0	0	0	0
0	0	0	0	0	2.3	11.7	23.7	38.7	52.7	50.3	38	34	31	21	5	0.3	0	0	0	0
0	0	0	0	0.3	3.3	14.3	25.3	43.3	48.3	36.3	27	20.3	16.7	8.3	1.3	0	0	0	0	0
0	0	0	0	0.3	2.7	12	20	24.3	21.7	19.3	18.3	16	13.3	3.7	0.3	0	0	0	0	0
0	0	0	0	0.3	3	9.7	13.3	12.7	12.3	11.3	11.3	10	5	1	0	0	0	0	0	0
0	0	0	0	0.7	4	9	10.7	9.3	9.3	8.7	6	3.3	1	0	0	0	0	0	0	0
0	0	0	0	0.7	4.7	9	8.3	7.3	6.7	5.7	2.3	0.7	0	0	0	0	0	0	0	0
0	0	0	0.3	2	6.3	8	8.3	6.7	4.3	2	0.3	0	0	0	0	0	0	0	0	0
0	0	0	1	6.7	11.3	13.7	10.7	5.3	1.7	0.3	0	0	0	0	0	0	0	0	0	0
0	0	0	2.3	9.7	13.7	14.3	11.7	4.7	0.7	0	0	0	0	0	0	0	0	0	0	0
0	0	0.7	5.7	15.7	20	19.7	15.7	5	0.7	0	0	0	0	0	0	0	0	0	0	0
0	0	2.3	14	27	31.3	25.7	12	2.7	0.3	0	0	0	0	0	0	0	0	0	0	0
0	0.3	4.3	20.7	36	31.3	16.3	5	0.7	0	0	0	0	0	0	0	0	0	0	0	0
0	1	8.3	23.3	28.7	20.3	9.3	3.7	1.3	0.3	0	0	0	0	0	0	0	0	0	0	0
0	2.3	14	23.7	23	20	15.7	12.3	8	2.7	0.3	0	0	0	0	0	0	0	0	0	0
0.3	4.7	21.3	29.7	34	33.7	32.7	26.7	17.7	8.7	1.7	0.3	0	0	0	0	0	0	0	0	0
0.7	9.7	35.7	43	44.7	40	37	25.3	14.3	10	4.3	2	1.3	1.3	1.7	1	0.3	0	0	0	0
0.7	7.7	25	33.3	34.7	36.7	38.3	32	21	16.7	10.3	7	5.7	5	6.3	5.3	3.3	0.7	0	0	0
0.3	3.3	13.3	21.3	19.3	26	35	40	23	19	13	11	10.3	9	9	8.3	7.3	3.3	0.7	0	0
0	1	2.7	5.3	10.7	23	27.7	27	22.3	19.7	13	12.7	11.7	13	9.3	8.3	8.7	6.3	1.7	0	0
1.3	4.7	1.7	0.7	3	11.7	19.7	16.7	17	13	9.7	12.7	14.7	17.7	10	8	9.7	8.3	1.7	0	0
4.3	11	4.7	0.7	0.3	2	5.7	8.7	9	7.3	6	7.7	9.3	11	6.7	6.3	6.3	4.3	0.7	0	0
1.3	3.7	1.3	0	0	0	0.7	1.3	2	3	3	3.7	3.3	3	2	1.7	2	1	0	0	0
0	0.3	0	0	0	0.3	0	0	0	0.3	0.3	0.7	0.3	0.3	0.7	1	1.3	0.7	0	0	0
0	0	0	0	0	0	0	0.3	0	0	0	0	0	0.3	2	4	4	2.7	0.3	0	0
0	0	0	0	0	0	0.7	1	0.7	0	0	0	0	1.3	3.7	6	6.7	5.3	1	0	0
0	0	0	0	0	0	0	0.3	0	0	0.3	0.3	0.3	2	4	7	5.7	2.3	0.3	0	0
0	0	0	0	0	0	0	0	0	0	0	0	0	0.7	2	3.3	1.3	0.3	0	0	0
0	0	0	0	0	0	0	0	0	0	0	0	0	0	0.3	0.3	0	0	0	0	0
0	0	0	0	0	0	0	0	0	0	0	0	0	0	0	0	0	0	0	0	0
0	0	0	0	0	0	0	0	0	0	0	0	0	0	0	0	0	0	0	0	0
Frame 32 (64.00 ms)
0	0	0	0	0	0	0	0	0	0	0	0	0	0	0	0	0	0	0	0	0
0	0	0	0	0	0	0	0	0.3	0.7	0.7	1.3	1.3	0.7	0	0	0	0	0	0	0
0	0	0	0	0	0	0	0.3	2	5	6.3	9	8.3	6.3	2.3	0.3	0	0	0	0	0
0	0	0	0	0	0	0.7	3.7	9	15	17.7	18	17.7	20.3	14.3	3	0	0	0	0	0
0	0	0	0	0	0.3	3.7	12.3	22	30.7	32.3	30	28.7	40	38.7	10	0.7	0	0	0	0
0	0	0	0	0	1.3	8.3	18.7	27.7	37.3	54.7	54.7	52	55.3	45	11.7	1	0	0	0	0
0	0	0	0	0	1.7	10.3	22	36.7	51.3	48	36.3	33	30.3	20.7	5	0.3	0	0	0	0
0	0	0	0	0	2.7	12.7	23.7	41	45.7	34.7	26	19.7	16.3	8.3	1.3	0	0	0	0	0
0	0	0	0	0	2.3	11	18.7	23.3	20.3	18.3	17.7	15.7	13	3.7	0.3	0	0	0	0	0
0	0	0	0	0.3	2.3	9.3	13.3	12.3	11.7	11	11.3	10.3	5.3	1	0	0	0	0	0	0
0	0	0	0	0.3	3.3	8.7	10.7	9.3	9.3	8.7	6	3.7	1	0	0	0	0	0	0	0
0	0	0	0	0.7	4.3	9	8.3	7.3	7	5.7	2.3	0.7	0	0	0	0	0	0	0	0
0	0	0	0.3	2	6	8	8.3	6.7	4.3	2	0.3	0	0	0	0	0	0	0	0	0
0	0	0	1	6.3	11.3	13.7	11	5.7	1.7	0.3	0	0	0	0	0	0	0	0	0	0
0	0	0	2.3	9.7	14	14.7	12	5	0.7	0	0	0	0	0	0	0	0	0	0	0
0	0	0.7	5.7	15.7	20.3	20	16.3	5.3	0.7	0	0	0	0	0	0	0	0	0	0	0
0	0	2.3	13.7	27	31.7	26.3	13	3	0.3	0	0	0	0	0	0	0	0	0	0	0
0	0.3	4.3	20.7	36	31.7	17	5.3	0.7	0	0	0	0	0	0	0	0	0	0	0	0
0	1	8.3	23.3	28.7	20.7	9.3	4	1.7	0.3	0	0	0	0	0	0	0	0	0	0	0
0	2.3	14.3	23.7	23	20.3	16	13	8.3	3	0.3	0	0	0	0	0	0	0	0	0	0
0.3	4.7	21.7	30	34	34	33.3	27	18.3	9.3	2	0.3	0	0	0	0	0	0	0	0	0
0.7	9.7	36	43.3	44.7	40.7	37.7	25.7	14.7	10.3	4.7	2.3	1.3	1.3	1.7	1	0.7	0	0	0	0
0.7	7.7	25.7	33.7	34.7	37.3	39	33	21.7	17.3	10.7	7.3	6	5.7	7	5.7	3.7	1	0	0	0
0.3	3.3	13.7	21.7	19.3	26.7	36.3	41.3	24	19.3	13.7	11.7	11	9.7	9.7	9	8	3.7	0.7	0	0
0	1	2.7	5.3	11	24	29	28	23	20.7	13.3	13.3	12.3	14	10	9.3	9.3	6.7	2	0	0
1.7	5	2	0.7	3	12.3	20.3	17	17.3	13.3	10	13.7	15.3	19	11	8.7	10.7	9	2	0	0
4.3	11.3	5	0.7	0.3	2	6	8.7	9.3	7.7	6.3	8.3	10.3	12	7.7	7	7	5	1	0	0
1.3	3.7	1.3	0.3	0	0	0.7	1.3	2	3.3	3.3	4	4	3.3	2.3	2	2.3	1.3	0	0	0
0	0.3	0	0	0.3	0.3	0	0	0	0.3	0.7	0.7	0.7	0.3	0.7	1.3	1.3	1	0	0	0
0	0	0	0	0	0	0	0.3	0	0	0	0	0	0.3	2.7	5	5	3.7	0.7	0	0
0	0	0	0	0	0	0.7	1	0.7	0	0	0	0	1.3	4.3	7	8.3	7	1.3	0	0
0	0	0	0	0	0	0	0.3	0.3	0.3	0.3	0.3	0.3	2.3	4.3	8.3	6.7	3	0.7	0	0
0	0	0	0	0	0	0	0	0	0	0.3	0	0	0.7	2.3	4.3	2	0.3	0	0	0
0	0	0	0	0	0	0	0	0	0	0	0	0	0	0.3	0.7	0	0	0	0	0
0	0	0	0	0	0	0	0	0	0	0	0	0	0	0	0	0	0	0	0	0
0	0	0	0	0	0	0	0	0	0	0	0	0	0	0	0	0	0	0	0	0
Frame 33 (66.00 ms)
0	0	0	0	0	0	0	0	0	0	0	0	0	0	0	0	0	0	0	0	0
0	0	0	0	0	0	0	0	0	0.7	0.7	1.3	1	0.7	0	0	0	0	0	0	0
0	0	0	0	0	0	0	0.3	1.7	4.7	5.7	8.3	8	6	2.3	0.3	0	0	0	0	0
0	0	0	0	0	0	0.7	3.3	8.3	13.7	16.3	17	16.7	19.3	14	3	0	0	0	0	0
0	0	0	0	0	0.3	3.3	11.3	20.7	28.7	31	28.7	27.3	37.7	36	9.7	0.7	0	0	0	0
0	0	0	0	0	1	7.3	17.3	26.3	36	53.7	53.7	49	53.7	42	11.3	1	0	0	0	0
0	0	0	0	0	1.7	9.7	20.7	35	50	46	34.7	31.3	29.3	20	4.7	0.3	0	0	0	0
0	0	0	0	0	2.3	11.7	22.3	37.7	42.7	32.7	24.7	19	16	8.3	1.3	0	0	0	0	0
0	0	0	0	0	2	10	18	22	19.3	17.7	17	15.7	13.3	4	0.3	0	0	0	0	0
0	0	0	0	0	2	9	13	12	11.3	11	11	10.3	5.7	1	0	0	0	0	0	0
0	0	0	0	0.3	3	8.7	10.7	9.3	9.3	9	6.3	4	1	0	0	0	0	0	0	0
0	0	0	0	0.7	4	9	8.3	7.3	7	6	2.7	0.7	0	0	0	0	0	0	0	0
0	0	0	0.3	2	6.3	8.3	8.7	6.7	4.7	2.3	0.7	0	0	0	0	0	0	0	0	0
0	0	0	1	6.3	11.3	14	11.3	6	1.7	0.3	0	0	0	0	0	0	0	0	0	0
0	0	0	2.3	9.7	14	14.7	12.3	5.3	0.7	0	0	0	0	0	0	0	0	0	0	0
0	0	0.7	5.7	15.7	20.7	20.7	16.7	6	0.7	0	0	0	0	0	0	0	0	0	0	0
0	0	2	13.7	27.3	32	27	13.7	3.7	0.3	0	0	0	0	0	0	0	0	0	0	0
0	0.3	4.3	20.7	36	32	17.3	5.7	1	0	0	0	0	0	0	0	0	0	0	0	0
0	1	8.3	23.3	28.7	20.7	9.7	4.3	1.7	0.3	0	0	0	0	0	0	0	0	0	0	0
0	2.3	14	23.7	23	20.3	16	13	8.7	3.3	0.3	0	0	0	0	0	0	0	0	0	0
0.3	4.7	21.7	30	34	34.3	33.3	27.3	18.3	9.7	2	0.3	0	0	0	0	0	0	0	0	0
0.7	9.7	36	43.3	45	40.7	37.7	26	15	10.7	5	2.7	1.7	1.7	1.7	1	0.7	0	0	0	0
0.7	7.7	25.7	33.7	35	37.3	39.3	33.7	22.3	17.7	11.3	8	6.7	6	7.3	6.3	4	1.3	0	0	0
0.3	3.3	13.7	21.7	19.3	27.3	36.7	42.7	24.7	20	14.3	12.7	11.7	10.3	10.3	10	8.7	4	0.7	0	0
0	1	2.7	5.3	11	24.3	29.3	28.7	23.7	21	14	14.3	13	15	10.7	10	10	7.3	2	0.3	0
1.7	5.3	2	0.7	3	12.7	20.7	17.7	18	13.7	10.7	14.3	16.3	20.3	11.7	9.3	11.3	10	2.3	0	0
4.3	11.3	5	0.7	0.3	2.3	6.3	9.3	9.7	7.7	6.7	8.7	11	13	8.3	8	7.7	5.3	1	0	0
1.3	3.7	1.3	0.3	0	0	0.7	1.7	2.3	3.3	3.3	4.3	4.3	3.7	2.3	2.3	3	1.3	0.3	0	0
0	0.3	0	0	0.3	0.3	0	0	0	0.7	0.7	0.7	0.7	0.3	0.7	1.7	1.7	1	0.3	0	0
0	0	0	0	0	0	0	0.3	0	0	0	0	0	0.7	3	6	6.3	4.7	1	0	0
0	0	0	0	0	0	0.7	1.3	0.7	0.3	0	0	0.3	1.3	5	8.3	10	8.7	1.7	0	0
0	0	0	0	0	0	0	0.3	0.3	0.3	0.7	0.3	0.7	2.3	5	9.3	8	4.3	0.7	0	0
0	0	0	0	0	0	0	0	0	0	0.3	0	0	1	2.7	5.3	2.3	0.7	0	0	0
0	0	0	0	0	0	0	0	0	0	0	0	0	0	0.3	0.7	0.3	0	0	0	0
0	0	0	0	0	0	0	0	0	0	0	0	0	0	0	0	0	0	0	0	0
0	0	0	0	0	0	0	0	0	0	0	0	0	0	0	0	0	0	0	0	0
Frame 34 (68.00 ms)
0	0	0	0	0	0	0	0	0	0	0	0	0	0	0	0	0	0	0	0	0
0	0	0	0	0	0	0	0	0	0.7	0.7	1	1	0.7	0	0	0	0	0	0	0
0	0	0	0	0	0	0	0.3	1.7	4.3	5.3	7.7	7.3	5.7	2.3	0.3	0	0	0	0	0
0	0	0	0	0	0	0.7	3	7.7	13	15.7	16	16	18.3	13.3	3	0	0	0	0	0
0	0	0	0	0	0.3	3	10.3	19.7	27.7	30	28	26.7	36.3	34.3	9.3	0.7	0	0	0	0
0	0	0	0	0	1	6.3	16.3	25.3	35	53.3	53.3	48	52.7	40	11	1	0	0	0	0
0	0	0	0	0	1.3	8.7	19.7	33.7	49	44.7	34	30.3	28.7	19.7	5	0.3	0	0	0	0
0	0	0	0	0	2	10.7	21.3	36.3	40.7	31.7	24.3	18.7	15.7	8.7	1.3	0	0	0	0	0
0	0	0	0	0	1.7	9.3	17.3	21.3	18.3	17.3	16.7	15.7	13.3	4	0.3	0	0	0	0	0
0	0	0	0	0	2	8.7	13	12	11.3	11	11	10.7	5.7	1	0	0	0	0	0	0
0	0	0	0	0.3	2.7	8.3	10.7	9.3	9.3	9	6.3	4.3	1	0	0	0	0	0	0	0
0	0	0	0	0.7	3.7	9	8.7	7.3	7	6	3	0.7	0	0	0	0	0	0	0	0
0	0	0	0.3	2	6	8.3	8.7	6.7	4.7	2.3	0.7	0	0	0	0	0	0	0	0	0
0	0	0	1	6	11.3	14.3	11.7	6	1.7	0.3	0	0	0	0	0	0	0	0	0	0
0	0	0	2	9.3	14	15	13	5.3	0.7	0	0	0	0	0	0	0	0	0	0	0
0	0	0.7	5.7	15.7	20.7	21	17.3	6.3	0.7	0	0	0	0	0	0	0	0	0	0	0
0	0	2	13.7	27.3	32.3	27.3	14.3	3.7	0.3	0	0	0	0	0	0	0	0	0	0	0
0	0.3	4.3	20.7	36.3	32.3	17.7	6	1	0	0	0	0	0	0	0	0	0	0	0	0
0	1	8.3	23.3	28.7	21	10	4.7	2	0.3	0	0	0	0	0	0	0	0	0	0	0
0	2.3	14	23.7	23	20.3	16.3	13.7	9.3	3.7	0.7	0	0	0	0	0	0	0	0	0	0
0.3	4.7	21.7	30	34.3	34.3	33.7	27.7	19	10	2	0.3	0	0.3	0	0	0	0	0	0	0
0.7	9.7	36.3	43.7	45	41	38.3	26.3	15	11	5	3	1.7	2	2	1.3	0.7	0	0	0	0
0.7	7.7	25.7	33.7	35	37.7	40	34	22.7	18.3	11.7	8.3	7	6.7	8	7	4.3	1.3	0.3	0	0
0.3	3.3	13.7	21.7	19.7	27.7	37.7	43.3	25.3	20.3	15	13	12	11	11.3	11	9.3	4.7	1	0	0
0.3	1	2.7	5.3	11.3	25	30	29.3	24.3	21.7	14.7	15	13.7	15.7	11.3	10.7	10.7	8	2.3	0.3	0
1.7	5.3	2	0.7	3.3	13	21	18	18.3	14	11	15	17.3	21.3	12.7	10	12.3	10.7	2.3	0	0
4.3	11.7	5	0.7	0.3	2.3	6.7	9.7	10	8	7	9.3	11.7	14	9	8.7	8.7	6	1	0	0
1.3	3.7	1.7	0.3	0	0.3	0.7	1.7	2.3	3.7	3.7	4.3	4.7	4	2.7	2.7	3.3	1.7	0.3	0	0
0	0.3	0	0	0.3	0.3	0	0	0.3	0.7	0.7	0.7	0.7	0.3	1	2	2.3	1.3	0.3	0	0
0	0	0	0	0	0	0.3	0.3	0.3	0	0	0	0	0.7	3.3	7	7.3	5.7	1.3	0	0
0	0	0	0	0	0	0.7	1.3	1	0.3	0.3	0	0.3	1.7	5.3	9.3	11.7	10.7	2.3	0	0
0	0	0	0	0	0	0.3	0.3	0.3	0.3	1	0.7	0.7	2.7	5.7	10.3	9	5.3	1	0	0
0	0	0	0	0	0	0	0	0	0	0.7	0.3	0.3	1	3.3	6.3	2.7	0.7	0	0	0
0	0	0	0	0	0	0	0	0	0	0	0	0	0	0.7	1	0.3	0	0	0	0
0	0	0	0	0	0	0	0	0	0	0	0	0	0	0	0	0	0	0	0	0
0	0	0	0	0	0	0	0	0	0	0	0	0	0	0	0	0	0	0	0	0
Frame 35 (70.00 ms)
0	0	0	0	0	0	0	0	0	0	0	0	0	0	0	0	0	0	0	0	0
0	0	0	0	0	0	0	0	0	0.7	0.7	1	1	0.7	0	0	0	0	0	0	0
0	0	0	0	0	0	0	0.3	1.7	4	5	7.3	7	5.3	2.3	0.3	0	0	0	0	0
0	0	0	0	0	0	0.3	3	7.3	12.3	15	15.3	15.3	17.7	13	3	0	0	0	0	0
0	0	0	0	0	0.3	2.3	9.7	19	26.3	29	27.3	25.3	35	33.3	9.3	0.7	0	0	0	0
0	0	0	0	0	0.7	6	15.7	24	33.7	52.7	52.7	46.3	52	38.3	10.7	1	0	0	0	0
0	0	0	0	0	1.3	8	18.7	32	46.7	43.7	33.7	29.7	28	19.3	4.7	0.3	0	0	0	0
0	0	0	0	0	1.7	10	20.3	34.3	38.7	30.7	23.3	18.3	15.7	8.7	1.3	0	0	0	0	0
0	0	0	0	0	1.7	8.7	16.7	20.3	17.7	16.7	16.3	15.3	13.3	4	0.3	0	0	0	0	0
0	0	0	0	0	2	8.3	12.7	11.7	11.3	10.7	11	10.7	5.7	1	0	0	0	0	0	0
0	0	0	0	0.3	2.7	8.3	10.7	9	9.3	9	6.3	4.3	1.3	0	0	0	0	0	0	0
0	0	0	0	0.7	3.7	9	8.7	7.3	7	6	3	1	0	0	0	0	0	0	0	0
0	0	0	0.3	2	6	8.7	8.7	7	4.7	2.3	0.7	0	0	0	0	0	0	0	0	0
0	0	0	1	6	11.3	14.7	12	6.3	2	0.3	0	0	0	0	0	0	0	0	0	0
0	0	0	2	9.3	14.3	15.3	13	5.7	0.7	0	0	0	0	0	0	0	0	0	0	0
0	0	0.7	5.7	16	21	21.3	18	6.7	0.7	0	0	0	0	0	0	0	0	0	0	0
0	0	2	13.7	27.7	33	28	15	4.3	0.3	0	0	0	0	0	0	0	0	0	0	0
0	0.3	4.3	20.7	36.7	32.7	18	6.7	1.3	0	0	0	0	0	0	0	0	0	0	0	0
0	1	8.3	23.7	29.3	21.3	10	5	2.3	0.7	0	0	0	0	0	0	0	0	0	0	0
0	2.3	14	24	23.3	20.7	16.7	13.7	9.3	3.7	0.7	0	0	0	0	0	0	0	0	0	0
0.3	4.7	21.7	30.3	34.3	34.7	34	27.7	19	10.3	2.3	0.3	0	0.3	0	0	0	0	0	0	0
0.7	9.7	36	43.7	45.7	41.3	38.7	26.7	15.3	11.3	5.3	3	2	2	2	1.3	0.7	0	0	0	0
0.7	7.3	25.3	33.7	35.3	38.3	40.7	34.7	23.3	18.7	12	8.7	7.3	7	8.7	7.7	5	1.3	0.3	0	0
0.3	3.3	13.3	21.7	19.7	28	38.3	44.3	26	21.3	15.3	13.7	12.7	11.7	12.3	11.7	10.3	5	1	0	0
0.3	1.3	2.7	5.3	11.3	25.3	30.7	30	24.7	22.3	15	15.7	14.3	16.7	12.3	11.3	11.7	8.3	2.7	0.3	0
1.7	5.7	2	0.7	3.3	13	21.3	18.3	18.7	14.7	11.3	15.7	18	22.3	13.3	10.7	13.3	11.3	2.7	0.3	0
4.3	12	5	0.7	0.3	2.3	6.7	9.7	10.3	8.3	7.3	9.3	12	15	9.7	9.3	9	6.7	1.3	0	0
1.3	4	1.7	0.3	0	0.3	0.7	1.7	2.7	4	4	4.7	5	4.3	3.3	3	3.7	2	0.3	0	0
0	0.3	0	0	0.3	0.3	0	0	0.3	0.7	0.7	0.7	0.7	0.7	1	2	2.3	1.7	0.3	0	0
0	0	0	0	0	0	0.3	0.3	0.3	0	0	0	0	0.7	3.7	8	8.3	7	1.7	0	0
0	0	0	0	0	0	0.7	1.7	1	0.3	0.3	0	0.3	2	6	10.3	13.3	13	3	0	0
0	0	0	0	0	0	0.3	0.7	0.3	0.7	1	0.7	0.7	3	6	11.7	10.3	6.3	1	0	0
0	0	0	0	0	0	0	0	0	0.3	0.7	0.3	0.3	1	3.7	7	3	1	0	0	0
0	0	0	0	0	0	0	0	0	0	0	0	0	0	0.7	1	0.3	0	0	0	0
0	0	0	0	0	0	0	0	0	0	0	0	0	0	0	0	0	0	0	0	0
0	0	0	0	0	0	0	0	0	0	0	0	0	0	0	0	0	0	0	0	0
Frame 36 (72.00 ms)
0	0	0	0	0	0	0	0	0	0	0	0	0	0	0	0	0	0	0	0	0
0	0	0	0	0	0	0	0	0	0.7	0.7	1	1	0.7	0	0	0	0	0	0	0
0	0	0	0	0	0	0	0.3	1.3	4	4.7	6.7	6.7	5	2	0.3	0	0	0	0	0
0	0	0	0	0	0	0.3	2.7	7	12	14.3	14.7	14.7	17.3	12.7	3	0	0	0	0	0
0	0	0	0	0	0.3	2.3	9	18	25.3	27.3	26.3	24.7	34.3	32.7	9.3	0.7	0	0	0	0
0	0	0	0	0	0.7	5.7	15	23.3	32.7	49.3	51.7	45	51.3	38.3	10.7	1	0	0	0	0
0	0	0	0	0	1	7.7	18	31.3	46.3	42.3	33	29.3	28	19.3	5	0.3	0	0	0	0
0	0	0	0	0	1.7	9.7	19.7	33.7	38	30.3	23.3	18	15.7	8.7	1.7	0	0	0	0	0
0	0	0	0	0	1.3	8.3	16	20	17.3	16.7	16	15.3	13.3	4	0.3	0	0	0	0	0
0	0	0	0	0	1.7	8	12.3	11.3	11	10.7	11	10.7	6	1	0	0	0	0	0	0
0	0	0	0	0.3	2.7	8.3	10.3	9	9.3	9	6.7	4.7	1.3	0	0	0	0	0	0	0
0	0	0	0	0.3	3.7	9	8.7	7.3	7	6.3	3.3	1	0	0	0	0	0	0	0	0
0	0	0	0	1.7	6	8.7	8.7	7	5	2.3	0.7	0	0	0	0	0	0	0	0	0
0	0	0	1	6	11.7	14.7	12	6.3	2	0.3	0	0	0	0	0	0	0	0	0	0
0	0	0	2	9.3	14.3	15.7	13.3	5.7	1	0	0	0	0	0	0	0	0	0	0	0
0	0	0.7	5.3	16	21.3	21.7	18.7	7	0.7	0	0	0	0	0	0	0	0	0	0	0
0	0	2	13.7	28	33.7	28.3	15.7	4.7	0.3	0	0	0	0	0	0	0	0	0	0	0
0	0.3	4.3	21	37	33.3	18.7	7	1.7	0	0	0	0	0	0	0	0	0	0	0	0
0	1	8.3	23.7	29.3	21.3	10.3	5	2.3	0.7	0	0	0	0	0	0	0	0	0	0	0
0	2.3	14	24	23.3	20.7	16.7	14	9.7	4	0.7	0	0	0	0	0	0	0	0	0	0
0.3	4.7	21.7	30.3	34.7	35	34	27.7	19.7	11	2.3	0.3	0.3	0.3	0	0	0	0	0	0	0
0.7	9.7	36	43.7	45.7	41.7	39	27	15.7	11.7	5.7	3.3	2	2.3	2.3	1.7	0.7	0	0	0	0
0.7	7.3	25.3	33.7	35.3	38.7	41.3	35.7	24	19.3	12.7	9.3	7.7	7.3	9.3	8	5.3	1.7	0.3	0	0
0.3	3.3	13.3	21.7	20	28.7	39.3	45.3	26.7	21.7	16	14.3	13.3	12.3	13	12.3	10.7	5.3	1.3	0	0
0.3	1.3	2.7	5.3	11.3	25.7	31.3	30.3	25.3	22.7	15.3	16	15	17.7	13	12	12.3	9	3	0.3	0
1.7	6	2	0.7	3.3	13.3	22	18.7	19	15	11.7	16	18.7	23.7	14	11.3	14	12.3	3.3	0.3	0
4.7	12.3	5	0.7	0.3	2.3	6.7	10	10.7	8.7	7.3	9.7	12.7	16	10	9.7	9.7	7	1.3	0	0
1.3	3.7	1.3	0.3	0	0.3	0.7	1.7	2.7	4	4	5	5.3	4.7	3.3	3	4.3	2.3	0.3	0	0
0	0.3	0	0	0.3	0.7	0	0	0.3	0.7	0.7	0.7	0.7	0.7	1	2.3	3	2	0.3	0	0
0	0	0	0	0	0.3	0.3	0.3	0.3	0	0	0	0	1	4	8.7	9.7	8	2	0	0
0	0	0	0	0	0	1	1.7	1	0.3	0.3	0	0.3	2	6.3	11.3	15	15	3.7	0.3	0
0	0	0	0	0	0	0.3	0.7	0.7	0.7	1	0.7	0.7	3	6.7	13	11.7	7.3	1.3	0	0
0	0	0	0	0	0	0	0	0	0.3	0.7	0.3	0.3	1	4	8	3.3	1	0	0	0
0	0	0	0	0	0	0	0	0	0	0	0	0	0	0.7	1.3	0.3	0	0	0	0
0	0	0	0	0	0	0	0	0	0	0	0	0	0	0	0	0	0	0	0	0
0	0	0	0	0	0	0	0	0	0	0	0	0	0	0	0	0	0	0	0	0
Frame 37 (74.00 ms)
0	0	0	0	0	0	0	0	0	0	0	0	0	0	0	0	0	0	0	0	0
0	0	0	0	0	0	0	0	0	0.3	0.7	1	1	0.7	0	0	0	0	0	0	0
0	0	0	0	0	0	0	0.3	1.3	3.7	4.7	6.7	6.3	5	2	0.3	0	0	0	0	0
0	0	0	0	0	0	0.3	2.7	7	11.7	14	14.3	14.3	17	12.3	3	0	0	0	0	0
0	0	0	0	0	0.3	2	8.7	17.7	25	27	26	24	33.7	32	9	0.7	0	0	0	0
0	0	0	0	0	0.7	5	14.3	22.7	31.7	49	51	43.7	51	37.7	10.7	1	0	0	0	0
0	0	0	0	0	1	7.3	17.3	30.3	44.7	41.7	32.7	28.7	27.7	19	5	0.3	0	0	0	0
0	0	0	0	0	1.7	9	19	33	37	29.7	22.7	18	15.7	8.7	1.7	0	0	0	0	0
0	0	0	0	0	1.3	8	15.7	19.3	17	16.3	16	15.3	13.7	4.3	0.3	0	0	0	0	0
0	0	0	0	0	1.7	8	12	11.3	11	10.7	10.7	10.7	6	1	0	0	0	0	0	0
0	0	0	0	0.3	2.3	8.3	10.3	9	9.3	9	6.7	4.7	1.3	0	0	0	0	0	0	0
0	0	0	0	0.3	3.7	9	8.7	7.3	7	6.3	3.3	1	0	0	0	0	0	0	0	0
0	0	0	0	1.7	6	8.7	9	7	5	2.7	0.7	0	0	0	0	0	0	0	0	0
0	0	0	1	5.7	11.7	15	12	6.3	2	0.3	0	0	0	0	0	0	0	0	0	0
0	0	0	2	9.3	14.7	15.7	13.7	6	1	0	0	0	0	0	0	0	0	0	0	0
0	0	0.7	5.3	16.3	21.3	22	19	7.3	1	0	0	0	0	0	0	0	0	0	0	0
0	0	2	13.7	28	33.7	28.7	16.3	5	0.7	0	0	0	0	0	0	0	0	0	0	0
0	0.3	4	21	37.3	33.3	18.7	7.3	1.7	0	0	0	0	0	0	0	0	0	0	0	0
0	1	8	23.7	29.7	21.3	10.3	5.3	2.7	0.7	0	0	0	0	0	0	0	0	0	0	0
0	2.3	14	24	23.3	20.7	16.7	14.3	10.3	4.3	0.7	0	0	0	0	0	0	0	0	0	0
0.3	4.7	21.7	30.3	34.7	35	34	28	19.7	11.3	2.7	0.7	0.3	0.3	0	0	0	0	0	0	0
0.7	9.7	35.7	43.7	45.7	42	39.3	27	15.7	11.7	6	3.7	2	2.3	2.3	1.7	1	0.3	0	0	0
0.7	7.3	25	33.7	35.3	39	41.7	36	24.3	19.7	12.7	9.7	8.3	8	9.7	8.7	5.7	1.7	0.3	0	0
0.3	3	13.3	21.7	20	28.7	39.7	46	27	22	16.3	15	14	13.3	14	13	11.3	5.7	1.3	0	0
0.3	1.3	2.7	5.3	11.3	26	31.7	30.7	25.7	23	15.7	16.7	15.7	18.3	13.7	13	13	9.7	3.7	0.3	0
1.7	6	2	0.7	3.3	13.3	22	19	19.3	15	12	16.7	19.3	24.3	14.7	12	15.3	13.7	3.7	0.3	0
4.7	12.3	5	0.7	0.3	2.3	7	10.7	10.7	8.7	7.7	10	13.3	16.7	10.7	10.3	10.3	7.7	1.7	0	0
1.3	3.7	1.3	0.3	0	0.3	0.7	1.7	2.7	4	4.3	5	5.7	5	3.7	3.3	4.7	2.3	0.3	0	0
0	0.3	0	0	0.3	0.7	0	0	0.3	0.7	0.7	0.7	0.7	0.7	1.3	2.7	3.3	2.3	0.3	0	0
0	0	0	0	0	0.3	0.3	0.3	0.3	0	0	0	0	1	4.7	9.7	10.7	9	2.3	0	0
0	0	0	0	0	0	1	2	1.3	0.3	0.3	0.3	0.3	2	7	12.7	17	17.3	4.3	0.3	0
0	0	0	0	0	0	0.3	0.7	0.7	0.7	1.7	1	0.7	3.3	7	14.3	12.7	8.3	1.7	0	0
0	0	0	0	0	0	0	0	0	0.3	1.3	0.7	0.3	1.3	4.7	9	4	1.3	0.3	0	0
0	0	0	0	0	0	0	0	0	0	0.3	0	0	0	0.7	1.3	0.3	0	0	0	0
0	0	0	0	0	0	0	0	0	0	0	0	0	0	0	0	0	0	0	0	0
0	0	0	0	0	0	0	0	0	0	0	0	0	0	0	0	0	0	0	0	0
Frame 38 (76.00 ms)
0	0	0	0	0	0	0	0	0	0	0	0	0	0	0	0	0	0	0	0	0
0	0	0	0	0	0	0	0	0	0.3	0.7	1	1	0.7	0	0	0	0	0	0	0
0	0	0	0	0	0	0	0.3	1.3	3.7	4.3	6.3	6.3	5	2	0.3	0	0	0	0	0
0	0	0	0	0	0	0.3	2.3	6.3	11	13.7	14	14	16	12.3	3	0	0	0	0	0
0	0	0	0	0	0.3	2	8.3	17	24	26	25.7	23.3	32.7	32	9	0.7	0	0	0	0
0	0	0	0	0	0.7	5	13.7	21.7	30.3	46	50.3	43	50.7	37.7	10.7	1	0	0	0	0
0	0	0	0	0	1	6.7	16.7	29	42.7	40	32	28	27.3	19	5	0.3	0	0	0	0
0	0	0	0	0	1.3	8.3	18.3	31.3	35.7	29	22.7	17.3	15.7	9	1.7	0	0	0	0	0
0	0	0	0	0	1.3	7.3	15	19	16.7	16.3	15.7	15	13.7	4.3	0.3	0	0	0	0	0
0	0	0	0	0	1.7	7.7	12	11	11	10.7	10.7	10.7	6	1	0	0	0	0	0	0
0	0	0	0	0.3	2.3	8.3	10.3	9	9.3	9	6.7	4.7	1.3	0	0	0	0	0	0	0
0	0	0	0	0.3	3.7	9	8.7	7.3	7	6.3	3.3	1.3	0	0	0	0	0	0	0	0
0	0	0	0	1.7	6	8.7	9	7.3	5	2.7	1	0	0	0	0	0	0	0	0	0
0	0	0	1	5.7	11.7	15	12.3	6.7	2.3	0.3	0	0	0	0	0	0	0	0	0	0
0	0	0	2	9.3	14.7	16	14	6.3	1	0	0	0	0	0	0	0	0	0	0	0
0	0	0.7	5.3	16.3	21.7	22	19.3	7.3	1	0	0	0	0	0	0	0	0	0	0	0
0	0	2	13.7	28.7	34.3	29.3	17	5.3	0.7	0	0	0	0	0	0	0	0	0	0	0
0	0.3	4	21	37.7	34	19.3	8	2	0.3	0	0	0	0	0	0	0	0	0	0	0
0	1	8	23.7	29.7	21.7	10.7	5.7	2.7	0.7	0	0	0	0	0	0	0	0	0	0	0
0	2.3	14	24	23.7	21	16.7	14.3	10.7	4.7	0.7	0	0	0	0	0	0	0	0	0	0
0.3	4.7	21.7	30.3	35	35.3	34.3	28	20	11.7	2.7	0.7	0.3	0.3	0	0	0	0	0	0	0
0.7	9.7	36	43.7	46.3	42.3	39.3	27.3	16	12.3	6	3.7	2.3	2.3	2.3	1.7	1	0.3	0	0	0
0.7	7.3	25	33.7	35.7	39.3	42.3	37	25	20.3	13.3	10	8.7	8.3	10.3	9	6.3	2	0.3	0	0
0.3	3	13.3	21.7	20	29	40.3	47	27.7	23	16.7	15.3	14.7	14	14.7	14	12	6.3	1.7	0	0
0.3	1.3	2.7	5.3	11.7	26.3	32	31.3	26.3	23.7	16	17	16	19.3	14.3	13.3	13.7	10.3	4	0.3	0
1.7	6.3	2	0.7	3.3	13.7	22.3	19	19.7	15.3	12.3	17	20	25.7	15.3	12.7	16	14.3	4	0.3	0
4.7	13	5.3	0.7	0.3	2.3	7	10.7	11	9	7.7	10.7	14	17.7	11	10.7	11	8.3	2	0	0
1.3	4	1.7	0.3	0	0.3	0.7	1.7	2.7	4.3	4.3	5.3	6	5.7	4	4	5	2.7	0.3	0	0
0	0.3	0	0	0.7	0.7	0.3	0	0.3	0.7	0.7	0.7	0.7	0.7	1.3	3	3.7	2.3	0.7	0	0
0	0	0	0	0.3	0.3	0.3	0.7	0.3	0	0	0	0	1	4.7	10.3	11.7	10	2.7	0.3	0
0	0	0	0	0	0	1	2.3	1.3	0.3	0.3	0.3	0.3	2.3	7.3	13.3	18.3	18.7	5	0.3	0
0	0	0	0	0	0	0.3	0.7	0.7	0.7	1.7	1	0.7	3.3	7.7	15.3	14	9.3	2	0	0
0	0	0	0	0	0	0	0	0	0.7	1.3	0.7	0.3	1.3	4.7	9.3	4.3	1.3	0.3	0	0
0	0	0	0	0	0	0	0	0	0	0.3	0	0	0	0.7	1.7	0.3	0	0	0	0
0	0	0	0	0	0	0	0	0	0	0	0	0	0	0	0	0	0	0	0	0
0	0	0	0	0	0	0	0	0	0	0	0	0	0	0	0	0	0	0	0	0
Frame 39 (78.00 ms)
0	0	0	0	0	0	0	0	0	0	0	0	0	0	0	0	0	0	0	0	0
0	0	0	0	0	0	0	0	0	0.3	0.3	1	1	0.7	0	0	0	0	0	0	0
0	0	0	0	0	0	0	0.3	1.3	3.3	4.3	6	6	4.7	2	0.3	0	0	0	0	0
0	0	0	0	0	0	0.3	2.3	6.3	10.7	13	13.3	13.7	15.7	11.7	2.7	0	0	0	0	0
0	0	0	0	0	0.3	2	8	16.3	23.3	25.3	25	22.7	31.3	30.3	8.7	0.7	0	0	0	0
0	0	0	0	0	0.7	4.7	13.3	21.3	29.3	45	49.7	41.7	47	35	10.3	1	0	0	0	0
0	0	0	0	0	1	6.7	16.3	28.3	41.3	39	31.7	27.3	26.3	18.3	4.7	0.3	0	0	0	0
0	0	0	0	0	1.3	8.3	18	30.7	34.7	28.3	22.3	17.3	15.3	8.7	1.7	0	0	0	0	0
0	0	0	0	0	1	7.3	15	18.3	16.3	16	15.7	15	13.7	4.3	0.3	0	0	0	0	0
0	0	0	0	0	1.7	7.7	12	11	10.7	10.3	10.7	10.7	6	1	0	0	0	0	0	0
0	0	0	0	0.3	2.3	8.3	10.3	9	9.3	9	6.7	5	1.3	0	0	0	0	0	0	0
0	0	0	0	0.3	3.7	9	8.7	7.3	7	6.3	3.3	1.3	0	0	0	0	0	0	0	0
0	0	0	0	1.7	6	8.7	9	7.3	5	2.7	1	0	0	0	0	0	0	0	0	0
0	0	0	1	5.7	12	15	12.3	6.7	2.3	0.7	0	0	0	0	0	0	0	0	0	0
0	0	0	2	9.3	15	16.3	14	6.3	1	0	0	0	0	0	0	0	0	0	0	0
0	0	0.7	5.3	16.7	22	22.3	20	7.7	1	0	0	0	0	0	0	0	0	0	0	0
0	0	2	13.7	28.7	34.7	29.7	17.7	5.7	0.7	0	0	0	0	0	0	0	0	0	0	0
0	0.3	4.3	21.3	38	34.3	19.7	8.3	2	0.3	0	0	0	0	0	0	0	0	0	0	0
0	1	8.3	23.7	30	21.7	10.7	6	3	0.7	0	0	0	0	0	0	0	0	0	0	0
0	2.3	14	24	23.7	21	17	14.7	11	5	0.7	0	0	0	0	0	0	0	0	0	0
0.3	4.7	21.7	30.3	35	35.3	34.7	28.7	20.3	12.3	3	0.7	0.3	0.3	0.3	0	0	0	0	0	0
0.7	9.7	36	43.7	46.3	42.3	39.7	27.7	16.3	12.7	6.3	4	2.7	2.7	2.7	2	1	0.3	0	0	0
0.7	7.3	25	33.7	36	39.7	43	37.3	25.3	20.7	13.7	10.3	9	9	10.7	9.7	6.7	2.3	0.3	0	0
0.3	3	13.3	21.7	20.3	29.3	41	47.7	28	23	17	15.7	15	14.3	15.7	14.7	13	6.7	1.7	0.3	0
0.3	1.3	2.7	5.3	11.7	26.7	33	32	26.7	23.7	16.3	17.3	16.3	19.7	15	14	14.3	10.7	4	0.7	0
1.7	6.3	2.3	0.7	3.3	13.7	22.7	19.3	20	15.7	12.3	17.3	20.3	26	15.7	13.3	16.7	15	4.7	0.3	0
4.7	13	5.3	0.7	0.3	2.3	7	10.7	11	9	8	10.7	14.3	18	11.7	11.3	11.7	8.7	2	0	0
1.3	4	1.7	0.3	0	0.3	0.7	1.7	2.7	4.3	4.3	5.3	6	5.7	4	4	5.3	3	0.3	0	0
0	0.3	0	0	0.7	0.7	0.3	0	0.3	0.7	0.7	1	1	1	1.7	3.3	4	2.7	0.7	0	0
0	0	0	0	0.3	0.3	0.3	0.7	0.3	0	0	0	0	1	5	11.3	12.7	11	3	0.3	0
0	0	0	0	0	0.3	1	2.3	1.3	0.3	0.3	0.3	0.3	2.3	7.7	14.3	19.7	20.3	5.7	0.3	0
0	0	0	0	0	0	0.3	0.7	0.7	1	2	1	0.7	3.3	8	16	15	10	2	0	0
0	0	0	0	0	0	0	0	0	0.7	1.7	0.7	0.3	1.3	5	10	4.7	1.7	0.3	0	0
0	0	0	0	0	0	0	0	0	0	0.3	0	0	0	0.7	1.7	0.3	0	0	0	0
0	0	0	0	0	0	0	0	0	0	0	0	0	0	0	0	0	0	0	0	0
0	0	0	0	0	0	0	0	0	0	0	0	0	0	0	0	0	0	0	0	0
Frame 40 (80.00 ms)
0	0	0	0	0	0	0	0	0	0	0	0	0	0	0	0	0	0	0	0	0
0	0	0	0	0	0	0	0	0	0.3	0.3	0.7	0.7	0.3	0	0	0	0	0	0	0
0	0	0	0	0	0	0	0.3	1	3.3	4	5.7	5.7	4.3	2	0.3	0	0	0	0	0
0	0	0	0	0	0	0.3	2.3	6	10.3	12.7	13	13.3	15.3	11.7	2.7	0	0	0	0	0
0	0	0	0	0	0	2	7.7	16	22.7	24.7	24.7	22.3	31	29.7	8.3	0.7	0	0	0	0
0	0	0	0	0	0.7	4.7	13	20.7	28.7	44	49.3	41.3	46.7	34.3	10	1	0	0	0	0
0	0	0	0	0	1	6.3	16	27.7	39.7	38	31	27	26	18	4.7	0.3	0	0	0	0
0	0	0	0	0	1.3	8.3	17.7	29.7	33	27.3	21.7	17	15.3	8.7	1.7	0	0	0	0	0
0	0	0	0	0	1	7.3	14.7	18	15.7	15.7	15.3	14.7	13.7	4.3	0.3	0	0	0	0	0
0	0	0	0	0	1.7	7.7	12	10.7	10.3	10	10.7	10.7	6	1.3	0	0	0	0	0	0
0	0	0	0	0.3	2.3	8.3	10.7	9	9.3	9	6.7	5	1.3	0	0	0	0	0	0	0
0	0	0	0	0.3	3.7	9	9	7.3	7.3	6.7	3.7	1.3	0	0	0	0	0	0	0	0
0	0	0	0	1.7	6	8.7	9	7.3	5	2.7	1	0	0	0	0	0	0	0	0	0
0	0	0	1	5.7	12	15.3	12.7	7	2.7	0.7	0	0	0	0	0	0	0	0	0	0
0	0	0	2	9.7	15.3	16.7	14.3	6.7	1.3	0	0	0	0	0	0	0	0	0	0	0
0	0	0.7	5.3	17	22.3	22.7	20.3	8	1	0	0	0	0	0	0	0	0	0	0	0
0	0	2	13.7	29	35	30.3	18.3	6	0.7	0	0	0	0	0	0	0	0	0	0	0
0	0.3	4.3	21.3	38.3	35	20.3	8.3	2.3	0.3	0	0	0	0	0	0	0	0	0	0	0
0	1	8.3	24	30.3	22	11	6	3	0.7	0	0	0	0	0	0	0	0	0	0	0
0	2.3	14.3	24	24	21	17	15	11	5	0.7	0	0	0	0	0	0	0	0	0	0
0.3	4.7	22	30.3	35.3	35.7	35	28.7	20.7	12.3	3	0.7	0.3	0.3	0.3	0	0	0	0	0	0
0.7	9.7	36.3	44	46.7	43	40	27.7	16.3	12.7	6.7	4	2.7	3	3	2	1	0.3	0	0	0
0.7	7.3	25.3	34	36.3	39.7	43.3	37.7	25.7	21	14	10.7	9.3	9.3	11.3	10.3	7	2.3	0.3	0	0
0.3	3.3	13.3	21.7	20.7	29.7	41.7	48.3	28.3	23.3	17.7	16.3	15.7	15	16	15.3	13.3	7	2	0.3	0
0.3	1.3	2.7	5.3	12	27	33	32.3	26.7	24	16.7	18	16.7	20.3	15.3	14.7	14.7	11	4.3	0.7	0
2	6.3	2.3	0.7	3.3	14	22.7	19.7	20	15.7	12.7	17.7	20.7	27	16.3	13.7	17.3	15.3	5	0.7	0
5	13.7	5.7	0.7	0.3	2.3	7	10.7	11.3	9	8	11	14.7	18.7	12.3	11.7	12	9	2.3	0.3	0
1.3	4	1.7	0.3	0	0.3	0.7	2	2.7	4.3	4.7	5.3	6.3	6	4.3	4.3	5.7	3	0.7	0	0
0	0.3	0	0	0.7	1	0.3	0	0.3	0.7	0.7	1	1	1	1.7	3.7	4.3	3	0.7	0	0
0	0	0	0	0.3	0.3	0.7	0.7	0.3	0	0	0	0	1	5.3	11.7	13.3	11.7	3.7	0.3	0
0	0	0	0	0	0.3	1.3	2.3	1.7	0.3	0.3	0.3	0.3	2.3	8	15	21	22	6.3	0.3	0
0	0	0	0	0	0	0.3	0.7	0.7	1	2.3	1.3	1	3.3	8.3	16.7	15.7	11	2.3	0	0
0	0	0	0	0	0	0	0	0	0.7	2	1	0.3	1.3	5	10.7	5	1.7	0.3	0	0
0	0	0	0	0	0	0	0	0	0	0.3	0	0	0	0.7	1.7	0.7	0	0	0	0
0	0	0	0	0	0	0	0	0	0	0	0	0	0	0	0	0	0	0	0	0
0	0	0	0	0	0	0	0	0	0	0	0	0	0	0	0	0	0	0	0	0
Frame 41 (82.00 ms)
0	0	0	0	0	0	0	0	0	0	0	0	0	0	0	0	0	0	0	0	0
0	0	0	0	0	0	0	0	0	0.3	0.3	0.7	0.7	0.3	0	0	0	0	0	0	0
0	0	0	0	0	0	0	0.3	1	3	4	5.7	5.7	4.3	2	0.3	0	0	0	0	0
0	0	0	0	0	0	0.3	2	5.7	9.7	12.3	12.7	13	14.7	11	2.3	0	0	0	0	0
0	0	0	0	0	0	2	7.7	15.7	21.7	23.7	24.3	22	30.3	28.3	8	0.7	0	0	0	0
0	0	0	0	0	0.7	4.3	12.7	20.3	27.7	43	49	40.7	46.3	33.3	9.7	1	0	0	0	0
0	0	0	0	0	1	6.3	15.7	26.7	38.3	37	30.7	26.3	25.3	17.7	4.7	0.3	0	0	0	0
0	0	0	0	0	1.3	8	17.3	29.3	32.3	26.7	21.3	16.7	15	8.7	1.7	0	0	0	0	0
0	0	0	0	0	1	7.3	14.7	17.7	15.3	15.3	15	14.7	13.7	4.3	0.3	0	0	0	0	0
0	0	0	0	0	1.7	7.7	12	10.7	10.3	10	10.7	10.7	6.3	1.3	0	0	0	0	0	0
0	0	0	0	0.3	2.7	8.3	10.7	9	9.3	9	6.7	5	1.3	0	0	0	0	0	0	0
0	0	0	0	0.3	3.7	9	9	7.7	7.3	6.7	3.7	1.3	0	0	0	0	0	0	0	0
0	0	0	0	1.7	6.3	9	9	7.3	5	2.7	1	0	0	0	0	0	0	0	0	0
0	0	0	1	5.7	12	15.7	13	7	2.7	0.7	0	0	0	0	0	0	0	0	0	0
0	0	0	2	9.7	15.3	16.7	14.7	6.7	1.3	0	0	0	0	0	0	0	0	0	0	0
0	0	0.7	5.7	17.3	22.7	23	20.7	8.3	1	0	0	0	0	0	0	0	0	0	0	0
0	0	2.3	14	29.7	35.3	30.7	18.7	6	0.7	0	0	0	0	0	0	0	0	0	0	0
0	0.3	4.3	21.3	39	35	20.7	9	2.3	0.3	0	0	0	0	0	0	0	0	0	0	0
0	1	8.3	24.3	30.7	22.3	11.3	6.3	3.3	1	0	0	0	0	0	0	0	0	0	0	0
0	2.3	14.3	24.3	24	21.3	17.3	15	11.7	5.3	1	0	0	0	0	0	0	0	0	0	0
0.3	4.7	22	30.7	35.7	36	35	28.7	21	12.7	3.3	0.7	0.3	0.3	0.3	0	0	0	0	0	0
0.7	9.7	36.7	44.3	46.7	43	40.3	28	16.3	13	6.7	4.3	2.7	3	3	2.3	1.3	0.3	0	0	0
0.7	7.3	25.3	34	36.3	40.3	43.3	38	26	21.7	14.3	11	9.7	9.7	11.7	10.7	7.3	2.7	0.3	0	0
0.3	3.3	13.7	22	20.7	30	42	49	28.7	24	18	17	16	15.7	16.7	16	14	7.3	2	0.3	0
0.3	1.3	2.7	5.3	12	27.3	33.3	32.3	27	24.7	17.3	18.3	17	21	16	15	15.3	11.7	4.7	0.7	0
2	6.7	2.3	0.7	3.3	14	23	20	20.3	16	13	18	21.3	27.7	17	14.3	18	16	5.3	0.7	0
5	13.7	5.7	0.7	0.3	2.3	7.3	11	11.3	9.3	8	11	15	19.3	12.7	12.3	12.3	9.3	2.3	0.3	0
1.3	4	1.7	0.3	0	0.3	0.7	2	3	4.7	4.7	5.3	6.3	6.3	4.7	4.7	6	3.3	0.7	0	0
0	0.3	0	0	0.7	1	0.3	0	0.3	0.7	0.7	1	1	1	1.7	3.7	4.7	3.3	1	0	0
0	0	0	0	0.3	0.3	0.7	0.7	0.3	0	0	0	0	1	5.3	12.3	14.3	12.7	4	0.3	0
0	0	0	0	0	0.3	1.3	2.7	1.7	0.3	0.3	0.3	0.3	2.3	8	15.7	22.3	23.3	6.7	0.7	0
0	0	0	0	0	0	0.3	0.7	0.7	1	2.3	1.3	1	3.7	8.3	17	16.3	11.7	2.7	0	0
0	0	0	0	0	0	0	0	0	0.7	2	1	0.3	1.3	5	10.7	5	1.7	0.3	0	0
0	0	0	0	0	0	0	0	0	0	0.3	0	0	0	0.7	1.7	0.7	0	0	0	0
0	0	0	0	0	0	0	0	0	0	0	0	0	0	0	0	0	0	0	0	0
0	0	0	0	0	0	0	0	0	0	0	0	0	0	0	0	0	0	0	0	0
Frame 42 (84.00 ms)
0	0	0	0	0	0	0	0	0	0	0	0	0	0	0	0	0	0	0	0	0
0	0	0	0	0	0	0	0	0	0.3	0.3	0.7	0.7	0.3	0	0	0	0	0	0	0
0	0	0	0	0	0	0	0.3	1	3	3.7	5.3	5.3	4	1.7	0.3	0	0	0	0	0
0	0	0	0	0	0	0.3	2	5.7	9.3	12	12.3	12.7	14.3	10.7	2.3	0	0	0	0	0
0	0	0	0	0	0	1.7	7.3	15	21	23	23.7	21.7	29.7	27.7	7.7	0.7	0	0	0	0
0	0	0	0	0	0.7	4.3	12.3	19.3	26.7	41	48.3	40	45.7	32.7	9	0.7	0	0	0	0
0	0	0	0	0	1	6.3	15	26	37	35.3	30	26	25	17.3	4.3	0.3	0	0	0	0
0	0	0	0	0	1.3	8	17	28.7	31.7	26.3	20.7	16.3	14.7	8.3	1.3	0	0	0	0	0
0	0	0	0	0	1.3	7.3	14.3	17.7	15.3	15	14.7	14.3	13.3	4	0.3	0	0	0	0	0
0	0	0	0	0	1.7	8	11.7	10.7	10.3	10	10.3	10.7	6.3	1.3	0	0	0	0	0	0
0	0	0	0	0.3	2.7	8.3	10.7	9	9.3	9	6.7	5	1.3	0	0	0	0	0	0	0
0	0	0	0	0.3	3.7	9.3	9	7.7	7.3	6.7	3.7	1.3	0	0	0	0	0	0	0	0
0	0	0	0	1.7	6.3	9	9.3	7.3	5.3	3	1	0	0	0	0	0	0	0	0	0
0	0	0	1	6	12.3	15.7	13.3	7.3	2.7	0.7	0	0	0	0	0	0	0	0	0	0
0	0	0	2	10	15.7	17	15	7	1.3	0	0	0	0	0	0	0	0	0	0	0
0	0	0.7	6	17.3	23	23.7	21.3	8.3	1	0	0	0	0	0	0	0	0	0	0	0
0	0	2.3	14.7	30	36.3	31.7	19.3	6.3	0.7	0	0	0	0	0	0	0	0	0	0	0
0	0.3	4.3	21.7	39	35.3	21	9.7	2.7	0.3	0	0	0	0	0	0	0	0	0	0	0
0	1	8.7	24.3	30.7	22.3	11.3	6.7	3.3	1	0	0	0	0	0	0	0	0	0	0	0
0	2.3	14.7	24.7	24	21.3	17.3	15.3	11.7	5.7	1	0	0	0	0	0	0	0	0	0	0
0.3	4.7	22.3	31	35.7	36	35.3	29	21.3	13	3.3	0.7	0.3	0.3	0.3	0	0	0	0	0	0
0.7	9.7	37	44.7	47	43.7	40.7	28.3	16.7	13	7	4.3	3	3.3	3.3	2.7	1.3	0.3	0	0	0
0.7	7.7	25.7	34.3	36.7	40.7	44	38.7	26.7	22	14.3	11.3	10.3	10	12	11	8	2.7	0.3	0	0
0.3	3.3	13.7	22.3	20.7	30.3	42	49.3	29	24.3	18.3	17.3	16.7	16	17.3	16.7	14.7	8	2.3	0.3	0
0.3	1.3	2.7	5.7	12	27.7	33.3	32.7	27.3	25	17.7	18.7	17.7	21.7	16.3	15.7	16	12	5	0.7	0
2	7	2.3	0.7	3.3	14	23	20	20.7	16.3	13	18.3	21.7	28.3	17.7	14.7	18.7	16.7	5.7	0.7	0
5	14.3	5.7	0.7	0.3	2.7	7.3	11	11.3	9.3	8.3	11.3	15.3	20	13	12.7	12.7	9.7	2.3	0.3	0
1.3	4	1.7	0.3	0	0.3	1	2	3	4.7	4.7	5.7	6.7	6.3	4.7	5	6.3	3.7	0.7	0	0
0	0.3	0	0	0.7	1	0.3	0	0.3	0.7	0.7	1	1	1	2	4.3	5.3	3.7	1	0	0
0	0	0	0	0.3	0.7	0.7	0.7	0.3	0	0	0	0	1	5.7	13	15.3	13	4.7	0.3	0
0	0	0	0	0	0.3	1.3	3	1.7	0.7	0.7	0.3	0.3	2.3	8.3	16.3	23.3	24.3	7.3	0.7	0
0	0	0	0	0	0	0.3	0.7	0.7	1.3	2.7	1.3	1	3.7	8.7	18	17.3	12.3	2.7	0	0
0	0	0	0	0	0	0	0	0	0.7	2.3	1	0.3	1.3	5.3	11.3	5.3	2	0.3	0	0
0	0	0	0	0	0	0	0	0	0	0.3	0.3	0	0	1	2	0.7	0	0	0	0
0	0	0	0	0	0	0	0	0	0	0	0	0	0	0	0	0	0	0	0	0
0	0	0	0	0	0	0	0	0	0	0	0	0	0	0	0	0	0	0	0	0
Frame 43 (86.00 ms)
0	0	0	0	0	0	0	0	0	0	0	0	0	0	0	0	0	0	0	0	0
0	0	0	0	0	0	0	0	0	0.3	0.3	0.7	0.7	0.3	0	0	0	0	0	0	0
0	0	0	0	0	0	0	0.3	1	2.7	3.7	5.3	5	3.7	1.7	0.3	0	0	0	0	0
0	0	0	0	0	0	0.3	2	5.3	9	11.3	11.7	12	14	10	2	0	0	0	0	0
0	0	0	0	0	0	1.7	7	14.7	20.3	22	22.3	20.7	28.7	26.3	7	0.7	0	0	0	0
0	0	0	0	0	0.7	4.3	12	19	25.7	38.3	45	38.3	45	31.3	8.3	0.7	0	0	0	0
0	0	0	0	0	1	6.3	14.7	25.3	35.7	34	28.7	25.3	24.3	16.7	4	0.3	0	0	0	0
0	0	0	0	0	1.3	7.7	16.7	28	30.3	25.3	20.3	16.3	14.3	8	1.3	0	0	0	0	0
0	0	0	0	0	1.3	7.3	14	17.3	14.7	14.7	14	14	13.3	4	0.3	0	0	0	0	0
0	0	0	0	0	1.7	7.7	11.7	10.7	10	10	10.3	10.3	6	1	0	0	0	0	0	0
0	0	0	0	0.3	2.7	8.3	10.7	9	9.3	8.7	6.7	5	1.3	0	0	0	0	0	0	0
0	0	0	0	0.3	3.7	9.3	9	7.7	7.3	6.7	3.7	1.3	0	0	0	0	0	0	0	0
0	0	0	0.3	2	6.3	9	9.3	7.3	5.3	3	1	0	0	0	0	0	0	0	0	0
0	0	0	1	6	12.3	16	13.3	7.3	2.7	0.7	0	0	0	0	0	0	0	0	0	0
0	0	0	2	10	15.7	17	15.3	7	1.3	0	0	0	0	0	0	0	0	0	0	0
0	0	0.7	6	17.7	23	24	21.7	8.7	1	0	0	0	0	0	0	0	0	0	0	0
0	0	2.3	15	30.3	36.7	32	20	6.7	0.7	0	0	0	0	0	0	0	0	0	0	0
0	0.3	4.7	22.3	39.7	36	21.7	10	2.7	0.3	0	0	0	0	0	0	0	0	0	0	0
0	1	8.7	25	31	22.7	11.7	7	3.7	1	0	0	0	0	0	0	0	0	0	0	0
0	2.3	15	25	24.3	21.7	17.7	16	12.3	5.7	1	0	0	0	0	0	0	0	0	0	0
0.3	4.7	22.3	31.3	35.7	36.3	35.7	29.7	21.7	13.3	3.3	0.7	0.3	0.3	0.3	0	0	0	0	0	0
0.7	10	37.3	45.3	47.3	43.7	41.3	29	17	13.3	7	4.7	3	3.7	3.3	2.7	1.7	0.3	0	0	0
0.7	7.7	26	34.7	36.7	41	44.7	39.3	27	22	14.7	11.7	10.7	10.3	12.7	11.7	8.3	3	0.3	0	0
0.3	3.3	13.7	22.3	21	30.7	42.7	49.7	29.7	24.3	18.7	17.7	17	16.7	17.7	17.3	15.3	8.3	2.3	0.3	0
0.3	1.3	2.7	5.7	12	28	34	33	27.3	25	17.7	19	18	22	16.7	16.3	16.7	12.3	5	0.7	0
2	7.3	2.3	0.7	3.3	14	23.3	20.3	20.7	16.3	13.3	19	22.3	28.7	18	15.3	19.7	17.3	6	0.7	0
5	14.3	6	0.7	0.3	2.7	7.7	11.3	11.7	9.7	8.7	11.7	15.7	20.3	13.3	13.7	13.7	10	2.7	0.3	0
1.3	4.3	1.7	0.3	0.3	0.3	1	2	3	4.7	5	6	6.7	6.7	5	5.3	6.7	3.7	0.7	0	0
0	0.3	0	0	1	1.3	0.3	0	0.3	0.7	0.7	1	1	1	2	4.7	5.7	4	1	0	0
0	0	0	0	0.3	0.7	0.7	0.7	0.3	0	0	0	0	1	6	14	16	14	5	0.7	0
0	0	0	0	0	0.3	1.3	3	1.7	0.7	0.7	0.3	0.3	2.7	8.7	17	24.3	25.3	7.7	0.7	0
0	0	0	0	0	0	0.3	1	1	1.3	2.7	1.3	1	4	9	18.7	18	13	3	0.3	0
0	0	0	0	0	0	0	0	0.3	1	2.7	1	0.3	1.3	5.3	11.7	5.7	2	0.3	0	0
0	0	0	0	0	0	0	0	0	0	0.3	0.3	0	0	1	2	0.7	0	0	0	0
0	0	0	0	0	0	0	0	0	0	0	0	0	0	0	0	0	0	0	0	0
0	0	0	0	0	0	0	0	0	0	0	0	0	0	0	0	0	0	0	0	0
Frame 44 (88.00 ms)
0	0	0	0	0	0	0	0	0	0	0	0	0	0	0	0	0	0	0	0	0
0	0	0	0	0	0	0	0	0	0.3	0.3	0.7	0.7	0.3	0	0	0	0	0	0	0
0	0	0	0	0	0	0	0.3	1	2.7	3.3	5	5	3.7	1.7	0.3	0	0	0	0	0
0	0	0	0	0	0	0.3	2	5	8.7	10.7	11	11.7	13.3	9.7	2	0	0	0	0	0
0	0	0	0	0	0	1.3	6.7	14	19.7	21	21.3	20	28	25.7	6.3	0.3	0	0	0	0
0	0	0	0	0	0.7	4	11.3	18.3	24.7	37.3	44.3	37	44.7	30.7	7.7	0.7	0	0	0	0
0	0	0	0	0	0.7	6	14.3	24	34	32.7	27.7	24.3	23.7	16.3	3.7	0.3	0	0	0	0
0	0	0	0	0	1	7.3	16	27	29.3	24.3	19.3	15.3	14	8	1.3	0	0	0	0	0
0	0	0	0	0	1	7	13.7	17	14.3	14.3	13.3	13.7	13	4	0.3	0	0	0	0	0
0	0	0	0	0	1.7	7.7	11.7	10.7	10	9.7	10	10.3	6	1	0	0	0	0	0	0
0	0	0	0	0.3	2.7	8.3	10.3	9	9.3	8.7	6.7	4.7	1.3	0	0	0	0	0	0	0
0	0	0	0	0.3	3.7	9.3	9	7.7	7.3	6.7	3.7	1.3	0	0	0	0	0	0	0	0
0	0	0	0.3	2	6.7	9.3	9.3	7.3	5.3	3	1	0	0	0	0	0	0	0	0	0
0	0	0	1	6.3	12.7	16.3	13.7	7.7	3	0.7	0	0	0	0	0	0	0	0	0	0
0	0	0	2	10.3	16	17.3	15.3	7	1.3	0	0	0	0	0	0	0	0	0	0	0
0	0	0.7	6	18	23.7	24.3	22	9	1.3	0	0	0	0	0	0	0	0	0	0	0
0	0	2.3	15	31	37	32.3	20.7	7	1	0	0	0	0	0	0	0	0	0	0	0
0	0.3	4.7	22.7	40.7	36.7	21.7	10.3	3	0.3	0	0	0	0	0	0	0	0	0	0	0
0	1	8.7	25	31.7	23	11.7	7.3	3.7	1	0	0	0	0	0	0	0	0	0	0	0
0	2.3	15	25.3	24.7	21.7	17.7	16	12.7	6	1	0	0	0	0	0	0	0	0	0	0
0.3	5	22.7	31.7	36.3	36.7	36	29.7	22	14	3.3	0.7	0.3	0.3	0.3	0	0	0	0	0	0
0.7	10	37.3	45.3	48.3	44.3	41.7	29	17.3	13.7	7.3	4.7	3.3	3.7	3.3	2.7	1.7	0.3	0	0	0
0.7	7.7	26	35	37.3	42	45.3	39.7	27.7	22.7	15	12	11	11	13	12	8.7	3	0.3	0	0
0.3	3.3	14	22.7	21.3	31.3	43.3	50.3	30	25	19	18	17.3	17.3	18.3	18	16	8.7	2.3	0.3	0
0.3	1.3	3	5.7	12.3	28.3	34.3	33.3	28	25.7	18	19.3	18.3	22.7	17.3	17	17.3	13	5.3	0.7	0
2	7.3	2.3	0.7	3.7	14.3	23.3	20.3	21	16.7	13.7	19.3	23	29.3	18.3	16	20	18	6.3	0.7	0
5	14.7	6	0.7	0.3	2.7	7.7	11.3	12	9.7	8.7	12	16	20.7	13.7	14	14	10.3	3	0.3	0
1.3	4.3	1.7	0.3	0.3	0.3	1	2	3	4.7	5	6	7	6.7	5.3	5.3	7	4	1	0	0
0	0.3	0	0	1	1.3	0.3	0	0.3	0.7	1	1	1	1	2	5	6	4.3	1.3	0	0
0	0	0	0	0.3	0.7	0.7	0.7	0.3	0	0	0	0	1.3	6.3	14.7	17	14.7	5.3	0.7	0
0	0	0	0	0	0.3	1.3	3	2	0.7	0.7	0.3	0.3	2.7	9.3	17.7	25.3	26.7	8.3	0.7	0
0	0	0	0	0	0	0.3	1	1	1.3	3	1.7	1	4	9.3	19.3	18.7	13.3	3	0.3	0
0	0	0	0	0	0	0	0	0.3	1	2.7	1.3	0.3	1.3	5.7	12	5.7	2	0.3	0	0
0	0	0	0	0	0	0	0	0	0.3	0.3	0.3	0	0	1	2	0.7	0	0	0	0
0	0	0	0	0	0	0	0	0	0	0	0	0	0	0	0	0	0	0	0	0
0	0	0	0	0	0	0	0	0	0	0	0	0	0	0	0	0	0	0	0	0
Frame 45 (90.00 ms)
0	0	0	0	0	0	0	0	0	0	0	0	0	0	0	0	0	0	0	0	0
0	0	0	0	0	0	0	0	0	0.3	0.3	0.7	0.7	0.3	0	0	0	0	0	0	0
0	0	0	0	0	0	0	0	0.7	2.3	3.3	4.3	4.3	3.3	1.3	0	0	0	0	0	0
0	0	0	0	0	0	0.3	1.7	4.7	8	10.3	10.3	10.7	12	8.7	1.7	0	0	0	0	0
0	0	0	0	0	0	1.3	6	13	18.3	20	20.7	19	26.7	23.7	5.7	0.3	0	0	0	0
0	0	0	0	0	0.3	3.7	10.7	17	23.3	35.3	43.3	36	43.7	29	7	0.7	0	0	0	0
0	0	0	0	0	0.7	5.7	13.7	23	32	31	26.7	23.7	23.3	15.7	3.3	0.3	0	0	0	0
0	0	0	0	0	1	7	15.3	26	27.7	23.3	18.7	15	13.7	7.7	1.3	0	0	0	0	0
0	0	0	0	0	1	6.7	13	16	13.7	13.7	13.3	13.3	12.7	3.7	0.3	0	0	0	0	0
0	0	0	0	0	1.7	7.7	11.3	10	9.7	9.7	9.7	10	5.7	1	0	0	0	0	0	0
0	0	0	0	0.3	2.7	8.3	10.3	9	9	8.3	6.7	4.7	1.3	0	0	0	0	0	0	0
0	0	0	0	0.3	3.7	9.3	9	7.7	7.3	6.7	3.7	1.3	0	0	0	0	0	0	0	0
0	0	0	0.3	2	6.7	9.3	9.3	7.3	5.3	3	1	0	0	0	0	0	0	0	0	0
0	0	0	1	6.3	12.7	16.3	13.7	7.7	3	0.7	0	0	0	0	0	0	0	0	0	0
0	0	0	2.3	10.3	16	17.7	15.7	7.3	1.3	0	0	0	0	0	0	0	0	0	0	0
0	0	0.7	6.3	18.3	24	24.7	22.3	9	1.3	0	0	0	0	0	0	0	0	0	0	0
0	0	2.3	15.3	31.3	37.7	33	21.3	7	1	0	0	0	0	0	0	0	0	0	0	0
0	0.3	4.7	23	41	37	22.3	11	3	0.3	0	0	0	0	0	0	0	0	0	0	0
0	1	9	25.7	32	23.3	12	7.7	4	1	0	0	0	0	0	0	0	0	0	0	0
0	2.7	15.3	25.7	25	22	18	16.3	13	6.3	1	0	0	0	0	0	0	0	0	0	0
0.3	5	22.7	32	37	37	36.3	30.3	22.3	14.3	3.7	0.7	0.3	0.3	0.3	0.3	0	0	0	0	0
0.7	10.3	37.7	46	49	45	42.3	29.3	17.7	14	7.3	5	3.3	3.7	3.7	3	1.7	0.3	0	0	0
0.7	8	26	35.3	38	42.3	46	40.3	28	23	15	12.3	11	11.3	13.3	12.3	9	3	0.3	0	0
0.3	3.3	14	22.7	21.3	31.7	43.7	50.7	30.3	25.3	19.3	18.3	18	17.7	19	18.7	16.7	8.7	2.3	0.3	0
0.3	1.3	3	5.7	12.3	28.7	34.7	33.3	28	25.7	18	19.7	18.7	23.3	18	17.7	18.3	13.3	5.3	0.7	0
2	7.3	2.7	0.7	3.7	14.3	23.7	20.7	21.3	17	13.7	20	23.3	30.3	19.3	16.7	21	18.3	6.3	0.7	0
5.3	15	6.3	0.7	0.3	2.7	7.7	11.3	12	9.7	8.7	12.3	16.7	21.3	14.3	14.7	14.3	10.7	3	0.3	0
1.7	4.3	1.7	0.3	0.3	0.3	1	2	3	4.7	5	6.3	7	7	5.7	6	7.3	4.3	1	0	0
0	0.3	0	0.3	1.3	1.7	0.7	0	0.3	0.7	1	1	1	1	2.3	5.3	6.7	4.3	1.3	0	0
0	0	0	0	0.3	0.7	0.7	0.7	0.3	0	0	0	0	1.3	6.3	15.3	18	15.3	6	0.7	0
0	0	0	0	0	0.3	1.7	3.3	2	0.7	0.7	0.3	0.3	2.7	9.3	18.7	26.7	27.7	9	1	0
0	0	0	0	0	0	0.3	1	1	1.7	3.3	1.7	1	4	9.3	20	19.3	14	3.3	0.3	0
0	0	0	0	0	0	0	0	0.3	1	3	1.3	0.3	1.3	5.7	12.7	6	2.3	0.3	0	0
0	0	0	0	0	0	0	0	0	0.3	0.7	0.3	0	0	1	2	0.7	0	0	0	0
0	0	0	0	0	0	0	0	0	0	0	0	0	0	0	0	0	0	0	0	0
0	0	0	0	0	0	0	0	0	0	0	0	0	0	0	0	0	0	0	0	0
Frame 46 (92.00 ms)
0	0	0	0	0	0	0	0	0	0	0	0	0	0	0	0	0	0	0	0	0
0	0	0	0	0	0	0	0	0	0.3	0.3	0.7	0.7	0.3	0	0	0	0	0	0	0
0	0	0	0	0	0	0	0	0.7	2	3	4	4.3	3	1	0	0	0	0	0	0
0	0	0	0	0	0	0.3	1.7	4.3	7.7	9.7	9.7	10	11.3	7.7	1.3	0	0	0	0	0
0	0	0	0	0	0	1.3	5.7	12.3	17.3	18.7	20	18	25.7	22	5	0.3	0	0	0	0
0	0	0	0	0	0.3	3.3	10	16.3	21.7	33.3	42.7	35	43	27.7	6.3	0.3	0	0	0	0
0	0	0	0	0	0.7	5.3	12.7	21.3	29.7	29.3	25.7	22.7	22.7	14.7	3	0	0	0	0	0
0	0	0	0	0	1	6.7	14.7	24.7	26.3	22.3	18	14.7	13.3	7.3	1.3	0	0	0	0	0
0	0	0	0	0	1	6.3	12.7	15.7	13.3	13.3	12.7	13	12.3	3.7	0.3	0	0	0	0	0
0	0	0	0	0	1.7	7.3	11	10	9.3	9.3	9.3	9.7	5.7	1	0	0	0	0	0	0
0	0	0	0	0.3	2.7	8.3	10.3	8.7	8.7	8.3	6.3	4.3	1.3	0	0	0	0	0	0	0
0	0	0	0	0.3	3.7	9.3	9	7.7	7.3	6.7	3.7	1.3	0	0	0	0	0	0	0	0
0	0	0	0.3	2	6.7	9.3	9.7	7.3	5.3	3	1	0	0	0	0	0	0	0	0	0
0	0	0	1	6.3	12.7	16.7	14	7.7	3	0.7	0	0	0	0	0	0	0	0	0	0
0	0	0	2.3	10.3	16.3	18	16	7.3	1.3	0	0	0	0	0	0	0	0	0	0	0
0	0	0.7	6.3	18.7	24.3	25.3	22.7	9.3	1.3	0	0	0	0	0	0	0	0	0	0	0
0	0	2.3	15.7	32	38.3	33.7	21.7	7.3	1	0	0	0	0	0	0	0	0	0	0	0
0	0.3	4.7	23.7	41.7	38	23	11.3	3.3	0.3	0	0	0	0	0	0	0	0	0	0	0
0	1	9	26	32.3	23.7	12.3	8	4.3	1.3	0	0	0	0	0	0	0	0	0	0	0
0	2.7	15.7	26	25.3	22.3	18.3	16.7	13.3	6.3	1	0	0	0	0	0	0	0	0	0	0
0.3	5.3	23.3	32.3	37	37.3	36.7	30.3	22.7	14.7	3.7	1	0.3	0.7	0.3	0.3	0	0	0	0	0
0.7	10.3	38.3	46.7	49	45.7	42.7	29.7	18	14.3	7.3	5	3.7	4	4	3	1.7	0.3	0	0	0
0.7	8	26.3	36	38.3	42.7	46.3	40.7	28.7	23.3	15.3	12.7	11.7	11.7	14	13	9.3	3.3	0.7	0	0
0.3	3.3	14	23	21.7	32	44	50.7	30.7	25.7	19.7	18.7	18.3	18.7	20	19.3	17	9.3	2.7	0.3	0
0.3	1.7	3	6	12.7	29	35	33.7	28.3	25.7	18.3	20	19.3	24	18.7	18.3	19	14	5.7	0.7	0
2.3	8	2.7	0.7	3.7	14.7	24	20.7	21.3	17	14	20	24	31	20	17.3	22	19	6.7	0.7	0
5.3	15.3	6.3	0.7	0.3	2.7	7.7	11.7	12	10	8.7	12.3	17	22	15	15.3	15	11.3	3	0.3	0
1.7	4.3	1.7	0.3	0.3	0.3	1	2	3	5	5	6.3	7.3	7.3	5.7	6.3	7.7	4.7	1	0	0
0	0.3	0	0.3	1.3	1.7	0.7	0	0.3	0.7	1	1	1	1	2.3	5.3	7	4.7	1.3	0	0
0	0	0	0	0.3	0.7	0.7	0.7	0.3	0	0	0	0	1.3	6.7	16	18.7	16	6.3	0.7	0
0	0	0	0	0	0.3	1.7	3.3	2	0.7	0.7	0.3	0.3	3	10	19.3	27.7	28.7	9.3	1	0
0	0	0	0	0	0	0.3	1	1	1.7	3.3	1.7	1	4	10	20.7	20.3	14.7	3.3	0.3	0
0	0	0	0	0	0	0	0	0.3	1.3	3	1.3	0.3	1.3	6	13.3	6.3	2.3	0.3	0	0
0	0	0	0	0	0	0	0	0	0.3	0.7	0.3	0	0	1	2.3	0.7	0	0	0	0
0	0	0	0	0	0	0	0	0	0	0	0	0	0	0	0	0	0	0	0	0
0	0	0	0	0	0	0	0	0	0	0	0	0	0	0	0	0	0	0	0	0
Frame 47 (94.00 ms)
0	0	0	0	0	0	0	0	0	0	0	0	0	0	0	0	0	0	0	0	0
0	0	0	0	0	0	0	0	0	0.3	0.3	0.7	0.7	0.3	0	0	0	0	0	0	0
0	0	0	0	0	0	0	0	0.7	2	2.7	3.7	4	2.7	1	0	0	0	0	0	0
0	0	0	0	0	0	0.3	1.3	4	7	9	9	9.3	10.3	7	1.3	0	0	0	0	0
0	0	0	0	0	0	1.3	5.3	11.3	16	17.7	19.3	17.3	24	20.7	4.7	0.3	0	0	0	0
0	0	0	0	0	0.3	3	9.3	15.3	20.7	32	42	33.7	40.7	26	5.7	0.3	0	0	0	0
0	0	0	0	0	0.7	4.7	12	20.7	28	28	25.3	22	21.7	14	3	0	0	0	0	0
0	0	0	0	0	1	6.3	14	23.7	25	21.3	17.3	14.3	13.3	7	1	0	0	0	0	0
0	0	0	0	0	1	6	12	15	12.3	13	12.3	12.7	12	3.7	0.3	0	0	0	0	0
0	0	0	0	0	1.7	7.3	10.7	9.7	9	9	9.3	9.7	5.3	1	0	0	0	0	0	0
0	0	0	0	0.3	2.7	8.3	10.3	8.7	8.7	8.3	6.3	4.3	1.3	0	0	0	0	0	0	0
0	0	0	0	0.3	3.7	9.3	9	7.7	7.3	6.7	3.7	1.3	0	0	0	0	0	0	0	0
0	0	0	0.3	2	6.7	9.3	9.7	7.3	5.3	3	1	0	0	0	0	0	0	0	0	0
0	0	0	1	6.3	13	16.7	14	7.7	3	0.7	0	0	0	0	0	0	0	0	0	0
0	0	0	2.3	10.7	16.7	18.3	16.3	7.7	1.3	0	0	0	0	0	0	0	0	0	0	0
0	0	0.7	6.3	19	25	25.7	23.3	9.7	1.3	0	0	0	0	0	0	0	0	0	0	0
0	0	2.7	16.3	32.3	39	34.3	22.7	7.7	1	0	0	0	0	0	0	0	0	0	0	0
0	0.3	4.7	23.7	42.3	38.7	23.3	11.7	3.7	0.3	0	0	0	0	0	0	0	0	0	0	0
0	1	9.3	26.3	32.7	23.7	12.7	8.3	4.3	1.3	0	0	0	0	0	0	0	0	0	0	0
0	2.7	16.3	26.7	25.3	22.3	18.7	17	13.3	6.7	1	0	0	0	0	0	0	0	0	0	0
0.3	5.3	23.7	33	37.3	37.7	37.3	30.7	23	15	4	1	0.3	0.7	0.3	0.3	0	0	0	0	0
1	10.7	39	47	49.7	46	43.3	30	18	14.3	7.7	5.3	3.7	4	4	3	1.7	0.3	0	0	0
0.7	8	26.7	36	38.7	43.3	47	41.3	28.7	23.7	15.7	13	11.7	12	14.3	13.3	9.7	3.3	0.7	0	0
0.3	3.3	14.3	23.3	22	32.7	44.7	51	31	25.7	20	19	18.7	19	20.7	20	17.7	9.7	2.7	0.3	0
0.3	1.7	3	6	12.7	29.7	35.7	33.7	28.3	26	18.7	20.7	19.7	24.7	19.3	19	19.3	14.3	6	0.7	0
2.3	8	2.7	0.7	3.7	15	24.3	20.7	21.3	17.3	14	20.3	24.3	31.7	20.7	18	22.7	19.7	7	1	0
5.3	15.7	6.3	0.7	0.3	2.7	8	11.7	12	10	9	12.7	17.3	22.3	15.3	15.7	15.3	11.3	3.3	0.3	0
1.7	4.3	1.7	0.3	0.3	0.7	1	2	3	5	5	6.3	7.3	7.3	6	6.7	8	4.7	1.3	0	0
0	0.3	0	0.3	1.3	2	0.7	0	0.3	0.7	1	1	1	1	2.3	6	7.3	5.3	1.7	0	0
0	0	0	0	0.7	0.7	0.7	0.7	0.3	0	0	0	0	1.3	7	16.3	19.3	17	6.7	1	0
0	0	0	0	0	0.3	1.7	3.3	2.3	0.7	0.7	0.3	0.3	3	10	20	28.7	30.3	10	1	0
0	0	0	0	0	0	0.3	1	1	1.7	3.3	1.7	1	4.3	10	21.3	21	15.3	3.7	0.3	0
0	0	0	0	0	0	0	0	0.3	1.3	3.3	1.7	0.3	1.3	6	13.7	6.7	2.3	0.3	0	0
0	0	0	0	0	0	0	0	0	0.3	0.7	0.3	0	0	1	2.3	0.7	0	0	0	0
0	0	0	0	0	0	0	0	0	0	0	0	0	0	0	0	0	0	0	0	0
0	0	0	0	0	0	0	0	0	0	0	0	0	0	0	0	0	0	0	0	0
Frame 48 (96.00 ms)
0	0	0	0	0	0	0	0	0	0	0	0	0	0	0	0	0	0	0	0	0
0	0	0	0	0	0	0	0	0	0.3	0.3	0.3	0.3	0.3	0	0	0	0	0	0	0
0	0	0	0	0	0	0	0	0.7	1.7	2.3	3.7	3.7	2.3	1	0	0	0	0	0	0
0	0	0	0	0	0	0.3	1.3	3.7	6.7	8.3	8.7	9	9.7	6.3	1.3	0	0	0	0	0
0	0	0	0	0	0	1	5	11	15.3	17	18.7	16.7	23	19.3	4.3	0.3	0	0	0	0
0	0	0	0	0	0.3	2.7	8.7	14.3	19.7	31	41.7	32.3	39	24.7	5.3	0.3	0	0	0	0
0	0	0	0	0	0.7	4.3	11.3	19.7	27.3	27	24.3	21	20.7	13.7	2.7	0	0	0	0	0
0	0	0	0	0	1	6	13.3	22.7	24	21	16.7	13.3	12.7	6.7	1	0	0	0	0	0
0	0	0	0	0	1	5.7	11.3	14	12	12.7	12	12.3	11.7	3.3	0.3	0	0	0	0	0
0	0	0	0	0	1.3	7	10.7	9.3	8.7	8.7	9	9.3	5.3	1	0	0	0	0	0	0
0	0	0	0	0.3	2.3	8	10.3	8.7	8.7	8.3	6	4.3	1	0	0	0	0	0	0	0
0	0	0	0	0.3	3.7	9.3	9	7.7	7.3	6.7	3.7	1	0	0	0	0	0	0	0	0
0	0	0	0.3	2	6.7	9.3	9.7	7.7	5.3	3	1	0	0	0	0	0	0	0	0	0
0	0	0	1	6.3	13	17	14.3	8	3	0.7	0	0	0	0	0	0	0	0	0	0
0	0	0	2.3	10.7	16.7	18.3	16.3	7.7	1.7	0	0	0	0	0	0	0	0	0	0	0
0	0	0.7	6.7	19.3	25.3	26	24	9.7	1.3	0	0	0	0	0	0	0	0	0	0	0
0	0	2.7	16.3	33.3	40	35	23.3	8	1	0	0	0	0	0	0	0	0	0	0	0
0	0.3	5	24	43.3	39.3	23.7	12	3.7	0.3	0	0	0	0	0	0	0	0	0	0	0
0	1	9.3	26.7	33.3	24.3	12.7	8.3	4.7	1.3	0	0	0	0	0	0	0	0	0	0	0
0	2.7	16.3	26.7	26	22.7	18.7	17	13.7	6.7	1.3	0	0	0	0	0	0	0	0	0	0
0.3	5.3	24	33	38	38	37.3	31	23.3	15.3	4	1	0.3	0.7	0.3	0.3	0	0	0	0	0
1	10.7	39	47.3	50.3	46.7	43.7	30	18	14.7	8	5.3	3.7	4.3	4	3.3	2	0.3	0	0	0
0.7	8	26.7	36	39	44	47.7	41.7	29	23.7	16	13.3	12	12.3	14.7	14	10	3.7	0.7	0	0
0.3	3.3	14.3	23.3	22.3	33	45.3	51.3	31	26	20	19.3	19	19.3	21.3	20.7	18	9.7	2.7	0.3	0
0.3	1.7	3	6	12.7	29.7	35.7	33.7	28.7	26.3	19	20.7	19.7	25	20	19.7	20	14.7	6.3	1	0
2.3	8.3	2.7	0.7	3.7	15	24.3	21	21.7	17.7	14.3	20.7	24.7	32	21	18.7	23.3	20.3	7.3	1	0
5.3	15.7	6.3	0.7	0.3	2.7	8	12	12.3	10.3	9	12.7	17.7	22.7	15.7	16.3	16	11.7	3.3	0.3	0
1.3	4.3	1.7	0.3	0.3	0.7	1	2	3.3	5	5.3	6.3	7.7	7.7	6	6.7	8.3	5	1.3	0	0
0	0.3	0	0.3	1.7	2.3	0.7	0	0.3	0.7	1	1	1	1	2.7	6	7.7	5.3	1.7	0.3	0
0	0	0	0	0.7	0.7	0.7	1	0.7	0	0	0	0	1.3	7	17	20	17.3	7.3	1	0
0	0	0	0	0	0.3	2	3.7	2.3	0.7	0.7	0.3	0.3	3	10.3	20.7	29.7	31.3	10.7	1	0
0	0	0	0	0	0	0.3	1	1	2	3.7	1.7	1	4.3	10.3	22	22	16	4	0.3	0
0	0	0	0	0	0	0	0	0.3	1.3	3.3	1.7	0.3	1.7	6.3	13.7	6.7	2.3	0.3	0	0
0	0	0	0	0	0	0	0	0	0.3	0.7	0.3	0	0	1	2.3	0.7	0	0	0	0
0	0	0	0	0	0	0	0	0	0	0	0	0	0	0	0	0	0	0	0	0
0	0	0	0	0	0	0	0	0	0	0	0	0	0	0	0	0	0	0	0	0
Frame 49 (98.00 ms)
0	0	0	0	0	0	0	0	0	0	0	0	0	0	0	0	0	0	0	0	0
0	0	0	0	0	0	0	0	0	0.3	0.3	0.3	0.3	0.3	0	0	0	0	0	0	0
0	0	0	0	0	0	0	0	0.7	1.7	2.3	3.3	3.3	2	0.7	0	0	0	0	0	0
0	0	0	0	0	0	0	1	3.3	6.3	8	8	8.3	9	6	1	0	0	0	0	0
0	0	0	0	0	0	0.7	4.3	10	14.7	16.3	18	15.7	21.7	18.3	3.7	0	0	0	0	0
0	0	0	0	0	0.3	2.3	8	13.3	18.7	30	41	31.3	37.3	23.3	4.7	0.3	0	0	0	0
0	0	0	0	0	0.7	4	10.7	18	25.3	25.7	23.7	20.3	20	13	2.3	0	0	0	0	0
0	0	0	0	0	0.7	5.3	12.3	21.3	22.7	20	16	13	12.3	6.3	1	0	0	0	0	0
0	0	0	0	0	1	5.3	11	13.3	11.7	12.3	11.7	12	11.3	3.3	0.3	0	0	0	0	0
0	0	0	0	0	1.3	7	10.3	9	8.7	8.7	8.7	8.7	5	1	0	0	0	0	0	0
0	0	0	0	0.3	2.3	8	10	8.3	8.3	8	6	4	1	0	0	0	0	0	0	0
0	0	0	0	0.3	3.7	9.3	9	7.3	7	6.3	3.3	1	0	0	0	0	0	0	0	0
0	0	0	0.3	2	6.7	9.3	9.7	7.7	5.7	3	1	0	0	0	0	0	0	0	0	0
0	0	0	1	6.3	13.3	17	14.3	8	3	0.7	0	0	0	0	0	0	0	0	0	0
0	0	0	2.3	10.7	17	18.7	16.7	7.7	1.7	0	0	0	0	0	0	0	0	0	0	0
0	0	0.7	6.7	19.7	25.7	26.3	24	10	1.3	0	0	0	0	0	0	0	0	0	0	0
0	0	2.7	16.7	34	40.7	35.3	23.7	8.3	1	0	0	0	0	0	0	0	0	0	0	0
0	0.3	5	24.3	44	40	24.3	12.7	4	0.3	0	0	0	0	0	0	0	0	0	0	0
0	1	9.3	26.7	34	24.7	13	8.7	4.7	1.3	0	0	0	0	0	0	0	0	0	0	0
0	2.7	16.3	26.7	26.3	23	19	17.3	14	7	1.3	0	0	0	0	0	0	0	0	0	0
0.3	5.3	24	33.3	38.3	38.7	37.7	31	23.3	15.7	4.3	1	0.3	0.7	0.3	0.3	0	0	0	0	0
1	11	39.3	47.7	51	47	44	30.3	18.3	15	8	5.7	4	4.3	4.3	3.7	2	0.7	0	0	0
0.7	8	27	36.3	39.7	44.7	48	41.7	29.3	24.3	16.3	13.7	12.3	13	15.3	14.3	10.3	4	0.7	0	0
0.3	3.3	14.3	23.3	22.7	33.7	45.3	51.3	31.3	26.3	20.3	19.7	19.3	20	22	21.3	18.7	10.3	3	0.3	0
0.3	1.7	3	6	13	30	36	34	29	26.7	19.3	21	20.3	25.7	20.7	20.3	20.7	15	6.7	1	0
2.3	8.7	2.7	0.7	3.7	15	24.7	21.3	22.3	17.7	14.3	21	25.3	33	21.3	19	24	20.7	7.7	1	0
5.7	16	6.3	0.7	0.3	2.7	8	12	12.7	10.3	9	13	18	23.7	16	16.7	16.7	12	3.7	0.3	0
1.3	4.3	1.7	0.3	0.3	0.7	1	2	3.3	5	5.3	6.3	7.7	7.7	6.3	7	8.7	5.3	1.3	0	0
0	0.3	0	0.3	1.7	2.3	0.7	0	0.3	0.7	1	1	1	1	2.7	6.7	8	5.7	2	0.3	0
0	0	0	0	0.7	0.7	0.7	1	0.7	0	0	0	0	1.3	7.3	17.7	21.3	18.3	7.7	1	0
0	0	0	0	0	0.3	2	4	2.7	0.7	0.7	0.3	0.3	3	10.7	21.3	31	32.3	11	1	0
0	0	0	0	0	0	0.3	1.3	1.3	2	3.7	1.7	1	4.3	10.7	22.7	23	16.7	4	0.3	0
0	0	0	0	0	0	0	0	0.3	1.3	3.7	1.7	0.3	1.7	6.3	14.3	7.3	2.7	0.3	0	0
0	0	0	0	0	0	0	0	0	0.3	0.7	0.3	0	0	1	2.3	0.7	0	0	0	0
0	0	0	0	0	0	0	0	0	0	0	0	0	0	0	0	0	0	0	0	0
0	0	0	0	0	0	0	0	0	0	0	0	0	0	0	0	0	0	0	0	0
Frame 50 (100.00 ms)
0	0	0	0	0	0	0	0	0	0	0	0	0	0	0	0	0	0	0	0	0
0	0	0	0	0	0	0	0	0	0.3	0.3	0.3	0.3	0.3	0	0	0	0	0	0	0
0	0	0	0	0	0	0	0	0.3	1.7	2	3	3.3	2	0.7	0	0	0	0	0	0
0	0	0	0	0	0	0	1	3.3	5.7	7.7	7.7	8	8.3	5.3	1	0	0	0	0	0
0	0	0	0	0	0	0.7	4	9.7	13.7	15.3	17.7	15.3	20.7	16.7	3.3	0	0	0	0	0
0	0	0	0	0	0.3	2	7.3	12.7	17.7	29	40.7	30	35.3	21.7	4.3	0.3	0	0	0	0
0	0	0	0	0	0.3	3.7	10	17.3	24.3	24.7	23	19.3	19.3	12.3	2.3	0	0	0	0	0
0	0	0	0	0	0.7	4.7	11.7	20.3	21.7	19	15.3	12.3	12	6	1	0	0	0	0	0
0	0	0	0	0	0.7	4.7	10.3	13	11	11.7	11	11.3	11	3	0.3	0	0	0	0	0
0	0	0	0	0	1.3	6.3	10	9	8.3	8.3	8.3	8.7	4.7	1	0	0	0	0	0	0
0	0	0	0	0	2	7.7	10	8.3	8.3	8	5.7	3.7	1	0	0	0	0	0	0	0
0	0	0	0	0.3	3.3	9	8.7	7.3	7	6.3	3.3	1	0	0	0	0	0	0	0	0
0	0	0	0	1.7	6.3	9.3	9.7	7.3	5.3	3	1	0	0	0	0	0	0	0	0	0
0	0	0	1	6.3	13.3	17	14.3	8	3	0.7	0	0	0	0	0	0	0	0	0	0
0	0	0	2.3	10.7	17	18.7	17	8	1.7	0	0	0	0	0	0	0	0	0	0	0
0	0	0.7	6.7	19.7	25.7	26.3	24.3	10	1.7	0	0	0	0	0	0	0	0	0	0	0
0	0	2.7	16.7	34.3	40.7	36	24.3	8.7	1	0	0	0	0	0	0	0	0	0	0	0
0	0.3	5	24.7	44.7	40.7	25	13	4.3	0.7	0	0	0	0	0	0	0	0	0	0	0
0	1.3	9.7	27.3	34	24.7	13	9	5	1.3	0	0	0	0	0	0	0	0	0	0	0
0	2.7	16.7	27	26.3	23	19	17.7	14.7	7.3	1.3	0	0	0	0	0	0	0	0	0	0
0.3	5.3	24	33.3	38.7	38.7	38	31.3	24	16	4.3	1	0.3	0.7	0.3	0.3	0	0	0	0	0
1	11	39.3	48	51.3	47.3	44.3	30.7	18.7	15	8.3	5.7	4	4.7	4.3	3.7	2	0.7	0	0	0
0.7	8	27	36.7	40	45	48.7	42	29.7	24.7	16.7	13.7	13	13.3	16	15	10.7	4	0.7	0	0
0.3	3.3	14.3	23.7	23	34	46	51.7	31.7	27	20.7	20	20	20.7	22.7	22	19.3	10.7	3.3	0.3	0
0.3	1.7	3	6	13.3	30.3	36.3	34.3	29.3	27	19.3	21.3	20.7	26.3	21.3	21	21.3	15.7	7	1	0
2.7	9	3	0.7	3.7	15.3	25	21.7	22.3	18	14.7	21.3	25.7	33.7	22	19.7	25	21.7	8.3	1	0
5.7	16.3	6.7	0.7	0.3	2.7	8	12.3	12.7	10.3	9.3	13.3	18.3	24	16.3	17.3	17.3	12.7	4	0.3	0
1.3	4.3	1.7	0.3	0.3	0.7	1	2	3.3	5.3	5.3	6.7	8	8	6.3	7.3	9.3	5.7	1.7	0	0
0	0.3	0	0.3	2	2.7	0.7	0	0.3	1	1	1	1	1.3	2.7	7	8.3	6	2	0.3	0
0	0	0	0	0.7	1	0.7	1	0.7	0	0	0	0	1.3	7.7	18.3	22	19.3	8.3	1	0
0	0	0	0	0	0.3	2	4	2.7	1	0.7	0.3	0.3	3.3	11	22.3	32	34	11.7	1.3	0
0	0	0	0	0	0	0.7	1.3	1.3	2.3	4.3	2	1	4.3	11	23.3	23.3	17.3	4.3	0.3	0
0	0	0	0	0	0	0	0	0.3	1.3	4	2	0.3	1.7	6.7	14.7	7.3	2.7	0.3	0	0
0	0	0	0	0	0	0	0	0	0.3	0.7	0.3	0	0	1	2.3	0.7	0	0	0	0
0	0	0	0	0	0	0	0	0	0	0	0	0	0	0	0	0	0	0	0	0
0	0	0	0	0	0	0	0	0	0	0	0	0	0	0	0	0	0	0	0	0
Frame 51 (102.00 ms)
0	0	0	0	0	0	0	0	0	0	0	0	0	0	0	0	0	0	0	0	0
0	0	0	0	0	0	0	0	0	0	0	0.3	0.3	0	0	0	0	0	0	0	0
0	0	0	0	0	0	0	0	0.3	1.3	2	2.7	3	1.7	0.7	0	0	0	0	0	0
0	0	0	0	0	0	0	1	3	5.3	7	7	7.3	7.7	4.7	0.7	0	0	0	0	0
0	0	0	0	0	0	0.7	3.7	9	13	14.7	16.7	14.3	19	15.3	3	0	0	0	0	0
0	0	0	0	0	0.3	1.7	6.7	12	16.7	27.7	40	28.7	32.3	20	3.7	0	0	0	0	0
0	0	0	0	0	0.3	3	9	16.3	22.7	23.3	22.3	18.7	18	11.3	2	0	0	0	0	0
0	0	0	0	0	0.7	4.3	11	19	20.3	18.3	14.7	12	11.7	5.7	0.7	0	0	0	0	0
0	0	0	0	0	0.7	4.3	9.7	12	10.3	11.3	10.3	11	10.3	2.7	0.3	0	0	0	0	0
0	0	0	0	0	1.3	6	9.7	8.3	8	8	8	8	4.3	0.7	0	0	0	0	0	0
0	0	0	0	0	2	7.7	9.7	8	8	7.7	5.3	3.3	1	0	0	0	0	0	0	0
0	0	0	0	0.3	3.3	9	8.7	7.3	7	6.3	3.3	1	0	0	0	0	0	0	0	0
0	0	0	0	1.7	6.3	9.3	9.7	7.3	5.3	2.7	1	0	0	0	0	0	0	0	0	0
0	0	0	1	6.3	13.3	17.3	14.3	8	3	0.7	0	0	0	0	0	0	0	0	0	0
0	0	0	2.3	10.7	17	19	17	8	1.7	0	0	0	0	0	0	0	0	0	0	0
0	0	0.7	6.7	19.7	26	27	25	10.3	1.7	0	0	0	0	0	0	0	0	0	0	0
0	0	2.7	17	34.7	41	36.7	24.7	8.7	1	0	0	0	0	0	0	0	0	0	0	0
0	0.3	5	25	44.7	40.7	25.3	13.3	4.3	0.7	0	0	0	0	0	0	0	0	0	0	0
0	1.3	10	27.7	34.3	25	13.7	9.3	5	1.7	0.3	0	0	0	0	0	0	0	0	0	0
0	3	16.7	27.3	26.7	23.3	19.3	18	15	7.3	1.3	0	0	0	0	0	0	0	0	0	0
0.3	5.7	24.7	33.7	39	39	38.3	31.7	24	16.3	4.7	1.3	0.7	0.7	0.3	0.3	0	0	0	0	0
1	11.3	40	48.7	51.7	47.7	44.7	31	18.7	15.3	8.3	5.7	4	5	4.7	4	2.3	0.7	0	0	0
0.7	8	27.3	37.3	40.3	45.3	49.3	43	30	24.7	16.7	14	13.3	13.7	16.3	15.7	11	4.3	0.7	0	0
0.3	3.3	14.7	24	23	34.3	46.3	51.7	31.7	27	20.7	20.3	20.3	21	23.3	23	20	11	3.3	0.3	0
0.3	1.7	3	6	13.3	30.7	36.7	34.7	29.3	27.3	19.7	21.7	21	26.7	21.7	22	22	16	7	1	0
2.7	9	3	0.7	3.7	15.3	25.3	21.7	22.7	18	15	21.7	26.3	34.3	22.7	20.7	25.7	22	8.3	1	0
5.3	16.3	6.7	0.7	0.3	2.7	8	12.3	12.7	10.3	9.3	13.7	18.7	24.3	17	18	17.7	13	4	0.3	0
1.3	4.3	1.7	0.3	0.3	0.7	1	2.3	3.3	5.3	5.3	6.7	8	8.3	6.7	7.7	9.3	5.7	1.7	0	0
0	0.3	0	0.3	2	2.7	0.7	0	0.3	1	1	1	1.3	1.3	2.7	7	9	6.3	2	0.3	0
0	0	0	0	0.7	1	0.7	1	0.7	0	0	0	0	1.3	8	19	22.7	20	8.7	1.3	0
0	0	0	0	0	0.3	2	4	2.7	1	0.7	0.3	0.7	3.7	11.3	22.7	33.3	35.7	12.3	1.3	0
0	0	0	0	0	0	0.7	1.3	1.3	2.3	4.3	2	1.3	4.7	11	24	24.3	18.3	4.3	0.3	0
0	0	0	0	0	0	0	0	0.3	1.3	4.3	2.3	0.7	1.7	6.7	15	7.7	3	0.3	0	0
0	0	0	0	0	0	0	0	0	0.3	0.7	0.3	0	0.3	1	2.3	0.7	0	0	0	0
0	0	0	0	0	0	0	0	0	0	0	0	0	0	0	0	0	0	0	0	0
0	0	0	0	0	0	0	0	0	0	0	0	0	0	0	0	0	0	0	0	0
Frame 52 (104.00 ms)
0	0	0	0	0	0	0	0	0	0	0	0	0	0	0	0	0	0	0	0	0
0	0	0	0	0	0	0	0	0	0	0	0.3	0.3	0	0	0	0	0	0	0	0
0	0	0	0	0	0	0	0	0.3	1	1.7	2.7	2.7	1.7	0.3	0	0	0	0	0	0
0	0	0	0	0	0	0	1	2.7	5	6.7	6.7	6.7	7	4	0.7	0	0	0	0	0
0	0	0	0	0	0	0.3	3.3	8.3	12	13.7	15.7	13.7	17.7	13.7	2.7	0	0	0	0	0
0	0	0	0	0	0	1.3	6	11.3	15.7	25.7	36.7	27	30.3	18.3	3.3	0	0	0	0	0
0	0	0	0	0	0.3	2.7	8.3	15	21.3	22	21	17.7	17	10.7	1.7	0	0	0	0	0
0	0	0	0	0	0.7	4	10.3	17.7	18.7	17	14	11.3	11	5.3	0.7	0	0	0	0	0
0	0	0	0	0	0.3	3.7	9	11.3	9.7	10.7	10	10.3	9.7	2.7	0.3	0	0	0	0	0
0	0	0	0	0	1	5.3	9.3	8.3	7.7	7.7	7.7	7.7	4	0.7	0	0	0	0	0	0
0	0	0	0	0	1.7	7.3	9.3	8	8	7.3	5.3	3	0.7	0	0	0	0	0	0	0
0	0	0	0	0.3	3	9	8.7	7.3	7	6	3	1	0	0	0	0	0	0	0	0
0	0	0	0	1.7	6.3	9.3	9.7	7.3	5.3	2.7	1	0	0	0	0	0	0	0	0	0
0	0	0	1	6	13.3	17.3	14.7	8	3	0.7	0	0	0	0	0	0	0	0	0	0
0	0	0	2.3	10.7	17	19	17	8	1.7	0	0	0	0	0	0	0	0	0	0	0
0	0	0.7	6.7	20	26	27.3	25	10.3	1.7	0	0	0	0	0	0	0	0	0	0	0
0	0	2.7	17.3	34.7	41.7	37	25	9	1	0	0	0	0	0	0	0	0	0	0	0
0	0.3	5.3	25.3	45	41	25.7	13.7	4.7	0.7	0	0	0	0	0	0	0	0	0	0	0
0	1.3	10	28	34.7	25	13.7	9.7	5.3	1.7	0.3	0	0	0	0	0	0	0	0	0	0
0	3	17	27.7	27	23.3	19.3	18.7	15.3	7.7	1.3	0	0	0	0	0	0	0	0	0	0
0.3	5.7	25	34	39.3	39.3	39	32	24.3	16.3	4.7	1.3	0.7	0.7	0.3	0.3	0	0	0	0	0
1	11.3	40.7	49.3	51.7	48	45.3	31.3	19	15.3	8.7	6	4.3	5	4.7	4	2.3	0.7	0	0	0
0.7	8.3	27.7	37.7	40.7	45.7	50	43.7	30.7	25	17	14.3	13.7	14	17	16	11.3	4.3	0.7	0	0
0.3	3.3	14.7	24.3	23.3	34.7	46.7	52	32	27	21.3	21	21	21.7	24	23.7	20.7	11.3	3.3	0.3	0
0.3	2	3	6.3	13.3	31	36.7	34.7	29.3	27.3	20	22.3	21.7	27.3	22.3	22.3	22.3	16.7	7.3	1	0
2.7	9.7	3	0.7	3.7	15.3	25.3	21.7	22.7	18.3	15.3	22.3	26.3	34.7	23	21	26.3	22.7	9	1	0
5.7	17	7	0.7	0.3	2.7	8	12.3	13	10.7	9.7	13.7	19	25	17.3	18.3	18.3	13.7	4.3	0.3	0
1.3	4.3	1.7	0.3	0.7	0.7	1	2.3	3.3	5.3	5.3	6.7	8.3	8.3	7	8	10	6	2	0.3	0
0	0.3	0	0.3	2.3	3	1	0	0.3	1	1	1	1.3	1.3	3	7.3	9.3	6.7	2.3	0.3	0
0	0	0	0	0.7	1	1	1	0.7	0	0	0	0	1.7	8.3	19.7	23.7	21	9.3	1.3	0
0	0	0	0	0	0.3	2.3	4.3	3	1	0.7	0.3	0.7	3.7	11.7	23.3	34.3	37	13	1.3	0
0	0	0	0	0	0	0.7	1.3	1.3	2.3	4.7	2.3	1.3	4.7	11.3	24.7	25	19	4.7	0.3	0
0	0	0	0	0	0	0	0	0.3	1.7	4.7	2.3	0.7	1.7	7	15.3	8	3	0.3	0	0
0	0	0	0	0	0	0	0	0	0.3	0.7	0.3	0	0.3	1	2.7	1	0	0	0	0
0	0	0	0	0	0	0	0	0	0	0	0	0	0	0	0	0	0	0	0	0
0	0	0	0	0	0	0	0	0	0	0	0	0	0	0	0	0	0	0	0	0
Frame 53 (106.00 ms)
0	0	0	0	0	0	0	0	0	0	0	0	0	0	0	0	0	0	0	0	0
0	0	0	0	0	0	0	0	0	0	0	0.3	0.3	0	0	0	0	0	0	0	0
0	0	0	0	0	0	0	0	0.3	1	1.7	2.3	2.3	1.3	0.3	0	0	0	0	0	0
0	0	0	0	0	0	0	0.7	2.3	4.7	6	6	6	6.3	3.3	0.7	0	0	0	0	0
0	0	0	0	0	0	0.3	2.7	7.3	11	12.7	14.3	12.7	16.3	12	2	0	0	0	0	0
0	0	0	0	0	0	1.3	5.3	10.3	14.7	24	34	25	27.7	16.3	2.7	0	0	0	0	0
0	0	0	0	0	0.3	2.3	7.7	14	19.7	20.7	19.7	16.3	15.7	9.7	1.7	0	0	0	0	0
0	0	0	0	0	0.3	3.3	9.3	16	17.3	16	13.3	10.7	10.3	4.7	0.7	0	0	0	0	0
0	0	0	0	0	0.3	3.3	8.3	10.3	9	10	9.7	10	9	2.3	0	0	0	0	0	0
0	0	0	0	0	1	5	8.7	7.7	7.3	7.3	7.3	7	3.7	0.7	0	0	0	0	0	0
0	0	0	0	0	1.7	7	9	7.7	7.7	7	5	2.7	0.7	0	0	0	0	0	0	0
0	0	0	0	0.3	3	8.7	8.7	7	6.7	5.7	2.7	0.7	0	0	0	0	0	0	0	0
0	0	0	0	1.7	6	9.3	9.7	7.3	5	2.7	0.7	0	0	0	0	0	0	0	0	0
0	0	0	1	6	13.3	17.3	14.7	8	3	0.7	0	0	0	0	0	0	0	0	0	0
0	0	0	2.3	10.7	17.7	19.3	17.3	8	1.7	0	0	0	0	0	0	0	0	0	0	0
0	0	0.7	6.7	20	26.7	27.3	25.3	10.3	1.7	0	0	0	0	0	0	0	0	0	0	0
0	0	2.7	17.3	35	42	37.3	25.3	9	1.3	0	0	0	0	0	0	0	0	0	0	0
0	0.3	5.3	25.3	45.3	41	26	14	4.7	0.7	0	0	0	0	0	0	0	0	0	0	0
0	1.3	10.3	28	34.7	25.3	14	10	5.7	1.7	0.3	0	0	0	0	0	0	0	0	0	0
0	3	17	27.7	27	23.7	19.7	19	15.3	8	1.3	0	0	0	0	0	0	0	0	0	0
0.3	5.7	25	34.3	39.7	39.7	39.3	32.3	24.3	17	5	1.3	0.7	0.7	0.3	0.3	0	0	0	0	0
1	11.7	40.7	49.3	52.3	48.3	46	31.7	19	15.7	9	6.3	4.7	5	5	4.3	2.3	0.7	0	0	0
1	8.3	28	37.7	41	46.3	50.7	44	31	25.3	17.3	14.7	14	14.3	17.3	16.7	12	4.7	0.7	0	0
0.3	3.3	15	24.3	23.3	35	47	52	32	27.3	21.3	21.3	21.3	22	25	24.3	21.3	11.7	3.7	0.3	0
0.3	2	3	6.3	13.7	31.7	37	34.7	29.3	27.3	20	22.3	21.7	27.7	23	23	23	17.3	7.7	1	0
2.7	9.7	3	0.7	4	15.7	25.3	21.7	22.7	18.3	15.3	22.3	26.7	35.3	24	21.7	26.7	23.3	9.3	1.3	0
5.7	17	7	0.7	0.3	2.7	8.3	12.7	13	11	9.7	13.7	19.3	25.3	18	19.3	18.7	13.7	4.7	0.7	0
[truncated: 9,046 more rows]
