# Supplementary material for: Similarity of Center of Pressure Progression during Walking and Jogging of Anterior Cruciate Ligament Deficient Patients
Source: PLoS One. 2017 Jan 10;12(1):e0169421. doi: 10.1371/journal.pone.0169421 (PMC5224873; doi:10.1371/journal.pone.0169421)
Supplement: S1 Dataset — (ZIP) [file pone.0169421.s001.zip › partial plantar pressure data sent to PLOS-remove name and data/01. Part of the 64 unilateral ACLD subjects/jog/04/04 - run_5' - Dyna.txt]

Scanning speed; for the left foot: 500.00 Hertz, for the right foot: 500.00 Hertz
Left foot data
Left rectangle position
Rectangle bottom
5
Rectangle left
19
Rectangle width
21
Rectangle height
38
Frame 0 (0.00 ms)
0	0	0	0	0	0	0	0	0	0	0	0	0	0	0	0	0	0	0	0	0
0	0	0	0	0	0	0	0	0	0	0	0	0	0	0	0	0	0	0	0	0
0	0	0	0	0	0	0	0	0	0	0	0	0	0	0	0	0	0	0	0	0
0	0	0	0	0	0	0	0	0	0	0	0.3	0.3	0	0	0	0	0	0	0	0
0	0	0	0	0	0	0	0	0	0	0	0	0	0	0	0	0	0	0	0	0
0	0	0	0	0	0	0	0	0	0	0	0	0	0	0	0	0	0	0	0	0
0	0	0	0	0	0	0	0	0	0	0	0	0	0	0	0	0	0	0	0	0
0	0	0	0	0	0	0	0	0	0	0	0	0	0	0	0	0	0	0	0	0
0	0	0	0	0	0	0	0	0	0	0	0	0	0	0	0	0	0	0	0	0
0	0	0	0	0	0	0	0	0	0	0	0	0	0	0	0	0	0	0	0	0
0	0	0	0	0	0	0	0	0	0	0	0	0	0	0	0	0	0	0	0	0
0	0	0	0	0	0	0	0	0	0	0	0	0	0	0	0	0	0	0	0	0
0	0	0	0	0	0	0	0	0	0	0	0	0	0	0	0	0	0	0	0	0
0	0	0	0	0	0	0	0	0	0	0	0	0	0	0	0	0	0	0	0	0
0	0	0	0	0	0	0	0	0	0	0	0	0	0	0	0	0	0	0	0	0
0	0	0	0	0	0	0	0	0	0	0	0	0	0	0	0	0	0	0	0	0
0	0	0	0	0	0	0	0	0	0	0	0	0	0	0	0	0	0	0	0	0
0	0	0	0	0	0	0	0	0	0	0	0	0	0	0	0	0	0	0	0	0
0	0	0	0	0	0	0	0	0	0	0	0	0	0	0	0	0	0	0	0	0
0	0	0	0	0	0	0	0	0	0	0	0	0	0	0	0	0	0	0	0	0
0	0	0	0	0	0	0	0	0	0	0	0	0	0	0	0	0	0	0	0	0
0	0	0	0	0	0	0	0	0	0	0	0	0	0	0	0	0	0	0	0	0
0	0	0	0	0	0	0	0	0	0	0	0	0	0	0	0	0	0	0	0	0
0	0	0	0	0	0	0	0	0	0	0	0	0	0	0	0	0	0	0	0	0
0	0	0	0	0	0	0	0	0	0	0	0	0	0	0	0	0	0	0	0	0
0	0	0	0	0	0	0	0	0	0	0	0	0	0	0	0	0	0	0	0	0
0	0	0	0	0	0	0	0	0	0	0	0	0	0	0	0	0	0	0	0	0
0	0	0	0	0	0	0	0	0	0	0	0	0	0	0	0	0	0	0	0	0
0	0	0	0	0	0	0	0	0	0	0	0	0	0	0	0	0	0	0	0	0
0	0	0	0	0	0	0	0	0	0	0	0	0	0	0	0	0	0	0	0	0
0	0	0	0	0	0	0	0	0	0	0	0	0	0	0	0	0	0	0	0	0
0	0	0	0	0	0	0	0	0	0	0	0	0	0	0	0	0	0	0	0	0
0	0	0	0	0	0	0	0	0	0	0	0	0	0	0	0	0	0	0	0	0
0	0	0	0	0	0	0	0	0	0	0	0	0	0	0	0	0	0	0	0	0
0	0	0	0	0	0	0	0	0	0	0	0	0	0	0	0	0	0	0	0	0
0	0	0	0	0	0	0	0	0	0	0	0	0	0	0	0	0	0	0	0	0
0	0	0	0	0	0	0	0	0	0	0	0	0	0	0	0	0	0	0	0	0
0	0	0	0	0	0	0	0	0	0	0	0	0	0	0	0	0	0	0	0	0
Frame 1 (2.00 ms)
0	0	0	0	0	0	0	0	0	0	0	0	0	0	0	0	0	0	0	0	0
0	0	0	0	0	0	0	0	0	0	0.3	0.3	0.3	0.3	0.3	0	0	0	0	0	0
0	0	0	0	0	0	0	0	0	0	0	0.3	0.3	0.3	0	0	0	0	0	0	0
0	0	0	0	0	0	0	0	0	0	0	0.7	0.7	0	0	0	0	0	0	0	0
0	0	0	0	0	0	0	0	0	0	0.3	0.3	0	0	0	0	0	0	0	0	0
0	0	0	0	0	0	0	0	0	0	0	0	0	0	0	0	0	0	0	0	0
0	0	0	0	0	0	0	0	0	0	0	0	0	0	0	0	0	0	0	0	0
0	0	0	0	0	0	0	0	0	0	0	0	0	0	0	0	0	0	0	0	0
0	0	0	0	0	0	0	0	0	0	0	0	0	0	0	0	0	0	0	0	0
0	0	0	0	0	0	0	0	0	0	0	0	0	0	0	0	0	0	0	0	0
0	0	0	0	0	0	0	0	0	0	0	0	0	0	0	0	0	0	0	0	0
0	0	0	0	0	0	0	0	0	0	0	0	0	0	0	0	0	0	0	0	0
0	0	0	0	0	0	0	0	0	0	0	0	0	0	0	0	0	0	0	0	0
0	0	0	0	0	0	0	0	0	0	0	0	0	0	0	0	0	0	0	0	0
0	0	0	0	0	0	0	0	0	0	0	0	0	0	0	0	0	0	0	0	0
0	0	0	0	0	0	0	0	0	0	0	0	0	0	0	0	0	0	0	0	0
0	0	0	0	0	0	0	0	0	0	0	0	0	0	0	0	0	0	0	0	0
0	0	0	0	0	0	0	0	0	0	0	0	0	0	0	0	0	0	0	0	0
0	0	0	0	0	0	0	0	0	0	0	0	0	0	0	0	0	0	0	0	0
0	0	0	0	0	0	0	0	0	0	0	0	0	0	0	0	0	0	0	0	0
0	0	0	0	0	0	0	0	0	0	0	0	0	0	0	0	0	0	0	0	0
0	0	0	0	0	0	0	0	0	0	0	0	0	0	0	0	0	0	0	0	0
0	0	0	0	0	0	0	0	0	0	0	0	0	0	0	0	0	0	0	0	0
0	0	0	0	0	0	0	0	0	0	0	0	0	0	0	0	0	0	0	0	0
0	0	0	0	0	0	0	0	0	0	0	0	0	0	0	0	0	0	0	0	0
0	0	0	0	0	0	0	0	0	0	0	0	0	0	0	0	0	0	0	0	0
0	0	0	0	0	0	0	0	0	0	0	0	0	0	0	0	0	0	0	0	0
0	0	0	0	0	0	0	0	0	0	0	0	0	0	0	0	0	0	0	0	0
0	0	0	0	0	0	0	0	0	0	0	0	0	0	0	0	0	0	0	0	0
0	0	0	0	0	0	0	0	0	0	0	0	0	0	0	0	0	0	0	0	0
0	0	0	0	0	0	0	0	0	0	0	0	0	0	0	0	0	0	0	0	0
0	0	0	0	0	0	0	0	0	0	0	0	0	0	0	0	0	0	0	0	0
0	0	0	0	0	0	0	0	0	0	0	0	0	0	0	0	0	0	0	0	0
0	0	0	0	0	0	0	0	0	0	0	0	0	0	0	0	0	0	0	0	0
0	0	0	0	0	0	0	0	0	0	0	0	0	0	0	0	0	0	0	0	0
0	0	0	0	0	0	0	0	0	0	0	0	0	0	0	0	0	0	0	0	0
0	0	0	0	0	0	0	0	0	0	0	0	0	0	0	0	0	0	0	0	0
0	0	0	0	0	0	0	0	0	0	0	0	0	0	0	0	0	0	0	0	0
Frame 2 (4.00 ms)
0	0	0	0	0	0	0	0	0	0	0	0	0	0	0	0	0	0	0	0	0
0	0	0	0	0	0	0	0	0	0	0.3	0.7	0.7	0.7	0.7	0	0	0	0	0	0
0	0	0	0	0	0	0	0	0	0.3	0.7	1	1	1	0.7	0	0	0	0	0	0
0	0	0	0	0	0	0	0	0	0.7	0.7	1.6	1.3	0.7	0.3	0	0	0	0	0	0
0	0	0	0	0	0	0	0	0	0.3	0.7	1	1	0.3	0.3	0	0	0	0	0	0
0	0	0	0	0	0	0	0	0	0	0.3	0.3	0.3	0	0	0	0	0	0	0	0
0	0	0	0	0	0	0	0	0	0	0	0	0	0	0	0	0	0	0	0	0
0	0	0	0	0	0	0	0	0	0	0	0	0	0	0	0	0	0	0	0	0
0	0	0	0	0	0	0	0	0	0	0	0	0	0	0	0	0	0	0	0	0
0	0	0	0	0	0	0	0	0	0	0	0	0	0	0	0	0	0	0	0	0
0	0	0	0	0	0	0	0	0	0	0	0	0	0	0	0	0	0	0	0	0
0	0	0	0	0	0	0	0	0	0	0	0	0	0	0	0	0	0	0	0	0
0	0	0	0	0	0	0	0	0	0	0	0	0	0	0	0	0	0	0	0	0
0	0	0	0	0	0	0	0	0	0	0	0	0	0	0	0	0	0	0	0	0
0	0	0	0	0	0	0	0	0	0	0	0	0	0	0	0	0	0	0	0	0
0	0	0	0	0	0	0	0	0	0	0	0	0	0	0	0	0	0	0	0	0
0	0	0	0	0	0	0	0	0	0	0	0	0	0	0	0	0	0	0	0	0
0	0	0	0	0	0	0	0	0	0	0	0	0	0	0	0	0	0	0	0	0
0	0	0	0	0	0	0	0	0	0	0	0	0	0	0	0	0	0	0	0	0
0	0	0	0	0	0	0	0	0	0	0	0	0	0	0	0	0	0	0	0	0
0	0	0	0	0	0	0	0	0	0	0	0	0	0	0	0	0	0	0	0	0
0	0	0	0	0	0	0	0	0	0	0	0	0	0	0	0	0	0	0	0	0
0	0	0	0	0	0	0	0	0	0	0	0	0	0	0	0	0	0	0	0	0
0	0	0	0	0	0	0	0	0	0	0	0	0	0	0	0	0	0	0	0	0
0	0	0	0	0	0	0	0	0	0	0	0	0	0	0	0	0	0	0	0	0
0	0	0	0	0	0	0	0	0	0	0	0	0	0	0	0	0	0	0	0	0
0	0	0	0	0	0	0	0	0	0	0	0	0	0	0	0	0	0	0	0	0
0	0	0	0	0	0	0	0	0	0	0	0	0	0	0	0	0	0	0	0	0
0	0	0	0	0	0	0	0	0	0	0	0	0	0	0	0	0	0	0	0	0
0	0	0	0	0	0	0	0	0	0	0	0	0	0	0	0	0	0	0	0	0
0	0	0	0	0	0	0	0	0	0	0	0	0	0	0	0	0	0	0	0	0
0	0	0	0	0	0	0	0	0	0	0	0	0	0	0	0	0	0	0	0	0
0	0	0	0	0	0	0	0	0	0	0	0	0	0	0	0	0	0	0	0	0
0	0	0	0	0	0	0	0	0	0	0	0	0	0	0	0	0	0	0	0	0
0	0	0	0	0	0	0	0	0	0	0	0	0	0	0	0	0	0	0	0	0
0	0	0	0	0	0	0	0	0	0	0	0	0	0	0	0	0	0	0	0	0
0	0	0	0	0	0	0	0	0	0	0	0	0	0	0	0	0	0	0	0	0
0	0	0	0	0	0	0	0	0	0	0	0	0	0	0	0	0	0	0	0	0
Frame 3 (6.00 ms)
0	0	0	0	0	0	0	0	0	0	0.3	0.3	0.3	0.3	0.3	0	0	0	0	0	0
0	0	0	0	0	0	0	0	0	0.7	1.6	2.3	2.6	2.6	1.6	0.7	0	0	0	0	0
0	0	0	0	0	0	0	0	0.7	2.6	3.6	4.9	4.6	4.3	3	1	0	0	0	0	0
0	0	0	0	0	0	0	0	1	4	4.9	7.6	6.6	5.3	2.6	1	0	0	0	0	0
0	0	0	0	0	0	0	0	1	2.6	4.3	5.6	4.9	3.6	2	1	0	0	0	0	0
0	0	0	0	0	0	0	0	0.3	1	1.6	2	2.6	1.6	0.7	0.3	0	0	0	0	0
0	0	0	0	0	0	0	0	0	0.3	0.3	0.7	0.7	0.3	0	0	0	0	0	0	0
0	0	0	0	0	0	0	0	0	0	0	0	0	0	0	0	0	0	0	0	0
0	0	0	0	0	0	0	0	0	0	0	0	0	0	0	0	0	0	0	0	0
0	0	0	0	0	0	0	0	0	0	0	0	0	0	0	0	0	0	0	0	0
0	0	0	0	0	0	0	0	0	0	0	0	0	0	0	0	0	0	0	0	0
0	0	0	0	0	0	0	0	0	0	0	0	0	0	0	0	0	0	0	0	0
0	0	0	0	0	0	0	0	0	0	0	0	0	0	0	0	0	0	0	0	0
0	0	0	0	0	0	0	0	0	0	0	0	0	0	0	0	0	0	0	0	0
0	0	0	0	0	0	0	0	0	0	0	0	0	0	0	0	0	0	0	0	0
0	0	0	0	0	0	0	0	0	0	0	0	0	0	0	0	0	0	0	0	0
0	0	0	0	0	0	0	0	0	0	0	0	0	0	0	0	0	0	0	0	0
0	0	0	0	0	0	0	0	0	0	0	0	0	0	0	0	0	0	0	0	0
0	0	0	0	0	0	0	0	0	0	0	0	0	0	0	0	0	0	0	0	0
0	0	0	0	0	0	0	0	0	0	0	0	0	0	0	0	0	0	0	0	0
0	0	0	0	0	0	0	0	0	0	0	0	0	0	0	0	0	0	0	0	0
0	0	0	0	0	0	0	0	0	0	0	0	0	0	0	0	0	0	0	0	0
0	0	0	0	0	0	0	0	0	0	0	0	0	0	0	0	0	0	0	0	0
0	0	0	0	0	0	0	0	0	0	0	0	0	0	0	0	0	0	0	0	0
0	0	0	0	0	0	0	0	0	0	0	0	0	0	0	0	0	0	0	0	0
0	0	0	0	0	0	0	0	0	0	0	0	0	0	0	0	0	0	0	0	0
0	0	0	0	0	0	0	0	0	0	0	0	0	0	0	0	0	0	0	0	0
0	0	0	0	0	0	0	0	0	0	0	0	0	0	0	0	0	0	0	0	0
0	0	0	0	0	0	0	0	0	0	0	0	0	0	0	0	0	0	0	0	0
0	0	0	0	0	0	0	0	0	0	0	0	0	0	0	0	0	0	0	0	0
0	0	0	0	0	0	0	0	0	0	0	0	0	0	0	0	0	0	0	0	0
0	0	0	0	0	0	0	0	0	0	0	0	0	0	0	0	0	0	0	0	0
0	0	0	0	0	0	0	0	0	0	0	0	0	0	0	0	0	0	0	0	0
0	0	0	0	0	0	0	0	0	0	0	0	0	0	0	0	0	0	0	0	0
0	0	0	0	0	0	0	0	0	0	0	0	0	0	0	0	0	0	0	0	0
0	0	0	0	0	0	0	0	0	0	0	0	0	0	0	0	0	0	0	0	0
0	0	0	0	0	0	0	0	0	0	0	0	0	0	0	0	0	0	0	0	0
0	0	0	0	0	0	0	0	0	0	0	0	0	0	0	0	0	0	0	0	0
Frame 4 (8.00 ms)
0	0	0	0	0	0	0	0	0	0	0.7	1	1.3	1.3	1	0.3	0	0	0	0	0
0	0	0	0	0	0	0	0	0.3	2	4.9	6.9	7.9	7.6	5.6	2.3	0.3	0	0	0	0
0	0	0	0	0	0	0	0	2	9.9	16.2	17.8	15.5	14.5	10.6	5.9	1.6	0	0	0	0
0	0	0	0	0	0	0	0.7	5.3	16.8	21.1	24.4	22.4	20.1	12.2	6.6	2	0.3	0	0	0
0	0	0	0	0	0	0	1	4.9	11.5	16.2	19.1	18.8	15.2	9.6	5.9	1.6	0	0	0	0
0	0	0	0	0	0	0	0.7	2.6	5.3	8.9	8.9	10.2	8.6	5.3	2.3	0.3	0	0	0	0
0	0	0	0	0	0	0	0.3	0.7	1.6	2.6	3	3	2.3	1.3	0.3	0	0	0	0	0
0	0	0	0	0	0	0	0	0	0.3	0.3	0.3	0.3	0.3	0	0	0	0	0	0	0
0	0	0	0	0	0	0	0	0	0	0	0	0	0	0	0	0	0	0	0	0
0	0	0	0	0	0	0	0	0	0	0	0	0	0	0	0	0	0	0	0	0
0	0	0	0	0	0	0	0	0	0	0	0	0	0	0	0	0	0	0	0	0
0	0	0	0	0	0	0	0	0	0	0	0	0	0	0	0	0	0	0	0	0
0	0	0	0	0	0	0	0	0	0	0	0	0	0	0	0	0	0	0	0	0
0	0	0	0	0	0	0	0	0	0	0	0	0	0	0	0	0	0	0	0	0
0	0	0	0	0	0	0	0	0	0	0	0	0	0	0	0	0	0	0	0	0
0	0	0	0	0	0	0	0	0	0	0	0	0	0	0	0	0	0	0	0	0
0	0	0	0	0	0	0	0	0	0	0	0	0	0	0	0	0	0	0	0	0
0	0	0	0	0	0	0	0	0	0	0	0	0	0	0	0	0	0	0	0	0
0	0	0	0	0	0	0	0	0	0	0	0	0	0	0	0	0	0	0	0	0
0	0	0	0	0	0	0	0	0	0	0	0	0	0	0	0	0	0	0	0	0
0	0	0	0	0	0	0	0	0	0	0	0	0	0	0	0	0	0	0	0	0
0	0	0	0	0	0	0	0	0	0	0	0	0	0	0	0	0	0	0	0	0
0	0	0	0	0	0	0	0	0	0	0	0	0	0	0	0	0	0	0	0	0
0	0	0	0	0	0	0	0	0	0	0	0	0	0	0	0	0	0	0	0	0
0	0	0	0	0	0	0	0	0	0	0	0	0	0	0	0	0	0	0	0	0
0	0	0	0	0	0	0	0	0	0	0	0	0	0	0	0	0	0	0	0	0
0	0	0	0	0	0	0	0	0	0	0	0	0	0	0	0	0	0	0	0	0
0	0	0	0	0	0	0	0	0	0	0	0	0	0	0	0	0	0	0	0	0
0	0	0	0	0	0	0	0	0	0	0	0	0	0	0	0	0	0	0	0	0
0	0	0	0	0	0	0	0	0	0	0	0	0	0	0	0	0	0	0	0	0
0	0	0	0	0	0	0	0	0	0	0	0	0	0	0	0	0	0	0	0	0
0	0	0	0	0	0	0	0	0	0	0	0	0	0	0	0	0	0	0	0	0
0	0	0	0	0	0	0	0	0	0	0	0	0	0	0	0	0	0	0	0	0
0	0	0	0	0	0	0	0	0	0	0	0	0	0	0	0	0	0	0	0	0
0	0	0	0	0	0	0	0	0	0	0	0	0	0	0	0	0	0	0	0	0
0	0	0	0	0	0	0	0	0	0	0	0	0	0	0	0	0	0	0	0	0
0	0	0	0	0	0	0	0	0	0	0	0	0	0	0	0	0	0	0	0	0
0	0	0	0	0	0	0	0	0	0	0	0	0	0	0	0	0	0	0	0	0
Frame 5 (10.00 ms)
0	0	0	0	0	0	0	0	0	0	0.7	1.3	2	2	1.6	0.3	0	0	0	0	0
0	0	0	0	0	0	0	0	0.3	3.3	8.6	12.2	13.2	13.5	10.9	4.6	1	0	0	0	0
0	0	0	0	0	0	0	0.3	4.3	19.1	35	37.9	32	30.4	23.8	15.2	5.6	0.7	0	0	0
0	0	0	0	0	0	0	1.6	12.9	36.6	46.9	48.8	46.2	43.9	29.7	18.8	8.6	1.3	0	0	0
0	0	0	0	0	0	0.3	3	13.9	27.7	37	41.2	41.2	35.6	24.7	18.8	6.9	1	0	0	0
0	0	0	0	0	0	0.3	2.6	8.9	14.8	22.8	21.1	22.8	23.1	17.2	10.2	2.6	0.3	0	0	0
0	0	0	0	0	0	0	1.3	3.3	5.6	8.6	9.9	8.9	8.6	5.9	2.3	0.3	0	0	0	0
0	0	0	0	0	0	0	0.3	0.3	1	1.6	2	2	1.3	0.7	0.3	0	0	0	0	0
0	0	0	0	0	0	0	0	0	0	0	0	0	0	0	0	0	0	0	0	0
0	0	0	0	0	0	0	0	0	0	0	0	0	0	0	0	0	0	0	0	0
0	0	0	0	0	0	0	0	0	0	0	0	0	0	0	0	0	0	0	0	0
0	0	0	0	0	0	0	0	0	0	0	0	0	0	0	0	0	0	0	0	0
0	0	0	0	0	0	0	0	0	0	0	0	0	0	0	0	0	0	0	0	0
0	0	0	0	0	0	0	0	0	0	0	0	0	0	0	0	0	0	0	0	0
0	0	0	0	0	0	0	0	0	0	0	0	0	0	0	0	0	0	0	0	0
0	0	0	0	0	0	0	0	0	0	0	0	0	0	0	0	0	0	0	0	0
0	0	0	0	0	0	0	0	0	0	0	0	0	0	0	0	0	0	0	0	0
0	0	0	0	0	0	0	0	0	0	0	0	0	0	0	0	0	0	0	0	0
0	0	0	0	0	0	0	0	0	0	0	0	0	0	0	0	0	0	0	0	0
0	0	0	0	0	0	0	0	0	0	0	0	0	0	0	0	0	0	0	0	0
0	0	0	0	0	0	0	0	0	0	0	0	0	0	0	0	0	0	0	0	0
0	0	0	0	0	0	0	0	0	0	0	0	0	0	0	0	0	0	0	0	0
0	0	0	0	0	0	0	0	0	0	0	0	0	0	0	0	0	0	0	0	0
0	0	0	0	0	0	0	0	0	0	0	0	0	0	0	0	0	0	0	0	0
0	0	0	0	0	0	0	0	0	0	0	0	0	0	0	0	0	0	0	0	0
0	0	0	0	0	0	0	0	0	0	0	0	0	0	0	0	0	0	0	0	0
0	0	0	0	0	0	0	0	0	0	0	0	0	0	0	0	0	0	0	0	0
0	0	0	0	0	0	0	0	0	0	0	0	0	0	0	0	0	0	0	0	0
0	0	0	0	0	0	0	0	0	0	0	0	0	0	0	0	0	0	0	0	0
0	0	0	0	0	0	0	0	0	0	0	0	0	0	0	0	0	0	0	0	0
0	0	0	0	0	0	0	0	0	0	0	0	0	0	0	0	0	0	0	0	0
0	0	0	0	0	0	0	0	0	0	0	0	0	0	0	0	0	0	0	0	0
0	0	0	0	0	0	0	0	0	0	0	0	0	0	0	0	0	0	0	0	0
0	0	0	0	0	0	0	0	0	0	0	0	0	0	0	0	0	0	0	0	0
0	0	0	0	0	0	0	0	0	0	0	0	0	0	0	0	0	0	0	0	0
0	0	0	0	0	0	0	0	0	0	0	0	0	0	0	0	0	0	0	0	0
0	0	0	0	0	0	0	0	0	0	0	0	0	0	0	0	0	0	0	0	0
0	0	0	0	0	0	0	0	0	0	0	0	0	0	0	0	0	0	0	0	0
Frame 6 (12.00 ms)
0	0	0	0	0	0	0	0	0	0	0.3	1	1.6	2	1.6	0.3	0	0	0	0	0
0	0	0	0	0	0	0	0	0.3	3	7.9	12.9	13.5	15.2	12.9	5.9	1.6	0.3	0	0	0
0	0	0	0	0	0	0	0.3	4.6	21.1	40.3	49.2	42.6	40.9	33.7	22.8	10.2	1.6	0	0	0
0	0	0	0	0	0	0	2	16.8	48.8	61.7	64.7	62	59.1	44.2	29.7	17.5	3.3	0	0	0
0	0	0	0	0	0	0.3	4.3	21.1	41.6	53.8	58.1	57.4	51.1	37.9	30.4	14.8	2.6	0	0	0
0	0	0	0	0	0	0.7	5.3	15.5	24.7	36	33.3	34	36	28.7	21.4	7.6	1	0	0	0
0	0	0	0	0	0	0.3	3.3	7.3	10.6	14.5	16.8	15.5	17.2	13.5	7.3	1.6	0	0	0	0
0	0	0	0	0	0	0	1	1.6	3	4.3	4.6	4.6	4.3	2.6	1	0	0	0	0	0
0	0	0	0	0	0	0	0	0	0.3	0.7	0.3	0.7	0.3	0	0	0	0	0	0	0
0	0	0	0	0	0	0	0	0	0	0	0	0	0	0	0	0	0	0	0	0
0	0	0	0	0	0	0	0	0	0	0	0	0	0	0	0	0	0	0	0	0
0	0	0	0	0	0	0	0	0	0	0	0	0	0	0	0	0	0	0	0	0
0	0	0	0	0	0	0	0	0	0	0	0	0	0	0	0	0	0	0	0	0
0	0	0	0	0	0	0	0	0	0	0	0	0	0	0	0	0	0	0	0	0
0	0	0	0	0	0	0	0	0	0	0	0	0	0	0	0	0	0	0	0	0
0	0	0	0	0	0	0	0	0	0	0	0	0	0	0	0	0	0	0	0	0
0	0	0	0	0	0	0	0	0	0	0	0	0	0	0	0	0	0	0	0	0
0	0	0	0	0	0	0	0	0	0	0	0	0	0	0	0	0	0	0	0	0
0	0	0	0	0	0	0	0	0	0	0	0	0	0	0	0	0	0	0	0	0
0	0	0	0	0	0	0	0	0	0	0	0	0	0	0	0	0	0	0	0	0
0	0	0	0	0	0	0	0	0	0	0	0	0	0	0	0	0	0	0	0	0
0	0	0	0	0	0	0	0	0	0	0	0	0	0	0	0	0	0	0	0	0
0	0	0	0	0	0	0	0	0	0	0	0	0	0	0	0	0	0	0	0	0
0	0	0	0	0	0	0	0	0	0	0	0	0	0	0	0	0	0	0	0	0
0	0	0	0	0	0	0	0	0	0	0	0	0	0	0	0	0	0	0	0	0
0	0	0	0	0	0	0	0	0	0	0	0	0	0	0	0	0	0	0	0	0
0	0	0	0	0	0	0	0	0	0	0	0	0	0	0	0	0	0	0	0	0
0	0	0	0	0	0	0	0	0	0	0	0	0	0	0	0	0	0	0	0	0
0	0	0	0	0	0	0	0	0	0	0	0	0	0	0	0	0	0	0	0	0
0	0	0	0	0	0	0	0	0	0	0	0	0	0	0	0	0	0	0	0	0
0	0	0	0	0	0	0	0	0	0	0	0	0	0	0	0	0	0	0	0	0
0	0	0	0	0	0	0	0	0	0	0	0	0	0	0	0	0	0	0	0	0
0	0	0	0	0	0	0	0	0	0	0	0	0	0	0	0	0	0	0	0	0
0	0	0	0	0	0	0	0	0	0	0	0	0	0	0	0	0	0	0	0	0
0	0	0	0	0	0	0	0	0	0	0	0	0	0	0	0	0	0	0	0	0
0	0	0	0	0	0	0	0	0	0	0	0	0	0	0	0	0	0	0	0	0
0	0	0	0	0	0	0	0	0	0	0	0	0	0	0	0	0	0	0	0	0
0	0	0	0	0	0	0	0	0	0	0	0	0	0	0	0	0	0	0	0	0
Frame 7 (14.00 ms)
0	0	0	0	0	0	0	0	0	0	0	0.3	0.7	1.3	1	0.3	0	0	0	0	0
0	0	0	0	0	0	0	0	0.3	1.6	5.6	9.9	10.6	12.5	11.2	5.9	2	0.3	0	0	0
0	0	0	0	0	0	0	0	3.3	16.8	33.7	48.2	43.9	42.6	36.3	25.1	11.9	2	0	0	0
0	0	0	0	0	0	0	1.3	14.2	48.8	61.7	66	64.3	61.4	48.8	34	22.1	5.3	0.3	0	0
0	0	0	0	0	0	0.3	4.3	21.8	46.2	59.7	62.7	62	55.8	42.6	35.6	20.1	5.3	0.7	0	0
0	0	0	0	0	0	0.7	5.9	18.1	30.4	42.6	38.6	38.6	41.9	34.3	27.7	12.2	2.3	0	0	0
0	0	0	0	0	0	0.7	4.9	9.9	13.9	17.8	21.1	19.1	22.4	19.5	12.9	4	0.3	0	0	0
0	0	0	0	0	0	0.3	2	3.3	5.6	7.6	7.6	7.9	8.2	5.3	2.3	0.3	0	0	0	0
0	0	0	0	0	0	0	0.3	0.3	0.7	1.3	1	1.3	1	0.7	0	0	0	0	0	0
0	0	0	0	0	0	0	0	0	0	0	0	0	0	0	0	0	0	0	0	0
0	0	0	0	0	0	0	0	0	0	0	0	0	0	0	0	0	0	0	0	0
0	0	0	0	0	0	0	0	0	0	0	0	0	0	0	0	0	0	0	0	0
0	0	0	0	0	0	0	0	0	0	0	0	0	0	0	0	0	0	0	0	0
0	0	0	0	0	0	0.3	0	0	0	0	0	0	0	0	0	0	0	0	0	0
0	0	0	0	0	0	0	0	0	0	0	0	0	0	0	0	0	0	0	0	0
0	0	0	0	0	0	0	0	0	0	0	0	0	0	0	0	0	0	0	0	0
0	0	0	0	0	0	0	0	0	0	0	0	0	0	0	0	0	0	0	0	0
0	0	0	0	0	0	0	0	0	0	0	0	0	0	0	0	0	0	0	0	0
0	0	0	0	0	0	0	0	0	0	0	0	0	0	0	0	0	0	0	0	0
0	0	0	0.3	0.3	0.3	0.3	0	0	0	0	0	0	0	0	0	0	0	0	0	0
0	0	0	0.3	0.3	0.3	0	0	0	0	0	0	0	0	0	0	0	0	0	0	0
0	0	0	0.3	0.7	0.3	0.3	0	0	0	0	0	0	0	0	0	0	0	0	0	0
0	0	0.3	0.3	0.3	0.3	0.3	0	0	0	0	0	0	0	0	0	0	0	0	0	0
0	0	0	0	0	0	0	0	0	0	0	0	0	0	0	0	0	0	0	0	0
0	0	0	0	0	0	0	0	0	0	0	0	0	0	0	0	0	0	0	0	0
0	0	0	0	0	0	0	0	0	0	0	0	0	0	0	0	0	0	0	0	0
0	0	0	0	0	0	0	0	0	0	0	0	0	0	0	0	0	0	0	0	0
0	0	0	0	0	0	0	0	0	0	0	0	0	0	0	0	0	0	0	0	0
0	0	0	0	0	0	0	0	0	0	0	0	0	0	0	0	0	0	0	0	0
0	0	0	0	0	0	0	0	0	0	0	0	0	0	0	0	0	0	0	0	0
0	0	0	0	0	0	0	0	0	0	0	0	0	0	0	0	0	0	0	0	0
0	0	0	0	0	0	0	0	0	0	0	0	0	0	0	0	0	0	0	0	0
0	0	0	0	0	0	0	0	0	0	0	0	0	0	0	0	0	0	0	0	0
0	0	0	0	0	0	0	0	0	0	0	0	0	0	0	0	0	0	0	0	0
0	0	0	0	0	0	0	0	0	0	0	0	0	0	0	0	0	0	0	0	0
0	0	0	0	0	0	0	0	0	0	0	0	0	0	0	0	0	0	0	0	0
0	0	0	0	0	0	0	0	0	0	0	0	0	0	0	0	0	0	0	0	0
0	0	0	0	0	0	0	0	0	0	0	0	0	0	0	0	0	0	0	0	0
Frame 8 (16.00 ms)
0	0	0	0	0	0	0	0	0	0	0	0	0.3	0.7	0.7	0.3	0	0	0	0	0
0	0	0	0	0	0	0	0	0	1	3	6.3	7.9	10.2	8.9	5.3	2	0.3	0	0	0
0	0	0	0	0	0	0	0	2	10.9	22.4	36.3	40.3	41.2	34.6	24.4	12.2	2.3	0	0	0
0	0	0	0	0	0	0	0.7	9.6	40.3	57.4	63.3	63.7	61	48.2	34.3	23.8	6.6	0.7	0	0
0	0	0	0	0	0	0	2.6	16.5	43.9	59.7	62.7	62	56.1	43.2	37	21.8	7.3	1	0	0
0	0	0	0	0	0	0.7	5.3	17.8	31	43.6	39.6	39.3	43.2	36.3	30.4	15.2	3.3	0.3	0	0
0	0	0	0	0	0	0.7	5.3	10.9	15.5	19.1	22.8	20.8	25.4	22.4	15.8	5.9	1	0	0	0
0	0	0	0	0	0	0.7	3	4.6	6.9	8.9	8.9	9.9	12.9	9.2	4	1	0	0	0	0
0	0	0	0	0	0	0	0.7	1	1.3	2	2	2	2	1.3	0.3	0	0	0	0	0
0	0	0	0	0	0	0	0	0	0	0	0.3	0	0	0	0	0	0	0	0	0
0	0	0	0	0	0	0	0	0	0	0	0	0	0	0	0	0	0	0	0	0
0	0	0	0	0	0	0	0	0	0	0	0	0	0	0	0	0	0	0	0	0
0	0	0	0	0	0	0.3	0	0	0	0	0	0	0	0	0	0	0	0	0	0
0	0	0	0	0	0	0.7	0	0	0	0	0	0	0	0	0	0	0	0	0	0
0	0	0	0	0	0	0.3	0	0	0	0	0	0	0	0	0	0	0	0	0	0
0	0	0	0	0.3	0.3	0.3	0.3	0	0	0	0	0	0	0	0	0	0	0	0	0
0	0	0	0	0.3	0	0	0	0	0	0	0	0	0	0	0	0	0	0	0	0
0	0	0	0	0.3	0.3	0.3	0	0	0	0	0	0	0	0	0	0	0	0	0	0
0	0	0	0.3	0.7	0.3	0	0	0	0	0	0	0	0	0	0	0	0	0	0	0
0	0	0.3	0.7	1	0.7	0.3	0	0	0	0	0	0	0	0	0	0	0	0	0	0
0	0	0.3	1.3	1.3	1	0.7	0	0	0	0	0	0	0	0	0	0	0	0	0	0
0	0	1	2.3	3	1.6	1	0.3	0	0	0	0	0	0	0	0	0	0	0	0	0
0	0	1	2	2	1.3	1	0.3	0	0	0	0	0	0	0	0	0	0	0	0	0
0	0	0.3	0.7	0.7	0.7	0.7	0.3	0.3	0.3	0	0	0	0	0	0	0	0	0	0	0
0	0	0	0	0	0	0.3	0.3	0.3	0	0	0	0	0	0	0	0	0	0	0	0
0	0	0	0	0	0	0	0.3	0	0	0	0	0	0	0	0	0	0	0	0	0
0	0	0	0	0	0	0	0	0	0	0	0	0	0	0	0	0	0	0	0	0
0	0	0	0	0	0	0	0	0	0	0	0	0	0	0	0	0	0	0	0	0
0	0	0	0	0	0	0	0	0	0	0	0	0	0	0	0	0	0	0	0	0
0	0	0	0	0	0	0	0	0	0	0	0	0	0	0	0	0	0	0	0	0
0	0	0	0	0	0	0	0	0	0	0	0	0	0	0	0	0	0	0	0	0
0	0	0	0	0	0	0	0	0	0	0	0	0	0	0	0	0	0	0	0	0
0	0	0	0	0	0	0	0	0	0	0	0	0	0	0	0	0	0	0	0	0
0	0	0	0	0	0	0	0	0	0	0	0	0	0	0	0	0	0	0	0	0
0	0	0	0	0	0	0	0	0	0	0	0	0	0	0	0	0	0	0	0	0
0	0	0	0	0	0	0	0	0	0	0	0	0	0	0	0	0	0	0	0	0
0	0	0	0	0	0	0	0	0	0	0	0	0	0	0	0	0	0	0	0	0
0	0	0	0	0	0	0	0	0	0	0	0	0	0	0	0	0	0	0	0	0
Frame 9 (18.00 ms)
0	0	0	0	0	0	0	0	0	0	0	0	0.3	0.7	0.7	0.3	0	0	0	0	0
0	0	0	0	0	0	0	0	0	0.3	2	4.9	6.9	8.9	7.9	4.9	2	0.3	0	0	0
0	0	0	0	0	0	0	0	1.3	8.2	18.1	31.7	37.6	39.3	33	23.4	12.2	2.6	0	0	0
0	0	0	0	0	0	0	0.3	6.9	34	55.1	62	63	60.1	46.9	33.7	24.1	7.9	1	0	0
0	0	0	0	0	0	0	2	12.9	37.9	57.4	62.4	62	55.1	42.2	36.6	22.4	8.6	1	0	0
0	0	0	0	0	0	0.3	4.6	16.8	30	43.2	39.3	39.3	42.9	36.3	31	16.5	4	0.3	0	0
0	0	0	0	0	0	0.7	4.9	11.2	15.8	19.8	23.1	21.4	26.4	23.8	17.8	7.6	1.3	0	0	0
0	0	0	0	0	0	0.7	3.3	5.3	7.6	9.6	9.9	11.2	15.5	11.9	5.3	1.3	0	0	0	0
0	0	0	0	0	0	0	0.7	2	2.3	3.3	4.3	3	3.3	2	0.7	0	0	0	0	0
0	0	0	0	0	0	0	0.3	0.7	0.3	0.7	0.7	0.3	0	0	0	0	0	0	0	0
0	0	0	0	0	0	0	0	0	0	0	0	0	0	0	0	0	0	0	0	0
0	0	0	0	0	0	0	0	0	0	0	0	0	0	0	0	0	0	0	0	0
0	0	0	0	0	0.3	1	0.7	0	0	0	0	0	0	0	0	0	0	0	0	0
0	0	0	0	0	0.7	1.3	0.7	0	0	0	0	0	0	0	0	0	0	0	0	0
0	0	0	0	0.3	0.7	1.3	0.3	0	0	0	0	0	0	0	0	0	0	0	0	0
0	0	0	0	0.7	1	1	0.7	0	0	0	0	0	0	0	0	0	0	0	0	0
0	0	0	0	0.7	0.7	0.7	0.3	0	0	0	0	0	0	0	0	0	0	0	0	0
0	0	0	0.3	0.7	0.3	0.3	0	0	0	0	0	0	0	0	0	0	0	0	0	0
0	0	0	0.7	1.3	0.7	0.3	0	0	0	0	0	0	0	0	0	0	0	0	0	0
0	0	0.3	2	2.3	1.6	1	0.3	0	0	0	0	0	0	0	0	0	0	0	0	0
0	0	1	3.3	4	2.6	1.3	0.3	0	0	0	0	0	0	0	0	0	0	0	0	0
0	0.3	3	7.9	9.2	4.9	3	1.3	0.3	0	0	0	0	0	0	0	0	0	0	0	0
0	0.7	3.6	8.2	7.6	4.9	4	2.3	1	0.7	0.3	0	0	0	0	0	0	0	0	0	0
0	0	0.7	2	2.3	2.6	3	2.3	1.6	1.3	0.7	0	0	0	0	0	0	0	0	0	0
0	0	0	0	0.3	1	1.3	1.6	1.3	0.7	0.3	0	0	0	0	0	0	0	0	0	0
0	0	0	0	0	0	0.3	0.7	0.7	0.3	0	0	0	0	0	0	0	0	0	0	0
0	0	0	0	0	0	0	0	0	0	0	0	0	0	0	0	0	0	0	0	0
0	0	0	0	0	0	0	0	0	0	0	0	0	0	0	0	0	0	0	0	0
0	0	0	0	0	0	0	0	0	0	0	0	0	0	0	0	0	0	0	0	0
0	0	0	0	0	0	0	0	0	0	0	0	0	0	0	0	0	0	0	0	0
0	0	0	0	0	0	0	0	0	0	0	0	0	0	0	0	0	0	0	0	0
0	0	0	0	0	0	0	0	0	0	0	0	0	0	0	0	0	0	0	0	0
0	0	0	0	0	0	0	0	0	0	0	0	0	0	0	0	0	0	0	0	0
0	0	0	0	0	0	0	0	0	0	0	0	0	0	0	0	0	0	0	0	0
0	0	0	0	0	0	0	0	0	0	0	0	0	0	0	0	0	0	0	0	0
0	0	0	0	0	0	0	0	0	0	0	0	0	0	0	0	0	0	0	0	0
0	0	0	0	0	0	0	0	0	0	0	0	0	0	0	0	0	0	0	0	0
0	0	0	0	0	0	0	0	0	0	0	0	0	0	0	0	0	0	0	0	0
Frame 10 (20.00 ms)
0	0	0	0	0	0	0	0	0	0	0	0	0.3	0.7	0.7	0.3	0	0	0	0	0
0	0	0	0	0	0	0	0	0	0.7	2	4.9	6.9	9.2	8.6	4.9	2	0.3	0	0	0
0	0	0	0	0	0	0	0	1.3	8.2	18.1	31.3	37.3	38.9	32.7	23.4	12.9	3	0.3	0	0
0	0	0	0	0	0	0	0.3	6.6	32.3	54.4	61.4	62.4	60.1	46.5	33.3	25.1	9.6	1.3	0	0
0	0	0	0	0	0	0	2	12.5	36.3	56.8	61.7	61	55.1	42.6	37	23.8	9.9	1.3	0	0
0	0	0	0	0	0	0.3	4.6	16.8	29.7	43.2	38.9	38.9	43.2	37	32	18.1	5.3	0.7	0	0
0	0	0	0	0	0	0.7	5.3	11.5	16.5	20.1	23.8	22.1	27.7	25.4	19.5	9.6	1.6	0	0	0
0	0	0	0	0	0	0.7	3.6	5.6	8.2	10.2	10.6	12.5	18.1	14.5	7.3	2	0.3	0	0	0
0	0	0	0	0	0	0	1	2.6	3	4.6	5.9	4.6	5.6	3.3	1	0	0	0	0	0
0	0	0	0	0	0	0	0.7	1	0.7	1.3	1	0.7	0.7	0.3	0	0	0	0	0	0
0	0	0	0	0	0	0	0.3	0.3	0	0	0	0	0	0	0	0	0	0	0	0
0	0	0	0	0	0	0.7	0.3	0	0	0	0	0	0	0	0	0	0	0	0	0
0	0	0	0	0	0.7	2.3	1.3	0.3	0	0	0	0	0	0	0	0	0	0	0	0
0	0	0	0	0.3	1.3	2.3	1	0	0	0	0	0	0	0	0	0	0	0	0	0
0	0	0	0	0.7	1.3	1.6	0.7	0	0	0	0	0	0	0	0	0	0	0	0	0
0	0	0	0.3	1	1.3	1.3	0.7	0	0	0	0	0	0	0	0	0	0	0	0	0
0	0	0	0.3	1	1	1	0.3	0	0	0	0	0	0	0	0	0	0	0	0	0
0	0	0	0.3	0.7	0.7	0.7	0.3	0	0	0	0	0	0	0	0	0	0	0	0	0
0	0	0	0.7	1.3	0.7	0.3	0	0	0	0	0	0	0	0	0	0	0	0	0	0
0	0	0.3	2	2.3	1.6	0.7	0	0	0	0	0	0	0	0	0	0	0	0	0	0
0	0.3	1.3	3.6	4	2.3	1.3	0.3	0	0	0	0	0	0	0	0	0	0	0	0	0
0	1	4.9	10.6	10.6	5.9	3.6	2	0.7	0.3	0	0	0	0	0	0	0	0	0	0	0
0	1.3	6.3	12.5	10.6	7.3	5.6	4.3	3.3	2	0.7	0	0	0	0	0	0	0	0	0	0
0	0.3	1.6	3.3	3.6	4.9	5.6	6.6	5.9	4.6	2.3	0.3	0	0	0	0	0	0	0	0	0
0	0	0	0.3	1	2	4	5.6	4.9	3	1.3	0.3	0	0	0	0	0	0	0	0	0
0	0	0	0	0	0.3	1	2.3	1.6	1	0.3	0.3	0	0	0	0	0	0	0	0	0
0	0	0	0	0	0	0	0.3	0.3	0.3	0.3	0	0	0	0	0	0	0	0	0	0
0	0	0	0	0	0	0	0	0	0	0	0	0	0	0	0	0	0	0	0	0
0	0	0	0	0	0	0	0	0	0	0	0	0	0	0	0	0	0	0	0	0
0	0	0	0	0	0	0	0	0	0	0	0	0	0	0	0	0	0	0	0	0
0	0	0	0	0	0	0	0	0	0	0	0	0	0	0	0	0	0	0	0	0
0	0	0	0	0	0	0	0	0	0	0	0	0	0	0	0	0	0	0	0	0
0	0	0	0	0	0	0	0	0	0	0	0	0	0	0	0	0	0	0	0	0
0	0	0	0	0	0	0	0	0	0	0	0	0	0	0	0	0	0	0	0	0
0	0	0	0	0	0	0	0	0	0	0	0	0	0	0	0	0	0	0	0	0
0	0	0	0	0	0	0	0	0	0	0	0	0	0	0	0	0	0	0	0	0
0	0	0	0	0	0	0	0	0	0	0	0	0	0	0	0	0	0	0	0	0
0	0	0	0	0	0	0	0	0	0	0	0	0	0	0	0	0	0	0	0	0
Frame 11 (22.00 ms)
0	0	0	0	0	0	0	0	0	0	0	0.3	0.3	1	1	0.3	0	0	0	0	0
0	0	0	0	0	0	0	0	0	1	2.6	5.9	7.6	10.9	10.6	5.9	2.3	0.3	0	0	0
0	0	0	0	0	0	0	0	2	10.6	21.4	33.7	35	39.3	34	24.7	14.5	3.6	0.3	0	0
0	0	0	0	0	0	0	0.7	8.2	37	56.4	62	61.7	60.4	47.8	34.6	26.4	11.2	1.6	0	0
0	0	0	0	0	0	0	2.3	14.2	38.9	58.1	62.4	61.4	56.8	44.2	38.6	25.1	11.5	1.6	0	0
0	0	0	0	0	0	0.7	5.3	17.5	31	44.5	40.3	39.9	44.9	38.6	34	20.5	7.6	1	0	0
0	0	0	0	0	0	1	5.9	11.9	17.5	21.4	24.7	23.1	29.7	27.4	22.1	11.5	2.6	0.3	0	0
0	0	0	0	0	0	0.7	4	5.9	8.9	11.2	11.5	13.9	21.4	17.2	9.6	3	0.3	0	0	0
0	0	0	0	0	0	0.3	1.3	3	3.6	5.9	7.3	6.9	9.6	4.6	1.6	0.3	0	0	0	0
0	0	0	0	0	0	0	1	1.6	1.3	2.3	1.6	1.3	1.3	0.3	0	0	0	0	0	0
0	0	0	0	0	0	0.3	0.7	0.3	0.3	0.3	0	0	0	0	0	0	0	0	0	0
0	0	0	0	0	0.3	1	0.7	0.3	0	0	0	0	0	0	0	0	0	0	0	0
0	0	0	0	0.3	1.3	3.3	1.6	0.3	0	0	0	0	0	0	0	0	0	0	0	0
0	0	0	0	0.7	1.6	3	1.3	0.3	0	0	0	0	0	0	0	0	0	0	0	0
0	0	0	0.3	1	1.6	2	0.7	0	0	0	0	0	0	0	0	0	0	0	0	0
0	0	0	0.3	1.3	1.6	1.6	1	0	0	0	0	0	0	0	0	0	0	0	0	0
0	0	0	0.3	1.3	1.3	1	0.3	0	0	0	0	0	0	0	0	0	0	0	0	0
0	0	0	0.3	0.7	0.7	0.7	0.3	0	0	0	0	0	0	0	0	0	0	0	0	0
0	0	0	0.7	1.3	0.7	0.3	0	0	0	0	0	0	0	0	0	0	0	0	0	0
0	0	0.3	1.6	2	1.3	0.7	0	0	0	0	0	0	0	0	0	0	0	0	0	0
0	0.7	1.6	3.3	3.3	2	1	0.3	0	0	0	0	0	0	0	0	0	0	0	0	0
0.3	1.6	5.9	9.9	9.6	5.3	3	1.6	0.7	0.3	0	0	0	0	0	0	0	0	0	0	0
0.3	2	7.3	11.9	9.6	6.9	5.6	4.6	4	2.6	1	0.3	0	0	0	0	0	0	0	0	0
0	0.3	2	3.6	4	5.6	6.9	7.9	7.9	6.9	4.3	1	0	0.3	0	0	0	0	0	0	0
0	0	0	0.3	1.3	2.6	5.6	7.6	6.9	5.3	3.6	1	0	0.3	0	0	0	0	0	0	0
0	0	0	0	0	0.3	1.3	2.6	2.3	2.3	1.3	0.7	0.3	0.3	0.3	0	0	0	0	0	0
0	0	0	0	0	0	0	0.3	0.3	0.3	0.3	0	0	0	0	0	0	0	0	0	0
0	0	0	0	0	0	0	0	0	0	0	0	0	0	0	0	0	0	0	0	0
0	0	0	0	0	0	0	0	0	0	0	0	0	0	0	0	0	0	0	0	0
0	0	0	0	0	0	0	0	0	0	0	0	0	0	0	0	0	0	0	0	0
0	0	0	0	0	0	0	0	0	0	0	0	0	0	0	0	0	0	0	0	0
0	0	0	0	0	0	0	0	0	0	0	0	0	0	0	0	0	0	0	0	0
0	0	0	0	0	0	0	0	0	0	0	0	0	0	0	0	0	0	0	0	0
0	0	0	0	0	0	0	0	0	0	0	0	0	0	0	0	0	0	0	0	0
0	0	0	0	0	0	0	0	0	0	0	0	0	0	0	0	0	0	0	0	0
0	0	0	0	0	0	0	0	0	0	0	0	0	0	0	0	0	0	0	0	0
0	0	0	0	0	0	0	0	0	0	0	0	0	0	0	0	0	0	0	0	0
0	0	0	0	0	0	0	0	0	0	0	0	0	0	0	0	0	0	0	0	0
Frame 12 (24.00 ms)
0	0	0	0	0	0	0	0	0	0	0	0.3	1	1.6	1.6	0.7	0	0	0	0	0
0	0	0	0	0	0	0	0	0	1.3	4	8.2	10.2	13.2	13.2	7.3	3	0.3	0	0	0
0	0	0	0	0	0	0	0	2.6	14.5	27.1	39.3	38.6	39.9	36	26.7	16.8	4.6	0.3	0	0
0	0	0	0	0	0	0	0.7	11.5	47.2	59.7	63.3	62.7	61.4	50.5	36.6	29	14.2	2	0	0
0	0	0	0	0	0	0.3	3	17.2	45.9	61	62.7	62.4	59.4	46.9	40.6	27.4	14.2	2.3	0	0
0	0	0	0	0	0	0.7	5.6	18.5	33.3	46.5	41.9	41.9	47.5	41.2	36.3	23.8	10.9	1.6	0	0
0	0	0	0	0	0	1	6.3	12.5	18.8	22.8	26.7	25.1	32	30	24.7	14.2	3.6	0.3	0	0
0	0	0	0	0	0	0.7	4.3	6.3	9.6	12.2	12.5	15.5	24.4	19.8	11.5	3.6	0.3	0	0	0
0	0	0	0	0	0	0.3	1.3	3.3	4.3	6.6	8.2	8.2	12.5	6.9	2.3	0.3	0	0	0	0
0	0	0	0	0	0	0.3	1	1.6	1.6	3.3	2.6	2	2	0.7	0	0	0	0	0	0
0	0	0	0	0	0	0.3	0.7	0.7	0.3	0.3	0.3	0	0	0	0	0	0	0	0	0
0	0	0	0	0	0.3	1	1	0.3	0	0	0	0	0	0	0	0	0	0	0	0
0	0	0	0	0.3	1.3	3.3	1.6	0.7	0	0	0	0	0	0	0	0	0	0	0	0
0	0	0	0	0.7	1.6	3	1.3	0.3	0	0	0	0	0	0	0	0	0	0	0	0
0	0	0	0.3	1	1.6	2.3	1	0.3	0	0	0	0	0	0	0	0	0	0	0	0
0	0	0	0.7	1.3	1.6	2	1	0.3	0	0	0	0	0	0	0	0	0	0	0	0
0	0	0	0.3	1.3	1.3	1	0.7	0	0	0	0	0	0	0	0	0	0	0	0	0
0	0	0	0.3	0.7	0.7	0.7	0.3	0	0	0	0	0	0	0	0	0	0	0	0	0
0	0	0	0.7	1.3	0.7	0.3	0	0	0	0	0	0	0	0	0	0	0	0	0	0
0	0	0.7	1.6	2	1.3	0.7	0	0	0	0	0	0	0	0	0	0	0	0	0	0
0	0.7	2	3.3	3.3	2	0.7	0.3	0	0	0	0	0	0	0	0	0	0	0	0	0
0.3	3	6.9	9.6	8.9	4.6	2.6	1.3	0.7	0.3	0	0	0	0	0	0	0	0	0	0	0
0.3	3	8.2	11.2	8.9	6.3	5.3	4.3	3.3	2.3	1	0.3	0	0	0	0	0	0	0	0	0
0	0.7	2.6	3.6	4	5.6	6.9	7.6	7.3	6.9	4.3	1.3	0.3	0.7	0.3	0.3	0	0	0	0	0
0	0	0.3	0.7	1.3	3.3	6.3	7.9	7.3	5.6	4	1.6	0.7	1	0.3	0.3	0	0	0	0	0
0	0	0	0	0.3	0.7	1.3	3	2.3	2.6	1.6	1.3	0.7	0.7	0.7	0.3	0.3	0	0	0	0
0	0	0	0	0	0	0	0.3	0.3	0.7	0.3	0.3	0	0	0	0.3	0	0	0	0	0
0	0	0	0	0	0	0	0	0	0	0	0	0	0	0	0	0	0	0	0	0
0	0	0	0	0	0	0	0	0	0	0	0	0	0	0	0	0	0	0	0	0
0	0	0	0	0	0	0	0	0	0	0	0	0	0	0	0	0	0	0	0	0
0	0	0	0	0	0	0	0	0	0	0	0	0	0	0	0	0	0	0	0	0
0	0	0	0	0	0	0	0	0	0	0	0	0	0	0	0	0	0	0	0	0
0	0	0	0	0	0	0	0	0	0	0	0	0	0	0	0	0	0	0	0	0
0	0	0	0	0	0	0	0	0	0	0	0	0	0	0	0	0	0	0	0	0
0	0	0	0	0	0	0	0	0	0	0	0	0	0	0	0	0	0	0	0	0
0	0	0	0	0	0	0	0	0	0	0	0	0	0	0	0	0	0	0	0	0
0	0	0	0	0	0	0	0	0	0	0	0	0	0	0	0	0	0	0	0	0
0	0	0	0	0	0	0	0	0	0	0	0	0	0	0	0	0	0	0	0	0
Frame 13 (26.00 ms)
0	0	0	0	0	0	0	0	0	0	0	0.7	1.3	2	2	1	0.3	0	0	0	0
0	0	0	0	0	0	0	0	0.3	1.6	5.3	10.2	13.5	16.5	15.5	8.6	4	0.7	0	0	0
0	0	0	0	0	0	0	0	3	15.8	31	43.9	43.9	43.9	37.9	28.7	19.5	5.9	0.7	0	0
0	0	0	0	0	0	0	0.7	11.9	48.2	61	64.3	63.7	62.7	52.1	38.3	31.7	18.1	3	0	0
0	0	0	0	0	0	0	3	17.5	46.9	62.4	63.3	63	61.4	49.2	42.9	30	17.5	3	0	0
0	0	0	0	0	0	0.7	5.6	19.1	35	48.8	43.6	43.6	50.5	44.2	39.6	27.1	14.5	2.3	0	0
0	0	0	0	0	0	1	6.3	13.2	19.8	24.4	28.4	26.7	34.6	32.3	27.4	16.5	5.3	0.7	0	0
0	0	0	0	0	0	0.7	4.3	6.6	10.2	12.9	13.5	16.8	26.7	21.8	13.2	4.6	0.7	0	0	0
0	0	0	0	0	0	0.3	1.6	3.6	4.9	7.3	9.2	9.2	14.2	7.9	2.6	0.3	0	0	0	0
0	0	0	0	0	0	0.3	1.3	2	2.3	3.6	3	2.3	2.3	1	0	0	0	0	0	0
0	0	0	0	0	0	0.3	1	1	0.7	0.7	0.3	0.3	0	0	0	0	0	0	0	0
0	0	0	0	0	0.3	1.3	1	0.3	0	0	0	0	0	0	0	0	0	0	0	0
0	0	0	0	0.3	1.3	3.6	2.3	0.7	0	0	0	0	0	0	0	0	0	0	0	0
0	0	0	0	0.7	2	3.3	1.6	0.7	0	0	0	0	0	0	0	0	0	0	0	0
0	0	0	0.3	1.3	2	2.3	1	0.3	0	0	0	0	0	0	0	0	0	0	0	0
0	0	0	0.7	1.6	2	2	1.3	0.3	0	0	0	0	0	0	0	0	0	0	0	0
0	0	0	0.3	1.3	1.3	1	0.7	0	0	0	0	0	0	0	0	0	0	0	0	0
0	0	0	0.3	0.7	0.7	0.7	0.3	0	0	0	0	0	0	0	0	0	0	0	0	0
0	0	0	0.7	1.3	0.7	0.3	0	0	0	0	0	0	0	0	0	0	0	0	0	0
0	0	0.7	1.6	2	1.3	0.7	0	0	0	0	0	0	0	0	0	0	0	0	0	0
0	1	2.3	3.3	3.3	2	0.7	0.3	0	0	0	0	0	0	0	0	0	0	0	0	0
0.7	4	7.6	9.6	8.6	4.6	2.6	1.3	0.7	0.3	0	0	0	0	0	0	0	0	0	0	0
0.7	3.6	8.9	10.9	8.6	6.3	5.3	4	3	2.3	1	0.3	0	0	0	0	0	0	0	0	0
0	1	2.6	4	4	5.9	6.9	7.6	6.9	6.9	4.6	1.3	0.7	0.7	0.3	0.7	0	0	0	0	0
0	0	0.3	0.7	1.6	4	6.9	8.2	7.3	5.9	4.3	2	1	1.3	1	0.7	0.3	0	0	0	0
0	0	0	0	0.3	0.7	1.6	3.3	3	3	2	2	1	1	1	0.7	0.3	0	0	0	0
0	0	0	0	0	0	0	0.3	0.3	0.7	0.7	0.7	0.3	0.3	0.3	0.3	0	0	0	0	0
0	0	0	0	0	0	0	0	0	0	0	0	0	0	0	0	0	0	0	0	0
0	0	0	0	0	0	0	0	0	0	0	0	0	0	0	0	0	0	0	0	0
0	0	0	0	0	0	0	0	0	0	0	0	0	0	0	0	0	0	0	0	0
0	0	0	0	0	0	0	0	0	0	0	0	0	0	0	0	0	0	0	0	0
0	0	0	0	0	0	0	0	0	0	0	0	0	0	0	0	0	0	0	0	0
0	0	0	0	0	0	0	0	0	0	0	0	0.3	0	0.3	0	0	0	0	0	0
0	0	0	0	0	0	0	0	0	0	0	0	0	0	0	0	0	0	0	0	0
0	0	0	0	0	0	0	0	0	0	0	0	0	0	0	0	0	0	0	0	0
0	0	0	0	0	0	0	0	0	0	0	0	0	0	0	0	0	0	0	0	0
0	0	0	0	0	0	0	0	0	0	0	0	0	0	0	0	0	0	0	0	0
0	0	0	0	0	0	0	0	0	0	0	0	0	0	0	0	0	0	0	0	0
Frame 14 (28.00 ms)
0	0	0	0	0	0	0	0	0	0	0	0.7	1.6	2.6	2.6	1	0.3	0	0	0	0
0	0	0	0	0	0	0	0	0.3	1.6	5.3	11.5	14.8	18.8	17.5	9.9	4.9	1	0	0	0
0	0	0	0	0	0	0	0	2.6	15.5	32	48.2	45.2	44.9	38.9	30.7	22.8	7.6	1	0	0
0	0	0	0	0	0	0	0.7	11.2	48.2	61.4	65.3	64	63	53.5	40.3	35.3	22.8	4	0	0
0	0	0	0	0	0	0	2.3	16.2	47.2	63.7	63.7	63	62.4	50.8	44.9	32.7	20.8	4	0	0
0	0	0	0	0	0	0.3	4.9	18.8	36	50.5	44.9	44.5	52.1	45.9	41.9	30.4	18.5	3.3	0	0
0	0	0	0	0	0	0.7	5.3	13.5	20.8	25.4	29.7	28	37	34.3	29.7	18.8	6.6	0.7	0	0
0	0	0	0	0	0	0.7	4	6.9	11.2	13.9	14.2	18.1	29	23.8	15.2	5.9	1	0	0	0
0	0	0	0	0	0	0.3	1.6	4	5.3	7.9	9.9	10.2	15.8	8.9	3.3	0.7	0	0	0	0
0	0	0	0	0	0	0.3	1.3	2.3	2.6	4.3	3.6	3	2.6	1	0.3	0	0	0	0	0
0	0	0	0	0	0	0.3	1.3	1	1	1	0.7	0.3	0	0	0	0	0	0	0	0
0	0	0	0	0	0.3	1.3	1.3	0.7	0.3	0	0	0	0	0	0	0	0	0	0	0
0	0	0	0	0.3	1.6	4.3	2.6	1	0	0	0	0	0	0	0	0	0	0	0	0
0	0	0	0	1	2.3	3.6	2	0.7	0	0	0	0	0	0	0	0	0	0	0	0
0	0	0	0.3	1.3	2.3	2.6	1.3	0.3	0	0	0	0	0	0	0	0	0	0	0	0
0	0	0	0.7	1.6	2.3	2.3	1.3	0.3	0	0	0	0	0	0	0	0	0	0	0	0
0	0	0	0.7	1.6	1.3	1.3	0.7	0	0	0	0	0	0	0	0	0	0	0	0	0
0	0	0	0.3	0.7	0.7	1	0.3	0	0	0	0	0	0	0	0	0	0	0	0	0
0	0	0	0.7	1.3	0.7	0.3	0	0	0	0	0	0	0	0	0	0	0	0	0	0
0	0	0.7	1.6	2	1.3	0.7	0	0	0	0	0	0	0	0	0	0	0	0	0	0
0	1	2.3	3.6	3.3	2	0.7	0.3	0	0	0	0	0	0	0	0	0	0	0	0	0
0.7	4	7.9	9.9	8.6	4.3	2.6	1.3	0.7	0.3	0	0	0	0	0	0	0	0	0	0	0
0.7	4	8.9	10.9	8.2	6.3	5.3	4.3	3	2.3	1	0.3	0	0	0	0	0	0	0	0	0
0	1	2.6	4	4	6.3	7.3	7.9	7.3	6.9	4.9	2	0.7	0.7	0.3	0.3	0	0	0	0	0
0	0	0.3	0.7	2	4.3	7.6	8.2	7.6	6.6	5.3	3	1.6	1.6	1	0.7	0.3	0	0	0	0
0	0	0	0	0.3	0.7	2	3.6	3.3	3.6	3	3	1.6	1.3	1	0.7	0.3	0	0	0	0
0	0	0	0	0	0	0	0.7	0.7	1.3	1	1	0.7	0.3	0.3	0.3	0.3	0	0	0	0
0	0	0	0	0	0	0	0	0	0	0	0	0	0	0	0	0.3	0	0	0	0
0	0	0	0	0	0	0	0	0	0	0	0	0	0	0	0	0	0	0	0	0
0	0	0	0	0	0	0	0	0	0	0	0	0	0	0	0	0	0	0	0	0
0	0	0	0	0	0	0	0	0	0	0	0	0	0	0	0	0	0	0	0	0
0	0	0	0	0	0	0	0	0	0	0	0	0	0.3	0.3	0.3	0	0	0	0	0
0	0	0	0	0	0	0	0	0	0	0	0	0.3	0	0.3	0	0	0	0	0	0
0	0	0	0	0	0	0	0	0	0	0	0	0	0	0	0	0	0	0	0	0
0	0	0	0	0	0	0	0	0	0	0	0	0	0	0	0	0	0	0	0	0
0	0	0	0	0	0	0	0	0	0	0	0	0	0	0	0	0	0	0	0	0
0	0	0	0	0	0	0	0	0	0	0	0	0	0	0	0	0	0	0	0	0
0	0	0	0	0	0	0	0	0	0	0	0	0	0	0	0	0	0	0	0	0
Frame 15 (30.00 ms)
0	0	0	0	0	0	0	0	0	0	0	0.7	1.6	3	2.6	1.3	0.3	0	0	0	0
0	0	0	0	0	0	0	0	0	1.3	4.9	11.5	15.5	19.8	18.8	10.9	5.6	1	0	0	0
0	0	0	0	0	0	0	0	2.3	13.9	29.7	48.2	45.5	45.2	39.9	31.7	24.1	8.9	1	0	0
0	0	0	0	0	0	0	0.3	9.9	46.2	58.1	64.7	64	63	54.1	40.9	37.6	26.1	4.9	0	0
0	0	0	0	0	0	0	1.6	14.2	46.5	63	63.7	63.3	62.7	51.5	46.2	35	23.8	4.9	0.3	0
0	0	0	0	0	0	0.3	3.6	17.8	36.6	51.5	45.2	44.9	53.1	46.9	43.9	33	22.4	4.3	0	0
0	0	0	0	0	0	0.3	4.3	13.2	21.8	26.4	30.4	29.4	38.6	36	32	21.1	8.6	1.3	0	0
0	0	0	0	0	0	0.7	3.3	7.3	11.9	14.5	15.2	19.5	31	25.4	17.5	7.6	1.3	0	0	0
0	0	0	0	0	0	0.3	1.6	4.3	5.9	8.6	10.6	11.5	17.8	10.2	4	1	0	0	0	0
0	0	0	0	0	0	0.3	1.6	2.6	2.6	4.6	4.6	4	3.3	1.3	0.3	0	0	0	0	0
0	0	0	0	0	0	0.7	1.3	1.3	1.3	1.6	0.7	0.3	0	0	0	0	0	0	0	0
0	0	0	0	0	0.3	1.6	1.6	1	0.3	0.3	0	0	0	0	0	0	0	0	0	0
0	0	0	0	0.3	2	4.6	3.3	1.3	0.3	0	0	0	0	0	0	0	0	0	0	0
0	0	0	0	1	2.6	4.3	2.3	1	0	0	0	0	0	0	0	0	0	0	0	0
0	0	0	0.3	1.3	2.6	3	1.6	0.7	0	0	0	0	0	0	0	0	0	0	0	0
0	0	0	0.3	1.6	2.3	2.6	2	0.7	0	0	0	0	0	0	0	0	0	0	0	0
0	0	0	0.3	1.6	1.6	1.6	1	0.3	0	0	0	0	0	0	0	0	0	0	0	0
0	0	0	0.3	0.7	1	1	0.7	0	0	0	0	0	0	0	0	0	0	0	0	0
0	0	0	0.7	1.3	0.7	0.3	0	0	0	0	0	0	0	0	0	0	0	0	0	0
0	0	0.7	1.6	2	1.3	0.7	0	0	0	0	0	0	0	0	0	0	0	0	0	0
0	1	2.3	3.6	3.3	2	0.7	0.3	0	0	0	0	0	0	0	0	0	0	0	0	0
0.7	3.6	7.6	10.2	8.9	4	2.3	1.3	0.7	0.3	0	0	0	0	0	0	0	0	0	0	0
0.7	3.6	9.2	11.2	8.2	5.6	4.9	4.3	3.3	2.6	1.3	0.3	0	0	0	0	0	0	0	0	0
0	1	3	4	4	5.9	7.3	7.9	7.3	7.6	5.6	2.3	0.7	0.7	0.3	0.3	0	0	0	0	0
0	0	0.3	0.7	2	4.6	7.9	8.6	7.6	7.3	6.3	4	2	2	0.7	0.3	0	0	0	0	0
0	0	0	0	0.3	1	2	4	4	4.3	3.6	4	2	1.6	0.7	0.7	0.3	0	0	0	0
0	0	0	0	0	0	0	0.7	0.7	1.6	1.6	1.3	1	0.3	0.3	0.3	0	0	0	0	0
0	0	0	0	0	0	0	0	0	0.3	0.3	0.3	0	0	0	0	0.3	0	0	0	0
0	0	0	0	0	0	0	0	0	0	0	0	0	0	0	0	0	0	0	0	0
0	0	0	0	0	0	0	0	0	0	0	0	0	0	0	0	0	0	0	0	0
0	0	0	0	0	0	0	0	0	0	0	0	0	0	0	0	0	0	0	0	0
0	0	0	0	0	0	0	0	0	0	0	0	0	0.3	0.3	0.3	0	0	0	0	0
0	0	0	0	0	0	0	0	0	0	0	0	0.3	0	0.3	0	0	0	0	0	0
0	0	0	0	0	0	0	0	0	0	0	0	0	0	0	0	0	0	0	0	0
0	0	0	0	0	0	0	0	0	0	0	0	0	0	0	0	0	0	0	0	0
0	0	0	0	0	0	0	0	0	0	0	0	0	0	0	0	0	0	0	0	0
0	0	0	0	0	0	0	0	0	0	0	0	0	0	0	0	0	0	0	0	0
0	0	0	0	0	0	0	0	0	0	0	0	0	0	0	0	0	0	0	0	0
Frame 16 (32.00 ms)
0	0	0	0	0	0	0	0	0	0	0	0.7	1.6	3	3	1.3	0.3	0	0	0	0
0	0	0	0	0	0	0	0	0	1	4.3	10.9	14.8	19.8	19.1	11.9	5.9	1.3	0	0	0
0	0	0	0	0	0	0	0	1.6	10.9	26.4	46.9	45.2	45.2	40.3	32	24.7	9.9	1.3	0	0
0	0	0	0	0	0	0	0.3	7.3	37.6	55.8	64.3	64	63.3	54.4	41.6	38.6	27.4	5.6	0.3	0
0	0	0	0	0	0	0	1	11.9	44.2	62.7	63.7	63.3	63	52.5	47.5	36.3	26.1	5.9	0.3	0
0	0	0	0	0	0	0	3	16.2	36.3	52.1	45.5	45.5	53.8	48.2	45.2	35.3	25.7	5.6	0.3	0
0	0	0	0	0	0	0.3	3	12.5	21.8	26.7	31	30.4	40.3	37.9	34	23.4	10.2	1.6	0	0
0	0	0	0	0	0	0.3	2.3	6.9	12.2	15.2	15.8	20.8	33.3	27.4	19.5	9.2	2	0	0	0
0	0	0	0	0	0	0	1.3	4.6	6.3	9.2	11.5	12.9	19.8	11.9	4.6	1.3	0	0	0	0
0	0	0	0	0	0	0.3	1.3	3	3	5.3	5.3	4.9	4	1.6	0.3	0	0	0	0	0
0	0	0	0	0	0	0.3	1.3	1.6	1.3	2	1	0.7	0	0	0	0	0	0	0	0
0	0	0	0	0	0.3	1.6	1.6	1	0.7	0.3	0	0	0	0	0	0	0	0	0	0
0	0	0	0	0.3	1.6	4.9	3.6	1.6	0.3	0	0	0	0	0	0	0	0	0	0	0
0	0	0	0	0.7	2.6	4.3	2.3	1.3	0.3	0	0	0	0	0	0	0	0	0	0	0
0	0	0	0.3	1.3	3	3.3	1.6	0.7	0	0	0	0	0	0	0	0	0	0	0	0
0	0	0	0.3	1.6	2.6	2.6	2	1	0	0	0	0	0	0	0	0	0	0	0	0
0	0	0	0.3	1.6	1.6	1.6	1	0.3	0	0	0	0	0	0	0	0	0	0	0	0
0	0	0	0.3	0.7	1	1	0.7	0	0	0	0	0	0	0	0	0	0	0	0	0
0	0	0	0.7	1	0.7	0.3	0	0	0	0	0	0	0	0	0	0	0	0	0	0
0	0	0.3	1.3	1.6	1.3	0.7	0	0	0	0	0	0	0	0	0	0	0	0	0	0
0	0.7	2	3.6	3	1.6	0.7	0.3	0	0	0	0	0	0	0	0	0	0	0	0	0
0.3	3	7.6	10.6	8.9	4	2.3	1.3	0.7	0.3	0	0	0	0	0	0	0	0	0	0	0
0.3	3.3	9.2	11.5	8.2	5.6	4.9	4.3	3.3	2.6	1.3	0.3	0	0	0	0	0	0	0	0	0
0	0.7	3	4	4	5.9	7.6	7.9	7.3	7.6	6.3	2.6	1	0.7	0.3	0.3	0	0	0	0	0
0	0	0.3	0.7	2	4.6	8.2	8.9	7.9	7.6	7.3	4.6	2.6	2.3	0.7	0.3	0	0	0	0	0
0	0	0	0	0.3	1	2	4.3	4.3	4.9	4.6	4.6	2.6	2	0.7	0.3	0.3	0	0	0	0
0	0	0	0	0	0	0	0.7	1	2	2	1.6	1	0.3	0.3	0.3	0	0	0	0	0
0	0	0	0	0	0	0	0	0	0.3	0.3	0.3	0	0	0	0	0	0	0	0	0
0	0	0	0	0	0	0	0	0	0	0	0	0	0	0	0	0	0	0	0	0
0	0	0	0	0	0	0	0	0	0	0	0	0	0	0	0	0	0	0	0	0
0	0	0	0	0	0	0	0	0	0	0	0	0	0	0	0	0	0	0	0	0
0	0	0	0	0	0	0	0	0	0	0	0	0	0	0	0	0	0	0	0	0
0	0	0	0	0	0	0	0	0	0	0	0	0	0	0	0	0	0	0	0	0
0	0	0	0	0	0	0	0	0	0	0	0	0	0	0	0	0	0	0	0	0
0	0	0	0	0	0	0	0	0	0	0	0	0	0	0	0	0	0	0	0	0
0	0	0	0	0	0	0	0	0	0	0	0	0	0	0	0	0	0	0	0	0
0	0	0	0	0	0	0	0	0	0	0	0	0	0	0	0	0	0	0	0	0
0	0	0	0	0	0	0	0	0	0	0	0	0	0	0	0	0	0	0	0	0
Frame 17 (34.00 ms)
0	0	0	0	0	0	0	0	0	0	0	0.3	1.3	2.6	3	1.3	0.3	0	0	0	0
0	0	0	0	0	0	0	0	0	0.7	3.3	9.2	13.9	19.1	19.1	11.9	6.3	1.3	0	0	0
0	0	0	0	0	0	0	0	1	7.9	22.4	41.9	43.9	45.2	39.9	32	25.1	10.6	1.6	0	0
0	0	0	0	0	0	0	0	5.3	31	53.5	63.3	64	63.3	54.8	41.6	38.9	28	6.6	0.3	0
0	0	0	0	0	0	0	0.7	9.9	42.2	62.4	63.7	63.3	63	52.5	47.5	37	27.1	7.3	0.7	0
0	0	0	0	0	0	0	2	14.2	35.6	51.5	45.5	45.5	53.8	48.5	46.2	36.6	28.7	7.3	0.3	0
0	0	0	0	0	0	0	2.3	11.9	21.8	27.1	31.7	31.3	41.2	39.3	36	25.4	12.2	2.3	0	0
0	0	0	0	0	0	0	1.6	6.6	12.5	15.5	16.5	21.8	34.6	29	21.4	10.9	2.6	0.3	0	0
0	0	0	0	0	0	0	1	4.6	6.6	9.6	12.2	13.5	21.4	13.2	5.6	1.6	0.3	0	0	0
0	0	0	0	0	0	0	1.3	3	3.3	5.6	5.6	5.6	4.3	2	0.3	0	0	0	0	0
0	0	0	0	0	0	0.3	1.3	1.6	1.6	2.3	1	0.7	0.3	0	0	0	0	0	0	0
0	0	0	0	0	0.3	1.6	2	1.3	0.7	0.3	0	0	0	0	0	0	0	0	0	0
0	0	0	0	0.3	1.6	4.9	3.6	2	0.7	0	0	0	0	0	0	0	0	0	0	0
0	0	0	0	0.7	2.6	4.3	2.6	1.3	0.3	0	0	0	0	0	0	0	0	0	0	0
0	0	0	0.3	1.3	2.6	3.3	2	1	0.3	0	0	0	0	0	0	0	0	0	0	0
0	0	0	0.3	1.6	2.6	2.6	2	1	0.3	0	0	0	0	0	0	0	0	0	0	0
0	0	0	0.3	1.3	1.6	1.6	1.3	0.7	0	0	0	0	0	0	0	0	0	0	0	0
0	0	0	0	0.7	1	1	0.7	0	0	0	0	0	0	0	0	0	0	0	0	0
0	0	0	0.3	1	0.7	0.3	0	0	0	0	0	0	0	0	0	0	0	0	0	0
0	0	0.3	1.3	1.6	1.3	0.7	0	0	0	0	0	0	0	0	0	0	0	0	0	0
0	0.7	2	3.3	3	1.6	0.7	0.3	0	0	0	0	0	0	0	0	0	0	0	0	0
0.3	2.6	7.3	10.6	8.9	4	2.3	1.3	0.7	0.3	0	0	0	0	0	0	0	0	0	0	0
0.3	3.3	9.6	11.9	8.6	5.6	4.9	4	3.3	2.6	1.6	0.7	0.3	0	0	0	0	0	0	0	0
0	0.7	3.3	4.3	4.3	5.9	7.6	7.9	7.6	7.9	6.9	3.3	1.6	1	0.3	0.3	0	0	0	0	0
0	0	0.3	0.7	2	4.9	8.6	9.2	8.2	7.9	8.2	5.9	3.6	3	0.7	0	0	0	0	0	0
0	0	0	0	0.3	1	2.3	4.6	4.6	5.6	5.6	5.9	3.3	2.6	1	0.3	0	0	0	0	0
0	0	0	0	0	0	0	0.7	1	2.3	2.3	2.3	1.3	0.7	0.3	0	0	0	0	0	0
0	0	0	0	0	0	0	0	0	0.3	0.3	0.3	0.3	0	0	0	0	0	0	0	0
0	0	0	0	0	0	0	0	0	0	0	0	0	0	0	0	0	0	0	0	0
0	0	0	0	0	0	0	0	0	0	0	0	0	0	0	0	0	0	0	0	0
0	0	0	0	0	0	0	0	0	0	0	0	0	0	0	0	0	0	0	0	0
0	0	0	0	0	0	0	0	0	0	0	0	0	0	0	0	0	0	0	0	0
0	0	0	0	0	0	0	0	0	0	0	0	0	0	0	0	0	0	0	0	0
0	0	0	0	0	0	0	0	0	0	0	0	0	0	0	0	0	0	0	0	0
0	0	0	0	0	0	0	0	0	0	0	0	0	0	0	0	0	0	0	0	0
0	0	0	0	0	0	0	0	0	0	0	0	0	0	0	0	0	0	0	0	0
0	0	0	0	0	0	0	0	0	0	0	0	0	0	0	0	0	0	0	0	0
0	0	0	0	0	0	0	0	0	0	0	0	0	0	0	0	0	0	0	0	0
Frame 18 (36.00 ms)
0	0	0	0	0	0	0	0	0	0	0	0.3	1	2.3	2.6	1.3	0.3	0	0	0	0
0	0	0	0	0	0	0	0	0	0.3	2.3	7.6	11.9	17.5	18.5	11.9	5.9	1.6	0	0	0
0	0	0	0	0	0	0	0	0.7	5.9	19.1	38.6	42.9	44.5	39.9	32.3	25.1	10.9	2	0	0
0	0	0	0	0	0	0	0	4	25.1	51.5	62.7	63	63	54.4	41.9	38.9	28.4	7.3	0.7	0
0	0	0	0	0	0	0	0.3	7.6	36	60.4	63	60.7	62.4	52.5	47.8	37.3	27.4	7.6	0.7	0
0	0	0	0	0	0	0	1.3	11.5	32	48.2	44.9	45.2	53.8	49.2	46.9	37.6	29.7	8.2	0.7	0
0	0	0	0	0	0	0	1.6	10.6	21.4	26.4	31.7	31.3	41.9	40.3	37.3	26.7	13.2	2.6	0	0
0	0	0	0	0	0	0	1.3	6.6	12.5	16.2	17.2	22.4	36.3	30.4	23.4	12.5	3	0.3	0	0
0	0	0	0	0	0	0	1	4.6	6.9	9.9	12.9	14.5	23.1	14.5	6.6	2	0.3	0	0	0
0	0	0	0	0	0	0	1	3.3	3.6	5.9	6.3	6.3	4.9	2.3	0.7	0	0	0	0	0
0	0	0	0	0	0	0.3	1.3	2	2	3	1.3	1	0.3	0	0	0	0	0	0	0
0	0	0	0	0	0.3	1.6	2	1.3	1	0.7	0	0	0	0	0	0	0	0	0	0
0	0	0	0	0.3	1.6	5.3	4	2	0.7	0	0	0	0	0	0	0	0	0	0	0
0	0	0	0	0.7	2.6	4.6	2.6	1.3	0.3	0	0	0	0	0	0	0	0	0	0	0
0	0	0	0	1.3	3	3.3	2	1	0.3	0	0	0	0	0	0	0	0	0	0	0
0	0	0	0.3	1.6	2.6	3	2.3	1	0.3	0	0	0	0	0	0	0	0	0	0	0
0	0	0	0.3	1.3	1.6	1.6	1.3	0.7	0	0	0	0	0	0	0	0	0	0	0	0
0	0	0	0	0.7	1	1	0.7	0	0	0	0	0	0	0	0	0	0	0	0	0
0	0	0	0.3	1	0.7	0.3	0	0	0	0	0	0	0	0	0	0	0	0	0	0
0	0	0.3	1.3	1.6	1.3	0.7	0	0	0	0	0	0	0	0	0	0	0	0	0	0
0	0.7	1.6	3.3	3.3	1.6	0.7	0.3	0	0	0	0	0	0	0	0	0	0	0	0	0
0.3	2.3	6.9	10.6	9.2	4.3	2.3	1.3	0.7	0.3	0	0	0	0	0	0	0	0	0	0	0
0.3	3.3	9.9	12.5	8.9	5.6	4.9	4	3.3	2.6	1.6	0.7	0.3	0	0	0	0	0	0	0	0
0	1	3.3	4.6	4.3	5.9	7.6	8.2	7.6	8.2	7.3	4	1.6	1.3	0.3	0.3	0	0	0	0	0
0	0	0.3	0.7	2.3	5.3	8.9	9.2	8.2	8.6	9.2	6.9	4.6	3.6	1	0.3	0	0	0	0	0
0	0	0	0	0.3	1	2.6	5.3	5.3	6.3	6.3	6.6	4.3	3.3	1.3	0.3	0.3	0	0	0	0
0	0	0	0	0	0	0.3	1	1.3	3	3	3	2	1	0.3	0	0	0	0	0	0
0	0	0	0	0	0	0	0	0	0.3	0.3	0.3	0.3	0	0	0	0	0	0	0	0
0	0	0	0	0	0	0	0	0	0	0	0	0	0	0	0	0	0	0	0	0
0	0	0	0	0	0	0	0	0	0	0	0	0	0	0	0	0	0	0	0	0
0	0	0	0	0	0	0	0	0	0	0	0	0	0	0	0	0	0	0	0	0
0	0	0	0	0	0	0	0	0	0	0	0	0	0	0	0	0	0	0	0	0
0	0	0	0	0	0	0	0	0	0	0	0	0	0	0	0	0	0	0	0	0
0	0	0	0	0	0	0	0	0	0	0	0	0	0	0	0	0	0	0	0	0
0	0	0	0	0	0	0	0	0	0	0	0	0	0	0	0	0	0	0	0	0
0	0	0	0	0	0	0	0	0	0	0	0	0	0	0	0	0	0	0	0	0
0	0	0	0	0	0	0	0	0	0	0	0	0	0	0	0	0	0	0	0	0
0	0	0	0	0	0	0	0	0	0	0	0	0	0	0	0	0	0	0	0	0
Frame 19 (38.00 ms)
0	0	0	0	0	0	0	0	0	0	0	0.3	0.7	2	2.6	1.3	0.3	0	0	0	0
0	0	0	0	0	0	0	0	0	0.3	1.6	5.9	9.6	15.5	17.5	11.2	5.9	1.3	0	0	0
0	0	0	0	0	0	0	0	0.7	4.3	15.8	33	38.9	43.6	39.6	32	25.1	10.6	2	0	0
0	0	0	0	0	0	0	0	3	20.5	49.2	61	62.4	62.7	54.1	41.6	38.9	28.4	7.3	0.7	0
0	0	0	0	0	0	0	0.3	5.9	31.3	56.4	62	60.4	61.7	52.1	47.5	37.3	27.7	7.9	0.7	0
0	0	0	0	0	0	0	1.3	9.9	30.4	47.2	44.5	44.5	53.5	49.2	46.9	37.6	30	8.6	0.7	0
0	0	0	0	0	0	0	1.6	9.9	21.4	26.7	32	31.3	41.9	40.6	37.9	27.4	13.9	2.6	0	0
0	0	0	0	0	0	0	1	6.3	13.2	16.5	17.2	22.8	37.3	31.3	24.4	13.5	3.3	0.3	0	0
0	0	0	0	0	0	0	1	4.6	7.3	10.6	13.5	15.2	24.4	15.5	7.3	2.6	0.3	0	0	0
0	0	0	0	0	0	0	1.3	3.6	4	6.3	7.3	7.3	5.6	2.6	0.7	0	0	0	0	0
0	0	0	0	0	0	0.3	1.6	2.3	2.3	3.3	1.6	1	0.3	0	0	0	0	0	0	0
0	0	0	0	0	0.3	1.6	2.3	1.6	1	0.7	0	0	0	0	0	0	0	0	0	0
0	0	0	0	0.3	1.6	5.3	4.3	2.3	0.7	0	0	0	0	0	0	0	0	0	0	0
0	0	0	0	0.7	2.6	4.6	3	1.6	0.7	0	0	0	0	0	0	0	0	0	0	0
0	0	0	0	1	3	3.6	2	1	0.3	0	0	0	0	0	0	0	0	0	0	0
0	0	0	0.3	1.6	2.6	3	2.3	1.3	0.3	0	0	0	0	0	0	0	0	0	0	0
0	0	0	0.3	1.3	1.6	2	1.3	0.7	0	0	0	0	0	0	0	0	0	0	0	0
0	0	0	0	0.7	1	1.3	0.7	0	0	0	0	0	0	0	0	0	0	0	0	0
0	0	0	0.3	1	0.7	0.3	0	0	0	0	0	0	0	0	0	0	0	0	0	0
0	0	0.3	1.3	1.6	1.3	0.7	0	0	0	0	0	0	0	0	0	0	0	0	0	0
0	0.7	1.6	3.3	3.3	2	1	0.3	0	0	0	0	0	0	0	0	0	0	0	0	0
0.3	2.3	7.3	10.9	9.6	4.3	2.6	1.3	0.7	0.3	0	0	0	0	0	0	0	0	0	0	0
0.3	3.3	10.6	13.5	9.2	5.9	4.9	4	3.3	3	1.6	0.7	0.3	0	0	0	0	0	0	0	0
0	1	4	5.3	4.3	5.9	7.6	8.2	7.6	8.2	7.3	4.3	2	1.3	0.3	0.3	0	0	0	0	0
0	0	0.3	1	2.6	5.6	9.2	9.9	8.6	8.9	9.9	7.6	5.3	4.6	1.3	0.3	0.3	0	0	0	0
0	0	0	0	0.3	1	3	6.3	5.6	6.9	7.3	7.6	5.3	4.3	1.6	0.7	0.3	0.3	0	0	0
0	0	0	0	0	0	0.3	1	2	3.6	4	3.6	2.6	1.3	0.7	0.3	0	0	0	0	0
0	0	0	0	0	0	0	0	0.3	0.7	0.7	0.7	0.3	0	0	0	0	0	0	0	0
0	0	0	0	0	0	0	0	0	0	0	0	0	0	0	0	0	0	0	0	0
0	0	0	0	0	0	0	0	0	0	0	0	0	0	0	0	0	0	0	0	0
0	0	0	0	0	0	0	0	0	0	0	0	0	0	0	0	0	0	0	0	0
0	0	0	0	0	0	0	0	0	0	0	0	0	0	0	0	0	0	0	0	0
0	0	0	0	0	0	0	0	0	0	0	0	0	0	0	0	0	0	0	0	0
0	0	0	0	0	0	0	0	0	0	0	0	0	0	0	0	0	0	0	0	0
0	0	0	0	0	0	0	0	0	0	0	0	0	0	0	0	0	0	0	0	0
0	0	0	0	0	0	0	0	0	0	0	0	0	0	0	0	0	0	0	0	0
0	0	0	0	0	0	0	0	0	0	0	0	0	0	0	0	0	0	0	0	0
0	0	0	0	0	0	0	0	0	0	0	0	0	0	0	0	0	0	0	0	0
Frame 20 (40.00 ms)
0	0	0	0	0	0	0	0	0	0	0	0	0.3	1.3	2	1	0.3	0	0	0	0
0	0	0	0	0	0	0	0	0	0.3	1.3	4.6	7.6	12.5	15.2	9.9	5.3	1.3	0	0	0
0	0	0	0	0	0	0	0	0.3	3.6	13.9	29	35	39.6	37.9	31.3	24.7	9.9	1.6	0	0
0	0	0	0	0	0	0	0	2.3	17.5	48.2	60.4	61.4	60.7	50.5	40.6	38.6	28	6.6	0.3	0
0	0	0	0	0	0	0	0.3	4.9	28	55.4	61.7	59.4	58.1	50.2	46.9	37	27.4	7.6	0.7	0
0	0	0	0	0	0	0	1	8.6	28.4	44.9	41.9	42.2	51.8	48.2	46.5	37.6	30	8.6	0.7	0
0	0	0	0	0	0	0	1.3	9.2	21.1	26.4	31.3	31	41.9	40.6	38.3	28	14.5	3	0	0
0	0	0	0	0	0	0	1	6.3	13.2	16.8	17.5	23.1	37.6	32	25.1	14.5	3.3	0.3	0	0
0	0	0	0	0	0	0	1	4.6	7.6	10.9	14.2	15.8	25.4	16.5	7.9	2.6	0.3	0	0	0
0	0	0	0	0	0	0	1.3	4	4.3	6.9	7.9	7.9	6.3	3	1	0	0	0	0	0
0	0	0	0	0	0	0.3	1.6	2.6	3	4	2	1.3	0.3	0	0	0	0	0	0	0
0	0	0	0	0	0.3	1.6	2.6	2	1.3	1	0.3	0	0	0	0	0	0	0	0	0
0	0	0	0	0.3	1.6	5.6	4.6	2.3	1	0	0	0	0	0	0	0	0	0	0	0
0	0	0	0	0.7	2.6	4.9	3	1.6	0.7	0	0	0	0	0	0	0	0	0	0	0
0	0	0	0	1	3	4	2.3	1	0.3	0	0	0	0	0	0	0	0	0	0	0
0	0	0	0.3	1.6	2.6	3.3	2.6	1.3	0.3	0	0	0	0	0	0	0	0	0	0	0
0	0	0	0.3	1.3	1.6	2	1.6	0.7	0	0	0	0	0	0	0	0	0	0	0	0
0	0	0	0	0.7	1	1.3	1	0.3	0	0	0	0	0	0	0	0	0	0	0	0
0	0	0	0.3	1.3	1	0.3	0.3	0	0	0	0	0	0	0	0	0	0	0	0	0
0	0	0.3	1.3	2	1.6	0.7	0	0	0	0	0	0	0	0	0	0	0	0	0	0
0	0.7	1.6	3.3	3.3	2	1	0.3	0	0	0	0	0	0	0	0	0	0	0	0	0
0.3	2.3	7.3	11.2	9.6	4.3	2.6	1.6	0.7	0.3	0	0	0	0	0	0	0	0	0	0	0
0.3	3.6	11.2	14.2	9.6	5.9	4.9	4	3.3	3	1.6	0.7	0.3	0.3	0	0	0	0	0	0	0
0	1.3	4.6	5.6	4.6	5.9	7.6	8.2	7.6	8.2	7.6	4.3	2.3	1.6	0.7	0.3	0	0	0	0	0
0	0	0.7	1.3	3	5.9	9.9	10.2	8.6	9.2	10.6	8.2	5.9	5.3	1.6	0.7	0.7	0	0	0	0
0	0	0	0	0.7	1.3	3.6	7.3	6.3	7.6	8.2	8.9	6.6	5.6	2	0.7	0.7	0.3	0	0	0
0	0	0	0	0	0	0.3	1.6	2.6	4.9	4.9	4.6	3.6	2.3	1	0.3	0.3	0	0	0	0
0	0	0	0	0	0	0	0	0.3	1	0.7	0.7	1	0.3	0	0	0	0	0	0	0
0	0	0	0	0	0	0	0	0	0	0	0	0	0	0	0	0	0	0	0	0
0	0	0	0	0	0	0	0	0	0	0	0	0	0	0	0	0	0	0	0	0
0	0	0	0	0	0	0	0	0	0	0	0	0	0	0	0	0	0	0	0	0
0	0	0	0	0	0	0	0	0	0	0	0	0	0	0	0	0	0	0	0	0
0	0	0	0	0	0	0	0	0	0	0	0	0	0	0	0	0	0	0	0	0
0	0	0	0	0	0	0	0	0	0	0	0	0	0	0	0	0	0	0	0	0
0	0	0	0	0	0	0	0	0	0	0	0	0	0	0	0	0	0	0	0	0
0	0	0	0	0	0	0	0	0	0	0	0	0	0	0	0	0	0	0	0	0
0	0	0	0	0	0	0	0	0	0	0	0	0	0	0	0	0	0	0	0	0
0	0	0	0	0	0	0	0	0	0	0	0	0	0	0	0	0	0	0	0	0
Frame 21 (42.00 ms)
0	0	0	0	0	0	0	0	0	0	0	0	0.3	1	1.6	0.7	0.3	0	0	0	0
0	0	0	0	0	0	0	0	0	0	1	3.6	5.9	10.2	12.9	8.6	4.9	1	0	0	0
0	0	0	0	0	0	0	0	0.3	3.3	12.9	25.7	32.3	37	36	30.4	24.1	9.2	1.3	0	0
0	0	0	0	0	0	0	0	2	16.2	47.2	59.1	60.4	58.7	46.9	37.9	37.9	27.7	5.9	0.3	0
0	0	0	0	0	0	0	0.3	4.9	26.4	52.8	58.1	57.7	53.8	44.9	45.2	36.6	27.4	7.3	0.7	0
0	0	0	0	0	0	0	1	8.6	27.7	43.9	39.9	39.9	47.5	44.5	45.5	37.6	30	8.2	0.7	0
0	0	0	0	0	0	0	1.6	9.6	21.1	26.4	31	30.4	41.2	40.3	37.9	28	14.2	2.6	0	0
0	0	0	0	0	0	0	1	6.3	13.5	16.8	17.5	23.1	37.9	32.3	25.7	14.8	3.6	0.3	0	0
0	0	0	0	0	0	0	1	4.9	8.2	11.2	14.5	16.5	26.4	17.2	8.6	3	0.3	0	0	0
0	0	0	0	0	0	0	1.3	4.3	4.9	7.3	8.6	8.9	7.3	3.3	1	0	0	0	0	0
0	0	0	0	0	0	0.3	1.6	3.3	3.3	4.6	2.6	1.6	0.7	0	0	0	0	0	0	0
0	0	0	0	0	0.3	1.6	2.6	2.3	1.3	1	0.3	0	0	0	0	0	0	0	0	0
0	0	0	0	0.3	1.6	5.9	4.9	2.6	1	0	0	0	0	0	0	0	0	0	0	0
0	0	0	0	0.7	3	5.3	3.3	2	0.7	0	0	0	0	0	0	0	0	0	0	0
0	0	0	0	1.3	3.3	4.3	2.6	1.3	0.7	0	0	0	0	0	0	0	0	0	0	0
0	0	0	0.3	1.6	3	3.6	3	1.6	0.7	0	0	0	0	0	0	0	0	0	0	0
0	0	0	0.3	1.6	2	2.3	1.6	0.7	0.3	0	0	0	0	0	0	0	0	0	0	0
0	0	0	0	1	1	1.3	1	0.3	0	0	0	0	0	0	0	0	0	0	0	0
0	0	0	0.3	1.3	1	0.7	0.3	0	0	0	0	0	0	0	0	0	0	0	0	0
0	0	0.3	1.3	2	1.6	1	0.3	0	0	0	0	0	0	0	0	0	0	0	0	0
0	0.7	1.6	3.3	3.3	2	1	0.3	0	0	0	0	0	0	0	0	0	0	0	0	0
0.3	2.3	7.6	11.2	9.6	4.6	2.6	1.6	0.7	0.3	0	0	0	0	0	0	0	0	0	0	0
0.3	4.3	12.5	14.8	9.9	5.9	4.9	4	3.3	2.6	1.6	0.7	0.3	0.3	0	0	0	0	0	0	0
0	1.6	5.3	5.9	4.9	6.3	7.9	8.2	7.6	8.2	7.6	4.3	2.3	2	1	1	0.3	0	0	0	0
0	0	0.7	1.6	3.3	6.6	10.2	10.6	8.9	9.6	10.9	8.6	6.3	5.9	2.3	1.3	1	0.3	0	0	0
0	0	0	0.3	0.7	2.3	5.3	8.2	6.9	8.6	8.9	9.9	7.6	6.6	2.6	1.3	1.3	1	0.3	0	0
0	0	0	0	0	0.3	1	2.3	3.6	5.9	5.3	5.3	4.6	3.3	1.3	0.7	0.7	0.3	0	0	0
0	0	0	0	0	0	0	0	0.7	1	1	1.3	1.6	1	0.3	0.3	0.3	0	0	0	0
0	0	0	0	0	0	0	0	0	0	0	0	0.3	0	0	0	0	0	0	0	0
0	0	0	0	0	0	0	0	0	0	0	0	0	0	0	0	0	0	0	0	0
0	0	0	0	0	0	0	0	0	0	0	0	0	0	0	0	0	0	0	0	0
0	0	0	0	0	0	0	0	0	0	0	0	0	0	0	0	0	0	0	0	0
0	0	0	0	0	0	0	0	0	0	0	0	0	0	0	0	0	0	0	0	0
0	0	0	0	0	0	0	0	0	0	0	0	0	0	0	0	0	0	0	0	0
0	0	0	0	0	0	0	0	0	0	0	0	0	0	0	0	0	0	0	0	0
0	0	0	0	0	0	0	0	0	0	0	0	0	0	0	0	0	0	0	0	0
0	0	0	0	0	0	0	0	0	0	0	0	0	0	0	0	0	0	0	0	0
0	0	0	0	0	0	0	0	0	0	0	0	0	0	0	0	0	0	0	0	0
Frame 22 (44.00 ms)
0	0	0	0	0	0	0	0	0	0	0	0	0	0.7	1	0.3	0	0	0	0	0
0	0	0	0	0	0	0	0	0	0	0.7	3	4.9	7.9	9.6	6.6	4.3	1	0	0	0
0	0	0	0	0	0	0	0	0.3	3	11.5	22.8	29	34	31.3	26.4	22.8	8.6	1.3	0	0
0	0	0	0	0	0	0	0	1.6	15.5	45.9	54.8	56.4	57.4	44.9	35.6	36.6	27.1	5.6	0.3	0
0	0	0	0	0	0	0	0.3	4.9	25.4	51.5	57.1	56.4	52.1	42.9	41.9	34.3	26.7	6.6	0.3	0
0	0	0	0	0	0	0	1	8.6	27.1	43.6	39.6	38.6	45.5	42.6	44.9	37	29.7	7.6	0.7	0
0	0	0	0	0	0	0	1.6	9.6	21.1	26.4	30.7	29	40.3	39.9	37.9	28	14.2	2.6	0	0
0	0	0	0	0	0	0	1.3	6.6	13.9	17.2	17.8	22.8	38.3	32.7	26.1	15.2	3.6	0.3	0	0
0	0	0	0	0	0	0	1	5.6	8.6	11.9	15.2	16.8	27.1	17.8	8.9	3	0.3	0	0	0
0	0	0	0	0	0	0	1.3	4.6	5.3	7.9	9.2	9.6	7.9	3.3	1	0	0	0	0	0
0	0	0	0	0	0	0.3	2.3	4	4	5.3	3	1.6	0.7	0	0	0	0	0	0	0
0	0	0	0	0	0.3	2	3.6	3	2	1.3	0.3	0	0	0	0	0	0	0	0	0
0	0	0	0	0.3	2	6.9	5.9	3.3	1	0.3	0	0	0	0	0	0	0	0	0	0
0	0	0	0	0.7	3.3	5.9	4	2.3	1	0	0	0	0	0	0	0	0	0	0	0
0	0	0	0	1.3	3.6	4.6	3	1.6	0.7	0	0	0	0	0	0	0	0	0	0	0
0	0	0	0.3	1.6	3.3	4	3.3	1.6	0.7	0	0	0	0	0	0	0	0	0	0	0
0	0	0	0.3	1.6	2	2.3	2	1	0.3	0	0	0	0	0	0	0	0	0	0	0
0	0	0	0.3	1	1.3	1.6	1	0.3	0	0	0	0	0	0	0	0	0	0	0	0
0	0	0	0.7	1.3	1	0.7	0.3	0	0	0	0	0	0	0	0	0	0	0	0	0
0	0	0.3	1.6	2.3	1.6	1	0.3	0	0	0	0	0	0	0	0	0	0	0	0	0
0	0.7	2	3.6	3.6	2.3	1	0.3	0	0	0	0	0	0	0	0	0	0	0	0	0
0.3	2.6	8.2	11.9	9.9	4.6	2.6	1.6	0.7	0.3	0	0	0	0	0	0	0	0	0	0	0
0.7	4.9	13.9	16.2	10.6	6.3	4.9	4	3.3	2.6	1.6	0.7	0.3	0.3	0	0.3	0	0	0	0	0
0.3	2	6.3	6.9	5.3	6.6	7.9	8.6	7.9	8.2	7.6	4.6	2.3	2	1	1.3	0.7	0	0	0	0
0	0.3	1	2.3	4	7.3	10.9	11.2	9.6	9.9	11.2	8.9	6.6	5.9	2.3	1.6	1.3	1	0.3	0	0
0	0	0	0.3	1.3	3.6	6.6	9.2	7.6	9.2	9.6	10.6	8.2	7.3	3	1.6	1.6	1.6	0.3	0	0
0	0	0	0	0	0.7	1.3	3	4.6	6.6	6.3	6.3	5.6	4.3	2	1	1	0.7	0.3	0	0
0	0	0	0	0	0	0	0.3	1	1.6	2	2	3.6	2	0.7	0.3	0.3	0	0	0	0
0	0	0	0	0	0	0	0	0	0	0.3	0.3	0.7	0.3	0	0	0	0	0	0	0
0	0	0	0	0	0	0	0	0	0	0	0	0	0	0	0	0	0	0	0	0
0	0	0	0	0	0	0	0	0	0	0	0	0	0	0	0	0	0	0	0	0
0	0	0	0	0	0	0	0	0	0	0	0	0	0	0	0	0	0	0	0	0
0	0	0	0	0	0	0	0	0	0	0	0	0	0	0	0	0	0	0	0	0
0	0	0	0	0	0	0	0	0	0	0	0	0	0	0	0	0	0	0	0	0
0	0	0	0	0	0	0	0	0	0	0	0	0	0	0	0	0	0	0	0	0
0	0	0	0	0	0	0	0	0	0	0	0	0	0	0	0	0	0	0	0	0
0	0	0	0	0	0	0	0	0	0	0	0	0	0	0	0	0	0	0	0	0
0	0	0	0	0	0	0	0	0	0	0	0	0	0	0	0	0	0	0	0	0
Frame 23 (46.00 ms)
0	0	0	0	0	0	0	0	0	0	0	0	0	0.3	0.3	0.3	0	0	0	0	0
0	0	0	0	0	0	0	0	0	0	0.7	2.3	4.3	6.3	6.9	4.9	2.6	0.7	0	0	0
0	0	0	0	0	0	0	0	0.3	2.6	10.9	20.5	26.7	32	28.7	22.1	16.2	6.3	1	0	0
0	0	0	0	0	0	0	0	1.6	14.8	45.5	54.4	56.1	56.4	42.2	32	30.7	21.8	4.3	0	0
0	0	0	0	0	0	0	0.3	4.9	24.4	50.5	56.8	56.1	50.5	40.3	38.9	31.3	25.1	5.9	0.3	0
0	0	0	0	0	0	0	1	8.9	27.1	43.2	38.3	37.3	43.9	41.2	43.9	35.6	29	7.3	0.3	0
0	0	0	0	0	0	0	1.6	10.2	21.4	26.1	28.7	28.4	40.3	39.6	37.3	26.4	13.9	2.6	0	0
0	0	0	0	0	0	0	1.3	7.3	14.2	17.2	17.5	23.1	38.6	32.7	26.1	15.2	3.6	0.3	0	0
0	0	0	0	0	0	0	1.3	6.3	8.9	12.2	15.5	17.5	27.4	18.1	9.2	3.3	0.3	0	0	0
0	0	0	0	0	0	0.3	1.6	5.3	5.9	8.2	10.2	10.6	8.6	3.6	1.3	0	0	0	0	0
0	0	0	0	0	0	0.7	2.6	4.6	4.6	5.6	3.3	2	1	0.3	0	0	0	0	0	0
0	0	0	0	0	0.7	2.6	4.3	3.3	2	1.3	0.3	0	0	0	0	0	0	0	0	0
0	0	0	0	0.3	2.3	7.9	6.6	3.6	1.3	0.3	0	0	0	0	0	0	0	0	0	0
0	0	0	0	1	3.6	6.9	4.6	2.6	1	0	0	0	0	0	0	0	0	0	0	0
0	0	0	0.3	1.6	4	4.9	3.3	1.6	0.7	0	0	0	0	0	0	0	0	0	0	0
0	0	0	0.3	2	4	4.3	3.6	2	0.7	0	0	0	0	0	0	0	0	0	0	0
0	0	0	0.3	2	2.6	3	2.3	1.3	0.3	0	0	0	0	0	0	0	0	0	0	0
0	0	0	0.3	1.3	1.6	1.6	1.3	0.3	0	0	0	0	0	0	0	0	0	0	0	0
0	0	0	0.7	1.6	1.3	0.7	0.3	0	0	0	0	0	0	0	0	0	0	0	0	0
0	0	0.3	2	2.6	2	1	0.3	0	0	0	0	0	0	0	0	0	0	0	0	0
0	0.7	2	3.6	4	2.3	1	0.3	0	0	0	0	0	0	0	0	0	0	0	0	0
0.3	3.3	8.9	12.2	10.2	4.9	2.6	1.6	0.7	0.3	0	0	0	0	0	0	0	0	0	0	0
0.7	5.6	15.8	17.8	11.2	6.6	4.9	4	3.3	2.6	1.6	0.7	0.3	0.3	0	0.3	0	0	0	0	0
0.3	2.6	7.6	7.6	5.6	6.9	7.9	8.6	7.9	8.2	7.6	4.3	2.3	2	1	1.3	0.7	0	0	0	0
0	0.3	1.3	3	4.3	8.2	11.5	11.5	9.9	9.9	11.2	8.9	6.9	5.9	2.6	2	1.6	1	0.3	0	0
0	0	0	0.7	2.3	5.6	7.9	10.2	8.2	9.9	10.2	11.2	8.9	7.6	3.3	2	2.3	2	0.7	0	0
0	0	0	0	0.3	1	1.6	3.6	5.3	7.6	6.9	7.3	6.9	5.3	2.3	1.3	1.3	1	0.3	0	0
0	0	0	0	0	0	0	0.7	2.3	2.6	3	3.3	4.9	2.6	1	0.7	0.7	0.3	0	0	0
0	0	0	0	0	0	0	0	0.3	0.3	1	1	1.3	0.7	0	0	0	0	0	0	0
0	0	0	0	0	0	0	0	0	0	0	0	0	0	0	0	0	0	0	0	0
0	0	0	0	0	0	0	0	0	0	0	0	0	0	0	0	0	0	0	0	0
0	0	0	0	0	0	0	0	0	0	0	0	0	0	0	0	0	0	0	0	0
0	0	0	0	0	0	0	0	0	0	0	0	0	0	0	0	0	0	0	0	0
0	0	0	0	0	0	0	0	0	0	0	0	0	0	0	0	0	0	0	0	0
0	0	0	0	0	0	0	0	0	0	0	0	0	0	0	0	0	0	0	0	0
0	0	0	0	0	0	0	0	0	0	0	0	0	0	0	0	0	0	0	0	0
0	0	0	0	0	0	0	0	0	0	0	0	0	0	0	0	0	0	0	0	0
0	0	0	0	0	0	0	0	0	0	0	0	0	0	0	0	0	0	0	0	0
Frame 24 (48.00 ms)
0	0	0	0	0	0	0	0	0	0	0	0	0	0	0	0	0	0	0	0	0
0	0	0	0	0	0	0	0	0	0	0.3	2	3.3	4.9	4.9	3.6	1.6	0.3	0	0	0
0	0	0	0	0	0	0	0	0.3	2.6	9.9	18.1	24.1	29.4	25.7	18.8	12.2	4.3	0.7	0	0
0	0	0	0	0	0	0	0	1.6	13.5	42.2	53.1	55.4	55.1	39.9	30	27.1	16.5	3	0	0
0	0	0	0	0	0	0	0.3	4.6	23.1	47.8	56.1	55.4	48.2	38.6	37	29	20.8	4.6	0.3	0
0	0	0	0	0	0	0	1.3	8.9	26.1	41.6	37	36.3	41.6	39.3	39.9	32.7	25.7	5.9	0.3	0
0	0	0	0	0	0	0	1.6	10.6	21.4	25.7	28	26.7	37.6	38.3	35	25.4	12.9	2.3	0	0
0	0	0	0	0	0	0	1.6	7.6	14.5	17.5	17.5	22.8	38.3	32.7	25.7	15.2	3.6	0.3	0	0
0	0	0	0	0	0	0	1.3	6.6	9.6	12.5	15.8	17.8	28.4	18.8	9.6	3.3	0.3	0	0	0
0	0	0	0	0	0	0.3	2.3	5.6	6.3	8.9	10.6	11.5	9.2	4	1.3	0.3	0	0	0	0
0	0	0	0	0	0	0.7	3	4.9	5.3	6.3	4	2.3	1	0.3	0	0	0	0	0	0
0	0	0	0	0	0.7	2.6	4.6	3.6	2.3	1.6	0.7	0	0	0	0	0	0	0	0	0
0	0	0	0	0.3	2.6	8.9	7.6	4.3	1.3	0.3	0	0	0	0	0	0	0	0	0	0
0	0	0	0	1	4.3	7.6	5.3	3	1	0	0	0	0	0	0	0	0	0	0	0
0	0	0	0.3	2	4.6	5.6	4	2	0.7	0	0	0	0	0	0	0	0	0	0	0
0	0	0	0.7	2.3	4.3	4.9	4	2.3	0.7	0	0	0	0	0	0	0	0	0	0	0
0	0	0	0.3	2.3	3	3.3	2.6	1.3	0.3	0	0	0	0	0	0	0	0	0	0	0
0	0	0	0.3	1.3	1.6	2	1.3	0.7	0	0	0	0	0	0	0	0	0	0	0	0
0	0	0.3	1	2	1.3	1	0.3	0	0	0	0	0	0	0	0	0	0	0	0	0
0	0	0.7	2.3	3	2.3	1	0.3	0	0	0	0	0	0	0	0	0	0	0	0	0
0	1	2.3	4	4.3	2.6	1.3	0.3	0	0	0	0	0	0	0	0	0	0	0	0	0
0.7	3.6	9.6	12.5	10.6	4.9	3	1.6	0.7	0.3	0	0	0	0	0	0	0	0	0	0	0
1	6.6	18.1	18.8	11.2	6.9	5.3	4	3.3	2.6	1.6	0.7	0.3	0.3	0	0.3	0	0	0	0	0
0.3	3.3	8.9	8.6	5.9	7.3	8.2	8.9	8.2	8.2	7.3	4.3	2.3	2	1	1.3	0.7	0	0	0	0
0	0.7	2	3.6	4.9	8.9	12.5	12.2	10.2	10.2	11.2	8.9	6.9	6.3	2.3	1.6	1.6	1	0.3	0	0
0	0	0.3	1	3.6	7.3	8.9	10.9	9.2	10.6	10.9	12.2	9.9	8.2	3.6	2.3	2.3	2	0.7	0	0
0	0	0	0	1	2	2.3	4.3	5.9	8.2	7.9	8.2	7.9	6.6	3	1.6	1.6	1.3	0.3	0	0
0	0	0	0	0	0	0.3	1.3	3.6	4	4.3	4.6	6.3	4	1.6	1	1.3	0.7	0	0	0
0	0	0	0	0	0	0	0.3	0.7	1	2	2	2	1	0.3	0.3	0.3	0	0	0	0
0	0	0	0	0	0	0	0	0	0	0.3	0.3	0.3	0	0	0	0	0	0	0	0
0	0	0	0	0	0	0	0	0	0	0	0	0	0	0	0	0	0	0	0	0
0	0	0	0	0	0	0	0	0	0	0	0	0	0	0	0	0	0	0	0	0
0	0	0	0	0	0	0	0	0	0	0	0	0	0	0	0	0.3	0.3	0	0	0
0	0	0	0	0	0	0	0	0	0	0	0	0	0	0	0	0	0	0	0	0
0	0	0	0	0	0	0	0	0	0	0	0	0	0	0	0	0	0	0	0	0
0	0	0	0	0	0	0	0	0	0	0	0	0	0	0	0	0	0	0	0	0
0	0	0	0	0	0	0	0	0	0	0	0	0	0	0	0	0	0	0	0	0
0	0	0	0	0	0	0	0	0	0	0	0	0	0	0	0	0	0	0	0	0
Frame 25 (50.00 ms)
0	0	0	0	0	0	0	0	0	0	0	0	0	0	0	0	0	0	0	0	0
0	0	0	0	0	0	0	0	0	0	0.3	1.3	2.6	4	4	2.6	1	0	0	0	0
0	0	0	0	0	0	0	0	0	2	8.2	15.8	21.1	26.4	22.4	15.8	9.2	3	0.3	0	0
0	0	0	0	0	0	0	0	1.3	12.2	38.9	52.1	54.8	53.8	37.6	27.4	23.8	12.5	2	0	0
0	0	0	0	0	0	0	0.3	4.6	21.8	45.5	55.1	54.8	46.5	36.3	34.3	26.4	17.5	3.6	0	0
0	0	0	0	0	0	0	1.3	9.2	25.1	39.6	35	34.6	39.6	36.6	36.6	29.4	21.8	4.6	0.3	0
0	0	0	0	0	0	0	2	10.6	21.1	24.1	26.4	25.7	35.6	34.6	32.7	23.8	11.5	2	0	0
0	0	0	0	0	0	0.3	2	7.9	14.5	17.2	17.2	22.8	37.6	32	25.1	14.8	3.3	0.3	0	0
0	0	0	0	0	0	0	1.6	6.9	9.9	12.9	15.8	18.1	28.4	18.8	9.6	3.3	0.3	0	0	0
0	0	0	0	0	0	0.3	2.6	6.3	6.9	9.2	11.2	11.9	9.6	4	1.3	0.3	0	0	0	0
0	0	0	0	0	0	0.7	3.6	5.6	5.9	6.9	4.6	2.3	1	0.3	0	0	0	0	0	0
0	0	0	0	0	0.7	3.3	4.9	4.3	2.6	2	0.7	0	0	0	0	0	0	0	0	0
0	0	0	0	0.3	3.3	10.2	8.6	4.6	1.6	0.3	0	0	0	0	0	0	0	0	0	0
0	0	0	0	1	5.3	8.6	5.6	3.3	1	0	0	0	0	0	0	0	0	0	0	0
0	0	0	0.3	2	5.6	6.3	4.3	2.3	0.7	0	0	0	0	0	0	0	0	0	0	0
0	0	0	0.7	3	4.9	5.3	4.6	2.6	1	0	0	0	0	0	0	0	0	0	0	0
0	0	0	0.7	3	3.6	3.6	3	1.6	0.3	0	0	0	0	0	0	0	0	0	0	0
0	0	0	0.7	2	2	2.3	1.6	0.7	0	0	0	0	0	0	0	0	0	0	0	0
0	0	0.3	1.3	2.6	1.6	1	0.7	0	0	0	0	0	0	0	0	0	0	0	0	0
0	0	0.7	2.6	3.3	2.6	1.3	0.3	0	0	0	0	0	0	0	0	0	0	0	0	0
0	1	2.6	4.3	4.6	3	1.3	0.7	0	0	0	0	0	0	0	0	0	0	0	0	0
0.7	4.6	10.2	12.9	10.9	5.3	3	1.6	0.7	0.3	0	0	0	0	0	0	0	0	0	0	0
1.3	7.9	20.1	20.1	11.9	6.9	5.3	4	3.3	2.6	1.6	0.7	0.3	0.3	0	0	0	0	0	0	0
0.7	4.3	10.2	9.2	6.6	7.6	8.6	8.9	8.2	8.2	7.3	4	2	1.6	0.7	1	0.3	0	0	0	0
0	0.7	2.6	4.3	5.6	9.6	13.2	12.5	10.2	10.6	11.5	9.2	6.9	5.9	2.3	1.6	1.6	1	0.3	0	0
0	0	0.3	1.6	4.9	8.2	9.9	11.5	9.6	11.2	11.5	12.5	10.2	8.2	3.6	2.3	2.6	2.3	0.7	0	0
0	0	0	0.3	1.6	3	3	4.9	6.6	9.2	8.9	8.9	8.9	6.9	3.3	2	2	1.6	0.3	0	0
0	0	0	0	0.3	0.3	0.7	2.3	4.3	4.9	5.6	5.6	7.6	4.6	2	1	1.3	1	0.3	0	0
0	0	0	0	0	0	0	0.3	1	1.6	3.3	3.3	3.3	1.3	0.7	0.3	0.3	0.3	0	0	0
0	0	0	0	0	0	0	0	0	0.3	0.7	0.7	0.3	0	0	0	0	0	0	0	0
0	0	0	0	0	0	0	0	0	0	0	0	0	0	0	0	0	0	0	0	0
0	0	0	0	0	0	0	0	0	0	0	0	0	0	0	0	0.3	0.3	0	0	0
0	0	0	0	0	0	0	0	0	0	0	0	0	0	0	0.3	0.7	1	0.3	0	0
0	0	0	0	0	0	0	0	0	0	0	0	0	0	0	0.3	0.3	0.3	0	0	0
0	0	0	0	0	0	0	0	0	0	0	0	0	0	0	0	0	0	0	0	0
0	0	0	0	0	0	0	0	0	0	0	0	0	0	0	0	0	0	0	0	0
0	0	0	0	0	0	0	0	0	0	0	0	0	0	0	0	0	0	0	0	0
0	0	0	0	0	0	0	0	0	0	0	0	0	0	0	0	0	0	0	0	0
Frame 26 (52.00 ms)
0	0	0	0	0	0	0	0	0	0	0	0	0	0	0	0	0	0	0	0	0
0	0	0	0	0	0	0	0	0	0	0.3	1	2	3	3	2	0.7	0	0	0	0
0	0	0	0	0	0	0	0	0.3	2.6	7.6	13.9	18.8	23.4	19.5	12.9	6.6	2	0.3	0	0
0	0	0	0	0	0	0	0	2	14.2	35	50.5	53.8	52.8	36	25.4	20.8	9.2	1.3	0	0
0	0	0	0	0	0	0	0.3	4.6	21.1	42.9	54.1	52.8	44.5	34.6	32.3	24.1	14.8	3	0	0
0	0	0	0	0	0	0	1.3	9.2	24.4	38.3	34	33	36.6	34.3	34.3	27.7	19.5	4	0	0
0	0	0	0	0	0	0	2	10.9	21.1	23.8	25.4	24.7	33.3	33	31	23.4	10.9	1.6	0	0
0	0	0	0	0	0	0.3	2	7.9	14.5	17.2	16.8	22.4	37.3	31.7	25.1	14.8	3.3	0.3	0	0
0	0	0	0	0	0	0	2	7.6	10.2	13.2	16.2	18.5	28.7	19.1	9.6	3.3	0.3	0	0	0
0	0	0	0	0	0	0.3	3	6.6	7.3	9.6	11.9	12.5	9.9	4	1.3	0.3	0	0	0	0
0	0	0	0	0	0	1	4	6.3	6.3	7.3	4.9	2.6	1.3	0.3	0	0	0	0	0	0
0	0	0	0	0	0.7	3.6	5.6	4.6	3	2	0.7	0	0	0	0	0	0	0	0	0
0	0	0	0	0.3	3.6	11.9	9.2	4.9	1.6	0.3	0	0	0	0	0	0	0	0	0	0
0	0	0	0	1.3	5.9	9.9	6.6	3.6	1.3	0.3	0	0	0	0	0	0	0	0	0	0
0	0	0	0.3	2.6	6.3	7.3	4.9	2.6	0.7	0	0	0	0	0	0	0	0	0	0	0
0	0	0	0.7	3.6	5.9	5.9	4.9	3	1	0	0	0	0	0	0	0	0	0	0	0
0	0	0	1	3.6	4	4	3.3	1.6	0.3	0	0	0	0	0	0	0	0	0	0	0
0	0	0	0.7	2.3	2.3	2.3	1.6	0.7	0	0	0	0	0	0	0	0	0	0	0	0
0	0	0.3	1.6	3.3	2	1.3	0.7	0	0	0	0	0	0	0	0	0	0	0	0	0
0	0	1	3.3	4	3	1.6	0.7	0	0	0	0	0	0	0	0	0	0	0	0	0
0.3	1.3	3	4.9	5.3	3.3	1.6	0.7	0	0	0	0	0	0	0	0	0	0	0	0	0
1	5.3	11.2	13.5	11.5	5.9	3.3	2	0.7	0.3	0	0	0	0	0	0	0	0	0	0	0
1.6	9.2	22.1	20.8	12.2	7.6	5.6	4.3	3.3	2.6	1.6	0.7	0.3	0.3	0	0	0	0	0	0	0
1.3	5.6	11.5	9.9	6.9	8.2	9.2	8.9	8.2	8.2	7.3	4	2	1.6	0.7	1	0.3	0	0	0	0
0.3	1.3	3.3	4.6	6.3	10.6	14.2	13.2	10.6	10.6	11.5	9.2	6.9	5.9	2.3	1.6	1.6	1	0.3	0	0
0	0	0.7	2.3	6.3	9.6	10.9	12.5	10.6	11.9	11.9	13.2	10.6	8.6	3.6	2.3	2.6	2.3	0.7	0	0
0	0	0	0.7	2.6	4	3.6	5.6	7.6	10.2	9.6	9.9	9.6	7.6	3.6	2	2	1.6	0.3	0	0
0	0	0	0	0.3	0.7	1	3	4.9	5.9	6.6	6.6	8.6	5.3	2.3	1.3	1.6	1	0.3	0	0
0	0	0	0	0	0	0	0.7	1.3	2	4	4.3	4	1.6	0.7	0.7	0.7	0.3	0	0	0
0	0	0	0	0	0	0	0	0	0.3	0.7	0.7	0.7	0.3	0	0	0	0	0	0	0
0	0	0	0	0	0	0	0	0	0	0	0	0	0	0	0	0	0	0	0	0
0	0	0	0	0	0	0	0	0	0	0	0	0	0	0	0	0.3	0.3	0	0	0
0	0	0	0	0	0	0	0	0	0	0	0	0	0	0	0.3	1	1	0.3	0	0
0	0	0	0	0	0	0	0	0	0	0	0	0	0	0	0.3	0.3	0.3	0	0	0
0	0	0	0	0	0	0	0	0	0	0	0	0	0	0	0	0	0	0	0	0
0	0	0	0	0	0	0	0	0	0	0	0	0	0	0	0	0	0	0	0	0
0	0	0	0	0	0	0	0	0	0	0	0	0	0	0	0	0	0	0	0	0
0	0	0	0	0	0	0	0	0	0	0	0	0	0	0	0	0	0	0	0	0
Frame 27 (54.00 ms)
0	0	0	0	0	0	0	0	0	0	0	0	0	0	0	0	0	0	0	0	0
0	0	0	0	0	0	0	0	0	0	0.3	1	1.6	2.6	2.3	1.6	0.3	0	0	0	0
0	0	0	0	0	0	0	0	0.3	2	6.3	12.5	17.2	21.1	16.8	10.9	5.3	1.3	0	0	0
0	0	0	0	0	0	0	0	1.6	12.2	30.7	49.5	53.1	51.8	34.3	24.4	18.8	7.3	1	0	0
0	0	0	0	0	0	0	0.3	4.3	19.8	40.6	53.1	51.5	43.2	33.3	31	22.4	12.9	2.3	0	0
0	0	0	0	0	0	0	1.3	9.2	23.4	36	32.7	31.3	35.6	33	33.3	26.1	17.5	3.3	0	0
0	0	0	0	0	0	0	2.3	11.2	20.8	22.4	24.7	23.8	32.7	32	30	22.1	9.9	1.6	0	0
0	0	0	0	0	0	0.3	2.6	8.2	14.8	17.2	16.8	22.1	37	31.3	24.7	14.5	3.3	0.3	0	0
0	0	0	0	0	0	0.3	2.3	7.6	10.2	13.5	16.5	18.5	28.7	19.1	9.9	3.3	0.3	0	0	0
0	0	0	0	0	0	0.7	3.6	6.9	7.6	9.9	12.2	12.9	10.2	4.3	1.3	0.3	0	0	0	0
0	0	0	0	0	0	1.3	4.6	6.6	6.9	7.6	5.6	3	1.3	0.3	0	0	0	0	0	0
0	0	0	0	0	1	4.3	5.9	4.6	3.3	2.3	1	0	0	0	0	0	0	0	0	0
0	0	0	0	0.7	4.3	12.5	9.9	5.3	1.6	0.3	0	0	0	0	0	0	0	0	0	0
0	0	0	0	1.6	6.6	10.6	6.9	4	1.3	0.3	0	0	0	0	0	0	0	0	0	0
0	0	0	0.7	3.3	6.9	7.9	5.6	3	1	0	0	0	0	0	0	0	0	0	0	0
0	0	0	1	4	6.6	6.9	5.6	3.3	1	0	0	0	0	0	0	0	0	0	0	0
0	0	0	1	4	4.6	4.6	3.6	2	0.3	0	0	0	0	0	0	0	0	0	0	0
0	0	0	0.7	2.3	2.6	3	2	0.7	0	0	0	0	0	0	0	0	0	0	0	0
0	0	0.3	2	4	2.3	1.3	0.7	0.3	0	0	0	0	0	0	0	0	0	0	0	0
0	0.3	1.3	4	4.6	3.3	1.6	0.7	0	0	0	0	0	0	0	0	0	0	0	0	0
0.3	1.6	3.6	5.6	5.9	4	2	0.7	0	0	0	0	0	0	0	0	0	0	0	0	0
1.3	6.3	12.2	14.2	11.9	6.3	3.6	2	0.7	0.3	0	0	0	0	0	0	0	0	0	0	0
2.3	10.9	24.1	21.8	12.5	7.9	5.9	4.3	3.3	2.3	1.3	0.7	0.3	0.3	0	0	0	0	0	0	0
1.6	6.6	13.2	10.9	7.3	8.6	9.2	9.2	8.2	8.2	6.9	4	2	2	1	1	0.3	0	0	0	0
0.3	1.6	4	5.3	6.9	11.5	14.8	13.5	11.2	10.9	11.5	9.2	6.9	5.9	2.3	2	1.6	0.7	0	0	0
0	0.3	1.3	3.3	7.3	10.6	11.9	13.9	11.5	12.5	12.2	13.9	11.2	8.9	4	2.6	3	2.3	0.7	0	0
0	0	0.3	1	3.6	4.9	4.3	6.3	8.2	10.9	10.2	10.6	10.2	7.9	4	2	2	1.6	0.3	0	0
0	0	0	0	0.7	1	1.3	3.6	5.6	6.6	7.6	7.9	9.6	5.6	2.6	1.6	2	1	0.3	0	0
0	0	0	0	0	0	0.3	0.7	1.6	2.3	4.9	4.9	4.9	2	1	1	0.7	0.3	0	0	0
0	0	0	0	0	0	0	0	0	0.3	1	1	0.7	0.3	0	0	0	0	0	0	0
0	0	0	0	0	0	0	0	0	0	0	0	0	0	0	0	0	0	0	0	0
0	0	0	0	0	0	0	0	0	0	0	0	0	0	0	0	0	0.3	0	0	0
0	0	0	0	0	0	0	0	0	0	0	0	0	0	0	0.3	0.7	0.7	0	0	0
0	0	0	0	0	0	0	0	0	0	0	0	0	0	0	0	0	0.3	0	0	0
0	0	0	0	0	0	0	0	0	0	0	0	0	0	0	0	0	0	0	0	0
0	0	0	0	0	0	0	0	0	0	0	0	0	0	0	0	0	0	0	0	0
0	0	0	0	0	0	0	0	0	0	0	0	0	0	0	0	0	0	0	0	0
0	0	0	0	0	0	0	0	0	0	0	0	0	0	0	0	0	0	0	0	0
Frame 28 (56.00 ms)
0	0	0	0	0	0	0	0	0	0	0	0	0	0	0	0	0	0	0	0	0
0	0	0	0	0	0	0	0	0	0	0.3	1.3	1.6	2	2	1	0.3	0	0	0	0
0	0	0	0	0	0	0	0	0.3	2	5.9	14.5	16.2	19.1	14.8	8.9	4.3	1	0	0	0
0	0	0	0	0	0	0	0	1.6	10.9	27.7	48.8	52.5	50.8	33	22.8	16.8	5.6	0.7	0	0
0	0	0	0	0	0	0	0.3	4.3	18.8	37.9	50.8	49.2	41.2	31.7	30	21.4	11.5	2	0	0
0	0	0	0	0	0	0	1.3	8.9	22.4	35	31.3	30	33.7	31.3	31.7	24.7	15.8	3	0	0
0	0	0	0	0	0	0	2.3	11.2	20.5	22.4	24.1	23.1	31.7	31	29	21.4	9.2	1.3	0	0
0	0	0	0	0	0	0.3	2.6	8.2	14.8	17.5	16.8	22.1	36.6	31	24.4	14.2	3	0.3	0	0
0	0	0	0	0	0	0.3	2.3	7.9	10.6	13.5	16.8	18.8	28.7	19.1	9.9	3.3	0.3	0	0	0
0	0	0	0	0	0	0.7	4	7.3	8.2	10.2	12.9	13.5	10.6	4.3	1.3	0.3	0	0	0	0
0	0	0	0	0	0	1.3	4.9	7.3	7.6	8.2	6.3	3.3	1.3	0.3	0	0	0	0	0	0
0	0	0	0	0	1	4.6	6.3	4.9	3.3	2.3	1	0.3	0	0	0	0	0	0	0	0
0	0	0	0	0.7	4.9	13.5	10.6	5.6	2	0.3	0	0	0	0	0	0	0	0	0	0
0	0	0	0	2	7.6	11.5	7.3	4	1.6	0.3	0	0	0	0	0	0	0	0	0	0
0	0	0	0.7	3.6	7.9	8.6	6.3	3.3	1	0	0	0	0	0	0	0	0	0	0	0
0	0	0	1	4.6	7.3	7.6	6.3	3.6	1	0	0	0	0	0	0	0	0	0	0	0
0	0	0	1	4.6	5.3	5.3	4	2	0.3	0	0	0	0	0	0	0	0	0	0	0
0	0	0	1	3	3	3.3	2	0.7	0	0	0	0	0	0	0	0	0	0	0	0
0	0	0.3	2.3	4.3	2.6	1.6	1	0.3	0	0	0	0	0	0	0	0	0	0	0	0
0	0.3	1.6	4.3	5.3	4	2	0.7	0	0	0	0	0	0	0	0	0	0	0	0	0
0.3	2	4	6.3	6.6	4.3	2.3	1	0.3	0	0	0	0	0	0	0	0	0	0	0	0
1.6	7.3	13.2	14.8	12.9	7.3	4.3	2.3	1	0.3	0	0	0	0	0	0	0	0	0	0	0
3	12.2	26.1	22.8	13.5	8.6	6.3	4.6	3.3	2.6	1.3	0.7	0.3	0.3	0	0	0	0	0	0	0
2.3	7.9	14.2	11.2	7.6	8.9	9.9	9.2	8.6	8.6	6.9	4	2	2	1	1	0.3	0	0	0	0
0.3	2	4.6	5.6	7.6	12.2	15.5	14.2	11.5	10.9	11.5	9.6	6.9	5.9	2.6	2.3	2	1	0.3	0	0
0	0.3	1.6	4	8.2	11.5	12.9	14.8	12.2	12.9	12.5	14.5	11.9	9.2	4.3	3	3.3	2.6	0.7	0	0
0	0	0.3	1.3	4.3	5.6	4.6	6.9	8.9	11.5	10.9	11.5	10.9	8.6	4.3	2.6	2.6	1.6	0.7	0	0
0	0	0	0	0.7	1.3	2	4.3	6.3	7.3	8.2	8.9	10.2	6.3	3	1.6	2.3	1	0.3	0	0
0	0	0	0	0	0	0.3	1	2	3	5.3	5.6	5.6	2.3	1.3	1	1	0.3	0	0	0
0	0	0	0	0	0	0	0	0.3	0.3	1	1	1	0.3	0.3	0	0	0	0	0	0
0	0	0	0	0	0	0	0	0	0	0	0	0	0	0	0	0	0	0	0	0
0	0	0	0	0	0	0	0	0	0	0	0	0	0	0	0	0	0.3	0	0	0
0	0	0	0	0	0	0	0	0	0	0	0	0	0	0	0.3	0.7	0.7	0	0	0
0	0	0	0	0	0	0	0	0	0	0	0	0	0	0	0	0	0.3	0	0	0
0	0	0	0	0	0	0	0	0	0	0	0	0	0	0	0	0	0	0	0	0
0	0	0	0	0	0	0	0	0	0	0	0	0	0	0	0	0	0	0	0	0
0	0	0	0	0	0	0	0	0	0	0	0	0	0	0	0	0	0	0	0	0
0	0	0	0	0	0	0	0	0	0	0	0	0	0	0	0	0	0	0	0	0
Frame 29 (58.00 ms)
0	0	0	0	0	0	0	0	0	0	0	0	0	0	0	0	0	0	0	0	0
0	0	0	0	0	0	0	0	0	0	0.3	1	1.3	2	1.6	1	0.3	0	0	0	0
0	0	0	0	0	0	0	0	0.3	2	6.9	13.5	15.2	17.8	12.9	7.6	3.6	0.7	0	0	0
0	0	0	0	0	0	0	0	1.6	11.5	31.7	47.5	50.2	49.8	31.7	21.4	15.5	4.9	0.7	0	0
0	0	0	0	0	0	0	0.3	4	18.1	37.3	48.8	47.5	39.9	30.7	28.7	19.8	10.2	1.6	0	0
0	0	0	0	0	0	0	1.3	8.9	21.8	33	30	28.7	32.3	30.4	30.4	23.1	14.2	2.6	0	0
0	0	0	0	0	0	0.3	2.6	11.2	20.1	21.4	23.8	22.4	30.7	30	28	20.5	8.6	1.3	0	0
0	0	0	0	0	0	0.3	3	8.6	14.8	17.2	16.8	22.1	36.6	30.7	24.1	13.5	3	0.3	0	0
0	0	0	0	0	0	0.3	2.6	8.2	10.9	13.9	17.2	18.8	29	19.5	9.9	3.3	0.3	0	0	0
0	0	0	0	0	0	0.7	4.3	7.6	8.2	10.6	13.2	14.2	10.9	4.6	1.3	0.3	0	0	0	0
0	0	0	0	0	0	1.6	5.3	7.9	7.9	8.6	6.6	3.3	1.3	0.3	0	0	0	0	0	0
0	0	0	0	0	1.3	5.3	6.9	5.3	3.6	2.6	1.3	0.3	0	0	0	0	0	0	0	0
0	0	0	0	0.7	5.3	14.8	11.2	5.9	2	0.3	0	0	0	0	0	0	0	0	0	0
0	0	0	0.3	2	8.2	12.5	7.9	4.3	1.6	0.3	0	0	0	0	0	0	0	0	0	0
0	0	0	0.7	4	8.6	9.2	6.6	3.6	1	0	0	0	0	0	0	0	0	0	0	0
0	0	0	1.3	4.9	7.9	8.2	6.6	4.3	1.3	0	0	0	0	0	0	0	0	0	0	0
0	0	0	1.3	4.9	5.9	5.6	4.6	2.3	0.7	0	0	0	0	0	0	0	0	0	0	0
0	0	0	1.3	3.3	3.6	3.6	2.3	0.7	0	0	0	0	0	0	0	0	0	0	0	0
0	0	0.7	3	4.9	3.3	2	1	0.3	0	0	0	0	0	0	0	0	0	0	0	0
0	0.3	1.6	4.9	5.9	4.6	2.3	0.7	0	0	0	0	0	0	0	0	0	0	0	0	0
0.3	2	4.6	6.6	7.3	4.9	2.6	1	0.3	0	0	0	0	0	0	0	0	0	0	0	0
1.6	7.9	13.9	15.5	13.5	7.9	4.6	2.3	1	0.3	0	0	0	0	0	0	0	0	0	0	0
3.3	13.5	27.4	23.8	13.9	8.9	6.6	4.6	3.6	2.6	1.6	0.7	0.3	0.3	0	0.3	0	0	0	0	0
2.6	8.9	15.5	11.9	7.9	9.2	9.9	9.6	8.6	8.6	7.3	4	2.3	2	1	1.3	0.7	0.3	0	0	0
0.7	2.6	5.3	6.3	7.9	12.9	16.5	14.8	11.9	11.2	11.9	9.9	7.3	6.3	2.6	2.6	2.3	1	0.3	0	0
0	0.3	2	4.6	8.9	12.5	13.9	15.5	12.9	13.5	13.2	15.2	12.2	9.6	4.6	3.6	3.6	3	0.7	0	0
0	0	0.3	1.6	4.9	6.3	5.6	7.6	9.6	12.5	11.9	12.2	11.9	9.2	4.6	3	3	2	0.7	0	0
0	0	0	0.3	1	1.6	2.3	4.9	6.9	8.2	9.2	9.9	11.5	6.9	3.3	2.3	2.6	1.3	0.3	0	0
0	0	0	0	0	0	0.3	1.3	2.3	3.3	5.9	6.6	6.3	3	1.6	1.3	1	0.3	0	0	0
0	0	0	0	0	0	0	0	0.3	0.3	1	1	1	0.3	0.3	0.3	0	0	0	0	0
0	0	0	0	0	0	0	0	0	0	0	0	0	0	0	0	0	0	0	0	0
0	0	0	0	0	0	0	0	0	0	0	0	0	0	0	0	0.3	0.3	0	0	0
0	0	0	0	0	0	0	0	0	0	0	0	0	0	0	0.3	1	1	0.3	0	0
0	0	0	0	0	0	0	0	0	0	0	0	0	0	0	0.3	0.3	0.3	0	0	0
0	0	0	0	0	0	0	0	0	0	0	0	0	0	0	0	0	0	0	0	0
0	0	0	0	0	0	0	0	0	0	0	0	0	0	0	0	0	0	0	0	0
0	0	0	0	0	0	0	0	0	0	0	0	0	0	0	0	0	0	0	0	0
0	0	0	0	0	0	0	0	0	0	0	0	0	0	0	0	0	0	0	0	0
Frame 30 (60.00 ms)
0	0	0	0	0	0	0	0	0	0	0	0	0	0	0	0	0	0	0	0	0
0	0	0	0	0	0	0	0	0	0	0.3	1.3	2	2	1.3	0.7	0	0	0	0	0
0	0	0	0	0	0	0	0	0.3	2	6.9	14.2	18.1	17.8	11.9	6.3	3	0.7	0	0	0
0	0	0	0	0	0	0	0	1.6	12.2	33	46.5	50.2	49.5	30.4	20.1	13.9	4	0.3	0	0
0	0	0	0	0	0	0	0.3	4.3	17.8	37	47.8	46.2	38.9	29.4	27.4	18.8	9.2	1.3	0	0
0	0	0	0	0	0	0	1.3	8.9	20.8	32.3	29	28	31.3	29.4	29.4	22.1	12.9	2.3	0	0
0	0	0	0	0	0	0.3	2.6	11.2	19.8	21.4	22.8	21.8	30	30	28	19.8	7.9	1	0	0
0	0	0	0	0	0	0.3	3.3	8.6	14.8	17.5	16.5	21.8	36.3	30.7	24.1	13.2	2.6	0	0	0
0	0	0	0	0	0	0.3	3	8.2	10.9	14.2	17.2	18.8	29.4	19.5	10.2	3	0.3	0	0	0
0	0	0	0	0	0	1	4.6	8.2	8.9	10.9	13.5	14.2	11.2	4.9	1.6	0.3	0	0	0	0
0	0	0	0	0	0.3	2	5.9	8.6	8.6	9.2	7.3	3.6	1.6	0.3	0	0	0	0	0	0
0	0	0	0	0	1.3	5.9	7.6	5.9	4	3	1.3	0.3	0	0	0	0	0	0	0	0
0	0	0	0	0.7	6.3	15.8	11.9	6.3	2	0.3	0	0	0	0	0	0	0	0	0	0
0	0	0	0.3	2.6	9.2	13.9	8.6	4.6	1.6	0.3	0	0	0	0	0	0	0	0	0	0
0	0	0	1	4.6	9.6	10.2	7.3	4	1.3	0	0	0	0	0	0	0	0	0	0	0
0	0	0	1.6	5.6	8.9	8.9	7.3	4.6	1.3	0	0	0	0	0	0	0	0	0	0	0
0	0	0	1.6	5.6	6.6	6.3	4.9	2.6	0.7	0	0	0	0	0	0	0	0	0	0	0
0	0	0	1.3	3.6	4	4	2.6	1	0	0	0	0	0	0	0	0	0	0	0	0
0	0	0.7	3.3	5.6	3.6	2	1	0.3	0	0	0	0	0	0	0	0	0	0	0	0
0	0.3	2	5.3	6.6	4.9	2.6	0.7	0	0	0	0	0	0	0	0	0	0	0	0	0
0.3	2.3	4.9	7.3	7.9	5.6	3	1.3	0.3	0	0	0	0	0	0	0	0	0	0	0	0
2	8.6	14.8	16.5	14.5	8.2	4.9	2.6	1	0.3	0	0	0	0	0	0	0	0	0	0	0
4	14.2	29.7	25.1	14.5	9.2	6.6	4.9	3.6	2.6	1.6	0.7	0.3	0.3	0.3	0.3	0	0	0	0	0
3	9.6	16.8	12.9	8.6	9.9	10.2	9.9	8.9	8.9	7.6	4.3	2.6	2.3	1.3	1.3	0.7	0.3	0	0	0
0.7	3	5.9	6.9	8.6	13.9	17.2	15.5	12.5	11.5	12.2	10.2	7.9	6.6	3.3	3	2.6	1.3	0.3	0	0
0	0.7	2.3	5.3	9.9	13.5	14.8	16.5	13.5	14.2	13.9	15.8	12.9	10.2	4.9	4	4	3.3	1	0	0
0	0	0.3	1.6	5.6	6.9	5.9	8.2	10.2	13.2	12.5	13.2	12.9	9.9	5.3	3.3	3.3	2.3	0.7	0	0
0	0	0	0.3	1	2	2.6	5.6	7.6	8.9	10.2	10.9	12.5	7.6	3.6	2.3	3	1.6	0.3	0	0
0	0	0	0	0	0.3	0.7	1.6	2.6	3.6	6.9	7.6	6.9	3.3	2	1.3	1.3	0.3	0	0	0
0	0	0	0	0	0	0	0	0.3	0.7	1.3	1.3	1	0.3	0.3	0.3	0	0	0	0	0
0	0	0	0	0	0	0	0	0	0	0	0	0	0	0	0	0	0	0	0	0
0	0	0	0	0	0	0	0	0	0	0	0	0	0	0	0	0.3	0.7	0	0	0
0	0	0	0	0	0	0	0	0	0	0	0	0	0	0	0.3	1.3	1.6	0.3	0	0
0	0	0	0	0	0	0	0	0	0	0	0	0	0	0	0.3	0.3	0.3	0	0	0
0	0	0	0	0	0	0	0	0	0	0	0	0	0	0	0	0	0	0	0	0
0	0	0	0	0	0	0	0	0	0	0	0	0	0	0	0	0	0	0	0	0
0	0	0	0	0	0	0	0	0	0	0	0	0	0	0	0	0	0	0	0	0
0	0	0	0	0	0	0	0	0	0	0	0	0	0	0	0	0	0	0	0	0
Frame 31 (62.00 ms)
0	0	0	0	0	0	0	0	0	0	0	0	0	0	0	0	0	0	0	0	0
0	0	0	0	0	0	0	0	0	0	0.3	1.3	2	1.6	1.3	0.7	0	0	0	0	0
0	0	0	0	0	0	0	0	0.3	2.3	7.3	13.9	17.8	17.5	11.2	5.9	2.6	0.7	0	0	0
0	0	0	0	0	0	0	0	1.6	12.5	32.7	45.5	48.2	48.8	29.4	19.1	12.9	3.6	0.3	0	0
0	0	0	0	0	0	0	0.3	4.3	17.8	36	46.5	44.9	37.6	28.4	26.7	17.8	8.2	1.3	0	0
0	0	0	0	0	0	0	1.6	9.2	20.8	31.3	28.4	27.4	30.4	28.7	28.7	20.8	11.2	1.6	0	0
0	0	0	0	0	0	0.3	3	11.5	19.8	21.1	22.4	21.1	29	29	27.1	18.8	7.3	1	0	0
0	0	0	0	0	0	0.7	3.6	8.9	15.2	17.5	16.5	21.4	36	30.7	23.8	12.9	2.6	0	0	0
0	0	0	0	0	0	0.3	3.3	8.6	11.2	14.2	17.2	19.1	29.7	19.8	10.2	3	0.3	0	0	0
0	0	0	0	0	0	1	4.9	8.6	9.2	11.2	13.9	14.8	11.9	4.9	1.6	0.3	0	0	0	0
0	0	0	0	0	0.3	2.3	6.6	9.2	9.2	9.9	7.9	4	1.6	0.3	0	0	0	0	0	0
0	0	0	0	0	1.6	6.6	7.9	6.3	4.3	3.3	1.6	0.3	0	0	0	0	0	0	0	0
0	0	0	0	1	6.9	17.2	12.9	6.6	2.3	0.7	0	0	0	0	0	0	0	0	0	0
0	0	0	0.3	2.6	10.2	14.8	9.2	4.9	2	0.3	0	0	0	0	0	0	0	0	0	0
0	0	0	1	5.3	10.6	11.2	7.9	4.3	1.3	0	0	0	0	0	0	0	0	0	0	0
0	0	0.3	1.6	6.3	9.9	9.9	7.9	4.9	1.6	0.3	0	0	0	0	0	0	0	0	0	0
0	0	0	1.6	6.3	6.9	6.9	5.3	3	0.7	0	0	0	0	0	0	0	0	0	0	0
0	0	0.3	1.6	4	4.3	4.3	3	1	0.3	0	0	0	0	0	0	0	0	0	0	0
0	0	0.7	3.6	5.9	4	2.3	1.3	0.3	0	0	0	0	0	0	0	0	0	0	0	0
0	0.3	2	5.6	6.9	5.6	3	0.7	0	0	0	0	0	0	0	0	0	0	0	0	0
0.3	2.6	5.3	7.6	8.2	5.9	3.3	1.3	0.3	0	0	0	0	0	0	0	0	0	0	0	0
2	9.2	15.8	17.2	15.2	8.9	5.3	2.6	1	0.3	0	0	0	0	0	0	0	0	0	0	0
4	15.2	31.3	26.4	15.2	9.9	6.9	4.9	4	2.6	1.6	0.7	0.3	0.3	0.3	0.3	0	0	0	0	0
3.3	10.2	17.8	13.5	8.6	10.2	10.6	10.2	8.9	8.9	7.6	4.3	2.6	2.6	1.3	1.6	1	0.3	0	0	0
0.7	3.3	6.3	7.3	8.9	14.5	18.1	16.2	12.9	12.2	12.9	10.6	8.2	6.9	3.3	3.3	3	1.6	0.3	0	0
0	0.7	2.6	5.6	10.2	14.2	15.8	17.5	14.2	14.8	14.5	16.8	13.9	10.9	5.3	4.3	4.6	3.6	1	0	0
0	0	0.7	2	5.9	7.6	6.6	8.9	10.9	14.2	13.2	13.9	13.5	10.9	5.9	4	4	3	1	0	0
0	0	0	0.3	1	2.3	3	5.9	8.2	9.9	10.9	11.9	13.9	8.6	4.3	2.6	3.3	2	0.3	0	0
0	0	0	0	0	0.3	0.7	1.6	3	4	7.3	8.2	7.9	4	2.3	1.6	1.3	0.7	0	0	0
0	0	0	0	0	0	0	0	0.3	0.7	1.3	1.6	1.3	0.7	0.3	0.3	0.3	0	0	0	0
0	0	0	0	0	0	0	0	0	0	0	0	0	0	0	0	0	0	0	0	0
0	0	0	0	0	0	0	0	0	0	0	0	0	0	0	0	0.3	0.7	0	0	0
0	0	0	0	0	0	0	0	0	0	0	0	0	0	0	0.3	1.3	2	0.3	0	0
0	0	0	0	0	0	0	0	0	0	0	0	0	0	0	0.3	0.3	0.7	0	0	0
0	0	0	0	0	0	0	0	0	0	0	0	0	0	0	0	0	0	0	0	0
0	0	0	0	0	0	0	0	0	0	0	0	0	0	0	0	0	0	0	0	0
0	0	0	0	0	0	0	0	0	0	0	0	0	0	0	0	0	0	0	0	0
0	0	0	0	0	0	0	0	0	0	0	0	0	0	0	0	0	0	0	0	0
Frame 32 (64.00 ms)
0	0	0	0	0	0	0	0	0	0	0	0	0	0	0	0	0	0	0	0	0
0	0	0	0	0	0	0	0	0	0	0.3	1.3	2	1.6	1.3	0.7	0	0	0	0	0
0	0	0	0	0	0	0	0	0.3	2.3	7.3	14.2	17.5	17.2	10.6	5.6	2.6	0.7	0	0	0
0	0	0	0	0	0	0	0	2	13.2	32.3	44.2	46.9	48.2	28.4	18.5	11.9	3.3	0.3	0	0
0	0	0	0	0	0	0	0.3	4.6	18.1	35	44.2	42.6	36.6	27.7	25.7	17.2	7.6	1	0	0
0	0	0	0	0	0	0	1.6	9.9	20.8	30.7	27.1	26.1	29.4	28	27.7	19.8	10.2	1.6	0	0
0	0	0	0	0	0	0.3	3	11.9	19.8	20.8	21.4	20.5	28.4	28.7	26.4	17.8	6.6	1	0	0
0	0	0	0	0	0	0.7	3.6	8.9	15.2	17.2	16.5	21.4	36	30.4	23.1	12.2	2.3	0	0	0
0	0	0	0	0	0	0.3	3.3	8.9	11.5	14.2	17.2	19.5	29.7	19.8	9.9	3	0.3	0	0	0
0	0	0	0	0	0	1.3	5.6	8.9	9.6	11.5	14.5	15.5	12.2	4.9	1.6	0.3	0	0	0	0
0	0	0	0	0	0.3	2.6	7.3	9.9	10.2	10.6	8.9	4.3	1.6	0.3	0	0	0	0	0	0
0	0	0	0	0.3	2	7.3	8.9	6.9	4.9	3.6	2	0.3	0	0	0	0	0	0	0	0
0	0	0	0	1	7.6	18.5	13.9	7.3	2.6	0.7	0	0	0	0	0	0	0	0	0	0
0	0	0	0.3	3	10.9	16.2	9.9	5.3	2	0.3	0	0	0	0	0	0	0	0	0	0
0	0	0	1.3	5.9	11.5	12.2	8.6	4.6	1.3	0	0	0	0	0	0	0	0	0	0	0
0	0	0.3	2	6.9	10.9	10.6	8.6	5.3	1.6	0.3	0	0	0	0	0	0	0	0	0	0
0	0	0.3	2	6.6	7.6	7.3	5.6	3.3	1	0	0	0	0	0	0	0	0	0	0	0
0	0	0.3	1.6	4.6	4.9	4.3	3	1.3	0.3	0	0	0	0	0	0	0	0	0	0	0
0	0	0.7	4	6.6	4.6	2.6	1.3	0.3	0	0	0	0	0	0	0	0	0	0	0	0
0	0.3	2.3	6.3	7.6	5.6	3.3	1	0	0	0	0	0	0	0	0	0	0	0	0	0
0.3	2.6	5.3	7.9	8.9	6.3	3.6	1.3	0.3	0	0	0	0	0	0	0	0	0	0	0	0
2.3	9.6	16.5	18.1	15.8	9.2	5.3	3	1.3	0.3	0	0	0	0	0	0	0	0	0	0	0
4.3	15.8	33.3	27.7	15.8	10.2	7.3	5.3	4.3	3	1.6	0.7	0.3	0.3	0.3	0.3	0	0	0	0	0
3.3	10.6	18.5	14.2	9.2	10.2	10.9	10.9	9.6	9.2	7.9	4.6	2.6	2.6	1.3	2	1	0.3	0	0	0
1	3.3	6.6	7.6	9.2	14.8	18.8	17.2	13.5	12.5	13.2	11.2	8.9	7.3	3.6	3.6	3.3	1.6	0.3	0	0
0	0.7	2.6	5.9	10.9	14.8	16.8	18.5	14.8	15.5	15.2	17.8	14.8	11.5	5.6	4.6	4.9	4	1	0	0
0	0	0.7	2	6.3	7.6	6.9	9.2	11.2	15.2	14.2	14.5	14.5	11.9	6.3	4	4	3.3	1	0	0
0	0	0	0.3	1	2.3	3.3	6.6	8.6	10.6	11.9	12.5	14.8	9.6	4.6	3	3.6	2.3	0.7	0	0
0	0	0	0	0	0.3	0.7	1.6	3.3	4.6	7.9	8.9	8.9	4.6	2.3	1.6	1.6	0.7	0	0	0
0	0	0	0	0	0	0	0	0.3	0.7	1.6	1.6	1.3	0.7	0.3	0.3	0.3	0	0	0	0
0	0	0	0	0	0	0	0	0	0	0	0	0	0	0	0	0	0	0	0	0
0	0	0	0	0	0	0	0	0	0	0	0	0	0	0	0	0.3	1	0.3	0	0
0	0	0	0	0	0	0	0	0	0	0	0	0	0	0	0.3	1.6	2.3	0.7	0	0
0	0	0	0	0	0	0	0	0	0	0	0	0	0	0	0.3	0.3	0.7	0.3	0	0
0	0	0	0	0	0	0	0	0	0	0	0	0	0	0	0	0	0	0	0	0
0	0	0	0	0	0	0	0	0	0	0	0	0	0	0	0	0	0	0	0	0
0	0	0	0	0	0	0	0	0	0	0	0	0	0	0	0	0	0	0	0	0
0	0	0	0	0	0	0	0	0	0	0	0	0	0	0	0	0	0	0	0	0
Frame 33 (66.00 ms)
0	0	0	0	0	0	0	0	0	0	0	0	0	0	0	0	0	0	0	0	0
0	0	0	0	0	0	0	0	0	0	0.3	1.3	2	1.6	1.3	1	0.3	0	0	0	0
0	0	0	0	0	0	0	0	0.3	2.3	6.9	13.9	17.5	17.2	10.9	7.3	3	0.7	0	0	0
0	0	0	0	0	0	0	0	2	13.2	29.7	41.9	45.2	47.5	27.7	18.1	11.5	3.6	0.3	0	0
0	0	0	0	0	0	0	0.7	4.9	18.1	34	42.6	41.2	35.6	27.1	25.1	16.2	7.3	1	0	0
0	0	0	0	0	0	0	2	10.2	20.8	30	26.4	25.4	28.4	27.4	27.1	18.8	9.2	1.3	0	0
0	0	0	0	0	0	0.3	3.3	12.2	20.1	20.5	21.4	20.5	28	28	26.1	17.5	6.3	0.7	0	0
0	0	0	0	0	0	0.7	4.3	9.2	15.2	17.5	16.5	21.4	36	30.4	23.1	11.9	2.3	0	0	0
0	0	0	0	0	0	0.7	3.6	9.2	11.9	14.5	17.5	19.8	29.7	19.8	9.9	3	0.3	0	0	0
0	0	0	0	0	0	1.6	5.9	9.2	9.9	11.9	14.8	15.8	12.5	5.3	1.6	0.3	0	0	0	0
0	0	0	0	0	0.3	3	7.6	10.9	10.9	11.2	9.6	4.9	2	0.3	0	0	0	0	0	0
0	0	0	0	0.3	2.3	7.9	9.6	7.6	5.6	4	2	0.3	0	0	0	0	0	0	0	0
0	0	0	0	1.3	8.2	19.5	14.8	7.9	3	1	0	0	0	0	0	0	0	0	0	0
0	0	0	0.3	3.6	11.9	17.2	10.9	5.9	2.3	0.3	0	0	0	0	0	0	0	0	0	0
0	0	0	1.3	6.6	12.5	13.2	9.6	4.9	1.6	0.3	0	0	0	0	0	0	0	0	0	0
0	0	0.3	2.3	7.6	11.5	11.5	9.2	5.9	2	0.3	0	0	0	0	0	0	0	0	0	0
0	0	0.3	2	6.9	7.9	7.6	6.3	3.6	1	0	0	0	0	0	0	0	0	0	0	0
0	0	0.3	2	4.9	4.9	4.6	3.3	1.3	0.3	0	0	0	0	0	0	0	0	0	0	0
0	0	1	4.3	6.9	4.6	2.6	1.3	0.3	0	0	0	0	0	0	0	0	0	0	0	0
0	0.3	2.3	6.3	7.6	5.9	3.3	1	0	0	0	0	0	0	0	0	0	0	0	0	0
0.3	2.6	5.6	8.2	8.9	6.6	4	1.6	0.3	0	0	0	0	0	0	0	0	0	0	0	0
2.3	9.9	17.2	18.5	16.2	9.6	5.6	3	1.3	0.3	0	0	0	0	0	0	0	0	0	0	0
4.6	16.5	34.6	28.7	16.5	10.6	7.6	5.6	4.3	3	1.6	0.7	0.3	0.3	0.3	0.3	0	0	0	0	0
3.6	11.2	19.1	14.8	9.6	10.6	11.5	11.2	9.9	9.6	8.2	4.9	3	3	1.6	2	1	0.3	0	0	0
1	3.6	6.6	7.9	9.9	15.5	19.5	17.8	13.9	13.2	14.2	12.2	9.6	7.9	4	4	3.6	2	0.3	0	0
0	0.7	3	6.3	11.5	15.5	17.5	19.5	15.5	16.5	16.2	18.8	16.2	12.9	5.9	4.9	5.3	4.3	1.3	0	0
0	0	0.7	2.3	6.3	7.9	7.3	9.6	11.9	15.8	14.8	15.5	15.8	13.2	6.9	4.3	4.3	3.6	1.3	0.3	0
0	0	0	0.3	1.3	2.3	3.3	6.9	8.9	11.2	12.5	13.5	15.8	10.2	4.9	3	4	2.6	0.7	0	0
0	0	0	0	0	0.3	0.7	2	3.3	4.6	8.2	9.6	9.6	4.9	2.6	1.6	1.6	0.7	0	0	0
0	0	0	0	0	0	0	0.3	0.3	0.7	1.6	2	1.6	0.7	0.3	0.3	0.3	0	0	0	0
0	0	0	0	0	0	0	0	0	0	0	0	0	0	0	0	0	0	0	0	0
0	0	0	0	0	0	0	0	0	0	0	0	0	0	0	0	0.3	1	0.3	0	0
0	0	0	0	0	0	0	0	0	0	0	0	0	0	0	0.3	1.6	2.6	0.7	0	0
0	0	0	0	0	0	0	0	0	0	0	0	0	0	0	0.3	0.3	0.7	0.3	0	0
0	0	0	0	0	0	0	0	0	0	0	0	0	0	0	0	0	0	0	0	0
0	0	0	0	0	0	0	0	0	0	0	0	0	0	0	0	0	0	0	0	0
0	0	0	0	0	0	0	0	0	0	0	0	0	0	0	0	0	0	0	0	0
0	0	0	0	0	0	0	0	0	0	0	0	0	0	0	0	0	0	0	0	0
Frame 34 (68.00 ms)
0	0	0	0	0	0	0	0	0	0	0	0	0	0	0	0	0	0	0	0	0
0	0	0	0	0	0	0	0	0	0	0.3	1.6	2	1.6	1.3	1	0.3	0	0	0	0
0	0	0	0	0	0	0	0	0.3	2.6	6.9	14.2	17.2	16.8	10.9	6.9	2.6	0.7	0	0	0
0	0	0	0	0	0	0	0	2.3	13.9	29.4	40.6	43.2	47.2	27.4	17.5	10.9	3.3	0.3	0	0
0	0	0	0	0	0	0	0.7	5.3	18.5	33	40.6	39.9	35.3	26.4	23.8	15.5	7.6	1	0	0
0	0	0	0	0	0	0	2	10.6	20.5	29.4	25.4	25.1	28.4	26.7	26.4	19.1	12.9	2.3	0	0
0	0	0	0	0	0	0.3	3.6	12.2	19.5	19.8	21.1	20.1	27.7	28	26.1	17.2	6.9	1	0	0
0	0	0	0	0	0	0.7	4.3	9.2	15.2	17.2	16.5	21.4	35.6	30.4	23.1	11.9	2.3	0	0	0
0	0	0	0	0	0	0.7	4	9.2	11.9	14.8	17.8	19.8	30	19.8	9.9	3	0.3	0	0	0
0	0	0	0	0	0	1.6	6.6	9.6	10.6	12.5	15.5	16.2	12.9	5.6	1.6	0.3	0	0	0	0
0	0	0	0	0	0.7	3.3	8.2	11.5	11.9	11.9	10.2	5.3	2	0.7	0	0	0	0	0	0
0	0	0	0	0.3	2.3	8.6	10.2	8.2	5.9	4.6	2.3	0.7	0	0	0	0	0	0	0	0
0	0	0	0	1.3	8.9	20.5	15.5	8.2	3.3	1	0	0	0	0	0	0	0	0	0	0
0	0	0	0.3	4	12.9	18.1	11.5	5.9	2.3	0.3	0	0	0	0	0	0	0	0	0	0
0	0	0	1.3	6.9	13.2	13.9	10.2	5.3	1.6	0.3	0	0	0	0	0	0	0	0	0	0
0	0	0.3	2.3	8.2	12.5	12.5	9.9	6.3	2	0.3	0	0	0	0	0	0	0	0	0	0
0	0	0.3	2.3	7.6	8.9	8.2	6.6	4	1	0	0	0	0	0	0	0	0	0	0	0
0	0	0.3	2	4.9	5.6	4.9	3.6	1.6	0.3	0	0	0	0	0	0	0	0	0	0	0
0	0	1	4.3	7.3	4.9	3	1.6	0.7	0	0	0	0	0	0	0	0	0	0	0	0
0	0.3	2.6	6.6	7.9	6.3	3.6	1.3	0.3	0	0	0	0	0	0	0	0	0	0	0	0
0.3	2.6	5.9	8.6	9.2	6.9	4.3	1.6	0.3	0	0	0	0	0	0	0	0	0	0	0	0
2.3	10.2	17.8	19.1	16.5	10.2	5.9	3.3	1.3	0.3	0	0	0	0	0	0	0	0	0	0	0
4.6	17.5	36.6	29.7	16.8	10.9	7.9	5.6	4.3	3	1.6	0.7	0.3	0.3	0.3	0.3	0	0	0	0	0
4	11.5	20.1	14.8	9.9	11.2	11.9	11.5	10.2	9.9	8.6	5.3	3.3	3.3	2	2.3	1	0.3	0	0	0
1	3.6	6.9	7.9	9.9	16.2	20.5	18.5	14.5	13.9	14.5	12.9	10.2	8.6	4.3	4.6	4	2.3	0.3	0	0
0	0.7	3	6.3	11.9	16.2	18.5	20.5	16.2	17.2	17.2	20.1	17.2	13.9	6.6	5.6	5.6	4.6	1.6	0.3	0
0	0	0.7	2.3	6.6	8.2	7.3	10.2	12.5	16.5	15.8	16.5	16.8	14.2	7.3	4.6	4.6	4	1.6	0.3	0
0	0	0	0.3	1.3	2.3	3.6	6.9	9.2	11.5	13.2	14.5	16.8	11.2	5.6	3.6	4.3	3	1	0	0
0	0	0	0	0	0.3	0.7	2	3.3	4.9	8.9	10.6	10.2	5.6	3	2	1.6	1	0.3	0	0
0	0	0	0	0	0	0	0.3	0.3	0.7	2	2.3	1.6	1	0.7	0.3	0.3	0	0	0	0
0	0	0	0	0	0	0	0	0	0	0	0	0	0	0	0	0	0	0	0	0
0	0	0	0	0	0	0	0	0	0	0	0	0	0	0	0	0.7	1.3	0.7	0	0
0	0	0	0	0	0	0	0	0	0	0	0	0	0	0	0.3	1.6	3	1	0	0
0	0	0	0	0	0	0	0	0	0	0	0	0	0	0	0.3	0.3	1	0.3	0	0
0	0	0	0	0	0	0	0	0	0	0	0	0	0	0	0	0	0	0	0	0
0	0	0	0	0	0	0	0	0	0	0	0	0	0	0	0	0	0	0	0	0
0	0	0	0	0	0	0	0	0	0	0	0	0	0	0	0	0	0	0	0	0
0	0	0	0	0	0	0	0	0	0	0	0	0	0	0	0	0	0	0	0	0
Frame 35 (70.00 ms)
0	0	0	0	0	0	0	0	0	0	0	0	0	0	0	0	0	0	0	0	0
0	0	0	0	0	0	0	0	0	0	0.3	1.6	2.3	1.6	1.3	1	0.3	0	0	0	0
0	0	0	0	0	0	0	0	0.3	3.3	8.2	14.8	17.5	17.2	10.9	7.3	4	0.7	0	0	0
0	0	0	0	0	0	0	0	2.6	15.5	34.3	40.9	43.2	47.2	26.7	18.5	16.2	4.9	0.3	0	0
0	0	0	0	0	0	0	0.7	5.6	18.8	33.7	40.3	39.9	35.3	26.1	24.1	17.5	10.2	1.6	0	0
0	0	0	0	0	0	0	2.3	10.9	20.5	28.7	25.4	25.1	28.4	26.1	25.7	19.1	13.2	2.3	0	0
0	0	0	0	0	0	0.3	4	12.5	19.5	19.8	21.1	20.1	27.7	27.4	25.7	17.2	6.6	1	0	0
0	0	0	0	0	0	0.7	4.9	9.2	15.2	17.5	16.5	21.4	35.6	30	23.1	11.9	2.3	0	0	0
0	0	0	0	0	0	0.7	4.3	9.6	11.9	14.8	18.1	19.8	30	19.8	9.9	3	0.3	0	0	0
0	0	0	0	0	0.3	2	6.9	9.9	10.9	12.9	16.2	16.8	13.2	5.6	1.6	0.3	0	0	0	0
0	0	0	0	0	0.7	4	8.9	12.2	12.9	12.9	10.9	5.6	2.3	0.7	0	0	0	0	0	0
0	0	0	0	0.3	3	9.2	10.9	8.9	6.6	4.9	2.6	0.7	0	0	0	0	0	0	0	0
0	0	0	0	1.6	9.9	21.4	16.5	8.9	3.6	1	0.3	0	0	0	0	0	0	0	0	0
0	0	0	0.7	4.3	14.2	19.1	12.2	6.6	2.6	0.7	0	0	0	0	0	0	0	0	0	0
0	0	0	1.6	7.6	14.2	14.8	10.9	5.6	1.6	0.3	0	0	0	0	0	0	0	0	0	0
0	0	0.3	2.6	8.6	13.5	13.2	10.6	6.6	2.3	0.3	0	0	0	0	0	0	0	0	0	0
0	0	0.3	2.3	7.9	9.2	8.9	6.9	4	1	0	0	0	0	0	0	0	0	0	0	0
0	0	0.3	2.3	5.3	5.9	5.3	3.6	1.6	0.3	0	0	0	0	0	0	0	0	0	0	0
0	0	1	4.6	7.6	5.3	3.3	1.6	0.7	0	0	0	0	0	0	0	0	0	0	0	0
0	0.7	2.6	6.9	8.2	6.6	3.6	1.3	0.3	0	0	0	0	0	0	0	0	0	0	0	0
0.7	3	6.3	8.9	9.6	7.3	4.3	2	0.3	0	0	0	0	0	0	0	0	0	0	0	0
2.6	10.9	19.1	20.1	17.2	10.6	6.3	3.3	1.3	0.3	0	0	0	0	0	0	0	0	0	0	0
4.9	18.8	38.9	30.7	17.8	11.5	7.9	5.9	4.3	3.3	1.6	1	0.3	0.3	0.3	0.3	0	0	0	0	0
4	12.2	20.8	15.2	10.2	11.9	12.2	11.9	10.6	10.2	8.9	5.6	3.6	3.6	2.3	2.6	1.3	0.3	0	0	0
1	4	6.9	8.2	10.2	16.8	21.1	18.8	15.2	14.5	15.5	13.2	10.9	9.2	4.9	4.9	4.3	2.6	0.7	0	0
0	0.7	3	6.3	12.2	16.5	18.8	21.1	17.2	17.8	17.5	20.8	18.1	14.8	7.3	5.9	6.3	4.9	1.6	0.3	0
0	0	0.7	2.3	6.9	8.2	7.6	10.6	12.9	17.2	16.2	17.5	17.8	15.5	7.9	4.9	5.3	4.6	1.6	0.3	0
0	0	0	0.3	1.3	2.3	3.6	7.3	9.6	11.9	13.5	15.5	17.5	11.9	5.9	4	4.6	3.3	1	0	0
0	0	0	0	0	0.3	0.7	2.3	3.6	5.3	9.2	10.9	10.9	5.9	3.3	2.3	2	1	0.3	0	0
0	0	0	0	0	0	0	0.3	0.3	0.7	2	2.3	2	1	0.7	0.7	0.3	0	0	0	0
0	0	0	0	0	0	0	0	0	0	0	0	0	0	0	0	0	0	0	0	0
0	0	0	0	0	0	0	0	0	0	0	0	0	0	0	0	0.7	1.3	0.7	0	0
0	0	0	0	0	0	0	0	0	0	0	0	0	0	0	0.7	2	3	1	0	0
0	0	0	0	0	0	0	0	0	0	0	0	0	0	0	0.3	0.7	1	0.3	0	0
0	0	0	0	0	0	0	0	0	0	0	0	0	0	0	0	0	0	0	0	0
0	0	0	0	0	0	0	0	0	0	0	0	0	0	0	0	0	0	0	0	0
0	0	0	0	0	0	0	0	0	0	0	0	0	0	0	0	0	0	0	0	0
0	0	0	0	0	0	0	0	0	0	0	0	0	0	0	0	0	0	0	0	0
Frame 36 (72.00 ms)
0	0	0	0	0	0	0	0	0	0	0	0	0	0	0	0	0	0	0	0	0
0	0	0	0	0	0	0	0	0	0	0.3	1.6	2.3	2	1.3	1	0.3	0	0	0	0
0	0	0	0	0	0	0	0	0.3	3.3	8.9	15.2	17.5	17.2	10.9	7.3	4	0.7	0	0	0
0	0	0	0	0	0	0	0	2.6	16.5	35	40.9	42.2	46.9	26.7	18.5	16.2	4.9	0.3	0	0
0	0	0	0	0	0	0	0.7	5.9	19.1	33.7	39.9	39.3	35	26.1	24.1	16.8	10.2	1.6	0	0
0	0	0	0	0	0	0	2.3	11.2	20.8	28.7	25.4	25.1	28	26.1	25.7	18.8	13.2	2.3	0	0
0	0	0	0	0	0	0.7	4.3	12.5	19.5	19.8	21.1	20.5	27.7	27.4	25.4	17.2	6.9	1	0	0
0	0	0	0	0	0	1	5.3	9.6	15.2	17.5	16.5	21.8	36	30	23.1	11.9	2.3	0	0	0
0	0	0	0	0	0	0.7	4.6	9.9	11.9	15.2	18.5	20.5	30.4	20.1	10.2	3	0.3	0	0	0
0	0	0	0	0	0.3	2.3	7.6	10.6	11.2	13.2	17.2	17.8	13.9	5.9	1.6	0.3	0	0	0	0
0	0	0	0	0	0.7	4.6	9.2	13.2	13.9	13.2	11.9	6.3	2.3	0.7	0	0	0	0	0	0
0	0	0	0	0.3	3	9.9	11.5	9.6	7.3	5.3	3	0.7	0	0	0	0	0	0	0	0
0	0	0	0	2	10.6	22.4	17.5	9.6	4	1.3	0.3	0	0	0	0	0	0	0	0	0
0	0	0	0.7	4.9	15.5	20.1	12.9	6.9	3	0.7	0	0	0	0	0	0	0	0	0	0
0	0	0	2	8.2	15.2	15.8	11.9	6.3	2	0.3	0	0	0	0	0	0	0	0	0	0
0	0	0.3	3	9.2	14.5	14.2	11.2	6.9	2.3	0.3	0	0	0	0	0	0	0	0	0	0
0	0	0.3	2.6	8.6	10.2	9.2	7.3	4.3	1.3	0	0	0	0	0	0	0	0	0	0	0
0	0	0.3	2.3	5.6	6.3	5.6	4	1.6	0.3	0	0	0	0	0	0	0	0	0	0	0
0	0	1.3	4.9	7.9	5.6	3.3	1.6	0.7	0	0	0	0	0	0	0	0	0	0	0	0
0	0.7	3	7.3	8.9	6.9	4	1.3	0.3	0	0	0	0	0	0	0	0	0	0	0	0
0.7	3.3	6.6	9.2	9.9	7.6	4.6	2	0.3	0	0	0	0	0	0	0	0	0	0	0	0
2.6	11.5	20.1	20.5	16.5	10.9	6.6	3.6	1.3	0.3	0	0	0	0	0	0	0	0	0	0	0
5.3	19.8	40.6	31.7	18.1	11.9	8.2	6.3	4.6	3.6	2	1	0.3	0.7	0.3	0.3	0	0	0	0	0
4.3	12.5	21.4	16.2	10.6	12.2	12.5	12.2	10.6	10.6	9.6	5.9	4	4	2.6	3	1.6	0.3	0	0	0
1	4	7.3	8.6	10.9	17.5	21.8	19.8	15.8	15.2	16.2	13.9	11.2	9.9	5.3	5.6	4.6	2.6	0.7	0	0
0	0.7	3	6.9	12.9	17.2	19.5	22.1	18.1	18.1	18.1	21.4	19.1	15.5	7.6	6.6	6.6	5.3	1.6	0.3	0
0	0	0.7	2.3	7.3	8.6	7.9	11.2	13.5	17.8	16.8	18.1	18.8	16.2	8.2	5.3	5.6	4.6	2	0.3	0
0	0	0	0.3	1.3	2.6	4	7.9	9.9	12.5	14.2	16.5	18.5	12.5	6.3	4	4.9	3.3	1	0	0
0	0	0	0	0	0.3	0.7	2.3	4	5.6	9.6	11.5	11.5	6.6	3.6	2.3	2.3	1	0.3	0	0
0	0	0	0	0	0	0	0.3	0.3	1	2	2.6	2	1	0.7	0.7	0.3	0	0	0	0
0	0	0	0	0	0	0	0	0	0	0	0	0	0	0	0	0	0.3	0	0	0
0	0	0	0	0	0	0	0	0	0	0	0	0	0	0	0.3	1	1.6	0.7	0	0
0	0	0	0	0	0	0	0	0	0	0	0	0	0	0	0.7	2.3	3.6	1	0	0
0	0	0	0	0	0	0	0	0	0	0	0	0	0	0	0.3	0.7	1	0.3	0	0
0	0	0	0	0	0	0	0	0	0	0	0	0	0	0	0	0	0	0	0	0
0	0	0	0	0	0	0	0	0	0	0	0	0	0	0	0	0	0	0	0	0
0	0	0	0	0	0	0	0	0	0	0	0	0	0	0	0	0	0	0	0	0
0	0	0	0	0	0	0	0	0	0	0	0	0	0	0	0	0	0	0	0	0
Frame 37 (74.00 ms)
0	0	0	0	0	0	0	0	0	0	0	0	0	0	0	0	0	0	0	0	0
0	0	0	0	0	0	0	0	0	0	0.7	2	2.3	2	1.3	1	0.3	0	0	0	0
0	0	0	0	0	0	0	0	0.3	3.3	8.9	15.5	17.8	17.5	10.9	7.6	4	0.7	0	0	0
0	0	0	0	0	0	0	0	3	16.8	35	40.9	42.2	46.9	26.7	18.5	16.2	4.9	0.3	0	0
0	0	0	0	0	0	0	1	6.3	19.1	33.7	39.9	39.3	34.6	26.1	24.1	17.2	10.2	1.6	0	0
0	0	0	0	0	0	0	2.6	11.5	20.5	28.7	25.4	24.7	27.7	26.1	25.7	19.1	13.2	2.3	0	0
0	0	0	0	0	0	0.7	4.6	12.9	19.8	20.5	21.4	20.1	27.7	27.7	25.4	17.2	6.9	1	0	0
0	0	0	0	0	0	1	5.6	9.6	15.5	17.5	16.5	21.8	36.3	30.7	23.1	11.9	2.3	0	0	0
0	0	0	0	0	0	1	4.9	9.9	12.2	15.2	18.5	20.5	31	20.5	10.2	3	0.3	0	0	0
0	0	0	0	0	0.3	2.3	7.9	10.9	11.9	13.5	17.5	18.1	14.5	6.3	1.6	0.3	0	0	0	0
0	0	0	0	0	0.7	4.9	9.9	13.9	14.8	14.2	12.9	6.9	2.6	0.7	0	0	0	0	0	0
0	0	0	0	0.3	3.3	10.6	12.2	10.2	7.9	5.9	3	1	0	0	0	0	0	0	0	0
0	0	0	0	2	11.2	23.8	18.1	9.9	4.3	1.6	0.3	0	0	0	0	0	0	0	0	0
0	0	0	0.7	5.6	16.5	21.4	13.9	7.3	3	0.7	0	0	0	0	0	0	0	0	0	0
0	0	0	2	8.9	16.5	16.5	12.5	6.3	2.3	0.3	0	0	0	0	0	0	0	0	0	0
0	0	0.3	3.3	10.2	15.5	14.8	11.9	7.3	2.6	0.3	0	0	0	0	0	0	0	0	0	0
0	0	0.3	3	9.2	10.6	9.9	7.6	4.6	1.3	0	0	0	0	0	0	0	0	0	0	0
0	0	0.3	2.6	5.9	6.6	5.6	4.3	2	0.3	0	0	0	0	0	0	0	0	0	0	0
0	0	1.3	5.3	8.2	5.9	3.6	2	0.7	0	0	0	0	0	0	0	0	0	0	0	0
0	0.7	3	7.6	9.2	7.6	4.3	1.3	0.3	0	0	0	0	0	0	0	0	0	0	0	0
0.7	3.6	6.9	9.6	10.2	8.2	4.9	2.3	0.3	0	0	0	0	0	0	0	0	0	0	0	0
3	12.2	21.4	21.1	17.2	11.2	6.9	4	1.3	0.3	0	0	0	0	0	0	0	0	0	0	0
5.9	20.8	42.9	33	18.5	12.2	8.6	6.3	4.9	3.6	2.3	1	0.7	0.7	0.3	0.7	0.3	0	0	0	0
4.6	13.2	22.4	16.5	10.9	12.5	12.9	12.5	11.2	10.9	9.9	6.3	4	4.3	2.6	3.3	1.6	0.7	0	0	0
1	4.3	7.3	8.9	11.2	18.1	22.4	20.1	16.2	15.5	16.5	14.5	11.9	10.2	5.6	5.9	4.9	3	0.7	0	0
0	1	3.3	7.3	13.5	17.8	20.1	23.4	18.8	18.8	18.8	22.4	19.8	16.2	7.9	6.9	7.3	5.6	2	0.3	0
0	0	0.7	2.6	7.9	9.2	8.2	11.9	14.2	18.1	17.5	19.1	19.5	16.8	8.9	5.6	5.9	4.9	2	0.3	0
0	0	0	0.3	1.3	3	4.3	8.2	10.6	13.2	15.2	17.5	19.5	13.2	6.6	4.6	5.3	3.6	1	0	0
0	0	0	0	0	0.3	1	2.6	4.3	5.9	10.2	12.2	11.9	6.9	4	2.6	2.3	1.3	0.3	0	0
0	0	0	0	0	0	0	0.3	0.7	1	2.3	2.6	2	1	1	0.7	0.3	0	0	0	0
0	0	0	0	0	0	0	0	0	0	0	0	0	0	0	0	0	0.3	0.3	0	0
0	0	0	0	0	0	0	0	0	0	0	0	0	0	0	0.3	1	2	1	0	0
0	0	0	0	0	0	0	0	0	0	0	0	0	0	0	1	3	4	1.3	0	0
0	0	0	0	0	0	0	0	0	0	0	0	0	0	0	0.7	1	1.3	0.3	0	0
0	0	0	0	0	0	0	0	0	0	0	0	0	0	0	0	0	0	0	0	0
0	0	0	0	0	0	0	0	0	0	0	0	0	0	0	0	0	0	0	0	0
0	0	0	0	0	0	0	0	0	0	0	0	0	0	0	0	0	0	0	0	0
0	0	0	0	0	0	0	0	0	0	0	0	0	0	0	0	0	0	0	0	0
Frame 38 (76.00 ms)
0	0	0	0	0	0	0	0	0	0	0	0	0	0	0	0	0	0	0	0	0
0	0	0	0	0	0	0	0	0	0	0.7	2	2.3	2	1.3	1	0.3	0	0	0	0
0	0	0	0	0	0	0	0	0.3	3.3	8.9	15.5	17.8	17.5	10.9	7.6	4	0.7	0	0	0
0	0	0	0	0	0	0	0	3	16.8	35	39.9	41.9	46.9	26.7	18.5	15.8	4.9	0.3	0	0
0	0	0	0	0	0	0	1	6.3	19.1	33.7	39.3	38.6	34.6	25.7	24.1	17.2	10.2	1.6	0	0
0	0	0	0	0	0	0	2.6	11.2	20.1	28.7	25.1	24.4	27.7	26.1	25.7	19.1	13.5	2.3	0	0
0	0	0	0	0	0	0.7	4.6	12.5	17.8	19.8	21.4	20.1	27.7	27.7	25.4	17.5	6.9	1	0	0
0	0	0	0	0	0	1	5.6	9.6	14.8	17.5	16.8	21.8	36.3	30.7	23.1	12.2	2.3	0	0	0
0	0	0	0	0	0	1	4.9	10.2	12.2	15.5	18.8	20.8	31.3	20.8	10.6	3	0.3	0	0	0
0	0	0	0	0	0.3	2.6	8.2	11.2	12.2	14.2	18.1	18.8	14.8	6.6	1.6	0.3	0	0	0	0
0	0	0	0	0	1	5.3	10.6	14.8	15.8	14.8	13.9	7.6	2.6	0.7	0	0	0	0	0	0
0	0	0	0	0.3	3.6	11.5	13.2	11.2	8.2	6.3	3.6	1	0	0	0	0	0	0	0	0
0	0	0	0	2.3	11.9	25.1	19.1	10.6	4.6	1.6	0.3	0	0	0	0	0	0	0	0	0
0	0	0	0.7	5.9	17.5	22.8	14.5	7.9	3.3	0.7	0	0	0	0	0	0	0	0	0	0
0	0	0	2.3	9.6	17.5	17.5	13.2	6.6	2.3	0.7	0	0	0	0	0	0	0	0	0	0
0	0	0.3	3.6	10.9	16.5	15.5	12.5	7.6	2.6	0.7	0	0	0	0	0	0	0	0	0	0
0	0	0.3	3.3	9.6	10.9	10.2	8.2	4.9	1.3	0.3	0	0	0	0	0	0	0	0	0	0
0	0	0.3	3	6.3	6.9	5.9	4.3	2	0.3	0	0	0	0	0	0	0	0	0	0	0
0	0	1.3	5.6	8.9	6.3	4	2	0.7	0	0	0	0	0	0	0	0	0	0	0	0
0	0.7	3.3	7.9	9.6	7.9	4.3	1.6	0.3	0	0	0	0	0	0	0	0	0	0	0	0
0.7	3.6	7.6	10.2	10.6	8.6	5.3	2.6	0.3	0	0	0	0	0	0	0	0	0	0	0	0
3.3	12.9	22.1	21.8	17.5	11.9	7.3	4	1.6	0.3	0	0	0	0	0	0	0	0	0	0	0
6.3	21.8	43.9	33.7	19.1	12.9	8.9	6.6	4.9	3.6	2.3	1	0.7	0.7	0.3	0.7	0.3	0	0	0	0
4.9	13.9	22.8	16.8	11.2	13.2	13.5	12.9	11.5	11.2	10.2	6.6	4.3	4.6	3	3.6	1.6	0.7	0	0	0
1.3	4.6	7.6	8.9	11.5	18.8	23.1	21.1	16.8	16.2	17.2	15.2	12.5	10.9	5.9	6.6	5.3	3.3	1	0	0
0	1	3.6	7.6	14.2	18.5	21.1	24.4	19.8	19.1	19.5	23.1	20.5	16.5	8.6	7.3	7.6	5.9	2	0.3	0
0	0	0.7	3	8.2	9.6	8.9	12.5	14.8	18.8	18.1	19.8	20.1	17.2	9.2	5.9	6.3	5.6	2.3	0.3	0
0	0	0	0.3	1.6	3	4.3	8.6	10.9	13.5	15.8	18.5	20.5	13.5	6.9	4.6	5.6	4	1.3	0	0
0	0	0	0	0	0.3	1	2.6	4.3	5.9	10.6	12.9	12.9	7.3	4.3	3	2.6	1.3	0.3	0	0
0	0	0	0	0	0	0	0.3	0.7	1	2.3	2.6	2.3	1.3	1	0.7	0.7	0.3	0	0	0
0	0	0	0	0	0	0	0	0	0	0	0	0	0	0	0	0.3	0.3	0.3	0	0
0	0	0	0	0	0	0	0	0	0	0	0	0	0	0	0.3	1.3	2.3	1	0	0
0	0	0	0	0	0	0	0	0	0	0	0	0	0	0	1	3.3	4.6	1.3	0	0
0	0	0	0	0	0	0	0	0	0	0	0	0	0	0	0.7	1	1.6	0.3	0	0
0	0	0	0	0	0	0	0	0	0	0	0	0	0	0	0	0	0	0	0	0
0	0	0	0	0	0	0	0	0	0	0	0	0	0	0	0	0	0	0	0	0
0	0	0	0	0	0	0	0	0	0	0	0	0	0	0	0	0	0	0	0	0
0	0	0	0	0	0	0	0	0	0	0	0	0	0	0	0	0	0	0	0	0
Frame 39 (78.00 ms)
0	0	0	0	0	0	0	0	0	0	0	0	0	0	0	0	0	0	0	0	0
0	0	0	0	0	0	0	0	0	0	0.7	2	2.3	2	1.3	1	0.3	0	0	0	0
0	0	0	0	0	0	0	0	0.3	3.3	8.9	15.2	17.8	17.5	10.9	7.6	4	1	0	0	0
0	0	0	0	0	0	0	0	3	16.5	34.6	39.6	41.6	46.9	26.4	18.1	15.8	4.9	0.7	0	0
0	0	0	0	0	0	0	1	6.3	19.1	33	38.9	38.3	34.6	25.7	23.8	17.2	10.6	1.6	0	0
0	0	0	0	0	0	0	2.6	11.2	20.1	28.4	25.1	24.4	27.7	26.1	25.7	19.5	13.9	2.3	0	0
0	0	0	0	0	0	0.7	4.6	12.5	17.8	19.8	21.4	20.1	27.7	28	26.1	17.5	7.3	1	0	0
0	0	0	0	0	0	1	5.6	9.6	14.8	17.5	16.8	21.8	36.3	30.7	23.8	12.5	2.3	0	0	0
0	0	0	0	0	0	1	5.3	10.2	12.5	15.8	19.1	21.1	31.3	21.1	10.9	3	0.3	0	0	0
0	0	0	0	0	0.3	3	8.2	11.5	12.5	14.5	18.5	19.5	15.2	6.6	2	0.3	0	0	0	0
0	0	0	0	0	1	5.6	10.9	15.5	16.5	15.5	14.5	7.9	3	0.7	0	0	0	0	0	0
0	0	0	0	0.3	3.6	11.9	13.9	11.9	8.9	6.6	3.6	1	0.3	0	0	0	0	0	0	0
0	0	0	0	2.3	12.5	26.1	20.5	11.2	4.9	2	0.3	0	0	0	0	0	0	0	0	0
0	0	0	1	6.3	18.5	23.8	15.5	8.2	3.6	0.7	0	0	0	0	0	0	0	0	0	0
0	0	0.3	2.3	10.2	18.5	18.8	14.2	7.3	2.3	0.7	0	0	0	0	0	0	0	0	0	0
0	0	0.7	4	11.2	17.2	16.5	13.2	7.9	3	0.7	0	0	0	0	0	0	0	0	0	0
0	0	0.3	3.3	10.2	11.5	10.9	8.6	4.9	1.3	0.3	0	0	0	0	0	0	0	0	0	0
0	0	0.3	3	6.6	7.3	6.3	4.6	2	0.7	0	0	0	0	0	0	0	0	0	0	0
0	0	1.3	5.9	9.2	6.6	4	2	1	0	0	0	0	0	0	0	0	0	0	0	0
0	0.7	3.3	8.2	10.2	8.2	4.6	1.6	0.3	0	0	0	0	0	0	0	0	0	0	0	0
0.7	4	7.6	10.6	10.9	8.9	5.6	2.6	0.7	0	0	0	0	0	0	0	0	0	0	0	0
3.6	13.5	23.1	22.8	18.1	12.5	7.6	4.3	1.6	0.3	0	0	0	0	0	0	0	0	0	0	0
6.9	22.8	45.2	34.3	19.5	13.2	9.2	6.6	4.9	3.6	2.3	1	0.7	0.7	0.7	0.7	0.3	0	0	0	0
5.3	14.2	23.4	16.8	11.5	13.5	13.5	13.2	11.5	11.5	10.6	6.9	4.6	4.9	3.3	4	1.6	0.7	0	0	0
1.3	4.9	7.9	9.2	11.9	19.1	23.8	21.4	17.5	16.5	17.5	15.5	13.2	11.5	6.6	7.3	5.6	3.3	1	0	0
0	1	3.6	7.9	14.8	19.1	22.1	25.1	20.5	19.8	19.8	23.8	21.1	17.2	8.6	7.9	7.9	6.6	2.3	0.3	0
0	0	0.7	3	8.6	9.9	9.2	12.9	15.2	19.5	18.8	20.5	20.8	17.8	9.6	6.3	6.9	6.3	2.6	0.3	0
0	0	0	0.3	1.6	3.3	4.6	9.2	11.5	14.2	16.5	19.5	21.1	14.2	7.3	4.9	6.3	4.3	1.3	0.3	0
0	0	0	0	0	0.3	1	3	4.6	6.6	10.9	13.5	13.5	7.9	4.3	3.3	3	1.3	0.3	0	0
0	0	0	0	0	0	0	0.3	0.7	1	2.6	3	2.6	1.3	1	0.7	0.7	0.3	0	0	0
0	0	0	0	0	0	0	0	0	0	0	0.3	0	0	0	0	0.3	0.3	0.3	0	0
0	0	0	0	0	0	0	0	0	0	0	0	0	0	0	0.3	1.6	3	1.3	0.3	0
0	0	0	0	0	0	0	0	0	0	0	0	0	0	0.3	1.3	4	5.3	1.6	0	0
0	0	0	0	0	0	0	0	0	0	0	0	0	0	0	0.7	1.3	2	0.3	0	0
0	0	0	0	0	0	0	0	0	0	0	0	0	0	0	0	0	0.3	0	0	0
0	0	0	0	0	0	0	0	0	0	0	0	0	0	0	0	0	0	0	0	0
0	0	0	0	0	0	0	0	0	0	0	0	0	0	0	0	0	0	0	0	0
0	0	0	0	0	0	0	0	0	0	0	0	0	0	0	0	0	0	0	0	0
Frame 40 (80.00 ms)
0	0	0	0	0	0	0	0	0	0	0	0	0	0	0	0	0	0	0	0	0
0	0	0	0	0	0	0	0	0	0	0.7	2	2.3	2	1.3	1	0.3	0	0	0	0
0	0	0	0	0	0	0	0	0.3	3.3	8.9	15.2	17.5	17.2	10.9	7.6	4	1	0	0	0
0	0	0	0	0	0	0	0	2.6	16.2	34.3	38.9	40.9	46.5	26.4	18.1	15.5	5.3	0.7	0	0
0	0	0	0	0	0	0	0.7	5.9	18.8	33	38.6	38.3	34.6	25.7	23.8	17.2	10.9	2	0	0
0	0	0	0	0	0	0	2.6	11.2	19.8	28	24.7	24.4	27.7	26.1	25.7	19.5	13.9	2.6	0	0
0	0	0	0	0	0	0.7	4.6	12.5	17.8	19.8	21.4	20.1	27.1	27.7	26.1	18.1	7.3	1	0	0
0	0	0	0	0	0	1	5.9	9.9	14.8	17.5	16.8	21.4	33.7	30	23.8	12.5	2.6	0	0	0
0	0	0	0	0	0	1	5.3	10.6	12.9	15.8	19.5	21.1	31.3	21.1	10.9	3.3	0.3	0	0	0
0	0	0	0	0	0.3	3	8.6	11.9	12.9	14.8	19.1	19.8	15.8	6.9	2	0.3	0	0	0	0
0	0	0	0	0	1	5.9	11.2	16.2	17.2	16.2	15.2	8.6	3.3	1	0	0	0	0	0	0
0	0	0	0	0.3	4	12.5	14.5	12.5	9.2	6.9	4	1.3	0.3	0	0	0	0	0	0	0
0	0	0	0	2.6	13.2	26.7	21.1	11.9	5.3	2	0.3	0	0	0	0	0	0	0	0	0
0	0	0	1	6.9	19.5	24.7	16.2	8.9	4	1	0	0	0	0	0	0	0	0	0	0
0	0	0.3	2.6	10.6	19.1	19.8	15.2	7.9	2.6	0.7	0	0	0	0	0	0	0	0	0	0
0	0	0.7	4.3	11.9	18.1	17.5	14.2	8.6	3	0.7	0	0	0	0	0	0	0	0	0	0
0	0	0.3	3.6	10.6	12.2	11.5	9.2	5.3	1.6	0.3	0	0	0	0	0	0	0	0	0	0
0	0	0.7	3.3	6.9	7.6	6.6	4.6	2	0.7	0	0	0	0	0	0	0	0	0	0	0
0	0	1.3	5.9	9.6	7.3	4.3	2.3	1	0	0	0	0	0	0	0	0	0	0	0	0
0	0.7	3.6	8.6	10.6	8.6	4.9	1.6	0.3	0	0	0	0	0	0	0	0	0	0	0	0
0.7	4	7.9	10.6	11.2	9.2	5.6	2.6	0.7	0	0	0	0	0	0	0	0	0	0	0	0
3.6	14.2	23.8	23.4	18.8	12.9	7.9	4.3	1.6	0.7	0	0	0	0	0	0	0	0	0	0	0
6.9	23.8	45.9	35.3	20.1	13.5	9.2	6.9	5.3	4	2.3	1	0.7	0.7	0.7	0.7	0.3	0	0	0	0
5.3	14.8	24.1	17.5	11.9	13.9	14.2	13.5	12.2	12.2	10.9	7.3	4.9	5.3	3.6	4	2	0.7	0	0	0
1.3	4.9	8.2	9.6	12.2	20.1	25.1	22.1	18.1	17.2	18.1	16.2	13.5	11.9	6.9	7.6	6.3	3.6	1	0	0
0	1	3.6	8.2	15.2	19.8	22.8	26.1	21.1	20.5	20.5	24.7	22.1	17.8	9.2	8.2	8.6	6.9	2.3	0.3	0
0	0	0.7	3	8.9	10.2	9.6	13.5	15.8	20.5	19.5	21.4	22.1	18.8	10.2	6.9	7.3	6.9	2.6	0.3	0
0	0	0	0.3	2	3.6	4.9	9.6	11.9	14.8	17.5	20.1	22.4	15.2	7.9	5.3	6.6	4.6	1.6	0.3	0
0	0	0	0	0	0.3	1	3	4.6	6.6	11.5	14.5	14.5	8.6	4.9	3.6	3.3	1.6	0.3	0	0
0	0	0	0	0	0	0	0.3	0.7	1	2.6	3.3	2.6	1.6	1	1	0.7	0.3	0	0	0
0	0	0	0	0	0	0	0	0	0	0	0.3	0	0	0	0	0.3	0.7	0.3	0	0
0	0	0	0	0	0	0	0	0	0	0	0	0	0	0	0.3	1.6	3.3	1.6	0.3	0
0	0	0	0	0	0	0	0	0	0	0	0	0	0	0.3	1.3	4.3	5.6	2	0.3	0
0	0	0	0	0	0	0	0	0	0	0	0	0	0	0	1	1.3	2	0.7	0	0
0	0	0	0	0	0	0	0	0	0	0	0	0	0	0	0	0	0.3	0	0	0
0	0	0	0	0	0	0	0	0	0	0	0	0	0	0	0	0	0	0	0	0
0	0	0	0	0	0	0	0	0	0	0	0	0	0	0	0	0	0	0	0	0
0	0	0	0	0	0	0	0	0	0	0	0	0	0	0	0	0	0	0	0	0
Frame 41 (82.00 ms)
0	0	0	0	0	0	0	0	0	0	0	0	0	0	0	0	0	0	0	0	0
0	0	0	0	0	0	0	0	0	0	0.7	1.6	2.3	2	1.3	1	0.3	0	0	0	0
0	0	0	0	0	0	0	0	0.3	3.3	8.6	14.8	17.5	17.2	10.9	7.9	4	1	0	0	0
0	0	0	0	0	0	0	0	2.6	15.5	33.7	38.9	40.9	46.5	26.4	18.1	15.5	5.3	0.7	0	0
0	0	0	0	0	0	0	0.7	5.9	18.1	32.3	38.3	38.3	34.3	25.7	23.8	17.2	10.9	2	0	0
0	0	0	0	0	0	0	2.6	11.2	19.5	28	24.7	24.4	27.4	26.1	25.7	19.5	14.2	2.6	0	0
0	0	0	0	0	0	0.7	4.6	12.5	17.8	19.8	21.4	20.1	27.1	27.7	25.7	17.8	7.6	1	0	0
0	0	0	0	0	0	1	5.6	9.9	15.2	17.8	16.8	21.4	33.7	29.7	21.8	12.5	2.6	0	0	0
0	0	0	0	0	0	1	5.3	10.6	12.9	16.2	19.5	21.4	31.3	21.1	10.6	3.3	0.3	0	0	0
0	0	0	0	0	0.3	3	8.9	12.2	13.5	15.2	19.5	20.5	16.2	7.3	2	0.3	0	0	0	0
0	0	0	0	0	1	5.9	11.9	16.8	18.1	16.8	15.8	9.2	3.6	1	0	0	0	0	0	0
0	0	0	0	0.3	4	13.2	15.2	13.2	9.9	7.6	4.3	1.3	0.3	0	0	0	0	0	0	0
0	0	0	0	2.6	13.5	27.7	22.1	12.5	5.6	2.3	0.7	0	0	0	0	0	0	0	0	0
0	0	0	1	7.3	20.1	26.1	17.2	9.2	4.3	1	0	0	0	0	0	0	0	0	0	0
0	0	0.3	2.6	10.9	20.1	20.8	16.2	8.2	3	0.7	0	0	0	0	0	0	0	0	0	0
0	0	0.7	4.3	12.5	19.1	18.5	14.8	8.9	3.3	0.7	0	0	0	0	0	0	0	0	0	0
0	0	0.3	4	11.2	12.9	12.2	9.6	5.6	1.6	0.3	0	0	0	0	0	0	0	0	0	0
0	0	0.7	3.3	6.9	7.9	6.9	4.9	2.3	0.7	0	0	0	0	0	0	0	0	0	0	0
0	0	1.3	6.3	9.9	7.6	4.6	2.3	1	0	0	0	0	0	0	0	0	0	0	0	0
0	0.7	3.6	8.6	10.6	8.9	5.3	2	0.3	0	0	0	0	0	0	0	0	0	0	0	0
0.7	4	8.2	11.2	11.5	9.6	5.9	3	0.7	0	0	0	0	0	0	0	0	0	0	0	0
3.6	14.2	24.4	24.1	19.1	13.5	8.2	4.6	2	0.7	0.3	0	0	0	0	0	0	0	0	0	0
7.3	24.1	46.5	36	20.8	14.2	9.9	7.3	5.6	4	2.6	1.3	0.7	0.7	0.7	0.7	0.3	0	0	0	0
5.6	15.2	24.7	17.8	12.2	14.2	14.5	13.9	12.5	12.2	11.2	7.6	4.9	5.3	4	4.3	2.3	0.7	0	0	0
1.3	4.9	8.6	9.6	12.5	20.8	25.4	22.8	18.5	17.5	18.8	16.8	14.2	12.5	7.3	8.2	6.6	4.3	1	0	0
0	1	4	8.2	15.5	20.5	23.8	26.7	21.4	21.1	21.1	25.7	23.1	18.5	9.6	8.9	9.2	7.6	2.6	0.3	0
0	0	0.7	3	9.2	10.6	9.9	13.9	16.5	21.1	20.1	22.1	23.1	19.8	10.9	7.3	7.9	7.6	3.3	0.3	0
0	0	0	0.3	2	3.6	5.3	9.9	12.5	15.5	18.1	21.4	23.4	16.2	8.6	5.6	6.9	5.3	2	0.3	0
0	0	0	0	0	0.7	1.3	3.3	4.9	6.9	12.2	15.5	15.5	9.2	5.3	3.6	3.3	1.6	0.3	0	0
0	0	0	0	0	0	0	0.3	0.7	1.3	3	3.6	3	1.6	1	1	0.7	0.3	0	0	0
0	0	0	0	0	0	0	0	0	0	0.3	0.3	0	0	0	0	0.3	0.7	0.3	0	0
0	0	0	0	0	0	0	0	0	0	0	0	0	0	0	0.7	2	4	2	0.3	0
0	0	0	0	0	0	0	0	0	0	0	0	0	0	0.3	1.6	4.9	6.3	2.3	0.3	0
0	0	0	0	0	0	0	0	0	0	0	0	0	0	0	1	1.6	2.3	0.7	0	0
0	0	0	0	0	0	0	0	0	0	0	0	0	0	0	0	0	0.3	0	0	0
0	0	0	0	0	0	0	0	0	0	0	0	0	0	0	0	0	0	0	0	0
0	0	0	0	0	0	0	0	0	0	0	0	0	0	0	0	0	0	0	0	0
0	0	0	0	0	0	0	0	0	0	0	0	0	0	0	0	0	0	0	0	0
Frame 42 (84.00 ms)
0	0	0	0	0	0	0	0	0	0	0	0	0	0	0	0	0	0	0	0	0
0	0	0	0	0	0	0	0	0	0	0.3	1.6	2.3	2	1.3	1	0.3	0	0	0	0
0	0	0	0	0	0	0	0	0.3	3	7.9	14.5	17.2	17.2	10.9	7.9	4.3	1	0	0	0
0	0	0	0	0	0	0	0	2.3	14.8	31.3	37.6	40.3	46.2	26.1	18.1	16.5	5.6	0.7	0	0
0	0	0	0	0	0	0	0.7	5.6	18.1	31.7	37.6	37.6	34	25.4	23.8	17.5	10.9	2	0	0
0	0	0	0	0	0	0	2.6	10.9	19.5	27.7	24.4	24.4	27.4	26.1	25.7	19.8	14.5	2.6	0	0
0	0	0	0	0	0	0.7	4.6	12.5	17.8	19.8	21.1	20.1	27.1	27.4	25.7	18.1	7.6	1	0	0
0	0	0	0	0	0	1	5.6	9.9	15.2	17.8	16.8	21.4	33.3	29	22.8	13.2	2.6	0	0	0
0	0	0	0	0	0	1	5.6	10.9	13.2	16.2	19.8	21.4	31.7	21.4	11.2	3.3	0.3	0	0	0
0	0	0	0	0	0.3	3	8.9	12.5	13.9	15.5	19.8	20.8	16.8	7.6	2	0.3	0	0	0	0
0	0	0	0	0	1	6.3	11.9	17.5	18.8	17.5	16.5	9.6	3.6	1	0	0	0	0	0	0
0	0	0	0	0.3	4.3	13.5	15.8	13.9	10.6	7.9	4.6	1.6	0.3	0	0	0	0	0	0	0
0	0	0	0	2.6	14.2	28.7	23.1	13.2	6.3	2.3	0.7	0	0	0	0	0	0	0	0	0
0	0	0	1	7.3	21.1	27.4	18.1	9.9	4.6	1.3	0	0	0	0	0	0	0	0	0	0
0	0	0.3	2.6	11.5	20.8	21.8	16.8	8.6	3	1	0	0	0	0	0	0	0	0	0	0
0	0	0.7	4.6	13.2	20.1	19.5	15.8	9.2	3.3	0.7	0	0	0	0	0	0	0	0	0	0
0	0	0.3	4	11.5	13.5	12.5	9.9	5.9	2	0.3	0	0	0	0	0	0	0	0	0	0
0	0	0.7	3.3	7.3	8.2	7.3	5.3	2.3	0.7	0	0	0	0	0	0	0	0	0	0	0
0	0	1.6	6.3	10.2	7.6	4.9	2.6	1	0.3	0	0	0	0	0	0	0	0	0	0	0
0	0.7	4	8.9	10.9	9.2	5.3	2	0.7	0	0	0	0	0	0	0	0	0	0	0	0
1	4.3	8.6	11.2	11.9	9.9	6.3	3	1	0	0	0	0	0	0	0	0	0	0	0	0
4	14.8	25.4	25.1	19.5	13.9	8.2	4.9	2	0.7	0.3	0	0	0	0	0	0	0	0	0	0
7.3	24.4	47.5	37	19.8	14.2	9.9	7.6	5.6	4	2.6	1.3	0.7	1	0.7	0.7	0.3	0	0	0	0
5.6	15.5	25.1	18.1	12.2	14.5	14.8	14.2	12.5	12.5	11.5	7.9	5.3	5.6	4.3	4.6	2.3	0.7	0	0	0
1.3	5.3	8.6	9.9	12.9	21.1	26.4	23.4	19.1	18.5	19.1	17.5	14.5	12.9	7.9	8.9	6.9	4.6	1.3	0	0
0	1	4	8.6	16.2	21.1	24.4	27.7	22.4	21.8	21.8	26.1	23.8	19.5	10.6	9.6	9.9	7.9	3	0.3	0
0	0	0.7	3.3	9.6	10.9	10.2	14.5	17.2	21.8	20.8	23.1	24.1	21.1	11.9	7.6	8.2	8.2	3.6	0.3	0
0	0	0	0.3	2	3.6	5.3	10.6	12.9	16.2	18.8	22.4	24.7	17.2	8.9	6.3	7.6	5.6	2	0.3	0
0	0	0	0	0	0.7	1.3	3.3	5.3	7.3	12.5	16.2	16.5	9.6	5.3	4	3.6	2	0.3	0	0
0	0	0	0	0	0	0	0.3	0.7	1.3	3	4	3.3	1.6	1	1	0.7	0.3	0	0	0
0	0	0	0	0	0	0	0	0	0	0.3	0.3	0	0	0	0	0.3	0.7	0.3	0	0
0	0	0	0	0	0	0	0	0	0	0	0	0	0	0	0.7	2.3	4.3	2.3	0.3	0
0	0	0	0	0	0	0	0	0	0	0	0	0	0	0.3	2	5.3	6.9	2.6	0.3	0
0	0	0	0	0	0	0	0	0	0	0	0	0	0	0	1	2	3	0.7	0	0
0	0	0	0	0	0	0	0	0	0	0	0	0	0	0	0	0.3	0.3	0	0	0
0	0	0	0	0	0	0	0	0	0	0	0	0	0	0	0	0	0	0	0	0
0	0	0	0	0	0	0	0	0	0	0	0	0	0	0	0	0	0	0	0	0
0	0	0	0	0	0	0	0	0	0	0	0	0	0	0	0	0	0	0	0	0
Frame 43 (86.00 ms)
0	0	0	0	0	0	0	0	0	0	0	0	0	0	0	0	0	0	0	0	0
0	0	0	0	0	0	0	0	0	0	0.3	1.6	2.3	1.6	1.3	1	0.3	0	0	0	0
0	0	0	0	0	0	0	0	0.3	2.6	7.3	14.2	16.8	16.8	10.9	7.9	4.3	1	0	0	0
0	0	0	0	0	0	0	0	2.3	13.5	29	37	39.6	45.9	25.7	18.1	16.5	5.9	0.7	0	0
0	0	0	0	0	0	0	0.7	5.3	17.2	30.4	36.6	36.6	33.7	25.1	23.4	17.2	11.2	2	0	0
0	0	0	0	0	0	0	2.3	10.9	19.1	27.4	24.1	23.8	27.1	26.1	25.7	19.5	14.5	2.6	0	0
0	0	0	0	0	0	0.7	4.6	12.2	17.8	19.8	20.8	19.5	26.7	27.4	25.4	18.1	7.6	1	0	0
0	0	0	0	0	0	1	5.6	9.9	15.2	17.8	16.8	21.4	33.3	28.7	22.8	13.2	2.6	0	0	0
0	0	0	0	0	0	1	5.6	10.9	13.2	16.5	19.8	21.8	31.7	21.4	11.2	3.3	0.3	0	0	0
0	0	0	0	0	0.3	3	9.2	12.9	14.2	15.8	20.1	21.1	17.2	7.9	2.3	0.3	0	0	0	0
0	0	0	0	0	1	6.3	12.5	18.1	19.8	17.8	17.2	10.2	4	1	0	0	0	0	0	0
0	0	0	0	0.3	4.3	13.9	16.8	14.5	10.9	8.2	4.9	1.6	0.3	0	0	0	0	0	0	0
0	0	0	0	2.6	14.2	29.7	24.1	13.9	6.6	2.6	0.7	0	0	0	0	0	0	0	0	0
0	0	0	1	7.3	21.8	28	18.8	10.2	4.6	1.3	0	0	0	0	0	0	0	0	0	0
0	0	0.3	2.6	11.9	21.4	22.8	17.8	9.2	3.3	1	0	0	0	0	0	0	0	0	0	0
0	0	0.7	4.6	13.5	20.5	20.1	16.5	9.9	3.6	1	0	0	0	0	0	0	0	0	0	0
0	0	0.3	4	11.9	13.9	13.2	10.6	6.3	2	0.3	0	0	0	0	0	0	0	0	0	0
0	0	0.7	3.6	7.6	8.6	7.3	5.3	2.6	0.7	0	0	0	0	0	0	0	0	0	0	0
0	0	1.6	6.6	10.6	7.9	4.9	2.6	1.3	0.3	0	0	0	0	0	0	0	0	0	0	0
0	1	4	8.9	11.2	9.2	5.3	2	0.7	0	0	0	0	0	0	0	0	0	0	0	0
1	4.3	8.9	11.5	11.9	10.2	6.3	3.3	1	0	0	0	0	0	0	0	0	0	0	0	0
4	15.2	26.1	25.7	19.8	14.2	8.6	4.9	2	0.7	0.3	0	0	0	0	0	0	0	0	0	0
7.3	25.1	47.8	37.6	20.1	14.8	10.2	7.6	5.9	4.3	3	1.3	0.7	1	0.7	0.7	0.3	0	0	0	0
5.6	15.8	25.4	18.5	12.5	14.8	15.2	14.5	12.9	12.9	12.2	8.2	5.6	6.3	4.6	5.3	2.3	1	0.3	0	0
1.3	5.3	8.6	9.9	13.2	21.8	26.7	24.1	19.5	18.8	20.1	18.1	15.5	13.9	8.2	9.6	7.6	4.9	1.3	0	0
0	1	4	8.6	16.8	21.4	24.7	28.4	22.8	22.4	22.4	27.1	25.1	20.8	10.9	9.9	10.6	8.2	3	0.3	0
0	0	0.7	3.3	9.9	11.2	10.2	14.8	17.5	22.4	21.4	24.1	25.1	22.4	12.2	7.9	8.9	8.9	4	0.7	0
0	0	0	0.3	2	4	5.6	10.6	13.2	16.8	19.5	23.8	25.7	18.1	9.6	6.6	7.9	5.9	2.3	0.3	0
0	0	0	0	0	0.7	1.3	3.6	5.3	7.9	13.2	16.8	17.2	10.2	5.9	4.3	4	2	0.7	0	0
0	0	0	0	0	0	0	0.3	0.7	1.3	3.3	4.3	3.3	2	1.3	1	1	0.3	0	0	0
0	0	0	0	0	0	0	0	0	0	0.3	0.3	0	0	0	0	0.3	1	0.7	0	0
0	0	0	0	0	0	0	0	0	0	0	0	0	0	0	0.7	2.6	4.9	2.6	0.3	0
0	0	0	0	0	0	0	0	0	0	0	0	0	0	0.3	2	5.9	7.6	3	0.3	0
0	0	0	0	0	0	0	0	0	0	0	0	0	0	0.3	1	2	3.3	1	0	0
0	0	0	0	0	0	0	0	0	0	0	0.3	0	0	0	0	0.3	0.3	0	0	0
0	0	0	0	0	0	0	0	0	0	0	0	0	0	0	0	0	0	0	0	0
0	0	0	0	0	0	0	0	0	0	0	0	0	0	0	0	0	0	0	0	0
0	0	0	0	0	0	0	0	0	0	0	0	0	0	0	0	0	0	0	0	0
Frame 44 (88.00 ms)
0	0	0	0	0	0	0	0	0	0	0	0	0	0	0	0	0	0	0	0	0
0	0	0	0	0	0	0	0	0	0	0.3	1.6	2	1.6	1.3	1	0.3	0	0	0	0
0	0	0	0	0	0	0	0	0.3	2.3	6.6	13.2	16.2	16.5	10.9	7.9	4.6	1	0	0	0
0	0	0	0	0	0	0	0	2	12.5	27.4	35.3	38.3	45.5	25.4	17.8	16.8	5.9	0.7	0	0
0	0	0	0	0	0	0	0.7	4.9	16.5	29.7	35.3	35.3	33	24.7	23.1	17.2	11.2	2	0	0
0	0	0	0	0	0	0	2.3	10.2	18.8	26.7	23.4	23.4	27.1	25.4	25.4	19.5	14.8	2.6	0	0
0	0	0	0	0	0	0.7	4.3	12.2	17.8	19.1	20.5	19.5	26.7	26.7	25.1	18.1	7.9	1	0	0
0	0	0	0	0	0	1	5.6	9.9	15.2	17.5	16.8	21.4	33.7	28.7	22.8	13.5	2.6	0	0	0
0	0	0	0	0	0	1	5.6	10.9	13.2	16.5	19.8	22.1	32.3	21.4	11.2	3.3	0.3	0	0	0
0	0	0	0	0	0.3	3	9.6	12.9	14.5	15.8	20.5	21.8	17.5	7.9	2.3	0.3	0	0	0	0
0	0	0	0	0	1	6.3	12.9	18.5	20.1	18.1	17.8	10.6	4.3	1	0	0	0	0	0	0
0	0	0	0	0.3	4.3	14.2	17.2	15.2	11.2	8.6	5.3	2	0.3	0	0	0	0	0	0	0
0	0	0	0	2.6	14.5	30.4	24.7	14.5	6.9	3	0.7	0	0	0	0	0	0	0	0	0
0	0	0	1	7.6	22.4	29	19.5	10.9	5.3	1.6	0.3	0	0	0	0	0	0	0	0	0
0	0	0.3	3	12.2	22.8	23.4	18.5	9.6	3.6	1	0	0	0	0	0	0	0	0	0	0
0	0	0.7	4.9	13.9	21.8	20.8	16.8	10.2	4	1	0	0	0	0	0	0	0	0	0	0
0	0	0.3	4.3	12.2	14.2	13.5	10.6	6.6	2.3	0.3	0	0	0	0	0	0	0	0	0	0
0	0	0.7	3.6	7.6	8.6	7.6	5.3	2.6	1	0	0	0	0	0	0	0	0	0	0	0
0	0	1.6	6.6	10.6	7.9	4.9	2.6	1.3	0.3	0	0	0	0	0	0	0	0	0	0	0
0	1	4.3	9.2	11.2	9.6	5.6	2	0.7	0	0	0	0	0	0	0	0	0	0	0	0
1	4.6	9.2	11.9	12.5	10.6	6.6	3.6	1	0	0	0	0	0	0	0	0	0	0	0	0
4	15.5	26.7	26.4	20.5	14.8	8.9	4.9	2	0.7	0.3	0	0	0	0	0	0	0	0	0	0
7.6	25.4	48.2	38.6	20.8	15.2	10.6	7.9	5.9	4.6	3	1.6	1	1	0.7	1	0.3	0	0	0	0
5.6	15.8	25.4	18.8	12.5	15.2	15.5	14.8	13.5	13.5	12.2	8.2	5.9	6.6	4.9	5.6	2.6	1	0.3	0	0
1.3	5.3	8.9	10.2	13.5	22.1	27.4	24.4	20.1	19.5	20.5	18.8	16.2	14.5	8.9	10.2	8.2	5.3	1.6	0	0
0	1	4	8.9	16.8	21.8	25.4	29.4	23.8	22.8	23.1	28	26.1	21.4	11.5	10.9	11.2	8.9	3.3	0.3	0
0	0	0.7	3.6	9.9	11.2	10.6	15.5	18.1	22.8	22.1	25.1	26.1	23.1	12.9	8.6	9.6	9.2	4.3	0.7	0
0	0	0	0.3	2	4	5.9	10.9	13.5	17.2	20.1	24.4	26.7	19.1	10.2	6.6	8.2	6.6	2.6	0.3	0
0	0	0	0	0	0.7	1.3	3.6	5.6	8.2	13.5	17.5	17.8	10.9	6.3	4.6	4.3	2.3	0.7	0	0
0	0	0	0	0	0	0	0.3	0.7	1.6	3.3	4.3	3.6	2	1.3	1	1	0.7	0	0	0
0	0	0	0	0	0	0	0	0	0	0.3	0.3	0	0	0	0.3	0.3	1	0.7	0	0
0	0	0	0	0	0	0	0	0	0	0	0	0	0	0	0.7	3	5.3	3.3	0.7	0
0	0	0	0	0	0	0	0	0	0	0	0	0	0	0.3	2.3	6.3	8.2	3.3	0.3	0
0	0	0	0	0	0	0	0	0	0	0	0	0	0	0.3	1.3	2.3	3.6	1	0	0
0	0	0	0	0	0	0	0	0	0	0	0.3	0	0	0	0	0.3	0.3	0	0	0
0	0	0	0	0	0	0	0	0	0	0	0	0	0	0	0	0	0	0	0	0
0	0	0	0	0	0	0	0	0	0	0	0	0	0	0	0	0	0	0	0	0
0	0	0	0	0	0	0	0	0	0	0	0	0	0	0	0	0	0	0	0	0
Frame 45 (90.00 ms)
0	0	0	0	0	0	0	0	0	0	0	0	0	0	0	0	0	0	0	0	0
0	0	0	0	0	0	0	0	0	0	0.3	1.6	2	1.6	1.3	1	0.3	0	0	0	0
0	0	0	0	0	0	0	0	0.3	2.3	6.3	12.9	15.8	16.2	10.6	7.9	4.6	1	0	0	0
0	0	0	0	0	0	0	0	2	11.9	25.4	34	37.3	45.2	25.1	17.5	16.8	6.3	0.7	0	0
0	0	0	0	0	0	0	0.7	4.6	16.2	28.7	34.3	34.3	32.3	24.7	22.8	16.8	11.2	2	0	0
0	0	0	0	0	0	0	2.3	10.2	18.5	26.1	22.8	23.1	26.7	25.4	24.7	19.1	14.8	2.6	0	0
0	0	0	0	0	0	0.3	4	11.9	17.5	18.5	20.1	19.5	26.7	26.7	24.7	18.1	8.2	1.3	0	0
0	0	0	0	0	0	1	5.6	9.9	15.2	17.5	16.8	21.4	33.7	28.7	22.8	13.5	3	0	0	0
0	0	0	0	0	0	1	5.6	11.2	13.5	16.5	20.1	22.4	32.3	22.1	11.5	3.6	0.3	0	0	0
0	0	0	0	0	0.3	3	9.6	13.2	14.5	15.8	20.8	22.1	17.8	8.2	2.3	0.3	0	0	0	0
0	0	0	0	0	1	6.3	13.2	19.1	20.8	18.5	18.5	11.2	4.3	1.3	0	0	0	0	0	0
0	0	0	0	0.3	4.3	14.5	18.1	15.5	11.5	8.9	5.6	2	0.3	0	0	0	0	0	0	0
0	0	0	0	2.6	14.8	31	25.7	15.2	7.3	3	0.7	0	0	0	0	0	0	0	0	0
0	0	0	1	7.6	23.1	30	20.1	11.2	5.3	1.6	0.3	0	0	0	0	0	0	0	0	0
0	0	0.3	3	12.5	23.4	24.4	19.1	9.9	4	1	0	0	0	0	0	0	0	0	0	0
0	0	0.7	4.9	14.2	22.1	21.4	17.5	10.6	4	1	0	0	0	0	0	0	0	0	0	0
0	0	0.3	4.3	12.5	14.5	13.9	11.2	6.9	2.3	0.3	0	0	0	0	0	0	0	0	0	0
0	0	0.7	3.6	7.9	8.9	7.9	5.6	3	1	0	0	0	0	0	0	0	0	0	0	0
0	0	1.6	6.6	10.9	8.2	5.3	3	1.3	0.3	0	0	0	0	0	0	0	0	0	0	0
0	1	4.3	9.2	11.5	9.9	5.6	2.3	0.7	0	0	0	0	0	0	0	0	0	0	0	0
1	4.6	9.2	12.2	12.5	10.9	6.9	3.6	1	0	0	0	0	0	0	0	0	0	0	0	0
4.3	15.8	27.4	27.1	20.8	15.2	8.9	5.3	2.3	1	0.3	0	0	0	0	0	0	0	0	0	0
7.6	25.7	48.5	39.6	21.4	15.5	10.6	7.9	6.3	4.6	3	1.6	1	1.3	1	1	0.3	0	0	0	0
5.6	15.8	26.1	19.5	12.9	15.5	15.8	15.2	13.9	13.9	12.5	8.6	6.3	6.9	5.3	5.9	3	1	0.3	0	0
1.3	5.3	8.9	10.6	13.9	22.4	27.7	25.1	20.5	19.8	21.1	19.5	16.8	15.5	9.2	10.9	8.6	5.6	1.6	0	0
0	1	4	9.2	17.5	22.4	25.7	30	24.1	23.1	23.4	29	26.7	22.4	11.9	11.2	11.5	9.2	3.3	0.3	0
0	0	0.7	3.6	10.2	11.9	10.9	15.8	18.5	23.1	22.8	25.4	27.1	24.1	13.5	9.2	9.9	9.9	4.3	0.7	0
0	0	0	0.3	2	4.3	6.3	11.2	13.9	17.5	20.8	25.1	27.4	19.8	10.6	7.3	8.9	6.9	3	0.3	0
0	0	0	0	0	0.7	1.3	3.6	5.9	8.6	14.2	18.1	18.8	11.5	6.6	4.6	4.3	2.3	0.7	0	0
0	0	0	0	0	0	0	0.3	0.7	1.6	3.6	4.6	4	2.3	1.6	1.3	1	0.7	0	0	0
0	0	0	0	0	0	0	0	0	0	0.3	0.3	0	0	0	0.3	0.7	1.3	0.7	0	0
0	0	0	0	0	0	0	0	0	0	0	0	0	0	0	1	3	5.9	3.6	0.7	0
0	0	0	0	0	0	0	0	0	0	0	0	0	0	0.3	2.3	6.6	8.6	3.6	0.3	0
0	0	0	0	0	0	0	0	0	0	0	0	0	0	0.3	1.3	2.3	4	1.3	0	0
0	0	0	0	0	0	0	0	0	0	0	0.3	0	0	0	0.3	0.3	0.7	0	0	0
0	0	0	0	0	0	0	0	0	0	0	0	0	0	0	0	0	0	0	0	0
0	0	0	0	0	0	0	0	0	0	0	0	0	0	0	0	0	0	0	0	0
0	0	0	0	0	0	0	0	0	0	0	0	0	0	0	0	0	0	0	0	0
Frame 46 (92.00 ms)
0	0	0	0	0	0	0	0	0	0	0	0	0	0	0	0	0	0	0	0	0
0	0	0	0	0	0	0	0	0	0	0.3	1.3	2	1.6	1.3	1	0.3	0	0	0	0
0	0	0	0	0	0	0	0	0.3	2	5.9	12.2	15.5	16.2	10.6	7.9	4.3	1	0	0	0
0	0	0	0	0	0	0	0	1.6	10.9	24.1	32.3	36	44.9	24.4	17.2	16.2	5.9	0.7	0	0
0	0	0	0	0	0	0	0.3	4.3	15.2	27.7	32.7	33.3	32	24.1	22.1	16.5	11.2	2	0	0
0	0	0	0	0	0	0	2	9.9	18.1	25.4	22.1	22.4	26.1	24.7	24.1	18.8	14.8	2.6	0	0
0	0	0	0	0	0	0.3	4	11.9	16.8	18.1	19.8	19.5	26.4	26.4	24.7	18.1	8.2	1.3	0	0
0	0	0	0	0	0	1	5.3	9.9	14.8	17.5	16.8	21.4	33.3	27.7	22.8	13.9	3	0	0	0
0	0	0	0	0	0	1	5.6	11.2	13.5	16.5	20.1	22.4	32.3	21.8	11.5	3.6	0.3	0	0	0
0	0	0	0	0	0.3	3	9.6	13.5	14.5	16.2	21.1	22.4	18.1	8.6	2.3	0.3	0	0	0	0
0	0	0	0	0	1	6.6	13.5	19.5	21.1	18.8	18.8	11.5	4.6	1.3	0	0	0	0	0	0
0	0	0	0	0.3	4.6	14.8	18.5	16.2	12.2	9.2	5.9	2	0.3	0	0	0	0	0	0	0
0	0	0	0.3	3	15.2	31.7	26.4	15.5	7.6	3.3	1	0	0	0	0	0	0	0	0	0
0	0	0	1	7.9	23.8	31	21.1	11.5	5.6	1.6	0.3	0	0	0	0	0	0	0	0	0
0	0	0.3	3	12.9	24.1	25.1	20.1	10.6	4.3	1.3	0	0	0	0	0	0	0	0	0	0
0	0	0.7	5.3	14.5	22.8	22.1	18.1	11.2	4.3	1.3	0	0	0	0	0	0	0	0	0	0
0	0	0.3	4.3	12.9	15.2	14.2	11.5	7.3	2.6	0.3	0	0	0	0	0	0	0	0	0	0
0	0	0.7	4	7.9	9.2	7.9	5.9	3.3	1	0	0	0	0	0	0	0	0	0	0	0
0	0	1.6	6.9	11.2	8.6	5.3	3	1.3	0.3	0	0	0	0	0	0	0	0	0	0	0
0	1	4.3	9.2	11.5	9.9	5.6	2.3	0.7	0	0	0	0	0	0	0	0	0	0	0	0
1	4.9	9.6	12.2	12.9	10.9	6.9	3.6	1	0	0	0	0	0	0	0	0	0	0	0	0
4.3	16.2	28	27.7	21.4	15.5	9.2	5.3	2.3	1	0.3	0	0	0	0	0	0	0	0	0	0
7.9	26.1	48.8	39.9	21.8	15.8	10.9	8.2	6.6	4.9	3	1.6	1	1.3	1	1	0.3	0	0	0	0
5.9	16.2	26.1	19.5	13.2	15.8	16.2	15.5	13.9	14.2	13.2	9.2	6.6	7.6	5.6	6.3	3.3	1.3	0.3	0	0
1.3	5.3	8.9	10.6	13.9	22.8	28.7	25.7	20.8	20.5	21.4	20.1	17.5	16.2	9.9	11.5	8.9	5.9	1.6	0	0
0	1	4	9.2	17.5	22.4	26.7	30.7	24.7	23.8	24.1	29.7	27.7	23.1	12.5	11.9	12.5	9.9	3.6	0.3	0
0	0	0.7	3.6	10.2	11.9	11.2	16.2	18.8	23.8	23.4	26.4	28	25.1	14.2	9.6	10.6	10.6	4.6	0.7	0
0	0	0	0.3	2.3	4.3	6.3	11.5	14.2	18.1	21.4	25.7	28.4	20.5	10.9	7.6	9.2	7.3	3.3	0.3	0
0	0	0	0	0	0.7	1.3	4	5.9	8.6	14.5	18.8	19.8	12.2	6.9	4.9	4.6	2.6	1	0	0
0	0	0	0	0	0	0	0.3	1	1.6	3.6	4.6	4	2.3	1.6	1.3	1	0.7	0	0	0
0	0	0	0	0	0	0	0	0	0	0.3	0.3	0	0	0	0.3	0.7	1.3	1	0	0
0	0	0	0	0	0	0	0	0	0	0	0	0	0	0	1	3.3	6.6	4	0.7	0
0	0	0	0	0	0	0	0	0	0	0	0	0	0	0.7	2.6	7.3	9.2	3.6	0.3	0
0	0	0	0	0	0	0	0	0	0	0	0	0	0	0.3	1.3	2.6	4.3	1.3	0	0
0	0	0	0	0	0	0	0	0	0	0.3	0.3	0	0	0	0.3	0.3	0.7	0	0	0
0	0	0	0	0	0	0	0	0	0	0	0	0	0	0	0	0	0	0	0	0
0	0	0	0	0	0	0	0	0	0	0	0	0	0	0	0	0	0	0	0	0
0	0	0	0	0	0	0	0	0	0	0	0	0	0	0	0	0	0	0	0	0
Frame 47 (94.00 ms)
0	0	0	0	0	0	0	0	0	0	0	0	0	0	0	0	0	0	0	0	0
0	0	0	0	0	0	0	0	0	0	0.3	1.3	2	1.6	1.3	1	0.3	0	0	0	0
0	0	0	0	0	0	0	0	0.3	2	5.6	11.9	14.8	15.8	10.2	7.9	4.3	1	0	0	0
0	0	0	0	0	0	0	0	1.6	10.2	22.8	31.3	35	44.5	24.1	16.5	16.2	6.3	0.7	0	0
0	0	0	0	0	0	0	0.3	4.3	14.5	26.7	31.3	32.3	31.3	23.8	21.8	16.5	11.5	2	0	0
0	0	0	0	0	0	0	2	9.2	17.2	24.7	21.4	21.8	25.4	24.1	23.8	18.5	14.8	2.6	0	0
0	0	0	0	0	0	0.3	3.6	11.5	16.8	17.8	19.5	18.8	25.7	25.7	24.1	17.5	7.9	1.3	0	0
0	0	0	0	0	0	1	5.3	9.6	14.8	17.2	16.5	21.1	32.3	27.7	22.4	13.9	3	0	0	0
0	0	0	0	0	0	1	5.3	11.2	13.5	16.5	20.1	22.4	32.3	21.8	11.9	3.6	0.3	0	0	0
0	0	0	0	0	0.3	3	9.6	13.5	14.8	16.2	21.4	22.8	18.1	8.6	2.3	0.3	0	0	0	0
0	0	0	0	0	1	6.6	13.5	19.8	21.8	19.1	19.5	12.2	4.9	1.3	0	0	0	0	0	0
0	0	0	0	0.3	4.6	15.2	18.8	16.8	12.5	9.6	6.3	2.3	0.3	0	0	0	0	0	0	0
0	0	0	0.3	3	15.8	32.7	27.4	16.2	7.9	3.6	1	0	0	0	0	0	0	0	0	0
0	0	0	1	8.2	24.7	31.7	22.1	12.2	5.9	2	0.3	0	0	0	0	0	0	0	0	0
0	0	0.3	3	13.2	24.7	26.1	21.1	11.2	4.3	1.3	0.3	0	0	0	0	0	0	0	0	0
0	0	0.7	5.3	14.8	23.4	23.1	18.8	11.2	4.3	1.3	0.3	0	0	0	0	0	0	0	0	0
0	0	0.7	4.6	13.5	15.8	14.8	11.9	7.3	2.6	0.7	0	0	0	0	0	0	0	0	0	0
0	0	0.7	4	8.2	9.6	8.2	5.9	3.3	1	0	0	0	0	0	0	0	0	0	0	0
0	0	2	6.9	11.2	8.9	5.6	3.3	1.6	0.3	0	0	0	0	0	0	0	0	0	0	0
0	1	4.3	9.2	11.9	10.2	5.9	2.3	1	0	0	0	0	0	0	0	0	0	0	0	0
1	4.9	9.9	12.5	12.9	11.2	6.9	3.6	1	0	0	0	0	0	0	0	0	0	0	0	0
4.6	16.5	29	28.4	21.8	15.8	9.2	5.3	2.3	1	0.3	0	0	0	0	0	0	0	0	0	0
7.9	26.1	49.2	40.6	22.4	16.2	11.2	8.2	6.6	4.9	3.3	1.6	1	1.3	1.3	1.3	0.3	0	0	0	0
5.9	16.5	26.1	19.5	13.5	16.2	16.5	15.8	14.2	14.5	13.9	9.6	6.9	7.9	5.9	6.6	3.3	1.3	0.3	0	0
1.3	5.3	8.9	10.6	14.2	23.1	29	26.1	21.4	21.1	22.4	20.8	18.5	16.8	10.6	12.5	9.6	6.6	1.6	0	0
0	1	4.3	9.6	18.1	23.1	27.1	31.3	25.4	24.4	24.7	30.4	28.7	23.8	13.2	12.5	13.2	10.2	4	0.3	0
0	0	1	3.6	10.6	12.2	11.5	16.5	19.5	24.4	24.1	27.1	28.7	25.7	14.8	10.2	11.2	10.9	4.9	0.7	0
0	0	0	0.3	2.3	4.3	6.3	11.9	14.5	18.5	22.1	26.7	29.4	21.1	11.5	7.9	9.9	7.9	3.6	0.7	0
0	0	0	0	0	0.7	1.3	4	6.3	8.9	14.8	19.5	20.5	12.5	7.3	5.3	4.9	3	1	0	0
0	0	0	0	0	0	0	0.3	1	1.6	3.6	4.9	4.3	2.6	1.6	1.3	1.3	1	0.3	0	0
0	0	0	0	0	0	0	0	0	0	0.3	0.3	0	0	0	0.3	0.7	1.6	1	0	0
0	0	0	0	0	0	0	0	0	0	0	0	0	0	0	1	3.6	6.9	4.3	0.7	0
0	0	0	0	0	0	0	0	0	0	0	0	0	0	0.7	2.6	7.6	9.9	4	0.7	0
0	0	0	0	0	0	0	0	0	0	0	0	0	0	0.3	1.6	2.6	4.3	1.3	0	0
0	0	0	0	0	0	0	0	0	0	0.3	0.3	0	0	0	0.3	0.3	0.7	0	0	0
0	0	0	0	0	0	0	0	0	0	0	0	0	0	0	0	0	0	0	0	0
0	0	0	0	0	0	0	0	0	0	0	0	0	0	0	0	0	0	0	0	0
0	0	0	0	0	0	0	0	0	0	0	0	0	0	0	0	0	0	0	0	0
Frame 48 (96.00 ms)
0	0	0	0	0	0	0	0	0	0	0	0	0	0	0	0	0	0	0	0	0
0	0	0	0	0	0	0	0	0	0	0.3	1.3	2	1.6	1.3	1	0.3	0	0	0	0
0	0	0	0	0	0	0	0	0.3	1.6	5.3	11.2	14.5	14.8	9.9	7.6	4.3	1	0	0	0
0	0	0	0	0	0	0	0	1.6	9.6	21.1	29.7	33.3	40.9	22.8	15.8	14.8	5.9	0.7	0	0
0	0	0	0	0	0	0	0.3	4	13.9	25.4	30.4	31.3	30	22.4	20.8	15.8	11.2	2	0	0
0	0	0	0	0	0	0	2	8.9	16.8	23.8	20.8	21.4	24.7	23.8	23.1	18.1	14.5	2.6	0	0
0	0	0	0	0	0	0.3	3.6	11.2	16.2	17.2	18.8	18.8	25.1	25.1	23.4	17.2	7.9	1.3	0	0
0	0	0	0	0	0	0.7	4.9	9.6	14.8	17.2	16.5	20.8	32.3	26.7	21.4	13.5	3	0	0	0
0	0	0	0	0	0	1	5.3	11.2	13.5	16.5	20.1	22.4	32.3	21.8	11.5	3.6	0.3	0	0	0
0	0	0	0	0	0.3	3	9.6	13.5	14.8	16.2	21.4	22.8	18.5	8.6	2.3	0.3	0	0	0	0
0	0	0	0	0	1	6.6	13.9	20.1	22.1	19.5	19.8	12.5	5.3	1.3	0	0	0	0	0	0
0	0	0	0	0.3	4.6	15.5	19.1	17.2	12.9	9.9	6.6	2.3	0.7	0	0	0	0	0	0	0
0	0	0	0.3	3	15.8	33.3	27.7	16.8	8.6	3.6	1	0	0	0	0	0	0	0	0	0
0	0	0	1	8.2	25.1	32.3	22.8	12.9	6.3	2	0.3	0	0	0	0	0	0	0	0	0
0	0	0.3	3	13.5	25.4	26.7	21.8	11.2	4.6	1.3	0.3	0	0	0	0	0	0	0	0	0
0	0	0.7	5.3	15.5	24.1	23.4	19.1	11.5	4.6	1.3	0.3	0	0	0	0	0	0	0	0	0
0	0	0.7	4.9	13.9	16.2	15.2	12.2	7.9	3	0.7	0	0	0	0	0	0	0	0	0	0
0	0	0.7	4	8.2	9.6	8.2	6.3	3.3	1.3	0.3	0	0	0	0	0	0	0	0	0	0
0	0	2	6.9	11.2	8.9	5.9	3.3	1.6	0.3	0	0	0	0	0	0	0	0	0	0	0
0	1	4.3	9.2	11.9	10.2	6.3	2.6	1	0	0	0	0	0	0	0	0	0	0	0	0
1	4.9	9.9	12.5	13.2	11.5	7.3	4	1.3	0.3	0	0	0	0	0	0	0	0	0	0	0
4.6	17.2	30	29	22.1	16.5	9.6	5.3	2.3	1	0.3	0	0	0	0	0	0	0	0	0	0
8.2	26.7	49.5	40.9	22.8	16.8	11.5	8.6	6.6	5.3	3.3	2	1.3	1.3	1.3	1.3	0.7	0	0	0	0
5.9	16.5	26.1	19.5	13.5	16.5	16.8	16.2	14.5	14.8	14.2	9.9	7.3	8.2	6.3	7.3	3.6	1.6	0.3	0	0
1.3	5.3	8.9	10.6	14.2	23.4	29.4	26.4	21.8	21.4	22.8	21.4	19.1	17.5	11.2	13.2	10.6	6.9	2	0	0
0	1	4.3	9.6	18.1	23.1	27.1	32	25.7	24.7	25.1	31.3	29.4	24.7	13.5	13.2	13.9	10.9	4	0.7	0
0	0	1	3.6	10.6	12.2	11.5	17.2	19.8	24.7	24.7	28	29.4	26.7	15.2	10.6	11.9	11.9	5.6	0.7	0
0	0	0	0.3	2.3	4.3	6.6	12.2	14.8	19.1	22.8	27.7	30	21.8	11.9	8.2	10.2	8.2	3.6	0.7	0
0	0	0	0	0	0.7	1.3	4	6.3	9.2	15.5	20.1	20.8	12.9	7.6	5.6	5.3	3.3	1	0	0
0	0	0	0	0	0	0	0.3	1	1.6	3.6	5.3	4.3	2.6	1.6	1.3	1.3	1	0.3	0	0
0	0	0	0	0	0	0	0	0	0	0.3	0.3	0	0	0	0.3	0.7	2	1	0	0
0	0	0	0	0	0	0	0	0	0	0	0	0	0	0.3	1.3	4	7.6	4.6	0.7	0
0	0	0	0	0	0	0	0	0	0	0	0	0	0	0.7	3	8.2	10.6	4.3	0.7	0
0	0	0	0	0	0	0	0	0	0	0	0	0	0	0.3	1.6	3	4.6	1.6	0	0
0	0	0	0	0	0	0	0	0	0	0.3	0.7	0	0	0	0.3	0.3	0.7	0.3	0	0
0	0	0	0	0	0	0	0	0	0	0	0	0	0	0	0	0	0	0	0	0
0	0	0	0	0	0	0	0	0	0	0	0	0	0	0	0	0	0	0	0	0
0	0	0	0	0	0	0	0	0	0	0	0	0	0	0	0	0	0	0	0	0
Frame 49 (98.00 ms)
0	0	0	0	0	0	0	0	0	0	0	0	0	0	0	0	0	0	0	0	0
0	0	0	0	0	0	0	0	0	0	0.3	1.3	2	1.6	1.3	1	0.3	0	0	0	0
0	0	0	0	0	0	0	0	0.3	1.6	4.9	10.9	14.2	14.5	9.9	7.6	4.3	1	0	0	0
0	0	0	0	0	0	0	0	1.3	8.6	19.8	28.4	32.3	38.9	22.1	15.5	14.2	5.9	0.7	0	0
0	0	0	0	0	0	0	0.3	3.6	13.2	24.4	29	30.4	28.7	22.1	20.5	15.2	10.9	2	0	0
0	0	0	0	0	0	0	1.6	8.6	15.8	23.1	20.1	20.8	24.1	23.1	22.4	17.8	14.5	2.6	0	0
0	0	0	0	0	0	0.3	3.6	11.2	15.8	16.8	18.5	18.1	24.4	24.4	22.8	17.2	7.9	1.3	0	0
0	0	0	0	0	0	0.7	4.9	9.6	14.8	16.8	16.2	20.5	31.3	26.4	21.1	13.5	3	0	0	0
0	0	0	0	0	0	1	5.3	11.2	13.5	16.5	20.1	22.1	32	21.8	11.5	3.6	0.3	0	0	0
0	0	0	0	0	0.3	3	9.9	13.9	15.2	16.2	21.4	23.1	18.8	8.9	2.3	0.3	0	0	0	0
0	0	0	0	0	1	6.6	13.9	20.8	22.4	20.1	20.1	12.9	5.3	1.3	0	0	0	0	0	0
0	0	0	0	0.3	4.6	15.5	19.5	17.5	13.2	10.2	6.6	2.3	0.7	0	0	0	0	0	0	0
0	0	0	0.3	3	16.2	34	28.4	17.5	8.6	4	1	0	0	0	0	0	0	0	0	0
0	0	0	1	8.6	25.4	33.3	23.1	13.2	6.6	2	0.3	0	0	0	0	0	0	0	0	0
0	0	0.3	3	13.9	25.7	27.4	22.4	11.9	4.9	1.6	0.3	0	0	0	0	0	0	0	0	0
0	0	0.7	5.3	15.5	24.4	23.8	19.8	12.2	4.9	1.6	0.3	0	0	0	0	0	0	0	0	0
0	0	0.7	4.9	14.2	16.5	15.5	12.5	7.9	3	0.7	0	0	0	0	0	0	0	0	0	0
0	0	0.7	4	8.6	9.9	8.6	6.6	3.6	1.3	0.3	0	0	0	0	0	0	0	0	0	0
0	0.3	2	7.3	11.5	9.2	5.9	3.3	1.6	0.7	0	0	0	0	0	0	0	0	0	0	0
0	1	4.6	9.6	12.2	10.6	6.3	2.6	1	0.3	0	0	0	0	0	0	0	0	0	0	0
1	5.3	10.2	12.9	13.5	11.5	7.3	4	1.3	0.3	0	0	0	0	0	0	0	0	0	0	0
4.6	17.5	30.7	30	22.8	16.8	9.9	5.6	2.6	1	0.3	0	0	0	0	0	0	0	0	0	0
8.2	26.7	49.8	42.2	23.4	17.2	11.5	8.9	6.9	5.3	3.6	2	1.3	1.6	1.3	1.3	0.7	0	0	0	0
5.9	16.5	26.4	20.1	13.9	16.8	17.2	16.5	14.8	15.2	14.5	9.9	7.6	8.6	6.6	7.6	4.3	1.6	0.3	0	0
1.3	5.6	9.2	10.9	14.5	24.1	30	27.1	22.4	22.1	23.4	21.8	19.8	18.1	11.9	14.5	11.2	7.6	2	0	0
0	1	4.3	9.6	18.5	23.4	27.7	32.7	26.4	25.4	26.1	32.3	30.4	25.4	14.2	13.9	14.8	11.5	4.3	0.7	0
0	0	1	3.6	10.6	12.2	11.9	17.2	20.1	25.4	25.1	28.7	30.4	27.7	15.8	11.2	12.9	12.9	5.9	0.7	0
0	0	0	0.3	2.3	4.6	6.6	12.5	15.2	19.5	23.4	28.4	31	22.4	12.5	8.9	10.6	8.6	4	0.7	0
0	0	0	0	0	0.7	1.3	4.3	6.3	9.2	15.8	20.8	21.4	13.2	7.9	5.6	5.3	3.3	1	0	0
0	0	0	0	0	0	0	0.3	1	1.6	4	5.3	4.6	2.6	2	1.3	1.3	1	0.3	0	0
0	0	0	0	0	0	0	0	0	0	0.3	0.3	0.3	0	0	0.3	1	2.3	1.3	0	0
0	0	0	0	0	0	0	0	0	0	0	0	0	0	0.3	1.3	4.6	8.2	5.3	1	0
0	0	0	0	0	0	0	0	0	0	0	0	0	0	0.7	3.3	8.9	11.2	4.9	0.7	0
0	0	0	0	0	0	0	0	0	0	0	0	0	0	0.3	1.6	3.3	5.3	1.6	0.3	0
0	0	0	0	0	0	0	0	0	0	0.3	0.7	0	0	0	0.3	0.3	0.7	0.3	0	0
0	0	0	0	0	0	0	0	0	0	0	0	0	0	0	0	0	0	0	0	0
0	0	0	0	0	0	0	0	0	0	0	0	0	0	0	0	0	0	0	0	0
0	0	0	0	0	0	0	0	0	0	0	0	0	0	0	0	0	0	0	0	0
Frame 50 (100.00 ms)
0	0	0	0	0	0	0	0	0	0	0	0	0	0	0	0	0	0	0	0	0
0	0	0	0	0	0	0	0	0	0	0.3	1.3	2	1.6	1.3	1	0.3	0	0	0	0
0	0	0	0	0	0	0	0	0.3	1.3	4.6	10.6	13.5	13.9	9.6	7.6	4.3	1	0	0	0
0	0	0	0	0	0	0	0	1.3	7.9	18.8	27.7	31	37	21.1	15.2	13.9	5.9	0.7	0	0
0	0	0	0	0	0	0	0.3	3.3	12.5	23.8	28.4	29.4	27.7	21.4	20.1	14.8	10.9	2	0	0
0	0	0	0	0	0	0	1.6	8.2	15.5	22.4	19.8	20.1	23.4	22.4	21.8	17.2	14.2	2.6	0	0
0	0	0	0	0	0	0.3	3.3	10.9	15.5	16.8	17.8	17.5	23.8	24.1	22.1	16.5	7.9	1.3	0	0
0	0	0	0	0	0	0.7	4.6	9.6	14.5	16.8	15.8	20.1	30.7	26.1	20.8	12.9	2.6	0	0	0
0	0	0	0	0	0	1	5.3	10.9	13.5	16.2	19.1	21.8	32	21.4	11.5	3.6	0.3	0	0	0
0	0	0	0	0	0.3	3	9.6	13.9	15.2	16.2	21.4	23.1	18.8	8.9	2.3	0.3	0	0	0	0
0	0	0	0	0	1	6.6	14.2	21.1	22.8	20.1	20.1	13.2	5.6	1.3	0	0	0	0	0	0
0	0	0	0	0.3	4.6	15.5	19.8	17.8	13.5	10.6	6.9	2.6	0.7	0	0	0	0	0	0	0
0	0	0	0.3	3	16.2	34	28.7	17.8	9.2	4.3	1.3	0.3	0	0	0	0	0	0	0	0
0	0	0	1	8.6	25.7	33.7	23.8	13.5	6.9	2.3	0.3	0	0	0	0	0	0	0	0	0
0	0	0.3	3	13.9	26.4	28	23.1	12.2	4.9	1.6	0.3	0	0	0	0	0	0	0	0	0
0	0	0.7	5.3	15.8	25.1	24.7	20.5	12.2	4.9	1.6	0.3	0	0	0	0	0	0	0	0	0
0	0	0.7	4.9	14.2	16.8	15.8	12.5	7.9	3	0.7	0	0	0	0	0	0	0	0	0	0
0	0	0.7	4	8.6	9.9	8.6	6.6	3.6	1.3	0.3	0	0	0	0	0	0	0	0	0	0
0	0.3	2	7.3	11.9	9.2	5.9	3.3	1.6	0.7	0	0	0	0	0	0	0	0	0	0	0
0	1	4.6	9.9	12.5	10.6	6.3	2.6	1	0.3	0	0	0	0	0	0	0	0	0	0	0
1	5.3	10.6	13.2	13.5	11.5	7.3	4	1.3	0.3	0	0	0	0	0	0	0	0	0	0	0
4.6	17.8	31.3	31	22.8	16.8	9.9	5.6	2.6	1	0.3	0	0	0	0	0	0	0	0	0	0
8.2	26.7	49.8	43.2	23.8	17.2	11.9	8.9	7.3	5.6	3.6	2	1.3	1.6	1.3	1.3	0.7	0	0	0	0
5.9	16.5	26.4	20.5	14.2	16.8	17.5	17.2	15.2	15.8	15.2	10.6	7.9	8.9	7.3	8.2	4.3	2	0.3	0	0
1.3	5.6	9.2	10.9	14.8	24.4	30.4	27.4	22.8	22.8	24.1	22.8	20.5	19.1	12.2	15.2	11.9	8.2	2.3	0.3	0
0	1	4.3	9.6	18.8	24.1	28	32.7	26.4	25.7	26.4	32.7	31	26.7	14.8	14.5	15.5	12.5	4.9	0.7	0
0	0	0.7	3.6	10.9	12.5	12.2	17.5	20.8	25.7	25.4	29.4	31.3	28.7	16.5	11.5	13.5	13.9	6.3	1	0
0	0	0	0.3	2.3	4.6	6.6	12.9	15.5	19.5	23.8	29.4	32	23.4	13.2	9.2	11.2	9.2	4.3	0.7	0
0	0	0	0	0	0.7	1.6	4.3	6.3	9.2	16.2	21.4	22.4	13.9	8.6	6.3	5.9	3.6	1.3	0	0
0	0	0	0	0	0	0	0.3	1	1.6	4	5.6	4.6	2.6	2	1.6	1.3	1	0.3	0	0
0	0	0	0	0	0	0	0	0	0	0.3	0.3	0.3	0	0	0.3	1	2.3	1.3	0.3	0
0	0	0	0	0	0	0	0	0	0	0	0	0	0	0.3	1.3	4.9	8.9	5.6	1	0
0	0	0	0	0	0	0	0	0	0	0	0	0	0	0.7	3.6	9.2	11.9	4.9	0.7	0
0	0	0	0	0	0	0	0	0	0	0	0	0	0	0.3	2	3.6	5.6	2	0.3	0
0	0	0	0	0	0	0	0	0	0	0.3	0.7	0	0	0	0.3	0.3	0.7	0.3	0	0
0	0	0	0	0	0	0	0	0	0	0	0	0	0	0	0	0	0	0	0	0
0	0	0	0	0	0	0	0	0	0	0	0	0	0	0	0	0	0	0	0	0
0	0	0	0	0	0	0	0	0	0	0	0	0	0	0	0	0	0	0	0	0
[truncated: 10,189 more rows]
[truncated: 1 more columns]
