# Supplementary material for: Similarity of Center of Pressure Progression during Walking and Jogging of Anterior Cruciate Ligament Deficient Patients
Source: PLoS One. 2017 Jan 10;12(1):e0169421. doi: 10.1371/journal.pone.0169421 (PMC5224873; doi:10.1371/journal.pone.0169421)
Supplement: S1 Dataset — (ZIP) [file pone.0169421.s001.zip › partial plantar pressure data sent to PLOS-remove name and data/01. Part of the 64 unilateral ACLD subjects/jog/04/04 - run_3' - Dyna.txt]

Scanning speed; for the left foot: 500.00 Hertz, for the right foot: 500.00 Hertz
Left foot data
Left rectangle position
Rectangle bottom
15
Rectangle left
17
Rectangle width
22
Rectangle height
37
Frame 0 (0.00 ms)
0	0	0	0	0	0	0	0	0	0	0	0	0	0	0	0	0	0	0	0	0	0
0	0	0	0	0	0	0	0	0	0	0	0.3	0.7	0.3	0	0	0	0	0	0	0	0
0	0	0	0	0	0	0	0	0	0	0	0	0.3	0	0	0	0	0	0	0	0	0
0	0	0	0	0	0	0	0	0	0	0	0	0	0	0	0	0	0	0	0	0	0
0	0	0	0	0	0	0	0	0	0	0	0	0	0	0	0	0	0	0	0	0	0
0	0	0	0	0	0	0	0	0	0	0	0	0	0	0	0	0	0	0	0	0	0
0	0	0	0	0	0	0	0	0	0	0	0	0	0	0	0	0	0	0	0	0	0
0	0	0	0	0	0	0	0	0	0	0	0	0	0	0	0	0	0	0	0	0	0
0	0	0	0	0	0	0	0	0	0	0	0	0	0	0	0	0	0	0	0	0	0
0	0	0	0	0	0	0	0	0	0	0	0	0	0	0	0	0	0	0	0	0	0
0	0	0	0	0	0	0	0	0	0	0	0	0	0	0	0	0	0	0	0	0	0
0	0	0	0	0	0	0	0	0	0	0	0	0	0	0	0	0	0	0	0	0	0
0	0	0	0	0	0	0	0	0	0	0	0	0	0	0	0	0	0	0	0	0	0
0	0	0	0	0	0	0	0	0	0	0	0	0	0	0	0	0	0	0	0	0	0
0	0	0	0	0	0	0	0	0	0	0	0	0	0	0	0	0	0	0	0	0	0
0	0	0	0	0	0	0	0	0	0	0	0	0	0	0	0	0	0	0	0	0	0
0	0	0	0	0	0	0	0	0	0	0	0	0	0	0	0	0	0	0	0	0	0
0	0	0	0	0	0	0	0	0	0	0	0	0	0	0	0	0	0	0	0	0	0
0	0	0	0	0	0	0	0	0	0	0	0	0	0	0	0	0	0	0	0	0	0
0	0	0	0	0	0	0	0	0	0	0	0	0	0	0	0	0	0	0	0	0	0
0	0	0	0	0	0	0	0	0	0	0	0	0	0	0	0	0	0	0	0	0	0
0	0	0	0	0	0	0	0	0	0	0	0	0	0	0	0	0	0	0	0	0	0
0	0	0	0	0	0	0	0	0	0	0	0	0	0	0	0	0	0	0	0	0	0
0	0	0	0	0	0	0	0	0	0	0	0	0	0	0	0	0	0	0	0	0	0
0	0	0	0	0	0	0	0	0	0	0	0	0	0	0	0	0	0	0	0	0	0
0	0	0	0	0	0	0	0	0	0	0	0	0	0	0	0	0	0	0	0	0	0
0	0	0	0	0	0	0	0	0	0	0	0	0	0	0	0	0	0	0	0	0	0
0	0	0	0	0	0	0	0	0	0	0	0	0	0	0	0	0	0	0	0	0	0
0	0	0	0	0	0	0	0	0	0	0	0	0	0	0	0	0	0	0	0	0	0
0	0	0	0	0	0	0	0	0	0	0	0	0	0	0	0	0	0	0	0	0	0
0	0	0	0	0	0	0	0	0	0	0	0	0	0	0	0	0	0	0	0	0	0
0	0	0	0	0	0	0	0	0	0	0	0	0	0	0	0	0	0	0	0	0	0
0	0	0	0	0	0	0	0	0	0	0	0	0	0	0	0	0	0	0	0	0	0
0	0	0	0	0	0	0	0	0	0	0	0	0	0	0	0	0	0	0	0	0	0
0	0	0	0	0	0	0	0	0	0	0	0	0	0	0	0	0	0	0	0	0	0
0	0	0	0	0	0	0	0	0	0	0	0	0	0	0	0	0	0	0	0	0	0
0	0	0	0	0	0	0	0	0	0	0	0	0	0	0	0	0	0	0	0	0	0
Frame 1 (2.00 ms)
0	0	0	0	0	0	0	0	0	0	0	0.3	0.3	0	0	0	0	0	0	0	0	0
0	0	0	0	0	0	0	0	0	0.3	0.3	1	1.3	0.7	0	0	0	0	0	0	0	0
0	0	0	0	0	0	0	0	0.3	0.3	0.3	0.7	0.7	0.7	0.3	0	0	0	0	0	0	0
0	0	0	0	0	0	0	0	0.3	0.3	0.3	0.3	0.3	0.3	0	0	0	0	0	0	0	0
0	0	0	0	0	0	0	0	0	0.3	0.3	0	0	0	0	0	0	0	0	0	0	0
0	0	0	0	0	0	0	0	0	0	0	0	0	0	0	0	0	0	0	0	0	0
0	0	0	0	0	0	0	0	0	0	0	0	0	0	0	0	0	0	0	0	0	0
0	0	0	0	0	0	0	0	0	0	0	0	0	0	0	0	0	0	0	0	0	0
0	0	0	0	0	0	0	0	0	0	0	0	0	0	0	0	0	0	0	0	0	0
0	0	0	0	0	0	0	0	0	0	0	0	0	0	0	0	0	0	0	0	0	0
0	0	0	0	0	0	0	0	0	0	0	0	0	0	0	0	0	0	0	0	0	0
0	0	0	0	0	0	0	0	0	0	0	0	0	0	0	0	0	0	0	0	0	0
0	0	0	0	0	0	0	0	0	0	0	0	0	0	0	0	0	0	0	0	0	0
0	0	0	0	0	0	0	0	0	0	0	0	0	0	0	0	0	0	0	0	0	0
0	0	0	0	0	0	0	0	0	0	0	0	0	0	0	0	0	0	0	0	0	0
0	0	0	0	0	0	0	0	0	0	0	0	0	0	0	0	0	0	0	0	0	0
0	0	0	0	0	0	0	0	0	0	0	0	0	0	0	0	0	0	0	0	0	0
0	0	0	0	0	0	0	0	0	0	0	0	0	0	0	0	0	0	0	0	0	0
0	0	0	0	0	0	0	0	0	0	0	0	0	0	0	0	0	0	0	0	0	0
0	0	0	0	0	0	0	0	0	0	0	0	0	0	0	0	0	0	0	0	0	0
0	0	0	0	0	0	0	0	0	0	0	0	0	0	0	0	0	0	0	0	0	0
0	0	0	0	0	0	0	0	0	0	0	0	0	0	0	0	0	0	0	0	0	0
0	0	0	0	0	0	0	0	0	0	0	0	0	0	0	0	0	0	0	0	0	0
0	0	0	0	0	0	0	0	0	0	0	0	0	0	0	0	0	0	0	0	0	0
0	0	0	0	0	0	0	0	0	0	0	0	0	0	0	0	0	0	0	0	0	0
0	0	0	0	0	0	0	0	0	0	0	0	0	0	0	0	0	0	0	0	0	0
0	0	0	0	0	0	0	0	0	0	0	0	0	0	0	0	0	0	0	0	0	0
0	0	0	0	0	0	0	0	0	0	0	0	0	0	0	0	0	0	0	0	0	0
0	0	0	0	0	0	0	0	0	0	0	0	0	0	0	0	0	0	0	0	0	0
0	0	0	0	0	0	0	0	0	0	0	0	0	0	0	0	0	0	0	0	0	0
0	0	0	0	0	0	0	0	0	0	0	0	0	0	0	0	0	0	0	0	0	0
0	0	0	0	0	0	0	0	0	0	0	0	0	0	0	0	0	0	0	0	0	0
0	0	0	0	0	0	0	0	0	0	0	0	0	0	0	0	0	0	0	0	0	0
0	0	0	0	0	0	0	0	0	0	0	0	0	0	0	0	0	0	0	0	0	0
0	0	0	0	0	0	0	0	0	0	0	0	0	0	0	0	0	0	0	0	0	0
0	0	0	0	0	0	0	0	0	0	0	0	0	0	0	0	0	0	0	0	0	0
0	0	0	0	0	0	0	0	0	0	0	0	0	0	0	0	0	0	0	0	0	0
Frame 2 (4.00 ms)
0	0	0	0	0	0	0	0	0	0.3	0.7	1.3	1	0.7	0	0	0	0	0	0	0	0
0	0	0	0	0	0	0	0	0.7	1.3	2.6	4.9	4	2.3	0.7	0	0	0	0	0	0	0
0	0	0	0	0	0	0	0.3	1	1.3	1.3	2	2.6	2	1	0.3	0	0	0	0	0	0
0	0	0	0	0	0	0	0.3	1	1	1	1	2	2.3	1	0	0	0	0	0	0	0
0	0	0	0	0	0	0	0.3	0.7	1	1	0.7	1	1	0.3	0	0	0	0	0	0	0
0	0	0	0	0	0	0	0	0.3	0.7	0.3	0.7	0.3	0.3	0	0	0	0	0	0	0	0
0	0	0	0	0	0	0	0	0	0	0	0	0	0	0	0	0	0	0	0	0	0
0	0	0	0	0	0	0	0	0	0	0	0	0	0	0	0	0	0	0	0	0	0
0	0	0	0	0	0	0	0	0	0	0	0	0	0	0	0	0	0	0	0	0	0
0	0	0	0	0	0	0	0	0	0	0	0	0	0	0	0	0	0	0	0	0	0
0	0	0	0	0	0	0	0	0	0	0	0	0	0	0	0	0	0	0	0	0	0
0	0	0	0	0	0	0	0	0	0	0	0	0	0	0	0	0	0	0	0	0	0
0	0	0	0	0	0	0	0	0	0	0	0	0	0	0	0	0	0	0	0	0	0
0	0	0	0	0	0	0	0	0	0	0	0	0	0	0	0	0	0	0	0	0	0
0	0	0	0	0	0	0	0	0	0	0	0	0	0	0	0	0	0	0	0	0	0
0	0	0	0	0	0	0	0	0	0	0	0	0	0	0	0	0	0	0	0	0	0
0	0	0	0	0	0	0	0	0	0	0	0	0	0	0	0	0	0	0	0	0	0
0	0	0	0	0	0	0	0	0	0	0	0	0	0	0	0	0	0	0	0	0	0
0	0	0	0	0	0	0	0	0	0	0	0	0	0	0	0	0	0	0	0	0	0
0	0	0	0	0	0	0	0	0	0	0	0	0	0	0	0	0	0	0	0	0	0
0	0	0	0	0	0	0	0	0	0	0	0	0	0	0	0	0	0	0	0	0	0
0	0	0	0	0	0	0	0	0	0	0	0	0	0	0	0	0	0	0	0	0	0
0	0	0	0	0	0	0	0	0	0	0	0	0	0	0	0	0	0	0	0	0	0
0	0	0	0	0	0	0	0	0	0	0	0	0	0	0	0	0	0	0	0	0	0
0	0	0	0	0	0	0	0	0	0	0	0	0	0	0	0	0	0	0	0	0	0
0	0	0	0	0	0	0	0	0	0	0	0	0	0	0	0	0	0	0	0	0	0
0	0	0	0	0	0	0	0	0	0	0	0	0	0	0	0	0	0	0	0	0	0
0	0	0	0	0	0	0	0	0	0	0	0	0	0	0	0	0	0	0	0	0	0
0	0	0	0	0	0	0	0	0	0	0	0	0	0	0	0	0	0	0	0	0	0
0	0	0	0	0	0	0	0	0	0	0	0	0	0	0	0	0	0	0	0	0	0
0	0	0	0	0	0	0	0	0	0	0	0	0	0	0	0	0	0	0	0	0	0
0	0	0	0	0	0	0	0	0	0	0	0	0	0	0	0	0	0	0	0	0	0
0	0	0	0	0	0	0	0	0	0	0	0	0	0	0	0	0	0	0	0	0	0
0	0	0	0	0	0	0	0	0	0	0	0	0	0	0	0	0	0	0	0	0	0
0	0	0	0	0	0	0	0	0	0	0	0	0	0	0	0	0	0	0	0	0	0
0	0	0	0	0	0	0	0	0	0	0	0	0	0	0	0	0	0	0	0	0	0
0	0	0	0	0	0	0	0	0	0	0	0	0	0	0	0	0	0	0	0	0	0
Frame 3 (6.00 ms)
0	0	0	0	0	0	0	0	0.3	1	2.3	3.6	2.3	1.3	0.3	0	0	0	0	0	0	0
0	0	0	0	0	0	0	0.3	1.6	4.9	9.6	15.5	10.9	6.6	2.3	0.3	0	0	0	0	0	0
0	0	0	0	0	0	0	1.3	4.3	4.9	4.9	7.6	8.2	7.3	4.6	2	0.3	0	0	0	0	0
0	0	0	0	0	0	0.3	2	4	4	3	4.6	7.3	8.6	4.3	1.3	0.3	0	0	0	0	0
0	0	0	0	0	0	0.3	1.3	2.6	3.6	3.3	4	4.9	5.6	3	0.7	0	0	0	0	0	0
0	0	0	0	0	0	0	0.7	1.6	3	2.6	2.6	2.3	2	0.7	0	0	0	0	0	0	0
0	0	0	0	0	0	0	0	0.7	1	1	0.7	0.7	0.3	0	0	0	0	0	0	0	0
0	0	0	0	0	0	0	0	0	0	0	0	0	0	0	0	0	0	0	0	0	0
0	0	0	0	0	0	0	0	0	0	0	0	0	0	0	0	0	0	0	0	0	0
0	0	0	0	0	0	0	0	0	0	0	0	0	0	0	0	0	0	0	0	0	0
0	0	0	0	0	0	0	0	0	0	0	0	0	0	0	0	0	0	0	0	0	0
0	0	0	0	0	0	0	0	0	0	0	0	0	0	0	0	0	0	0	0	0	0
0	0	0	0	0	0	0	0	0	0	0	0	0	0	0	0	0	0	0	0	0	0
0	0	0	0	0	0	0	0	0	0	0	0	0	0	0	0	0	0	0	0	0	0
0	0	0	0	0	0	0	0	0	0	0	0	0	0	0	0	0	0	0	0	0	0
0	0	0	0	0	0	0	0	0	0	0	0	0	0	0	0	0	0	0	0	0	0
0	0	0	0	0	0	0	0	0	0	0	0	0	0	0	0	0	0	0	0	0	0
0	0	0	0	0	0	0	0	0	0	0	0	0	0	0	0	0	0	0	0	0	0
0	0	0	0	0	0	0	0	0	0	0	0	0	0	0	0	0	0	0	0	0	0
0	0	0	0	0	0	0	0	0	0	0	0	0	0	0	0	0	0	0	0	0	0
0	0	0	0	0	0	0	0	0	0	0	0	0	0	0	0	0	0	0	0	0	0
0	0	0	0	0	0	0	0	0	0	0	0	0	0	0	0	0	0	0	0	0	0
0	0	0	0	0	0	0	0	0	0	0	0	0	0	0	0	0	0	0	0	0	0
0	0	0	0	0	0	0	0	0	0	0	0	0	0	0	0	0	0	0	0	0	0
0	0	0	0	0	0	0	0	0	0	0	0	0	0	0	0	0	0	0	0	0	0
0	0	0	0	0	0	0	0	0	0	0	0	0	0	0	0	0	0	0	0	0	0
0	0	0	0	0	0	0	0	0	0	0	0	0	0	0	0	0	0	0	0	0	0
0	0	0	0	0	0	0	0	0	0	0	0	0	0	0	0	0	0	0	0	0	0
0	0	0	0	0	0	0	0	0	0	0	0	0	0	0	0	0	0	0	0	0	0
0	0	0	0	0	0	0	0	0	0	0	0	0	0	0	0	0	0	0	0	0	0
0	0	0	0	0	0	0	0	0	0	0	0	0	0	0	0	0	0	0	0	0	0
0	0	0	0	0	0	0	0	0	0	0	0	0	0	0	0	0	0	0	0	0	0
0	0	0	0	0	0	0	0	0	0	0	0	0	0	0	0	0	0	0	0	0	0
0	0	0	0	0	0	0	0	0	0	0	0	0	0	0	0	0	0	0	0	0	0
0	0	0	0	0	0	0	0	0	0	0	0	0	0	0	0	0	0	0	0	0	0
0	0	0	0	0	0	0	0	0	0	0	0	0	0	0	0	0	0	0	0	0	0
0	0	0	0	0	0	0	0	0	0	0	0	0	0	0	0	0	0	0	0	0	0
Frame 4 (8.00 ms)
0	0	0	0	0	0	0	0	0.3	1.6	4.3	6.6	4	2.6	0.7	0	0	0	0	0	0	0
0	0	0	0	0	0	0	0.7	3.3	9.6	19.8	30.4	20.1	12.9	4.9	1.6	0.3	0	0	0	0	0
0	0	0	0	0	0	0.3	3.3	9.6	10.6	10.9	16.2	17.2	15.8	10.6	6.9	1.3	0	0	0	0	0
0	0	0	0	0	0	1	5.9	9.6	8.6	7.3	11.5	17.5	20.8	12.9	5.9	1	0	0	0	0	0
0	0	0	0	0	0	1.3	5.6	7.3	7.9	7.9	10.2	13.2	16.2	10.6	3.3	0.3	0	0	0	0	0
0	0	0	0	0	0	0.7	3	5.6	8.6	7.9	8.2	8.2	7.3	3.6	1	0	0	0	0	0	0
0	0	0	0	0	0	0.3	1	2	3.3	3.6	3	3	2	0.7	0	0	0	0	0	0	0
0	0	0	0	0	0	0	0	0.3	0.3	0.7	0.3	0.3	0.3	0	0	0	0	0	0	0	0
0	0	0	0	0	0	0	0	0	0	0	0	0	0	0	0	0	0	0	0	0	0
0	0	0	0	0	0	0	0	0	0	0	0	0	0	0	0	0	0	0	0	0	0
0	0	0	0	0	0	0	0	0	0	0	0	0	0	0	0	0	0	0	0	0	0
0	0	0	0	0	0	0	0	0	0	0	0	0	0	0	0	0	0	0	0	0	0
0	0	0	0	0	0	0	0	0	0	0	0	0	0	0	0	0	0	0	0	0	0
0	0	0	0	0	0	0	0	0	0	0	0	0	0	0	0	0	0	0	0	0	0
0	0	0	0	0	0	0	0	0	0	0	0	0	0	0	0	0	0	0	0	0	0
0	0	0	0	0	0	0	0	0	0	0	0	0	0	0	0	0	0	0	0	0	0
0	0	0	0	0	0	0	0	0	0	0	0	0	0	0	0	0	0	0	0	0	0
0	0	0	0	0	0	0	0	0	0	0	0	0	0	0	0	0	0	0	0	0	0
0	0	0	0	0	0	0	0	0	0	0	0	0	0	0	0	0	0	0	0	0	0
0	0	0	0	0	0	0	0	0	0	0	0	0	0	0	0	0	0	0	0	0	0
0	0	0	0	0	0	0	0	0	0	0	0	0	0	0	0	0	0	0	0	0	0
0	0	0	0	0	0	0	0	0	0	0	0	0	0	0	0	0	0	0	0	0	0
0	0	0	0	0	0	0	0	0	0	0	0	0	0	0	0	0	0	0	0	0	0
0	0	0	0	0	0	0	0	0	0	0	0	0	0	0	0	0	0	0	0	0	0
0	0	0	0	0	0	0	0	0	0	0	0	0	0	0	0	0	0	0	0	0	0
0	0	0	0	0	0	0	0	0	0	0	0	0	0	0	0	0	0	0	0	0	0
0	0	0	0	0	0	0	0	0	0	0	0	0	0	0	0	0	0	0	0	0	0
0	0	0	0	0	0	0	0	0	0	0	0	0	0	0	0	0	0	0	0	0	0
0	0	0	0	0	0	0	0	0	0	0	0	0	0	0	0	0	0	0	0	0	0
0	0	0	0	0	0	0	0	0	0	0	0	0	0	0	0	0	0	0	0	0	0
0	0	0	0	0	0	0	0	0	0	0	0	0	0	0	0	0	0	0	0	0	0
0	0	0	0	0	0	0	0	0	0	0	0	0	0	0	0	0	0	0	0	0	0
0	0	0	0	0	0	0	0	0	0	0	0	0	0	0	0	0	0	0	0	0	0
0	0	0	0	0	0	0	0	0	0	0	0	0	0	0	0	0	0	0	0	0	0
0	0	0	0	0	0	0	0	0	0	0	0	0	0	0	0	0	0	0	0	0	0
0	0	0	0	0	0	0	0	0	0	0	0	0	0	0	0	0	0	0	0	0	0
0	0	0	0	0	0	0	0	0	0	0	0	0	0	0	0	0	0	0	0	0	0
Frame 5 (10.00 ms)
0	0	0	0	0	0	0	0	0.3	1.6	4.9	7.9	5.3	3.3	1	0.3	0	0	0	0	0	0
0	0	0	0	0	0	0	0.7	3.3	9.2	23.4	38.9	27.1	17.8	7.3	3.3	0.7	0	0	0	0	0
0	0	0	0	0	0	0.3	4	13.2	14.2	14.8	23.4	25.1	24.4	16.8	13.5	2.6	0	0	0	0	0
0	0	0	0	0	0	1.3	8.6	14.8	12.9	11.2	18.8	27.7	33	21.8	12.5	2.6	0	0	0	0	0
0	0	0	0	0	0	2	9.2	11.9	12.9	13.2	17.5	22.4	27.1	19.8	8.9	1.6	0	0	0	0	0
0	0	0	0	0	0	1.3	6.3	9.9	15.2	13.9	14.5	14.8	14.5	8.6	2.6	0.3	0	0	0	0	0
0	0	0	0	0	0	0.7	2.3	4.6	6.6	7.6	7.6	8.2	5.6	2	0.3	0	0	0	0	0	0
0	0	0	0	0	0	0	0.7	1	1	1.3	1	1.3	0.7	0.3	0	0	0	0	0	0	0
0	0	0	0	0	0	0	0	0	0	0	0	0	0	0	0	0	0	0	0	0	0
0	0	0	0	0	0	0	0	0	0	0	0	0	0	0	0	0	0	0	0	0	0
0	0	0	0	0	0	0	0	0	0	0	0	0	0	0	0	0	0	0	0	0	0
0	0	0	0	0	0	0	0	0	0	0	0	0	0	0	0	0	0	0	0	0	0
0	0	0	0	0	0	0	0	0	0	0	0	0	0	0	0	0	0	0	0	0	0
0	0	0	0	0	0	0	0	0	0	0	0	0	0	0	0	0	0	0	0	0	0
0	0	0	0	0	0	0	0	0	0	0	0	0	0	0	0	0	0	0	0	0	0
0	0	0	0	0	0	0	0	0	0	0	0	0	0	0	0	0	0	0	0	0	0
0	0	0	0	0	0	0	0	0	0	0	0	0	0	0	0	0	0	0	0	0	0
0	0	0	0	0	0	0	0	0	0	0	0	0	0	0	0	0	0	0	0	0	0
0	0	0	0	0	0	0	0	0	0	0	0	0	0	0	0	0	0	0	0	0	0
0	0	0	0	0	0	0	0	0	0	0	0	0	0	0	0	0	0	0	0	0	0
0	0	0	0	0	0	0	0	0	0	0	0	0	0	0	0	0	0	0	0	0	0
0	0	0	0	0	0	0	0	0	0	0	0	0	0	0	0	0	0	0	0	0	0
0	0	0	0	0	0	0	0	0	0	0	0	0	0	0	0	0	0	0	0	0	0
0	0	0	0	0	0	0	0	0	0	0	0	0	0	0	0	0	0	0	0	0	0
0	0	0	0	0	0	0	0	0	0	0	0	0	0	0	0	0	0	0	0	0	0
0	0	0	0	0	0	0	0	0	0	0	0	0	0	0	0	0	0	0	0	0	0
0	0	0	0	0	0	0	0	0	0	0	0	0	0	0	0	0	0	0	0	0	0
0	0	0	0	0	0	0	0	0	0	0	0	0	0	0	0	0	0	0	0	0	0
0	0	0	0	0	0	0	0	0	0	0	0	0	0	0	0	0	0	0	0	0	0
0	0	0	0	0	0	0	0	0	0	0	0	0	0	0	0	0	0	0	0	0	0
0	0	0	0	0	0	0	0	0	0	0	0	0	0	0	0	0	0	0	0	0	0
0	0	0	0	0	0	0	0	0	0	0	0	0	0	0	0	0	0	0	0	0	0
0	0	0	0	0	0	0	0	0	0	0	0	0	0	0	0	0	0	0	0	0	0
0	0	0	0	0	0	0	0	0	0	0	0	0	0	0	0	0	0	0	0	0	0
0	0	0	0	0	0	0	0	0	0	0	0	0	0	0	0	0	0	0	0	0	0
0	0	0	0	0	0	0	0	0	0	0	0	0	0	0	0	0	0	0	0	0	0
0	0	0	0	0	0	0	0	0	0	0	0	0	0	0	0	0	0	0	0	0	0
Frame 6 (12.00 ms)
0	0	0	0	0	0	0	0	0	0.7	3.3	7.3	4.9	3.3	1	0	0	0	0	0	0	0
0	0	0	0	0	0	0	0.3	2	5.3	17.2	35	26.7	18.1	7.6	4	0.7	0	0	0	0	0
0	0	0	0	0	0	0.3	2.6	10.6	13.2	14.5	24.4	27.7	27.4	19.5	16.5	3.6	0	0	0	0	0
0	0	0	0	0	0	1	7.3	15.5	14.5	12.9	21.8	32	38.9	26.4	16.2	4.3	0.3	0	0	0	0
0	0	0	0	0	0	2	9.9	14.2	15.5	15.2	20.5	27.1	32.7	24.7	13.2	3.6	0.3	0	0	0	0
0	0	0	0	0	0	2	7.6	12.5	19.5	17.5	18.1	19.5	19.1	12.2	5.3	1	0	0	0	0	0
0	0	0	0	0	0	1	4.3	6.9	8.9	9.9	9.9	11.9	9.2	4	1	0	0	0	0	0	0
0	0	0	0	0	0	0.3	1.3	1.6	1.6	2	1.6	2.3	1.3	0.3	0	0	0	0	0	0	0
0	0	0	0	0	0	0	0	0	0	0	0	0	0	0	0	0	0	0	0	0	0
0	0	0	0	0	0	0	0	0	0	0	0	0	0	0	0	0	0	0	0	0	0
0	0	0	0	0	0	0	0	0	0	0	0	0	0	0	0	0	0	0	0	0	0
0	0	0	0	0	0	0	0	0	0	0	0	0	0	0	0	0	0	0	0	0	0
0	0	0	0	0	0	0	0	0	0	0	0	0	0	0	0	0	0	0	0	0	0
0	0	0	0	0	0	0	0	0	0	0	0	0	0	0	0	0	0	0	0	0	0
0	0	0	0	0	0	0	0	0	0	0	0	0	0	0	0	0	0	0	0	0	0
0	0	0	0	0	0	0	0	0	0	0	0	0	0	0	0	0	0	0	0	0	0
0	0	0	0	0	0	0	0	0	0	0	0	0	0	0	0	0	0	0	0	0	0
0	0	0	0	0	0	0	0	0	0	0	0	0	0	0	0	0	0	0	0	0	0
0	0	0	0	0	0	0	0	0	0	0	0	0	0	0	0	0	0	0	0	0	0
0	0	0	0	0	0	0	0	0	0	0	0	0	0	0	0	0	0	0	0	0	0
0	0	0	0	0	0.3	0	0	0	0	0	0	0	0	0	0	0	0	0	0	0	0
0	0	0	0	0	0.3	0	0	0	0	0	0	0	0	0	0	0	0	0	0	0	0
0	0	0	0	0	0.3	0	0	0	0	0	0	0	0	0	0	0	0	0	0	0	0
0	0	0	0	0	0	0	0	0	0	0	0	0	0	0	0	0	0	0	0	0	0
0	0	0	0	0	0	0	0	0	0	0	0	0	0	0	0	0	0	0	0	0	0
0	0	0	0	0	0	0	0	0	0	0	0	0	0	0	0	0	0	0	0	0	0
0	0	0	0	0	0	0	0	0	0	0	0	0	0	0	0	0	0	0	0	0	0
0	0	0	0	0	0	0	0	0	0	0	0	0	0	0	0	0	0	0	0	0	0
0	0	0	0	0	0	0	0	0	0	0	0	0	0	0	0	0	0	0	0	0	0
0	0	0	0	0	0	0	0	0	0	0	0	0	0	0	0	0	0	0	0	0	0
0	0	0	0	0	0	0	0	0	0	0	0	0	0	0	0	0	0	0	0	0	0
0	0	0	0	0	0	0	0	0	0	0	0	0	0	0	0	0	0	0	0	0	0
0	0	0	0	0	0	0	0	0	0	0	0	0	0	0	0	0	0	0	0	0	0
0	0	0	0	0	0	0	0	0	0	0	0	0	0	0	0	0	0	0	0	0	0
0	0	0	0	0	0	0	0	0	0	0	0	0	0	0	0	0	0	0	0	0	0
0	0	0	0	0	0	0	0	0	0	0	0	0	0	0	0	0	0	0	0	0	0
0	0	0	0	0	0	0	0	0	0	0	0	0	0	0	0	0	0	0	0	0	0
Frame 7 (14.00 ms)
0	0	0	0	0	0	0	0	0	0.3	2	5.6	4.6	3	1	0	0	0	0	0	0	0
0	0	0	0	0	0	0	0.3	1	3	10.9	28.4	24.1	17.2	7.3	4	1	0	0	0	0	0
0	0	0	0	0	0	0	1.6	7.3	11.2	12.9	23.1	27.4	27.7	20.1	18.1	4.6	0.3	0	0	0	0
0	0	0	0	0	0	0.7	5.6	13.9	14.2	13.2	22.1	32.3	39.6	27.7	17.8	5.9	0.7	0	0	0	0
0	0	0	0	0	0	1.6	8.9	14.2	16.2	16.2	21.1	27.7	34	26.4	15.2	5.9	0.7	0	0	0	0
0	0	0	0	0	0	1.6	7.9	13.5	21.4	19.1	19.8	20.8	21.1	13.9	6.9	2	0.3	0	0	0	0
0	0	0	0	0	0	1.3	4.9	7.9	10.2	11.5	11.2	14.2	11.2	5.6	1.6	0.3	0	0	0	0	0
0	0	0	0	0	0	0.7	2.6	3	2.6	3	3	3.3	2	1	0	0	0	0	0	0	0
0	0	0	0	0	0	0	0.3	0.3	0.3	0.3	0.3	0.3	0	0	0	0	0	0	0	0	0
0	0	0	0	0	0	0	0	0	0	0	0	0	0	0	0	0	0	0	0	0	0
0	0	0	0	0	0	0	0	0	0	0	0	0	0	0	0	0	0	0	0	0	0
0	0	0	0	0	0	0	0	0	0	0	0	0	0	0	0	0	0	0	0	0	0
0	0	0	0	0	0	0.3	0	0	0	0	0	0	0	0	0	0	0	0	0	0	0
0	0	0	0	0	0.3	0.3	0	0	0	0	0	0	0	0	0	0	0	0	0	0	0
0	0	0	0	0	0	0	0	0	0	0	0	0	0	0	0	0	0	0	0	0	0
0	0	0	0	0	0	0	0	0	0	0	0	0	0	0	0	0	0	0	0	0	0
0	0	0	0	0	0	0	0	0	0	0	0	0	0	0	0	0	0	0	0	0	0
0	0	0	0	0	0.3	0	0	0	0	0	0	0	0	0	0	0	0	0	0	0	0
0	0	0	0.3	0.3	0.3	0	0	0	0	0	0	0	0	0	0	0	0	0	0	0	0
0	0	0	0.3	0.7	0.3	0	0	0	0	0	0	0	0	0	0	0	0	0	0	0	0
0	0	0	0.3	0.3	0.7	0.3	0	0	0	0	0	0	0	0	0	0	0	0	0	0	0
0	0	0	0.3	0.3	1	0.7	0.3	0	0	0	0	0	0	0	0	0	0	0	0	0	0
0	0	0	0.3	0.7	0.7	0.7	0.3	0	0	0	0	0	0	0	0	0	0	0	0	0	0
0	0	0	0	0	0.3	0.3	0.3	0	0	0	0	0	0	0	0	0	0	0	0	0	0
0	0	0	0	0	0	0	0	0	0	0	0	0	0	0	0	0	0	0	0	0	0
0	0	0	0	0	0	0	0	0	0	0	0	0	0	0	0	0	0	0	0	0	0
0	0	0	0	0	0	0	0	0	0	0	0	0	0	0	0	0	0	0	0	0	0
0	0	0	0	0	0	0	0	0	0	0	0	0	0	0	0	0	0	0	0	0	0
0	0	0	0	0	0	0	0	0	0	0	0	0	0	0	0	0	0	0	0	0	0
0	0	0	0	0	0	0	0	0	0	0	0	0	0	0	0	0	0	0	0	0	0
0	0	0	0	0	0	0	0	0	0	0	0	0	0	0	0	0	0	0	0	0	0
0	0	0	0	0	0	0	0	0	0	0	0	0	0	0	0	0	0	0	0	0	0
0	0	0	0	0	0	0	0	0	0	0	0	0	0	0	0	0	0	0	0	0	0
0	0	0	0	0	0	0	0	0	0	0	0	0	0	0	0	0	0	0	0	0	0
0	0	0	0	0	0	0	0	0	0	0	0	0	0	0	0	0	0	0	0	0	0
0	0	0	0	0	0	0	0	0	0	0	0	0	0	0	0	0	0	0	0	0	0
0	0	0	0	0	0	0	0	0	0	0	0	0	0	0	0	0	0	0	0	0	0
Frame 8 (16.00 ms)
0	0	0	0	0	0	0	0	0	0.3	1.6	4.9	4.3	3	1	0.3	0	0	0	0	0	0
0	0	0	0	0	0	0	0	1	2.6	9.2	25.7	22.8	16.5	7.3	4.6	1.3	0	0	0	0	0
0	0	0	0	0	0	0	1.3	5.9	10.2	12.2	22.1	26.7	27.1	20.5	19.5	6.3	0.7	0	0	0	0
0	0	0	0	0	0	0.7	4.6	12.9	13.9	12.9	21.8	32.3	39.6	28	18.8	7.6	1	0	0	0	0
0	0	0	0	0	0	1.3	8.2	14.2	16.5	16.5	21.1	27.7	34.6	27.1	16.5	7.6	1	0	0	0	0
0	0	0	0	0	0	1.6	7.9	14.2	22.4	19.8	20.1	21.4	21.8	14.8	7.9	2.6	0.3	0	0	0	0
0	0	0	0	0	0	1.3	4.9	8.6	11.2	12.2	12.2	15.2	12.2	6.9	2.3	0.3	0	0	0	0	0
0	0	0	0	0	0	0.7	3	3.6	3.6	4	4	4.9	3	1.3	0.3	0	0	0	0	0	0
0	0	0	0	0	0	0	0.7	0.7	0.7	0.7	0.3	0.7	0.3	0	0	0	0	0	0	0	0
0	0	0	0	0	0	0	0	0	0	0	0	0	0	0	0	0	0	0	0	0	0
0	0	0	0	0	0	0	0	0	0	0	0	0	0	0	0	0	0	0	0	0	0
0	0	0	0	0	0	0	0	0	0	0	0	0	0	0	0	0	0	0	0	0	0
0	0	0	0	0	0.3	0.7	0.3	0	0	0	0	0	0	0	0	0	0	0	0	0	0
0	0	0	0	0	0.7	1	0.3	0	0	0	0	0	0	0	0	0	0	0	0	0	0
0	0	0	0	0.3	0.3	0.3	0	0	0	0	0	0	0	0	0	0	0	0	0	0	0
0	0	0	0	0.3	0.3	0	0	0	0	0	0	0	0	0	0	0	0	0	0	0	0
0	0	0	0	0.3	0.3	0	0	0	0	0	0	0	0	0	0	0	0	0	0	0	0
0	0	0	0.3	0.3	0.7	0	0	0	0	0	0	0	0	0	0	0	0	0	0	0	0
0	0	0.3	0.7	1	0.7	0.3	0	0	0	0	0	0	0	0	0	0	0	0	0	0	0
0	0	0.3	1.3	1.3	1	0.3	0	0	0	0	0	0	0	0	0	0	0	0	0	0	0
0	0	0.3	1	1.3	1.6	1	0.3	0	0	0	0	0	0	0	0	0	0	0	0	0	0
0	0	0.3	1.3	1.6	2.6	2	1	0.3	0	0	0	0	0	0	0	0	0	0	0	0	0
0	0	0.3	1.3	2	3	2.6	1.3	0.7	0.7	0	0	0	0	0	0	0	0	0	0	0	0
0	0	0	0.3	0.7	1	1.6	1	0.7	0.7	0.3	0	0	0	0	0	0	0	0	0	0	0
0	0	0	0	0	0.3	0.3	0.3	0.3	0.3	0	0	0	0	0	0	0	0	0	0	0	0
0	0	0	0	0	0	0	0	0	0	0	0	0	0	0	0	0	0	0	0	0	0
0	0	0	0	0	0	0	0	0	0	0	0	0	0	0	0	0	0	0	0	0	0
0	0	0	0	0	0	0	0	0	0	0	0	0	0	0	0	0	0	0	0	0	0
0	0	0	0	0	0	0	0	0	0	0	0	0	0	0	0	0	0	0	0	0	0
0	0	0	0	0	0	0	0	0	0	0	0	0	0	0	0	0	0	0	0	0	0
0	0	0	0	0	0	0	0	0	0	0	0	0	0	0	0	0	0	0	0	0	0
0	0	0	0	0	0	0	0	0	0	0	0	0	0	0	0	0	0	0	0	0	0
0	0	0	0	0	0	0	0	0	0	0	0	0	0	0	0	0	0	0	0	0	0
0	0	0	0	0	0	0	0	0	0	0	0	0	0	0	0	0	0	0	0	0	0
0	0	0	0	0	0	0	0	0	0	0	0	0	0	0	0	0	0	0	0	0	0
0	0	0	0	0	0	0	0	0	0	0	0	0	0	0	0	0	0	0	0	0	0
0	0	0	0	0	0	0	0	0	0	0	0	0	0	0	0	0	0	0	0	0	0
Frame 9 (18.00 ms)
0	0	0	0	0	0	0	0	0	0.3	2	5.9	4.6	3	1.3	0.3	0	0	0	0	0	0
0	0	0	0	0	0	0	0	1	3.3	11.2	29.4	24.4	17.5	8.6	5.9	2	0.3	0	0	0	0
0	0	0	0	0	0	0	1.3	6.6	10.9	13.2	23.4	27.4	27.7	21.4	22.1	9.2	1	0	0	0	0
0	0	0	0	0	0	0.7	4.9	13.2	14.2	13.5	22.1	32.7	40.6	29	20.1	9.6	1.3	0	0	0	0
0	0	0	0	0	0	1.3	8.2	14.5	17.2	17.2	22.1	28.7	35.6	28.4	17.5	8.9	1.3	0	0	0	0
0	0	0	0	0	0	1.6	7.9	14.5	23.4	20.8	21.1	22.4	22.8	15.5	8.9	4	0.7	0	0	0	0
0	0	0	0	0	0	1.3	5.3	8.6	11.5	12.9	13.2	16.8	13.5	7.9	3.3	0.7	0	0	0	0	0
0	0	0	0	0	0	1	3.3	4	4	4.6	4.9	6.3	4.6	2	0.7	0	0	0	0	0	0
0	0	0	0	0	0	0.3	1	1	1	1	1	0.7	0.7	0	0	0	0	0	0	0	0
0	0	0	0	0	0	0	0.3	0	0	0	0	0	0	0	0	0	0	0	0	0	0
0	0	0	0	0	0	0	0	0	0	0	0	0	0	0	0	0	0	0	0	0	0
0	0	0	0	0	0	0.3	0.3	0	0	0	0	0	0	0	0	0	0	0	0	0	0
0	0	0	0	0	0.3	1	0.7	0	0	0	0	0	0	0	0	0	0	0	0	0	0
0	0	0	0	0.3	1	1.3	0.7	0	0	0	0	0	0	0	0	0	0	0	0	0	0
0	0	0	0	0.7	0.7	0.7	0.3	0	0	0	0	0	0	0	0	0	0	0	0	0	0
0	0	0	0	0.3	0.7	0.3	0	0	0	0	0	0	0	0	0	0	0	0	0	0	0
0	0	0	0	0.7	0.7	0.3	0.3	0	0	0	0	0	0	0	0	0	0	0	0	0	0
0	0	0	0.3	0.7	0.7	0.3	0	0	0	0	0	0	0	0	0	0	0	0	0	0	0
0	0	0.3	1	1.3	1	0.3	0	0	0	0	0	0	0	0	0	0	0	0	0	0	0
0	0	0.3	1.3	1.6	1.3	0.7	0.3	0	0	0	0	0	0	0	0	0	0	0	0	0	0
0	0	0.7	1.3	1.6	2	1.3	0.7	0.3	0	0	0	0	0	0	0	0	0	0	0	0	0
0	0	0.7	1.6	2.3	3.6	3.3	1.6	1	0.7	0	0	0	0	0	0	0	0	0	0	0	0
0	0	0.7	2	3	4.3	4.3	3	2	1.6	0.7	0	0	0	0	0	0	0	0	0	0	0
0	0	0	0.3	1	2.3	4	3	2.3	2.6	1.3	0.3	0	0	0	0	0	0	0	0	0	0
0	0	0	0	0	0.7	1.3	1	1	1	0.7	0	0	0	0	0	0	0	0	0	0	0
0	0	0	0	0	0	0	0	0	0	0	0	0	0	0	0	0	0	0	0	0	0
0	0	0	0	0	0	0	0	0	0	0	0	0	0	0	0	0	0	0	0	0	0
0	0	0	0	0	0	0	0	0	0	0	0	0	0	0	0	0	0	0	0	0	0
0	0	0	0	0	0	0	0	0	0	0	0	0	0	0	0	0	0	0	0	0	0
0	0	0	0	0	0	0	0	0	0	0	0	0	0	0	0	0	0	0	0	0	0
0	0	0	0	0	0	0	0	0	0	0	0	0	0	0	0	0	0	0	0	0	0
0	0	0	0	0	0	0	0	0	0	0	0	0	0	0	0	0	0	0	0	0	0
0	0	0	0	0	0	0	0	0	0	0	0	0	0	0	0	0	0	0	0	0	0
0	0	0	0	0	0	0	0	0	0	0	0	0	0	0	0	0	0	0	0	0	0
0	0	0	0	0	0	0	0	0	0	0	0	0	0	0	0	0	0	0	0	0	0
0	0	0	0	0	0	0	0	0	0	0	0	0	0	0	0	0	0	0	0	0	0
0	0	0	0	0	0	0	0	0	0	0	0	0	0	0	0	0	0	0	0	0	0
Frame 10 (20.00 ms)
0	0	0	0	0	0	0	0	0	0.7	3.3	7.6	5.6	4	1.6	0.7	0	0	0	0	0	0
0	0	0	0	0	0	0	0.3	1.6	5.6	17.5	36.3	28	20.1	10.9	8.2	3	0.3	0	0	0	0
0	0	0	0	0	0	0	2.3	9.2	13.2	15.2	25.4	29	29.4	22.8	25.4	13.2	2	0	0	0	0
0	0	0	0	0	0	0.7	5.9	14.8	15.2	14.2	23.4	34.6	42.9	30.7	21.8	11.9	2	0	0	0	0
0	0	0	0	0	0	1.6	9.2	15.5	18.1	18.5	23.8	30.7	37.6	30	18.8	10.6	1.6	0	0	0	0
0	0	0	0	0	0	2	8.2	15.2	25.1	22.4	23.1	24.4	24.4	16.8	10.2	5.3	0.7	0	0	0	0
0	0	0	0	0	0.3	1.6	5.3	9.2	12.5	14.2	14.5	18.5	14.5	9.2	4.9	1.3	0	0	0	0	0
0	0	0	0	0	0	1	3.3	4.3	4.6	5.3	5.9	7.6	5.9	2.6	1	0	0	0	0	0	0
0	0	0	0	0	0	0.3	1.3	1.3	1.6	1.6	1.6	1.3	0.7	0.3	0	0	0	0	0	0	0
0	0	0	0	0	0	0	0.3	0.3	0.3	0.3	0.3	0	0	0	0	0	0	0	0	0	0
0	0	0	0	0	0	0	0	0	0	0	0	0	0	0	0	0	0	0	0	0	0
0	0	0	0	0	0	0.3	0.3	0	0	0	0	0	0	0	0	0	0	0	0	0	0
0	0	0	0	0.3	0.7	1.3	1	0.3	0	0	0	0	0	0	0	0	0	0	0	0	0
0	0	0	0	0.7	1.3	1.3	0.7	0	0	0	0	0	0	0	0	0	0	0	0	0	0
0	0	0	0	0.7	1	1	0.3	0	0	0	0	0	0	0	0	0	0	0	0	0	0
0	0	0	0	0.7	0.7	0.7	0.3	0	0	0	0	0	0	0	0	0	0	0	0	0	0
0	0	0	0	0.7	0.7	0.3	0.3	0	0	0	0	0	0	0	0	0	0	0	0	0	0
0	0	0	0.3	0.7	0.7	0.3	0.3	0	0	0	0	0	0	0	0	0	0	0	0	0	0
0	0	0.3	1	1.3	1	0.3	0	0	0	0	0	0	0	0	0	0	0	0	0	0	0
0	0	0.3	1.3	1.6	1.3	0.7	0.3	0	0	0	0	0	0	0	0	0	0	0	0	0	0
0	0	0.7	1.3	1.6	2	1.3	0.7	0.3	0	0	0	0	0	0	0	0	0	0	0	0	0
0	0	1	2	2.3	4	3.3	2	1	0.7	0.3	0	0	0	0	0	0	0	0	0	0	0
0	0	1	2	3	4.6	4.9	3.6	2.6	3	1.6	0.3	0	0	0	0	0	0	0	0	0	0
0	0	0.3	0.3	1	2.6	4.9	4	3.6	4.3	3.6	0.7	0	0	0	0	0	0	0	0	0	0
0	0	0	0	0	0.7	1.6	1.6	1.6	2	1.3	0.3	0	0	0	0	0	0	0	0	0	0
0	0	0	0	0	0	0	0.3	0.3	0.3	0.3	0	0	0	0	0	0	0	0	0	0	0
0	0	0	0	0	0	0	0	0	0	0	0	0	0	0	0	0	0	0	0	0	0
0	0	0	0	0	0	0	0	0	0	0	0	0	0	0	0	0	0	0	0	0	0
0	0	0	0	0	0	0	0	0	0	0	0	0	0	0	0	0	0	0	0	0	0
0	0	0	0	0	0	0	0	0	0	0	0	0	0	0	0	0	0	0	0	0	0
0	0	0	0	0	0	0	0	0	0	0	0	0	0	0	0	0	0	0	0	0	0
0	0	0	0	0	0	0	0	0	0	0	0	0	0	0	0	0	0	0	0	0	0
0	0	0	0	0	0	0	0	0	0	0	0	0	0	0	0	0	0	0	0	0	0
0	0	0	0	0	0	0	0	0	0	0	0	0	0	0	0	0	0	0	0	0	0
0	0	0	0	0	0	0	0	0	0	0	0	0	0	0	0	0	0	0	0	0	0
0	0	0	0	0	0	0	0	0	0	0	0	0	0	0	0	0	0	0	0	0	0
0	0	0	0	0	0	0	0	0	0	0	0	0	0	0	0	0	0	0	0	0	0
Frame 11 (22.00 ms)
0	0	0	0	0	0	0	0	0.3	1.6	5.3	9.2	7.3	6.3	2.6	1.3	0.3	0	0	0	0	0
0	0	0	0	0	0	0	0.3	3	9.6	24.7	41.9	31.3	22.8	13.2	10.9	4.6	0.7	0	0	0	0
0	0	0	0	0	0	0.3	3	12.2	15.8	17.5	27.1	30.4	31	24.7	29	18.5	3.3	0	0	0	0
0	0	0	0	0	0	1	7.3	16.5	16.5	15.2	24.4	37	45.5	32.7	23.8	14.2	3	0	0	0	0
0	0	0	0	0	0	2	10.2	16.2	19.1	19.5	25.4	33	40.6	31.7	20.1	12.2	2.3	0	0	0	0
0	0	0	0	0	0.3	2.3	8.9	15.8	26.1	23.8	24.7	26.1	25.7	17.8	11.5	6.3	1	0	0	0	0
0	0	0	0	0	0.3	1.6	5.6	9.6	12.9	15.2	15.8	20.1	15.8	10.2	5.9	1.6	0	0	0	0	0
0	0	0	0	0	0	1	3.3	4.6	4.6	5.6	6.6	8.6	6.9	3.6	1.3	0	0	0	0	0	0
0	0	0	0	0	0	0.3	1.3	1.3	1.6	2	2.3	1.6	1	0.3	0	0	0	0	0	0	0
0	0	0	0	0	0	0	0.3	0.3	0.3	0.3	0.3	0	0	0	0	0	0	0	0	0	0
0	0	0	0	0	0	0	0	0	0	0	0	0	0	0	0	0	0	0	0	0	0
0	0	0	0	0	0	0.3	0.7	0	0	0	0	0	0	0	0	0	0	0	0	0	0
0	0	0	0	0.3	0.7	1.3	1	0.3	0	0	0	0	0	0	0	0	0	0	0	0	0
0	0	0	0	0.7	1.3	1.6	0.7	0	0	0	0	0	0	0	0	0	0	0	0	0	0
0	0	0	0	0.7	1	1	0.3	0	0	0	0	0	0	0	0	0	0	0	0	0	0
0	0	0	0	0.7	0.7	0.7	0.3	0	0	0	0	0	0	0	0	0	0	0	0	0	0
0	0	0	0	0.7	0.7	0.3	0.3	0	0	0	0	0	0	0	0	0	0	0	0	0	0
0	0	0	0.3	0.7	0.7	0.3	0.3	0	0	0	0	0	0	0	0	0	0	0	0	0	0
0	0	0.3	1	1	0.7	0.3	0	0	0	0	0	0	0	0	0	0	0	0	0	0	0
0	0	0.7	1.3	1.3	1	0.7	0.3	0	0	0	0	0	0	0	0	0	0	0	0	0	0
0	0	1	1.3	1.6	2	1.3	0.7	0.3	0	0	0	0	0	0	0	0	0	0	0	0	0
0	0	1	2	2.3	3.6	3.3	2	1.3	1	0.3	0	0	0	0	0	0	0	0	0	0	0
0	0	1	2	2.6	4.6	4.9	4	3	3.6	2	0.3	0	0	0	0	0	0	0	0	0	0
0	0	0.3	0.3	1	2.6	4.9	4.3	4.3	4.9	4.3	1	0	0	0	0	0	0	0	0	0	0
0	0	0	0	0	0.7	1.3	1.6	1.6	2	1.3	0.3	0	0	0	0	0	0	0	0	0	0
0	0	0	0	0	0	0	0	0.3	0.3	0.3	0	0	0	0	0	0	0	0	0	0	0
0	0	0	0	0	0	0	0	0	0	0	0	0	0	0	0	0	0	0	0	0	0
0	0	0	0	0	0	0	0	0	0	0	0	0	0	0	0	0	0	0	0	0	0
0	0	0	0	0	0	0	0	0	0	0	0	0	0	0	0	0	0	0	0	0	0
0	0	0	0	0	0	0	0	0	0	0	0	0	0	0	0	0	0	0	0	0	0
0	0	0	0	0	0	0	0	0	0	0	0	0	0	0	0	0	0	0	0	0	0
0	0	0	0	0	0	0	0	0	0	0	0	0	0	0	0	0	0	0	0	0	0
0	0	0	0	0	0	0	0	0	0	0	0	0	0	0	0	0	0	0	0	0	0
0	0	0	0	0	0	0	0	0	0	0	0	0	0	0	0	0	0	0	0	0	0
0	0	0	0	0	0	0	0	0	0	0	0	0	0	0	0	0	0	0	0	0	0
0	0	0	0	0	0	0	0	0	0	0	0	0	0	0	0	0	0	0	0	0	0
0	0	0	0	0	0	0	0	0	0	0	0	0	0	0	0	0	0	0	0	0	0
Frame 12 (24.00 ms)
0	0	0	0	0	0	0	0	0.3	2	5.9	10.2	9.6	9.2	3.6	1.6	0.3	0	0	0	0	0
0	0	0	0	0	0	0	0.7	4	11.9	26.4	43.6	33.3	24.7	15.2	13.9	6.3	1	0	0	0	0
0	0	0	0	0	0	0.3	3.6	14.2	17.2	18.1	27.7	31	31.7	25.7	32	23.4	4.6	0	0	0	0
0	0	0	0	0	0	1	7.6	17.2	17.2	15.5	25.1	37.6	46.5	33.3	25.1	16.5	3.6	0.3	0	0	0
0	0	0	0	0	0	2	10.2	16.5	19.8	20.1	26.1	33.7	41.2	32.3	21.4	13.5	2.6	0	0	0	0
0	0	0	0	0	0	2	8.6	15.8	26.7	24.4	25.4	26.7	26.4	18.5	12.2	7.3	1.3	0	0	0	0
0	0	0	0	0	0	1.3	5.3	9.6	13.2	15.5	16.5	20.5	16.5	10.9	6.9	2	0.3	0	0	0	0
0	0	0	0	0	0	0.7	3	4.6	4.9	5.9	6.9	8.9	7.3	4	1.6	0.3	0	0	0	0	0
0	0	0	0	0	0	0.3	1	1.3	1.6	2	2.3	1.6	1	0.7	0	0	0	0	0	0	0
0	0	0	0	0	0	0	0.3	0.3	0.3	0.3	0.3	0	0	0	0	0	0	0	0	0	0
0	0	0	0	0	0	0	0	0	0	0	0	0	0	0	0	0	0	0	0	0	0
0	0	0	0	0	0	0.3	0.7	0	0	0	0	0	0	0	0	0	0	0	0	0	0
0	0	0	0	0.3	0.7	1.3	1	0.3	0	0	0	0	0	0	0	0	0	0	0	0	0
0	0	0	0	0.7	1.3	1.6	1	0	0	0	0	0	0	0	0	0	0	0	0	0	0
0	0	0	0	0.7	1	1	0.7	0	0	0	0	0	0	0	0	0	0	0	0	0	0
0	0	0	0	0.7	0.7	0.7	0.3	0	0	0	0	0	0	0	0	0	0	0	0	0	0
0	0	0	0	0.7	0.7	0.3	0.3	0	0	0	0	0	0	0	0	0	0	0	0	0	0
0	0	0	0.3	0.7	0.7	0.3	0.3	0	0	0	0	0	0	0	0	0	0	0	0	0	0
0	0	0.3	1	1	0.7	0.3	0	0	0	0	0	0	0	0	0	0	0	0	0	0	0
0	0	0.7	1.3	1.3	1	0.7	0.3	0	0	0	0	0	0	0	0	0	0	0	0	0	0
0	0	1	1.3	1.6	1.6	1.3	0.7	0.3	0	0	0	0	0	0	0	0	0	0	0	0	0
0	0	1	1.6	2	3.6	3.3	2	1.3	1	0.3	0	0	0	0	0	0	0	0	0	0	0
0	0	1	1.6	2.3	4.3	4.9	4.3	3.3	4	2	0.3	0	0	0	0	0	0	0	0	0	0
0	0	0	0.3	0.7	2.6	4.9	4.3	4.3	5.3	4.3	1	0	0	0	0	0	0	0	0	0	0
0	0	0	0	0	0.3	1	1.3	1.6	1.6	1.3	0.7	0	0	0	0	0	0	0	0	0	0
0	0	0	0	0	0	0	0	0	0	0	0	0	0	0	0	0	0	0	0	0	0
0	0	0	0	0	0	0	0	0	0	0	0	0	0	0	0	0	0	0	0	0	0
0	0	0	0	0	0	0	0	0	0	0	0	0	0	0	0	0	0	0	0	0	0
0	0	0	0	0	0	0	0	0	0	0	0	0	0	0	0	0	0	0	0	0	0
0	0	0	0	0	0	0	0	0	0	0	0	0	0	0	0	0	0	0	0	0	0
0	0	0	0	0	0	0	0	0	0	0	0	0	0	0	0	0	0	0	0	0	0
0	0	0	0	0	0	0	0	0	0	0	0	0	0	0	0	0	0	0	0	0	0
0	0	0	0	0	0	0	0	0	0	0	0	0	0	0	0	0	0	0	0	0	0
0	0	0	0	0	0	0	0	0	0	0	0	0	0	0	0	0	0	0	0	0	0
0	0	0	0	0	0	0	0	0	0	0	0	0	0	0	0	0	0	0	0	0	0
0	0	0	0	0	0	0	0	0	0	0	0	0	0	0	0	0	0	0	0	0	0
0	0	0	0	0	0	0	0	0	0	0	0	0	0	0	0	0	0	0	0	0	0
Frame 13 (26.00 ms)
0	0	0	0	0	0	0	0	0.3	2.3	5.9	10.9	11.5	11.5	4.9	2.6	0.7	0	0	0	0	0
0	0	0	0	0	0	0	0.7	4.3	12.9	26.7	43.9	34	25.7	16.8	16.8	8.2	1.3	0	0	0	0
0	0	0	0	0	0	0.3	3.6	14.2	17.5	18.1	27.7	31	31.7	26.7	35	28.7	6.3	0.3	0	0	0
0	0	0	0	0	0	1	6.9	16.8	16.8	15.5	25.1	37.6	46.5	34.3	26.4	18.8	4.9	0.3	0	0	0
0	0	0	0	0	0	1.6	9.2	15.8	19.5	20.1	26.1	33.7	41.6	33	22.1	14.5	3.6	0.3	0	0	0
0	0	0	0	0	0	1.6	7.9	15.8	26.7	24.4	25.7	27.4	27.1	18.8	12.9	8.2	1.6	0	0	0	0
0	0	0	0	0	0	1.3	4.9	9.6	13.5	15.8	16.8	21.4	17.2	11.2	7.3	2.3	0.3	0	0	0	0
0	0	0	0	0	0	0.7	2.6	4.3	4.9	5.9	6.9	9.2	7.9	4.3	1.6	0.3	0	0	0	0	0
0	0	0	0	0	0	0	1	1.3	1.6	2	2.3	1.6	1.3	0.7	0	0	0	0	0	0	0
0	0	0	0	0	0	0	0.3	0.3	0.3	0.3	0.3	0	0	0	0	0	0	0	0	0	0
0	0	0	0	0	0	0	0	0	0	0	0	0	0	0	0	0	0	0	0	0	0
0	0	0	0	0	0	0.3	0.7	0	0	0	0	0	0	0	0	0	0	0	0	0	0
0	0	0	0	0.3	0.7	1.3	1.3	0.3	0	0	0	0	0	0	0	0	0	0	0	0	0
0	0	0	0	0.7	1.3	2	1	0.3	0	0	0	0	0	0	0	0	0	0	0	0	0
0	0	0	0	0.7	1	1.3	0.7	0	0	0	0	0	0	0	0	0	0	0	0	0	0
0	0	0	0	0.7	1	0.7	0.3	0	0	0	0	0	0	0	0	0	0	0	0	0	0
0	0	0	0	0.7	0.7	0.3	0.3	0	0	0	0	0	0	0	0	0	0	0	0	0	0
0	0	0	0.3	0.7	0.7	0.3	0.3	0	0	0	0	0	0	0	0	0	0	0	0	0	0
0	0	0.3	1	1	0.7	0.3	0	0	0	0	0	0	0	0	0	0	0	0	0	0	0
0	0	0.7	1.3	1.3	1	0.7	0.3	0	0	0	0	0	0	0	0	0	0	0	0	0	0
0	0	1	1.3	1.3	1.6	1	0.7	0.3	0	0	0	0	0	0	0	0	0	0	0	0	0
0	0	1	1.6	1.6	3.3	3	2	1.6	1.3	0.3	0	0	0	0	0	0	0	0	0	0	0
0	0	0.7	1.3	2	4	4.9	4.3	3.6	4.3	2.6	0.7	0	0	0	0	0	0	0	0	0	0
0	0	0	0.3	0.7	2.3	4.9	4.6	4.3	5.6	4.6	1.3	0.3	0	0	0	0	0	0	0	0	0
0	0	0	0	0	0.3	1	1	1.3	1.6	1.3	0.7	0.3	0	0	0	0	0	0	0	0	0
0	0	0	0	0	0	0	0	0	0	0	0	0	0	0	0	0	0	0	0	0	0
0	0	0	0	0	0	0	0	0	0	0	0	0	0	0	0	0	0	0	0	0	0
0	0	0	0	0	0	0	0	0	0	0	0	0	0	0	0	0	0	0	0	0	0
0	0	0	0	0	0	0	0	0	0	0	0	0	0	0	0	0	0	0	0	0	0
0	0	0	0	0	0	0	0	0	0	0	0	0	0	0	0	0	0	0	0	0	0
0	0	0	0	0	0	0	0	0	0	0	0	0	0	0	0	0	0	0	0	0	0
0	0	0	0	0	0	0	0	0	0	0	0	0	0	0	0	0	0	0	0	0	0
0	0	0	0	0	0	0	0	0	0	0	0	0	0	0	0	0	0	0	0	0	0
0	0	0	0	0	0	0	0	0	0	0	0	0	0	0	0	0	0	0	0	0	0
0	0	0	0	0	0	0	0	0	0	0	0	0	0	0	0	0	0	0	0	0	0
0	0	0	0	0	0	0	0	0	0	0	0	0	0	0	0	0	0	0	0	0	0
0	0	0	0	0	0	0	0	0	0	0	0	0	0	0	0	0	0	0	0	0	0
Frame 14 (28.00 ms)
0	0	0	0	0	0	0	0	0.3	2.3	6.3	11.9	12.9	13.2	5.9	3.3	1	0	0	0	0	0
0	0	0	0	0	0	0	0.7	4.3	13.2	26.7	43.9	34.6	26.4	18.1	19.1	10.2	2	0	0	0	0
0	0	0	0	0	0	0.3	3.3	13.5	17.2	18.1	27.7	31.3	32	27.1	36.6	32.7	8.2	0.7	0	0	0
0	0	0	0	0	0	0.7	5.9	15.8	16.5	15.2	25.1	37.6	46.5	34.3	27.4	20.8	6.6	0.7	0	0	0
0	0	0	0	0	0	1.3	7.9	15.2	18.8	19.8	26.1	33.7	41.6	33.3	22.8	15.8	4.3	0.3	0	0	0
0	0	0	0	0	0	1.3	7.3	15.5	26.4	24.4	25.7	27.4	27.1	19.1	13.5	9.2	2	0	0	0	0
0	0	0	0	0	0	1	4.6	9.6	13.5	15.8	16.8	21.8	17.5	11.9	8.2	2.6	0.3	0	0	0	0
0	0	0	0	0	0	0.3	2.3	4.3	4.9	5.9	6.9	9.2	8.2	4.6	1.6	0.3	0	0	0	0	0
0	0	0	0	0	0	0	1	1.3	1.6	2	2.3	2	1.3	0.7	0	0	0	0	0	0	0
0	0	0	0	0	0	0	0.3	0.3	0.3	0.3	0.3	0	0	0	0	0	0	0	0	0	0
0	0	0	0	0	0	0	0	0	0	0	0	0	0	0	0	0	0	0	0	0	0
0	0	0	0	0	0.3	0.7	0.7	0	0	0	0	0	0	0	0	0	0	0	0	0	0
0	0	0	0	0.3	1	2	1.6	0.3	0	0	0	0	0	0	0	0	0	0	0	0	0
0	0	0	0	0.7	1.6	2	1.3	0.3	0	0	0	0	0	0	0	0	0	0	0	0	0
0	0	0	0.3	1	1.3	1.3	0.7	0.3	0	0	0	0	0	0	0	0	0	0	0	0	0
0	0	0	0	0.7	1	0.7	0.3	0	0	0	0	0	0	0	0	0	0	0	0	0	0
0	0	0	0	0.7	0.7	0.3	0.3	0	0	0	0	0	0	0	0	0	0	0	0	0	0
0	0	0	0.3	0.3	0.7	0.3	0.3	0	0	0	0	0	0	0	0	0	0	0	0	0	0
0	0	0.3	0.7	0.7	0.7	0.3	0	0	0	0	0	0	0	0	0	0	0	0	0	0	0
0	0	0.3	1	1.3	1	0.7	0.3	0	0	0	0	0	0	0	0	0	0	0	0	0	0
0	0	0.7	1	1.3	1.6	1	0.7	0.3	0	0	0	0	0	0	0	0	0	0	0	0	0
0	0	0.7	1.3	1.6	3.3	3	2.3	1.6	1.3	0.7	0.3	0	0	0	0	0	0	0	0	0	0
0	0	0.7	1.3	2	4	4.9	4.6	3.6	4.6	3.3	1.3	0.3	0	0	0	0	0	0	0	0	0
0	0	0	0.3	0.3	2	4.9	4.6	4.3	5.6	5.6	2.6	0.7	0.3	0	0	0	0	0	0	0	0
0	0	0	0	0	0.3	1	1	1	1.6	1.6	1.3	0.7	0	0	0	0	0	0	0	0	0
0	0	0	0	0	0	0	0	0	0	0	0.3	0	0	0	0	0	0	0	0	0	0
0	0	0	0	0	0	0	0	0	0	0	0	0	0	0	0	0	0	0	0	0	0
0	0	0	0	0	0	0	0	0	0	0	0	0	0	0	0	0	0	0	0	0	0
0	0	0	0	0	0	0	0	0	0	0	0	0	0	0	0	0	0	0	0	0	0
0	0	0	0	0	0	0	0	0	0	0	0	0	0	0	0	0	0	0	0	0	0
0	0	0	0	0	0	0	0	0	0	0	0	0	0	0	0	0	0	0	0	0	0
0	0	0	0	0	0	0	0	0	0	0	0	0	0	0	0	0	0	0	0	0	0
0	0	0	0	0	0	0	0	0	0	0	0	0	0	0	0	0	0	0	0	0	0
0	0	0	0	0	0	0	0	0	0	0	0	0	0	0	0	0	0	0	0	0	0
0	0	0	0	0	0	0	0	0	0	0	0	0	0	0	0	0	0	0	0	0	0
0	0	0	0	0	0	0	0	0	0	0	0	0	0	0	0	0	0	0	0	0	0
0	0	0	0	0	0	0	0	0	0	0	0	0	0	0	0	0	0	0	0	0	0
Frame 15 (30.00 ms)
0	0	0	0	0	0	0	0	0.3	2.6	6.3	12.2	13.5	14.5	6.6	3.6	1.3	0	0	0	0	0
0	0	0	0	0	0	0	0.7	4	13.5	26.7	43.9	34.6	26.7	18.8	20.8	12.2	2.6	0	0	0	0
0	0	0	0	0	0	0	3	12.9	17.2	17.8	27.4	31	31.7	27.4	37.6	34	9.9	1	0	0	0
0	0	0	0	0	0	0.7	4.9	15.2	15.8	14.8	24.7	37.3	46.5	34.3	27.4	21.8	8.2	1	0	0	0
0	0	0	0	0	0	1	6.9	14.5	18.8	19.5	26.1	33.7	41.6	33.7	23.1	16.5	5.3	0.7	0	0	0
0	0	0	0	0	0	1	6.6	15.2	26.1	24.4	25.7	27.4	27.4	19.5	13.9	9.9	2	0	0	0	0
0	0	0	0	0	0	0.7	4.3	9.2	13.5	16.2	17.2	22.4	18.1	12.2	8.9	3	0.3	0	0	0	0
0	0	0	0	0	0	0.3	2.3	4.3	4.9	5.9	7.3	9.9	8.6	4.9	2	0.3	0	0	0	0	0
0	0	0	0	0	0	0	1	1.3	1.6	2	2.3	2	1.3	0.7	0	0	0	0	0	0	0
0	0	0	0	0	0	0	0.3	0.3	0.3	0.3	0.3	0.3	0	0	0	0	0	0	0	0	0
0	0	0	0	0	0	0	0	0	0	0	0	0	0	0	0	0	0	0	0	0	0
0	0	0	0	0	0.3	0.7	0.7	0.3	0	0	0	0	0	0	0	0	0	0	0	0	0
0	0	0	0	0.3	1	2	1.6	0.7	0	0	0	0	0	0	0	0	0	0	0	0	0
0	0	0	0	0.7	2	2.3	1.3	0.7	0	0	0	0	0	0	0	0	0	0	0	0	0
0	0	0	0	1	1.3	1.6	1	0.3	0	0	0	0	0	0	0	0	0	0	0	0	0
0	0	0	0	0.7	1	0.7	0.7	0	0	0	0	0	0	0	0	0	0	0	0	0	0
0	0	0	0	0.7	0.7	0.3	0.7	0	0	0	0	0	0	0	0	0	0	0	0	0	0
0	0	0	0.3	0.3	0.7	0.3	0.3	0	0	0	0	0	0	0	0	0	0	0	0	0	0
0	0	0.3	0.7	0.7	0.7	0.3	0	0	0	0	0	0	0	0	0	0	0	0	0	0	0
0	0	0.3	1	1.3	1	0.7	0.3	0	0	0	0	0	0	0	0	0	0	0	0	0	0
0	0	0.7	1	1.3	1.6	1	0.7	0.3	0.3	0	0	0	0	0	0	0	0	0	0	0	0
0	0	0.7	1.3	1.6	3.3	3	2.3	2	1.6	1	0.3	0	0	0	0	0	0	0	0	0	0
0	0	0.7	1	1.6	4	4.9	4.6	4	5.3	4.3	2.6	0.7	0.3	0	0	0	0	0	0	0	0
0	0	0	0.3	0.3	2	4.9	4.6	4.6	6.3	7.3	4.6	1.6	0.7	0	0	0	0	0	0	0	0
0	0	0	0	0	0.3	1	1	1.3	2	2.6	2.3	1.3	0.3	0	0	0	0	0	0	0	0
0	0	0	0	0	0	0	0	0	0.3	0.3	0.3	0.3	0	0	0	0	0	0	0	0	0
0	0	0	0	0	0	0	0	0	0	0	0	0	0	0	0	0	0	0	0	0	0
0	0	0	0	0	0	0	0	0	0	0	0	0	0	0	0	0	0	0	0	0	0
0	0	0	0	0	0	0	0	0	0	0	0	0	0	0	0	0	0	0	0	0	0
0	0	0	0	0	0	0	0	0	0	0	0	0	0	0	0	0	0	0	0	0	0
0	0	0	0	0	0	0	0	0	0	0	0	0	0	0	0	0	0	0	0	0	0
0	0	0	0	0	0	0	0	0	0	0	0	0	0	0	0	0	0	0	0	0	0
0	0	0	0	0	0	0	0	0	0	0	0	0	0	0	0	0	0	0	0	0	0
0	0	0	0	0	0	0	0	0	0	0	0	0	0	0	0	0	0	0	0	0	0
0	0	0	0	0	0	0	0	0	0	0	0	0	0	0	0	0	0	0	0	0	0
0	0	0	0	0	0	0	0	0	0	0	0	0	0	0	0	0	0	0	0	0	0
0	0	0	0	0	0	0	0	0	0	0	0	0	0	0	0	0	0	0	0	0	0
Frame 16 (32.00 ms)
0	0	0	0	0	0	0	0	0.3	2.3	6.3	12.5	13.9	15.2	7.3	4.3	1.6	0.3	0	0	0	0
0	0	0	0	0	0	0	0.3	4	13.2	26.7	43.9	34.6	27.1	19.1	21.8	13.5	3	0.3	0	0	0
0	0	0	0	0	0	0	2.3	11.9	16.5	17.5	27.4	30.4	31.7	27.4	37.9	35	11.2	1	0	0	0
0	0	0	0	0	0	0.3	4	14.2	15.5	14.5	24.1	35	45.9	34.3	27.7	22.4	9.6	1.3	0	0	0
0	0	0	0	0	0	0.7	5.6	13.9	18.1	18.8	25.1	32.7	41.2	33.7	23.4	17.2	6.3	0.7	0	0	0
0	0	0	0	0	0	1	5.9	14.8	25.7	22.1	24.1	27.4	27.7	19.8	14.5	10.6	2.3	0	0	0	0
0	0	0	0	0	0	0.7	3.6	9.2	13.2	15.8	17.2	22.8	18.8	13.2	9.6	3.3	0.3	0	0	0	0
0	0	0	0	0	0	0.3	2	4.3	4.9	6.3	7.6	10.2	9.2	5.6	2.3	0.3	0	0	0	0	0
0	0	0	0	0	0	0	0.7	1.3	1.6	2.3	2.6	2.3	1.6	0.7	0	0	0	0	0	0	0
0	0	0	0	0	0	0	0.3	0.3	0.3	0.3	0.3	0.3	0	0	0	0	0	0	0	0	0
0	0	0	0	0	0	0	0.3	0	0	0	0	0	0	0	0	0	0	0	0	0	0
0	0	0	0	0	0.3	0.7	1	0.3	0	0	0	0	0	0	0	0	0	0	0	0	0
0	0	0	0	0.3	1.3	2.3	2	0.7	0	0	0	0	0	0	0	0	0	0	0	0	0
0	0	0	0	0.7	2	2.6	1.6	0.7	0	0	0	0	0	0	0	0	0	0	0	0	0
0	0	0	0	1	1.3	1.6	1	0.7	0	0	0	0	0	0	0	0	0	0	0	0	0
0	0	0	0	0.7	1	1	0.7	0.3	0	0	0	0	0	0	0	0	0	0	0	0	0
0	0	0	0	0.7	0.7	0.7	0.7	0.3	0	0	0	0	0	0	0	0	0	0	0	0	0
0	0	0	0.3	0.3	0.7	0.3	0.3	0	0	0	0	0	0	0	0	0	0	0	0	0	0
0	0	0.3	0.7	0.7	0.7	0.3	0	0	0	0	0	0	0	0	0	0	0	0	0	0	0
0	0	0.3	1	1.3	1	0.7	0.3	0	0	0	0	0	0	0	0	0	0	0	0	0	0
0	0	0.7	1	1.3	1.6	1	0.7	0.3	0.3	0	0	0	0	0	0	0	0	0	0	0	0
0	0	0.3	1.3	1.6	3	3	2.3	2	2	1.3	0.7	0.3	0	0	0	0	0	0	0	0	0
0	0	0.3	1	1.6	3.6	4.9	4.9	4.3	5.6	5.6	4.3	1.3	0.3	0	0	0	0	0	0	0	0
0	0	0	0.3	0.3	2	4.9	4.9	4.6	6.6	8.9	6.6	3.3	1.6	0.3	0	0	0	0	0	0	0
0	0	0	0	0	0.3	1	1	1	2	3.3	3.6	2.6	1.3	0.3	0	0	0	0	0	0	0
0	0	0	0	0	0	0	0	0	0.3	0.7	0.7	0.7	0.3	0	0	0	0	0	0	0	0
0	0	0	0	0	0	0	0	0	0	0	0	0	0	0	0	0	0	0	0	0	0
0	0	0	0	0	0	0	0	0	0	0	0	0	0	0	0	0	0	0	0	0	0
0	0	0	0	0	0	0	0	0	0	0	0	0	0	0	0	0	0	0	0	0	0
0	0	0	0	0	0	0	0	0	0	0	0	0	0	0	0	0	0	0	0	0	0
0	0	0	0	0	0	0	0	0	0	0	0	0	0	0	0	0	0	0	0	0	0
0	0	0	0	0	0	0	0	0	0	0	0	0	0	0	0	0	0	0	0	0	0
0	0	0	0	0	0	0	0	0	0	0	0	0	0	0	0	0	0	0	0	0	0
0	0	0	0	0	0	0	0	0	0	0	0	0	0	0	0	0	0	0	0	0	0
0	0	0	0	0	0	0	0	0	0	0	0	0	0	0	0	0	0	0	0	0	0
0	0	0	0	0	0	0	0	0	0	0	0	0	0	0	0	0	0	0	0	0	0
0	0	0	0	0	0	0	0	0	0	0	0	0	0	0	0	0	0	0	0	0	0
Frame 17 (34.00 ms)
0	0	0	0	0	0	0	0	0.3	2.3	6.3	12.5	14.2	15.2	7.3	4.3	1.6	0.3	0	0	0	0
0	0	0	0	0	0	0	0.3	3.6	12.5	26.4	43.9	34	26.7	18.8	22.1	13.9	3.3	0.3	0	0	0
0	0	0	0	0	0	0	2	10.9	15.8	17.2	26.4	28.4	30.4	26.7	37.9	35.6	11.9	1.3	0	0	0
0	0	0	0	0	0	0.3	3.6	13.2	14.8	13.9	22.4	31.7	42.2	33	27.7	22.8	10.6	1.3	0	0	0
0	0	0	0	0	0	0.7	4.9	13.5	18.1	17.8	22.4	30	39.6	31.7	23.1	17.8	7.3	1	0	0	0
0	0	0	0	0	0	0.7	5.3	14.8	26.1	21.8	23.4	27.1	27.4	19.8	14.8	10.9	2.6	0.3	0	0	0
0	0	0	0	0	0	0.3	3.6	9.6	13.5	16.2	17.5	23.4	19.5	13.5	10.2	3.6	0.3	0	0	0	0
0	0	0	0	0	0	0.3	2	4.6	5.3	6.3	7.6	10.6	9.6	5.9	2.3	0.3	0	0	0	0	0
0	0	0	0	0	0	0	1	1.6	1.6	2.3	2.6	2.3	1.6	1	0	0	0	0	0	0	0
0	0	0	0	0	0	0	0.3	0.3	0.3	0.3	0.3	0.3	0	0	0	0	0	0	0	0	0
0	0	0	0	0	0	0	0.3	0	0	0	0	0	0	0	0	0	0	0	0	0	0
0	0	0	0	0	0.3	0.7	1	0.3	0	0	0	0	0	0	0	0	0	0	0	0	0
0	0	0	0	0.3	1.3	2.3	2.3	1	0	0	0	0	0	0	0	0	0	0	0	0	0
0	0	0	0	0.7	2	2.6	2	0.7	0	0	0	0	0	0	0	0	0	0	0	0	0
0	0	0	0	0.7	1.3	1.6	1	0.7	0	0	0	0	0	0	0	0	0	0	0	0	0
0	0	0	0	0.7	1	1	0.7	0.3	0	0	0	0	0	0	0	0	0	0	0	0	0
0	0	0	0	0.7	0.7	0.7	0.7	0.3	0	0	0	0	0	0	0	0	0	0	0	0	0
0	0	0	0	0.3	0.7	0.3	0.3	0	0	0	0	0	0	0	0	0	0	0	0	0	0
0	0	0	0.7	1	0.7	0.3	0	0	0	0	0	0	0	0	0	0	0	0	0	0	0
0	0	0.3	1	1.3	1	0.7	0.3	0	0	0	0	0	0	0	0	0	0	0	0	0	0
0	0	0.3	1	1.3	1.6	1	0.7	0.3	0.3	0	0	0	0	0	0	0	0	0	0	0	0
0	0	0.3	1.3	1.6	3	3	2.3	2	2	1.3	1	0.3	0	0	0	0	0	0	0	0	0
0	0	0.3	1.3	1.6	3.6	4.9	4.9	4.3	5.9	5.9	5.3	2	1	0.3	0	0	0	0	0	0	0
0	0	0	0.3	0.3	2	5.3	4.9	4.9	7.3	10.2	8.2	4.6	3	1	0	0	0	0	0	0	0
0	0	0	0	0	0.3	1	1	1.3	2.6	4.3	4.9	4	2.6	0.7	0	0	0	0	0	0	0
0	0	0	0	0	0	0	0	0	0.3	1	1	1	0.7	0	0	0	0	0	0	0	0
0	0	0	0	0	0	0	0	0	0	0	0	0	0	0	0	0	0	0	0	0	0
0	0	0	0	0	0	0	0	0	0	0	0	0	0	0	0	0	0	0	0	0	0
0	0	0	0	0	0	0	0	0	0	0	0	0	0	0	0	0	0	0	0	0	0
0	0	0	0	0	0	0	0	0	0	0	0	0	0	0	0	0	0	0	0	0	0
0	0	0	0	0	0	0	0	0	0	0	0	0	0	0	0	0	0	0	0	0	0
0	0	0	0	0	0	0	0	0	0	0	0	0	0	0	0	0	0	0	0	0	0
0	0	0	0	0	0	0	0	0	0	0	0	0	0	0	0	0	0	0	0	0	0
0	0	0	0	0	0	0	0	0	0	0	0	0	0	0	0	0	0	0	0	0	0
0	0	0	0	0	0	0	0	0	0	0	0	0	0	0	0	0	0	0	0	0	0
0	0	0	0	0	0	0	0	0	0	0	0	0	0	0	0	0	0	0	0	0	0
0	0	0	0	0	0	0	0	0	0	0	0	0	0	0	0	0	0	0	0	0	0
Frame 18 (36.00 ms)
0	0	0	0	0	0	0	0	0.3	2	6.3	11.9	12.9	14.5	6.9	4.3	1.6	0.3	0	0	0	0
0	0	0	0	0	0	0	0.3	3	11.2	26.1	42.9	31.7	25.4	18.1	22.1	13.9	3.3	0.3	0	0	0
0	0	0	0	0	0	0	1.6	9.6	14.8	16.5	23.8	25.4	27.4	25.1	37.6	35.6	11.9	1.3	0	0	0
0	0	0	0	0	0	0.3	3	12.2	14.2	12.9	19.5	28.4	37.9	30	27.1	23.1	10.9	1.6	0	0	0
0	0	0	0	0	0	0.7	4.3	12.9	17.8	17.2	20.5	27.1	36	29.7	22.8	18.1	7.6	1	0	0	0
0	0	0	0	0	0	0.7	4.9	14.5	25.7	21.4	22.1	25.1	26.7	19.5	15.2	11.2	3	0.3	0	0	0
0	0	0	0	0	0	0.3	3.3	9.6	13.9	16.2	17.5	23.4	19.5	13.9	10.9	4	0.3	0	0	0	0
0	0	0	0	0	0	0.3	2	4.6	5.3	6.6	7.9	10.9	9.9	5.9	2.6	0.3	0	0	0	0	0
0	0	0	0	0	0	0	1	1.6	2	2.6	3	2.6	2	1	0	0	0	0	0	0	0
0	0	0	0	0	0	0	0.7	0.7	0.3	0.3	0.3	0.3	0	0	0	0	0	0	0	0	0
0	0	0	0	0	0	0	0.3	0.3	0	0	0	0	0	0	0	0	0	0	0	0	0
0	0	0	0	0	0.3	0.7	1	0.3	0	0	0	0	0	0	0	0	0	0	0	0	0
0	0	0	0	0.3	1.3	2.6	2.6	1	0.3	0	0	0	0	0	0	0	0	0	0	0	0
0	0	0	0	0.7	2.3	3	2	0.7	0	0	0	0	0	0	0	0	0	0	0	0	0
0	0	0	0	1	1.6	2	1.3	0.7	0	0	0	0	0	0	0	0	0	0	0	0	0
0	0	0	0	0.7	1.3	1	0.7	0.3	0	0	0	0	0	0	0	0	0	0	0	0	0
0	0	0	0	0.7	0.7	0.7	0.7	0.3	0	0	0	0	0	0	0	0	0	0	0	0	0
0	0	0	0	0.7	0.7	0.3	0.3	0	0	0	0	0	0	0	0	0	0	0	0	0	0
0	0	0	0.7	1	0.7	0.3	0	0	0	0	0	0	0	0	0	0	0	0	0	0	0
0	0	0.3	1	1.3	1	0.7	0.3	0	0	0	0	0	0	0	0	0	0	0	0	0	0
0	0	0.3	1	1.3	1.6	1	0.7	0.3	0.3	0	0	0	0	0	0	0	0	0	0	0	0
0	0	0.3	1.3	1.6	3	3	2.3	2	2	1.3	1	0.3	0	0	0	0	0	0	0	0	0
0	0	0.7	1.3	1.6	3.6	4.9	4.9	4.3	5.9	6.3	5.9	2.6	1.3	0.3	0	0	0	0	0	0	0
0	0	0	0.3	0.3	2.3	5.6	4.9	4.9	7.6	11.2	9.6	5.9	4	1.3	0.3	0	0	0	0	0	0
0	0	0	0	0	0.3	1	1	1.3	3	5.6	6.3	5.3	4	1	0.3	0	0	0	0	0	0
0	0	0	0	0	0	0	0	0	0.7	1.6	1.6	1.3	1	0.3	0	0	0	0	0	0	0
0	0	0	0	0	0	0	0	0	0	0.3	0	0	0	0	0	0	0	0	0	0	0
0	0	0	0	0	0	0	0	0	0	0	0	0	0	0	0	0	0	0	0	0	0
0	0	0	0	0	0	0	0	0	0	0	0	0	0	0	0	0	0	0	0	0	0
0	0	0	0	0	0	0	0	0	0	0	0	0	0	0	0	0	0	0	0	0	0
0	0	0	0	0	0	0	0	0	0	0	0	0	0	0	0	0	0	0	0	0	0
0	0	0	0	0	0	0	0	0	0	0	0	0	0	0	0	0	0	0	0	0	0
0	0	0	0	0	0	0	0	0	0	0	0	0	0	0	0	0	0	0	0	0	0
0	0	0	0	0	0	0	0	0	0	0	0	0	0	0	0	0	0	0	0	0	0
0	0	0	0	0	0	0	0	0	0	0	0	0	0	0	0	0	0	0	0	0	0
0	0	0	0	0	0	0	0	0	0	0	0	0	0	0	0	0	0	0	0	0	0
0	0	0	0	0	0	0	0	0	0	0	0	0	0	0	0	0	0	0	0	0	0
Frame 19 (38.00 ms)
0	0	0	0	0	0	0	0	0.3	1.6	5.9	11.2	11.5	12.9	5.9	3.6	1.3	0.3	0	0	0	0
0	0	0	0	0	0	0	0.3	2.3	9.9	25.4	41.9	29	22.1	16.8	20.8	13.2	3	0.3	0	0	0
0	0	0	0	0	0	0	1.3	8.2	13.9	15.5	22.4	23.4	24.4	22.8	36.3	35.3	11.5	1.3	0	0	0
0	0	0	0	0	0	0	2.6	11.2	13.5	12.5	18.1	26.4	34.6	27.4	25.4	22.8	10.6	1.6	0	0	0
0	0	0	0	0	0	0.3	4	12.2	16.5	16.5	19.5	25.1	33	27.7	22.1	17.8	7.6	1	0	0	0
0	0	0	0	0	0	0.7	4.6	13.9	23.4	20.8	21.4	24.7	26.1	19.1	15.2	11.5	3	0.3	0	0	0
0	0	0	0	0	0	0.3	3.3	9.6	13.5	16.2	17.5	23.4	19.5	13.9	11.2	4	0.3	0	0	0	0
0	0	0	0	0	0	0.3	2	4.6	5.3	6.6	8.2	11.2	10.2	6.6	2.6	0.3	0	0	0	0	0
0	0	0	0	0	0	0	1	1.6	2	2.6	3	3	2.3	1	0	0	0	0	0	0	0
0	0	0	0	0	0	0	0.7	0.7	0.7	0.7	0.3	0.3	0.3	0	0	0	0	0	0	0	0
0	0	0	0	0	0	0.3	0.7	0.3	0	0	0	0	0	0	0	0	0	0	0	0	0
0	0	0	0	0	0.3	1	1.3	0.7	0	0	0	0	0	0	0	0	0	0	0	0	0
0	0	0	0	0.3	1.3	3	3	1	0.3	0	0	0	0	0	0	0	0	0	0	0	0
0	0	0	0	0.7	2.3	3.3	2.3	1	0.3	0	0	0	0	0	0	0	0	0	0	0	0
0	0	0	0	1	1.6	2	1.3	1	0	0	0	0	0	0	0	0	0	0	0	0	0
0	0	0	0	0.7	1.3	1.3	1	0.3	0	0	0	0	0	0	0	0	0	0	0	0	0
0	0	0	0	0.7	0.7	0.7	1	0.3	0	0	0	0	0	0	0	0	0	0	0	0	0
0	0	0	0.3	0.7	0.7	0.7	0.7	0	0	0	0	0	0	0	0	0	0	0	0	0	0
0	0	0.3	0.7	1	0.7	0.3	0	0	0	0	0	0	0	0	0	0	0	0	0	0	0
0	0	0.3	1	1.3	1	0.7	0.3	0	0	0	0	0	0	0	0	0	0	0	0	0	0
0	0	0.3	1	1.3	1.6	1	0.7	0.3	0.3	0	0	0	0	0	0	0	0	0	0	0	0
0	0	0.7	1.3	1.6	3	3	2.3	2	2	1.3	1	0.3	0	0	0	0	0	0	0	0	0
0	0	0.7	1.6	2	4	4.9	4.9	4.3	5.9	6.6	6.3	3	1.6	0.3	0	0	0	0	0	0	0
0	0	0	0.3	0.7	2.3	5.6	5.3	5.6	7.9	12.2	10.6	6.9	5.3	2	0.3	0	0	0	0	0	0
0	0	0	0	0	0.3	1	1.3	2	3.3	6.6	7.9	6.9	5.3	1.6	0.3	0	0	0	0	0	0
0	0	0	0	0	0	0	0	0.3	1	2.3	2.3	2	1.6	0.7	0	0	0	0	0	0	0
0	0	0	0	0	0	0	0	0	0	0.3	0.3	0.3	0	0	0	0	0	0	0	0	0
0	0	0	0	0	0	0	0	0	0	0	0	0	0	0	0	0	0	0	0	0	0
0	0	0	0	0	0	0	0	0	0	0	0	0	0	0	0	0	0	0	0	0	0
0	0	0	0	0	0	0	0	0	0	0	0	0	0	0	0	0	0	0	0	0	0
0	0	0	0	0	0	0	0	0	0	0	0	0	0	0	0	0	0	0	0	0	0
0	0	0	0	0	0	0	0	0	0	0	0	0	0	0	0	0	0	0	0	0	0
0	0	0	0	0	0	0	0	0	0	0	0	0	0	0	0	0	0	0	0	0	0
0	0	0	0	0	0	0	0	0	0	0	0	0	0	0	0	0	0	0	0	0	0
0	0	0	0	0	0	0	0	0	0	0	0	0	0	0	0	0	0	0	0	0	0
0	0	0	0	0	0	0	0	0	0	0	0	0	0	0	0	0	0	0	0	0	0
0	0	0	0	0	0	0	0	0	0	0	0	0	0	0	0	0	0	0	0	0	0
Frame 20 (40.00 ms)
0	0	0	0	0	0	0	0	0	1.3	5.3	9.6	9.9	10.9	5.3	3.3	1	0	0	0	0	0
0	0	0	0	0	0	0	0.3	2	8.6	23.8	38.3	26.7	20.5	15.8	19.1	11.5	2.6	0.3	0	0	0
0	0	0	0	0	0	0	1.3	7.3	12.9	14.8	21.1	22.1	23.1	21.4	33.7	34	10.9	1	0	0	0
0	0	0	0	0	0	0	2.3	10.6	13.2	11.9	16.8	25.1	32.7	26.1	23.4	22.1	10.2	1.3	0	0	0
0	0	0	0	0	0	0.3	3.6	12.2	16.5	16.2	18.1	23.4	31.3	26.7	20.8	17.8	7.6	1	0	0	0
0	0	0	0	0	0	0.7	4.6	13.9	23.4	20.5	21.1	23.4	25.7	19.1	14.8	11.5	3	0.3	0	0	0
0	0	0	0	0	0	0.3	3.6	9.6	13.5	16.2	17.5	23.4	19.5	13.9	11.5	4.3	0.7	0	0	0	0
0	0	0	0	0	0	0.3	2	4.9	5.6	6.9	8.2	11.2	10.6	6.6	2.6	0.7	0	0	0	0	0
0	0	0	0	0	0	0.3	1	2	2.3	3	3.6	3.3	2.6	1	0	0	0	0	0	0	0
0	0	0	0	0	0	0	0.7	0.7	0.7	0.7	0.7	0.3	0.3	0	0	0	0	0	0	0	0
0	0	0	0	0	0	0.3	0.7	0.3	0	0	0	0	0	0	0	0	0	0	0	0	0
0	0	0	0	0	0.3	1	1.3	0.7	0.3	0	0	0	0	0	0	0	0	0	0	0	0
0	0	0	0	0.3	1.6	3.3	3	1.3	0.3	0	0	0	0	0	0	0	0	0	0	0	0
0	0	0	0	1	2.6	3.6	2.3	1	0.3	0	0	0	0	0	0	0	0	0	0	0	0
0	0	0	0	1	2	2.3	1.6	1	0	0	0	0	0	0	0	0	0	0	0	0	0
0	0	0	0	0.7	1.3	1.3	1	0.7	0	0	0	0	0	0	0	0	0	0	0	0	0
0	0	0	0	0.7	1	1	1	0.7	0	0	0	0	0	0	0	0	0	0	0	0	0
0	0	0	0.3	0.7	1	0.7	0.7	0.3	0	0	0	0	0	0	0	0	0	0	0	0	0
0	0	0.3	0.7	1	1	0.3	0.3	0	0	0	0	0	0	0	0	0	0	0	0	0	0
0	0	0.3	1.3	1.3	1	0.7	0.3	0	0	0	0	0	0	0	0	0	0	0	0	0	0
0	0	0.7	1	1.3	1.6	1	0.7	0.3	0.3	0	0	0	0	0	0	0	0	0	0	0	0
0	0	0.7	1.6	2	3	2.6	2	2	2	1.3	1	0.3	0.3	0	0	0	0	0	0	0	0
0	0	1	2	2.3	4	5.3	4.9	4.3	5.9	6.6	6.3	3	2	0.7	0.3	0	0	0	0	0	0
0	0	0.3	0.7	1	3	5.9	5.6	5.6	8.2	12.9	11.2	7.9	5.9	2.3	0.7	0.3	0	0	0	0	0
0	0	0	0	0	0.7	1.3	1.6	2.3	4.3	7.9	9.2	8.2	6.6	2.3	0.7	0.3	0	0	0	0	0
0	0	0	0	0	0	0	0	0.3	1.3	3.3	3	2.6	2.3	0.7	0.3	0	0	0	0	0	0
0	0	0	0	0	0	0	0	0	0.3	0.3	0.3	0.3	0.3	0	0	0	0	0	0	0	0
0	0	0	0	0	0	0	0	0	0	0	0	0	0	0	0	0	0	0	0	0	0
0	0	0	0	0	0	0	0	0	0	0	0	0	0	0	0	0	0	0	0	0	0
0	0	0	0	0	0	0	0	0	0	0	0	0	0	0	0	0	0	0	0	0	0
0	0	0	0	0	0	0	0	0	0	0	0	0	0	0	0	0	0	0	0	0	0
0	0	0	0	0	0	0	0	0	0	0	0	0	0	0	0	0	0	0	0	0	0
0	0	0	0	0	0	0	0	0	0	0	0	0	0	0	0	0	0	0	0	0	0
0	0	0	0	0	0	0	0	0	0	0	0	0	0	0	0	0	0	0	0	0	0
0	0	0	0	0	0	0	0	0	0	0	0	0	0	0	0	0	0	0	0	0	0
0	0	0	0	0	0	0	0	0	0	0	0	0	0	0	0	0	0	0	0	0	0
0	0	0	0	0	0	0	0	0	0	0	0	0	0	0	0	0	0	0	0	0	0
Frame 21 (42.00 ms)
0	0	0	0	0	0	0	0	0	1	4	8.9	8.2	9.2	4.3	3	1	0	0	0	0	0
0	0	0	0	0	0	0	0	1.6	6.3	18.1	36.6	25.7	19.1	14.5	17.5	10.2	2.3	0	0	0	0
0	0	0	0	0	0	0	1	6.3	11.9	13.5	20.8	21.8	22.1	20.1	31.7	33	9.6	1	0	0	0
0	0	0	0	0	0	0	2.3	10.2	12.9	11.9	16.8	24.4	31.7	25.1	23.1	21.8	9.2	1.3	0	0	0
0	0	0	0	0	0	0.3	3.6	12.2	16.5	15.8	17.8	23.4	31.3	26.7	20.8	17.5	7.3	1	0	0	0
0	0	0	0	0	0	0.7	4.9	14.2	24.4	20.8	20.5	23.1	25.7	19.1	15.2	11.9	3	0.3	0	0	0
0	0	0	0	0	0	0.7	3.6	9.6	13.9	16.5	17.5	23.4	19.8	14.2	11.9	4.3	0.7	0	0	0	0
0	0	0	0	0	0	0.3	2.6	5.3	5.9	7.3	8.6	11.5	10.9	7.3	3	0.7	0	0	0	0	0
0	0	0	0	0	0	0.3	1.3	2.3	2.6	3	3.6	4	3.3	1.3	0.3	0	0	0	0	0	0
0	0	0	0	0	0	0.3	1	1	1	1	0.7	0.7	0.3	0	0	0	0	0	0	0	0
0	0	0	0	0	0	0.3	0.7	0.7	0.3	0	0	0	0	0	0	0	0	0	0	0	0
0	0	0	0	0	0.3	1	1.3	1	0.3	0	0	0	0	0	0	0	0	0	0	0	0
0	0	0	0	0.3	1.6	3.3	3.3	1.3	0.7	0	0	0	0	0	0	0	0	0	0	0	0
0	0	0	0	1	2.6	3.6	2.6	1.3	0.3	0	0	0	0	0	0	0	0	0	0	0	0
0	0	0	0.3	1	2	2.3	1.6	1.3	0.3	0	0	0	0	0	0	0	0	0	0	0	0
0	0	0	0	0.7	1.6	1.6	1.3	0.7	0	0	0	0	0	0	0	0	0	0	0	0	0
0	0	0	0	0.7	1	1	1	0.7	0	0	0	0	0	0	0	0	0	0	0	0	0
0	0	0	0.3	0.7	1	0.7	0.7	0.3	0	0	0	0	0	0	0	0	0	0	0	0	0
0	0	0.3	1	1	1	0.7	0.3	0	0	0	0	0	0	0	0	0	0	0	0	0	0
0	0	0.3	1.3	1.3	1.3	0.7	0.3	0	0	0	0	0	0	0	0	0	0	0	0	0	0
0	0	0.7	1	1.3	1.6	1	0.7	0.3	0.3	0	0	0	0	0	0	0	0	0	0	0	0
0	0.3	1	1.6	2	3.3	2.6	2	1.6	1.6	1.3	1	0.3	0.3	0	0	0	0	0	0	0	0
0	0.3	1.3	2.3	2.6	4.3	5.3	4.9	4.3	5.9	6.6	6.6	3.3	2.3	1	0.3	0	0	0	0	0	0
0	0	0.3	1	1.6	3.3	6.6	5.9	5.9	8.2	13.5	11.9	8.2	6.3	2.6	1	0.7	0	0	0	0	0
0	0	0	0	0.3	1	2	2.3	3	4.6	8.9	10.6	9.6	7.6	2.6	1	0.3	0.3	0	0	0	0
0	0	0	0	0	0	0	0.3	1	2	4	3.6	3	2.6	1	0.3	0	0	0	0	0	0
0	0	0	0	0	0	0	0	0	0.3	0.7	0.3	0.3	0.3	0	0	0	0	0	0	0	0
0	0	0	0	0	0	0	0	0	0	0	0	0	0	0	0	0	0	0	0	0	0
0	0	0	0	0	0	0	0	0	0	0	0	0	0	0	0	0	0	0	0	0	0
0	0	0	0	0	0	0	0	0	0	0	0	0	0	0	0	0	0	0	0	0	0
0	0	0	0	0	0	0	0	0	0	0	0	0	0	0	0	0	0	0	0	0	0
0	0	0	0	0	0	0	0	0	0	0	0	0	0	0	0	0	0	0	0	0	0
0	0	0	0	0	0	0	0	0	0	0	0	0	0	0	0	0	0	0	0	0	0
0	0	0	0	0	0	0	0	0	0	0	0	0	0	0	0	0	0	0	0	0	0
0	0	0	0	0	0	0	0	0	0	0	0	0	0	0	0	0	0	0	0	0	0
0	0	0	0	0	0	0	0	0	0	0	0	0	0	0	0	0	0	0	0	0	0
0	0	0	0	0	0	0	0	0	0	0	0	0	0	0	0	0	0	0	0	0	0
Frame 22 (44.00 ms)
0	0	0	0	0	0	0	0	0	0.7	3	7.6	6.6	6.9	3.3	2.3	0.7	0	0	0	0	0
0	0	0	0	0	0	0	0	1	4.6	14.8	34	23.8	17.5	13.5	15.8	9.2	2	0	0	0	0
0	0	0	0	0	0	0	1	5.6	10.9	12.5	19.5	21.1	21.8	20.1	31.3	32	8.9	0.7	0	0	0
0	0	0	0	0	0	0	2.3	10.2	12.9	11.9	16.2	24.1	31.7	24.7	22.8	21.1	8.6	1	0	0	0
0	0	0	0	0	0	0.3	3.6	12.2	17.2	16.2	17.8	23.4	31	26.7	20.8	17.5	6.9	1	0	0	0
0	0	0	0	0	0	0.7	4.9	14.8	26.1	21.1	20.5	23.1	25.7	19.5	15.2	11.9	3	0.3	0	0	0
0	0	0	0	0	0	0.7	4.3	10.2	14.5	16.5	17.5	23.4	19.8	14.5	12.2	4.6	0.7	0	0	0	0
0	0	0	0	0	0	0.3	3	5.6	5.9	7.3	8.6	11.5	10.9	7.3	3.3	0.7	0	0	0	0	0
0	0	0	0	0	0	0.3	1.6	2.6	2.6	3.3	4	4.3	4	1.6	0.3	0	0	0	0	0	0
0	0	0	0	0	0	0.3	1.3	1	1	1	1	0.7	0.7	0	0	0	0	0	0	0	0
0	0	0	0	0	0	0.3	1	0.7	0.3	0	0	0	0	0	0	0	0	0	0	0	0
0	0	0	0	0	0.3	1.3	1.6	1	0.3	0	0	0	0	0	0	0	0	0	0	0	0
0	0	0	0	0.7	2	4	3.6	1.6	0.7	0	0	0	0	0	0	0	0	0	0	0	0
0	0	0	0	1	3	4	3	1.6	0.7	0	0	0	0	0	0	0	0	0	0	0	0
0	0	0	0.3	1.3	2.3	2.6	2	1.3	0.3	0	0	0	0	0	0	0	0	0	0	0	0
0	0	0	0.3	1	1.6	1.6	1.3	0.7	0.3	0	0	0	0	0	0	0	0	0	0	0	0
0	0	0	0.3	1	1	1	1.3	0.7	0	0	0	0	0	0	0	0	0	0	0	0	0
0	0	0	0.3	1	1	1	0.7	0.3	0	0	0	0	0	0	0	0	0	0	0	0	0
0	0	0.3	1	1.3	1	0.7	0.3	0	0	0	0	0	0	0	0	0	0	0	0	0	0
0	0	0.7	1.3	1.6	1.3	0.7	0.3	0	0	0	0	0	0	0	0	0	0	0	0	0	0
0	0	1	1.3	1.6	2	1	0.7	0.3	0.3	0	0	0	0	0	0	0	0	0	0	0	0
0	0.3	1.3	2	2	3.3	3	2	1.6	1.6	1.3	1	0.3	0.3	0	0	0	0	0	0	0	0
0	0.3	1.6	2.6	2.6	4.3	5.3	4.9	4.3	5.9	6.6	6.3	3.3	2.3	1	0.7	0.3	0	0	0	0	0
0	0	0.7	1.3	2	3.6	6.9	5.9	5.9	8.6	13.9	11.9	8.6	6.6	2.6	1	0.7	0.3	0	0	0	0
0	0	0	0.3	0.7	1.3	2.6	2.6	3.3	4.9	9.6	11.2	10.2	8.6	3.3	1.3	0.7	0.7	0.3	0	0	0
0	0	0	0	0	0.3	0.3	0.7	1.3	2.6	4.3	4.3	4	3.6	1.6	0.7	0.3	0	0	0	0	0
0	0	0	0	0	0	0	0	0.3	0.3	0.7	0.7	0.7	0.3	0.3	0	0	0	0	0	0	0
0	0	0	0	0	0	0	0	0	0	0	0	0	0	0	0	0	0	0	0	0	0
0	0	0	0	0	0	0	0	0	0	0	0	0	0	0	0	0	0	0	0	0	0
0	0	0	0	0	0	0	0	0	0	0	0	0	0	0	0	0	0	0	0	0	0
0	0	0	0	0	0	0	0	0	0	0	0	0	0	0	0	0	0	0	0	0	0
0	0	0	0	0	0	0	0	0	0	0	0	0	0	0	0	0	0	0	0	0	0
0	0	0	0	0	0	0	0	0	0	0	0	0	0	0	0	0	0	0	0	0	0
0	0	0	0	0	0	0	0	0	0	0	0	0	0	0	0	0	0	0	0	0	0
0	0	0	0	0	0	0	0	0	0	0	0	0	0	0	0	0	0	0	0	0	0
0	0	0	0	0	0	0	0	0	0	0	0	0	0	0	0	0	0	0	0	0	0
0	0	0	0	0	0	0	0	0	0	0	0	0	0	0	0	0	0	0	0	0	0
Frame 23 (46.00 ms)
0	0	0	0	0	0	0	0	0	0.3	2.3	6.3	5.3	4.9	2.6	1.6	0.3	0	0	0	0	0
0	0	0	0	0	0	0	0	1	3.3	11.5	29.7	21.8	16.2	12.2	13.2	6.9	1.3	0	0	0	0
0	0	0	0	0	0	0	1	5.3	9.9	11.5	19.1	20.5	21.1	19.5	29	26.1	6.6	0.3	0	0	0
0	0	0	0	0	0	0	2.3	9.6	12.5	11.9	16.8	24.1	31	24.4	22.1	19.5	7.3	1	0	0	0
0	0	0	0	0	0	0.3	4	12.2	17.2	16.2	17.8	23.1	30.4	26.1	20.8	17.5	6.6	1	0	0	0
0	0	0	0	0	0	0.7	5.3	15.2	26.1	21.1	20.5	23.1	25.4	19.1	15.5	12.2	3	0.3	0	0	0
0	0	0	0	0	0	0.7	4.9	10.6	14.5	16.8	17.5	23.4	19.8	14.5	12.5	4.9	0.7	0	0	0	0
0	0	0	0	0	0	0.7	3.3	5.9	6.3	7.3	8.6	11.5	11.2	7.6	3.3	0.7	0	0	0	0	0
0	0	0	0	0	0	0.3	2	3	3	3.6	4.3	4.6	4.3	1.6	0.3	0	0	0	0	0	0
0	0	0	0	0	0	0.3	1.6	1.3	1.3	1.3	1.3	1	0.7	0	0	0	0	0	0	0	0
0	0	0	0	0	0	0.7	1.3	1	0.7	0.3	0	0	0	0	0	0	0	0	0	0	0
0	0	0	0	0	0.7	1.6	2	1	0.3	0	0	0	0	0	0	0	0	0	0	0	0
0	0	0	0	0.7	2.3	4	3.6	1.6	0.7	0	0	0	0	0	0	0	0	0	0	0	0
0	0	0	0	1	3.3	4.3	3.3	1.6	0.7	0	0	0	0	0	0	0	0	0	0	0	0
0	0	0	0.3	1.3	2.6	3	2	1.3	0.3	0	0	0	0	0	0	0	0	0	0	0	0
0	0	0	0.3	1	1.6	2	1.3	1	0.3	0	0	0	0	0	0	0	0	0	0	0	0
0	0	0	0.3	1	1.3	1.3	1.3	0.7	0	0	0	0	0	0	0	0	0	0	0	0	0
0	0	0	0.3	1	1.3	1	1	0.3	0	0	0	0	0	0	0	0	0	0	0	0	0
0	0	0.3	1	1.3	1.3	0.7	0.3	0	0	0	0	0	0	0	0	0	0	0	0	0	0
0	0	0.7	1.3	1.6	1.3	0.7	0.3	0	0	0	0	0	0	0	0	0	0	0	0	0	0
0	0.3	1	1.3	1.6	2	1	0.7	0.3	0	0	0	0	0	0	0	0	0	0	0	0	0
0	0.3	1.3	2	2.3	3.3	3	2	1.6	1.6	1	1	0.3	0.3	0	0	0	0	0	0	0	0
0	0.7	2	3	3	4.6	5.3	4.6	4.3	5.9	6.6	5.9	3	2.3	1	1	0.3	0	0	0	0	0
0	0.3	1	1.6	2.3	4.3	7.3	6.3	5.9	8.6	13.9	12.2	8.6	6.6	3	1.3	1	0.7	0	0	0	0
0	0	0	0.3	1	2.3	3.6	3	3.6	5.6	10.6	12.2	11.2	8.9	3.6	1.6	1	1	0.3	0	0	0
0	0	0	0	0	0.3	0.7	1	1.6	3	4.9	4.9	4.6	4.3	2	0.7	0.3	0.3	0	0	0	0
0	0	0	0	0	0	0	0	0.3	0.7	1.3	1	1.3	1	0.3	0	0	0	0	0	0	0
0	0	0	0	0	0	0	0	0	0	0	0	0.3	0	0	0	0	0	0	0	0	0
0	0	0	0	0	0	0	0	0	0	0	0	0	0	0	0	0	0	0	0	0	0
0	0	0	0	0	0	0	0	0	0	0	0	0	0	0	0	0	0	0	0	0	0
0	0	0	0	0	0	0	0	0	0	0	0	0	0	0	0	0	0	0	0	0	0
0	0	0	0	0	0	0	0	0	0	0	0	0	0	0	0	0	0	0	0	0	0
0	0	0	0	0	0	0	0	0	0	0	0	0	0	0	0	0	0	0	0	0	0
0	0	0	0	0	0	0	0	0	0	0	0	0	0	0	0	0	0	0	0	0	0
0	0	0	0	0	0	0	0	0	0	0	0	0	0	0	0	0	0	0	0	0	0
0	0	0	0	0	0	0	0	0	0	0	0	0	0	0	0	0	0	0	0	0	0
0	0	0	0	0	0	0	0	0	0	0	0	0	0	0	0	0	0	0	0	0	0
Frame 24 (48.00 ms)
0	0	0	0	0	0	0	0	0	0.3	1.3	4.6	4	3.3	2	1.3	0.3	0	0	0	0	0
0	0	0	0	0	0	0	0	0.7	2.3	8.2	22.8	18.5	14.5	10.6	10.9	5.3	1	0	0	0	0
0	0	0	0	0	0	0	0.7	4.3	8.9	10.6	16.8	19.5	20.5	18.1	25.4	20.1	4.9	0.3	0	0	0
0	0	0	0	0	0	0	2	9.2	12.5	11.5	15.8	23.4	30	23.1	20.8	17.5	5.9	0.7	0	0	0
0	0	0	0	0	0	0.3	3.6	12.2	17.2	15.8	17.2	22.4	29.4	25.7	20.5	17.2	5.9	0.7	0	0	0
0	0	0	0	0	0	0.7	5.3	15.2	26.1	21.1	20.5	22.8	24.1	18.8	15.5	12.2	3	0.3	0	0	0
0	0	0	0	0	0	0.7	4.9	10.9	14.8	16.8	17.8	23.4	19.8	14.5	12.9	4.9	0.7	0	0	0	0
0	0	0	0	0	0	0.7	4	6.6	6.6	7.3	8.9	11.9	11.5	7.9	3.6	0.7	0	0	0	0	0
0	0	0	0	0	0	0.3	2.3	3.3	3.3	4	4.6	4.9	4.6	2	0.3	0	0	0	0	0	0
0	0	0	0	0	0	0.7	1.6	1.3	1.3	1.3	1.3	1	0.7	0	0	0	0	0	0	0	0
0	0	0	0	0	0	0.7	1.3	1	0.7	0.3	0.3	0	0	0	0	0	0	0	0	0	0
0	0	0	0	0	0.7	1.6	2	1	0.7	0	0	0	0	0	0	0	0	0	0	0	0
0	0	0	0	0.7	2.3	4.3	3.6	1.6	0.7	0	0	0	0	0	0	0	0	0	0	0	0
0	0	0	0.3	1.3	3.3	4.6	3.3	1.6	0.7	0	0	0	0	0	0	0	0	0	0	0	0
0	0	0	0.3	1.6	3	3.3	2.3	1.3	0.3	0	0	0	0	0	0	0	0	0	0	0	0
0	0	0	0.3	1.3	2	2.3	1.6	1	0.3	0	0	0	0	0	0	0	0	0	0	0	0
0	0	0	0.3	1	1.3	1.3	1.3	0.7	0	0	0	0	0	0	0	0	0	0	0	0	0
0	0	0	0.3	1	1.3	1	1	0.3	0	0	0	0	0	0	0	0	0	0	0	0	0
0	0	0.3	1.3	1.3	1.3	0.7	0.3	0	0	0	0	0	0	0	0	0	0	0	0	0	0
0	0	0.7	1.6	1.6	1.6	0.7	0.3	0	0	0	0	0	0	0	0	0	0	0	0	0	0
0	0.3	1.3	1.6	1.6	2	1.3	0.7	0.3	0	0	0	0	0	0	0	0	0	0	0	0	0
0	0.7	1.6	2.3	2.3	3.3	3	2	1.6	1.6	1	0.7	0.3	0.3	0	0	0	0	0	0	0	0
0	1	2.6	3.3	3	4.6	5.3	4.9	4.3	5.6	6.3	5.6	3	2	1	1	0.7	0	0	0	0	0
0	0.3	1.3	1.6	2.3	4.6	7.6	6.3	6.3	8.9	13.9	11.9	8.6	6.6	3	1.6	1.3	0.7	0	0	0	0
0	0	0.3	0.3	1.3	3	4	3.6	4	5.9	11.2	12.5	11.5	9.2	4	1.6	1.3	1	0.3	0	0	0
0	0	0	0	0.3	0.7	1	1.3	1.6	3.3	5.6	5.3	4.9	4.6	2.3	1	0.7	0.3	0	0	0	0
0	0	0	0	0	0	0	0.3	0.7	1.3	2	1.6	1.6	1.3	1	0.3	0	0	0	0	0	0
0	0	0	0	0	0	0	0	0	0.3	0.3	0.3	0.3	0.3	0	0	0	0	0	0	0	0
0	0	0	0	0	0	0	0	0	0	0	0	0	0	0	0	0	0	0	0	0	0
0	0	0	0	0	0	0	0	0	0	0	0	0	0	0	0	0	0	0	0	0	0
0	0	0	0	0	0	0	0	0	0	0	0	0	0	0	0	0	0	0	0	0	0
0	0	0	0	0	0	0	0	0	0	0	0	0	0	0	0	0	0	0	0	0	0
0	0	0	0	0	0	0	0	0	0	0	0	0	0	0	0	0	0	0	0	0	0
0	0	0	0	0	0	0	0	0	0	0	0	0	0	0	0	0	0	0	0	0	0
0	0	0	0	0	0	0	0	0	0	0	0	0	0	0	0	0	0	0	0	0	0
0	0	0	0	0	0	0	0	0	0	0	0	0	0	0	0	0	0	0	0	0	0
0	0	0	0	0	0	0	0	0	0	0	0	0	0	0	0	0	0	0	0	0	0
Frame 25 (50.00 ms)
0	0	0	0	0	0	0	0	0	0	1	3.3	2.6	2.3	1.3	1	0	0	0	0	0	0
0	0	0	0	0	0	0	0	0.3	1.6	5.6	16.2	14.8	12.2	8.2	8.2	3.6	0.7	0	0	0	0
0	0	0	0	0	0	0	0.7	3.3	7.6	9.2	14.8	18.1	18.8	16.5	22.1	15.8	3.3	0.3	0	0	0
0	0	0	0	0	0	0	2	8.6	11.9	11.2	15.2	22.4	28.4	22.1	19.1	15.5	4.9	0.3	0	0	0
0	0	0	0	0	0	0.3	3.6	11.9	16.5	15.5	16.5	21.4	28	24.1	18.8	16.2	5.6	0.7	0	0	0
0	0	0	0	0	0	0.7	5.6	14.8	24.4	20.1	20.1	22.4	23.8	18.5	15.2	11.9	3	0.3	0	0	0
0	0	0	0	0	0	1	5.3	11.2	14.5	16.8	17.8	23.4	19.5	14.5	12.9	5.3	0.7	0	0	0	0
0	0	0	0	0	0	0.7	4.3	6.6	6.6	7.6	8.9	11.9	11.5	7.9	3.6	1	0	0	0	0	0
0	0	0	0	0	0	0.7	2.6	3.6	3.3	4	4.6	4.9	4.6	2	0.3	0	0	0	0	0	0
0	0	0	0	0	0	0.7	2	1.6	1.6	1.3	1.3	1.3	0.7	0	0	0	0	0	0	0	0
0	0	0	0	0	0	1	1.6	1.3	0.7	0.3	0.3	0	0	0	0	0	0	0	0	0	0
0	0	0	0	0	0.7	2	2.3	1.3	0.7	0	0	0	0	0	0	0	0	0	0	0	0
0	0	0	0	0.7	2.6	4.6	4	1.6	0.7	0	0	0	0	0	0	0	0	0	0	0	0
0	0	0	0.3	1.3	3.6	4.9	3.6	1.6	0.7	0	0	0	0	0	0	0	0	0	0	0	0
0	0	0	0.3	2	3	3.6	2.3	1.3	0.3	0	0	0	0	0	0	0	0	0	0	0	0
0	0	0	0.3	1.6	2	2.3	1.6	1	0.3	0	0	0	0	0	0	0	0	0	0	0	0
0	0	0	0.3	1.3	1.6	1.6	1.6	1	0.3	0	0	0	0	0	0	0	0	0	0	0	0
0	0	0	0.7	1.3	1.6	1.3	1	0.3	0	0	0	0	0	0	0	0	0	0	0	0	0
0	0	0.3	1.3	1.6	1.3	1	0.3	0	0	0	0	0	0	0	0	0	0	0	0	0	0
0	0	0.7	1.6	2	1.6	1	0.3	0	0	0	0	0	0	0	0	0	0	0	0	0	0
0	0.3	1.3	1.6	1.6	2.3	1.3	0.7	0.3	0	0	0	0	0	0	0	0	0	0	0	0	0
0	1	2	2.3	2.3	3.3	3	2	1.6	1.6	1	0.7	0.3	0.3	0	0	0	0	0	0	0	0
0.3	1.3	3	3.6	3.3	4.6	5.6	4.6	4	5.3	5.9	4.9	2.6	2	1	0.7	0.3	0	0	0	0	0
0	0.3	1.6	2.3	2.6	4.9	7.9	6.6	6.3	8.9	13.9	11.9	8.6	6.3	3	1.6	1.3	0.7	0	0	0	0
0	0	0.3	0.7	1.6	3.6	4.6	3.6	4	6.3	11.5	12.9	11.9	9.6	4	2	1.6	1.3	0.7	0	0	0
0	0	0	0	0.7	1	1.6	1.6	2.3	4	6.6	5.9	5.6	5.3	2.3	1.3	1	0.7	0.3	0	0	0
0	0	0	0	0	0	0.3	0.7	1.3	2	3	2.3	2.3	2	1.3	0.7	0.3	0	0	0	0	0
0	0	0	0	0	0	0	0	0.3	0.3	1	1	0.7	0.3	0.3	0	0	0	0	0	0	0
0	0	0	0	0	0	0	0	0	0	0	0	0	0	0	0	0	0	0	0	0	0
0	0	0	0	0	0	0	0	0	0	0	0	0	0	0	0	0	0	0	0	0	0
0	0	0	0	0	0	0	0	0	0	0	0	0	0	0	0	0	0	0	0	0	0
0	0	0	0	0	0	0	0	0	0	0	0	0	0	0	0	0	0	0	0	0	0
0	0	0	0	0	0	0	0	0	0	0	0	0	0	0	0	0	0	0	0	0	0
0	0	0	0	0	0	0	0	0	0	0	0	0	0	0	0	0	0	0	0	0	0
0	0	0	0	0	0	0	0	0	0	0	0	0	0	0	0	0	0	0	0	0	0
0	0	0	0	0	0	0	0	0	0	0	0	0	0	0	0	0	0	0	0	0	0
0	0	0	0	0	0	0	0	0	0	0	0	0	0	0	0	0	0	0	0	0	0
Frame 26 (52.00 ms)
0	0	0	0	0	0	0	0	0	0	0.7	2	2	1.3	0.7	0.7	0	0	0	0	0	0
0	0	0	0	0	0	0	0	0.3	1.3	3.6	10.9	11.2	9.2	6.3	5.9	2.6	0.3	0	0	0	0
0	0	0	0	0	0	0	0.3	2.6	6.6	8.2	12.9	16.5	17.5	15.2	19.1	11.5	2.3	0	0	0	0
0	0	0	0	0	0	0	1.6	7.6	10.9	10.9	14.2	21.1	27.1	20.8	17.8	13.5	3.6	0.3	0	0	0
0	0	0	0	0	0	0.3	3.3	11.2	16.2	14.8	15.5	20.1	26.1	23.1	18.1	15.5	4.6	0.3	0	0	0
0	0	0	0	0	0	0.7	5.3	14.8	24.4	19.8	19.1	21.1	22.4	18.1	14.8	11.9	2.6	0	0	0	0
0	0	0	0	0	0	1	5.3	11.5	14.8	16.5	17.5	23.1	19.1	14.5	12.9	5.3	0.7	0	0	0	0
0	0	0	0	0	0	0.7	4.3	6.9	6.6	7.6	8.9	11.9	11.5	7.9	3.6	1	0	0	0	0	0
0	0	0	0	0	0	0.7	3	3.6	3.6	4	4.9	5.3	4.9	2	0.3	0	0	0	0	0	0
0	0	0	0	0	0	0.7	2.3	1.6	1.6	1.6	1.6	1.3	0.7	0.3	0	0	0	0	0	0	0
0	0	0	0	0	0	1	1.6	1.3	0.7	0.7	0.3	0	0	0	0	0	0	0	0	0	0
0	0	0	0	0	1	2	2.3	1.3	0.7	0	0	0	0	0	0	0	0	0	0	0	0
0	0	0	0	0.7	3	4.9	4.3	2	0.7	0	0	0	0	0	0	0	0	0	0	0	0
0	0	0	0.3	1.6	4	4.9	4	2	0.7	0	0	0	0	0	0	0	0	0	0	0	0
0	0	0	0.3	2	3.6	3.6	2.3	1.6	0.3	0	0	0	0	0	0	0	0	0	0	0	0
0	0	0	0.3	1.6	2.3	2.6	2	1	0.3	0	0	0	0	0	0	0	0	0	0	0	0
0	0	0	0.7	1.3	1.6	1.6	1.6	1	0.3	0	0	0	0	0	0	0	0	0	0	0	0
0	0	0	0.7	1.3	1.6	1.3	1	0.3	0	0	0	0	0	0	0	0	0	0	0	0	0
0	0	0.3	1.3	1.6	1.6	1	0.7	0	0	0	0	0	0	0	0	0	0	0	0	0	0
0	0.3	1	2	2.3	1.6	1	0.3	0	0	0	0	0	0	0	0	0	0	0	0	0	0
0	0.7	1.3	1.6	1.6	2.3	1.3	0.7	0.3	0	0	0	0	0	0	0	0	0	0	0	0	0
0	1	2	2.3	2.3	3.6	3	2.3	1.6	1.3	0.7	0.7	0.3	0.3	0	0	0	0	0	0	0	0
0.3	1.6	3.3	3.6	3.3	4.6	5.6	4.9	4	4.9	5.6	4.6	2.3	1.6	1	0.7	0.3	0	0	0	0	0
0	0.7	2.3	2.6	3	4.9	8.2	6.6	6.3	8.6	13.9	11.5	8.2	6.3	3	1.6	1.3	0.7	0	0	0	0
0	0	0.7	1	2	4	4.9	4	4.3	6.6	11.9	13.2	12.2	9.6	4.3	2	1.6	1.3	0.7	0	0	0
0	0	0	0.3	0.7	1.3	2	2	2.3	4.6	7.3	6.6	6.3	5.6	2.6	1.3	1	0.7	0.3	0	0	0
0	0	0	0	0	0.3	0.7	1	1.3	2.3	4	3.3	3	2.3	1.6	1	0.3	0	0	0	0	0
0	0	0	0	0	0	0	0	0.3	0.7	1.3	1.3	1.3	1	0.7	0.3	0	0	0	0	0	0
0	0	0	0	0	0	0	0	0	0	0.3	0.3	0.3	0	0	0	0	0	0	0	0	0
0	0	0	0	0	0	0	0	0	0	0	0	0	0	0	0	0	0	0	0	0	0
0	0	0	0	0	0	0	0	0	0	0	0	0	0	0	0	0	0	0	0	0	0
0	0	0	0	0	0	0	0	0	0	0	0	0	0	0	0	0	0	0	0	0	0
0	0	0	0	0	0	0	0	0	0	0	0	0	0	0	0	0	0	0	0	0	0
0	0	0	0	0	0	0	0	0	0	0	0	0	0	0	0	0	0	0	0	0	0
0	0	0	0	0	0	0	0	0	0	0	0	0	0	0	0	0	0	0	0	0	0
0	0	0	0	0	0	0	0	0	0	0	0	0	0	0	0	0	0	0	0	0	0
0	0	0	0	0	0	0	0	0	0	0	0	0	0	0	0	0	0	0	0	0	0
Frame 27 (54.00 ms)
0	0	0	0	0	0	0	0	0	0	0.3	1	1.3	1	0.3	0.3	0	0	0	0	0	0
0	0	0	0	0	0	0	0	0.3	1	2.3	6.6	7.6	6.6	4.3	4	1.6	0.3	0	0	0	0
0	0	0	0	0	0	0	0.3	2.3	5.6	7.3	10.9	15.2	16.2	13.5	15.8	8.2	1.3	0	0	0	0
0	0	0	0	0	0	0	1.6	6.9	10.2	10.2	13.5	20.1	25.4	19.5	16.2	11.9	3	0.3	0	0	0
0	0	0	0	0	0	0.3	3.3	10.6	15.5	14.5	14.8	18.8	24.7	21.8	16.8	14.8	4	0.3	0	0	0
0	0	0	0	0	0	0.7	5.3	14.2	23.1	18.8	18.1	20.1	21.4	17.5	14.5	11.5	2.3	0	0	0	0
0	0	0	0	0	0	1	5.3	11.2	14.5	16.5	17.2	22.8	19.1	14.5	12.9	5.3	0.7	0	0	0	0
0	0	0	0	0	0	0.7	4.3	6.9	6.6	7.6	8.9	11.9	11.5	7.9	3.6	1	0	0	0	0	0
0	0	0	0	0	0	0.7	3.3	4	3.6	4.3	4.9	5.3	4.9	2	0.3	0	0	0	0	0	0
0	0	0	0	0	0	0.7	2.6	2	1.6	1.6	1.6	1.3	1	0.3	0	0	0	0	0	0	0
0	0	0	0	0	0.3	1	2	1.3	1	0.7	0.3	0	0	0	0	0	0	0	0	0	0
0	0	0	0	0.3	1	2.3	2.6	1.3	0.7	0	0	0	0	0	0	0	0	0	0	0	0
0	0	0	0	1	3.6	5.6	4.3	2	0.7	0	0	0	0	0	0	0	0	0	0	0	0
0	0	0	0.3	1.6	4.3	5.6	4.3	2	0.7	0	0	0	0	0	0	0	0	0	0	0	0
0	0	0	0.3	2.3	3.6	4	2.6	1.6	0.7	0	0	0	0	0	0	0	0	0	0	0	0
0	0	0	0.7	2	2.6	2.6	2	1.3	0.3	0	0	0	0	0	0	0	0	0	0	0	0
0	0	0	0.7	1.6	2	1.6	1.6	1	0.3	0	0	0	0	0	0	0	0	0	0	0	0
0	0	0	0.7	1.3	2	1.6	1.3	0.3	0	0	0	0	0	0	0	0	0	0	0	0	0
0	0	0.3	1.6	2	1.6	1	0.7	0	0	0	0	0	0	0	0	0	0	0	0	0	0
0	0.3	1	2.3	2.6	2	1	0.3	0	0	0	0	0	0	0	0	0	0	0	0	0	0
0	0.7	1.6	2	2	2.3	1.3	0.7	0.3	0	0	0	0	0	0	0	0	0	0	0	0	0
0.3	1.3	2.3	2.6	2.3	3.6	3.3	2.3	1.6	1.3	0.7	0.7	0.3	0.3	0	0	0	0	0	0	0	0
0.3	2	3.6	4	3.6	4.9	5.9	4.9	4	4.9	5.6	4.6	2.3	1.6	1	0.7	0.3	0	0	0	0	0
0	1	2.6	2.6	3.3	5.6	8.2	6.6	6.3	8.6	13.5	11.2	7.9	6.3	3	1.6	1.3	0.7	0.3	0	0	0
0	0.3	1	1.3	2.3	4.3	5.3	4.3	4.6	6.9	12.2	13.5	12.9	9.9	4.3	2	2	1.6	0.7	0	0	0
0	0	0	0.3	1	2	2.3	2.3	3	5.3	7.9	6.9	7.3	6.3	3.3	1.6	1.3	1.3	0.3	0	0	0
0	0	0	0	0.3	0.3	1	1.3	2	3	4.6	4	4	3	2.3	1.3	0.7	0.3	0.3	0	0	0
0	0	0	0	0	0	0	0.3	0.7	1.3	2	2	1.6	1.3	0.7	0.7	0.3	0.3	0	0	0	0
0	0	0	0	0	0	0	0	0	0	0.3	0.3	0.3	0.3	0	0	0	0	0	0	0	0
0	0	0	0	0	0	0	0	0	0	0	0	0	0	0	0	0	0	0	0	0	0
0	0	0	0	0	0	0	0	0	0	0	0	0	0	0	0	0	0	0	0	0	0
0	0	0	0	0	0	0	0	0	0	0	0	0	0	0	0	0	0	0	0	0	0
0	0	0	0	0	0	0	0	0	0	0	0	0	0	0	0	0	0	0	0	0	0
0	0	0	0	0	0	0	0	0	0	0	0	0	0	0	0	0	0	0	0	0	0
0	0	0	0	0	0	0	0	0	0	0	0	0	0	0	0	0	0	0	0	0	0
0	0	0	0	0	0	0	0	0	0	0	0	0	0	0	0	0	0	0	0	0	0
0	0	0	0	0	0	0	0	0	0	0	0	0	0	0	0	0	0	0	0	0	0
Frame 28 (56.00 ms)
0	0	0	0	0	0	0	0	0	0	0	0.7	0.7	0.7	0.3	0	0	0	0	0	0	0
0	0	0	0	0	0	0	0	0.3	0.7	1.6	4.3	5.3	4.6	3	2.6	1	0	0	0	0	0
0	0	0	0	0	0	0	0.3	2	4.9	6.6	9.9	13.9	14.8	12.2	12.5	5.6	0.7	0	0	0	0
0	0	0	0	0	0	0	1.3	6.3	9.6	9.6	12.9	18.8	24.1	18.5	14.8	10.9	2.3	0	0	0	0
0	0	0	0	0	0	0.3	3	10.2	14.8	13.9	13.9	17.8	23.4	20.5	16.2	14.2	3.3	0.3	0	0	0
0	0	0	0	0	0	0.7	5.3	13.5	22.1	18.1	17.2	19.1	20.5	16.8	14.2	11.2	2.3	0	0	0	0
0	0	0	0	0	0	1	5.3	10.9	14.2	16.2	16.8	21.1	18.5	14.2	12.5	4.9	0.7	0	0	0	0
0	0	0	0	0	0	0.7	4.6	7.3	6.9	7.6	8.9	11.5	11.5	7.9	3.6	0.7	0	0	0	0	0
0	0	0	0	0	0	0.7	3.3	4.3	4	4.3	4.9	5.3	5.3	2.3	0.3	0	0	0	0	0	0
0	0	0	0	0	0	0.7	2.6	2	2	1.6	1.6	1.3	1	0.3	0	0	0	0	0	0	0
0	0	0	0	0	0.3	1	2	1.3	1	0.7	0.3	0	0	0	0	0	0	0	0	0	0
0	0	0	0	0.3	1.3	2.6	2.6	1.6	0.7	0	0	0	0	0	0	0	0	0	0	0	0
0	0	0	0	1	4	5.9	4.6	2	1	0	0	0	0	0	0	0	0	0	0	0	0
0	0	0	0.3	2	4.6	5.9	4.3	2	0.7	0	0	0	0	0	0	0	0	0	0	0	0
0	0	0	0.3	2.6	4	4.3	3	1.6	0.7	0	0	0	0	0	0	0	0	0	0	0	0
0	0	0	0.7	2	3	3	2.3	1.3	0.3	0	0	0	0	0	0	0	0	0	0	0	0
0	0	0	0.7	1.6	2	2	2	1	0.3	0	0	0	0	0	0	0	0	0	0	0	0
0	0	0.3	1	1.6	2	1.6	1.3	0.3	0	0	0	0	0	0	0	0	0	0	0	0	0
0	0	0.7	2	2.3	2	1.3	0.7	0	0	0	0	0	0	0	0	0	0	0	0	0	0
0	0.3	1.3	2.6	2.6	2	1	0.3	0	0	0	0	0	0	0	0	0	0	0	0	0	0
0	0.7	2	2	2	2.6	1.6	1	0.3	0	0	0	0	0	0	0	0	0	0	0	0	0
0.3	1.6	2.6	2.6	2.6	4	3.3	2.3	1.6	1.3	0.7	0.7	0.3	0.3	0	0	0	0	0	0	0	0
0.7	2.3	4	4.3	4	5.3	5.9	4.9	4	4.9	5.3	4.3	2.3	1.6	1	0.7	0.3	0	0	0	0	0
0.3	1.3	3	3	3.6	5.6	8.6	6.9	6.6	8.6	13.2	11.2	7.9	5.9	3	1.6	1.3	0.7	0.3	0	0	0
0	0.3	1	1.3	2.6	4.6	5.6	4.6	4.6	6.9	12.5	14.2	13.2	10.2	4.6	2.3	2.3	2	0.7	0	0	0
0	0	0	0.3	1.3	2	2.6	2.6	3	5.6	8.2	7.6	7.6	6.6	3.3	2	1.6	1.3	0.7	0	0	0
0	0	0	0	0.3	0.7	1	1.6	2.3	4	5.6	4.6	4.3	3.6	3	1.6	1	0.7	0.3	0	0	0
0	0	0	0	0	0	0.3	0.3	1	1.6	2.3	2.3	2	1.6	1	1	0.7	0.3	0	0	0	0
0	0	0	0	0	0	0	0	0	0.3	0.3	0.3	0.3	0.3	0.3	0	0	0	0	0	0	0
0	0	0	0	0	0	0	0	0	0	0	0	0	0	0	0	0	0	0	0	0	0
0	0	0	0	0	0	0	0	0	0	0	0	0	0	0	0	0	0	0	0	0	0
0	0	0	0	0	0	0	0	0	0	0	0	0	0	0	0	0.3	0	0	0	0	0
0	0	0	0	0	0	0	0	0	0	0	0	0	0	0	0.3	0.3	0	0	0	0	0
0	0	0	0	0	0	0	0	0	0	0	0	0	0	0	0	0	0	0	0	0	0
0	0	0	0	0	0	0	0	0	0	0	0	0	0	0	0	0	0	0	0	0	0
0	0	0	0	0	0	0	0	0	0	0	0	0	0	0	0	0	0	0	0	0	0
0	0	0	0	0	0	0	0	0	0	0	0	0	0	0	0	0	0	0	0	0	0
Frame 29 (58.00 ms)
0	0	0	0	0	0	0	0	0	0	0	0.3	0.3	0.3	0	0	0	0	0	0	0	0
0	0	0	0	0	0	0	0	0.3	0.7	1.3	3	4	3.6	2.3	1.6	0.7	0	0	0	0	0
0	0	0	0	0	0	0	0.3	1.6	4.3	5.9	8.6	12.5	13.9	10.9	9.6	4	0.7	0	0	0	0
0	0	0	0	0	0	0	1	5.9	8.9	8.9	11.9	17.8	22.8	17.2	13.2	9.2	2	0	0	0	0
0	0	0	0	0	0	0.3	3	9.9	14.2	13.2	13.2	16.8	22.4	19.5	15.2	12.9	2.6	0	0	0	0
0	0	0	0	0	0	0.7	4.9	13.2	21.1	17.5	16.5	18.1	19.5	16.5	13.9	10.6	2	0	0	0	0
0	0	0	0	0	0	1	5.3	10.9	13.9	16.2	16.5	21.1	18.1	14.2	12.5	4.9	0.7	0	0	0	0
0	0	0	0	0	0	0.7	4.6	7.3	7.3	7.9	8.9	11.5	11.5	7.9	3.6	0.7	0	0	0	0	0
0	0	0	0	0	0	0.7	3.3	4.3	4	4.3	4.9	5.3	5.3	2.3	0.3	0	0	0	0	0	0
0	0	0	0	0	0	1	3	2	2	2	2	1.6	1	0.3	0	0	0	0	0	0	0
0	0	0	0	0	0.3	1	2	1.6	1	1	0.3	0.3	0	0	0	0	0	0	0	0	0
0	0	0	0	0.3	1.3	2.6	2.6	1.6	0.7	0.3	0	0	0	0	0	0	0	0	0	0	0
0	0	0	0	1.3	4.3	5.9	4.6	2	1	0	0	0	0	0	0	0	0	0	0	0	0
0	0	0	0.3	2	4.9	5.9	4.6	2	0.7	0	0	0	0	0	0	0	0	0	0	0	0
0	0	0	0.7	3	4.3	4.6	3.3	2	0.7	0	0	0	0	0	0	0	0	0	0	0	0
0	0	0	0.7	2.3	3.3	3.3	2.6	1.6	0.3	0	0	0	0	0	0	0	0	0	0	0	0
0	0	0	1	2	2.3	2.3	2	1	0.3	0	0	0	0	0	0	0	0	0	0	0	0
0	0	0.3	1	1.6	2.3	2	1.3	0.7	0	0	0	0	0	0	0	0	0	0	0	0	0
0	0	0.7	2.3	2.3	2	1.3	0.7	0	0	0	0	0	0	0	0	0	0	0	0	0	0
0	0.3	1.3	2.6	3	2.3	1.3	0.7	0	0	0	0	0	0	0	0	0	0	0	0	0	0
0	1	2	2	2.3	2.6	2	1	0.3	0	0	0	0	0	0	0	0	0	0	0	0	0
0.3	1.6	2.6	2.6	2.6	4	3.6	2.3	1.6	1.3	0.7	0.7	0.3	0.3	0	0	0	0	0	0	0	0
0.7	2.6	4	4.3	4	5.3	5.9	4.9	4	4.9	5.3	4.3	2.3	1.6	1	0.7	0.3	0	0	0	0	0
0.3	1.6	3.3	3.3	4	5.9	8.9	6.9	6.6	8.9	13.2	11.2	8.2	5.9	3	1.6	1.6	1	0.3	0	0	0
0	0.7	1.3	1.6	3	5.3	6.3	4.9	4.9	7.6	12.9	14.5	13.5	10.6	4.6	2.6	2.3	2.3	0.7	0	0	0
0	0	0.3	0.7	1.6	2.6	3.3	3	3.3	6.3	8.9	8.2	8.2	6.9	3.6	2.3	1.6	1.6	0.7	0	0	0
0	0	0	0	0.3	0.7	1.3	2	2.6	4.3	5.9	4.9	4.9	4.3	3.3	2	1.3	1	0.3	0	0	0
0	0	0	0	0	0	0.3	0.7	1.3	2	2.6	2.6	2.6	2.3	1.6	1	0.7	0.7	0	0	0	0
0	0	0	0	0	0	0	0	0.3	0.3	0.7	0.7	0.7	0.7	0.3	0.3	0	0	0	0	0	0
0	0	0	0	0	0	0	0	0	0	0	0	0	0	0	0	0	0	0	0	0	0
0	0	0	0	0	0	0	0	0	0	0	0	0	0	0	0	0	0	0	0	0	0
0	0	0	0	0	0	0	0	0	0	0	0	0	0	0	0	0.3	0	0	0	0	0
0	0	0	0	0	0	0	0	0	0	0	0	0	0	0	0.3	0.3	0	0	0	0	0
0	0	0	0	0	0	0	0	0	0	0	0	0	0	0	0	0	0	0	0	0	0
0	0	0	0	0	0	0	0	0	0	0	0	0	0	0	0	0	0	0	0	0	0
0	0	0	0	0	0	0	0	0	0	0	0	0	0	0	0	0	0	0	0	0	0
0	0	0	0	0	0	0	0	0	0	0	0	0	0	0	0	0	0	0	0	0	0
Frame 30 (60.00 ms)
0	0	0	0	0	0	0	0	0	0	0	0.3	0.3	0.3	0	0	0	0	0	0	0	0
0	0	0	0	0	0	0	0	0	0.7	1	2.3	3.3	2.6	2	1.3	0.3	0	0	0	0	0
0	0	0	0	0	0	0	0.3	1.3	4	5.3	7.9	11.5	12.5	9.6	7.6	3	0.3	0	0	0	0
0	0	0	0	0	0	0	1	5.6	8.6	8.6	11.2	16.8	21.4	15.8	11.5	7.9	1.6	0	0	0	0
0	0	0	0	0	0	0.3	3	9.6	13.5	12.5	12.2	15.8	21.1	18.5	13.9	11.9	2.3	0	0	0	0
0	0	0	0	0	0	0.7	4.9	12.9	19.8	16.5	15.5	17.2	18.8	15.8	13.2	9.9	2	0	0	0	0
0	0	0	0	0	0	1	5.3	10.9	13.5	15.8	15.8	19.8	17.8	13.9	12.2	4.6	0.7	0	0	0	0
0	0	0	0	0	0	1	4.6	7.6	7.3	7.6	8.6	11.2	11.5	7.9	3.6	0.7	0	0	0	0	0
0	0	0	0	0	0	1	3.6	4.3	4	4.3	4.9	5.3	5.3	2.3	0.3	0	0	0	0	0	0
0	0	0	0	0	0	1	3	2	2	2	2	1.6	1	0.3	0	0	0	0	0	0	0
0	0	0	0	0	0.3	1	2	1.6	1	1	0.3	0.3	0	0	0	0	0	0	0	0	0
0	0	0	0	0.3	1.3	3	3	1.6	0.7	0.3	0	0	0	0	0	0	0	0	0	0	0
0	0	0	0	1.3	4.6	6.6	5.3	2.3	1	0	0	0	0	0	0	0	0	0	0	0	0
0	0	0	0.3	2.3	5.3	6.3	4.9	2.3	0.7	0	0	0	0	0	0	0	0	0	0	0	0
0	0	0	0.7	3	4.6	4.9	3.3	2	0.7	0	0	0	0	0	0	0	0	0	0	0	0
0	0	0	0.7	2.3	3.3	3.6	2.6	1.6	0.3	0	0	0	0	0	0	0	0	0	0	0	0
0	0	0	1	2	2.6	2.3	2.3	1	0.3	0	0	0	0	0	0	0	0	0	0	0	0
0	0	0.3	1.3	2	2.3	2	1.3	0.7	0	0	0	0	0	0	0	0	0	0	0	0	0
0	0	0.7	2.3	2.6	2	1.3	0.7	0	0	0	0	0	0	0	0	0	0	0	0	0	0
0	0.3	1.6	3	3.3	2.3	1.3	0.7	0	0	0	0	0	0	0	0	0	0	0	0	0	0
0	1	2	2.3	2.3	3	2	1	0.7	0	0	0	0	0	0	0	0	0	0	0	0	0
0.3	1.6	2.6	3	3	4.3	3.6	2.3	1.6	1.3	0.7	0.7	0.3	0.3	0	0	0	0	0	0	0	0
0.7	3	4.6	4.9	4.3	5.6	5.9	4.9	4	4.9	5.3	4.3	2.3	1.6	1	0.7	0.3	0	0	0	0	0
0.3	2	3.6	3.6	4.3	6.3	9.2	7.3	6.6	8.9	13.5	11.2	7.9	6.3	3.3	2	1.6	1	0.3	0	0	0
0	0.7	1.6	1.6	3.3	5.6	6.3	4.9	5.3	7.6	13.2	14.8	14.2	10.9	4.9	2.6	2.6	2.3	1	0	0	0
0	0	0.3	0.7	2	3	3.3	3.3	3.6	6.9	9.6	8.6	8.9	7.6	4	2.6	2	2	0.7	0	0	0
0	0	0	0	0.3	1	1.6	2.3	3.3	4.9	6.9	5.6	5.6	4.6	3.6	2.3	1.6	1	0.3	0	0	0
0	0	0	0	0	0	0.3	1	1.3	2.3	3	3	3	2.6	1.6	1.3	0.7	0.7	0	0	0	0
0	0	0	0	0	0	0	0	0.3	0.7	1	1	1	1	0.3	0.3	0	0	0	0	0	0
0	0	0	0	0	0	0	0	0	0	0	0	0	0	0	0	0	0	0	0	0	0
0	0	0	0	0	0	0	0	0	0	0	0	0	0	0	0	0	0	0	0	0	0
0	0	0	0	0	0	0	0	0	0	0	0	0	0	0	0	0.3	0	0	0	0	0
0	0	0	0	0	0	0	0	0	0	0	0	0	0	0	0	0	0	0	0	0	0
0	0	0	0	0	0	0	0	0	0	0	0	0	0	0	0	0	0	0	0	0	0
0	0	0	0	0	0	0	0	0	0	0	0	0	0	0	0	0	0	0	0	0	0
0	0	0	0	0	0	0	0	0	0	0	0	0	0	0	0	0	0	0	0	0	0
0	0	0	0	0	0	0	0	0	0	0	0	0	0	0	0	0	0	0	0	0	0
Frame 31 (62.00 ms)
0	0	0	0	0	0	0	0	0	0	0	0.3	0.3	0	0	0	0	0	0	0	0	0
0	0	0	0	0	0	0	0	0	0.7	1	2.6	3	2.3	1.3	1	0.3	0	0	0	0	0
0	0	0	0	0	0	0	0.3	1.3	3.6	4.9	7.3	10.6	11.2	8.2	5.6	2	0.3	0	0	0	0
0	0	0	0	0	0	0	1	4.9	7.9	8.2	10.6	15.5	20.1	14.8	10.6	6.6	1	0	0	0	0
0	0	0	0	0	0	0.3	2.6	8.9	12.9	11.9	11.5	14.8	19.8	17.5	12.9	10.6	2	0	0	0	0
0	0	0	0	0	0	0.7	4.9	12.2	18.8	15.5	14.5	16.2	17.8	15.5	12.5	9.2	1.6	0	0	0	0
0	0	0	0	0	0	1	5.3	10.6	13.2	15.2	15.2	19.1	17.5	13.9	11.5	4.3	0.3	0	0	0	0
0	0	0	0	0	0	1	4.6	7.6	7.3	7.6	8.6	11.2	11.2	7.9	3.6	0.7	0	0	0	0	0
0	0	0	0	0	0	1	3.6	4.3	4	4.3	4.9	5.6	5.3	2.3	0.3	0	0	0	0	0	0
0	0	0	0	0	0	1	3.3	2.3	2	2	2	1.6	1	0.3	0	0	0	0	0	0	0
0	0	0	0	0	0.3	1.3	2.3	1.6	1	1	0.3	0.3	0	0	0	0	0	0	0	0	0
0	0	0	0	0.3	1.6	3	3	1.6	1	0.3	0	0	0	0	0	0	0	0	0	0	0
0	0	0	0	1.3	4.9	6.9	5.3	2.3	1	0.3	0	0	0	0	0	0	0	0	0	0	0
0	0	0	0.3	2.6	5.6	6.9	4.9	2.3	0.7	0	0	0	0	0	0	0	0	0	0	0	0
0	0	0	0.7	3.3	4.9	5.3	3.6	2.3	0.7	0	0	0	0	0	0	0	0	0	0	0	0
0	0	0	1	2.6	3.6	4	3	1.6	0.3	0	0	0	0	0	0	0	0	0	0	0	0
0	0	0	1	2.3	3	2.6	2.3	1.3	0.3	0	0	0	0	0	0	0	0	0	0	0	0
0	0	0.3	1.3	2	2.6	2.3	1.6	0.7	0	0	0	0	0	0	0	0	0	0	0	0	0
0	0	0.7	2.6	2.6	2.3	1.6	0.7	0	0	0	0	0	0	0	0	0	0	0	0	0	0
0	0.3	1.6	3	3.3	2.6	1.3	0.7	0	0	0	0	0	0	0	0	0	0	0	0	0	0
0.3	1.3	2.3	2.3	2.3	3	2	1	0.7	0	0	0	0	0	0	0	0	0	0	0	0	0
0.3	2	3	3	3	4.3	3.6	2.3	1.6	1.3	0.7	0.7	0.3	0.3	0	0	0	0	0	0	0	0
0.7	3.3	4.9	5.3	4.3	5.6	6.3	4.9	4	4.9	5.3	4.3	2.3	2	1	0.7	0.3	0	0	0	0	0
0.3	2	4	4	4.3	6.6	9.2	7.3	6.9	8.9	13.5	11.5	8.2	6.3	3.3	2	2	1	0.3	0	0	0
0	0.7	1.6	2	3.3	5.6	6.6	4.9	5.3	7.9	13.5	15.2	14.5	10.9	4.9	3	2.6	2.6	1	0	0	0
0	0	0.3	1	2	3	3.6	3.6	4	7.3	10.2	9.2	9.2	7.9	4.3	2.6	2	2.3	1	0	0	0
0	0	0	0.3	0.7	1.3	2	2.6	3.3	5.3	7.3	5.9	5.9	5.3	4	2.3	1.6	1.3	0.7	0	0	0
0	0	0	0	0	0.3	0.7	1	1.6	2.6	3.3	3.3	3.6	3.3	2	1.3	0.7	0.7	0.3	0	0	0
0	0	0	0	0	0	0	0	0.3	0.7	1	1.3	1.3	1.3	0.7	0.3	0	0	0	0	0	0
0	0	0	0	0	0	0	0	0	0	0	0	0.3	0.3	0	0	0	0	0	0	0	0
0	0	0	0	0	0	0	0	0	0	0	0	0	0	0	0	0	0	0	0	0	0
0	0	0	0	0	0	0	0	0	0	0	0	0	0	0	0	0	0	0	0	0	0
0	0	0	0	0	0	0	0	0	0	0	0	0	0	0	0	0	0	0	0	0	0
0	0	0	0	0	0	0	0	0	0	0	0	0	0	0	0	0	0	0	0	0	0
0	0	0	0	0	0	0	0	0	0	0	0	0	0	0	0	0	0	0	0	0	0
0	0	0	0	0	0	0	0	0	0	0	0	0	0	0	0	0	0	0	0	0	0
0	0	0	0	0	0	0	0	0	0	0	0	0	0	0	0	0	0	0	0	0	0
Frame 32 (64.00 ms)
0	0	0	0	0	0	0	0	0	0	0	0.3	0.3	0.3	0	0	0	0	0	0	0	0
0	0	0	0	0	0	0	0	0	0.3	1	2.3	3.3	2.3	1.3	0.7	0	0	0	0	0	0
0	0	0	0	0	0	0	0.3	1.3	3.3	4.6	6.6	9.9	10.6	7.6	4.6	1.6	0.3	0	0	0	0
0	0	0	0	0	0	0	1	4.9	7.6	7.6	9.6	14.8	18.8	13.5	9.2	5.6	1	0	0	0	0
0	0	0	0	0	0	0.3	2.6	8.6	12.2	11.2	10.9	13.9	18.5	16.2	11.9	9.6	1.6	0	0	0	0
0	0	0	0	0	0	0.7	4.9	11.9	17.8	14.8	13.9	15.5	16.8	14.5	11.9	8.6	1.6	0	0	0	0
0	0	0	0	0	0	1	5.3	10.6	12.9	14.8	14.8	18.5	16.8	13.2	11.2	3.6	0.3	0	0	0	0
0	0	0	0	0	0	1	4.6	7.6	7.3	7.6	8.6	11.2	11.2	7.6	3.3	0.7	0	0	0	0	0
0	0	0	0	0	0	1	3.6	4.3	4.3	4.6	5.3	5.6	5.3	2.3	0.3	0	0	0	0	0	0
0	0	0	0	0	0	1	3.3	2.3	2.3	2.3	2	2	1	0.3	0	0	0	0	0	0	0
0	0	0	0	0	0.3	1.3	2.3	1.6	1.3	1	0.3	0.3	0	0	0	0	0	0	0	0	0
0	0	0	0	0.3	1.6	3.3	3	1.6	1	0.3	0	0	0	0	0	0	0	0	0	0	0
0	0	0	0.3	1.6	5.3	7.3	5.6	2.6	1	0.3	0	0	0	0	0	0	0	0	0	0	0
0	0	0	0.3	3	6.3	7.3	5.6	2.6	0.7	0	0	0	0	0	0	0	0	0	0	0	0
0	0	0	1	3.6	5.6	5.6	4	2.3	0.7	0	0	0	0	0	0	0	0	0	0	0	0
0	0	0	1	3	4	4.3	3.3	2	0.3	0	0	0	0	0	0	0	0	0	0	0	0
0	0	0	1	2.3	3	3	2.6	1.3	0.3	0	0	0	0	0	0	0	0	0	0	0	0
0	0	0.3	1.3	2.3	3	2.3	1.6	0.7	0	0	0	0	0	0	0	0	0	0	0	0	0
0	0	0.7	2.6	3	2.3	1.6	0.7	0	0	0	0	0	0	0	0	0	0	0	0	0	0
0	0.3	1.6	3.3	3.6	2.6	1.6	0.7	0	0	0	0	0	0	0	0	0	0	0	0	0	0
0.3	1.3	2.3	2.3	2.6	3.3	2	1.3	0.7	0	0	0	0	0	0	0	0	0	0	0	0	0
0.7	2	3	3	3	4.6	4	2.6	1.6	1.3	0.7	0.7	0.3	0.3	0	0	0	0	0	0	0	0
0.7	3.3	4.9	5.3	4.6	5.9	6.3	5.3	4	5.3	5.3	4.3	2.3	2	1	0.7	0.7	0.3	0	0	0	0
0.3	2.3	4	4	4.6	6.9	9.6	7.3	6.9	9.2	13.9	11.9	8.6	6.6	3.3	2.3	2	1.3	0.7	0	0	0
0	1	2	2.3	3.6	5.9	6.9	5.3	5.6	8.2	14.2	15.8	15.2	11.5	5.3	3.3	3	3	1.3	0.3	0	0
0	0	0.3	1	2.3	3.3	4	4	4.3	7.6	10.6	9.6	9.9	8.2	4.6	3	2.3	2.3	1.3	0.3	0	0
0	0	0	0.3	0.7	1.3	2.3	2.6	3.6	5.9	7.9	6.3	6.3	5.6	4.3	2.6	1.6	1.3	0.7	0	0	0
0	0	0	0	0	0.3	0.7	1.3	1.6	3	4	4	4	3.3	2	1.3	1	0.7	0.3	0	0	0
0	0	0	0	0	0	0	0.3	0.3	0.7	1.3	1.6	1.6	1.6	0.7	0.3	0	0	0	0	0	0
0	0	0	0	0	0	0	0	0	0	0	0.3	0.3	0.3	0	0	0	0	0	0	0	0
0	0	0	0	0	0	0	0	0	0	0	0	0	0	0	0	0	0	0	0	0	0
0	0	0	0	0	0	0	0	0	0	0	0	0	0	0	0	0	0	0	0	0	0
0	0	0	0	0	0	0	0	0	0	0	0	0	0	0	0	0	0	0	0	0	0
0	0	0	0	0	0	0	0	0	0	0	0	0	0	0	0	0	0	0	0	0	0
0	0	0	0	0	0	0	0	0	0	0	0	0	0	0	0	0	0	0	0	0	0
0	0	0	0	0	0	0	0	0	0	0	0	0	0	0	0	0	0	0	0	0	0
0	0	0	0	0	0	0	0	0	0	0	0	0	0	0	0	0	0	0	0	0	0
Frame 33 (66.00 ms)
0	0	0	0	0	0	0	0	0	0	0	0.3	0.3	0.3	0	0	0	0	0	0	0	0
0	0	0	0	0	0	0	0	0	0.7	1	2	3	2.3	1.3	1.3	0.3	0	0	0	0	0
0	0	0	0	0	0	0	0.3	1.3	3.3	4.6	6.3	9.6	9.9	7.3	6.6	2	0	0	0	0	0
0	0	0	0	0	0	0	1	4.9	7.6	7.3	8.9	13.9	17.8	12.9	9.2	4.9	0.7	0	0	0	0
0	0	0	0	0	0	0.3	2.6	8.6	11.5	10.9	10.2	12.9	17.2	15.2	11.2	8.9	1.6	0	0	0	0
0	0	0	0	0	0	0.7	4.9	11.5	16.5	14.2	13.2	14.5	15.8	13.9	11.5	7.9	1.3	0	0	0	0
0	0	0	0	0	0	1	5.3	10.2	12.5	14.5	14.5	17.8	16.2	13.2	10.9	3.6	0.3	0	0	0	0
0	0	0	0	0	0	1	4.6	7.3	6.9	7.6	8.2	10.9	10.9	7.6	3.3	0.7	0	0	0	0	0
0	0	0	0	0	0	1	3.6	4.3	4.3	4.6	5.3	5.6	5.3	2.3	0.3	0	0	0	0	0	0
0	0	0	0	0	0	1	3.3	2.3	2.3	2.3	2.3	2	1	0.3	0	0	0	0	0	0	0
0	0	0	0	0	0.3	1.3	2.3	2	1.3	1	0.3	0.3	0	0	0	0	0	0	0	0	0
0	0	0	0	0.3	2	3.3	3.3	2	1	0.3	0	0	0	0	0	0	0	0	0	0	0
0	0	0	0.3	1.6	5.6	7.3	5.9	3	1.3	0.3	0	0	0	0	0	0	0	0	0	0	0
0	0	0	0.7	3.3	6.6	7.6	5.9	2.6	1	0	0	0	0	0	0	0	0	0	0	0	0
0	0	0	1	4	5.9	5.9	4.3	2.6	0.7	0	0	0	0	0	0	0	0	0	0	0	0
0	0	0	1	3.3	4.3	4.6	3.6	2	0.3	0	0	0	0	0	0	0	0	0	0	0	0
0	0	0	1	2.6	3.3	3.3	3	1.3	0.3	0	0	0	0	0	0	0	0	0	0	0	0
0	0	0.3	1.3	2.3	3.3	2.6	2	0.7	0	0	0	0	0	0	0	0	0	0	0	0	0
0	0	1	2.6	3	2.6	1.6	0.7	0.3	0	0	0	0	0	0	0	0	0	0	0	0	0
0	0.3	1.6	3.3	3.6	3	1.6	0.7	0.3	0	0	0	0	0	0	0	0	0	0	0	0	0
0.3	1.3	2.3	2.6	2.6	3.3	2.3	1.3	0.7	0	0	0	0	0	0	0	0	0	0	0	0	0
0.7	2	3	3.3	3.3	4.6	4	2.6	1.6	1.3	0.7	0.7	0.3	0.3	0	0	0	0	0	0	0	0
0.7	3.3	4.9	5.3	4.6	5.9	6.6	5.3	4.3	5.3	5.3	4.3	2.3	2	1.3	1	0.7	0.3	0	0	0	0
0.3	2.3	4.3	4.3	4.9	6.9	9.9	7.6	7.3	9.6	14.2	12.2	8.9	6.9	3.6	2.3	2.3	2	0.7	0	0	0
0	1	2	2.3	4	6.3	7.3	5.6	5.6	8.2	14.5	16.5	15.8	12.2	5.6	3.3	3.3	3.6	1.6	0.3	0	0
0	0	0.3	1	2.3	3.6	4.3	4	4.3	7.6	11.2	9.9	10.6	8.9	5.3	3	2.3	2.6	1.6	0.3	0	0
0	0	0	0.3	0.7	1.3	2.3	3	4	6.3	8.6	6.9	6.9	5.9	4.9	3	2	1.6	1	0	0	0
0	0	0	0	0	0.3	0.7	1.3	2	3.3	4.3	4.3	4.3	4	2.3	1.6	1	1	0.3	0	0	0
0	0	0	0	0	0	0	0.3	0.3	0.7	1.3	1.6	2	2	0.7	0.3	0	0.3	0	0	0	0
0	0	0	0	0	0	0	0	0	0	0	0.3	0.3	0.3	0	0	0	0	0	0	0	0
0	0	0	0	0	0	0	0	0	0	0	0	0	0	0	0	0	0	0	0	0	0
0	0	0	0	0	0	0	0	0	0	0	0	0	0	0	0	0	0	0.3	0	0	0
0	0	0	0	0	0	0	0	0	0	0	0	0	0	0	0	0	0	0	0	0	0
0	0	0	0	0	0	0	0	0	0	0	0	0	0	0	0	0	0	0	0	0	0
0	0	0	0	0	0	0	0	0	0	0	0	0	0	0	0	0	0	0	0	0	0
0	0	0	0	0	0	0	0	0	0	0	0	0	0	0	0	0	0	0	0	0	0
0	0	0	0	0	0	0	0	0	0	0	0	0	0	0	0	0	0	0	0	0	0
Frame 34 (68.00 ms)
0	0	0	0	0	0	0	0	0	0	0	0.3	0.3	0	0	0	0	0	0	0	0	0
0	0	0	0	0	0	0	0	0	0.3	1	2	2.6	2	1.6	1	0.3	0	0	0	0	0
0	0	0	0	0	0	0	0.3	1.3	3.3	4.3	5.9	8.9	9.9	8.9	6.3	1.6	0	0	0	0	0
0	0	0	0	0	0	0	1	4.9	7.3	6.9	8.6	13.2	17.5	12.9	8.6	4.6	0.7	0	0	0	0
0	0	0	0	0	0	0.3	2.6	8.2	11.2	10.6	9.9	12.5	16.8	14.8	10.6	8.2	1.6	0	0	0	0
0	0	0	0	0	0	0.7	4.9	11.5	16.2	13.9	12.9	13.9	14.8	13.5	11.2	7.3	1.3	0	0	0	0
0	0	0	0	0	0	1	5.6	10.2	12.5	14.5	14.2	17.5	15.8	12.9	10.6	3.3	0.3	0	0	0	0
0	0	0	0	0	0	1	4.6	7.3	6.9	7.6	8.2	10.9	10.9	7.6	3.3	0.7	0	0	0	0	0
0	0	0	0	0	0	1	4	4.6	4.3	4.6	5.3	5.6	5.6	2.3	0.3	0	0	0	0	0	0
0	0	0	0	0	0	1.3	3.6	2.6	2.3	2.3	2.3	2	1	0.3	0	0	0	0	0	0	0
0	0	0	0	0	0.3	1.6	2.6	2	1.6	1.3	0.3	0.3	0	0	0	0	0	0	0	0	0
0	0	0	0	0.3	2	3.6	3.3	2	1	0.3	0	0	0	0	0	0	0	0	0	0	0
0	0	0	0.3	2	6.3	7.9	6.3	3	1.3	0.3	0	0	0	0	0	0	0	0	0	0	0
0	0	0	0.7	3.6	6.9	7.9	6.3	3	1	0	0	0	0	0	0	0	0	0	0	0	0
0	0	0	1	4.3	6.3	6.3	4.6	3	1	0	0	0	0	0	0	0	0	0	0	0	0
0	0	0	1.3	3.6	4.6	4.9	4	2.3	0.7	0	0	0	0	0	0	0	0	0	0	0	0
0	0	0	1	3	3.6	3.6	3.3	1.6	0.3	0	0	0	0	0	0	0	0	0	0	0	0
0	0	0.3	1.6	2.6	3.3	3	2.3	0.7	0	0	0	0	0	0	0	0	0	0	0	0	0
0	0	1	3	3.3	2.6	2	1	0.3	0	0	0	0	0	0	0	0	0	0	0	0	0
0	0.3	1.6	3.6	4	3	1.6	1	0.3	0	0	0	0	0	0	0	0	0	0	0	0	0
0.3	1.3	2.3	2.6	2.6	3.3	2.3	1.3	0.7	0	0	0	0	0	0	0	0	0	0	0	0	0
0.7	2	3	3.3	3.3	4.6	4.3	2.6	1.6	1.3	0.7	0.7	0.3	0.3	0.3	0	0	0	0	0	0	0
0.7	3.3	4.9	5.6	4.9	6.3	6.6	5.3	4.3	5.3	5.6	4.6	2.6	2.3	1.3	1	0.7	0.3	0	0	0	0
0.3	2.3	4.3	4.6	4.9	7.3	9.9	7.9	7.3	9.6	14.5	12.5	8.9	6.9	3.6	2.6	2.6	2	1	0	0	0
0	1	2.3	2.6	4	6.6	7.3	5.6	5.9	8.6	14.8	17.2	16.5	12.9	6.3	3.6	3.6	4	2.3	0.3	0	0
0	0	0.3	1	2.3	3.6	4.3	4	4.3	7.9	11.5	10.6	10.9	9.6	5.6	3.3	2.6	3	2	0.7	0	0
0	0	0	0.3	0.7	1.6	2.6	3	4	6.6	8.9	7.3	7.3	6.6	5.6	3.3	2	1.6	1.3	0.3	0	0
0	0	0	0	0	0.3	1	1.3	2	3.6	4.3	4.6	4.6	4.3	2.6	1.6	1	1	0.7	0	0	0
0	0	0	0	0	0	0	0.3	0.3	1	1.6	2.3	2	2.3	1	0.3	0	0.3	0	0	0	0
0	0	0	0	0	0	0	0	0	0	0.3	0.3	0.3	0.3	0	0	0	0	0	0	0	0
0	0	0	0	0	0	0	0	0	0	0	0	0	0	0	0	0	0	0	0	0	0
0	0	0	0	0	0	0	0	0	0	0	0	0	0	0	0	0	0.3	0.3	0	0	0
0	0	0	0	0	0	0	0	0	0	0	0	0	0	0	0	0	0	0.3	0	0	0
0	0	0	0	0	0	0	0	0	0	0	0	0	0	0	0	0	0	0	0	0	0
0	0	0	0	0	0	0	0	0	0	0	0	0	0	0	0	0	0	0	0	0	0
0	0	0	0	0	0	0	0	0	0	0	0	0	0	0	0	0	0	0	0	0	0
0	0	0	0	0	0	0	0	0	0	0	0	0	0	0	0	0	0	0	0	0	0
Frame 35 (70.00 ms)
0	0	0	0	0	0	0	0	0	0	0	0.3	0.3	0	0	0	0	0	0	0	0	0
0	0	0	0	0	0	0	0	0	0.7	1	2	3	2	1.6	1	0.3	0	0	0	0	0
0	0	0	0	0	0	0	0.3	1.3	3.6	4.3	5.9	8.6	9.6	8.6	6.3	1.6	0	0	0	0	0
0	0	0	0	0	0	0	1	4.9	7.3	6.6	8.2	12.9	16.8	12.5	8.2	4.3	0.7	0	0	0	0
0	0	0	0	0	0	0.3	3	8.2	11.2	10.2	9.6	12.5	16.5	14.5	9.9	7.9	1.3	0	0	0	0
0	0	0	0	0	0	0.7	4.9	11.2	15.8	13.5	12.9	13.9	14.8	13.5	10.9	7.3	1.3	0	0	0	0
0	0	0	0	0	0	1	5.6	10.2	12.2	14.5	14.5	17.5	15.8	12.5	10.2	3.3	0.3	0	0	0	0
0	0	0	0	0	0	1	4.9	7.6	7.3	7.6	8.6	10.9	10.9	7.6	3	0.7	0	0	0	0	0
0	0	0	0	0	0	1	4	4.6	4.6	4.6	5.3	5.6	5.6	2.3	0.3	0	0	0	0	0	0
0	0	0	0	0	0	1.3	3.6	2.6	2.6	2.3	2.3	2	1	0.3	0	0	0	0	0	0	0
0	0	0	0	0	0.3	1.6	2.6	2	1.6	1.6	0.7	0.3	0	0	0	0	0	0	0	0	0
0	0	0	0	0.7	2.3	3.6	3.6	2	1	0.3	0	0	0	0	0	0	0	0	0	0	0
0	0	0	0.3	2.3	6.6	8.2	6.3	3.3	1.3	0.3	0	0	0	0	0	0	0	0	0	0	0
0	0	0	0.7	3.6	7.3	8.2	6.6	3	1	0	0	0	0	0	0	0	0	0	0	0	0
0	0	0	1	4.6	6.9	6.6	4.9	3	1	0	0	0	0	0	0	0	0	0	0	0	0
0	0	0.3	1.3	4	4.9	5.3	4.3	2.3	0.7	0	0	0	0	0	0	0	0	0	0	0	0
0	0	0.3	1.3	3.3	4	4	3.3	1.6	0.3	0	0	0	0	0	0	0	0	0	0	0	0
0	0	0.3	1.6	2.6	3.6	3.3	2.3	1	0	0	0	0	0	0	0	0	0	0	0	0	0
0	0	1	3	3.3	2.6	2	1	0.3	0	0	0	0	0	0	0	0	0	0	0	0	0
0	0.3	2	3.6	4	3.3	2	1	0.3	0	0	0	0	0	0	0	0	0	0	0	0	0
0.3	1.3	2.3	2.6	2.6	3.6	2.3	1.3	0.7	0.3	0	0	0	0	0	0	0	0	0	0	0	0
0.7	2	3	3.6	3.3	4.9	4.3	3	2	1.3	0.7	0.7	0.3	0.3	0.3	0.3	0	0	0	0	0	0
0.7	3.3	5.3	5.9	5.3	6.3	6.9	5.6	4.3	5.3	5.6	4.9	2.6	2.3	1.6	1.3	1	0.3	0.3	0	0	0
0.3	2.3	4.3	4.6	4.9	7.3	10.2	7.9	7.6	9.9	15.2	12.9	9.6	7.6	4	2.6	3	2.3	1	0.3	0	0
0	1	2.3	2.6	4	6.6	7.6	5.9	5.9	8.9	15.5	17.8	17.5	13.5	6.6	4	4	4.3	2.3	0.7	0	0
0	0	0.3	1	2.6	3.6	4.6	4.3	4.6	8.2	12.2	10.9	11.5	9.9	6.3	3.6	3	3.3	2.3	0.7	0	0
0	0	0	0.3	0.7	1.6	2.6	3.3	4.3	6.6	9.2	7.6	7.6	6.9	5.9	3.3	2.3	2	1.6	0.3	0	0
0	0	0	0	0	0.3	1	1.6	2.3	3.6	4.6	4.6	4.9	4.6	2.6	1.6	1	1	0.7	0	0	0
0	0	0	0	0	0	0	0.3	0.3	1	1.6	2.3	2.6	2.6	1	0.3	0	0.3	0	0	0	0
0	0	0	0	0	0	0	0	0	0	0.3	0.3	0.3	0.3	0	0	0	0	0	0	0	0
0	0	0	0	0	0	0	0	0	0	0	0	0	0	0	0	0	0	0	0	0	0
0	0	0	0	0	0	0	0	0	0	0	0	0	0	0	0	0	0.3	0.3	0.3	0	0
0	0	0	0	0	0	0	0	0	0	0	0	0	0	0	0	0	0.3	0.3	0	0	0
0	0	0	0	0	0	0	0	0	0	0	0	0	0	0	0	0	0	0	0	0	0
0	0	0	0	0	0	0	0	0	0	0	0	0	0	0	0	0	0	0	0	0	0
0	0	0	0	0	0	0	0	0	0	0	0	0	0	0	0	0	0	0	0	0	0
0	0	0	0	0	0	0	0	0	0	0	0	0	0	0	0	0	0	0	0	0	0
Frame 36 (72.00 ms)
0	0	0	0	0	0	0	0	0	0	0	0.3	0.3	0.3	0	0	0	0	0	0	0	0
0	0	0	0	0	0	0	0	0	0.7	1	2	3	2.3	1.6	1	0.3	0	0	0	0	0
0	0	0	0	0	0	0	0.3	1.6	3.6	4.6	5.9	8.6	9.6	8.6	5.9	1.6	0	0	0	0	0
0	0	0	0	0	0	0	1.3	5.3	7.3	6.9	8.2	12.9	16.8	12.5	8.2	4.3	0.7	0	0	0	0
0	0	0	0	0	0	0.3	3	8.6	11.2	10.2	9.6	12.2	16.5	14.5	9.9	7.6	1.3	0	0	0	0
0	0	0	0	0	0	1	5.3	11.5	15.8	13.5	12.9	14.2	15.2	13.5	10.9	7.3	1.3	0	0	0	0
0	0	0	0	0	0	1.3	5.6	10.2	12.2	14.5	14.5	17.5	15.8	12.9	10.2	3.3	0.3	0	0	0	0
0	0	0	0	0	0	1	4.9	7.6	7.3	7.6	8.6	10.9	10.9	7.6	3	0.7	0	0	0	0	0
0	0	0	0	0	0	1.3	4	4.6	4.6	4.9	5.6	5.9	5.6	2.3	0.3	0	0	0	0	0	0
0	0	0	0	0	0.3	1.6	3.6	2.6	2.6	2.6	2.6	2	1	0.3	0	0	0	0	0	0	0
0	0	0	0	0	0.3	1.6	3	2.3	2	1.6	0.7	0.3	0	0	0	0	0	0	0	0	0
0	0	0	0	0.7	2.3	4	4	2.6	1.3	0.7	0	0	0	0	0	0	0	0	0	0	0
0	0	0	0.3	2.3	6.9	8.6	6.6	3.6	1.6	0.3	0	0	0	0	0	0	0	0	0	0	0
0	0	0	0.7	4	7.9	8.9	6.9	3.3	1	0.3	0	0	0	0	0	0	0	0	0	0	0
0	0	0	1	4.6	7.3	7.3	5.3	3.3	1	0	0	0	0	0	0	0	0	0	0	0	0
0	0	0.3	1.3	4	5.3	5.6	4.6	2.6	0.7	0	0	0	0	0	0	0	0	0	0	0	0
0	0	0.3	1.3	3.3	4.3	4.3	3.6	1.6	0.3	0	0	0	0	0	0	0	0	0	0	0	0
0	0	0.3	1.6	3	3.6	3.3	2.3	1	0	0	0	0	0	0	0	0	0	0	0	0	0
0	0	1	3	3.3	3	2	1	0.3	0	0	0	0	0	0	0	0	0	0	0	0	0
0	0.3	2	3.6	4	3.3	2	1	0.3	0	0	0	0	0	0	0	0	0	0	0	0	0
0.3	1.3	2.6	3	3	3.6	2.3	1.6	0.7	0.3	0	0	0	0	0	0	0	0	0	0	0	0
0.7	2	3.3	3.6	3.6	4.9	4.3	3	2	1.3	1	0.7	0.3	0.3	0.3	0.3	0	0	0	0	0	0
0.7	3.6	5.6	5.9	5.3	6.6	6.9	5.6	4.6	5.3	5.9	5.3	3	2.6	1.6	1.3	1	0.3	0.3	0	0	0
0.3	2.6	4.6	4.6	5.3	7.6	10.2	8.2	7.6	10.2	15.5	13.5	9.9	7.9	4.3	3	3	2.6	1.3	0.3	0	0
0	1	2.3	2.6	4.3	6.9	7.6	5.9	6.3	9.2	16.5	18.8	18.1	14.2	6.9	4.3	4.3	4.3	2.6	0.7	0	0
0	0	0.3	1	2.6	4	4.6	4.6	4.9	8.9	12.5	11.5	12.2	10.6	6.6	4	3.3	3.6	2.6	1	0	0
0	0	0	0.3	0.7	1.6	2.6	3.6	4.6	7.3	9.9	8.2	8.2	7.3	6.6	3.6	2.6	2.3	1.6	0.7	0	0
0	0	0	0	0	0.3	1	1.6	2.3	4	4.9	4.9	5.3	4.9	3.3	2	1.3	1.3	1	0.3	0	0
0	0	0	0	0	0	0	0.3	0.7	1	2	3	3	3	1.3	0.7	0.3	0.3	0	0	0	0
0	0	0	0	0	0	0	0	0	0	0.3	0.3	0.3	0.3	0.3	0	0	0	0	0	0	0
0	0	0	0	0	0	0	0	0	0	0	0	0	0	0	0	0	0	0	0	0	0
0	0	0	0	0	0	0	0	0	0	0	0	0	0	0	0	0.3	0.7	0.7	0.3	0	0
0	0	0	0	0	0	0	0	0	0	0	0	0	0	0	0	0.3	0.3	0.3	0	0	0
0	0	0	0	0	0	0	0	0	0	0	0	0	0	0	0	0	0	0	0	0	0
0	0	0	0	0	0	0	0	0	0	0	0	0	0	0	0	0	0	0	0	0	0
0	0	0	0	0	0	0	0	0	0	0	0	0	0	0	0	0	0	0	0	0	0
0	0	0	0	0	0	0	0	0	0	0	0	0	0	0	0	0	0	0	0	0	0
Frame 37 (74.00 ms)
0	0	0	0	0	0	0	0	0	0	0	0.3	0.3	0.3	0	0	0	0	0	0	0	0
0	0	0	0	0	0	0	0	0	0.7	1	2.3	3	2.3	1.6	1	0.3	0	0	0	0	0
0	0	0	0	0	0	0	0.3	1.6	3.6	4.6	5.9	8.9	9.6	8.9	6.3	1.6	0	0	0	0	0
0	0	0	0	0	0	0	1.3	5.3	7.3	6.9	8.2	12.9	16.8	12.5	8.2	4.3	0.7	0	0	0	0
0	0	0	0	0	0	0.3	3.3	8.6	11.2	10.2	9.6	12.2	16.5	14.5	10.2	7.9	1.3	0	0	0	0
0	0	0	0	0	0	1	5.3	11.5	16.2	13.9	12.9	14.2	15.2	13.9	10.9	7.3	1.3	0	0	0	0
0	0	0	0	0	0	1.3	5.6	10.6	12.5	14.5	14.5	17.5	16.2	13.2	10.6	3.3	0.3	0	0	0	0
0	0	0	0	0	0	1	4.9	7.6	7.3	7.6	8.6	10.9	11.2	7.9	3.3	0.7	0	0	0	0	0
0	0	0	0	0	0	1.3	4.3	4.9	4.6	4.9	5.6	5.9	5.6	2.3	0.3	0	0	0	0	0	0
0	0	0	0	0	0.3	1.6	4	2.6	2.6	2.6	2.6	2.3	1.3	0.3	0	0	0	0	0	0	0
0	0	0	0	0	0.3	2	3	2.3	2	2	0.7	0.3	0	0	0	0	0	0	0	0	0
0	0	0	0	0.7	2.6	4	4	2.6	1.3	0.7	0	0	0	0	0	0	0	0	0	0	0
0	0	0	0.3	2.6	7.6	9.2	6.9	3.6	2	0.3	0	0	0	0	0	0	0	0	0	0	0
0	0	0	0.7	4.3	8.2	9.2	7.3	3.3	1	0.3	0	0	0	0	0	0	0	0	0	0	0
0	0	0	1.3	5.3	7.6	7.6	5.3	3.3	1	0	0	0	0	0	0	0	0	0	0	0	0
0	0	0.3	1.6	4.3	5.6	5.9	4.6	2.6	0.7	0	0	0	0	0	0	0	0	0	0	0	0
0	0	0.3	1.3	3.6	4.3	4.3	4	2	0.3	0	0	0	0	0	0	0	0	0	0	0	0
0	0	0.3	1.6	3	4	3.6	2.6	1	0	0	0	0	0	0	0	0	0	0	0	0	0
0	0	1	3.3	3.6	3	2.3	1.3	0.7	0	0	0	0	0	0	0	0	0	0	0	0	0
0	0.7	2.3	4	4.3	3.3	2	1	0.3	0	0	0	0	0	0	0	0	0	0	0	0	0
0.3	1.3	2.6	3	3	3.6	2.3	1.6	0.7	0.3	0	0	0	0	0	0	0	0	0	0	0	0
0.7	2	3.3	3.6	3.6	4.9	4.6	3	2	1.6	1	0.7	0.3	0.3	0.3	0.3	0	0	0	0	0	0
1	3.6	5.6	6.3	5.3	6.6	7.3	5.6	4.6	5.6	6.3	5.3	3	2.6	1.6	1.3	1	0.7	0.3	0	0	0
0.7	2.6	4.6	4.9	5.6	7.6	10.6	8.2	7.9	10.2	15.8	13.9	10.2	7.9	4.3	3	3.3	3	1.3	0.3	0	0
0.3	1	2.3	2.6	4.3	6.9	7.9	6.3	6.6	9.6	16.8	19.5	19.1	14.8	7.3	4.6	4.6	4.9	2.6	0.7	0	0
0	0	0.3	1	2.6	4.3	4.9	4.6	5.3	9.2	12.9	11.9	12.9	11.2	6.9	4.3	3.3	3.6	2.6	1	0	0
0	0	0	0.3	0.7	1.6	3	3.6	4.6	7.3	10.2	8.6	8.6	7.9	6.9	4	2.6	2.3	1.6	0.7	0	0
0	0	0	0	0	0.3	1	1.6	2.6	4	4.9	5.3	5.6	5.3	3.6	2.3	1.3	1.3	1	0.3	0	0
0	0	0	0	0	0	0	0.3	0.7	1.3	2	3.3	3.3	3.3	1.3	0.7	0.3	0.3	0	0	0	0
0	0	0	0	0	0	0	0	0	0	0.3	0.7	0.7	0.7	0.3	0	0	0	0	0	0	0
0	0	0	0	0	0	0	0	0	0	0	0	0	0	0	0	0	0	0	0	0	0
0	0	0	0	0	0	0	0	0	0	0	0	0	0	0	0	0.3	0.7	0.7	0.3	0	0
0	0	0	0	0	0	0	0	0	0	0	0	0	0	0	0	0.3	0.7	0.7	0	0	0
0	0	0	0	0	0	0	0	0	0	0	0	0	0	0	0	0	0	0	0	0	0
0	0	0	0	0	0	0	0	0	0	0	0	0	0	0	0	0	0	0	0	0	0
0	0	0	0	0	0	0	0	0	0	0	0	0	0	0	0	0	0	0	0	0	0
0	0	0	0	0	0	0	0	0	0	0	0	0	0	0	0	0	0	0	0	0	0
Frame 38 (76.00 ms)
0	0	0	0	0	0	0	0	0	0	0	0.3	0.3	0.3	0	0	0	0	0	0	0	0
0	0	0	0	0	0	0	0	0.3	0.7	1	2.6	3.3	2.3	1.6	1.3	0.3	0	0	0	0	0
0	0	0	0	0	0	0	0.3	1.6	4	4.6	6.3	8.9	9.9	8.9	6.6	1.6	0	0	0	0	0
0	0	0	0	0	0	0	1.3	5.6	7.6	6.9	8.6	13.2	17.5	12.9	8.6	4.6	0.7	0	0	0	0
0	0	0	0	0	0	0.3	3.3	8.6	11.5	10.6	9.9	12.5	16.8	14.8	10.6	8.2	1.6	0	0	0	0
0	0	0	0	0	0	1	5.3	11.5	16.5	14.2	13.2	14.2	15.5	13.9	11.2	7.6	1.3	0	0	0	0
0	0	0	0	0	0	1.3	5.9	10.6	12.5	14.8	14.5	17.8	16.5	13.2	10.9	3.6	0.3	0	0	0	0
0	0	0	0	0	0	1.3	5.3	7.9	7.3	7.9	8.6	11.2	11.5	7.9	3.3	0.7	0	0	0	0	0
0	0	0	0	0	0	1.3	4.3	4.9	4.6	4.9	5.6	6.3	5.9	2.6	0.3	0	0	0	0	0	0
0	0	0	0	0	0.3	2	4.3	3	3	3	3	2.6	1.3	0.3	0	0	0	0	0	0	0
0	0	0	0	0	0.7	2	3.3	2.6	2.3	2.3	0.7	0.3	0	0	0	0	0	0	0	0	0
0	0	0	0	0.7	2.6	4.3	4.3	3	1.6	0.7	0	0	0	0	0	0	0	0	0	0	0
0	0	0	0.3	3	7.9	9.6	7.3	4	2	0.3	0	0	0	0	0	0	0	0	0	0	0
0	0	0	0.7	4.6	8.6	9.9	7.6	3.6	1.3	0.3	0	0	0	0	0	0	0	0	0	0	0
0	0	0	1.3	5.6	7.9	7.9	5.6	3.6	1	0	0	0	0	0	0	0	0	0	0	0	0
0	0	0.3	2	4.6	5.9	6.3	4.9	3	1	0	0	0	0	0	0	0	0	0	0	0	0
0	0	0.3	1.6	3.6	4.6	4.6	4	2.3	0.7	0	0	0	0	0	0	0	0	0	0	0	0
0	0	0.3	2	3	4	3.6	2.6	1	0.3	0	0	0	0	0	0	0	0	0	0	0	0
0	0	1	3.3	3.6	3.3	2.3	1.3	0.7	0	0	0	0	0	0	0	0	0	0	0	0	0
0	0.7	2.3	4	4.3	3.6	2	1.3	0.3	0	0	0	0	0	0	0	0	0	0	0	0	0
0.3	1.6	2.6	3	3	4	2.6	1.6	0.7	0.3	0	0	0	0	0	0	0	0	0	0	0	0
0.7	2.3	3.6	3.6	3.6	5.3	4.9	3.3	2	1.6	1	0.7	0.3	0.3	0.3	0.3	0	0	0	0	0	0
1	3.6	5.6	6.3	5.6	6.9	7.3	5.9	4.6	5.9	6.3	5.6	3.3	3	2	1.6	1	0.7	0.3	0	0	0
0.7	2.6	4.9	4.9	5.6	7.9	10.9	8.6	7.9	10.6	16.2	13.9	10.6	8.6	4.6	3.3	3.6	3	1.6	0.3	0	0
0.3	1	2.6	3	4.6	7.3	8.2	6.6	6.6	9.6	17.2	19.8	19.8	15.2	7.6	4.9	4.9	5.3	3	0.7	0	0
0	0	0.7	1.3	2.6	4.3	5.3	4.9	5.3	9.2	13.2	12.2	13.2	11.5	7.3	4.6	3.6	4.3	3	1	0	0
0	0	0	0.3	0.7	2	3.3	4	4.9	7.9	10.6	8.9	8.9	8.2	7.3	4.3	3	2.6	2	0.7	0	0
0	0	0	0	0	0.3	1	2	2.6	4.3	5.3	5.6	5.9	5.6	3.6	2.3	1.3	1.3	1	0.3	0	0
0	0	0	0	0	0	0	0.3	0.7	1.3	2.3	3.6	3.6	3.6	1.3	0.7	0.3	0.3	0	0	0	0
0	0	0	0	0	0	0	0	0	0.3	0.3	0.7	0.7	0.7	0.3	0	0	0	0	0	0	0
0	0	0	0	0	0	0	0	0	0	0	0	0	0	0	0	0	0.3	0.3	0	0	0
0	0	0	0	0	0	0	0	0	0	0	0	0	0	0	0	0.7	1	1	0.3	0	0
0	0	0	0	0	0	0	0	0	0	0	0	0	0	0	0	0.7	0.7	0.7	0	0	0
0	0	0	0	0	0	0	0	0	0	0	0	0	0	0	0	0	0	0	0	0	0
0	0	0	0	0	0	0	0	0	0	0	0	0	0	0	0	0	0	0	0	0	0
0	0	0	0	0	0	0	0	0	0	0	0	0	0	0	0	0	0	0	0	0	0
0	0	0	0	0	0	0	0	0	0	0	0	0	0	0	0	0	0	0	0	0	0
Frame 39 (78.00 ms)
0	0	0	0	0	0	0	0	0	0	0	0.3	0.7	0.3	0	0	0	0	0	0	0	0
0	0	0	0	0	0	0	0	0.3	0.7	1.3	3	4	2.6	1.6	1.3	0.3	0	0	0	0	0
0	0	0	0	0	0	0	0.3	1.6	4	4.6	6.3	9.2	10.2	9.2	6.6	1.6	0	0	0	0	0
0	0	0	0	0	0	0	1.3	5.6	7.6	6.9	8.6	13.2	17.5	13.2	8.9	4.9	0.7	0	0	0	0
0	0	0	0	0	0	0.3	3.3	8.6	11.5	10.6	9.9	12.5	16.8	14.8	10.9	8.6	1.6	0	0	0	0
0	0	0	0	0	0	1	5.6	11.9	16.5	14.2	13.5	14.5	15.8	13.9	11.5	7.9	1.3	0	0	0	0
0	0	0	0	0	0	1.3	5.9	10.6	12.9	14.8	14.8	17.8	16.8	13.5	11.2	3.6	0.3	0	0	0	0
0	0	0	0	0	0	1.3	5.3	7.9	7.6	7.9	8.9	11.2	11.5	8.2	3.6	0.7	0	0	0	0	0
0	0	0	0	0	0	1.3	4.3	5.3	4.9	4.9	5.9	6.6	6.3	3	0.7	0	0	0	0	0	0
0	0	0	0	0	0.3	2	4.3	3.3	3.3	3	3.3	3	1.6	0.3	0	0	0	0	0	0	0
0	0	0	0	0	0.7	2.3	3.6	3	2.6	2.6	1	0.3	0	0	0	0	0	0	0	0	0
0	0	0	0	0.7	3	4.6	4.3	3	2	1	0	0	0	0	0	0	0	0	0	0	0
0	0	0	0.3	3.3	8.6	9.9	7.6	4.3	2.3	0.7	0	0	0	0	0	0	0	0	0	0	0
0	0	0	1	4.9	8.9	10.2	7.9	4	1.3	0.3	0	0	0	0	0	0	0	0	0	0	0
0	0	0	1.6	5.9	8.2	8.2	5.9	4	1.3	0	0	0	0	0	0	0	0	0	0	0	0
0	0	0.3	2.3	4.9	6.3	6.6	4.9	3.3	1	0	0	0	0	0	0	0	0	0	0	0	0
0	0	0.3	1.6	4	4.9	4.9	4	2.3	0.7	0	0	0	0	0	0	0	0	0	0	0	0
0	0	0.3	2	3.3	4.3	4	2.6	1	0.3	0	0	0	0	0	0	0	0	0	0	0	0
0	0.3	1.3	3.6	4	3.3	2.3	1.3	0.7	0	0	0	0	0	0	0	0	0	0	0	0	0
0	0.7	2.6	4.3	4.3	3.6	2.3	1.3	0.7	0	0	0	0	0	0	0	0	0	0	0	0	0
0.3	1.6	3	3.3	3.3	4	2.6	2	1	0.3	0	0	0	0	0	0	0	0	0	0	0	0
0.7	2.3	4	4	3.6	5.6	4.9	3.3	2.3	1.6	1	0.7	0.3	0.3	0.3	0.3	0	0	0	0	0	0
1.3	4	5.9	6.6	5.6	7.3	7.6	5.9	4.9	5.9	6.6	5.6	3.3	3.3	2	1.6	1	0.7	0.3	0	0	0
0.7	3	4.9	4.9	5.6	8.2	11.2	8.6	8.2	11.2	16.8	14.2	10.9	8.9	4.9	3.6	3.6	3.3	1.6	0.3	0	0
0.3	1.3	2.6	3	4.6	7.6	8.6	6.6	6.9	10.2	17.5	20.1	20.1	15.5	7.9	4.9	4.9	5.3	3	0.7	0	0
0	0.3	0.7	1.3	3	4.6	5.6	5.3	5.6	9.9	13.9	12.9	13.9	11.5	7.3	4.6	3.6	4.3	3.3	1	0	0
0	0	0	0.3	1	2	3.3	4.3	5.3	8.2	10.9	9.2	9.2	8.6	7.3	4.3	3.3	3	2	0.7	0	0
0	0	0	0	0	0.3	1.3	2.3	3	4.6	5.6	5.9	6.3	5.9	3.6	2.6	1.6	1.6	1.3	0.3	0	0
0	0	0	0	0	0	0.3	0.3	0.7	1.6	2.6	4	4	4	1.6	0.7	0.3	0.3	0.3	0	0	0
0	0	0	0	0	0	0	0	0	0.3	0.3	0.7	0.7	0.7	0.3	0	0	0	0	0	0	0
0	0	0	0	0	0	0	0	0	0	0	0	0	0	0	0	0.3	0.3	0.3	0	0	0
0	0	0	0	0	0	0	0	0	0	0	0	0	0	0	0	0.7	1.3	1.3	0.7	0	0
0	0	0	0	0	0	0	0	0	0	0	0	0	0	0	0	0.7	1	1	0.3	0	0
0	0	0	0	0	0	0	0	0	0	0	0	0	0	0	0	0	0	0	0	0	0
0	0	0	0	0	0	0	0	0	0	0	0	0	0	0	0	0	0	0	0	0	0
0	0	0	0	0	0	0	0	0	0	0	0	0	0	0	0	0	0	0	0	0	0
0	0	0	0	0	0	0	0	0	0	0	0	0	0	0	0	0	0	0	0	0	0
Frame 40 (80.00 ms)
0	0	0	0	0	0	0	0	0	0	0	0.7	0.7	0.3	0	0	0	0	0	0	0	0
0	0	0	0	0	0	0	0	0.3	0.7	1.3	3.3	4	3	2	1.3	0.3	0	0	0	0	0
0	0	0	0	0	0	0	0.3	1.6	4	4.6	6.6	9.6	10.2	9.6	6.9	2	0	0	0	0	0
0	0	0	0	0	0	0	1.3	5.6	7.6	7.3	8.9	13.5	17.5	13.2	9.2	4.9	0.7	0	0	0	0
0	0	0	0	0	0	0.3	3.3	8.6	11.5	10.9	10.2	12.9	17.2	15.2	11.2	8.9	1.6	0	0	0	0
0	0	0	0	0	0	1	5.6	11.9	17.2	14.5	13.5	14.5	15.8	14.2	11.9	8.2	1.3	0	0	0	0
0	0	0	0	0	0	1.3	5.9	10.9	12.9	15.2	14.8	18.1	16.8	13.5	11.5	4	0.3	0	0	0	0
0	0	0	0	0	0	1.3	5.3	7.9	7.6	7.9	8.9	11.5	11.9	8.2	3.6	0.7	0	0	0	0	0
0	0	0	0	0	0	1.3	4.3	5.3	5.3	5.3	6.3	6.6	6.6	3	0.7	0	0	0	0	0	0
0	0	0	0	0	0.3	2	4.3	3.3	3.3	3.3	3.3	3	1.6	0.3	0	0	0	0	0	0	0
0	0	0	0	0	0.7	2.3	3.6	3	3	2.6	1	0.3	0	0	0	0	0	0	0	0	0
0	0	0	0	1	3.3	4.6	4.6	3.3	2	1	0.3	0	0	0	0	0	0	0	0	0	0
0	0	0	0.3	3.6	9.2	10.2	7.9	4.3	2.3	0.7	0	0	0	0	0	0	0	0	0	0	0
0	0	0	1	5.3	9.6	10.6	7.9	4	1.6	0.3	0	0	0	0	0	0	0	0	0	0	0
0	0	0	1.6	6.3	8.9	8.6	5.9	4	1.3	0	0	0	0	0	0	0	0	0	0	0	0
0	0	0.3	2.3	5.3	6.6	6.9	5.3	3.3	1	0	0	0	0	0	0	0	0	0	0	0	0
0	0	0.3	2	4	5.3	5.3	4.3	2.3	0.7	0	0	0	0	0	0	0	0	0	0	0	0
0	0	0.3	2	3.3	4.6	4.3	3	1	0.3	0	0	0	0	0	0	0	0	0	0	0	0
0	0.3	1.3	3.6	4	3.3	2.6	1.6	0.7	0	0	0	0	0	0	0	0	0	0	0	0	0
0	0.7	2.6	4.3	4.6	4	2.3	1.3	0.7	0	0	0	0	0	0	0	0	0	0	0	0	0
0.3	2	3.3	3.3	3.3	4	3	2	1	0.3	0	0	0	0	0	0	0	0	0	0	0	0
1	2.6	4	4.3	3.6	5.6	4.9	3.3	2.3	2	1	1	0.3	0.7	0.3	0.3	0	0	0	0	0	0
1.3	4	5.9	6.6	5.9	7.3	7.9	5.9	4.9	6.3	6.6	5.9	3.6	3.6	2.3	1.6	1.3	0.7	0.3	0	0	0
0.7	3	4.9	4.9	5.9	8.6	11.5	8.9	8.2	11.2	17.2	14.5	11.2	9.2	5.3	3.6	4	3.3	1.6	0.3	0	0
0.3	1.3	3	3	4.9	7.9	8.6	6.6	6.9	10.2	17.8	20.8	20.8	16.2	8.2	5.3	5.3	5.6	3	0.7	0	0
0	0.3	0.7	1.3	3	4.6	5.6	5.3	5.6	10.2	14.2	12.9	14.2	11.9	7.3	4.6	4	4.6	3.3	1	0	0
0	0	0	0.3	1	2.3	3.6	4.3	5.6	8.6	11.5	9.6	9.6	8.6	7.6	4.6	3.6	3.3	2.3	0.7	0	0
0	0	0	0	0	0.3	1.3	2.3	3	4.9	5.9	6.3	6.6	6.3	4	2.6	1.6	1.6	1.3	0.3	0	0
0	0	0	0	0	0	0.3	0.3	0.7	1.6	2.6	4.3	4	4	1.6	1	0.3	0.3	0.3	0	0	0
0	0	0	0	0	0	0	0	0	0.3	0.3	0.7	0.7	0.7	0.3	0	0	0	0	0	0	0
0	0	0	0	0	0	0	0	0	0	0	0	0	0	0	0	0.3	0.7	0.7	0.3	0	0
0	0	0	0	0	0	0	0	0	0	0	0	0	0	0	0	0.7	1.6	1.6	0.7	0	0
0	0	0	0	0	0	0	0	0	0	0	0	0	0	0	0	0.7	1	1	0.3	0	0
0	0	0	0	0	0	0	0	0	0	0	0	0	0	0	0	0	0	0.3	0	0	0
0	0	0	0	0	0	0	0	0	0	0	0	0	0	0	0	0	0	0	0	0	0
0	0	0	0	0	0	0	0	0	0	0	0	0	0	0	0	0	0	0	0	0	0
0	0	0	0	0	0	0	0	0	0	0	0	0	0	0	0	0	0	0	0	0	0
Frame 41 (82.00 ms)
0	0	0	0	0	0	0	0	0	0	0	0.7	0.7	0.3	0	0	0	0	0	0	0	0
0	0	0	0	0	0	0	0	0.3	0.7	1.3	3.6	4	3	2	1.3	0.3	0	0	0	0	0
0	0	0	0	0	0	0	0.3	1.6	4	4.6	6.6	9.6	10.2	9.6	7.3	2	0.3	0	0	0	0
0	0	0	0	0	0	0	1.3	5.6	7.6	7.3	8.9	13.5	17.5	13.2	9.6	5.3	1	0	0	0	0
0	0	0	0	0	0	0.3	3.3	8.6	11.5	10.9	10.2	12.9	17.2	15.5	11.2	9.2	1.6	0	0	0	0
0	0	0	0	0	0	1	5.9	11.9	17.2	14.8	13.9	14.5	15.8	14.5	11.9	8.6	1.3	0	0	0	0
0	0	0	0	0	0	1.3	6.3	10.9	13.2	15.5	15.2	18.5	16.8	13.5	11.5	4	0.3	0	0	0	0
0	0	0	0	0	0	1.3	5.6	7.9	7.6	8.2	9.2	11.5	11.9	8.2	3.6	0.7	0	0	0	0	0
0	0	0	0	0	0.3	1.6	4.6	5.3	5.3	5.3	6.3	6.9	6.9	3	0.7	0	0	0	0	0	0
0	0	0	0	0	0.3	2.3	4.3	3.3	3.3	3.3	3.6	3.3	1.6	0.3	0	0	0	0	0	0	0
0	0	0	0	0	0.7	2.6	4	3.3	3	3	1.3	0.7	0	0	0	0	0	0	0	0	0
0	0	0	0	1	3.3	4.9	4.6	3.3	2.3	1.3	0.3	0	0	0	0	0	0	0	0	0	0
0	0	0	0.3	3.6	9.6	10.6	7.9	4.6	2.6	0.7	0	0	0	0	0	0	0	0	0	0	0
0	0	0	1	5.6	9.9	10.9	8.2	4.3	1.6	0.3	0	0	0	0	0	0	0	0	0	0	0
0	0	0	1.6	6.6	9.2	8.9	6.3	4.3	1.3	0	0	0	0	0	0	0	0	0	0	0	0
0	0	0.3	2.6	5.3	6.9	7.6	5.6	3.6	1.3	0	0	0	0	0	0	0	0	0	0	0	0
0	0	0.3	2	4.3	5.6	5.3	4.6	2.6	0.7	0	0	0	0	0	0	0	0	0	0	0	0
0	0	0.3	2.3	3.6	4.6	4.3	3	1.3	0.3	0	0	0	0	0	0	0	0	0	0	0	0
0	0.3	1.3	3.6	4	3.6	2.6	1.6	1	0	0	0	0	0	0	0	0	0	0	0	0	0
0	1	2.6	4.3	4.6	4	2.6	1.3	0.7	0	0	0	0	0	0	0	0	0	0	0	0	0
0.3	2	3.3	3.3	3.3	4	3	2	1	0.3	0	0	0	0	0	0	0	0	0	0	0	0
1	2.6	4.3	4.3	4	5.6	5.3	3.6	2.3	2	1.3	1	0.3	0.7	0.3	0.3	0.3	0	0	0	0	0
1.3	4	6.3	6.9	5.9	7.3	7.9	6.3	4.9	6.3	6.9	5.9	3.6	3.6	2.3	2	1.3	1	0.3	0	0	0
0.7	3	5.3	5.3	5.9	8.6	11.9	9.2	8.6	11.5	17.8	15.2	11.5	9.2	5.3	4	4.3	3.6	1.6	0.3	0	0
0.3	1.3	3	3.3	4.9	8.2	8.9	6.9	7.3	10.9	18.5	21.4	21.4	16.8	8.6	5.6	5.6	5.9	3.3	0.7	0	0
0	0.3	0.7	1.3	3.3	4.9	5.6	5.3	5.9	10.6	14.5	13.2	14.5	12.5	7.9	4.9	4.3	4.9	3.6	1	0	0
0	0	0	0.3	1	2.3	3.6	4.3	5.9	8.9	11.9	9.9	9.9	8.9	7.9	4.9	3.6	3.6	2.3	0.7	0	0
0	0	0	0	0	0.7	1.6	2.3	3	4.9	6.3	6.6	6.9	6.6	4.3	3	2	2	1.3	0.3	0	0
0	0.3	0	0	0	0	0.3	0.3	1	1.6	3	4.3	4.3	4.3	2	1	0.3	0.3	0.3	0	0	0
0	0	0	0	0	0	0	0	0	0.3	0.3	0.7	0.7	0.7	0.3	0	0	0	0	0	0	0
0	0	0	0	0	0	0	0	0	0	0	0	0	0	0	0	0.3	0.7	1	0.3	0	0
0	0	0	0	0	0	0	0	0	0	0	0	0	0	0	0.3	1	2	2.3	1	0	0
0	0	0	0	0	0	0	0	0	0	0	0	0	0	0	0	0.7	1	1.3	0.3	0	0
0	0	0	0	0	0	0	0	0	0	0	0	0	0	0	0	0	0.3	0.3	0	0	0
0	0	0	0	0	0	0	0	0	0	0	0	0	0	0	0	0	0	0	0	0	0
0	0	0	0	0	0	0	0	0	0	0	0	0	0	0	0	0	0	0	0	0	0
0	0	0	0	0	0	0	0	0	0	0	0	0	0	0	0	0	0	0	0	0	0
Frame 42 (84.00 ms)
0	0	0	0	0	0	0	0	0	0	0	0.7	0.7	0.3	0	0	0	0	0	0	0	0
0	0	0	0	0	0	0	0	0.3	0.7	1.3	3.6	4.3	3	2	1.3	0.3	0	0	0	0	0
0	0	0	0	0	0	0	0.3	1.6	4	4.6	6.6	9.6	10.6	9.9	7.6	2.3	0.3	0	0	0	0
0	0	0	0	0	0	0	1.3	5.6	7.6	7.3	8.6	13.5	17.8	13.5	9.6	5.6	1	0	0	0	0
0	0	0	0	0	0	0.3	3.3	8.9	11.9	10.9	9.9	12.9	17.5	15.5	11.2	9.2	1.6	0	0	0	0
0	0	0	0	0	0	1	5.6	12.2	17.5	14.5	13.5	14.8	16.2	14.5	12.2	8.6	1.6	0	0	0	0
0	0	0	0	0	0	1.3	6.3	11.2	13.2	15.2	15.2	18.8	17.2	13.5	11.9	4.3	0.3	0	0	0	0
0	0	0	0	0	0	1.3	5.6	8.2	7.6	8.2	9.2	11.9	12.2	8.6	4	0.7	0	0	0	0	0
0	0	0	0	0	0.3	1.6	4.6	5.6	5.3	5.6	6.6	7.3	6.9	3.3	0.7	0	0	0	0	0	0
0	0	0	0	0	0.3	2.3	4.6	3.6	3.6	3.6	3.6	3.3	2	0.3	0	0	0	0	0	0	0
0	0	0	0	0	0.7	2.6	4	3.6	3.3	3.3	1.3	0.7	0	0	0	0	0	0	0	0	0
0	0	0	0	1	3.3	4.9	4.9	3.6	2.3	1.3	0.3	0	0	0	0	0	0	0	0	0	0
0	0	0	0.3	4	9.6	10.9	8.2	4.9	2.6	1	0	0	0	0	0	0	0	0	0	0	0
0	0	0	1	5.9	10.2	11.2	8.6	4.6	2	0.3	0	0	0	0	0	0	0	0	0	0	0
0	0	0	1.6	6.9	9.6	9.2	6.6	4.3	1.6	0.3	0	0	0	0	0	0	0	0	0	0	0
0	0	0.3	2.6	5.6	7.3	7.6	5.9	4	1.3	0.3	0	0	0	0	0	0	0	0	0	0	0
0	0	0.3	2.3	4.6	5.6	5.6	4.9	3	0.7	0	0	0	0	0	0	0	0	0	0	0	0
0	0	0.3	2.3	3.6	4.6	4.3	3.3	1.6	0.3	0	0	0	0	0	0	0	0	0	0	0	0
0	0.3	1.3	3.6	4	3.6	2.6	1.6	1	0.3	0	0	0	0	0	0	0	0	0	0	0	0
0	1	2.6	4.3	4.6	4	2.6	1.3	0.7	0	0	0	0	0	0	0	0	0	0	0	0	0
0.3	2	3.3	3.3	3.6	4.3	3	2	1	0.3	0	0	0	0	0	0	0	0	0	0	0	0
1	2.6	4.3	4.3	4	5.9	5.3	3.6	2.6	2	1.3	1	0.7	0.7	0.3	0.3	0.3	0	0	0	0	0
1.3	4	6.3	6.9	5.9	7.6	8.2	6.3	5.3	6.6	7.3	6.3	4	4	2.6	2.3	1.3	1	0.3	0	0	0
1	3.3	5.6	5.3	6.3	8.9	12.2	9.2	8.9	11.9	18.1	15.8	12.2	9.6	5.6	4.3	4.3	4	2	0.3	0	0
0.3	1.3	3	3.3	4.9	8.2	8.9	6.9	7.6	10.9	18.8	22.1	22.4	17.2	8.9	5.6	5.9	5.9	3.6	0.7	0	0
0	0.3	0.7	1.3	3.3	4.9	5.9	5.6	5.9	10.6	14.8	13.5	14.8	12.9	8.2	5.3	4.3	4.9	3.6	1	0	0
0	0	0	0.3	1	2.3	4	4.6	5.9	8.9	12.2	10.2	10.2	9.2	8.2	5.3	4	3.6	2.3	0.7	0	0
0	0	0	0	0	0.7	1.6	2.3	3.3	5.3	6.3	6.9	7.3	6.9	4.3	3	2	2	1.3	0.3	0	0
0	0.3	0	0	0	0	0.3	0.3	1	2	3	4.6	4.6	4.6	2	1	0.7	0.3	0.3	0	0	0
0	0	0	0	0	0	0	0	0	0.3	0.7	1	0.7	0.7	0.3	0	0	0	0	0	0	0
0	0	0	0	0	0	0	0	0	0	0	0	0	0	0	0	0.3	1	1	0.7	0	0
0	0	0	0	0	0	0	0	0	0	0	0	0	0	0	0.3	1	2.3	2.6	1.6	0.3	0
0	0	0	0	0	0	0	0	0	0	0	0	0	0	0	0	1	1.3	1.6	0.7	0	0
0	0	0	0	0	0	0	0	0	0	0	0	0	0	0	0	0	0.3	0.3	0	0	0
0	0	0	0	0	0	0	0	0	0	0	0	0	0	0	0	0	0	0	0	0	0
0	0	0	0	0	0	0	0	0	0	0	0	0	0	0	0	0	0	0	0	0	0
0	0	0	0	0	0	0	0	0	0	0	0	0	0	0	0	0	0	0	0	0	0
Frame 43 (86.00 ms)
0	0	0	0	0	0	0	0	0	0	0	0.7	0.7	0.3	0	0	0	0	0	0	0	0
0	0	0	0	0	0	0	0	0.3	0.7	1.3	3.6	4.3	3	2	1.3	0.3	0	0	0	0	0
0	0	0	0	0	0	0	0.3	1.6	4	4.6	6.6	9.2	10.6	9.9	7.6	2.3	0.3	0	0	0	0
0	0	0	0	0	0	0	1.3	5.3	7.6	6.9	8.6	13.5	17.5	13.2	9.6	5.6	1	0	0	0	0
0	0	0	0	0	0	0.3	3.3	8.6	11.9	10.6	9.9	12.9	17.5	15.5	11.2	9.2	1.6	0	0	0	0
0	0	0	0	0	0	1	5.6	12.2	17.5	14.5	13.9	15.2	16.2	14.5	12.2	8.9	1.6	0	0	0	0
0	0	0	0	0	0	1.3	6.3	11.2	13.5	15.2	15.2	19.1	17.2	13.9	11.9	4.3	0.3	0	0	0	0
0	0	0	0	0	0	1.3	5.6	8.2	7.6	8.2	9.2	11.9	12.2	8.6	4	0.7	0	0	0	0	0
0	0	0	0	0	0.3	1.6	4.9	5.6	5.3	5.6	6.6	7.3	7.3	3.3	0.7	0	0	0	0	0	0
0	0	0	0	0	0.3	2.3	4.6	3.6	3.6	3.6	4	3.6	2	0.7	0	0	0	0	0	0	0
0	0	0	0	0	0.7	2.6	4	3.6	3.6	3.6	1.3	0.7	0.3	0	0	0	0	0	0	0	0
0	0	0	0	1	3.3	5.3	4.9	4	2.6	1.6	0.3	0	0	0	0	0	0	0	0	0	0
0	0	0	0.3	4	9.9	11.2	8.9	5.3	3	1	0	0	0	0	0	0	0	0	0	0	0
0	0	0	1	5.9	10.6	11.9	8.9	4.6	2	0.7	0	0	0	0	0	0	0	0	0	0	0
0	0	0	2	6.9	9.9	9.6	6.9	4.6	1.6	0.3	0	0	0	0	0	0	0	0	0	0	0
0	0	0.3	2.6	5.6	7.6	7.9	6.3	4	1.3	0.3	0	0	0	0	0	0	0	0	0	0	0
0	0	0.3	2.3	4.6	5.9	5.6	4.9	3	1	0	0	0	0	0	0	0	0	0	0	0	0
0	0	0.3	2.3	3.6	4.9	4.6	3.3	1.6	0.3	0	0	0	0	0	0	0	0	0	0	0	0
0	0.3	1.3	3.6	4	3.6	2.6	1.6	1	0.3	0	0	0	0	0	0	0	0	0	0	0	0
0	1	2.6	4.3	4.6	4	2.6	1.6	0.7	0	0	0	0	0	0	0	0	0	0	0	0	0
0.3	2	3.3	3.3	3.6	4.3	3	2	1	0.3	0	0	0	0	0	0	0	0	0	0	0	0
1	2.6	4.3	4.6	4	5.9	5.3	3.6	2.6	2	1.3	1	0.7	0.7	0.3	0.3	0.3	0	0	0	0	0
1.3	4.3	6.6	6.9	5.9	7.6	8.2	6.6	5.3	6.6	7.3	6.6	4	4	2.6	2.3	1.6	1	0.3	0	0	0
0.7	3.3	5.6	5.6	6.3	8.9	12.2	9.6	9.2	12.2	18.5	16.2	12.5	10.2	5.9	4.3	4.6	4.3	2	0.3	0	0
0.3	1.3	3	3.3	5.3	8.2	9.2	7.3	7.6	11.2	19.5	22.4	23.1	17.8	9.2	5.9	6.3	6.6	4	1	0	0
0	0.3	0.7	1.3	3.3	4.9	5.9	5.6	6.3	10.9	15.2	13.9	15.5	12.9	8.6	5.3	4.6	5.3	4	1.3	0	0
0	0	0	0.3	1	2.3	4	4.6	6.3	9.2	12.5	10.2	10.6	9.6	8.6	5.3	4	4	2.6	1	0	0
0	0	0	0	0	0.7	1.6	2.6	3.3	5.3	6.6	6.9	7.3	6.9	4.6	3	2.3	2.3	1.6	0.3	0	0
0	0.3	0	0	0	0	0.3	0.3	1	2	3.3	4.9	4.6	4.9	2.3	1	0.7	0.3	0.3	0	0	0
0	0	0	0	0	0	0	0	0	0.3	0.7	1	0.7	1	0.3	0	0	0	0.3	0	0	0
0	0	0	0	0	0	0	0	0	0	0	0	0	0	0	0	0.3	1.3	1.3	1	0	0
0	0	0	0	0	0	0	0	0	0	0	0	0	0	0	0.3	1.3	2.6	3.3	2	0.3	0
0	0	0	0	0	0	0	0	0	0	0	0	0	0	0	0	1	1.6	2	0.7	0	0
0	0	0	0	0	0	0	0	0	0	0	0	0	0	0	0	0	0.3	0.3	0	0	0
0	0	0	0	0	0	0	0	0	0	0	0	0	0	0	0	0	0	0	0	0	0
0	0	0	0	0	0	0	0	0	0	0	0	0	0	0	0	0	0	0	0	0	0
0	0	0	0	0	0	0	0	0	0	0	0	0	0	0	0	0	0	0	0	0	0
Frame 44 (88.00 ms)
0	0	0	0	0	0	0	0	0	0	0	0.7	0.7	0.3	0	0	0	0	0	0	0	0
0	0	0	0	0	0	0	0	0.3	0.7	1.3	3.6	4.3	3.3	2	1.3	0.3	0	0	0	0	0
0	0	0	0	0	0	0	0.3	1.6	4	4.6	6.6	9.2	10.6	9.9	7.9	2.3	0.3	0	0	0	0
0	0	0	0	0	0	0	1.3	5.3	7.6	6.9	8.6	13.2	17.5	13.5	9.6	5.6	1	0	0	0	0
0	0	0	0	0	0	0.3	3	8.6	11.9	10.6	9.6	12.5	17.5	15.5	11.2	9.6	2	0	0	0	0
0	0	0	0	0	0	1	5.6	12.2	17.2	14.5	13.5	15.2	16.5	14.5	12.2	8.9	1.6	0	0	0	0
0	0	0	0	0	0	1.3	6.3	11.2	13.2	15.2	15.2	19.1	17.5	13.9	11.9	4.6	0.7	0	0	0	0
0	0	0	0	0	0	1.3	5.6	8.2	7.6	8.2	9.2	12.2	12.2	8.6	4	1	0	0	0	0	0
0	0	0	0	0	0.3	1.6	4.9	5.6	5.3	5.6	6.6	7.3	7.3	3.3	0.7	0	0	0	0	0	0
0	0	0	0	0	0.3	2.3	4.9	4	3.6	4	4	3.6	2	0.7	0	0	0	0	0	0	0
0	0	0	0	0	0.7	2.6	4.3	4	3.6	3.6	1.3	0.7	0.3	0	0	0	0	0	0	0	0
0	0	0	0	1	3.6	5.3	5.3	4.3	3	1.6	0.3	0	0	0	0	0	0	0	0	0	0
0	0	0	0.3	4	10.2	11.5	8.9	5.6	3.3	1	0	0	0	0	0	0	0	0	0	0	0
0	0	0	1	5.9	10.9	12.2	9.2	4.9	2	0.7	0	0	0	0	0	0	0	0	0	0	0
0	0	0	2	6.9	10.2	10.2	7.3	4.9	1.6	0.3	0	0	0	0	0	0	0	0	0	0	0
0	0	0.3	2.6	5.9	7.9	8.2	6.6	4.3	1.6	0.3	0	0	0	0	0	0	0	0	0	0	0
0	0	0.3	2.3	4.6	5.9	5.9	5.3	3.3	1	0	0	0	0	0	0	0	0	0	0	0	0
0	0	0.3	2.3	3.6	4.9	4.6	3.6	1.6	0.7	0	0	0	0	0	0	0	0	0	0	0	0
0	0.3	1.3	4	4.3	3.6	3	2	1	0.3	0	0	0	0	0	0	0	0	0	0	0	0
0	1	2.6	4.6	4.6	4	2.6	1.6	0.7	0	0	0	0	0	0	0	0	0	0	0	0	0
0.3	2	3.3	3.6	3.6	4.3	3.3	2.3	1	0.3	0	0	0	0	0	0	0	0	0	0	0	0
1	2.6	4.3	4.6	4.3	5.9	5.6	4	2.6	2	1.3	1	0.7	0.7	0.3	0.3	0.3	0	0	0	0	0
1.3	4.3	6.6	7.3	6.3	7.6	8.2	6.6	5.3	6.6	7.6	6.6	4.3	4.3	3	2.3	1.6	1	0.3	0	0	0
0.7	3.3	5.6	5.6	6.3	8.9	12.5	9.6	9.2	12.2	19.1	16.5	13.2	10.6	5.9	4.6	4.9	4.6	2.3	0.3	0	0
0.3	1.3	3.3	3.3	5.3	8.2	9.6	7.3	7.9	11.2	19.8	23.4	24.1	18.5	9.6	6.3	6.6	6.9	4	1	0	0
0	0.3	0.7	1.3	3.3	4.9	6.3	5.6	6.3	11.2	15.8	14.5	15.8	13.5	8.6	5.6	4.9	5.6	4.3	1.3	0	0
0	0	0	0.3	1	2.3	4	4.6	6.3	9.2	12.9	10.6	10.9	9.9	8.9	5.6	4.3	4	2.6	1	0	0
0	0	0	0	0	0.7	1.6	2.6	3.3	5.3	6.6	7.3	7.6	7.3	4.9	3.3	2.3	2.3	1.6	0.3	0	0
0	0.3	0	0	0	0	0.3	0.3	1	2	3.3	4.9	4.9	5.3	2.3	1	0.7	0.3	0.3	0	0	0
0	0	0	0	0	0	0	0	0	0.3	0.7	1	1	1	0.3	0	0	0	0.3	0	0	0
0	0	0	0	0	0	0	0	0	0	0	0	0	0	0	0	0.3	1.3	1.6	1	0	0
0	0	0	0	0	0	0	0	0	0	0	0	0	0	0	0.3	1.6	3	4	2.6	0.3	0
0	0	0	0	0	0	0	0	0	0	0	0	0	0	0	0.3	1.3	2	2.3	1	0	0
0	0	0	0	0	0	0	0	0	0	0	0	0.3	0	0	0	0.3	0.3	0.3	0	0	0
0	0	0	0	0	0	0	0	0	0	0	0	0	0	0	0	0	0	0	0	0	0
0	0	0	0	0	0	0	0	0	0	0	0	0	0	0	0	0	0	0	0	0	0
0	0	0	0	0	0	0	0	0	0	0	0	0	0	0	0	0	0	0	0	0	0
Frame 45 (90.00 ms)
0	0	0	0	0	0	0	0	0	0	0	0.7	0.7	0.3	0	0	0	0	0	0	0	0
0	0	0	0	0	0	0	0	0	0.7	1.3	3.6	4.3	3.3	2	1.6	0.3	0	0	0	0	0
0	0	0	0	0	0	0	0.3	1.6	3.6	4.6	6.3	9.2	10.2	9.9	8.2	2.6	0.3	0	0	0	0
0	0	0	0	0	0	0	1	4.9	7.3	6.9	8.2	12.9	17.2	13.2	9.6	5.9	1.3	0	0	0	0
0	0	0	0	0	0	0.3	2.6	8.2	11.5	10.2	9.6	12.5	16.8	15.2	11.2	9.6	2	0	0	0	0
0	0	0	0	0	0	1	5.3	11.9	17.2	14.5	13.5	14.8	16.2	14.5	12.2	9.2	1.6	0	0	0	0
0	0	0	0	0	0	1.3	6.3	10.9	13.2	15.2	15.2	19.1	17.2	13.9	12.2	4.6	0.7	0	0	0	0
0	0	0	0	0	0	1.3	5.6	8.2	7.9	8.2	9.2	12.2	12.2	8.9	4.3	1	0	0	0	0	0
0	0	0	0	0	0.3	1.6	4.9	5.6	5.3	5.6	6.9	7.6	7.3	3.6	0.7	0	0	0	0	0	0
0	0	0	0	0	0.3	2.3	4.9	4	4	4	4	4	2.3	0.7	0	0	0	0	0	0	0
0	0	0	0	0	0.7	2.6	4.3	4	4	4	1.6	0.7	0.3	0	0	0	0	0	0	0	0
0	0	0	0	1	3.6	5.3	5.3	4.3	3	2	0.3	0	0	0	0	0	0	0	0	0	0
0	0	0	0.7	4	10.2	11.9	9.2	5.9	3.6	1.3	0.3	0	0	0	0	0	0	0	0	0	0
0	0	0	1	6.3	11.2	12.5	9.6	5.3	2.3	0.7	0	0	0	0	0	0	0	0	0	0	0
0	0	0	2	7.6	10.9	10.6	7.6	4.9	2	0.3	0	0	0	0	0	0	0	0	0	0	0
0	0	0.3	3	6.3	8.2	8.6	6.6	4.3	1.6	0.3	0	0	0	0	0	0	0	0	0	0	0
0	0	0.3	2.3	4.9	6.3	5.9	5.3	3.3	1	0	0	0	0	0	0	0	0	0	0	0	0
0	0	0.3	2.3	3.6	4.9	4.6	3.6	2	0.7	0	0	0	0	0	0	0	0	0	0	0	0
0	0.3	1.3	4	4.3	3.6	3	2	1	0.3	0	0	0	0	0	0	0	0	0	0	0	0
0	1	2.6	4.6	4.9	4.3	3	1.6	0.7	0	0	0	0	0	0	0	0	0	0	0	0	0
0.3	2	3.6	3.6	3.6	4.3	3.3	2.3	1	0.3	0	0	0	0	0	0	0	0	0	0	0	0
1	2.6	4.3	4.6	4.3	5.9	5.6	4	2.6	2	1.3	1	0.7	0.7	0.3	0.3	0.3	0	0	0	0	0
1.3	4.3	6.6	7.3	6.3	7.9	8.6	6.6	5.6	6.9	7.9	6.9	4.6	4.6	3	2.6	1.6	1	0.3	0	0	0
0.7	3.3	5.6	5.6	6.3	9.2	12.5	9.9	9.2	12.5	19.8	17.2	13.5	10.6	6.3	4.6	4.9	4.6	2.3	0.3	0	0
0.3	1.3	3.3	3.3	5.3	8.6	9.6	7.3	7.9	11.9	20.5	23.8	24.7	19.1	9.9	6.6	6.9	7.3	4.3	1	0	0
0	0.3	0.7	1.3	3.3	4.9	6.3	5.6	6.6	11.5	16.2	14.8	16.5	13.9	8.9	5.9	4.9	5.9	4.6	1.3	0	0
0	0	0	0.3	1	2.3	4	4.9	6.3	9.6	13.2	10.9	11.2	10.2	9.2	5.6	4.3	4.3	3	1	0	0
0	0	0	0	0	0.7	1.6	2.6	3.6	5.6	6.9	7.6	7.9	7.6	4.9	3.3	2.3	2.3	1.6	0.3	0	0
0	0.3	0	0	0	0	0.3	0.7	1	2	3.3	5.3	5.3	5.6	2.6	1	0.7	0.3	0.3	0	0	0
0	0	0	0	0	0	0	0	0	0.3	0.7	1	1	1	0.3	0	0	0.3	0.3	0.3	0	0
0	0	0	0	0	0	0	0	0	0	0	0	0	0	0	0	0.7	1.6	2.3	1.3	0.3	0
0	0	0	0	0	0	0	0	0	0	0	0	0	0	0	0.3	2	3.3	4.3	3	0.7	0
0	0	0	0	0	0	0	0	0	0	0	0	0	0	0	0.3	1.3	2	2.6	1	0	0
0	0	0	0	0	0	0	0	0	0	0	0	0.3	0	0	0	0.3	0.3	0.3	0	0	0
0	0	0	0	0	0	0	0	0	0	0	0	0	0	0	0	0	0	0	0	0	0
0	0	0	0	0	0	0	0	0	0	0	0	0	0	0	0	0	0	0	0	0	0
0	0	0	0	0	0	0	0	0	0	0	0	0	0	0	0	0	0	0	0	0	0
Frame 46 (92.00 ms)
0	0	0	0	0	0	0	0	0	0	0	0.7	0.7	0.3	0	0	0	0	0	0	0	0
0	0	0	0	0	0	0	0	0	0.7	1.3	3.6	4.3	3.3	2	1.6	0.3	0	0	0	0	0
0	0	0	0	0	0	0	0	1.3	3.6	4.6	6.3	9.2	10.2	9.9	8.6	2.6	0.3	0	0	0	0
0	0	0	0	0	0	0	1	4.6	7.3	6.6	8.2	12.9	17.2	13.2	9.9	5.9	1.3	0	0	0	0
0	0	0	0	0	0	0.3	2.6	8.2	11.2	10.2	9.6	12.5	16.8	15.2	11.5	9.9	2	0	0	0	0
0	0	0	0	0	0	1	5.3	11.9	16.5	14.2	13.5	14.5	16.2	14.2	12.5	9.2	1.6	0	0	0	0
0	0	0	0	0	0	1.3	6.3	10.9	13.2	15.2	15.2	18.8	17.2	13.9	12.5	4.6	0.7	0	0	0	0
0	0	0	0	0	0	1.3	5.6	8.2	7.9	8.2	9.6	12.2	12.2	8.9	4.3	1	0	0	0	0	0
0	0	0	0	0	0	1.3	4.9	5.9	5.6	5.9	6.9	7.6	7.6	3.6	0.7	0	0	0	0	0	0
0	0	0	0	0	0.3	2.3	4.9	4	4	4	4.3	4	2.6	0.7	0	0	0	0	0	0	0
0	0	0	0	0	0.7	2.6	4.3	4	4	4	1.6	0.7	0.3	0	0	0	0	0	0	0	0
0	0	0	0	1	3.6	5.3	5.6	4.3	3	2	0.3	0	0	0	0	0	0	0	0	0	0
0	0	0	0.7	4	10.9	12.2	9.6	5.9	3.6	1.3	0.3	0	0	0	0	0	0	0	0	0	0
0	0	0	1	6.6	11.5	13.2	10.2	5.6	2.3	1	0	0	0	0	0	0	0	0	0	0	0
0	0	0	2	7.6	11.2	10.9	7.6	5.3	2	0.7	0	0	0	0	0	0	0	0	0	0	0
0	0	0.3	3	6.6	8.6	8.9	6.9	4.6	2	0.3	0	0	0	0	0	0	0	0	0	0	0
0	0	0.3	2.3	4.9	6.6	6.3	5.6	3.6	1.3	0.3	0	0	0	0	0	0	0	0	0	0	0
0	0	0.3	2.6	4	5.3	4.9	4	2	0.7	0	0	0	0	0	0	0	0	0	0	0	0
0	0.3	1.3	4	4.3	3.6	3	2	1.3	0.3	0	0	0	0	0	0	0	0	0	0	0	0
0	1	2.6	4.6	4.9	4.3	3	1.6	1	0	0	0	0	0	0	0	0	0	0	0	0	0
0.3	2	3.6	3.6	3.6	4.6	3.3	2.3	1	0.3	0	0	0	0	0	0	0	0	0	0	0	0
1	2.6	4.3	4.6	4.3	6.3	5.9	4	3	2.3	1.3	1	0.7	0.7	0.3	0.3	0.3	0	0	0	0	0
1.3	4.3	6.6	7.3	6.3	7.9	8.9	6.9	5.6	6.9	7.9	7.3	4.6	4.6	3.3	2.6	2	1	0.3	0	0	0
1	3.3	5.9	5.6	6.6	9.2	13.2	9.9	9.6	12.9	20.1	17.5	13.9	10.9	6.6	4.9	4.9	4.6	2.3	0.3	0	0
0.3	1.3	3.3	3.3	5.3	8.9	9.9	7.6	8.2	11.9	20.8	24.1	25.1	19.5	10.2	6.9	6.9	7.3	4.3	1	0	0
0	0.3	0.7	1.3	3.3	5.3	6.3	5.9	6.6	11.5	16.5	15.2	16.8	14.2	9.6	6.3	5.3	6.3	4.6	1.6	0.3	0
0	0	0	0.3	1	2.6	4.3	4.9	6.6	9.6	13.5	11.2	11.5	10.6	9.6	5.9	4.6	4.6	3.3	1	0	0
0	0	0	0	0	0.7	1.6	3	3.6	5.6	6.9	7.6	7.9	7.9	5.3	3.6	2.6	2.6	1.6	0.3	0	0
0	0.3	0	0	0	0	0.3	0.7	1	2	3.6	5.6	5.3	5.6	2.6	1.3	0.7	0.3	0.3	0	0	0
0	0	0	0	0	0	0	0	0	0.3	0.7	1	1	1	0.3	0.3	0	0.3	0.7	0.3	0	0
0	0	0	0	0	0	0	0	0	0	0	0	0	0	0	0	0.7	2	2.6	1.6	0.3	0
0	0	0	0	0	0	0	0	0	0	0	0	0	0	0	0.3	2	3.6	4.9	3.3	0.7	0
0	0	0	0	0	0	0	0	0	0	0	0	0	0	0	0.3	1.3	2	3	1.3	0	0
0	0	0	0	0	0	0	0	0	0	0	0	0.3	0	0	0	0.3	0.3	0.3	0	0	0
0	0	0	0	0	0	0	0	0	0	0	0	0	0	0	0	0	0	0	0	0	0
0	0	0	0	0	0	0	0	0	0	0	0	0	0	0	0	0	0	0	0	0	0
0	0	0	0	0	0	0	0	0	0	0	0	0	0	0	0	0	0	0	0	0	0
Frame 47 (94.00 ms)
0	0	0	0	0	0	0	0	0	0	0	0.7	0.7	0.3	0	0	0	0	0	0	0	0
0	0	0	0	0	0	0	0	0	0.7	1.3	3.6	4.3	3.3	2.3	1.6	0.3	0	0	0	0	0
0	0	0	0	0	0	0	0	1.3	3.6	4.3	5.9	8.9	9.9	9.9	8.6	3	0.3	0	0	0	0
0	0	0	0	0	0	0	1	4.3	6.9	6.6	7.9	12.5	16.8	12.9	9.9	6.3	1.3	0	0	0	0
0	0	0	0	0	0	0.3	2.6	7.9	10.9	10.2	9.6	12.2	16.5	14.8	11.5	10.2	2	0	0	0	0
0	0	0	0	0	0	0.7	4.9	11.5	16.5	14.2	13.5	14.5	15.8	14.2	12.5	9.6	1.6	0	0	0	0
0	0	0	0	0	0	1.3	5.9	10.9	13.2	15.2	15.2	18.8	16.8	13.9	12.5	4.9	0.7	0	0	0	0
0	0	0	0	0	0	1.3	5.6	8.2	7.9	8.2	9.6	12.2	12.2	8.9	4.6	1	0	0	0	0	0
0	0	0	0	0	0	1.3	4.9	5.9	5.6	5.9	6.9	7.6	7.6	3.6	0.7	0	0	0	0	0	0
0	0	0	0	0	0.3	2.3	4.9	4.3	4	4	4.3	4	2.6	0.7	0	0	0	0	0	0	0
0	0	0	0	0	0.7	2.6	4.3	4.3	4	4	1.6	0.7	0.3	0	0	0	0	0	0	0	0
0	0	0	0	1	4	5.6	5.6	4.6	3.3	2	0.3	0	0	0	0	0	0	0	0	0	0
0	0	0	0.7	4	10.9	12.5	9.9	6.3	3.6	1.6	0.3	0	0	0	0	0	0	0	0	0	0
0	0	0	1	6.6	11.9	13.5	10.2	5.6	2.3	1	0	0	0	0	0	0	0	0	0	0	0
0	0	0	2	7.6	11.5	11.2	7.9	5.6	2.3	0.7	0	0	0	0	0	0	0	0	0	0	0
0	0	0.3	3	6.6	8.6	8.9	7.3	4.9	2	0.3	0	0	0	0	0	0	0	0	0	0	0
0	0	0.3	2.3	5.3	6.6	6.6	5.9	3.6	1.3	0.3	0	0	0	0	0	0	0	0	0	0	0
0	0	0.3	2.6	4	5.6	5.3	4	2	0.7	0	0	0	0	0	0	0	0	0	0	0	0
0	0.3	1.3	4	4.3	4	3.3	2.3	1.3	0.3	0	0	0	0	0	0	0	0	0	0	0	0
0	1	3	4.6	4.9	4.3	3	2	1	0.3	0	0	0	0	0	0	0	0	0	0	0	0
0.3	2.3	3.6	3.6	3.6	4.6	3.3	2.3	1.3	0.3	0	0	0	0	0	0	0	0	0	0	0	0
1	3	4.3	4.6	4.3	6.3	5.9	4	3	2.3	1.3	1	0.7	0.7	0.7	0.3	0.3	0	0	0	0	0
1.3	4.3	6.6	7.6	6.6	7.9	8.9	6.9	5.9	7.3	7.9	7.3	4.9	4.9	3.3	3	2	1.3	0.3	0	0	0
1	3.3	5.9	5.9	6.6	9.6	13.2	10.2	9.9	13.2	20.5	18.1	14.5	11.2	6.6	4.9	5.3	4.9	2.6	0.3	0	0
0.3	1.3	3.3	3.6	5.3	8.9	9.9	7.6	8.2	12.2	21.4	25.1	25.7	20.1	10.6	6.9	7.3	7.6	4.6	1.3	0	0
0	0.3	0.7	1.6	3.6	5.3	6.6	5.9	6.6	11.9	16.8	15.5	17.2	14.5	9.6	6.3	5.3	6.3	4.9	1.6	0.3	0
0	0	0	0.3	1.3	2.6	4.3	4.9	6.6	9.9	13.5	11.5	11.9	10.9	9.9	6.3	4.9	4.6	3.3	1	0	0
0	0	0	0	0	0.7	1.6	3	3.6	5.9	6.9	7.9	8.2	8.2	5.3	3.6	2.6	2.6	2	0.3	0	0
0	0.3	0	0	0	0	0.3	0.7	1	2.3	3.6	5.6	5.6	5.9	3	1.3	0.7	0.3	0.3	0	0	0
0	0	0	0	0	0	0	0	0	0.3	0.7	1	1	1	0.7	0.3	0	0.3	0.7	0.3	0	0
0	0	0	0	0	0	0	0	0	0	0	0	0	0	0	0	0.7	2	2.6	1.6	0.3	0
0	0	0	0	0.3	0	0	0	0	0	0	0	0	0	0	0.3	2.3	4	5.3	3.6	0.7	0
0	0	0	0	0	0	0	0	0	0	0	0	0	0	0	0.3	1.6	2.3	3.3	1.3	0.3	0
0	0	0	0	0	0	0	0	0	0	0	0	0.3	0.3	0	0	0.3	0.3	0.7	0.3	0	0
0	0	0	0	0	0	0	0	0	0	0	0	0	0	0	0	0	0	0	0	0	0
0	0	0	0	0	0	0	0	0	0	0	0	0	0	0	0	0	0	0	0	0	0
0	0	0	0	0	0	0	0	0	0	0	0	0	0	0	0	0	0	0	0	0	0
Frame 48 (96.00 ms)
0	0	0	0	0	0	0	0	0	0	0	0.7	0.7	0.3	0	0	0	0	0	0	0	0
0	0	0	0	0	0	0	0	0	0.7	1.3	3.3	4.3	3.3	2.3	1.6	0.3	0	0	0	0	0
0	0	0	0	0	0	0	0	1.3	3.3	4.3	5.9	8.6	9.6	9.9	8.6	3	0.3	0	0	0	0
0	0	0	0	0	0	0	1	4.3	6.6	6.3	7.9	12.2	16.2	12.5	9.6	6.3	1.3	0	0	0	0
0	0	0	0	0	0	0.3	2.6	7.9	10.9	9.9	9.2	12.2	16.5	14.8	11.2	9.9	2	0	0	0	0
0	0	0	0	0	0	0.7	4.9	11.5	16.2	13.9	13.2	14.5	15.5	13.9	12.2	9.2	1.6	0	0	0	0
0	0	0	0	0	0	1.3	5.9	10.9	12.9	14.8	15.2	18.5	16.8	13.9	12.5	4.9	0.7	0	0	0	0
0	0	0	0	0	0	1.3	5.6	8.2	7.6	8.2	9.6	12.2	12.2	8.9	4.6	1	0	0	0	0	0
0	0	0	0	0	0	1.3	4.9	5.9	5.6	5.9	6.9	7.6	7.6	3.6	0.7	0	0	0	0	0	0
0	0	0	0	0	0.3	2.3	4.9	4.3	4	4	4.3	4	2.6	0.7	0	0	0	0	0	0	0
0	0	0	0	0	0.7	3	4.6	4.3	4.3	4.3	1.6	0.7	0.3	0	0	0	0	0	0	0	0
0	0	0	0	1	4	5.6	5.6	4.6	3.3	2.3	0.3	0	0	0	0	0	0	0	0	0	0
0	0	0	0.7	4.3	11.2	12.9	10.2	6.6	4	1.6	0.3	0	0	0	0	0	0	0	0	0	0
0	0	0	1	6.6	12.2	13.9	10.9	5.9	2.3	1	0	0	0	0	0	0	0	0	0	0	0
0	0	0	2	7.9	11.5	11.2	8.2	5.6	2.3	0.7	0	0	0	0	0	0	0	0	0	0	0
0	0	0.3	3.3	6.9	8.9	9.2	7.3	4.9	2	0.3	0	0	0	0	0	0	0	0	0	0	0
0	0	0.3	2.3	5.3	6.9	6.6	5.9	4	1.3	0.3	0	0	0	0	0	0	0	0	0	0	0
0	0	0.3	2.6	4	5.6	5.3	4	2.3	0.7	0	0	0	0	0	0	0	0	0	0	0	0
0	0.3	1.3	4	4.3	4	3.3	2.3	1.3	0.3	0	0	0	0	0	0	0	0	0	0	0	0
0	1	3	4.6	4.9	4.3	3	2	1	0.3	0	0	0	0	0	0	0	0	0	0	0	0
0.3	2.3	3.6	3.6	3.6	4.6	3.3	2.3	1.3	0.7	0	0	0	0	0	0	0	0	0	0	0	0
1	3	4.3	4.9	4.6	6.3	5.9	4.3	3	2.3	1.6	1	0.7	0.7	0.7	0.7	0.3	0	0	0	0	0
1.3	4.3	6.6	7.6	6.6	7.9	8.9	6.9	5.9	7.3	8.2	7.6	5.3	4.9	3.3	3	2.3	1.3	0.3	0	0	0
1	3.3	5.9	5.9	6.6	9.6	13.2	10.2	9.9	13.5	21.1	18.5	14.8	11.5	6.9	5.3	5.3	5.3	2.6	0.3	0	0
0.3	1.6	3.3	3.6	5.6	8.9	10.2	7.9	8.6	12.2	22.1	25.7	26.4	20.5	10.9	7.3	7.6	7.9	4.6	1.3	0	0
0	0.3	0.7	1.6	3.6	5.6	6.6	6.3	6.9	12.2	17.2	15.8	17.8	15.2	9.9	6.3	5.6	6.6	5.3	1.6	0.3	0
0	0	0	0.3	1.3	2.6	4.3	5.3	6.9	10.2	14.2	11.9	12.2	11.2	10.2	6.3	4.9	4.9	3.6	1	0	0
0	0	0	0	0	0.7	1.6	3	3.6	5.9	7.3	8.2	8.6	8.2	5.6	3.6	3	3	2	0.3	0	0
0	0.3	0	0	0	0	0.3	0.7	1	2.3	3.6	5.9	5.9	6.3	3	1.3	1	0.7	0.3	0	0	0
0	0	0	0	0	0	0	0	0	0.3	0.7	1	1	1	0.7	0.3	0.3	0.7	0.7	0.3	0	0
0	0	0	0	0	0	0	0	0	0	0	0	0	0	0	0	1	2.3	3.3	2	0.3	0
0	0	0	0	0.3	0	0	0	0	0	0	0	0	0	0	0.3	2.6	4.3	5.6	4.3	0.7	0
0	0	0	0	0	0	0	0.3	0	0	0	0	0	0	0	0.3	1.6	2.6	3.6	1.6	0.3	0
0	0	0	0	0	0	0	0	0	0	0	0	0.7	0.3	0	0	0.3	0.7	0.7	0.3	0	0
0	0	0	0	0	0	0	0	0	0	0	0	0	0	0	0	0	0	0	0	0	0
0	0	0	0	0	0	0	0	0	0	0	0	0	0	0	0	0	0	0	0	0	0
0	0	0	0	0	0	0	0	0	0	0	0	0	0	0	0	0	0	0	0	0	0
Frame 49 (98.00 ms)
0	0	0	0	0	0	0	0	0	0	0	0.7	0.7	0.3	0	0	0	0	0	0	0	0
0	0	0	0	0	0	0	0	0	0.3	1	3.3	4.3	3.3	2.3	1.6	0.3	0	0	0	0	0
0	0	0	0	0	0	0	0	1	3	4	5.6	8.2	9.2	9.6	8.6	3	0.3	0	0	0	0
0	0	0	0	0	0	0	0.7	4	6.6	6.3	7.6	11.9	15.8	12.2	9.2	6.3	1.3	0	0	0	0
0	0	0	0	0	0	0.3	2.3	7.3	10.2	9.6	8.9	11.5	16.2	14.5	11.2	9.9	2	0	0	0	0
0	0	0	0	0	0	0.7	4.9	11.2	15.5	13.5	12.9	14.2	15.5	13.9	12.2	9.2	1.6	0	0	0	0
0	0	0	0	0	0	1.3	5.9	10.9	12.5	14.8	14.8	18.1	16.8	13.9	12.5	4.9	0.7	0	0	0	0
0	0	0	0	0	0	1.3	5.6	8.2	7.6	8.2	9.6	11.9	12.2	8.9	4.6	1	0	0	0	0	0
0	0	0	0	0	0	1.3	4.9	5.9	5.6	5.9	6.9	7.6	7.6	3.6	0.7	0	0	0	0	0	0
0	0	0	0	0	0.3	2.3	4.9	4.3	4	4.3	4.3	4	2.6	0.7	0	0	0	0	0	0	0
0	0	0	0	0	0.7	3	4.6	4.3	4.3	4.3	2	0.7	0.3	0	0	0	0	0	0	0	0
0	0	0	0	1	4	5.9	5.9	4.9	3.3	2.3	0.7	0	0	0	0	0	0	0	0	0	0
0	0	0	0.7	4.3	11.2	13.2	10.6	6.6	4	2	0.3	0	0	0	0	0	0	0	0	0	0
0	0	0	1	6.9	12.2	14.2	11.2	5.9	2.6	1	0	0	0	0	0	0	0	0	0	0	0
0	0	0	2	8.2	11.9	11.5	8.6	5.9	2.3	0.7	0	0	0	0	0	0	0	0	0	0	0
0	0	0.3	3.3	6.9	9.2	9.6	7.6	5.3	2	0.3	0	0	0	0	0	0	0	0	0	0	0
0	0	0.3	2.3	5.6	6.9	6.9	6.3	4	1.3	0.3	0	0	0	0	0	0	0	0	0	0	0
0	0	0.3	2.6	4.3	5.6	5.3	4.3	2.3	0.7	0	0	0	0	0	0	0	0	0	0	0	0
0	0.3	1.3	4	4.6	4	3.3	2.3	1.3	0.3	0	0	0	0	0	0	0	0	0	0	0	0
0	1	3	4.6	4.9	4.3	3	2	1	0.3	0	0	0	0	0	0	0	0	0	0	0	0
0.3	2.3	3.6	3.6	3.6	4.6	3.3	2.6	1.3	0.7	0.3	0	0	0	0	0	0	0	0	0	0	0
1	3	4.6	4.9	4.6	6.3	5.9	4.3	3	2.3	1.6	1.3	0.7	1	0.7	0.7	0.3	0	0	0	0	0
1.3	4.3	6.9	7.6	6.6	7.9	8.9	7.3	5.9	7.6	8.6	7.9	5.6	5.3	3.6	3.3	2.3	1.3	0.7	0	0	0
1	3.3	5.9	5.9	6.6	9.6	13.5	10.6	10.2	13.5	21.4	19.1	15.2	12.2	6.9	5.3	5.6	5.3	3	0.3	0	0
0.3	1.6	3.3	3.6	5.6	8.9	10.2	7.9	8.6	12.5	22.4	26.4	27.4	21.1	11.2	7.9	7.9	8.2	4.9	1.3	0	0
0	0.3	0.7	1.6	3.6	5.6	6.6	6.3	6.9	12.2	17.5	16.5	18.5	15.5	10.2	6.9	5.9	6.9	5.3	2	0.3	0
0	0	0	0.3	1.3	2.6	4.3	5.3	6.9	10.6	14.5	12.2	12.5	11.5	10.6	6.6	5.3	4.9	3.6	1.3	0	0
0	0	0	0	0	0.7	1.6	3	4	6.3	7.3	8.2	8.9	8.6	5.6	4	3	3	2	0.3	0	0
0	0.3	0	0	0	0	0.3	0.7	1	2.3	4	5.9	6.3	6.3	3.3	1.3	1	0.7	0.3	0	0	0
0	0	0	0	0	0	0	0	0	0.3	0.7	1	1	1	0.7	0.3	0.3	0.7	0.7	0.3	0	0
0	0	0	0	0	0	0	0	0	0	0	0	0	0	0	0	1	2.6	3.6	2.3	0.3	0
0	0	0	0	0.3	0	0	0	0	0	0	0	0	0	0	0.7	2.6	4.6	6.6	4.6	0.7	0
0	0	0	0	0	0	0	0.3	0.3	0	0	0	0	0	0	0.3	2	3	4	1.6	0.3	0
0	0	0	0	0	0	0	0	0	0	0	0.3	0.7	0.3	0	0	0.3	0.7	0.7	0.3	0	0
0	0	0	0	0	0	0	0	0	0	0	0	0	0	0	0	0	0	0	0	0	0
0	0	0	0	0	0	0	0	0	0	0	0	0	0	0	0	0	0	0	0	0	0
0	0	0	0	0	0	0	0	0	0	0	0	0	0	0	0	0	0	0	0	0	0
Frame 50 (100.00 ms)
0	0	0	0	0	0	0	0	0	0	0	0.7	0.7	0.3	0	0	0	0	0	0	0	0
0	0	0	0	0	0	0	0	0	0.3	1	3.3	4.3	3.3	2.3	1.6	0.3	0	0	0	0	0
0	0	0	0	0	0	0	0	1	3	4	5.6	8.2	9.2	9.6	8.6	3	0.3	0	0	0	0
0	0	0	0	0	0	0	0.7	4	6.3	5.9	7.3	11.2	15.5	12.2	9.2	6.3	1.3	0	0	0	0
0	0	0	0	0	0	0.3	2.3	7.3	10.2	9.2	8.6	11.2	15.8	14.2	10.9	9.9	2	0	0	0	0
0	0	0	0	0	0	0.7	4.6	10.9	15.2	13.2	12.5	13.9	14.8	13.9	12.2	9.2	1.6	0	0	0	0
0	0	0	0	0	0	1.3	5.9	10.6	12.5	14.8	14.8	17.8	16.8	13.5	12.2	4.6	0.7	0	0	0	0
0	0	0	0	0	0	1.3	5.6	8.2	7.6	8.2	9.2	11.9	12.2	8.9	4.3	1	0	0	0	0	0
0	0	0	0	0	0	1.3	4.9	5.9	5.6	5.9	6.9	7.6	7.6	3.6	0.7	0	0	0	0	0	0
0	0	0	0	0	0.3	2.3	5.3	4.3	4.3	4.3	4.3	4	2.6	0.7	0	0	0	0	0	0	0
0	0	0	0	0	0.7	3	4.9	4.3	4.3	4.3	2	0.7	0.3	0	0	0	0	0	0	0	0
0	0	0	0	1	4	5.9	5.9	4.9	3.6	2.3	0.7	0	0	0	0	0	0	0	0	0	0
0	0	0	0.7	4.3	11.2	13.2	10.6	6.9	4.3	2	0.3	0	0	0	0	0	0	0	0	0	0
0	0	0	1.3	6.9	12.5	14.5	11.5	6.3	2.6	1.3	0.3	0	0	0	0	0	0	0	0	0	0
0	0	0.3	2.3	8.2	11.9	11.9	8.9	6.3	2.3	0.7	0	0	0	0	0	0	0	0	0	0	0
0	0	0.3	3.3	6.9	9.2	9.6	7.9	5.3	2	0.7	0	0	0	0	0	0	0	0	0	0	0
0	0	0.3	2.3	5.6	7.3	7.3	6.6	4.3	1.6	0.3	0	0	0	0	0	0	0	0	0	0	0
0	0	0.3	2.6	4.3	5.6	5.6	4.3	2.3	1	0	0	0	0	0	0	0	0	0	0	0	0
0	0.3	1.3	4	4.6	4	3.3	2.3	1.3	0.3	0	0	0	0	0	0	0	0	0	0	0	0
0	1	3	4.6	4.9	4.3	3	2	1	0.3	0	0	0	0	0	0	0	0	0	0	0	0
0.3	2.3	3.6	3.6	3.6	4.6	3.3	2.6	1.3	0.7	0.3	0	0	0	0	0	0	0	0	0	0	0
1	3	4.6	4.9	4.6	6.3	5.9	4.3	3.3	2.6	1.6	1.3	0.7	1	0.7	0.7	0.3	0	0	0	0	0
1.3	4.3	6.9	7.6	6.9	7.9	8.9	7.3	5.9	7.6	8.6	8.2	5.6	5.6	4	3.6	2.6	1.6	0.7	0	0	0
0.7	3.3	5.9	5.9	6.9	9.6	13.5	10.6	10.2	13.9	21.8	19.5	15.5	12.5	7.6	5.6	5.9	5.6	3	0.7	0	0
0.3	1.3	3.3	3.6	5.6	8.9	10.2	8.2	8.9	12.9	22.8	26.7	28	21.8	11.9	7.9	7.9	8.6	4.9	1.3	0	0
0	0.3	0.7	1.6	3.6	5.6	6.6	6.3	7.3	12.5	17.8	16.8	19.1	16.2	10.6	7.3	5.9	7.3	5.6	2	0.3	0
0	0	0	0.3	1.3	2.6	4.3	5.3	6.9	10.6	14.5	12.2	12.9	11.9	10.6	6.9	5.3	5.3	4	1.3	0	0
0	0	0	0	0	0.7	1.6	3	4	6.3	7.6	8.2	8.9	8.6	5.9	4.3	3.3	3.3	2.3	0.7	0	0
0	0.3	0	0	0	0	0.3	0.7	1	2.3	4	6.3	6.3	6.6	3.3	1.6	1	0.7	0.3	0	0	0
0	0	0	0	0	0	0	0	0	0.3	0.7	1	1	1.3	0.7	0.3	0.3	0.7	1	0.3	0	0
0	0	0	0	0.3	0	0	0	0	0	0	0	0	0	0	0	1	3	4	2.3	0.3	0
0	0	0	0	0.3	0	0	0	0	0	0	0	0	0	0	0.7	3	4.9	6.9	5.3	1	0
0	0	0	0	0	0	0	0.3	0.3	0	0	0	0.3	0	0	0.3	2	3	4.3	2	0.3	0
0	0	0	0	0	0	0	0	0	0	0	0.3	1	0.3	0	0	0.3	0.7	1	0.3	0	0
0	0	0	0	0	0	0	0	0	0	0	0	0.3	0	0	0	0	0	0	0	0	0
0	0	0	0	0	0	0	0	0	0	0	0	0	0	0	0	0	0	0	0	0	0
0	0	0	0	0	0	0	0	0	0	0	0	0	0	0	0	0	0	0	0	0	0
Frame 51 (102.00 ms)
0	0	0	0	0	0	0	0	0	0	0	0.3	0.7	0.3	0	0	0	0	0	0	0	0
0	0	0	0	0	0	0	0	0	0.3	1	3	4	3.3	2	1.6	0.3	0	0	0	0	0
0	0	0	0	0	0	0	0	1	2.6	4	5.3	7.9	8.6	9.2	8.6	3	0.3	0	0	0	0
0	0	0	0	0	0	0	0.7	3.6	5.9	5.9	6.9	10.9	14.5	11.5	8.9	5.9	1.3	0	0	0	0
0	0	0	0	0	0	0.3	2.3	6.9	9.9	9.2	8.2	10.9	15.2	13.5	10.6	9.6	2	0	0	0	0
0	0	0	0	0	0	0.7	4.6	10.6	14.8	12.5	12.2	13.2	14.5	13.5	11.9	9.2	1.6	0	0	0	0
0	0	0	0	0	0	1.3	5.6	10.6	12.5	14.5	14.5	17.5	16.5	13.5	12.2	4.6	0.7	0	0	0	0
0	0	0	0	0	0	1.3	5.6	8.2	7.9	8.2	9.2	11.5	12.2	8.9	4.3	1	0	0	0	0	0
0	0	0	0	0	0	1.3	4.9	5.9	5.6	5.9	6.9	7.6	7.6	3.6	0.7	0	0	0	0	0	0
0	0	0	0	0	0.3	2.3	5.3	4.3	4.3	4.3	4.3	4.3	2.6	0.7	0	0	0	0	0	0	0
0	0	0	0	0	0.7	3	4.9	4.6	4.3	4.3	2	0.7	0.3	0	0	0	0	0	0	0	0
0	0	0	0	1	4	5.9	5.9	5.3	3.6	2.6	0.7	0	0	0	0	0	0	0	0	0	0
0	0	0	0.7	4.3	11.5	13.5	10.9	6.9	4.3	2.3	0.3	0	0	0	0	0	0	0	0	0	0
0	0	0	1.3	6.9	12.9	14.8	11.5	6.3	3	1.3	0.3	0	0	0	0	0	0	0	0	0	0
0	0	0.3	2.3	8.2	12.2	12.2	8.9	6.3	2.6	0.7	0	0	0	0	0	0	0	0	0	0	0
0	0	0.3	3.3	7.3	9.6	9.9	8.2	5.6	2	0.7	0	0	0	0	0	0	0	0	0	0	0
0	0	0.3	2.3	5.6	7.3	7.3	6.6	4.3	1.6	0.3	0	0	0	0	0	0	0	0	0	0	0
0	0	0.3	2.6	4.3	5.6	5.6	4.6	2.3	1	0	0	0	0	0	0	0	0	0	0	0	0
0	0.3	1.3	4	4.6	4	3.6	2.3	1.6	0.7	0	0	0	0	0	0	0	0	0	0	0	0
0	1	3	4.9	5.3	4.6	3.3	2	1	0.3	0	0	0	0	0	0	0	0	0	0	0	0
0.3	2.3	3.6	3.6	4	4.6	3.6	2.6	1.3	0.7	0.3	0	0	0	0	0	0	0	0	0	0	0
1	3	4.6	4.9	4.6	6.3	6.3	4.6	3.3	2.6	2	1.3	1	1	0.7	0.7	0.3	0.3	0	0	0	0
1.3	4.3	6.9	7.9	6.9	8.2	9.2	7.6	5.9	7.6	8.9	8.6	5.9	5.6	4	3.6	2.6	1.6	0.7	0	0	0
0.7	3.3	6.3	6.3	6.9	9.6	13.9	10.9	10.2	14.2	22.4	19.8	15.8	12.5	7.6	5.9	5.9	5.9	3	0.7	0	0
0.3	1.6	3.3	3.6	5.6	9.2	10.6	8.2	8.9	13.2	23.1	27.1	28.4	22.1	12.2	8.2	8.2	8.9	5.3	1.6	0	0
0	0.3	0.7	1.6	3.6	5.6	6.9	6.3	7.3	12.5	18.1	16.8	19.5	16.5	10.9	7.3	6.3	7.3	5.9	2	0.3	0
0	0	0	0.3	1.3	2.6	4.3	5.6	7.3	10.9	14.8	12.5	13.2	12.2	10.9	6.9	5.3	5.3	4	1.3	0	0
0	0.3	0	0	0	0.7	1.6	3	4.3	6.3	7.6	8.6	9.2	8.9	5.9	4.3	3.3	3.3	2.3	0.7	0	0
0	0.3	0	0	0	0	0.3	0.7	1	2.3	4	6.3	6.6	6.6	3.6	1.6	1	0.7	0.3	0	0	0
0	0	0	0	0	0	0	0	0	0.3	0.7	1	1	1.3	0.7	0.3	0.3	0.7	1	0.3	0	0
0	0	0	0	0.3	0	0	0	0	0	0	0	0	0	0	0.3	1	3	4.3	2.6	0.3	0
0	0	0	0	0.3	0	0	0	0	0	0	0	0	0	0	0.7	3.3	5.6	7.3	5.9	1	0
0	0	0	0	0	0	0	0.3	0.3	0	0	0	0.3	0	0	0.7	2	3.3	4.3	2	0.3	0
0	0	0	0	0	0	0	0	0	0	0	0.3	1	0.3	0	0	0.3	0.7	1	0.3	0	0
0	0	0	0	0	0	0	0	0	0	0	0	0.3	0	0	0	0	0	0	0	0	0
0	0	0	0	0	0	0	0	0	0	0	0	0	0	0	0	0	0	0	0	0	0
0	0	0	0	0	0	0	0	0	0	0	0	0	0	0	0	0	0	0	0	0	0
Frame 52 (104.00 ms)
0	0	0	0	0	0	0	0	0	0	0	0.3	0.7	0.3	0	0	0	0	0	0	0	0
0	0	0	0	0	0	0	0	0	0.3	1	2.6	4	3	2	1.6	0.3	0	0	0	0	0
0	0	0	0	0	0	0	0	1	2.6	3.6	4.9	7.6	8.2	8.9	8.6	3	0.3	0	0	0	0
0	0	0	0	0	0	0	0.7	3.6	5.9	5.6	6.6	10.6	14.2	11.2	8.6	5.9	1.3	0	0	0	0
0	0	0	0	0	0	0.3	2	6.6	9.6	8.6	7.9	10.6	14.8	13.2	10.2	9.2	2	0	0	0	0
0	0	0	0	0	0	0.7	4.6	10.6	14.2	11.9	11.5	12.9	14.2	13.2	11.5	8.9	1.6	0	0	0	0
0	0	0	0	0	0	1.3	5.6	10.2	12.2	14.2	14.2	17.5	16.2	13.2	11.9	4.6	0.7	0	0	0	0
0	0	0	0	0	0	1.3	5.3	7.9	7.6	8.2	9.2	11.5	11.9	8.6	4.3	1	0	0	0	0	0
0	0	0	0	0	0	1.3	4.9	5.9	5.6	5.9	6.9	7.6	7.6	3.6	0.7	0	0	0	0	0	0
0	0	0	0	0	0.3	2.3	5.3	4.3	4.3	4.3	4.3	4.3	2.6	0.7	0	0	0	0	0	0	0
0	0	0	0	0	0.7	3	4.9	4.6	4.3	4.6	2	0.7	0.3	0	0	0	0	0	0	0	0
0	0	0	0	1	4	5.9	6.3	5.3	3.6	2.6	0.7	0	0	0	0	0	0	0	0	0	0
[truncated: 10,472 more rows]
